# Supplementary material for: The Language of Innovation
Source: PLoS One. 2020 Apr 30;15(4):e0230107. doi: 10.1371/journal.pone.0230107 (PMC7194493; doi:10.1371/journal.pone.0230107)
Supplement: S26 File — (GZ) [file pone.0230107.s026.tar.gz › 2004-2008/V2Run_7_VS_4500_embeddings2004-2008ED32.txt]

-3.825729712843894958e-03 -3.286405652761459351e-02 -2.427427470684051514e-01 2.022248804569244385e-01 1.459953002631664276e-02 -1.433587968349456787e-01 -1.965930759906768799e-01 1.376602798700332642e-01 -1.154262647032737732e-01 -5.572637170553207397e-02 -2.355971001088619232e-02 5.220126733183860779e-02 1.176187619566917419e-01 1.599160581827163696e-02 -1.423207074403762817e-01 2.403599023818969727e-02 2.944541275501251221e-01 8.981442451477050781e-02 2.502444684505462646e-01 3.651966750621795654e-01 1.455778814852237701e-02 -2.074079513549804688e-01 -1.910896897315979004e-01 1.892610192298889160e-01 -1.477395147085189819e-01 -1.558601707220077515e-01 1.620415151119232178e-01 4.446863532066345215e-01 -1.069697290658950806e-01 -8.251177519559860229e-02 -1.690699011087417603e-01 2.068988382816314697e-01
-2.361887507140636444e-02 2.534514069557189941e-01 -1.378402858972549438e-01 5.980098992586135864e-02 1.508628763258457184e-02 -1.462736725807189941e-01 -3.859580159187316895e-01 2.155623584985733032e-01 -1.993076801300048828e-01 7.168129831552505493e-02 -1.537227481603622437e-01 -1.911422610282897949e-01 4.314980283379554749e-02 -9.563397616147994995e-02 -2.308426052331924438e-01 3.216772079467773438e-01 5.645153671503067017e-02 3.901340812444686890e-02 1.484598815441131592e-01 -2.373055182397365570e-02 7.144555449485778809e-02 -2.626922214403748512e-04 -1.420984268188476562e-01 2.170216888189315796e-01 -6.629949808120727539e-02 -5.245528370141983032e-02 -1.712257117033004761e-01 3.307896554470062256e-01 -3.458263278007507324e-01 -1.943777054548263550e-01 1.200929880142211914e-01 -7.333977520465850830e-02
6.275440752506256104e-02 7.172252237796783447e-02 5.547579005360603333e-02 2.491227835416793823e-01 -1.350987553596496582e-01 -1.789536923170089722e-01 -5.185641646385192871e-01 -3.399892896413803101e-02 -2.850806415081024170e-01 5.490480456501245499e-03 1.398884654045104980e-01 -4.252041876316070557e-02 1.641909964382648468e-02 8.185286819934844971e-02 -1.627130955457687378e-01 -1.657731384038925171e-01 6.627167016267776489e-02 5.159647762775421143e-02 2.833634912967681885e-01 -9.942094981670379639e-02 -1.043027490377426147e-01 -2.821593284606933594e-01 -2.475720196962356567e-01 -3.073899634182453156e-02 1.463481807149946690e-03 -3.144761025905609131e-01 -4.628166183829307556e-02 4.333196207880973816e-02 -2.055516988039016724e-01 3.379296138882637024e-02 6.046111881732940674e-02 2.047060728073120117e-01
-1.195854544639587402e-01 1.669564396142959595e-01 1.422923523932695389e-02 1.074674353003501892e-02 -1.351705491542816162e-01 -3.092249035835266113e-01 -1.204425990581512451e-01 -1.671248674392700195e-01 2.366853877902030945e-02 -7.654158025979995728e-02 -7.617700845003128052e-02 7.422822713851928711e-02 -9.499677270650863647e-02 -5.436237901449203491e-02 -2.219158858060836792e-01 6.259187590330839157e-03 2.075711041688919067e-01 -1.219441071152687073e-01 -1.463618874549865723e-01 7.463310658931732178e-02 2.355635464191436768e-01 -1.843352764844894409e-01 -3.363167941570281982e-01 -1.155228689312934875e-01 -6.333362311124801636e-02 -7.898813486099243164e-02 1.524845361709594727e-01 2.876848578453063965e-01 -4.176975786685943604e-02 -2.627848386764526367e-01 3.782717585563659668e-01 3.019185364246368408e-01
1.126847490668296814e-01 3.292457014322280884e-02 -9.310770779848098755e-02 -1.708587855100631714e-01 1.471678763628005981e-01 -4.259620234370231628e-02 -1.515942215919494629e-01 -8.528232574462890625e-02 -2.629159688949584961e-01 -1.874033510684967041e-01 -2.886866591870784760e-02 3.148677051067352295e-01 -1.289177238941192627e-01 -6.725256890058517456e-02 -3.440463244915008545e-01 -1.256953626871109009e-01 2.247787117958068848e-01 3.736740350723266602e-02 2.270231992006301880e-01 6.892474740743637085e-02 2.727651596069335938e-01 -7.537510991096496582e-02 -8.834099769592285156e-02 1.125966385006904602e-01 -1.374402493238449097e-01 -2.075808346271514893e-01 -1.166866347193717957e-01 2.723478078842163086e-01 -5.172836780548095703e-02 -1.948992609977722168e-01 3.660517334938049316e-01 -4.358586296439170837e-02
8.419105783104896545e-03 -3.848867199849337339e-04 -2.130986750125885010e-01 1.093909367918968201e-01 3.678783029317855835e-02 -4.085316061973571777e-01 -1.494283527135848999e-01 -1.595900207757949829e-01 -2.746385335922241211e-01 1.574030071496963501e-01 1.163217350840568542e-01 1.854629516601562500e-01 -2.299670279026031494e-01 -4.510546568781137466e-03 -2.997553348541259766e-01 1.940464824438095093e-01 1.913082152605056763e-01 6.322209537029266357e-02 1.849748641252517700e-01 5.743377283215522766e-02 3.286516666412353516e-02 -2.259529680013656616e-01 -1.501521915197372437e-01 2.461280301213264465e-02 -7.079941034317016602e-02 -6.370015442371368408e-02 -3.322351723909378052e-02 1.213188394904136658e-01 -9.521304816007614136e-02 9.753624349832534790e-02 4.431046843528747559e-01 -6.893005967140197754e-02
6.873949617147445679e-02 1.255892664194107056e-01 -1.481699496507644653e-01 1.000481396913528442e-01 -5.968756228685379028e-02 -1.956876516342163086e-01 -4.216420277953147888e-02 -2.096738368272781372e-01 -2.567957043647766113e-01 5.023350007832050323e-03 -8.897585421800613403e-02 8.784816414117813110e-02 -1.627535521984100342e-01 -4.697074368596076965e-02 -4.651202633976936340e-02 2.128730416297912598e-01 5.101752877235412598e-01 -6.417988985776901245e-02 1.639807522296905518e-01 4.829370230436325073e-02 5.766442790627479553e-02 1.523957997560501099e-01 -8.050539344549179077e-02 -8.640021085739135742e-02 -1.590554267168045044e-01 -7.739741355180740356e-02 -4.972314462065696716e-02 3.998409509658813477e-01 4.101128783077001572e-03 -1.988924592733383179e-01 3.671072423458099365e-01 8.488318882882595062e-03
6.956679373979568481e-02 1.553774327039718628e-01 -2.138141691684722900e-01 2.730270326137542725e-01 -2.361232638359069824e-01 4.097114130854606628e-02 -2.285558134317398071e-01 5.996321141719818115e-02 -4.927409067749977112e-02 -4.564806073904037476e-02 -2.141883671283721924e-01 4.708009958267211914e-02 -8.218862116336822510e-02 -1.474306881427764893e-01 -3.418896198272705078e-01 2.109584659337997437e-01 1.269429326057434082e-01 1.405511051416397095e-01 1.924138516187667847e-02 2.152275443077087402e-01 2.150443643331527710e-01 -3.049242794513702393e-01 -2.247604280710220337e-01 -2.166896909475326538e-01 -2.276154458522796631e-01 7.072485238313674927e-02 -7.076312601566314697e-02 1.336748003959655762e-01 -2.924805283546447754e-01 -5.083691328763961792e-02 8.905198425054550171e-02 1.005047583021223545e-03
1.589314043521881104e-01 -2.287461981177330017e-02 -1.155863925814628601e-01 2.171419002115726471e-02 -6.099430099129676819e-02 -2.286653518676757812e-01 -1.360076069831848145e-01 -2.994782924652099609e-01 -1.817267686128616333e-01 2.795294113457202911e-02 -1.194338873028755188e-01 -2.201518416404724121e-02 -3.636134788393974304e-02 2.137241065502166748e-01 -4.618080556392669678e-01 -9.970968589186668396e-03 2.222531437873840332e-01 6.403446197509765625e-02 8.075851947069168091e-03 1.909132748842239380e-01 6.456753239035606384e-03 -1.402560770511627197e-01 -3.518651425838470459e-01 -5.587686225771903992e-02 -2.531459033489227295e-01 -1.826249808073043823e-01 -3.342641890048980713e-02 1.705573350191116333e-01 1.025660485029220581e-01 -1.734870523214340210e-01 2.574380040168762207e-01 1.268173903226852417e-01
8.505363762378692627e-02 -9.175451844930648804e-02 -6.962160021066665649e-02 5.930917337536811829e-02 -1.983736902475357056e-01 4.473583027720451355e-02 -3.550249040126800537e-01 -7.722794264554977417e-02 1.722366735339164734e-02 -1.074258610606193542e-01 1.231003701686859131e-01 -1.624788492918014526e-01 -2.488044351339340210e-01 -7.877197861671447754e-02 -2.647828459739685059e-01 1.669430136680603027e-01 1.407193988561630249e-01 2.319535464048385620e-01 -8.784419298171997070e-02 2.313182502985000610e-02 9.632358700037002563e-02 1.761976443231105804e-02 -3.174151778221130371e-01 6.683544069528579712e-02 -5.909938737750053406e-02 -1.200229898095130920e-01 -2.630717456340789795e-01 2.943176329135894775e-01 -2.644278109073638916e-01 -1.876192986965179443e-01 2.652399539947509766e-01 1.930696666240692139e-01
-6.128891836851835251e-04 -5.779413506388664246e-02 -3.171071708202362061e-01 2.092201076447963715e-02 4.249554127454757690e-02 -5.800652131438255310e-02 -4.772622585296630859e-01 1.799605190753936768e-01 5.334473401308059692e-02 -2.772392034530639648e-01 1.354802101850509644e-01 1.177194342017173767e-01 -4.718278348445892334e-02 -9.657888859510421753e-02 -4.118314385414123535e-01 9.108394384384155273e-02 -8.653630502521991730e-03 -5.754211544990539551e-02 3.383243680000305176e-01 1.249693930149078369e-01 -9.429799765348434448e-02 -1.935634166002273560e-01 -5.711016803979873657e-02 -1.852252036333084106e-01 -4.858171939849853516e-02 -1.745966821908950806e-01 -9.579423069953918457e-02 2.334799021482467651e-01 4.080737940967082977e-03 -1.855721697211265564e-02 7.732412964105606079e-02 9.319215267896652222e-02
1.755478382110595703e-01 -5.413312092423439026e-02 -1.691367328166961670e-01 2.855655252933502197e-01 -7.667357474565505981e-02 -2.016417533159255981e-01 -1.240764260292053223e-01 -3.284520506858825684e-01 -1.289356499910354614e-01 9.277291595935821533e-02 2.050706595182418823e-01 1.776093095541000366e-01 -1.598954349756240845e-01 -9.066760540008544922e-02 -2.604283094406127930e-01 -1.908629760146141052e-02 2.273201495409011841e-01 -1.504157204180955887e-02 2.009171992540359497e-01 -6.816764362156391144e-03 2.253309935331344604e-01 -1.077807471156120300e-01 -1.362216621637344360e-01 6.679993122816085815e-02 -3.138726949691772461e-02 -1.330867111682891846e-01 1.205984354019165039e-01 3.344598412513732910e-01 1.105947270989418030e-01 -8.410201221704483032e-02 3.746708333492279053e-01 -5.447745695710182190e-02
-8.130351454019546509e-02 -4.114459734410047531e-03 -3.656779229640960693e-01 1.721805781126022339e-01 -8.393098413944244385e-02 -4.201024770736694336e-02 -1.812672764062881470e-01 -1.551385521888732910e-01 -2.252634763717651367e-01 -2.029438503086566925e-02 8.870770782232284546e-02 1.453317254781723022e-01 2.340821176767349243e-02 -6.148312985897064209e-02 -2.097321152687072754e-01 -1.094824820756912231e-01 9.151431918144226074e-02 1.899569928646087646e-01 1.791153475642204285e-02 1.569942235946655273e-01 2.743286192417144775e-01 -1.163883656263351440e-01 -2.509356141090393066e-01 -8.453142642974853516e-02 1.129504740238189697e-01 -8.521463721990585327e-02 -4.290371760725975037e-02 1.951220482587814331e-01 2.871071919798851013e-02 2.856506779789924622e-02 5.648689866065979004e-01 1.217789202928543091e-01
8.080209791660308838e-02 -2.184213139116764069e-02 -6.471833586692810059e-02 2.054249793291091919e-01 1.717635802924633026e-02 -2.835576236248016357e-01 -7.756251096725463867e-02 -4.876619577407836914e-02 -2.983765006065368652e-01 8.080999553203582764e-02 -5.518087744712829590e-02 2.290263921022415161e-01 -5.384175479412078857e-02 3.933868929743766785e-02 -3.531390726566314697e-01 1.679297536611557007e-02 3.663990795612335205e-01 6.855413317680358887e-02 9.208150953054428101e-02 -5.270836502313613892e-02 3.314656317234039307e-01 3.782439604401588440e-02 -1.327886730432510376e-01 -8.400622010231018066e-02 -7.622402161359786987e-02 -1.777017712593078613e-01 1.481450349092483521e-01 3.001544177532196045e-01 1.638674177229404449e-02 -2.388239651918411255e-01 2.868407666683197021e-01 -4.259236901998519897e-02
1.029048115015029907e-01 2.675442397594451904e-02 -1.405555903911590576e-01 3.603051006793975830e-01 5.648256465792655945e-02 6.183940451592206955e-03 -4.324143528938293457e-01 1.891252696514129639e-01 -1.418692320585250854e-01 -1.837310045957565308e-01 1.250263899564743042e-01 1.842240095138549805e-01 -2.028894722461700439e-01 6.464859098196029663e-02 1.493917405605316162e-01 -9.225880354642868042e-02 6.263866275548934937e-02 1.612949930131435394e-02 3.253978490829467773e-01 4.179995134472846985e-02 2.400689944624900818e-02 -1.889095306396484375e-01 -4.907431080937385559e-02 -1.661602258682250977e-01 -1.248864009976387024e-01 -4.066010713577270508e-01 -1.741739176213741302e-02 2.017373442649841309e-01 -4.317574948072433472e-02 -7.396627962589263916e-02 -4.029390588402748108e-02 1.566414684057235718e-01
-8.402447402477264404e-02 1.530835330486297607e-01 -4.777800291776657104e-02 3.101268708705902100e-01 -8.662652969360351562e-02 8.364465832710266113e-02 -3.928310573101043701e-01 -1.461516916751861572e-01 1.031851917505264282e-01 9.599263966083526611e-02 -8.357139676809310913e-02 6.198476068675518036e-03 5.653760954737663269e-02 -3.618053197860717773e-01 -2.687979042530059814e-01 1.012756973505020142e-01 1.573276817798614502e-01 8.453774265944957733e-03 1.769475340843200684e-01 1.273518800735473633e-01 1.725423932075500488e-01 -5.481119733303785324e-03 -2.102995812892913818e-01 2.508630976080894470e-02 5.944611132144927979e-02 -8.118624240159988403e-02 -1.467493921518325806e-01 -4.380467906594276428e-02 -3.033743500709533691e-01 -2.688789963722229004e-01 3.039546012878417969e-01 8.098999969661235809e-03
-3.257827460765838623e-02 1.007837876677513123e-01 -2.110081464052200317e-01 2.881698012351989746e-01 -1.815221309661865234e-01 -3.073357641696929932e-01 -4.141640290617942810e-02 -2.653474807739257812e-01 -2.868354916572570801e-01 -1.273800134658813477e-01 -2.319748401641845703e-01 7.644108682870864868e-02 1.219952180981636047e-01 -7.657769601792097092e-03 -2.580560743808746338e-01 1.795227825641632080e-02 6.330824457108974457e-03 -4.750534147024154663e-02 8.994325995445251465e-02 -6.933499127626419067e-02 1.323429793119430542e-01 -8.930183947086334229e-02 -3.087229793891310692e-03 -1.112896651029586792e-01 -2.895060777664184570e-01 -1.035492271184921265e-01 -4.273730888962745667e-02 3.594394922256469727e-01 -3.635014593601226807e-02 -3.090144991874694824e-01 1.993757188320159912e-01 8.045216649770736694e-02
3.723892197012901306e-02 1.775414794683456421e-01 1.227071508765220642e-01 -1.091390550136566162e-01 -9.351361542940139771e-02 2.439182065427303314e-02 -2.762297093868255615e-01 -2.264075726270675659e-02 1.049339249730110168e-01 -5.455456674098968506e-02 6.154027953743934631e-02 -5.672878772020339966e-02 -7.710944116115570068e-02 -2.307248115539550781e-01 -1.693605184555053711e-01 6.353126466274261475e-02 3.026574254035949707e-01 2.826187312602996826e-01 1.560562103986740112e-01 -5.792199447751045227e-02 1.446163002401590347e-02 -8.674107491970062256e-02 -3.635971844196319580e-01 -6.094260886311531067e-02 -9.736656397581100464e-02 -2.063439041376113892e-01 -1.862180233001708984e-01 2.907597422599792480e-01 -9.193179011344909668e-02 -4.390286207199096680e-01 1.492221504449844360e-01 5.917957052588462830e-02
1.926998607814311981e-02 3.531379252672195435e-02 -5.274923145771026611e-02 1.534452140331268311e-01 -1.102819591760635376e-01 -3.004424571990966797e-01 -2.810465693473815918e-01 2.286295965313911438e-02 -1.631273031234741211e-01 4.532450810074806213e-02 1.174119114875793457e-01 1.314363628625869751e-01 -3.122681565582752228e-02 -2.256035953760147095e-01 1.932396739721298218e-01 -9.009408205747604370e-02 3.085897862911224365e-01 4.373050108551979065e-02 4.072107076644897461e-01 1.567683964967727661e-01 -2.272903174161911011e-01 -1.873956173658370972e-01 -1.859872341156005859e-01 -2.550834715366363525e-01 -2.032397128641605377e-02 -2.732227146625518799e-01 6.637017428874969482e-02 4.465754330158233643e-02 2.727977931499481201e-02 1.902125030755996704e-02 2.912731096148490906e-02 2.750791311264038086e-01
1.739878654479980469e-01 1.395403593778610229e-01 -1.125496700406074524e-01 2.343483269214630127e-01 1.039367839694023132e-01 -5.177333578467369080e-02 -1.932148635387420654e-02 -2.476485222578048706e-01 -3.479247689247131348e-01 -1.858680136501789093e-02 1.389343291521072388e-01 -6.418470293283462524e-02 -3.113508410751819611e-02 -5.231035128235816956e-02 -3.812872171401977539e-01 2.981461957097053528e-02 1.822400242090225220e-01 2.274813055992126465e-01 1.949616894125938416e-02 -4.357178881764411926e-02 1.630513966083526611e-01 -1.962951868772506714e-01 -2.809485197067260742e-01 9.141498804092407227e-02 -2.616979368031024933e-02 -1.528036743402481079e-01 6.833435595035552979e-02 1.207574233412742615e-01 1.267639845609664917e-01 1.146836727857589722e-01 4.280839264392852783e-01 1.314628720283508301e-01
-1.554148048162460327e-01 -1.690575182437896729e-01 -1.298862099647521973e-01 -2.391866445541381836e-01 -3.609108179807662964e-02 -9.030215442180633545e-02 -4.435616135597229004e-01 2.030605971813201904e-01 -3.101206421852111816e-01 6.962813436985015869e-03 2.038011886179447174e-02 -5.714780464768409729e-02 -3.071580827236175537e-02 -1.373670808970928192e-02 -2.152532488107681274e-01 -1.145181506872177124e-01 8.983958512544631958e-02 1.107582598924636841e-01 3.531915545463562012e-01 2.068265676498413086e-01 -6.343848258256912231e-02 -1.870341598987579346e-01 -4.206136986613273621e-02 -1.250282227993011475e-01 -1.394066959619522095e-01 -3.034683465957641602e-01 -1.151713281869888306e-01 2.590147554874420166e-01 -1.190242841839790344e-01 -4.711666703224182129e-02 -1.991403289139270782e-03 1.128019541501998901e-01
-1.566137745976448059e-02 3.264178037643432617e-01 -1.805913001298904419e-01 1.609106659889221191e-01 -1.551808714866638184e-01 -1.687405854463577271e-01 9.877605736255645752e-02 -2.234333008527755737e-01 -1.530340462923049927e-01 2.110017240047454834e-01 -1.392983943223953247e-01 2.529109716415405273e-01 1.254279818385839462e-02 -4.628971591591835022e-02 -2.380226701498031616e-01 4.432196915149688721e-02 1.598467528820037842e-01 -8.706239610910415649e-02 1.087349802255630493e-01 2.121516019105911255e-01 2.672044634819030762e-01 -2.520348131656646729e-01 -3.059232234954833984e-01 -3.372968733310699463e-02 1.681639440357685089e-02 -1.994967609643936157e-01 -1.103808358311653137e-01 8.925217390060424805e-02 -7.243886590003967285e-03 -1.885524205863475800e-02 3.164017498493194580e-01 1.728581935167312622e-01
3.036413788795471191e-01 2.027545683085918427e-02 -1.588668525218963623e-01 2.156393080949783325e-01 -2.283345162868499756e-02 -3.346179425716400146e-01 -3.310703858733177185e-02 -7.079116255044937134e-02 -4.884054511785507202e-02 -8.564095944166183472e-02 -1.671696640551090240e-02 1.603090912103652954e-01 -2.109187990427017212e-01 -2.692156704142689705e-03 -1.900861412286758423e-01 7.072340697050094604e-02 2.428846359252929688e-01 8.502372354269027710e-02 2.656769752502441406e-01 5.946754291653633118e-02 3.767937719821929932e-01 -2.822014130651950836e-02 -2.070144116878509521e-01 -4.843858629465103149e-02 -1.177272498607635498e-01 -1.450212113559246063e-02 -1.065863370895385742e-01 1.839723289012908936e-01 -1.210726797580718994e-02 -2.135086953639984131e-01 3.982058763504028320e-01 6.193799898028373718e-02
-3.798745805397629738e-03 -8.463492989540100098e-02 -2.873039245605468750e-01 -3.857713565230369568e-02 8.985581994056701660e-02 -7.314391434192657471e-02 -4.809168875217437744e-01 2.058682590723037720e-01 -2.814491689205169678e-01 -7.989814877510070801e-02 6.936371792107820511e-03 6.728736218065023422e-03 -5.626931414008140564e-02 -1.765144765377044678e-01 -3.416403830051422119e-01 -1.589794605970382690e-01 1.810298860073089600e-02 -1.582089066505432129e-02 2.912537455558776855e-01 4.060227796435356140e-02 1.098314076662063599e-01 2.937417104840278625e-02 -1.344736069440841675e-01 -2.690613269805908203e-01 1.870338991284370422e-02 -1.850045174360275269e-01 2.254620939493179321e-01 2.504974007606506348e-01 -8.289020508527755737e-02 -2.076582424342632294e-02 1.099704653024673462e-01 4.104153066873550415e-02
9.611844271421432495e-02 -9.876308590173721313e-02 -2.384439706802368164e-01 1.517675817012786865e-01 -2.109603956341743469e-02 -2.420551478862762451e-01 -3.000778555870056152e-01 -3.057019039988517761e-02 -2.830767929553985596e-01 -5.791772529482841492e-02 4.566371440887451172e-02 2.461526989936828613e-01 6.700757890939712524e-02 -4.835430160164833069e-02 -2.604680359363555908e-01 -3.042295016348361969e-02 4.023891091346740723e-01 -2.464399188756942749e-01 3.277388513088226318e-01 -7.769310474395751953e-02 1.270068883895874023e-01 1.354450359940528870e-02 -1.232576444745063782e-01 2.264603525400161743e-01 4.593962803483009338e-03 2.140475809574127197e-02 7.914989441633224487e-02 2.261270135641098022e-01 1.323364526033401489e-01 -8.888900279998779297e-02 8.792851865291595459e-02 1.393848657608032227e-01
1.242628023028373718e-01 4.486863687634468079e-02 -6.160122528672218323e-02 1.896355301141738892e-01 5.175862088799476624e-02 -1.791751980781555176e-01 -1.764968037605285645e-01 -1.690757721662521362e-01 -1.881642788648605347e-01 -1.611835360527038574e-01 -5.282382667064666748e-02 1.486810892820358276e-01 -1.759413331747055054e-01 1.051915064454078674e-01 -3.799981176853179932e-01 1.644095629453659058e-01 3.625070750713348389e-01 -4.734126105904579163e-02 3.618761897087097168e-01 1.072355210781097412e-01 2.318658530712127686e-01 -1.181325167417526245e-01 -7.116485387086868286e-02 1.321089267730712891e-02 1.481365319341421127e-02 -6.761334091424942017e-02 -3.649900481104850769e-02 2.644470036029815674e-01 4.365335777401924133e-02 -2.112435102462768555e-01 2.188913971185684204e-01 -1.702234148979187012e-01
-5.487863719463348389e-02 -1.265303343534469604e-01 -1.144499406218528748e-01 1.650182157754898071e-01 -3.744566114619374275e-03 3.408415243029594421e-02 -3.488139212131500244e-01 1.218215003609657288e-01 -2.736783623695373535e-01 1.923174364492297173e-03 1.291978806257247925e-01 1.922680735588073730e-01 -5.058506038039922714e-03 -7.389752566814422607e-02 9.126950800418853760e-02 2.627060711383819580e-01 1.709125339984893799e-01 1.607028394937515259e-01 5.565409064292907715e-01 -1.453014612197875977e-01 -1.484960913658142090e-01 -1.924964785575866699e-01 -1.023393720388412476e-01 -1.769597083330154419e-01 -2.311581671237945557e-01 -1.872889846563339233e-01 7.358495146036148071e-02 1.545783877372741699e-02 3.699524700641632080e-02 -2.876152284443378448e-02 2.783975005149841309e-02 -8.746910095214843750e-02
-2.793613672256469727e-01 -1.500018173828721046e-03 -2.322984188795089722e-01 5.564060434699058533e-02 2.944046445190906525e-02 -3.147059977054595947e-01 -2.857385762035846710e-02 -1.128749027848243713e-01 9.317167103290557861e-02 -1.725067049264907837e-01 -2.034352906048297882e-02 1.984317898750305176e-01 -3.588246181607246399e-02 -2.030064612627029419e-01 -2.839026749134063721e-01 -3.654271364212036133e-02 2.228606641292572021e-01 6.329935789108276367e-02 1.286787837743759155e-01 1.821820884943008423e-01 2.768566608428955078e-01 8.780629187822341919e-02 -3.725726008415222168e-01 1.652155071496963501e-02 -1.219287291169166565e-01 -2.317583002150058746e-02 -1.934761554002761841e-01 2.127066254615783691e-01 -9.929102845489978790e-03 -7.339533418416976929e-02 3.439239561557769775e-01 -7.337314076721668243e-03
-4.813141375780105591e-02 -3.667219728231430054e-02 -2.314279079437255859e-01 5.903185158967971802e-02 1.126883924007415771e-02 -5.853303149342536926e-02 -3.487761020660400391e-01 -1.178501471877098083e-01 -2.508696541190147400e-02 -8.497948944568634033e-02 1.633139401674270630e-01 1.853431463241577148e-01 9.506913274526596069e-02 -2.116821333765983582e-02 -8.506692945957183838e-02 2.294270992279052734e-01 2.540712058544158936e-01 1.537920832633972168e-01 -1.602040678262710571e-01 3.724452480673789978e-02 3.436002731323242188e-01 -1.130396872758865356e-01 -1.941021680831909180e-01 -1.827487051486968994e-01 -2.581981718540191650e-01 -2.315554209053516388e-02 -2.120987325906753540e-01 3.615894615650177002e-01 -1.044557541608810425e-01 -1.727526783943176270e-01 2.412811815738677979e-01 5.384720861911773682e-02
1.276236623525619507e-01 1.173791512846946716e-01 -1.697909086942672729e-01 9.638629853725433350e-02 1.178740989416837692e-02 -4.981747642159461975e-02 -4.069167375564575195e-01 1.824026703834533691e-01 -3.569667935371398926e-01 2.689034864306449890e-02 -1.280061528086662292e-02 1.478813439607620239e-01 3.580928966403007507e-02 -1.532834321260452271e-01 -1.009097248315811157e-01 -2.865828871726989746e-01 1.873968984000384808e-03 1.306213736534118652e-01 3.804678916931152344e-01 1.008644178509712219e-01 -2.000761963427066803e-02 -3.111285269260406494e-01 -1.167912110686302185e-01 4.574852809309959412e-02 -8.664993196725845337e-02 -3.398413658142089844e-01 -3.506407886743545532e-02 1.913034021854400635e-01 -4.330828040838241577e-02 1.095612049102783203e-01 5.114449933171272278e-02 2.862251177430152893e-02
7.428690046072006226e-02 4.666260909289121628e-03 -2.515355311334133148e-02 9.768423438072204590e-02 2.832637168467044830e-02 2.574981190264225006e-02 -5.050972104072570801e-01 -7.245616614818572998e-02 -2.060161978006362915e-01 1.474869158118963242e-02 -8.400369435548782349e-02 2.036346308887004852e-02 -1.283633112907409668e-01 -7.391019165515899658e-02 -1.810808330774307251e-01 -1.611859500408172607e-01 -2.717362903058528900e-02 -4.481020569801330566e-02 3.345773816108703613e-01 1.030291803181171417e-02 -1.746149808168411255e-01 -2.669751644134521484e-01 -3.250728249549865723e-01 -3.391427919268608093e-02 -4.892484471201896667e-02 -3.913619816303253174e-01 -1.283728778362274170e-01 2.100354135036468506e-01 6.722837686538696289e-02 4.418286960572004318e-03 6.252910941839218140e-02 2.088522613048553467e-01
5.930498242378234863e-02 3.543865680694580078e-02 -1.260307710617780685e-02 1.019759327173233032e-01 1.153795979917049408e-02 -3.930473700165748596e-02 -5.604421496391296387e-01 -2.513088099658489227e-02 -3.030539453029632568e-01 -1.081534177064895630e-01 4.220088943839073181e-02 5.180848017334938049e-02 -1.138038113713264465e-01 -3.629993647336959839e-02 -3.158665075898170471e-02 -1.675705015659332275e-01 1.176982596516609192e-01 1.561134867370128632e-02 2.626520395278930664e-01 1.642365753650665283e-02 -5.171456560492515564e-02 -2.804264724254608154e-01 -2.895933389663696289e-01 8.839780837297439575e-02 -3.559836745262145996e-02 -2.746780514717102051e-01 -3.055957518517971039e-02 2.939032614231109619e-01 -4.313506186008453369e-02 1.973531544208526611e-01 9.090839326381683350e-02 2.178716063499450684e-01
8.065287023782730103e-03 1.142206341028213501e-01 -1.413700729608535767e-01 2.674281299114227295e-01 -1.574986726045608521e-01 1.111727505922317505e-01 -5.017900466918945312e-01 -1.006970033049583435e-01 1.226205825805664062e-01 1.137902736663818359e-01 -4.857438430190086365e-02 -1.638922840356826782e-01 1.340170800685882568e-01 4.985059797763824463e-02 -1.780217140913009644e-01 1.992446184158325195e-01 2.245998978614807129e-01 2.511721290647983551e-02 -9.020255506038665771e-02 -1.160945147275924683e-01 1.135559529066085815e-01 -2.100183516740798950e-01 -4.411762580275535583e-02 -1.592923402786254883e-01 -3.157511651515960693e-01 -1.387417763471603394e-01 -2.781103737652301788e-02 2.357059270143508911e-01 -6.199375540018081665e-02 7.489607483148574829e-02 3.203796148300170898e-01 5.346869677305221558e-02
-5.410238355398178101e-02 -1.563169434666633606e-02 5.245170742273330688e-02 2.113523781299591064e-01 -1.346461325883865356e-01 -3.202646076679229736e-01 -2.493620067834854126e-01 -1.935305595397949219e-01 -1.701939404010772705e-01 -1.954192817211151123e-01 -1.736847311258316040e-02 1.060850247740745544e-01 -1.674934029579162598e-01 2.247109115123748779e-01 -2.372484356164932251e-01 -7.264880836009979248e-02 2.193880230188369751e-01 1.282361000776290894e-01 1.911693960428237915e-01 5.003169924020767212e-02 2.782467901706695557e-01 1.007484048604965210e-01 -1.440980583429336548e-01 1.471945941448211670e-01 8.514178916811943054e-03 -1.795789450407028198e-01 -1.095134466886520386e-01 3.634092211723327637e-01 -4.886658117175102234e-02 -1.572017967700958252e-01 2.691151797771453857e-01 2.680563926696777344e-02
-9.687361121177673340e-02 2.958880960941314697e-01 -2.538083493709564209e-01 3.154695630073547363e-01 3.156946003437042236e-01 6.889043748378753662e-02 3.453480452299118042e-02 -1.433025598526000977e-01 -1.964925080537796021e-01 -1.769462972879409790e-01 -3.023398220539093018e-01 1.802316159009933472e-01 1.307781971991062164e-02 2.541034482419490814e-02 -1.702724248170852661e-01 1.362177431583404541e-01 1.657450348138809204e-01 -8.108503371477127075e-02 1.255991309881210327e-01 -8.245893754065036774e-03 1.578856259584426880e-01 3.847322985529899597e-02 -1.219577416777610779e-01 -3.126393854618072510e-01 -1.563444733619689941e-01 -2.611151933670043945e-01 -1.582436496391892433e-03 1.959414780139923096e-01 -1.851408630609512329e-01 -1.104878783226013184e-01 5.189039558172225952e-02 -4.122965782880783081e-02
1.577787473797798157e-02 1.300107240676879883e-01 -2.357306778430938721e-01 -9.648381173610687256e-02 1.756553538143634796e-02 -3.169513866305351257e-02 -3.214337825775146484e-01 -5.613331496715545654e-02 -7.103209197521209717e-02 -1.560074370354413986e-02 1.093546301126480103e-01 2.004777342081069946e-01 -2.845675498247146606e-02 -2.397121191024780273e-01 -4.924135804176330566e-01 -2.333612926304340363e-02 3.091525100171566010e-02 -8.728498965501785278e-02 -1.566697657108306885e-01 4.446571320295333862e-02 -8.582126349210739136e-02 -8.326666057109832764e-02 2.686364762485027313e-02 3.943681716918945312e-02 -2.805808782577514648e-01 -3.809688687324523926e-01 4.448207467794418335e-02 3.237462043762207031e-01 -8.396103233098983765e-02 -8.311735838651657104e-02 1.260750293731689453e-01 1.981961280107498169e-01
7.719682157039642334e-02 5.924779921770095825e-02 -1.673466414213180542e-01 8.050037175416946411e-02 -1.108408570289611816e-01 -2.396674007177352905e-01 -3.998440504074096680e-01 1.004408206790685654e-02 -1.721238195896148682e-01 -2.717351019382476807e-01 -2.838276326656341553e-01 1.261245310306549072e-01 -1.219188272953033447e-01 -2.180437743663787842e-02 -2.615892291069030762e-01 -7.839552313089370728e-02 8.323701471090316772e-02 1.854465901851654053e-01 9.844599291682243347e-03 1.716863960027694702e-01 3.015911951661109924e-02 -9.404689818620681763e-02 1.042061373591423035e-01 -8.429265581071376801e-03 2.845320850610733032e-02 -2.994468212127685547e-01 -4.174520820379257202e-02 2.856493890285491943e-01 3.502927124500274658e-01 -1.511954665184020996e-01 4.119900986552238464e-02 1.544061750173568726e-01
1.772573739290237427e-01 1.292068213224411011e-01 -4.198635369539260864e-02 3.978720903396606445e-01 6.695441901683807373e-02 -2.243399769067764282e-01 -3.658896088600158691e-01 2.760069072246551514e-02 -2.189060896635055542e-01 -1.190213635563850403e-01 4.053584858775138855e-02 -2.513229101896286011e-02 -9.600999206304550171e-02 -2.277587801218032837e-01 1.279351264238357544e-01 -3.688941895961761475e-02 -4.477370157837867737e-02 -1.057862639427185059e-01 4.493404626846313477e-01 1.346008628606796265e-01 2.727239765226840973e-02 8.867697417736053467e-02 -1.035529747605323792e-01 -1.042269170284271240e-01 -1.212921142578125000e-01 -1.515145450830459595e-01 -2.926725894212722778e-02 1.548735648393630981e-01 -2.461694478988647461e-01 2.441609464585781097e-02 2.201499342918395996e-01 1.536401957273483276e-01
1.848908215761184692e-01 9.136561304330825806e-02 -3.520799055695533752e-02 2.032666057348251343e-01 8.167412877082824707e-02 -2.480539679527282715e-01 -1.629303991794586182e-01 -1.157730072736740112e-01 -2.352944165468215942e-01 -6.919224746525287628e-03 1.178589016199111938e-01 1.543567180633544922e-01 -1.155523508787155151e-01 -8.639078587293624878e-02 -4.639025628566741943e-01 -1.178797557950019836e-01 3.211383819580078125e-01 -1.821746304631233215e-02 2.487726062536239624e-01 -1.062917038798332214e-01 1.315325200557708740e-01 2.105112522840499878e-01 -1.020034030079841614e-01 1.206611841917037964e-02 -7.305534183979034424e-02 -9.514766186475753784e-02 -1.277280896902084351e-01 2.037758529186248779e-01 1.270934939384460449e-01 -2.253665216267108917e-02 2.134445160627365112e-01 2.836419343948364258e-01
1.746872365474700928e-01 2.676509786397218704e-03 -1.536273360252380371e-01 9.042324870824813843e-02 -1.644544154405593872e-01 1.440798677504062653e-02 -2.108960002660751343e-01 -6.827832013368606567e-02 -2.412824779748916626e-01 -2.012898027896881104e-01 2.560235559940338135e-02 2.338112294673919678e-01 -5.044924840331077576e-02 1.417526453733444214e-01 -3.237114846706390381e-01 1.431861966848373413e-01 1.484061479568481445e-01 -1.550578624010086060e-01 8.032667636871337891e-02 -6.338091194629669189e-02 1.516565084457397461e-01 -1.006061490625143051e-02 -1.436543017625808716e-01 -7.930841296911239624e-02 -1.251650005578994751e-01 -3.048888146877288818e-01 2.356376312673091888e-02 3.291303813457489014e-01 1.048066318035125732e-01 -9.759106487035751343e-02 3.935122191905975342e-01 2.447235882282257080e-01
-8.315955847501754761e-02 2.020584493875503540e-01 -1.834485530853271484e-01 8.255214989185333252e-02 -4.348428547382354736e-02 -1.098490580916404724e-01 -1.212378069758415222e-01 6.039104610681533813e-02 -1.111720055341720581e-01 -6.501054763793945312e-02 -9.871683269739151001e-02 -9.773612022399902344e-02 -2.498387843370437622e-01 7.900439202785491943e-02 -2.573195993900299072e-01 -1.814526692032814026e-02 3.193834125995635986e-01 -2.550716884434223175e-02 1.386225819587707520e-01 -1.740218847990036011e-01 -1.719999872148036957e-02 1.877587735652923584e-01 -1.070466358214616776e-02 -3.386785089969635010e-01 -3.088332116603851318e-01 -2.408626377582550049e-01 -1.703561693429946899e-01 1.198090985417366028e-01 -3.812706768512725830e-01 -2.025561928749084473e-01 1.506787389516830444e-01 2.596072619780898094e-03
1.052433848381042480e-01 1.929894685745239258e-01 -1.483675837516784668e-01 2.507381141185760498e-01 6.201718002557754517e-02 -2.145587056875228882e-01 -1.537184119224548340e-01 -1.252665221691131592e-01 -3.551594913005828857e-01 -1.201166808605194092e-01 -5.327308084815740585e-03 2.495364248752593994e-01 -2.805534005165100098e-01 7.264329493045806885e-02 -1.763280481100082397e-01 -2.137727336958050728e-03 1.040033847093582153e-01 -1.720298826694488525e-02 2.463966310024261475e-01 1.905524879693984985e-01 1.682202816009521484e-01 1.342591345310211182e-01 -2.831778526306152344e-01 -4.417220875620841980e-02 -8.553599566221237183e-02 -5.289109051227569580e-02 1.140806004405021667e-01 1.856860816478729248e-01 1.884056180715560913e-01 -1.471872031688690186e-01 3.091519474983215332e-01 1.127176284790039062e-01
9.720194153487682343e-03 -6.407863646745681763e-02 1.585223595611751080e-03 2.280930429697036743e-01 1.234781835228204727e-02 1.544236950576305389e-02 -5.212258696556091309e-01 -9.862120449542999268e-02 -2.044479995965957642e-01 4.740774258971214294e-02 -1.196398809552192688e-01 7.871788740158081055e-02 -1.499716937541961670e-01 -1.130681112408638000e-01 -1.217410340905189514e-01 -1.139849349856376648e-01 9.033554792404174805e-02 8.520640432834625244e-03 4.097503423690795898e-01 -3.838767111301422119e-02 -1.199940443038940430e-01 -2.732096314430236816e-01 -2.980347573757171631e-01 3.570817178115248680e-03 -8.687479421496391296e-04 -3.332656323909759521e-01 2.508454956114292145e-02 1.549852937459945679e-01 -3.463570401072502136e-02 4.986695945262908936e-02 -5.760417133569717407e-02 1.900744289159774780e-01
1.537347584962844849e-01 -1.240487843751907349e-01 -4.543301463127136230e-02 -3.462112322449684143e-02 -9.295239299535751343e-02 -8.756086975336074829e-02 -2.377727776765823364e-01 6.736516207456588745e-02 -1.669923216104507446e-01 3.666125005111098289e-03 4.281735047698020935e-02 2.666255831718444824e-01 -7.368071377277374268e-02 -9.592461399734020233e-03 -4.951197504997253418e-01 7.956317812204360962e-02 2.927570641040802002e-01 -6.778747588396072388e-02 1.461190581321716309e-01 1.726920157670974731e-01 1.997916847467422485e-01 2.513792132958769798e-03 -4.892983287572860718e-02 1.196969002485275269e-01 1.207655072212219238e-01 -3.938335478305816650e-01 -1.552315950393676758e-01 2.812829315662384033e-01 -2.546607516705989838e-02 4.543266259133815765e-04 1.868513077497482300e-01 1.262093335390090942e-01
-3.982912003993988037e-02 -7.241550832986831665e-02 -7.190208416432142258e-03 2.429419904947280884e-01 -3.308486193418502808e-03 2.826161682605743408e-02 -5.282803177833557129e-01 -7.738298177719116211e-02 -2.401931285858154297e-01 6.290673464536666870e-02 7.668689638376235962e-02 1.951299607753753662e-01 -3.790677338838577271e-02 -1.441930532455444336e-01 -1.167954951524734497e-01 -1.175238341093063354e-01 4.210904985666275024e-02 7.897227257490158081e-02 2.826586365699768066e-01 3.645911812782287598e-02 -1.380579024553298950e-01 -2.220209389925003052e-01 -3.023116588592529297e-01 4.301219433546066284e-02 -5.398657545447349548e-02 -3.930165171623229980e-01 -3.432945162057876587e-02 1.083979979157447815e-01 -5.780154094099998474e-02 1.048150062561035156e-01 6.998994201421737671e-02 2.292800247669219971e-01
1.059359684586524963e-01 -2.011180855333805084e-02 -1.337838172912597656e-01 1.138473227620124817e-01 -8.962652832269668579e-02 -1.896995604038238525e-01 -2.008820027112960815e-01 -1.664577126502990723e-01 -3.801334798336029053e-01 -1.947976835072040558e-02 4.986759275197982788e-02 1.120007783174514771e-01 -2.985542118549346924e-01 2.737828344106674194e-02 -4.181076288223266602e-01 2.871031686663627625e-02 2.321658134460449219e-01 4.022701829671859741e-02 2.396761178970336914e-01 -2.462691254913806915e-02 2.774141728878021240e-01 2.843752969056367874e-03 -3.953457623720169067e-02 -8.467973023653030396e-02 -9.413413703441619873e-02 1.183679848909378052e-01 -6.233341619372367859e-02 3.885302543640136719e-01 1.003338322043418884e-01 2.910606376826763153e-02 -6.001646630465984344e-03 1.790661513805389404e-01
5.919367820024490356e-02 6.320879328995943069e-03 -1.290298849344253540e-01 1.814541369676589966e-01 3.463793173432350159e-02 -1.180531457066535950e-01 -4.727281630039215088e-01 -5.601220577955245972e-02 -2.258296459913253784e-01 -5.585048347711563110e-03 4.033270850777626038e-02 -7.938996702432632446e-02 -1.271002441644668579e-01 -1.224029809236526489e-01 -5.195576325058937073e-02 -1.541604101657867432e-01 -1.452920734882354736e-01 -5.897372961044311523e-02 3.596076071262359619e-01 1.371753662824630737e-01 -2.165362536907196045e-01 -1.994971185922622681e-01 -2.820427119731903076e-01 1.104266867041587830e-01 -7.848210632801055908e-02 -3.338276147842407227e-01 -2.356361038982868195e-02 2.555495202541351318e-01 7.370749115943908691e-02 1.399781368672847748e-02 1.394505240023136139e-02 2.194057404994964600e-01
7.266427576541900635e-02 4.413072019815444946e-02 -1.004873290657997131e-01 -1.123857405036687851e-02 4.315644130110740662e-02 -2.237307578325271606e-01 -1.409976035356521606e-01 -3.357052803039550781e-01 -2.217201590538024902e-01 -1.248133555054664612e-01 1.058337464928627014e-01 1.207927539944648743e-01 -8.922813832759857178e-02 1.216140761971473694e-01 -2.794571518898010254e-01 1.631343215703964233e-01 1.181112006306648254e-01 3.205202147364616394e-02 3.032316267490386963e-01 3.421432524919509888e-02 3.583418726921081543e-01 6.358946114778518677e-02 -2.492307722568511963e-01 -1.143206004053354263e-02 7.688896358013153076e-02 -2.313926517963409424e-01 -7.687326055020093918e-03 1.868846118450164795e-01 1.415398716926574707e-02 -2.740191817283630371e-01 2.900112569332122803e-01 1.530743390321731567e-01
1.515782624483108521e-01 1.984430402517318726e-01 1.400927752256393433e-01 1.908876448869705200e-01 -5.142404884099960327e-02 3.324045240879058838e-02 -2.107117176055908203e-01 -6.384591106325387955e-03 2.271294966340065002e-02 -1.078607141971588135e-02 -3.027248084545135498e-01 -7.950146496295928955e-02 2.696455642580986023e-02 -2.481056302785873413e-01 -2.920408248901367188e-01 2.392911165952682495e-02 2.380015552043914795e-01 5.042336881160736084e-03 4.717572405934333801e-02 2.056629210710525513e-02 1.676948219537734985e-01 1.115346997976303101e-01 -1.576171666383743286e-01 7.530761417001485825e-03 -2.517517209053039551e-01 -4.292308688163757324e-01 -3.756137192249298096e-02 2.744862735271453857e-01 -2.820836007595062256e-01 3.186611086130142212e-02 1.914763599634170532e-01 1.423029750585556030e-01
1.387326139956712723e-02 2.034788765013217926e-02 -8.470420539379119873e-02 -4.129858687520027161e-02 -2.256399765610694885e-02 -1.242862120270729065e-01 -4.222020506858825684e-01 2.171335071325302124e-01 -2.618941664695739746e-01 1.022647544741630554e-01 1.578189432621002197e-01 9.029937535524368286e-02 -1.371467113494873047e-01 5.648428574204444885e-02 -2.025493085384368896e-01 -1.147176772356033325e-01 2.371644834056496620e-03 -2.689746394753456116e-02 2.468186020851135254e-01 2.694165706634521484e-01 4.957351461052894592e-02 -2.702270746231079102e-01 -2.974537014961242676e-01 -2.085825502872467041e-01 -4.465321823954582214e-02 -3.703198730945587158e-01 8.786076307296752930e-02 2.243027389049530029e-01 1.608652248978614807e-02 1.150950863957405090e-01 1.687567681074142456e-03 9.215198457241058350e-02
1.230831909924745560e-02 2.842143177986145020e-02 -9.384934604167938232e-02 1.676675975322723389e-01 -1.630509644746780396e-01 -1.858077645301818848e-01 1.996311359107494354e-03 7.719870656728744507e-02 -6.191902607679367065e-02 -9.589556604623794556e-02 7.044933736324310303e-02 2.300772070884704590e-01 -4.225296154618263245e-02 -3.156006038188934326e-01 -2.917956411838531494e-01 8.176261931657791138e-02 2.577483057975769043e-01 1.457380056381225586e-01 -7.219281792640686035e-02 2.142018377780914307e-01 1.467367410659790039e-01 -4.408932477235794067e-02 -2.874818146228790283e-01 5.564028769731521606e-02 8.932963758707046509e-02 -3.504134118556976318e-01 6.495952606201171875e-02 3.131873905658721924e-01 -5.405727028846740723e-02 -1.901251971721649170e-01 2.455928325653076172e-01 -2.246179729700088501e-01
-3.704209327697753906e-01 3.023945353925228119e-02 -4.014876782894134521e-01 -6.323062814772129059e-03 -6.142031401395797729e-02 -6.499689072370529175e-02 -7.162516936659812927e-03 -2.384237200021743774e-01 -3.842503949999809265e-02 1.402300149202346802e-01 -3.607932478189468384e-02 -3.057117760181427002e-02 -1.595073193311691284e-01 -1.612287610769271851e-01 -1.676625460386276245e-01 1.800247281789779663e-01 4.211106896400451660e-01 1.808506622910499573e-02 2.368981949985027313e-02 8.952606469392776489e-02 2.725267112255096436e-01 -1.184450387954711914e-01 -2.962823212146759033e-01 1.199768632650375366e-01 6.182037293910980225e-02 -1.696129888296127319e-01 -1.932371258735656738e-01 3.911422193050384521e-02 -2.805279754102230072e-02 -1.945897638797760010e-01 1.117843985557556152e-01 -3.300692886114120483e-02
1.036753579974174500e-01 -7.715410739183425903e-02 -7.279468234628438950e-03 2.028806693851947784e-02 -7.875943928956985474e-02 -3.078655600547790527e-01 -4.529583454132080078e-02 -1.199825201183557510e-02 -1.732241362333297729e-01 6.560344249010086060e-02 8.412095904350280762e-02 1.600367724895477295e-01 8.919525146484375000e-02 7.661772519350051880e-02 -4.816647171974182129e-01 1.116427853703498840e-01 1.366128027439117432e-01 -1.041612699627876282e-01 3.028026223182678223e-01 2.120978236198425293e-01 1.790643036365509033e-01 5.766524374485015869e-02 -2.500452101230621338e-01 -4.017184674739837646e-02 -4.356793314218521118e-02 -1.656006872653961182e-01 -1.223452240228652954e-01 3.552136421203613281e-01 -6.939622759819030762e-02 -1.014822274446487427e-01 3.152687251567840576e-01 6.062740087509155273e-02
-1.089947074651718140e-01 4.464010894298553467e-01 -2.453258037567138672e-01 1.475842893123626709e-01 2.870108745992183685e-02 -7.638876140117645264e-02 -4.099297523498535156e-01 8.348847180604934692e-02 1.096274256706237793e-01 -5.090987309813499451e-02 9.657564014196395874e-02 4.545920714735984802e-02 -1.423163712024688721e-01 1.948925852775573730e-02 -1.048540771007537842e-01 1.283244490623474121e-01 2.347923368215560913e-01 1.682215556502342224e-02 1.946833729743957520e-01 -3.607004135847091675e-02 3.253726363182067871e-01 -2.516389191150665283e-01 -1.659143120050430298e-01 1.519452966749668121e-02 -2.569794356822967529e-01 -2.106225192546844482e-01 1.507239639759063721e-01 -7.348793558776378632e-03 -1.127407252788543701e-01 -7.430958002805709839e-02 7.045374065637588501e-02 -5.639761686325073242e-02
6.528308242559432983e-02 1.471008211374282837e-01 -3.130728146061301231e-03 2.678947448730468750e-01 -4.846624284982681274e-02 -2.547243237495422363e-01 -5.335769057273864746e-02 -8.811275660991668701e-02 -2.427337169647216797e-01 9.274856746196746826e-02 1.310222595930099487e-01 1.759072542190551758e-01 -1.820241212844848633e-01 -2.911058813333511353e-02 -4.016586840152740479e-01 -1.058815494179725647e-01 1.139033362269401550e-01 -4.773726314306259155e-02 1.325493156909942627e-01 1.472933404147624969e-02 2.054230868816375732e-01 2.584717795252799988e-02 -1.200666874647140503e-01 6.104615051299333572e-03 6.852718442678451538e-02 -2.065087556838989258e-01 -1.317109018564224243e-01 2.096649408340454102e-01 -1.773615628480911255e-01 -3.379548490047454834e-01 3.904617130756378174e-01 -7.201161980628967285e-02
9.041998535394668579e-02 -3.279833868145942688e-02 -1.588571667671203613e-01 6.694830209016799927e-02 -2.669039964675903320e-01 3.072078339755535126e-02 -1.265855878591537476e-01 -8.670769631862640381e-02 -9.918608516454696655e-02 -1.391079574823379517e-01 -5.037648137658834457e-03 1.393532156944274902e-01 -2.872590720653533936e-02 1.276455670595169067e-01 -3.184563815593719482e-01 2.204620093107223511e-02 3.693534433841705322e-01 -2.209982722997665405e-01 1.188134849071502686e-01 -7.146827131509780884e-02 -7.665055245161056519e-02 -4.875770583748817444e-02 -1.679486334323883057e-01 -4.987553134560585022e-02 -1.853459626436233521e-01 -3.298407495021820068e-01 8.264296501874923706e-02 3.117823600769042969e-01 9.187790751457214355e-02 -1.982086896896362305e-01 3.524454832077026367e-01 1.873203068971633911e-01
-2.105886489152908325e-02 -5.404641479253768921e-02 1.557579264044761658e-02 2.251832038164138794e-01 -7.036013156175613403e-02 -3.475587069988250732e-02 -4.466869831085205078e-01 -1.522551011294126511e-02 -1.801429092884063721e-01 1.195179373025894165e-01 8.456800132989883423e-02 1.103764548897743225e-01 -1.490103751420974731e-01 -1.297044903039932251e-01 -2.255804650485515594e-02 -1.703174710273742676e-01 9.805804491043090820e-02 -1.833113841712474823e-02 3.890287280082702637e-01 -4.073817655444145203e-02 -5.217427760362625122e-02 -1.674975752830505371e-01 -2.978323996067047119e-01 -7.167539559304714203e-03 -8.543293178081512451e-02 -4.163652062416076660e-01 -1.004915609955787659e-01 1.116720139980316162e-01 -4.663976281881332397e-02 1.674513816833496094e-01 9.644448012113571167e-02 2.826988399028778076e-01
4.390730336308479309e-02 -5.609587579965591431e-02 -2.252489328384399414e-01 3.683894872665405273e-02 -1.908296495676040649e-01 -2.385747134685516357e-01 -2.375731766223907471e-01 2.124733728123828769e-04 -2.006833702325820923e-01 5.742044653743505478e-03 -9.023261070251464844e-02 2.108988314867019653e-01 -8.704981952905654907e-02 1.258616298437118530e-01 -5.957186967134475708e-02 9.889827668666839600e-02 3.794146478176116943e-01 -5.516160279512405396e-02 -1.223066914826631546e-02 -1.762139946222305298e-01 1.156071946024894714e-01 -2.303301542997360229e-01 -2.997220158576965332e-01 -1.040454879403114319e-01 -1.371288150548934937e-01 -5.951799079775810242e-02 -2.083182185888290405e-01 3.638561367988586426e-01 -3.511403501033782959e-02 -2.041212022304534912e-01 2.757176160812377930e-01 3.244701772928237915e-02
8.652855642139911652e-03 3.454211354255676270e-02 -1.529657393693923950e-01 2.726704776287078857e-01 -3.360252454876899719e-02 -2.356680482625961304e-02 -6.330152153968811035e-01 1.249597314745187759e-02 -1.464734077453613281e-01 -5.758785456418991089e-02 1.365460902452468872e-01 -5.091957002878189087e-02 -1.425936724990606308e-02 -2.083911001682281494e-01 1.995348371565341949e-02 -1.472524106502532959e-01 4.311317205429077148e-02 3.637079149484634399e-02 3.119858503341674805e-01 2.531267106533050537e-01 -9.138830751180648804e-02 -1.963904350996017456e-01 -1.566088758409023285e-02 4.075876250863075256e-02 -1.397977918386459351e-01 -2.593601644039154053e-01 1.047761216759681702e-01 1.471016705036163330e-01 1.923017576336860657e-02 8.114299923181533813e-02 9.986251592636108398e-02 1.922066509723663330e-01
-6.317150592803955078e-02 -2.022556588053703308e-02 8.688935637474060059e-02 1.797991693019866943e-01 -8.556221425533294678e-02 4.749791324138641357e-02 -4.503678083419799805e-01 -1.576617010869085789e-03 -3.202919661998748779e-01 -1.279254853725433350e-01 1.737440563738346100e-02 -3.428472951054573059e-02 -9.848245233297348022e-02 -1.614978015422821045e-01 3.601294709369540215e-03 -5.074377357959747314e-02 4.550144076347351074e-02 2.895783819258213043e-02 4.114612042903900146e-01 3.050105459988117218e-02 -1.802712865173816681e-02 -1.888716071844100952e-01 -3.692148923873901367e-01 1.588484831154346466e-02 3.707056865096092224e-02 -3.722433149814605713e-01 -8.109147846698760986e-02 1.204415559768676758e-01 9.717457741498947144e-02 9.135808795690536499e-02 2.946011722087860107e-02 2.431612908840179443e-01
1.227623224258422852e-01 -1.269376277923583984e-01 -2.334392666816711426e-01 1.378332450985908508e-02 8.908436447381973267e-02 -4.025850296020507812e-01 -7.514199614524841309e-02 -8.939363062381744385e-02 -1.793780475854873657e-01 8.773935958743095398e-03 3.049234449863433838e-01 -1.533128321170806885e-01 -8.429731428623199463e-02 -3.972055613994598389e-01 -1.184366121888160706e-01 8.594805002212524414e-02 -3.704732656478881836e-02 3.430495411157608032e-02 6.321554630994796753e-02 -1.338185649365186691e-02 2.401918321847915649e-01 -8.238876610994338989e-02 -2.028581351041793823e-01 -1.331119686365127563e-01 -1.119682416319847107e-01 -3.854145109653472900e-01 1.519012749195098877e-01 3.601395711302757263e-02 -2.114795893430709839e-01 -1.151093244552612305e-01 -8.386734873056411743e-02 1.221494898200035095e-01
-2.630793675780296326e-02 -9.226149320602416992e-02 -2.704729139804840088e-01 -1.262579858303070068e-01 3.398180007934570312e-02 -8.307509124279022217e-02 -4.818955063819885254e-01 2.336467802524566650e-01 -2.442286759614944458e-01 1.446424424648284912e-01 9.747965633869171143e-02 7.264079898595809937e-02 4.412995651364326477e-02 4.384384304285049438e-02 -1.285517811775207520e-01 -1.689294725656509399e-01 1.447080224752426147e-01 -1.450602081604301929e-03 3.523686528205871582e-01 1.162770614027976990e-01 1.816712468862533569e-01 -5.095164477825164795e-02 -2.264588326215744019e-01 1.625266112387180328e-02 -8.900788426399230957e-02 -4.459518790245056152e-01 -2.215536870062351227e-02 3.292311355471611023e-02 3.774529695510864258e-02 3.165135160088539124e-02 7.666900008916854858e-02 -9.925002232193946838e-03
1.847339570522308350e-01 2.941624447703361511e-02 -2.040509432554244995e-01 1.076119765639305115e-01 1.033606901764869690e-01 -2.460569739341735840e-01 -9.135993570089340210e-02 -2.796594500541687012e-01 -3.632161319255828857e-01 -4.083309788256883621e-03 2.047560960054397583e-01 9.686030447483062744e-02 -2.591362036764621735e-02 -1.021548509597778320e-01 -1.182865127921104431e-01 6.299105286598205566e-02 3.523196578025817871e-01 1.312174201011657715e-01 1.320479214191436768e-01 2.431026697158813477e-01 8.659371733665466309e-02 -1.627111732959747314e-01 -2.740931808948516846e-01 -1.154848840087652206e-02 -1.186603773385286331e-02 -1.563164964318275452e-02 1.342259645462036133e-01 2.698107063770294189e-01 6.137578561902046204e-02 9.674562513828277588e-02 3.023448288440704346e-01 1.372433155775070190e-01
4.282760247588157654e-02 1.345221549272537231e-01 7.079697400331497192e-02 1.231975555419921875e-01 -7.656826823949813843e-02 -2.714723534882068634e-02 -3.014844357967376709e-01 -7.646467536687850952e-02 -4.983464255928993225e-02 -2.725586295127868652e-01 5.510311573743820190e-02 4.375629872083663940e-02 1.601478084921836853e-02 -1.858389973640441895e-01 -2.140205949544906616e-01 3.486568108201026917e-02 4.534689188003540039e-01 1.400757431983947754e-01 6.765383295714855194e-03 -8.509022300131618977e-04 3.200658783316612244e-02 -2.585961222648620605e-01 -3.176924586296081543e-01 -8.728377521038055420e-03 -1.882695853710174561e-01 9.643792174756526947e-03 2.558401226997375488e-02 2.158392965793609619e-01 -4.592345952987670898e-01 -2.267984673380851746e-02 6.527446210384368896e-02 1.872967556118965149e-02
-1.682557612657546997e-01 3.578864336013793945e-01 -3.039552867412567139e-01 3.248436152935028076e-01 -6.298036873340606689e-02 5.393307283520698547e-02 -1.762254983186721802e-01 1.301861256361007690e-01 1.160308048129081726e-01 1.552010327577590942e-01 -6.917604058980941772e-02 -1.280078440904617310e-01 -1.787425130605697632e-01 -2.659908533096313477e-01 -3.191622793674468994e-01 5.810788273811340332e-02 7.259142398834228516e-02 9.360751509666442871e-02 1.423932611942291260e-01 -5.748477950692176819e-02 1.133687496185302734e-01 1.200526058673858643e-01 -2.542871832847595215e-01 6.719266623258590698e-02 8.913016878068447113e-03 -1.639042645692825317e-01 -2.463390380144119263e-01 2.683940529823303223e-01 -5.243317782878875732e-02 6.304977834224700928e-02 1.456537991762161255e-01 -4.997119307518005371e-02
-6.511479616165161133e-02 2.105399072170257568e-01 -2.678736448287963867e-01 1.083643212914466858e-01 -1.259850803762674332e-02 1.760864406824111938e-01 -2.983952164649963379e-01 9.658438712358474731e-02 -1.495565176010131836e-01 -1.404729019850492477e-02 -9.481052309274673462e-02 1.938659846782684326e-01 -5.741501599550247192e-02 -1.768637299537658691e-01 3.020259551703929901e-02 -8.145014941692352295e-02 3.865159451961517334e-01 -5.790901184082031250e-02 -7.935824990272521973e-02 6.603987514972686768e-02 3.269462585449218750e-01 -6.472054123878479004e-02 -3.158303201198577881e-01 -8.333894424140453339e-03 -2.496921569108963013e-01 1.014676019549369812e-01 -1.617086827754974365e-01 2.414777427911758423e-01 -1.354555040597915649e-01 -9.001100063323974609e-02 2.531894147396087646e-01 7.192607969045639038e-02
1.609071642160415649e-01 1.516852527856826782e-01 -1.382943689823150635e-01 3.919579833745956421e-02 -2.386499792337417603e-01 -2.454851269721984863e-01 -1.031717564910650253e-02 4.251771047711372375e-02 -3.423683345317840576e-01 1.169772520661354065e-01 1.199129000306129456e-01 -2.089683338999748230e-02 5.215673521161079407e-02 1.377716660499572754e-01 -3.457296490669250488e-01 -1.731999516487121582e-01 3.055646717548370361e-01 -3.327973186969757080e-02 9.725833684206008911e-02 2.160284817218780518e-01 -4.409088939428329468e-02 -2.910986244678497314e-01 1.378615498542785645e-01 -9.930986911058425903e-02 -1.388086229562759399e-01 -9.464409202337265015e-03 -1.575952768325805664e-01 2.716228365898132324e-01 -6.297256797552108765e-02 1.433947402983903885e-02 2.413138449192047119e-01 2.187059074640274048e-01
-9.486223012208938599e-02 1.088137328624725342e-01 -2.856705486774444580e-01 3.562442362308502197e-01 -1.645561121404170990e-02 -1.176240965723991394e-01 6.363943964242935181e-02 -8.336129039525985718e-02 -1.509995758533477783e-01 -2.339560836553573608e-01 -1.867850720882415771e-01 2.360176444053649902e-01 -1.415913850069046021e-01 1.232332959771156311e-01 -3.158693015575408936e-01 -1.195112243294715881e-01 2.877196073532104492e-01 5.315177887678146362e-02 2.360528707504272461e-01 -2.479577362537384033e-01 6.687261164188385010e-02 -7.257421314716339111e-02 -9.297553449869155884e-02 6.381732225418090820e-02 -2.139543443918228149e-01 -1.321832835674285889e-01 -1.067791357636451721e-01 2.742024660110473633e-01 -1.379127800464630127e-01 -1.078518778085708618e-01 1.431543529033660889e-01 4.320903867483139038e-02
-1.825253292918205261e-02 -4.552974551916122437e-02 -8.783597499132156372e-02 2.697636783123016357e-01 -1.163946241140365601e-01 -8.891414850950241089e-02 -5.196662545204162598e-01 1.463137418031692505e-01 -1.495404839515686035e-01 1.113654021173715591e-02 9.317711740732192993e-02 8.446295559406280518e-02 1.062360331416130066e-01 -7.941932231187820435e-02 6.006740033626556396e-02 -1.468545049428939819e-01 -9.397535026073455811e-02 2.378493547439575195e-01 3.473668992519378662e-01 1.173452734947204590e-01 6.876906007528305054e-02 -2.173543423414230347e-01 -1.053938046097755432e-01 -4.083083197474479675e-02 3.945632651448249817e-02 -2.671116590499877930e-01 8.718137443065643311e-02 2.585779130458831787e-01 7.143907994031906128e-02 -7.671801000833511353e-02 1.021259948611259460e-01 2.995832860469818115e-01
1.342079639434814453e-01 -1.447425223886966705e-02 -2.475152164697647095e-01 1.742663234472274780e-01 7.670162618160247803e-02 9.823781996965408325e-02 -2.974247038364410400e-01 -1.641573011875152588e-01 1.947329491376876831e-01 5.458207800984382629e-02 3.573852032423019409e-02 -7.624944299459457397e-02 1.934315450489521027e-02 -1.367497742176055908e-01 -4.532918632030487061e-01 -1.776078492403030396e-01 2.663752138614654541e-01 1.026081591844558716e-01 -8.783012628555297852e-02 8.134159445762634277e-02 9.564276784658432007e-02 -1.078324541449546814e-01 -3.257523477077484131e-01 1.869943737983703613e-01 -1.758291274309158325e-01 -2.574060345068573952e-03 -1.225073859095573425e-01 2.051163166761398315e-01 -1.287571340799331665e-01 -2.970304489135742188e-01 -1.419038232415914536e-02 6.661396473646163940e-02
2.258689701557159424e-02 2.378577739000320435e-01 -2.734234929084777832e-01 1.737978905439376831e-01 6.273857504129409790e-02 -1.878886669874191284e-01 -2.374507933855056763e-01 -1.910518854856491089e-01 -1.249161809682846069e-01 -3.428741917014122009e-02 4.734912514686584473e-02 -3.998397588729858398e-01 -1.591125577688217163e-01 -2.216331288218498230e-02 -6.024058535695075989e-02 9.920097142457962036e-02 1.210020408034324646e-01 5.944977514445781708e-03 1.038470044732093811e-01 2.082725316286087036e-01 4.892085865139961243e-02 -1.043144688010215759e-01 -2.162497341632843018e-01 9.123166650533676147e-02 -3.405132591724395752e-01 -4.047112762928009033e-01 5.481852218508720398e-02 4.395813122391700745e-02 -8.021966367959976196e-02 -6.790615618228912354e-02 2.896768040955066681e-02 -2.321429550647735596e-01
1.044264645315706730e-03 3.187389373779296875e-01 -1.861667484045028687e-01 1.771997362375259399e-01 1.660708636045455933e-01 -1.895426064729690552e-01 1.117509901523590088e-01 -2.264842987060546875e-01 -5.326762795448303223e-02 -2.654063403606414795e-01 6.837723776698112488e-04 3.687619790434837341e-02 1.287968009710311890e-01 1.193685308098793030e-01 -2.650376856327056885e-01 1.886125504970550537e-01 1.939328610897064209e-01 3.342501819133758545e-02 1.793477386236190796e-01 -2.163972109556198120e-01 1.319771260023117065e-01 -2.600509673357009888e-02 -1.548674702644348145e-01 -1.585405468940734863e-01 -1.253839582204818726e-01 -3.356299102306365967e-01 -9.405383467674255371e-02 1.707568764686584473e-01 -1.303432285785675049e-01 -3.186986446380615234e-01 8.270566165447235107e-02 1.306030303239822388e-01
1.163522005081176758e-01 3.486505150794982910e-01 -1.306614577770233154e-01 1.737636327743530273e-01 3.316707164049148560e-02 -1.783228218555450439e-01 -3.214580714702606201e-01 -1.693947315216064453e-01 2.774251624941825867e-04 -1.615150459110736847e-02 -6.743055582046508789e-02 -2.552790045738220215e-01 -1.664185822010040283e-01 4.024173319339752197e-02 -2.215463854372501373e-02 -3.630077093839645386e-02 2.042260020971298218e-02 3.578137978911399841e-02 2.845329642295837402e-01 2.305526584386825562e-01 2.655143737792968750e-01 -1.165445670485496521e-01 -1.997559666633605957e-01 -1.897370256483554840e-02 -3.401565253734588623e-01 -3.145895898342132568e-01 -1.806533150374889374e-02 1.712157428264617920e-01 -1.157265454530715942e-01 -5.276270955801010132e-02 9.544092416763305664e-02 -1.478435397148132324e-01
4.200147464871406555e-02 2.931824512779712677e-02 -9.275498986244201660e-02 2.236542403697967529e-01 -7.753896061331033707e-03 -1.405731737613677979e-01 -4.837470948696136475e-01 1.338587142527103424e-03 -2.405848354101181030e-01 2.897167950868606567e-02 4.563705623149871826e-02 6.392025388777256012e-03 -2.830683588981628418e-01 -7.363934814929962158e-02 1.469632387161254883e-01 -1.198004335165023804e-01 -3.560927510261535645e-02 6.933476775884628296e-02 3.016337156295776367e-01 -7.941297441720962524e-02 -2.092790789902210236e-03 -2.905675768852233887e-01 -3.102702200412750244e-01 -4.605956375598907471e-02 -1.028961762785911560e-01 -2.502173185348510742e-01 7.783478498458862305e-02 8.217775076627731323e-02 -8.631052076816558838e-02 2.078164964914321899e-01 1.307376474142074585e-01 2.502953112125396729e-01
-6.599204987287521362e-02 4.533410668373107910e-01 -2.724494226276874542e-02 2.548906803131103516e-01 2.589966058731079102e-01 -3.020230829715728760e-01 -8.675242215394973755e-02 -9.981527179479598999e-02 -2.183431833982467651e-01 -1.712548434734344482e-01 1.989571303129196167e-01 -9.456946700811386108e-02 -1.099198237061500549e-01 -1.622283756732940674e-01 -1.413492858409881592e-01 -2.424013018608093262e-01 2.554016113281250000e-01 2.513838373124599457e-02 -1.126576215028762817e-01 1.256576031446456909e-01 -6.468565762042999268e-02 -3.866348415613174438e-02 -1.321140378713607788e-01 1.476064324378967285e-01 -3.601054847240447998e-02 -1.404381692409515381e-01 -2.765246331691741943e-01 2.448343634605407715e-01 -5.364643409848213196e-02 -4.596893116831779480e-02 6.120974570512771606e-02 2.302282303571701050e-02
-1.159672215580940247e-01 6.199013441801071167e-02 -4.202271401882171631e-01 3.158601820468902588e-01 -2.610229253768920898e-01 -1.488596051931381226e-01 -8.762130141258239746e-02 4.626879841089248657e-02 -2.285906821489334106e-01 1.181205585598945618e-01 4.840273782610893250e-02 -1.082178950309753418e-01 -7.597185671329498291e-02 -1.542579680681228638e-01 -1.852368265390396118e-01 -7.915867120027542114e-02 3.382772803306579590e-01 8.715322613716125488e-02 2.355367504060268402e-02 9.548153728246688843e-03 -3.778959065675735474e-02 2.272670157253742218e-02 -3.225821852684020996e-01 6.167732179164886475e-02 7.654535025358200073e-02 -1.861526072025299072e-01 -2.647371888160705566e-01 -1.277961283922195435e-01 2.721768990159034729e-02 -2.061792910099029541e-01 2.180021107196807861e-01 -7.514907419681549072e-02
-5.868891626596450806e-02 4.110489040613174438e-02 -4.727063328027725220e-02 1.887850165367126465e-01 -4.075235500931739807e-02 -7.066209614276885986e-02 -4.386933147907257080e-01 -3.332827985286712646e-02 -1.758933663368225098e-01 -5.755918100476264954e-02 6.704337149858474731e-02 1.162462756037712097e-01 -1.687896251678466797e-01 -1.217141225934028625e-01 -5.357431620359420776e-02 -2.719108760356903076e-01 7.203350216150283813e-02 1.784849315881729126e-01 3.864991068840026855e-01 -5.033637583255767822e-02 -1.011306867003440857e-01 -2.139231562614440918e-01 -2.947842478752136230e-01 -3.754859417676925659e-02 -1.696878112852573395e-02 -3.665983080863952637e-01 -1.085481047630310059e-01 1.631577908992767334e-01 -4.881585016846656799e-03 1.598085463047027588e-01 1.065784916281700134e-01 2.028288245201110840e-01
-9.776205569505691528e-02 1.608956046402454376e-02 -2.876207977533340454e-02 1.677067577838897705e-01 3.046446442604064941e-01 -2.872448861598968506e-01 2.581150270998477936e-03 1.832930147647857666e-01 6.443021446466445923e-02 -2.178698778152465820e-02 -6.358630955219268799e-02 7.383869495242834091e-03 -1.509614139795303345e-01 -5.089290738105773926e-01 -1.506114155054092407e-01 -3.747908025979995728e-02 1.317426003515720367e-02 -7.548122107982635498e-02 2.712234854698181152e-01 1.814002394676208496e-01 1.363996416330337524e-02 -1.045172289013862610e-01 -7.787486910820007324e-02 -1.008713021874427795e-01 -1.950775682926177979e-01 -2.142887711524963379e-01 -5.794129893183708191e-02 1.190608367323875427e-01 -1.439135707914829254e-02 -3.462999463081359863e-01 -2.487171590328216553e-01 1.204670667648315430e-01
1.079170629382133484e-01 2.068161666393280029e-01 -1.438006460666656494e-01 9.052446484565734863e-02 -2.229401096701622009e-02 -3.395146131515502930e-01 -2.803411334753036499e-02 -1.932892650365829468e-01 -3.706035017967224121e-01 -9.940433502197265625e-02 -1.315455138683319092e-01 5.906351655721664429e-02 -1.567165702581405640e-01 -1.789283156394958496e-01 -1.330682933330535889e-01 1.433397829532623291e-02 2.956976890563964844e-01 7.172758877277374268e-02 2.340829074382781982e-01 8.474176377058029175e-02 2.259146273136138916e-01 -2.146612256765365601e-01 -8.183989673852920532e-02 1.251385454088449478e-02 1.776393875479698181e-02 -1.560742855072021484e-01 1.922904402017593384e-01 1.795483380556106567e-01 1.968639045953750610e-01 1.438079122453927994e-02 3.564380407333374023e-01 -4.309747368097305298e-02
5.758923292160034180e-02 8.073548227548599243e-02 -1.688907444477081299e-01 1.193964779376983643e-01 -6.521274894475936890e-02 -2.926093041896820068e-01 -5.112432315945625305e-02 -1.680053770542144775e-01 -3.308667540550231934e-01 3.857652842998504639e-02 -3.549007326364517212e-02 1.730576902627944946e-01 9.177108108997344971e-02 -5.727118998765945435e-02 -2.298900485038757324e-01 1.785366609692573547e-02 3.416409492492675781e-01 3.221339583396911621e-01 1.528751105070114136e-01 5.998344346880912781e-02 1.591279208660125732e-01 -1.632264107465744019e-01 -2.113204449415206909e-01 3.949910774827003479e-02 -5.450113862752914429e-02 -9.893487393856048584e-02 1.237704306840896606e-01 2.471475154161453247e-01 8.462285995483398438e-02 -6.383074820041656494e-02 3.958548009395599365e-01 1.299964636564254761e-01
-9.222157299518585205e-02 2.509647421538829803e-02 -1.263144761323928833e-01 -4.183045029640197754e-02 4.961618781089782715e-02 -1.241372674703598022e-01 -4.242842495441436768e-01 -4.629380255937576294e-02 -2.902912199497222900e-01 -3.015758469700813293e-02 7.341527193784713745e-02 1.884589791297912598e-01 -9.556093811988830566e-02 1.308463700115680695e-02 -2.678888142108917236e-01 -2.377144247293472290e-01 -2.241679839789867401e-02 -2.082514762878417969e-02 4.172929823398590088e-01 1.758610159158706665e-01 2.444313652813434601e-02 -3.301611244678497314e-01 -7.032975088804960251e-03 -5.284372344613075256e-02 -1.497852802276611328e-01 -3.146435022354125977e-01 1.162789389491081238e-01 1.928062736988067627e-01 -6.075866147875785828e-02 -2.022472582757472992e-02 -1.422748807817697525e-02 1.207918375730514526e-01
-3.345741629600524902e-01 5.394512787461280823e-02 -1.186883002519607544e-01 3.555856645107269287e-02 -1.191413924098014832e-01 -1.848185956478118896e-01 -2.741133272647857666e-01 -1.577150076627731323e-01 -1.486944556236267090e-01 2.608231604099273682e-01 -1.980846375226974487e-02 1.136126518249511719e-01 -1.174789145588874817e-01 -2.439931184053421021e-01 -1.768984496593475342e-01 8.351527899503707886e-02 2.754832804203033447e-01 9.510781383141875267e-04 -9.286038577556610107e-02 1.941268146038055420e-01 -5.917072296142578125e-02 -3.071456849575042725e-01 -1.898702681064605713e-01 1.590902358293533325e-02 -4.360345005989074707e-01 -7.213865220546722412e-02 -7.514343410730361938e-02 1.821124702692031860e-01 -7.359494920819997787e-03 -1.107376962900161743e-01 5.937301367521286011e-02 8.114023134112358093e-03
9.376835823059082031e-02 -6.780910491943359375e-02 -2.718756794929504395e-01 2.018940448760986328e-01 -1.087901443243026733e-01 -1.525184512138366699e-01 -4.257041215896606445e-01 1.204839125275611877e-01 -3.505041077733039856e-02 -6.970104575157165527e-02 -1.695449799299240112e-01 1.282707005739212036e-01 -8.211408555507659912e-02 8.542449027299880981e-02 1.176898777484893799e-01 9.495250880718231201e-02 1.911428868770599365e-01 -1.162051558494567871e-01 9.796682745218276978e-02 1.666639298200607300e-01 2.526746094226837158e-01 -2.421134412288665771e-01 1.487183272838592529e-01 6.786035746335983276e-02 1.599855720996856689e-01 -3.847862482070922852e-01 5.642661824822425842e-02 6.841502338647842407e-02 5.622518807649612427e-02 -3.812436386942863464e-02 2.638950347900390625e-01 2.460215389728546143e-01
7.475989311933517456e-02 1.939702779054641724e-01 -1.063543185591697693e-01 7.892245799303054810e-02 -1.386343240737915039e-01 4.223376885056495667e-02 -2.592324614524841309e-01 -1.240307241678237915e-01 -7.066962867975234985e-02 -6.728170067071914673e-02 3.931249678134918213e-02 -1.505606062710285187e-02 -2.109349332749843597e-02 -2.095026373863220215e-01 -1.899415552616119385e-01 -2.934551797807216644e-02 3.578984141349792480e-01 5.183266848325729370e-02 2.699722722172737122e-02 1.052953004837036133e-01 1.887095421552658081e-01 -2.787535190582275391e-01 -1.861999332904815674e-01 -2.549335956573486328e-01 -1.737107038497924805e-01 1.015923768281936646e-01 -3.076888024806976318e-01 3.831285238265991211e-01 -2.031109780073165894e-01 -1.614087671041488647e-01 -1.739595383405685425e-01 -8.941316604614257812e-02
3.004139661788940430e-02 -2.410608977079391479e-01 -8.799208700656890869e-02 -1.562311202287673950e-01 2.324572764337062836e-02 -1.940003335475921631e-01 -2.909841537475585938e-01 1.827554702758789062e-01 -1.409581154584884644e-01 1.640729233622550964e-02 1.747761666774749756e-01 1.587190106511116028e-02 8.387300372123718262e-02 -1.264629662036895752e-01 -4.280542582273483276e-02 -4.445139318704605103e-02 2.809708192944526672e-02 1.733127422630786896e-02 4.808721542358398438e-01 1.251326501369476318e-01 1.168808192014694214e-01 -2.198932766914367676e-01 -1.978334784507751465e-01 -1.471596118062734604e-02 -9.363844059407711029e-03 -4.208597838878631592e-01 9.593017399311065674e-02 3.124405443668365479e-01 -1.239032447338104248e-01 3.929214924573898315e-02 1.329276114702224731e-01 8.284337073564529419e-02
-2.588449977338314056e-02 2.472552210092544556e-01 -1.059736907482147217e-01 3.745788931846618652e-01 3.934896588325500488e-01 -1.580494046211242676e-01 -7.083195447921752930e-02 9.977071313187479973e-04 -1.126620098948478699e-01 -2.847622931003570557e-01 4.572406411170959473e-02 -2.763302326202392578e-01 -7.983950525522232056e-02 -1.583185791969299316e-01 -3.276995122432708740e-01 -2.057105600833892822e-01 2.510670721530914307e-01 9.132546186447143555e-02 -9.457254409790039062e-02 -1.854737661778926849e-02 1.287356913089752197e-01 1.667225547134876251e-02 -1.413053423166275024e-01 2.088233828544616699e-01 -1.454901229590177536e-02 -1.923388093709945679e-01 -1.074194386601448059e-01 1.310773193836212158e-01 -3.631027042865753174e-02 8.895587176084518433e-02 -6.867896020412445068e-02 8.652236312627792358e-02
-1.694500297307968140e-01 3.168459534645080566e-01 -1.257619857788085938e-01 1.388917267322540283e-01 -1.629138439893722534e-01 3.206389024853706360e-02 -1.008067801594734192e-01 -3.108136914670467377e-02 5.719780456274747849e-03 2.335482742637395859e-03 -6.003001704812049866e-02 -1.581942886114120483e-01 1.452254503965377808e-02 -2.425176799297332764e-01 -3.261458575725555420e-01 6.978848576545715332e-02 3.328315019607543945e-01 1.325682699680328369e-01 1.501347422599792480e-01 1.361632496118545532e-01 2.639370039105415344e-02 5.387019738554954529e-02 -3.409876525402069092e-01 2.098471373319625854e-01 -1.177711933851242065e-01 -2.885251939296722412e-01 -1.193072423338890076e-01 -1.850594580173492432e-02 -1.961896568536758423e-01 -7.960793375968933105e-02 3.263855874538421631e-01 -4.206144809722900391e-02
-3.606766089797019958e-02 -2.075783759355545044e-01 8.358485996723175049e-02 7.918807119131088257e-02 -1.448559314012527466e-01 2.360078319907188416e-02 -1.455366313457489014e-01 -1.050804704427719116e-01 -2.048759609460830688e-01 -1.245948150753974915e-01 -1.843460500240325928e-01 -1.230292394757270813e-01 -1.167760714888572693e-01 1.872761994600296021e-01 -3.586167395114898682e-01 -2.848121896386146545e-02 7.324413955211639404e-02 1.605368554592132568e-01 3.130447268486022949e-01 4.173998720943927765e-03 3.153023421764373779e-01 -2.165033966302871704e-01 -1.142732948064804077e-01 -2.282109344378113747e-03 -1.457615792751312256e-01 4.109831526875495911e-03 2.121368236839771271e-02 1.972837895154953003e-01 -4.523300379514694214e-02 -1.544578820466995239e-01 4.769879579544067383e-01 -3.587570413947105408e-02
3.839756548404693604e-02 -9.238616377115249634e-02 -7.988760620355606079e-02 2.177092581987380981e-01 -6.419392675161361694e-02 -1.620213836431503296e-01 -4.623766243457794189e-01 4.196969047188758850e-02 -2.493645399808883667e-01 8.534260094165802002e-02 4.483595490455627441e-02 9.795045852661132812e-02 -1.539992690086364746e-01 -8.253244310617446899e-02 -1.701243072748184204e-01 -1.074211969971656799e-01 -5.626917630434036255e-02 5.576177686452865601e-02 3.598721325397491455e-01 1.447854042053222656e-01 -1.498420536518096924e-01 -2.618687152862548828e-01 -3.012030422687530518e-01 3.986225277185440063e-02 -2.086134813725948334e-02 -3.106385767459869385e-01 -3.115785308182239532e-02 2.388650923967361450e-01 -8.754253387451171875e-02 9.142553806304931641e-02 -2.289898321032524109e-02 1.631386429071426392e-01
6.275226920843124390e-02 1.868587359786033630e-02 -2.575780749320983887e-01 4.119012039154767990e-03 -9.331084042787551880e-02 -2.354150414466857910e-01 6.906142085790634155e-02 -2.984537184238433838e-01 -2.676934897899627686e-01 -2.691265568137168884e-02 9.681934118270874023e-02 1.714375019073486328e-01 -2.278189212083816528e-01 -3.302752971649169922e-02 -2.283511906862258911e-01 -1.972282119095325470e-02 4.502278864383697510e-01 1.652167588472366333e-01 1.741098612546920776e-01 3.694298490881919861e-02 2.888909727334976196e-02 -2.596952915191650391e-01 -1.599595099687576294e-01 8.733602613210678101e-02 -2.868228405714035034e-02 -1.234357729554176331e-01 1.811289191246032715e-01 1.553063392639160156e-01 3.177330270409584045e-02 -1.141088530421257019e-01 2.740259766578674316e-01 1.715366691350936890e-01
-3.612460568547248840e-02 3.439043462276458740e-01 -2.058521211147308350e-01 5.754482746124267578e-02 1.277742721140384674e-02 -1.748985052108764648e-01 -2.251395285129547119e-01 8.770700544118881226e-02 9.427317231893539429e-02 1.671374738216400146e-01 -1.150578781962394714e-01 2.333488501608371735e-02 -2.872506082057952881e-01 -1.980714946985244751e-01 -1.863923221826553345e-01 1.084467843174934387e-01 8.741963654756546021e-02 7.716520130634307861e-02 -4.907645657658576965e-02 -7.623987644910812378e-02 -3.469838574528694153e-02 -3.129101097583770752e-01 -1.080943718552589417e-01 -1.114574000239372253e-01 -2.698193788528442383e-01 -1.914099454879760742e-01 -2.977943606674671173e-02 3.457719460129737854e-02 9.378561377525329590e-02 -2.008725851774215698e-01 4.628984928131103516e-01 -8.226385712623596191e-02
-7.609560620039701462e-03 6.788438558578491211e-02 -2.734702825546264648e-01 2.252154797315597534e-01 7.963944226503372192e-02 -2.533567845821380615e-01 5.102208256721496582e-02 -2.426475584506988525e-01 -2.646354138851165771e-01 8.568187803030014038e-02 -2.158014476299285889e-02 1.425991654396057129e-01 -1.055960450321435928e-02 -5.843365564942359924e-02 -2.018829286098480225e-01 2.469874918460845947e-02 2.874837815761566162e-01 2.018823474645614624e-01 1.625056117773056030e-01 7.624912261962890625e-02 1.546467244625091553e-01 -1.409332156181335449e-01 -1.111850589513778687e-01 5.923631042242050171e-02 -1.651429235935211182e-01 -1.834799200296401978e-01 8.203570544719696045e-02 2.145422250032424927e-01 1.888014376163482666e-01 1.810525208711624146e-01 4.343046844005584717e-01 9.343618154525756836e-02
1.529373577795922756e-03 1.284450590610504150e-01 -1.296411454677581787e-01 1.950175613164901733e-01 1.624826937913894653e-01 2.818871662020683289e-02 -2.346732318401336670e-01 -1.029196530580520630e-01 3.830506280064582825e-02 3.561294376850128174e-01 7.481374591588973999e-02 -3.843883872032165527e-01 -1.101147383451461792e-01 -2.086688429117202759e-01 -9.588763117790222168e-02 1.031660847365856171e-02 2.038180530071258545e-01 -1.536376681178808212e-02 2.187559455633163452e-01 5.793982371687889099e-02 1.444050967693328857e-01 6.075097993016242981e-02 -1.924287229776382446e-01 8.056287467479705811e-02 -1.717626303434371948e-01 -9.836009889841079712e-02 2.267741262912750244e-01 -1.045865118503570557e-01 2.453115731477737427e-01 1.695778965950012207e-02 3.144022524356842041e-01 2.593797445297241211e-01
7.853532582521438599e-02 -1.605315878987312317e-02 -1.902739107608795166e-01 2.698533236980438232e-01 -1.602722853422164917e-01 5.664635915309190750e-03 -4.805618524551391602e-01 7.554193958640098572e-03 -2.553207576274871826e-01 2.854669280350208282e-02 1.713118515908718109e-02 7.368815690279006958e-02 -1.739238016307353973e-02 -1.112615242600440979e-01 -9.649129956960678101e-02 -1.607590019702911377e-01 1.639009453356266022e-02 -1.839648559689521790e-02 2.595731616020202637e-01 7.815882563591003418e-02 4.165114834904670715e-03 -3.006406128406524658e-01 -1.636155545711517334e-01 -1.584596782922744751e-01 7.716668304055929184e-03 -4.208808839321136475e-01 -3.238220512866973877e-02 1.817378997802734375e-01 -3.533775359392166138e-02 1.018614470958709717e-01 9.330175817012786865e-03 2.624992728233337402e-01
-7.033304125070571899e-02 3.326706290245056152e-01 -2.286030948162078857e-01 4.577937722206115723e-02 -2.084557563066482544e-01 -6.527549028396606445e-02 -1.364376097917556763e-01 -2.208366692066192627e-01 -2.194801867008209229e-01 -1.076240986585617065e-01 1.417216360569000244e-01 1.196937784552574158e-01 -1.520022004842758179e-01 -6.757554411888122559e-02 -3.690326213836669922e-01 -6.556557118892669678e-02 1.286685913801193237e-01 1.169594526290893555e-01 1.993502080440521240e-01 2.248600125312805176e-02 2.292409390211105347e-01 7.468618452548980713e-02 -3.202811181545257568e-01 2.396347373723983765e-01 -7.059824466705322266e-02 -8.527559787034988403e-02 -1.731356233358383179e-02 2.994967997074127197e-01 1.436560600996017456e-01 -1.574830114841461182e-01 1.259845048189163208e-01 2.070856839418411255e-02
-1.176617890596389771e-01 1.065441295504570007e-01 -3.250618278980255127e-02 6.995922885835170746e-03 2.057168632745742798e-02 9.237258881330490112e-02 -3.970190882682800293e-01 -1.633970886468887329e-01 -2.902287058532238007e-02 -8.948632329702377319e-02 -4.052213579416275024e-02 -3.119574487209320068e-02 -3.294599652290344238e-01 -3.290340900421142578e-01 -2.688241302967071533e-01 5.524699762463569641e-02 2.104891389608383179e-01 2.597915530204772949e-01 -1.089653279632329941e-02 -9.731792844831943512e-03 -3.739746659994125366e-02 -3.134559392929077148e-01 -1.545541584491729736e-01 -4.566067829728126526e-03 -2.512309849262237549e-01 5.553621426224708557e-02 -1.463683992624282837e-01 1.344322860240936279e-01 -2.057554870843887329e-01 -2.415171265602111816e-01 1.738130450248718262e-01 -6.843175739049911499e-02
-1.250844150781631470e-01 2.462402731180191040e-01 -7.945273816585540771e-02 2.780013680458068848e-01 -1.567385494709014893e-01 -3.151792287826538086e-01 -1.177805066108703613e-01 1.093564927577972412e-01 -5.952724814414978027e-02 -1.309512276202440262e-02 3.586848080158233643e-01 -2.230304479598999023e-01 3.574028611183166504e-02 -8.070603944361209869e-03 -1.478340178728103638e-01 -7.183102518320083618e-02 2.908335924148559570e-01 -1.052476763725280762e-01 -2.343341521918773651e-02 8.972919732332229614e-02 6.918082386255264282e-02 -1.646647006273269653e-01 -1.067006736993789673e-01 -1.235622540116310120e-01 1.057176515460014343e-01 -3.915660679340362549e-01 -8.660107105970382690e-02 1.099360734224319458e-01 -2.715126276016235352e-01 -1.868701726198196411e-01 -1.511943042278289795e-01 -3.894427418708801270e-02
-9.346572309732437134e-02 -1.577781587839126587e-01 -1.350155919790267944e-01 -1.167347803711891174e-01 4.842465743422508240e-02 2.291950630024075508e-03 -4.281660616397857666e-01 2.051595225930213928e-02 -2.522358298301696777e-01 5.316108092665672302e-02 1.075655445456504822e-01 8.068137802183628082e-03 2.899702813010662794e-04 -3.627187758684158325e-02 -3.226929008960723877e-01 -6.373173743486404419e-02 4.141204990446567535e-03 1.173471063375473022e-01 3.218045830726623535e-01 1.185885891318321228e-01 -3.277643769979476929e-02 -1.300537586212158203e-01 -1.058318763971328735e-01 -1.646942347288131714e-01 -2.358021587133407593e-01 -4.117926061153411865e-01 -6.559153646230697632e-02 3.020687699317932129e-01 3.998257592320442200e-02 1.642518192529678345e-01 1.538565903902053833e-01 1.138588506728410721e-02
-4.734580591320991516e-02 1.112956032156944275e-01 -7.458919286727905273e-02 1.405781358480453491e-01 -3.450106084346771240e-01 -1.226854175329208374e-01 -1.519619822502136230e-01 -3.933846950531005859e-02 -1.095671579241752625e-01 1.375167816877365112e-01 1.336902230978012085e-01 1.770320087671279907e-01 -3.024834096431732178e-01 -8.755232393741607666e-02 6.150436238385736942e-04 -3.894348815083503723e-02 1.748620718717575073e-01 5.504411458969116211e-02 2.748285233974456787e-01 -1.149539873003959656e-01 4.591076672077178955e-01 -7.970601320266723633e-03 -7.202640175819396973e-02 -1.412122398614883423e-01 -1.772198677062988281e-01 -4.156115353107452393e-01 -1.639000177383422852e-01 -9.334988892078399658e-02 -3.288837522268295288e-02 -9.160268306732177734e-02 -6.224926933646202087e-02 9.552719444036483765e-02
7.310914248228073120e-02 -7.320959120988845825e-03 -3.528612554073333740e-01 1.590115427970886230e-01 -9.051847457885742188e-02 7.641758024692535400e-02 -4.844095408916473389e-01 1.832667924463748932e-02 -5.098589882254600525e-02 2.628491818904876709e-01 -9.289130568504333496e-02 5.965171754360198975e-02 -2.206110022962093353e-02 6.873448193073272705e-02 -8.297584205865859985e-02 -4.968934878706932068e-02 1.185639351606369019e-01 2.493366450071334839e-01 1.424255669116973877e-01 2.300226539373397827e-01 4.214230179786682129e-02 -1.294834911823272705e-01 9.657923877239227295e-02 -8.452733606100082397e-02 1.604102849960327148e-01 -4.866292178630828857e-01 3.485514596104621887e-02 4.588167369365692139e-02 -1.143651306629180908e-01 -1.483696103096008301e-01 8.169440180063247681e-02 7.266496121883392334e-02
1.428056359291076660e-01 1.197556406259536743e-01 -1.708815544843673706e-01 -4.927664995193481445e-02 -5.436029285192489624e-02 -4.822805523872375488e-02 -1.727467775344848633e-02 1.174814924597740173e-01 -2.947074770927429199e-01 7.313914597034454346e-02 3.667699638754129410e-03 1.668108254671096802e-01 -3.565939550753682852e-05 9.011519700288772583e-02 -3.132220804691314697e-01 -1.998973079025745392e-02 4.429806768894195557e-01 -2.141247689723968506e-02 1.366010159254074097e-01 1.152444183826446533e-01 8.107995241880416870e-02 -2.282140851020812988e-01 -1.812492758035659790e-01 -1.076726913452148438e-01 -1.073735207319259644e-01 -1.119081526994705200e-01 -6.388247758150100708e-02 3.829277455806732178e-01 3.627421259880065918e-01 1.133079603314399719e-01 1.914772242307662964e-01 1.630828599445521832e-03
-7.651712279766798019e-03 4.820035025477409363e-02 1.495811622589826584e-02 2.153320237994194031e-03 -5.827123671770095825e-02 -2.138213217258453369e-01 8.169104158878326416e-02 3.085354575887322426e-03 -2.019866406917572021e-01 -9.077916620299220085e-04 -1.189943179488182068e-01 2.162934392690658569e-01 -1.643825769424438477e-01 -1.491349935531616211e-01 -4.332184791564941406e-01 1.246466487646102905e-01 2.509987354278564453e-01 1.900431811809539795e-01 1.662209481000900269e-01 1.112567856907844543e-01 1.897242218255996704e-01 -7.491096109151840210e-02 1.321700811386108398e-01 3.078024983406066895e-01 -3.342930227518081665e-02 -2.142907679080963135e-01 -1.211633384227752686e-01 3.297030031681060791e-01 6.012883409857749939e-02 -3.099854588508605957e-01 5.683076009154319763e-02 1.451572626829147339e-01
-4.925306886434555054e-02 3.474000096321105957e-02 -3.446179628372192383e-02 1.452226936817169189e-01 3.994861617684364319e-03 -5.039756372570991516e-02 -4.971358180046081543e-01 7.793742418289184570e-02 -1.927668303251266479e-01 1.682297885417938232e-02 -5.123636126518249512e-02 1.099774837493896484e-01 -6.378839164972305298e-02 -7.334133982658386230e-02 1.426809653639793396e-02 -2.888217940926551819e-02 2.602231875061988831e-02 -2.646389789879322052e-02 4.031032025814056396e-01 8.383639156818389893e-02 -1.379453539848327637e-01 -2.658750116825103760e-01 -3.758852183818817139e-01 1.402376741170883179e-01 -5.304335430264472961e-02 -3.239428699016571045e-01 4.734900221228599548e-02 7.009729743003845215e-02 -8.033916354179382324e-02 -1.457427535206079483e-02 6.132810190320014954e-02 3.297862708568572998e-01
-5.817383900284767151e-02 4.320105016231536865e-01 -2.163783758878707886e-01 2.128464169800281525e-02 3.111849538981914520e-02 -8.854819834232330322e-02 -2.857730090618133545e-01 -5.735770612955093384e-02 -6.070789322257041931e-02 -1.086842119693756104e-01 4.179886355996131897e-02 -8.134380728006362915e-02 -7.818351686000823975e-02 -5.138591676950454712e-02 -2.087476290762424469e-02 5.749108642339706421e-02 9.016530215740203857e-02 -2.617417089641094208e-02 2.181487716734409332e-02 3.002305626869201660e-01 3.849749863147735596e-01 -2.192669212818145752e-01 -2.013528794050216675e-01 -4.969780519604682922e-02 -2.865493595600128174e-01 -4.291713237762451172e-01 -3.438524529337882996e-02 7.944108545780181885e-02 -9.021130204200744629e-02 -8.092920482158660889e-02 1.485011074692010880e-02 -7.185605168342590332e-02
1.926029101014137268e-02 6.892244517803192139e-02 -2.807455360889434814e-01 2.020958811044692993e-01 1.887464821338653564e-01 -1.644048094749450684e-01 -6.318666040897369385e-02 -1.979114860296249390e-01 -1.484687030315399170e-01 3.767392039299011230e-02 7.045131176710128784e-02 6.129271909594535828e-02 -2.988769710063934326e-01 1.234273910522460938e-01 -3.014760017395019531e-01 3.558037057518959045e-02 -4.114311654120683670e-03 3.445961177349090576e-01 1.157883107662200928e-01 2.108578383922576904e-01 1.658526211977005005e-01 -1.707918345928192139e-01 -1.685662269592285156e-01 8.376092463731765747e-02 9.235166758298873901e-02 -8.061154186725616455e-02 2.289232909679412842e-01 2.685208916664123535e-01 -4.567449912428855896e-02 -1.359835118055343628e-01 3.332012295722961426e-01 2.506605349481105804e-02
3.585352003574371338e-02 2.560985982418060303e-01 2.744580432772636414e-02 8.354456722736358643e-02 -5.709436163306236267e-02 2.519945241510868073e-02 -1.664058119058609009e-01 -1.202190145850181580e-01 -2.250605672597885132e-01 -2.582703251391649246e-03 -8.763893693685531616e-02 -3.331870734691619873e-01 -2.870378494262695312e-01 1.238127821125090122e-03 -4.461692869663238525e-01 -5.524721741676330566e-02 3.187096491456031799e-02 2.100012730807065964e-03 -3.674860671162605286e-02 -1.586552411317825317e-01 2.225098758935928345e-01 3.467700257897377014e-02 -1.931844651699066162e-01 -1.849436610937118530e-01 -2.116336375474929810e-01 -1.921232938766479492e-01 -8.237501233816146851e-02 2.173731774091720581e-01 -1.149386167526245117e-01 6.437516212463378906e-02 3.435999155044555664e-01 -6.752539426088333130e-02
-1.030154898762702942e-01 -4.243921954184770584e-03 -1.104326099157333374e-01 2.297959625720977783e-01 -8.359935134649276733e-02 -1.700255647301673889e-02 -4.208456873893737793e-01 -8.253992348909378052e-02 -1.488053649663925171e-01 -3.174457699060440063e-02 3.087028115987777710e-02 8.046022057533264160e-02 -1.451446861028671265e-01 -5.645292624831199646e-02 -1.083796992897987366e-01 -1.040995419025421143e-01 -4.839477129280567169e-03 6.719921529293060303e-02 4.468015432357788086e-01 -4.183811694383621216e-02 -2.159687727689743042e-01 -2.866415381431579590e-01 -2.360246926546096802e-01 -1.878373441286385059e-03 -3.940367326140403748e-02 -4.057283997535705566e-01 -4.281114414334297180e-02 7.205314189195632935e-02 7.756086532026529312e-03 7.328972220420837402e-02 3.908460214734077454e-02 2.918250262737274170e-01
-8.157678693532943726e-02 2.102169096469879150e-01 -9.122068434953689575e-02 -5.039092153310775757e-02 1.001191362738609314e-01 -1.212510988116264343e-01 -3.381546437740325928e-01 2.042742371559143066e-01 -1.816112995147705078e-01 -2.015333175659179688e-01 1.533259451389312744e-01 1.437125205993652344e-01 -1.185188442468643188e-02 -3.430242538452148438e-01 -3.554363250732421875e-01 1.423044651746749878e-01 8.799305558204650879e-02 -9.345161914825439453e-02 -5.570193380117416382e-02 1.165703088045120239e-01 5.080341175198554993e-02 -1.697887033224105835e-01 -9.581600874662399292e-02 -5.504258349537849426e-02 1.541890501976013184e-01 -4.327352643013000488e-01 -3.350042551755905151e-02 2.357982695102691650e-01 -2.232070267200469971e-02 2.778110280632972717e-02 1.695773601531982422e-01 2.772612497210502625e-02
9.476876258850097656e-02 1.104422584176063538e-01 5.005634203553199768e-02 2.116965949535369873e-01 -1.743183098733425140e-02 -8.748190104961395264e-02 -3.914322555065155029e-01 1.169043965637683868e-02 -3.315495550632476807e-01 -1.412426028400659561e-02 3.532223403453826904e-02 -1.016587987542152405e-01 -3.012967705726623535e-01 -2.057136744260787964e-01 9.363585710525512695e-02 1.224658042192459106e-01 -1.524911820888519287e-01 2.041279226541519165e-01 2.893509864807128906e-01 2.733283340930938721e-01 -1.117177158594131470e-01 -5.592147260904312134e-02 -1.660314351320266724e-01 -2.528935074806213379e-01 -2.098955810070037842e-01 -2.198031991720199585e-01 -7.069132477045059204e-02 4.187676683068275452e-02 -1.111678481101989746e-01 -8.447347581386566162e-02 1.391838341951370239e-01 1.521409004926681519e-01
9.516488015651702881e-02 6.600394845008850098e-02 -2.645393610000610352e-01 2.903231680393218994e-01 2.146229892969131470e-01 -2.143573164939880371e-01 -5.574670806527137756e-02 -1.124056577682495117e-01 -2.204061001539230347e-01 5.581598356366157532e-02 -2.459917031228542328e-02 2.883498370647430420e-02 -4.192708432674407959e-02 2.580214478075504303e-02 -1.111735925078392029e-01 5.539387464523315430e-02 -1.548833549022674561e-01 2.321411669254302979e-01 5.608155578374862671e-02 5.419674143195152283e-02 1.325298100709915161e-01 -2.196679115295410156e-01 -2.556711733341217041e-01 1.376298367977142334e-01 -1.067560464143753052e-01 5.030198022723197937e-02 6.268705427646636963e-02 3.833562135696411133e-01 -4.807412251830101013e-02 -8.468155562877655029e-02 4.887984097003936768e-01 7.916975766420364380e-02
5.649226158857345581e-02 3.680600970983505249e-02 -1.658058017492294312e-01 6.551130861043930054e-02 7.815139740705490112e-02 1.241418421268463135e-01 -2.244989871978759766e-01 2.870949804782867432e-01 4.166767373681068420e-02 -6.155721470713615417e-02 1.038571912795305252e-02 1.619047112762928009e-02 -1.765412688255310059e-01 -2.168888896703720093e-01 -8.197651058435440063e-02 -1.070779003202915192e-02 3.905014097690582275e-01 2.479037940502166748e-01 1.015596538782119751e-01 -1.621718704700469971e-01 3.392882943153381348e-01 -2.639784812927246094e-01 -1.284774988889694214e-01 6.506476551294326782e-02 -3.659550473093986511e-02 -1.201919093728065491e-01 -9.127207845449447632e-02 2.019522339105606079e-01 -3.085838556289672852e-01 -2.997953891754150391e-01 -3.885507211089134216e-02 -1.038092225790023804e-01
-1.202897876501083374e-01 6.725442409515380859e-02 3.687841817736625671e-02 3.518937826156616211e-01 -9.664379805326461792e-02 -3.718186318874359131e-01 -1.948913186788558960e-01 1.786402426660060883e-02 -1.138722077012062073e-01 -1.427281200885772705e-01 1.312446296215057373e-01 -1.000679284334182739e-01 -4.501752555370330811e-02 3.492547944188117981e-02 -2.637039124965667725e-01 7.798966020345687866e-02 3.388062417507171631e-01 2.355174720287322998e-01 -1.803750097751617432e-01 7.742444425821304321e-02 1.680323481559753418e-01 -1.891283243894577026e-01 -9.144099056720733643e-02 1.677002459764480591e-01 1.419873721897602081e-02 -1.233523413538932800e-01 -3.731236755847930908e-01 9.880490601062774658e-02 1.075043603777885437e-01 -4.701450839638710022e-02 1.957480162382125854e-01 6.869214028120040894e-02
1.176270768046379089e-01 -1.163189485669136047e-01 -9.973018616437911987e-02 1.939541846513748169e-01 2.229036986827850342e-01 -2.231437899172306061e-02 1.499412860721349716e-02 1.551686078310012817e-01 -8.961747586727142334e-02 -8.250590180978178978e-04 1.722914576530456543e-01 2.827689982950687408e-02 -1.317777931690216064e-01 2.044807560741901398e-02 -4.111828505992889404e-01 4.231925681233406067e-02 3.437627255916595459e-01 -6.364171858876943588e-03 2.996064126491546631e-01 8.124220371246337891e-02 -1.157003417611122131e-01 -2.041519284248352051e-01 -3.736268877983093262e-01 -3.115199506282806396e-01 1.045747008174657822e-02 -2.585566937923431396e-01 -1.595745980739593506e-01 2.352562732994556427e-02 1.296704169362783432e-02 -9.450066089630126953e-02 1.111982092261314392e-01 -5.191936343908309937e-02
9.429221600294113159e-02 2.638054490089416504e-01 -1.106777042150497437e-02 3.282969444990158081e-02 3.963191434741020203e-02 -1.448109000921249390e-01 6.381538510322570801e-02 3.285614550113677979e-01 -2.567908167839050293e-01 -2.075804024934768677e-01 3.716792166233062744e-02 -1.843669861555099487e-01 3.756004571914672852e-02 9.956536814570426941e-03 -1.787292957305908203e-01 1.729533672332763672e-01 2.073050588369369507e-01 -2.103272452950477600e-02 9.220065921545028687e-02 3.316302597522735596e-01 4.754455387592315674e-02 -1.754033118486404419e-01 4.671161249279975891e-02 -8.682350069284439087e-02 -3.007029294967651367e-01 6.178400665521621704e-02 -2.038185857236385345e-02 1.897884458303451538e-01 2.035750746726989746e-01 -2.002068608999252319e-01 3.235085606575012207e-01 2.376471459865570068e-01
7.105600088834762573e-02 1.136159226298332214e-01 -2.602811753749847412e-01 -6.065277382731437683e-02 -2.077156305313110352e-01 1.840553432703018188e-01 -9.092494845390319824e-02 3.510939180850982666e-01 -6.157288700342178345e-02 -7.723765075206756592e-02 -9.226071834564208984e-02 1.209242567420005798e-01 -2.084470391273498535e-01 -5.444016680121421814e-02 -3.490165770053863525e-01 6.552802771329879761e-02 9.719492867588996887e-03 2.740323357284069061e-02 2.056028135120868683e-02 -6.111740320920944214e-02 7.487145811319351196e-02 -2.152233570814132690e-01 1.310270372778177261e-02 -1.014171093702316284e-01 -1.562329977750778198e-01 -3.033693730831146240e-01 -2.890511229634284973e-02 3.040787875652313232e-01 1.388833969831466675e-01 -2.596175372600555420e-01 2.834554016590118408e-01 2.290928214788436890e-01
-9.734028577804565430e-02 2.520229220390319824e-01 -1.146302372217178345e-01 7.945858687162399292e-02 -2.346405535936355591e-01 -1.139761582016944885e-01 -8.151368238031864166e-03 6.657538935542106628e-03 -2.974851131439208984e-01 -6.210111547261476517e-03 1.683600060641765594e-02 2.596901357173919678e-01 -1.823803335428237915e-01 -9.920237958431243896e-02 -2.883528470993041992e-01 -2.654136903584003448e-02 1.857602000236511230e-01 2.352532595396041870e-01 3.339813351631164551e-01 -1.265193074941635132e-01 3.672958537936210632e-02 4.708165675401687622e-02 -2.721255421638488770e-01 1.649863123893737793e-01 -9.560840576887130737e-02 -9.549206495285034180e-02 -6.972372997552156448e-03 1.489542424678802490e-01 2.782563865184783936e-01 -2.191616445779800415e-01 2.148395180702209473e-01 1.477625817060470581e-01
2.702836645767092705e-03 8.857563138008117676e-02 -2.230244576930999756e-01 3.744614496827125549e-02 -1.859068125486373901e-01 7.678791135549545288e-02 -3.267392516136169434e-01 4.522478207945823669e-02 2.828918583691120148e-02 1.121556311845779419e-01 -2.765859365463256836e-01 8.638453483581542969e-02 -1.612828820943832397e-01 5.672423169016838074e-02 -3.104683756828308105e-01 1.331821680068969727e-01 2.920627295970916748e-01 6.001231074333190918e-02 -1.024109348654747009e-01 -8.706465363502502441e-02 1.039577499032020569e-01 -3.182272911071777344e-01 -1.189879029989242554e-01 -9.010324254631996155e-03 -3.707950115203857422e-01 -6.128112971782684326e-02 -3.264377266168594360e-02 2.986084222793579102e-01 1.240808703005313873e-02 -6.884150207042694092e-02 1.656334847211837769e-01 2.322802096605300903e-01
1.146576628088951111e-01 -6.704502552747726440e-02 -1.180776879191398621e-01 -2.716478891670703888e-02 2.546316944062709808e-02 -1.437345594167709351e-01 -3.789688348770141602e-01 2.153257131576538086e-01 -2.319461554288864136e-01 9.301867336034774780e-03 7.213521748781204224e-02 -5.557015910744667053e-02 -5.903415009379386902e-02 4.553854465484619141e-03 -2.426455318927764893e-01 -2.879052162170410156e-01 1.285144388675689697e-01 1.064158007502555847e-01 3.038570582866668701e-01 1.428611278533935547e-01 -5.025699362158775330e-02 -3.039598464965820312e-01 -1.480953991413116455e-01 -6.748962402343750000e-02 -8.219654113054275513e-02 -3.535277843475341797e-01 1.007561236619949341e-01 3.541697859764099121e-01 6.592596322298049927e-02 8.943644165992736816e-02 -1.555234286934137344e-02 8.391983062028884888e-02
-2.237629890441894531e-01 2.449688464403152466e-01 -2.887305915355682373e-01 1.776240170001983643e-01 -1.636211723089218140e-01 -1.349466592073440552e-01 -1.487812846899032593e-01 1.016549989581108093e-01 -1.545815318822860718e-01 -6.735939532518386841e-02 -6.502890028059482574e-03 -2.176273018121719360e-01 2.217926532030105591e-01 2.525498624891042709e-03 -1.913724839687347412e-01 -5.185899790376424789e-03 2.370420247316360474e-01 1.643567234277725220e-01 1.282590329647064209e-01 1.235344186425209045e-01 5.765575915575027466e-03 -5.309139937162399292e-02 -2.581472992897033691e-01 3.675027489662170410e-01 3.232642635703086853e-02 -1.894098520278930664e-02 5.863338336348533630e-02 1.889291852712631226e-01 1.785261034965515137e-01 1.028668601065874100e-02 3.560585677623748779e-01 1.308162659406661987e-01
1.067694649100303650e-01 -1.207092031836509705e-01 -8.230654895305633545e-02 -8.214627206325531006e-02 -3.679808601737022400e-02 -1.501960158348083496e-01 -4.358256459236145020e-01 2.250710278749465942e-01 -3.433006703853607178e-01 -1.131250336766242981e-02 8.192917332053184509e-03 -5.803650710731744766e-03 2.486658655107021332e-02 -4.852017015218734741e-02 -2.094827592372894287e-01 -7.246332615613937378e-02 -6.727042049169540405e-02 -1.058219000697135925e-02 3.189406692981719971e-01 4.675238579511642456e-02 1.155463755130767822e-01 -3.733814656734466553e-01 -1.416633576154708862e-01 -9.189666062593460083e-02 -2.012824565172195435e-01 -2.791828215122222900e-01 1.193544045090675354e-01 2.487286925315856934e-01 -3.586164861917495728e-02 3.684435784816741943e-02 6.835582852363586426e-02 1.846426576375961304e-01
3.703670203685760498e-02 -3.697535768151283264e-02 -4.946259781718254089e-02 -5.054620280861854553e-02 1.367221772670745850e-01 -8.975777775049209595e-02 -3.900586962699890137e-01 1.369312256574630737e-01 -2.649551630020141602e-01 3.712745010852813721e-02 5.559890344738960266e-02 2.792743407189846039e-02 1.585790216922760010e-01 -6.288219708949327469e-03 -2.210759818553924561e-01 6.400661915540695190e-02 -4.116119071841239929e-02 -5.610218737274408340e-03 4.241923391819000244e-01 2.307067513465881348e-01 2.813797909766435623e-03 -1.653409451246261597e-01 -1.769656836986541748e-01 -1.115825995802879333e-01 -1.822318285703659058e-01 -3.929500281810760498e-01 2.913870476186275482e-02 3.155269324779510498e-01 -7.050225883722305298e-02 9.036289900541305542e-02 -3.495903313159942627e-02 1.806068718433380127e-01
1.426872760057449341e-01 1.751144528388977051e-01 -3.699478507041931152e-01 1.287898421287536621e-01 -2.822396904230117798e-02 -1.108382344245910645e-01 -1.349638253450393677e-01 -2.053100429475307465e-02 -1.578036509454250336e-02 -3.863605484366416931e-02 4.669441282749176025e-02 -1.415291875600814819e-01 -8.250569552183151245e-02 -1.686101555824279785e-01 6.265017390251159668e-02 -3.288713693618774414e-01 2.716757357120513916e-01 1.553151160478591919e-01 2.029444724321365356e-01 3.244501724839210510e-02 1.469921171665191650e-01 -4.200153425335884094e-02 -2.905889749526977539e-01 1.157841905951499939e-01 -2.151330560445785522e-01 -1.915919333696365356e-01 3.199078440666198730e-01 2.627452015876770020e-01 -2.273838669061660767e-01 -5.102466791868209839e-02 6.223087757825851440e-02 -1.363971680402755737e-01
6.787122040987014771e-02 7.609739154577255249e-02 -1.224050670862197876e-01 1.511320322751998901e-01 -3.226638212800025940e-02 5.303583666682243347e-02 -1.734900325536727905e-01 -1.594865173101425171e-01 -1.245688125491142273e-01 2.679659985005855560e-02 -1.922045201063156128e-01 5.890752375125885010e-02 -4.640257358551025391e-02 -1.532770544290542603e-01 -2.232315093278884888e-01 1.284215599298477173e-01 2.108371108770370483e-01 -1.926409751176834106e-01 -1.412668973207473755e-01 -6.257227808237075806e-02 2.835657298564910889e-01 -2.973082363605499268e-01 -1.724471300840377808e-01 -1.628100425004959106e-01 -4.579309523105621338e-01 -1.090692803263664246e-01 -2.231398373842239380e-01 6.688016653060913086e-02 -3.780030086636543274e-02 -9.204687923192977905e-02 3.074723780155181885e-01 1.816241443157196045e-01
-1.328546255826950073e-01 3.055717349052429199e-01 3.730338439345359802e-02 1.620832085609436035e-01 -1.497338246554136276e-02 -2.668607532978057861e-01 -1.043651774525642395e-01 2.283777482807636261e-02 -2.195487767457962036e-01 -1.977766901254653931e-01 1.701599359512329102e-01 -1.910224705934524536e-01 -1.558904908597469330e-02 -4.738245531916618347e-02 -8.687359094619750977e-02 -1.141612082719802856e-01 2.876957952976226807e-01 8.951054513454437256e-02 -8.534462749958038330e-02 1.372804492712020874e-01 3.223533332347869873e-01 -2.364253550767898560e-01 -1.401646584272384644e-01 3.052748441696166992e-01 2.964468486607074738e-02 -3.247278630733489990e-01 -1.671456247568130493e-01 -1.381724774837493896e-01 -1.263494491577148438e-01 -6.131075322628021240e-02 1.970069706439971924e-01 3.438038006424903870e-02
-2.283428013324737549e-01 2.050250172615051270e-01 -4.439777135848999023e-02 1.850702762603759766e-01 -9.173724055290222168e-02 1.824464797973632812e-01 -1.081652864813804626e-01 -5.055983737111091614e-02 -2.252892218530178070e-02 1.155642885714769363e-02 -7.770110666751861572e-02 -1.078693717718124390e-01 -9.778188541531562805e-04 3.730021789669990540e-02 -2.660337686538696289e-01 1.503003239631652832e-01 3.658672571182250977e-01 6.923500448465347290e-02 1.692662984132766724e-01 3.214747905731201172e-01 3.242432773113250732e-01 -2.247112095355987549e-01 2.516897320747375488e-01 1.325953751802444458e-02 -1.412938237190246582e-01 -3.678293824195861816e-01 -1.509209871292114258e-01 -3.336028754711151123e-02 -1.258765719830989838e-02 1.764851994812488556e-02 1.725895702838897705e-01 3.689860925078392029e-02
-5.538429319858551025e-02 -1.340982620604336262e-03 -1.730038970708847046e-01 -7.630331069231033325e-02 -1.588757187128067017e-01 -9.317743033170700073e-02 -1.343138813972473145e-01 -1.508932709693908691e-01 -1.337476521730422974e-01 2.627348899841308594e-02 -1.623446792364120483e-01 1.633430272340774536e-02 -1.976635903120040894e-01 3.035143204033374786e-02 -2.175968587398529053e-01 -1.011485327035188675e-02 1.463174968957901001e-01 -1.907894387841224670e-02 -3.679543733596801758e-02 1.112561374902725220e-01 6.569200009107589722e-02 -1.546344310045242310e-01 -3.095620572566986084e-01 -1.787374317646026611e-01 -3.447179198265075684e-01 -3.898094594478607178e-02 5.341130495071411133e-02 3.690954446792602539e-01 -4.780316725373268127e-02 -3.318854570388793945e-01 3.979700505733489990e-01 1.790150552988052368e-01
4.665505513548851013e-02 -1.050598248839378357e-01 -2.211396247148513794e-01 7.527714129537343979e-03 -1.309012919664382935e-01 -8.350303769111633301e-02 -3.369846343994140625e-01 2.355397306382656097e-02 -1.450605541467666626e-01 6.707476451992988586e-03 -5.630120635032653809e-03 1.952392756938934326e-01 -2.779435180127620697e-02 1.014985591173171997e-01 -2.828185260295867920e-01 2.974105440080165863e-02 1.572831422090530396e-01 -1.064697429537773132e-01 9.223864227533340454e-02 -2.573065645992755890e-02 -3.663259744644165039e-02 8.823889307677745819e-03 -8.063272386789321899e-02 -1.795305684208869934e-02 -2.576071321964263916e-01 -1.950646489858627319e-01 3.982375562191009521e-02 3.368063867092132568e-01 1.194932013750076294e-01 -2.676740884780883789e-01 4.613927602767944336e-01 2.769240736961364746e-01
-3.099265880882740021e-02 2.028416395187377930e-01 -1.604851931333541870e-01 1.874456256628036499e-01 3.002790808677673340e-01 -7.700660079717636108e-02 1.779050827026367188e-01 2.618368864059448242e-01 -1.786586083471775055e-02 -1.078414097428321838e-01 6.383068859577178955e-02 -1.601086556911468506e-01 -8.137671649456024170e-02 -2.742469608783721924e-01 -3.716847598552703857e-01 -1.734617538750171661e-02 8.292309939861297607e-02 -1.104239672422409058e-01 2.431343197822570801e-01 1.425808668136596680e-01 5.063318088650703430e-02 -3.927938044071197510e-01 -2.845377027988433838e-01 -1.241662874817848206e-01 -3.693335130810737610e-02 -3.086871467530727386e-02 3.904329240322113037e-02 2.476992011070251465e-01 -1.726068090647459030e-03 8.919502794742584229e-02 -9.095265716314315796e-02 -7.473064213991165161e-02
-1.051032245159149170e-01 -1.040720269083976746e-01 -3.560229539871215820e-01 6.818440742790699005e-03 -2.453912049531936646e-01 1.364674717187881470e-01 -6.535487622022628784e-02 -7.454065233469009399e-02 -4.751074314117431641e-02 -1.347503717988729477e-02 -2.696138322353363037e-01 -2.692471444606781006e-01 -4.662828519940376282e-03 -1.284676324576139450e-02 -2.286225259304046631e-01 5.719714798033237457e-03 1.880193352699279785e-01 9.677778184413909912e-02 -1.124249622225761414e-01 4.086224734783172607e-02 4.988348856568336487e-02 -2.065598070621490479e-01 -1.725273281335830688e-01 -4.832676425576210022e-02 -2.169579863548278809e-01 -1.845663338899612427e-01 3.490435425192117691e-03 1.815616190433502197e-01 -1.363728046417236328e-01 -1.901955306529998779e-01 3.190219402313232422e-01 3.944635391235351562e-01
1.134059652686119080e-01 1.089921221137046814e-01 -2.334405630826950073e-01 3.254203796386718750e-01 2.458319365978240967e-01 -3.226546347141265869e-01 -1.620420217514038086e-01 -2.202090471982955933e-01 -1.485818624496459961e-01 4.900434240698814392e-02 8.538059145212173462e-02 7.876522094011306763e-02 -1.948144286870956421e-01 6.379897892475128174e-02 -2.536923885345458984e-01 -7.975246012210845947e-02 1.346540898084640503e-01 1.910221576690673828e-01 -5.419060587882995605e-03 1.558145135641098022e-01 1.704925000667572021e-01 -2.155600786209106445e-01 -1.063050180673599243e-01 3.426199033856391907e-02 -2.353749424219131470e-02 -3.851185366511344910e-02 5.100392177700996399e-02 1.948303580284118652e-01 3.211328014731407166e-02 -7.900147885084152222e-02 4.558980464935302734e-01 -1.458111405372619629e-02
-1.560940295457839966e-01 1.613956242799758911e-01 -2.586472034454345703e-01 1.159388348460197449e-01 -1.517043411731719971e-01 3.434112586546689272e-04 -3.691810071468353271e-01 -2.105194842442870140e-03 -2.195632606744766235e-01 -8.358460664749145508e-02 1.254773736000061035e-01 -5.388596281409263611e-02 -1.921940743923187256e-01 -1.730782240629196167e-01 -2.087404392659664154e-02 2.396349459886550903e-01 2.523199915885925293e-01 -8.970588445663452148e-02 3.373990356922149658e-01 -3.971656784415245056e-02 2.333833426237106323e-01 -1.207749359309673309e-02 4.922202974557876587e-02 -3.564522787928581238e-02 -2.343263179063796997e-01 -2.424596697092056274e-01 -2.500115931034088135e-01 -1.871704906225204468e-01 -1.742624118924140930e-02 -5.822230875492095947e-02 -1.165481507778167725e-01 1.933612823486328125e-01
-1.358147561550140381e-01 7.545015215873718262e-02 -1.432957649230957031e-01 2.181864529848098755e-01 -1.259183287620544434e-01 1.952555924654006958e-01 -2.692084312438964844e-01 3.624596893787384033e-01 -2.541152061894536018e-03 -8.215830475091934204e-02 1.275899112224578857e-01 -1.137978285551071167e-01 -3.664869070053100586e-02 -1.277716308832168579e-01 -5.606134235858917236e-02 -5.339537933468818665e-02 2.011559456586837769e-01 5.928305163979530334e-02 -5.366734415292739868e-02 -2.072562426328659058e-01 3.913186788558959961e-01 -2.666575312614440918e-01 -1.924985200166702271e-01 9.367812424898147583e-02 -8.686460554599761963e-02 -1.708829551935195923e-01 -1.454138197004795074e-02 2.341907769441604614e-01 -2.045258879661560059e-01 -3.028303682804107666e-01 6.636697053909301758e-02 -2.485506981611251831e-02
1.566159576177597046e-01 -1.521144360303878784e-01 -1.733430027961730957e-01 8.518065512180328369e-02 -4.349533841013908386e-02 -8.239331096410751343e-02 -1.805298328399658203e-01 -7.812238484621047974e-02 -1.834518611431121826e-01 -7.679912447929382324e-02 -2.358321994543075562e-01 -2.244441956281661987e-01 -2.511160075664520264e-01 1.986032575368881226e-01 -3.338745236396789551e-01 -1.132563129067420959e-01 1.480191349983215332e-01 -7.747196406126022339e-02 1.910996139049530029e-01 -7.203730940818786621e-02 3.709797859191894531e-01 -1.622988134622573853e-01 -2.663118541240692139e-01 -7.406359910964965820e-02 -3.320144489407539368e-02 2.517679706215858459e-02 -1.363068819046020508e-02 2.601862847805023193e-01 9.180614352226257324e-02 -1.739782840013504028e-01 2.773188650608062744e-01 -9.611774235963821411e-03
1.409310251474380493e-01 1.322263181209564209e-01 -1.363972276449203491e-01 1.679602563381195068e-01 -2.975423634052276611e-02 -1.812511980533599854e-01 2.209815531969070435e-01 2.255863100290298462e-01 -1.395391076803207397e-01 2.827198430895805359e-02 3.748865425586700439e-02 1.100427471101284027e-02 -2.760461531579494476e-02 -6.759042292833328247e-02 -2.840352356433868408e-01 -8.974429219961166382e-02 3.648283183574676514e-01 1.393190771341323853e-01 3.367357701063156128e-02 2.892091572284698486e-01 1.905632764101028442e-01 -7.511489838361740112e-02 -2.105238735675811768e-01 -2.939694933593273163e-02 -1.486587077379226685e-01 -1.787701249122619629e-01 -2.929667234420776367e-01 -6.389680504798889160e-02 1.544087678194046021e-01 -3.066543936729431152e-01 2.832573950290679932e-01 3.494472708553075790e-03
-1.102984175086021423e-01 5.179579257965087891e-01 -2.179438471794128418e-01 1.416293233633041382e-01 5.953055247664451599e-02 5.021512135863304138e-02 -3.605911731719970703e-01 2.029291540384292603e-01 1.094783307053148746e-03 1.488393405452370644e-03 1.861506253480911255e-01 -2.415799945592880249e-01 -6.691311299800872803e-02 -4.162419214844703674e-02 -1.875605136156082153e-01 9.356373548507690430e-02 1.930247992277145386e-01 4.746392741799354553e-02 8.922366797924041748e-02 8.716058731079101562e-02 2.455869168043136597e-01 -8.019889891147613525e-02 -1.332286894321441650e-01 -1.167173236608505249e-01 -9.879352897405624390e-02 -2.519172132015228271e-01 1.968083977699279785e-01 -8.370258659124374390e-02 -9.831888973712921143e-02 -1.059759855270385742e-01 6.802678853273391724e-02 1.840929388999938965e-01
-1.090415101498365402e-02 5.090914666652679443e-02 1.166855394840240479e-01 1.010140106081962585e-01 -4.503116384148597717e-02 1.741378009319305420e-02 -2.038987427949905396e-01 -4.330759868025779724e-02 -2.235528677701950073e-01 -2.307206988334655762e-01 -1.380653306841850281e-02 4.680642113089561462e-02 -2.435085028409957886e-01 -9.005553275346755981e-02 -1.218198463320732117e-01 7.170356065034866333e-02 1.217590644955635071e-01 3.138246238231658936e-01 2.210381627082824707e-01 1.405481547117233276e-01 2.400437295436859131e-01 -1.112271398305892944e-01 -2.451940476894378662e-01 1.492452714592218399e-02 1.416442990303039551e-01 6.048896536231040955e-02 2.262919209897518158e-02 2.815579771995544434e-01 -2.505767643451690674e-01 -4.854183793067932129e-01 1.366408765316009521e-01 -4.305673763155937195e-02
-2.829276025295257568e-01 3.676510453224182129e-01 -3.044906258583068848e-01 2.196737527847290039e-01 -7.004778087139129639e-02 1.221206113696098328e-01 -2.694971263408660889e-01 2.261840365827083588e-02 3.780978545546531677e-02 -2.707039006054401398e-02 1.957249492406845093e-01 -1.328990012407302856e-01 -1.584160029888153076e-01 -1.500681787729263306e-01 -1.469683945178985596e-01 3.505218774080276489e-02 2.998374104499816895e-01 -9.659209102392196655e-02 1.460341364145278931e-01 -7.540106773376464844e-02 2.755014300346374512e-01 -2.144109606742858887e-01 -1.285153776407241821e-01 7.230855524539947510e-02 -2.327079698443412781e-02 -1.645835936069488525e-01 1.531597822904586792e-01 8.858862519264221191e-02 -2.683366239070892334e-01 -7.246398180723190308e-02 7.283875346183776855e-02 -1.044914424419403076e-01
-2.836525738239288330e-01 -1.877316683530807495e-01 -7.909455150365829468e-02 5.131976604461669922e-01 4.502236843109130859e-02 1.716521531343460083e-01 3.520067781209945679e-02 4.225002229213714600e-02 -2.633018195629119873e-01 1.542652547359466553e-01 3.766759485006332397e-02 -1.824119836091995239e-01 -4.375085979700088501e-02 8.739315718412399292e-02 -8.879769593477249146e-03 -2.416021376848220825e-02 7.371518015861511230e-02 -3.891140222549438477e-02 9.660867042839527130e-03 7.113365828990936279e-02 1.477679312229156494e-01 -3.043673187494277954e-02 -1.478800643235445023e-02 -9.694784879684448242e-02 -4.970880597829818726e-02 -2.756946980953216553e-01 1.040713787078857422e-01 2.376611083745956421e-01 -1.899707168340682983e-01 -3.981985449790954590e-01 2.249145954847335815e-01 -8.130972087383270264e-02
-2.447793073952198029e-02 1.351936608552932739e-01 -6.083227694034576416e-02 -4.803371429443359375e-02 4.384827800095081329e-03 6.747848540544509888e-02 -4.486196860671043396e-02 -1.117163598537445068e-01 -1.984884440898895264e-01 -2.316655665636062622e-01 -2.861871011555194855e-02 -3.286036252975463867e-01 2.912170998752117157e-02 -4.761052783578634262e-03 -2.488705068826675415e-01 9.849315881729125977e-02 1.181388720870018005e-01 -6.768746674060821533e-02 8.474272489547729492e-02 -1.057353541254997253e-01 3.955615460872650146e-01 -7.146140187978744507e-02 -1.468924731016159058e-01 -1.027484238147735596e-01 1.225680485367774963e-01 -2.404009848833084106e-01 5.170137062668800354e-02 3.621532917022705078e-01 -2.464361935853958130e-01 -1.093042492866516113e-01 3.924759328365325928e-01 -1.330672204494476318e-01
2.659664303064346313e-02 2.144464999437332153e-01 -2.777326703071594238e-01 1.815298199653625488e-01 -1.625213772058486938e-02 -6.130727753043174744e-02 -3.402024209499359131e-01 -7.831506431102752686e-03 6.614540703594684601e-03 -2.020868211984634399e-01 1.340353488922119141e-01 -2.704463303089141846e-01 -6.184317637234926224e-03 1.747616566717624664e-02 6.302103865891695023e-03 7.522075902670621872e-03 3.365207090973854065e-02 9.809141606092453003e-02 2.141323983669281006e-01 1.554788351058959961e-01 1.961106061935424805e-01 -2.133933156728744507e-01 -2.713641524314880371e-01 5.409898236393928528e-03 -3.824070394039154053e-01 -3.777253031730651855e-01 -5.023274570703506470e-02 1.578329689800739288e-02 -6.730071455240249634e-02 -1.869639158248901367e-01 -2.567641902714967728e-03 -1.461014598608016968e-01
-8.760033547878265381e-02 -2.182678878307342529e-02 -2.950068116188049316e-01 -1.976062804460525513e-01 2.436137758195400238e-02 -2.565502822399139404e-01 -3.946545124053955078e-01 5.644804611802101135e-02 -1.265799812972545624e-02 -9.863589704036712646e-02 7.164728641510009766e-02 -1.401607971638441086e-02 2.380851358175277710e-01 -9.618017077445983887e-02 -4.119666516780853271e-01 6.636995077133178711e-02 1.162585988640785217e-01 1.157037019729614258e-01 2.117892503738403320e-01 -4.284656420350074768e-02 1.282669156789779663e-01 -1.816225796937942505e-01 -6.369443237781524658e-02 -9.462756663560867310e-02 1.409130264073610306e-02 -3.563878536224365234e-01 1.460799276828765869e-01 2.179220318794250488e-01 -9.812513738870620728e-02 1.286038197576999664e-02 -9.898089617490768433e-02 1.829506158828735352e-01
1.649629175662994385e-01 -1.047612205147743225e-01 -2.968835532665252686e-01 -2.296556951478123665e-03 -3.811089694499969482e-02 -1.938253492116928101e-01 -4.295895099639892578e-01 -2.840738184750080109e-02 -2.207735627889633179e-01 -7.199087738990783691e-02 8.133623749017715454e-02 1.927266456186771393e-02 -1.061657369136810303e-01 -3.934966400265693665e-02 -9.832054376602172852e-02 -2.327122241258621216e-01 5.295486003160476685e-02 -5.250710621476173401e-02 3.188732862472534180e-01 1.893421411514282227e-01 9.392844885587692261e-02 -2.621699273586273193e-01 -1.855799257755279541e-01 -2.954858541488647461e-02 -2.625347860157489777e-02 -4.184694886207580566e-01 6.381807476282119751e-02 2.483986616134643555e-01 -6.659316271543502808e-02 5.505011230707168579e-02 6.678062025457620621e-03 8.178891241550445557e-02
-8.827184140682220459e-02 5.335883796215057373e-02 -2.569780945777893066e-01 1.105209365487098694e-01 -9.054721891880035400e-02 8.247172832489013672e-02 -1.163676008582115173e-01 -1.932007074356079102e-01 -2.249278500676155090e-02 -1.797832697629928589e-01 -2.895742952823638916e-01 -4.289502743631601334e-03 -2.233034223318099976e-01 5.517221242189407349e-02 -1.487519592046737671e-01 2.358875237405300140e-02 2.066817879676818848e-01 -1.134915277361869812e-01 -5.045817419886589050e-02 2.077530622482299805e-01 1.685125678777694702e-01 -2.227184176445007324e-01 -2.091309428215026855e-01 1.035416424274444580e-01 -1.938551366329193115e-01 -9.076888859272003174e-02 -1.414537429809570312e-01 2.078930884599685669e-01 1.466798782348632812e-01 -2.959850430488586426e-01 1.778600662946701050e-01 4.115615785121917725e-01
-2.166070342063903809e-01 6.141448859125375748e-03 -1.459540575742721558e-01 1.298128366470336914e-01 1.946139335632324219e-01 -5.280502140522003174e-02 -3.316530883312225342e-01 1.199321672320365906e-01 1.123834960162639618e-02 -1.022226437926292419e-01 1.853324100375175476e-02 -9.920999407768249512e-02 1.068605259060859680e-01 -3.924023509025573730e-01 -3.224766254425048828e-01 5.924165621399879456e-02 1.830957382917404175e-01 2.212116867303848267e-02 1.838352344930171967e-02 -2.256123870611190796e-01 5.217886343598365784e-02 -2.273926287889480591e-01 5.879038944840431213e-02 -1.663687825202941895e-01 -2.498541176319122314e-01 -4.309928417205810547e-01 -7.041679322719573975e-02 1.349140405654907227e-01 -1.083737909793853760e-01 -1.377432956360280514e-03 -4.290779307484626770e-02 -2.098943106830120087e-02
-1.510990969836711884e-02 -3.859155178070068359e-01 -2.989940904080867767e-02 1.673406660556793213e-01 2.926232218742370605e-01 9.776888042688369751e-02 -4.850743338465690613e-02 -1.060875505208969116e-01 -2.819505035877227783e-01 -2.535015642642974854e-01 6.286052614450454712e-02 -2.142280787229537964e-01 -2.462470084428787231e-01 -2.113757133483886719e-01 -2.536664009094238281e-01 1.577948182821273804e-01 2.772704660892486572e-01 1.051884070038795471e-01 1.609164662659168243e-02 9.895696491003036499e-02 6.354248523712158203e-02 -1.476253718137741089e-01 -1.495015155524015427e-02 -3.801640123128890991e-02 -1.318571120500564575e-01 -2.728343904018402100e-01 -1.122070029377937317e-01 -1.781336963176727295e-01 -3.192995861172676086e-02 -8.476444333791732788e-02 2.066444456577301025e-01 1.115081384778022766e-01
-1.608522087335586548e-01 2.077642530202865601e-01 -1.625492423772811890e-01 1.738730221986770630e-01 -1.890149898827075958e-02 4.987602308392524719e-02 -2.480271309614181519e-01 -9.421224705874919891e-03 4.292548447847366333e-02 -3.442689180374145508e-01 -1.963181942701339722e-01 -1.995329856872558594e-01 -7.753405719995498657e-02 1.654499955475330353e-02 -6.355667114257812500e-02 -2.187460511922836304e-01 2.126750946044921875e-01 7.828374952077865601e-02 3.311176896095275879e-01 -2.475347965955734253e-01 9.148143231868743896e-02 -8.450086414813995361e-02 -7.006788253784179688e-02 7.174480706453323364e-02 -3.590567111968994141e-01 -2.628466812893748283e-03 7.983151823282241821e-02 3.296476006507873535e-01 -1.037979722023010254e-01 -1.330577209591865540e-02 1.965478509664535522e-01 1.075831204652786255e-01
-2.335715107619762421e-02 -2.544833719730377197e-02 5.331386346369981766e-03 2.200124114751815796e-01 -1.082464456558227539e-01 -4.293828085064888000e-02 -3.701058030128479004e-01 -3.711970150470733643e-02 -2.576173543930053711e-01 -1.245010197162628174e-01 5.479758605360984802e-03 1.679266542196273804e-01 -6.285596638917922974e-02 -1.107349917292594910e-01 -4.074102267622947693e-02 -1.953224688768386841e-01 5.047986656427383423e-02 9.790441393852233887e-02 3.690356910228729248e-01 1.533136796206235886e-02 -1.188198700547218323e-01 -2.887367606163024902e-01 -2.956921458244323730e-01 9.201087057590484619e-02 -2.302159555256366730e-02 -3.928968906402587891e-01 5.500261858105659485e-02 1.591045707464218140e-01 -5.355433002114295959e-02 -4.236922785639762878e-02 5.014125257730484009e-02 3.161925971508026123e-01
2.035820484161376953e-02 -2.467032894492149353e-02 5.952506139874458313e-02 1.589080542325973511e-01 -8.185429126024246216e-02 1.003463659435510635e-02 -5.040563941001892090e-01 4.100806266069412231e-02 -1.528760492801666260e-01 -1.125254333019256592e-01 -1.652678847312927246e-02 -1.093946583569049835e-02 -1.469845175743103027e-01 -6.804067641496658325e-02 -8.944964408874511719e-02 -1.983212977647781372e-01 6.167958304286003113e-02 5.038637295365333557e-02 4.164239466190338135e-01 4.641458392143249512e-02 3.387789055705070496e-02 -1.791241168975830078e-01 -3.014515936374664307e-01 4.272333346307277679e-03 -3.783214464783668518e-02 -4.091932773590087891e-01 -1.544360653497278690e-03 6.883510202169418335e-02 5.830835178494453430e-02 3.787413239479064941e-02 -2.062615565955638885e-02 3.357569873332977295e-01
-2.736133523285388947e-02 1.734098978340625763e-02 -1.533301770687103271e-01 2.155571579933166504e-01 2.585032023489475250e-02 2.068774402141571045e-01 -3.651118278503417969e-01 1.518824044615030289e-02 -1.869401484727859497e-01 -1.131794005632400513e-01 4.221806302666664124e-02 4.010309278964996338e-02 -9.029421210289001465e-02 -2.258529700338840485e-02 -1.107589155435562134e-01 -1.965485364198684692e-01 2.281670421361923218e-01 1.009445115923881531e-01 2.582802772521972656e-01 9.183693677186965942e-02 3.632035572081804276e-03 -2.066704928874969482e-01 -4.689518511295318604e-01 -8.536412566900253296e-02 -6.328777223825454712e-02 -1.360224038362503052e-01 -1.556341797113418579e-01 2.644159197807312012e-01 -1.705321073532104492e-01 1.286056339740753174e-01 -2.016025781631469727e-01 1.761592328548431396e-01
-2.727170586585998535e-01 1.808338463306427002e-01 -2.871649563312530518e-01 1.844835579395294189e-01 -9.650108963251113892e-02 -1.952766180038452148e-01 2.521342784166336060e-02 -8.673472702503204346e-02 -3.349661827087402344e-02 -5.332448706030845642e-02 3.660162910819053650e-02 -6.489296257495880127e-02 -5.148899555206298828e-02 -1.232804507017135620e-01 -1.135881915688514709e-01 1.060089617967605591e-01 4.594410061836242676e-01 7.630499452352523804e-02 7.650089263916015625e-02 9.468340873718261719e-02 3.356120288372039795e-01 -4.043657332658767700e-03 -1.730433553457260132e-01 7.910198718309402466e-02 -8.316773921251296997e-02 -2.257999032735824585e-02 -2.393289506435394287e-01 2.345473319292068481e-02 -6.077601760625839233e-02 -1.491921544075012207e-01 4.387281835079193115e-01 7.105364650487899780e-02
-5.872875079512596130e-02 2.651044428348541260e-01 -3.734521865844726562e-01 2.155458331108093262e-01 -9.212700277566909790e-02 4.871681705117225647e-02 -2.243287116289138794e-01 2.076366394758224487e-01 8.422029018402099609e-02 -7.055451720952987671e-02 3.009054251015186310e-02 -7.392951846122741699e-02 8.244653046131134033e-02 -1.878092885017395020e-01 -8.592125028371810913e-02 -1.809505075216293335e-01 2.679923474788665771e-01 6.919752922840416431e-04 2.033639550209045410e-01 -6.075083464384078979e-02 3.448213040828704834e-01 -1.136989593505859375e-01 1.070284172892570496e-01 -4.327410086989402771e-02 -2.171729952096939087e-01 -1.282189190387725830e-01 6.190373376011848450e-02 3.445549905300140381e-01 -2.398476898670196533e-01 -1.129748374223709106e-01 1.093684434890747070e-01 -7.056108862161636353e-02
-2.205774933099746704e-01 2.629410289227962494e-02 -7.176743447780609131e-02 3.365572690963745117e-01 2.115061730146408081e-01 -2.131643295288085938e-01 -7.848658412694931030e-02 -6.248247623443603516e-02 -1.296425163745880127e-01 1.388594657182693481e-01 -6.421767175197601318e-02 -2.736359536647796631e-01 -8.590762317180633545e-02 2.581055089831352234e-02 -1.672312021255493164e-01 2.144564688205718994e-01 9.104243479669094086e-03 -1.675195097923278809e-01 3.083577752113342285e-01 -2.969019412994384766e-01 5.984484404325485229e-02 -2.449235320091247559e-01 5.283060297369956970e-02 1.229842975735664368e-01 -6.577546894550323486e-02 -3.522683680057525635e-02 -3.236491978168487549e-01 7.340837270021438599e-02 -5.328072234988212585e-02 -5.803335830569267273e-02 3.435929119586944580e-01 -4.546525701880455017e-02
6.620893627405166626e-02 -1.923582553863525391e-01 2.248364873230457306e-02 3.035030663013458252e-01 1.014018580317497253e-01 -1.461131721735000610e-01 -1.006332226097583771e-03 3.545552194118499756e-01 -5.530297383666038513e-02 -5.994571000337600708e-02 6.325808167457580566e-02 4.757380485534667969e-02 -7.679546624422073364e-02 5.465088039636611938e-02 -4.638057351112365723e-01 1.797209382057189941e-01 2.902253568172454834e-01 3.481280431151390076e-02 1.795551925897598267e-01 2.774123847484588623e-01 -7.566770911216735840e-02 -3.172028064727783203e-01 -2.189049720764160156e-01 -8.204769343137741089e-02 -6.372543517500162125e-03 -1.899828612804412842e-01 -4.516286030411720276e-02 9.907785803079605103e-02 1.258267760276794434e-01 -4.592690244317054749e-02 2.951215766370296478e-02 -1.303815394639968872e-01
5.572623014450073242e-02 1.318485140800476074e-01 -4.102709591388702393e-01 4.823084920644760132e-03 -1.785800792276859283e-02 -8.244737982749938965e-02 -4.708480834960937500e-01 -1.486216932535171509e-01 -2.497849166393280029e-01 -1.939302310347557068e-02 -1.611750721931457520e-01 1.753071397542953491e-01 -1.350892782211303711e-01 3.183710202574729919e-02 -8.086456358432769775e-02 3.037292510271072388e-02 1.497382521629333496e-01 1.386712398380041122e-02 7.690552622079849243e-02 1.382771134376525879e-01 2.061537355184555054e-01 -2.502292022109031677e-02 1.870427876710891724e-01 -3.798339515924453735e-02 5.731457844376564026e-02 -3.426760733127593994e-01 2.114572189748287201e-02 6.289369612932205200e-02 8.068214356899261475e-02 -2.996785044670104980e-01 3.929911553859710693e-02 2.527481615543365479e-01
-7.028887420892715454e-02 8.868342638015747070e-02 -8.393722772598266602e-02 6.441693753004074097e-02 2.530221454799175262e-02 -1.455734577029943466e-02 -1.486152410507202148e-01 -1.917957812547683716e-01 -1.692190319299697876e-01 -1.685055196285247803e-01 -2.861108481884002686e-01 -1.447450518608093262e-01 5.394290201365947723e-03 1.207295432686805725e-01 -3.322686254978179932e-01 1.113354638218879700e-01 1.609607338905334473e-01 -1.119221597909927368e-01 8.780726045370101929e-02 9.392995387315750122e-02 -7.914933958090841770e-04 -1.400426626205444336e-01 -2.497724443674087524e-01 -2.851944603025913239e-02 -2.386028766632080078e-01 7.048275787383317947e-03 -8.375205099582672119e-02 8.753550052642822266e-02 -9.169584512710571289e-02 -3.611330986022949219e-01 3.178018927574157715e-01 4.120336771011352539e-01
1.479142159223556519e-01 6.330417096614837646e-02 -3.109660148620605469e-01 2.076055556535720825e-01 8.818565309047698975e-02 -2.033074349164962769e-01 -1.134341657161712646e-01 -2.200187444686889648e-01 -4.272437095642089844e-01 5.596588924527168274e-02 2.054717093706130981e-01 1.041628420352935791e-01 -6.248875334858894348e-02 -2.497388608753681183e-02 -1.775640249252319336e-01 1.343633979558944702e-01 2.329461276531219482e-01 1.065589711070060730e-01 1.019763201475143433e-01 2.055216580629348755e-01 2.224439382553100586e-01 -1.920752227306365967e-01 -1.286997497081756592e-01 1.885978579521179199e-01 -1.044718474149703979e-01 -8.826459944248199463e-02 1.384809613227844238e-01 1.956304311752319336e-01 1.489482074975967407e-01 5.538536608219146729e-02 2.682791352272033691e-01 3.057629987597465515e-02
9.802518784999847412e-02 -8.310585469007492065e-02 -1.328069269657135010e-01 2.565644979476928711e-01 8.287797868251800537e-02 -1.012453213334083557e-01 -4.582938551902770996e-01 1.854107528924942017e-02 -1.821597069501876831e-01 -3.382237628102302551e-02 2.412539571523666382e-01 8.110236376523971558e-02 -1.119204685091972351e-01 -1.635077297687530518e-01 1.050396040081977844e-01 -1.729153692722320557e-01 8.835611492395401001e-02 1.285382360219955444e-01 2.721911370754241943e-01 8.875688165426254272e-02 -1.499648392200469971e-01 -4.551019147038459778e-02 -1.048944294452667236e-01 7.394713908433914185e-02 -1.597469300031661987e-01 -4.145084023475646973e-01 9.893473237752914429e-03 1.259997636079788208e-01 -1.474080830812454224e-01 -1.624429076910018921e-01 -2.802935661748051643e-03 2.906247675418853760e-01
-1.380733493715524673e-02 3.688983917236328125e-01 5.154902487993240356e-02 9.153735637664794922e-02 8.061164617538452148e-02 -5.510461702942848206e-02 -1.184381842613220215e-01 2.165961861610412598e-01 -7.617788761854171753e-02 4.759152978658676147e-02 9.268705733120441437e-03 -2.893591523170471191e-01 -1.660922169685363770e-01 -2.748720943927764893e-01 6.094447523355484009e-02 1.920613497495651245e-01 2.030362039804458618e-01 -1.024911403656005859e-01 8.803942799568176270e-02 -6.988669931888580322e-02 1.446328610181808472e-01 -2.085696756839752197e-01 -2.075797915458679199e-01 -8.450035005807876587e-02 1.554228663444519043e-01 -3.284080028533935547e-01 9.561789780855178833e-02 2.222883105278015137e-01 -9.048924781382083893e-03 -4.159255325794219971e-01 -4.907066002488136292e-02 -3.905516862869262695e-02
7.868284732103347778e-02 1.032089665532112122e-01 -1.287387162446975708e-01 1.639515906572341919e-01 -2.867424674332141876e-02 -1.152664124965667725e-01 -1.125449612736701965e-01 6.083862856030464172e-02 -2.960355579853057861e-01 3.203076720237731934e-01 -8.719647303223609924e-03 9.286133944988250732e-02 -8.943884819746017456e-02 -1.143838316202163696e-01 -2.565770745277404785e-01 3.337850049138069153e-02 1.748759150505065918e-01 2.597437500953674316e-01 -2.783215045928955078e-01 -9.080718457698822021e-02 2.155037969350814819e-01 -1.747571974992752075e-01 -1.947314888238906860e-01 -8.076523430645465851e-03 -1.220912560820579529e-01 -1.800090521574020386e-01 1.961631625890731812e-01 1.234335675835609436e-01 5.031365156173706055e-02 -3.646121323108673096e-01 2.950215935707092285e-01 1.827686792239546776e-03
-9.137427806854248047e-02 3.670400381088256836e-02 2.932018227875232697e-02 9.215315431356430054e-02 -2.312036454677581787e-01 -2.482761889696121216e-01 -2.611964046955108643e-01 -3.583291545510292053e-03 -1.325365738011896610e-03 2.531872391700744629e-01 -7.893804577179253101e-04 -4.726419597864151001e-02 -1.499081030488014221e-02 -2.842151820659637451e-01 -1.148009449243545532e-01 7.369586080312728882e-02 1.186488270759582520e-01 1.086200252175331116e-01 1.756494864821434021e-02 2.258829921483993530e-01 4.125298932194709778e-03 -4.544944167137145996e-01 -2.086692899465560913e-01 2.793058566749095917e-02 -3.814635574817657471e-01 -1.277136430144309998e-02 -1.733989864587783813e-01 1.835765689611434937e-01 8.528893440961837769e-02 -1.740704327821731567e-01 1.666143238544464111e-01 1.696257144212722778e-01
8.979745954275131226e-02 -4.017427563667297363e-02 1.996883898973464966e-01 1.457256674766540527e-01 1.311161369085311890e-01 -1.879113316535949707e-01 1.720748394727706909e-01 2.766887247562408447e-01 -1.524312049150466919e-01 -8.144658803939819336e-02 1.238563582301139832e-01 2.828248962759971619e-02 8.184902369976043701e-02 1.901632989756762981e-03 -2.767803668975830078e-01 3.830669820308685303e-02 3.005315661430358887e-01 -3.907804563641548157e-02 1.614661067724227905e-01 2.515794932842254639e-01 1.229416355490684509e-01 -1.156594604253768921e-01 -2.861609756946563721e-01 1.893987297080457211e-03 -1.043132990598678589e-01 -3.313685357570648193e-01 -3.025265634059906006e-01 1.626857370138168335e-01 -5.478612333536148071e-02 3.641998022794723511e-02 2.606966495513916016e-01 1.928639262914657593e-01
7.088193297386169434e-02 1.601819247007369995e-01 -1.208234056830406189e-01 -3.896095603704452515e-02 1.115681976079940796e-01 -8.483205921947956085e-03 -2.930511534214019775e-01 -1.574437916278839111e-01 3.146065399050712585e-02 -1.396414339542388916e-01 7.625539600849151611e-02 -2.314753681421279907e-01 -1.298598200082778931e-01 -2.781497836112976074e-01 8.834245055913925171e-02 8.869653195142745972e-02 9.214268997311592102e-03 1.349768228828907013e-02 2.829341292381286621e-01 1.599005013704299927e-01 2.124563157558441162e-01 -1.138085499405860901e-01 -2.632073163986206055e-01 8.529446274042129517e-02 -2.896689176559448242e-01 -3.521797657012939453e-01 1.342442929744720459e-01 1.601465642452239990e-01 -2.729461193084716797e-01 -2.048743665218353271e-01 1.698420941829681396e-01 5.262859910726547241e-02
-1.344696730375289917e-01 4.906768724322319031e-02 -3.590215370059013367e-02 1.153672039508819580e-01 -2.193422317504882812e-01 -1.806558817625045776e-01 -2.334185093641281128e-01 3.405814617872238159e-02 -4.338934645056724548e-02 3.081111311912536621e-01 -1.289281249046325684e-01 5.231231078505516052e-02 -1.112711057066917419e-01 -3.395173847675323486e-01 -1.658459901809692383e-01 7.116126269102096558e-02 2.409660816192626953e-01 1.590904891490936279e-01 -8.203252404928207397e-02 2.637085504829883575e-02 1.786629855632781982e-01 -2.539957761764526367e-01 -2.507546544075012207e-01 -1.549391150474548340e-01 -3.854432404041290283e-01 -2.722743898630142212e-02 -1.326976269483566284e-01 2.272075265645980835e-01 3.956456854939460754e-02 -2.896037697792053223e-02 1.486936956644058228e-01 1.869562268257141113e-01
1.590505475178360939e-03 2.864563763141632080e-01 -3.274975419044494629e-01 1.559727936983108521e-01 -1.043216418474912643e-02 8.582678856328129768e-04 -3.420155644416809082e-01 1.503739953041076660e-01 4.350597411394119263e-02 2.802978642284870148e-02 1.091026142239570618e-02 -1.277709007263183594e-01 5.177140235900878906e-02 -2.016221880912780762e-01 -9.597142040729522705e-02 -1.722753643989562988e-01 2.637293636798858643e-01 1.840119995176792145e-02 1.819801181554794312e-01 -9.863817831501364708e-04 2.706619501113891602e-01 -1.300549805164337158e-01 1.574842184782028198e-01 2.912173420190811157e-02 -1.337057203054428101e-01 -2.447184175252914429e-01 1.026965901255607605e-01 2.600399255752563477e-01 -3.756521940231323242e-01 -1.019582748413085938e-01 1.186186745762825012e-01 -7.052963227033615112e-02
-2.718479931354522705e-02 1.065411791205406189e-01 -2.541235685348510742e-01 7.436618953943252563e-02 -2.653807587921619415e-02 3.845771029591560364e-02 -1.067524924874305725e-01 -1.635576039552688599e-01 1.226568445563316345e-01 -2.057287096977233887e-02 -2.848939001560211182e-01 2.483224123716354370e-02 -1.738578975200653076e-01 -7.178594917058944702e-02 -2.262274175882339478e-01 2.203522622585296631e-01 3.679621219635009766e-01 1.037258058786392212e-01 -8.137506246566772461e-02 -1.192302778363227844e-01 -1.578236222267150879e-01 -3.219780921936035156e-01 -6.344112008810043335e-02 -1.298266351222991943e-01 -2.465458661317825317e-01 -2.446830421686172485e-01 3.935826942324638367e-02 3.042092323303222656e-01 -9.870467334985733032e-02 -1.031866818666458130e-01 2.842509448528289795e-01 1.127872988581657410e-01
9.197514504194259644e-02 8.265876770019531250e-02 -1.994626522064208984e-01 4.776460677385330200e-02 1.419427841901779175e-01 1.866988539695739746e-01 -3.620677590370178223e-01 -9.562278538942337036e-02 -1.135839745402336121e-01 1.811808347702026367e-01 6.527864187955856323e-02 -1.670906692743301392e-01 3.647274896502494812e-02 -5.264703556895256042e-02 3.362061083316802979e-02 -2.464019060134887695e-01 1.355193671770393848e-03 -9.235870093107223511e-02 3.105618655681610107e-01 5.413648858666419983e-02 -2.771398611366748810e-02 -2.571691870689392090e-01 -3.308245241641998291e-01 -2.837697602808475494e-02 -2.504354715347290039e-01 -2.063478529453277588e-01 -1.977894902229309082e-01 2.467547655105590820e-01 -1.390004903078079224e-01 4.337811097502708435e-02 7.835099473595619202e-03 3.031663894653320312e-01
-1.458910852670669556e-01 1.384374946355819702e-01 1.617394387722015381e-01 2.288592457771301270e-01 3.611280024051666260e-01 -1.872107684612274170e-01 -1.147697046399116516e-01 1.382792443037033081e-01 -7.173354923725128174e-02 4.312368482351303101e-02 1.217528283596038818e-01 -9.447882324457168579e-02 3.147938475012779236e-02 -2.449852079153060913e-01 -1.776505559682846069e-01 -1.244962066411972046e-01 6.545960158109664917e-02 4.481516405940055847e-02 8.239440619945526123e-02 -1.220573782920837402e-01 -5.197393894195556641e-02 -3.702439963817596436e-01 -3.467264771461486816e-01 -4.500954225659370422e-02 -1.631800383329391479e-01 -3.953400254249572754e-01 1.362033560872077942e-02 3.174385800957679749e-02 -2.000489532947540283e-01 -1.288164108991622925e-01 5.836269259452819824e-02 -1.014675572514533997e-01
-7.577241212129592896e-02 -7.517519593238830566e-02 -6.401703506708145142e-02 2.564266026020050049e-01 -1.044461876153945923e-02 -2.170599810779094696e-02 -4.154798388481140137e-01 -3.933330625295639038e-02 -1.512508541345596313e-01 -4.337111115455627441e-02 6.785331666469573975e-02 8.515583723783493042e-02 -1.013507544994354248e-01 -1.193977147340774536e-01 -1.082437783479690552e-01 -1.422781497240066528e-01 6.668338179588317871e-02 2.335303649306297302e-02 4.238524436950683594e-01 2.502461336553096771e-02 -1.698615401983261108e-01 -1.701286882162094116e-01 -3.143365979194641113e-01 1.473465412855148315e-01 2.479587122797966003e-02 -4.472054541110992432e-01 -3.652723878622055054e-02 2.878479473292827606e-02 -5.682140588760375977e-02 9.225337207317352295e-02 9.754145145416259766e-02 2.515834569931030273e-01
4.100167378783226013e-02 7.815524190664291382e-02 -4.286545813083648682e-01 3.260889351367950439e-01 -4.497564211487770081e-02 -2.317046374082565308e-02 -2.298368811607360840e-01 8.111030608415603638e-02 8.558188378810882568e-02 2.436354756355285645e-02 2.340843379497528076e-01 -7.432314753532409668e-02 -4.795869812369346619e-02 -2.336597442626953125e-01 -1.289371699094772339e-01 -1.364682316780090332e-01 3.150742650032043457e-01 1.097615733742713928e-01 9.507818520069122314e-02 -2.324029803276062012e-02 1.647683382034301758e-01 -8.871813118457794189e-02 1.049490571022033691e-01 1.045511756092309952e-02 -2.808832824230194092e-01 -2.029216289520263672e-01 2.272754013538360596e-01 1.917108446359634399e-01 -2.705384492874145508e-01 3.377443552017211914e-02 1.215746924281120300e-01 -1.230914369225502014e-01
1.083051562309265137e-01 2.539223432540893555e-01 -2.437680773437023163e-02 1.425341069698333740e-01 -2.396757453680038452e-01 -4.493936151266098022e-02 -3.458007872104644775e-01 -2.060344442725181580e-02 9.604047238826751709e-02 1.062357351183891296e-01 -1.499287188053131104e-01 -2.700497806072235107e-01 -4.923543334007263184e-02 8.370942622423171997e-02 -9.977720677852630615e-02 1.323041617870330811e-01 3.505102992057800293e-01 1.485431287437677383e-02 -6.949541717767715454e-02 1.142822355031967163e-01 2.289472073316574097e-01 -2.844327390193939209e-01 -1.179929077625274658e-01 -1.274473071098327637e-01 -2.569464147090911865e-01 -2.787047624588012695e-01 8.302422612905502319e-02 1.543432921171188354e-01 -2.396064400672912598e-01 -9.555123001337051392e-02 1.484895050525665283e-01 5.616609379649162292e-02
2.797010242938995361e-01 -3.118391148746013641e-02 -3.641939163208007812e-01 1.500337123870849609e-01 -1.090784370899200439e-01 -1.494870483875274658e-01 -3.575966060161590576e-01 6.302389502525329590e-02 -3.352793157100677490e-01 -3.580183908343315125e-02 -1.749675273895263672e-01 2.853980287909507751e-02 2.409022487699985504e-02 5.902070924639701843e-02 -1.226031482219696045e-01 7.704650610685348511e-02 9.378763288259506226e-02 -1.901309341192245483e-01 2.459868602454662323e-02 3.638907894492149353e-02 -5.036517977714538574e-02 -1.907217800617218018e-01 3.136209771037101746e-02 -1.057415828108787537e-01 -7.318261545151472092e-03 -1.629114598035812378e-01 2.210006862878799438e-02 2.311774492263793945e-01 -1.118142064660787582e-02 -4.943041205406188965e-01 7.903569936752319336e-02 1.473469566553831100e-02
-2.794394269585609436e-02 -1.301295608282089233e-01 -8.263359218835830688e-02 2.573385536670684814e-01 -1.558893769979476929e-01 -2.951577603816986084e-01 -1.644956469535827637e-01 -4.232528805732727051e-02 -3.031406179070472717e-02 1.233457680791616440e-02 4.173585027456283569e-02 1.814013272523880005e-01 4.907904937863349915e-02 -2.935775816440582275e-01 -9.125263243913650513e-02 6.123698130249977112e-02 3.642852008342742920e-01 2.486571222543716431e-01 -1.316769570112228394e-01 -3.343937173485755920e-02 -5.723570287227630615e-02 -1.665354669094085693e-01 -2.313952893018722534e-01 3.837187774479389191e-03 -3.341250121593475342e-01 5.193343013525009155e-02 -1.675867140293121338e-01 3.070889413356781006e-01 1.336210370063781738e-01 -2.291342765092849731e-01 1.196225062012672424e-01 1.167027428746223450e-01
8.476492762565612793e-02 2.592136263847351074e-01 -8.596818894147872925e-02 1.583038270473480225e-01 1.296957768499851227e-02 -2.233510911464691162e-01 -4.325121939182281494e-01 -1.069326102733612061e-01 8.999896794557571411e-02 -1.326694041490554810e-01 3.314429149031639099e-02 -2.359356135129928589e-01 -1.304981112480163574e-02 1.621323078870773315e-02 -3.565131500363349915e-02 2.833288535475730896e-02 8.673120290040969849e-02 3.452393785119056702e-02 2.973454594612121582e-01 1.420599222183227539e-01 1.150110363960266113e-01 -1.719372421503067017e-01 -3.650748729705810547e-02 -7.555727846920490265e-03 -3.501726686954498291e-01 -4.615130722522735596e-01 -1.801414228975772858e-02 1.948153674602508545e-01 -1.024843156337738037e-01 -1.835061050951480865e-02 3.103423863649368286e-02 -1.116258651018142700e-01
-3.030551970005035400e-02 5.057030320167541504e-01 -3.162627816200256348e-01 7.285774499177932739e-02 -7.418689876794815063e-02 4.709764569997787476e-02 -2.994937002658843994e-01 1.910474151372909546e-02 8.779458701610565186e-02 1.416223868727684021e-02 6.564742326736450195e-02 -4.830062761902809143e-02 -9.305825829505920410e-02 3.824682440608739853e-03 -7.452961802482604980e-02 8.668007701635360718e-02 2.563436925411224365e-01 3.696607309393584728e-04 9.186676144599914551e-02 2.614344842731952667e-02 3.509627580642700195e-01 -1.786964088678359985e-01 -3.128034770488739014e-01 3.128110617399215698e-02 -2.300327867269515991e-01 -1.603626757860183716e-01 1.714133322238922119e-01 2.811606787145137787e-02 -1.763896942138671875e-01 -3.050729446113109589e-02 8.683791011571884155e-02 1.636538952589035034e-01
-1.605265215039253235e-02 4.725248366594314575e-02 -6.556070595979690552e-02 1.970128268003463745e-01 -7.235792279243469238e-02 3.566666319966316223e-02 -5.396432876586914062e-01 -2.373517490923404694e-03 -2.453695237636566162e-01 2.163419499993324280e-02 -1.298768538981676102e-02 1.142418310046195984e-01 -1.597132980823516846e-01 -8.589579164981842041e-02 -1.560440193861722946e-02 -1.373655945062637329e-01 1.186141148209571838e-01 1.022820323705673218e-01 3.641953170299530029e-01 1.922820811159908772e-03 -6.447259336709976196e-02 -2.609578073024749756e-01 -3.142294287681579590e-01 -3.192013874650001526e-02 5.394147336483001709e-02 -3.384048342704772949e-01 2.993213012814521790e-02 1.048884913325309753e-01 -6.139513477683067322e-02 8.933167159557342529e-02 8.552791178226470947e-02 2.306482344865798950e-01
-1.380392014980316162e-01 1.650758385658264160e-01 -4.288852959871292114e-02 2.987011969089508057e-01 7.899820804595947266e-02 -1.138126999139785767e-01 -3.203840851783752441e-01 -1.230835020542144775e-01 1.941957175731658936e-01 -1.460054665803909302e-01 7.346089929342269897e-02 -1.775585412979125977e-01 -1.915874332189559937e-01 2.132714167237281799e-02 2.262380719184875488e-02 4.933320358395576477e-02 1.169510483741760254e-01 -1.278203446418046951e-02 2.428282499313354492e-01 3.010472655296325684e-01 1.396000832319259644e-01 -7.262504845857620239e-02 -1.420194506645202637e-01 3.751552850008010864e-02 -4.384559988975524902e-01 -3.527979850769042969e-01 -2.141448855400085449e-02 -1.278139930218458176e-02 8.151168376207351685e-02 -2.296967059373855591e-01 2.007463201880455017e-02 -5.166583508253097534e-02
-1.194658596068620682e-02 -1.125199813395738602e-02 2.860488183796405792e-02 1.886769980192184448e-01 -6.267597526311874390e-02 -1.264045685529708862e-01 -2.917867600917816162e-01 -9.595974534749984741e-02 -1.074765995144844055e-01 -7.790197432041168213e-02 1.265248507261276245e-01 4.414002597332000732e-02 -1.686874628067016602e-01 -5.026961490511894226e-02 -1.355267167091369629e-01 -1.152931302785873413e-01 2.901257276535034180e-01 1.899258196353912354e-01 2.285975515842437744e-01 7.654344663023948669e-03 1.431088298559188843e-01 1.945740729570388794e-02 -3.618188798427581787e-01 2.441285364329814911e-02 6.878955662250518799e-02 9.293069690465927124e-02 -1.561207324266433716e-01 3.226242065429687500e-01 -1.079410836100578308e-01 -3.442034423351287842e-01 3.757784068584442139e-01 -1.129038706421852112e-01
-1.264057904481887817e-01 -1.473274454474449158e-02 -2.930266857147216797e-01 -6.417579948902130127e-02 -1.068427190184593201e-01 -6.168572977185249329e-02 -3.075286149978637695e-01 2.028038203716278076e-01 -1.248924881219863892e-01 -1.302204281091690063e-01 6.402979046106338501e-02 1.120320260524749756e-01 -6.632285565137863159e-02 -3.378724455833435059e-01 -3.821032345294952393e-01 1.548191756010055542e-01 1.463862806558609009e-01 3.022602573037147522e-02 9.203101694583892822e-02 -6.041619181632995605e-02 1.695645302534103394e-01 -9.695730358362197876e-02 4.286542534828186035e-02 -1.099812611937522888e-01 7.281382381916046143e-02 -4.581077694892883301e-01 1.751880943775177002e-01 2.059019804000854492e-01 6.223991140723228455e-02 -9.266071766614913940e-02 -1.149944514036178589e-01 6.840700656175613403e-02
-1.301636695861816406e-01 4.173450469970703125e-01 -2.105576992034912109e-01 1.392626464366912842e-01 -1.697574704885482788e-01 -5.051143094897270203e-02 -2.440520823001861572e-01 2.190782278776168823e-01 -8.442142046988010406e-03 -1.558160632848739624e-01 9.554003179073333740e-02 -1.585673689842224121e-01 -5.440986156463623047e-02 -1.628586500883102417e-01 -1.836229115724563599e-01 -1.875964850187301636e-01 2.786043584346771240e-01 5.146157369017601013e-02 4.201202839612960815e-02 -2.104521263390779495e-03 3.195668756961822510e-01 -1.693692505359649658e-01 1.617499254643917084e-02 -3.314046934247016907e-02 -1.242892593145370483e-01 -1.418895423412322998e-01 1.141191124916076660e-01 2.877851724624633789e-01 -2.086212784051895142e-01 -1.093884184956550598e-01 1.796504557132720947e-01 -1.257680654525756836e-01
-1.918297111988067627e-01 4.243800342082977295e-01 -1.179411485791206360e-01 8.022660762071609497e-02 3.950213640928268433e-02 5.465754494071006775e-02 -2.347297817468643188e-01 2.516531050205230713e-01 1.486936956644058228e-01 -1.153175439685583115e-02 1.674357242882251740e-02 -3.589674830436706543e-02 -1.013535261154174805e-01 2.375515922904014587e-02 -3.258959650993347168e-01 1.685662381350994110e-02 3.235583007335662842e-01 -1.344605069607496262e-02 2.412753552198410034e-01 -1.578876078128814697e-01 3.967452645301818848e-01 -1.269920021295547485e-01 -1.630424261093139648e-01 -6.380581855773925781e-02 -9.442812204360961914e-02 -2.352731227874755859e-01 1.099555268883705139e-01 -1.634652167558670044e-02 -8.399476110935211182e-02 -1.422215402126312256e-01 2.783267758786678314e-02 4.189703613519668579e-02
-8.110776543617248535e-02 2.532922029495239258e-01 1.793645136058330536e-02 1.134550943970680237e-01 3.742222115397453308e-02 -1.776053309440612793e-01 -3.566376566886901855e-01 1.127262413501739502e-01 2.290261983871459961e-01 -1.753052175045013428e-01 -1.304886490106582642e-01 -1.285587344318628311e-02 -2.770272828638553619e-02 -1.392837017774581909e-01 2.294966019690036774e-03 1.546248421072959900e-02 2.439294308423995972e-01 1.254971325397491455e-01 2.618360817432403564e-01 1.783063076436519623e-02 4.093000292778015137e-02 -8.642776310443878174e-02 -1.602914482355117798e-01 -7.135647535324096680e-02 -3.298146128654479980e-01 -4.693205654621124268e-01 1.172089353203773499e-01 2.291183769702911377e-01 4.758690483868122101e-03 -5.933619663119316101e-02 9.585538506507873535e-02 -1.742938309907913208e-01
3.766500949859619141e-02 4.441529512405395508e-02 -5.040895342826843262e-01 1.627328544855117798e-01 -8.319459110498428345e-02 -7.510213553905487061e-02 -4.648495614528656006e-01 -5.279942601919174194e-02 -2.463782578706741333e-01 -3.432935476303100586e-02 -9.758736938238143921e-02 6.600931286811828613e-02 -2.487817406654357910e-01 4.878235980868339539e-02 -9.060753881931304932e-02 1.015854999423027039e-01 -6.193894147872924805e-02 -5.311825498938560486e-02 -1.640534549951553345e-01 8.637543767690658569e-02 1.403422746807336807e-02 -2.397422790527343750e-01 3.449753671884536743e-02 4.686609283089637756e-02 6.817039102315902710e-03 -9.786051511764526367e-02 7.735518272966146469e-03 1.796882003545761108e-01 -1.310143154114484787e-02 -2.061388939619064331e-01 1.423601806163787842e-01 3.450056314468383789e-01
-2.749392688274383545e-01 -1.704448759555816650e-01 -2.022967785596847534e-01 4.500157833099365234e-01 9.151379764080047607e-02 -1.341659724712371826e-01 3.085475601255893707e-02 -8.392496407032012939e-02 -4.023796692490577698e-02 1.090130060911178589e-01 3.741827607154846191e-02 -2.731971740722656250e-01 9.088434278964996338e-03 1.200017854571342468e-01 -1.066135093569755554e-01 3.149810805916786194e-02 2.999239861965179443e-01 -8.335378021001815796e-02 -6.441860646009445190e-02 1.491830646991729736e-01 1.649733781814575195e-01 -1.200793832540512085e-01 -6.322897225618362427e-02 2.488086232915520668e-03 2.893462590873241425e-02 -2.271418422460556030e-01 -3.280436694622039795e-01 3.364859223365783691e-01 1.747313514351844788e-02 5.782484635710716248e-02 2.023766487836837769e-01 1.197849735617637634e-01
-2.181149721145629883e-01 2.579344809055328369e-01 -2.181251645088195801e-01 1.723412424325942993e-01 -2.745672464370727539e-01 -1.559769064188003540e-01 -1.762375831604003906e-01 -1.326393708586692810e-02 -2.730498015880584717e-01 -3.025085665285587311e-02 1.321828812360763550e-01 6.609736941754817963e-03 -1.917546540498733521e-01 -1.224508360028266907e-01 -1.318169385194778442e-01 -2.544032037258148193e-02 2.655281424522399902e-01 2.184242010116577148e-01 3.546004295349121094e-01 -2.954472228884696960e-02 3.481130301952362061e-01 -3.802934288978576660e-02 9.395204484462738037e-02 4.838491976261138916e-02 -1.619158089160919189e-01 -1.572828888893127441e-01 -1.675840318202972412e-01 -5.324797704815864563e-02 1.790817268192768097e-02 9.967733174562454224e-02 -5.309497937560081482e-02 2.032591253519058228e-01
-4.465596377849578857e-02 5.760747473686933517e-03 -1.606741845607757568e-01 2.581661343574523926e-01 -3.133194744586944580e-01 -1.746216118335723877e-01 -4.476365447044372559e-01 -5.864321812987327576e-02 -3.312133997678756714e-02 -6.249654293060302734e-02 8.296430110931396484e-02 -2.062441706657409668e-01 1.118724569678306580e-01 -8.301609009504318237e-02 -1.012971475720405579e-01 -1.808027504011988640e-03 1.246592774987220764e-01 4.559257254004478455e-02 -4.236028715968132019e-02 -1.646104454994201660e-01 1.153289526700973511e-01 -1.431975960731506348e-01 -4.207761883735656738e-01 -1.151008084416389465e-01 -1.002306416630744934e-01 -2.053300663828849792e-02 1.049346327781677246e-01 3.005480468273162842e-01 -2.230739742517471313e-01 -1.920210123062133789e-01 -1.282388865947723389e-01 5.856002867221832275e-02
-5.983895435929298401e-02 3.280226290225982666e-01 -1.883225589990615845e-01 5.989155918359756470e-02 -2.316360771656036377e-01 -1.592211276292800903e-01 -1.266052126884460449e-01 6.360127031803131104e-02 -2.624354362487792969e-01 -8.418542891740798950e-02 -1.219277903437614441e-01 1.863420605659484863e-01 -1.179613694548606873e-01 1.849877997301518917e-03 -4.151677787303924561e-01 8.757440000772476196e-02 1.806163638830184937e-01 2.286311835050582886e-01 1.836095005273818970e-01 -5.632216110825538635e-02 1.222449317574501038e-01 9.363611787557601929e-02 -2.734639942646026611e-01 9.584508836269378662e-02 -8.278612047433853149e-02 -1.178607940673828125e-01 -8.807835169136524200e-03 1.625099778175354004e-01 1.311576813459396362e-01 -1.722801923751831055e-01 1.974742412567138672e-01 2.619467079639434814e-01
1.176123693585395813e-01 1.457667164504528046e-02 -1.654839366674423218e-01 3.081043362617492676e-01 1.174073368310928345e-01 -1.627288013696670532e-01 -2.317106351256370544e-02 -7.829128950834274292e-02 -2.626831233501434326e-01 1.531554609537124634e-01 1.147661283612251282e-01 3.714261949062347412e-02 -1.789176017045974731e-01 7.731883972883224487e-02 -1.294233053922653198e-01 -8.937227725982666016e-02 1.746772974729537964e-01 2.821239233016967773e-01 1.650823652744293213e-01 2.031798511743545532e-01 1.557722836732864380e-01 -2.893182337284088135e-01 -2.139985561370849609e-01 1.957149654626846313e-01 -1.329573430120944977e-02 -1.455178856849670410e-01 1.592296808958053589e-01 6.374711543321609497e-02 3.799200803041458130e-02 1.270237118005752563e-01 4.545984268188476562e-01 3.541772067546844482e-02
-2.319339662790298462e-01 -6.088683009147644043e-02 4.359214007854461670e-02 2.127070724964141846e-01 2.556210160255432129e-01 -9.544277191162109375e-02 -3.538954854011535645e-01 3.611724078655242920e-02 -1.621921360492706299e-01 -6.411922723054885864e-02 -6.485817581415176392e-02 -3.684416040778160095e-02 1.034577563405036926e-02 -1.551231592893600464e-01 -1.482675522565841675e-01 -2.302420288324356079e-01 8.339232951402664185e-02 9.300129860639572144e-02 1.891244798898696899e-01 -6.674725562334060669e-02 -5.683625862002372742e-02 -1.357009261846542358e-01 -5.140731334686279297e-01 -2.245952486991882324e-01 -1.970872581005096436e-01 -2.590457797050476074e-01 4.640099033713340759e-02 1.161759421229362488e-01 -1.469084471464157104e-01 1.218366324901580811e-01 1.618705131113529205e-02 -9.347765892744064331e-02
7.123205065727233887e-02 1.759013235569000244e-01 -2.358696609735488892e-01 1.086504459381103516e-01 -3.411384522914886475e-01 -1.587104499340057373e-01 -9.715346992015838623e-02 4.337579011917114258e-02 -1.450456678867340088e-01 -2.474888414144515991e-01 2.546480298042297363e-01 8.883611857891082764e-02 -9.583926200866699219e-02 -1.066108816303312778e-03 -2.830860912799835205e-01 1.773929595947265625e-01 7.350590080022811890e-02 1.136159971356391907e-01 1.137845292687416077e-01 8.760794997215270996e-02 1.908075809478759766e-01 -2.443543076515197754e-01 -1.254736781120300293e-01 1.292184889316558838e-01 -5.117518454790115356e-02 2.841359004378318787e-03 8.917086571455001831e-02 1.045378893613815308e-01 2.799605131149291992e-01 -2.572948336601257324e-01 2.213128954172134399e-01 2.920376658439636230e-01
-2.795908153057098389e-01 1.384214609861373901e-01 -1.030788943171501160e-01 3.271334990859031677e-02 2.676244676113128662e-01 2.975950241088867188e-01 -6.140072643756866455e-02 -2.553377114236354828e-02 -2.645147740840911865e-01 -1.620107442140579224e-01 1.289577931165695190e-01 -7.421983778476715088e-02 -1.789517253637313843e-01 -2.373504042625427246e-01 5.301978811621665955e-02 3.034635819494724274e-02 2.353942990303039551e-01 -2.393287718296051025e-01 7.474141567945480347e-02 -4.199670255184173584e-02 2.607089653611183167e-02 -3.234911262989044189e-01 -5.547151714563369751e-02 1.539826299995183945e-02 -6.587717682123184204e-03 -3.374653458595275879e-01 1.230360493063926697e-01 1.165118142962455750e-01 -2.298569492995738983e-02 -1.992805600166320801e-01 3.204688131809234619e-01 -4.075013473629951477e-02
5.823290348052978516e-02 4.669310525059700012e-02 -1.263686865568161011e-01 9.748919308185577393e-02 5.777912680059671402e-03 -3.570280671119689941e-01 -7.066946476697921753e-02 -3.045411109924316406e-01 -3.683929145336151123e-01 -1.546587608754634857e-02 5.549171194434165955e-02 8.716737478971481323e-02 -8.357038348913192749e-02 3.225710242986679077e-02 -1.869272738695144653e-01 3.166934475302696228e-02 2.587382793426513672e-01 1.754039376974105835e-01 1.944963186979293823e-01 2.074552327394485474e-01 2.712582647800445557e-01 -2.518648803234100342e-01 -7.248667627573013306e-02 1.657165139913558960e-01 -1.870752274990081787e-01 -1.267877519130706787e-01 8.883035182952880859e-02 2.527036368846893311e-01 8.409033715724945068e-02 2.089972794055938721e-01 1.759086549282073975e-01 1.689612306654453278e-02
-2.356634289026260376e-01 6.556066870689392090e-02 1.418442577123641968e-01 3.824978768825531006e-01 -1.531042158603668213e-01 -1.251390874385833740e-01 1.129486635327339172e-01 2.722684992477297783e-03 -1.045360192656517029e-01 -7.696041464805603027e-02 9.912731498479843140e-02 2.134346030652523041e-02 2.408217871561646461e-03 -2.140469253063201904e-01 -2.491528391838073730e-01 1.285770982503890991e-01 2.659241259098052979e-01 2.607939541339874268e-01 -4.089146107435226440e-02 -5.990046635270118713e-02 8.711027354001998901e-02 -1.228517293930053711e-01 -2.868800461292266846e-01 -4.890072345733642578e-02 -2.257987670600414276e-02 -1.001443564891815186e-01 -2.815395593643188477e-01 3.830307722091674805e-01 3.154077753424644470e-02 -2.643563151359558105e-01 9.694401174783706665e-02 4.643624648451805115e-02
-3.265652954578399658e-01 1.471106112003326416e-01 -6.029674038290977478e-02 1.119084656238555908e-01 1.668540686368942261e-01 -9.383440762758255005e-02 -9.723044931888580322e-02 1.160833612084388733e-01 -4.300001561641693115e-01 -2.208489365875720978e-02 1.246528048068284988e-02 -2.092679440975189209e-01 2.663955837488174438e-02 2.759689688682556152e-01 -1.902698874473571777e-01 1.032395884394645691e-01 2.339838594198226929e-01 2.206208929419517517e-02 2.360140904784202576e-02 2.947267889976501465e-01 -8.985140919685363770e-02 -2.122924625873565674e-01 -1.325924843549728394e-01 -9.696071036159992218e-03 -1.054919362068176270e-01 -2.546793967485427856e-02 -7.817279547452926636e-02 -1.590465158224105835e-01 -5.710148066282272339e-02 -2.264980524778366089e-01 2.581990659236907959e-01 2.550083696842193604e-01
-3.050472587347030640e-02 2.321835160255432129e-01 -1.619473248720169067e-01 8.473798632621765137e-02 -2.144246995449066162e-01 3.141417726874351501e-02 -1.098619550466537476e-01 -2.104583978652954102e-01 -6.390891969203948975e-02 -2.672353088855743408e-01 5.698283016681671143e-02 -1.723528206348419189e-01 -4.524197429418563843e-02 -1.118936240673065186e-01 -8.827888220548629761e-02 -3.581014275550842285e-02 2.189787626266479492e-01 1.778874695301055908e-01 2.868182361125946045e-01 -1.260340660810470581e-01 -9.124632179737091064e-02 -2.274400144815444946e-01 -1.129351556301116943e-01 -2.169497162103652954e-01 -2.887007594108581543e-01 -2.391537129878997803e-01 9.994533658027648926e-02 2.491346150636672974e-01 -2.015128135681152344e-01 1.611887663602828979e-01 3.002602458000183105e-01 -9.677287191152572632e-02
-2.401167005300521851e-01 -4.905622079968452454e-02 -2.735679410398006439e-02 2.814663648605346680e-01 9.763385355472564697e-02 8.734270930290222168e-03 -4.489348828792572021e-02 -3.921505063772201538e-02 -2.452785670757293701e-01 -3.102945983409881592e-01 -1.024467274546623230e-01 -4.718178138136863708e-02 1.335643045604228973e-02 -2.808822989463806152e-01 -1.607417166233062744e-01 7.426694780588150024e-02 2.162265926599502563e-01 2.609853744506835938e-01 -8.406703919172286987e-02 1.728914678096771240e-01 1.396448761224746704e-01 -9.928139857947826385e-03 -2.813376784324645996e-01 1.061989143490791321e-01 -7.203699648380279541e-02 -5.212484300136566162e-02 -3.637156486511230469e-01 3.014332652091979980e-01 1.391206979751586914e-01 -2.155103385448455811e-01 9.776080958545207977e-03 9.167766571044921875e-02
2.493033744394779205e-02 -8.187767118215560913e-02 -2.207042872905731201e-01 -7.997258007526397705e-02 2.942890524864196777e-01 -3.485086932778358459e-02 -2.292982041835784912e-01 -1.319588422775268555e-01 5.607870407402515411e-03 5.521132051944732666e-02 2.686477899551391602e-01 -2.795586884021759033e-01 1.257340162992477417e-01 -1.273625791072845459e-01 -1.709908060729503632e-02 1.635747849941253662e-01 2.116349488496780396e-01 1.683224588632583618e-01 8.680889010429382324e-02 -9.601736068725585938e-02 2.198106944561004639e-01 -2.592101097106933594e-01 -1.836961656808853149e-01 -1.875961869955062866e-01 -1.769046634435653687e-01 -2.134198397397994995e-01 -3.845208138227462769e-02 3.014004826545715332e-01 1.496297717094421387e-01 -4.520301893353462219e-02 -2.888692319393157959e-01 1.261401623487472534e-01
1.133667826652526855e-01 9.051468968391418457e-02 -2.276476919651031494e-01 2.483119219541549683e-01 -1.247835829854011536e-01 -5.501054599881172180e-02 -1.200181096792221069e-01 8.525690436363220215e-02 1.144000515341758728e-01 -2.229748666286468506e-02 2.671990357339382172e-02 -2.360123991966247559e-01 -9.783568978309631348e-02 -1.588714569807052612e-01 4.937704280018806458e-02 -2.057373523712158203e-01 1.663561463356018066e-01 6.782286614179611206e-02 3.400009274482727051e-01 1.074120700359344482e-01 1.508577466011047363e-01 -1.853601932525634766e-01 -2.639369368553161621e-01 -3.283107653260231018e-02 -2.410826385021209717e-01 -2.139752060174942017e-01 3.055850863456726074e-01 2.961875796318054199e-01 -2.916381955146789551e-01 -4.763844422996044159e-03 3.490271046757698059e-02 -1.305601000785827637e-01
-1.937280595302581787e-01 1.087394505739212036e-01 -1.070917490869760513e-02 -1.089323405176401138e-02 -2.379270941019058228e-01 -6.467228382825851440e-02 -2.954117059707641602e-01 -1.420101970434188843e-01 6.954212486743927002e-02 1.379219889640808105e-01 2.287878654897212982e-03 -6.996477395296096802e-02 -1.440382748842239380e-01 -3.104597032070159912e-01 -3.955472111701965332e-01 1.180455610156059265e-01 6.945666670799255371e-02 9.980006515979766846e-02 1.516201645135879517e-01 1.485927700996398926e-01 6.320288777351379395e-02 -1.166679337620735168e-01 -2.851477861404418945e-01 1.363359242677688599e-01 -4.988534748554229736e-02 -1.369398832321166992e-01 -3.483600914478302002e-01 2.046304792165756226e-01 -1.174781918525695801e-01 -2.096599787473678589e-01 2.134141921997070312e-01 2.779288031160831451e-02
3.896488994359970093e-02 -8.714271336793899536e-02 1.116684265434741974e-02 1.930662244558334351e-01 -6.152883172035217285e-02 1.448759157210588455e-02 -1.721165329217910767e-01 -8.493889123201370239e-02 -5.057042837142944336e-02 -2.028353698551654816e-02 -2.778979241847991943e-01 3.105452954769134521e-01 4.434233903884887695e-02 -8.182527124881744385e-02 -3.950514793395996094e-01 1.619176752865314484e-02 3.121017515659332275e-01 5.103156343102455139e-02 4.246104359626770020e-01 1.535177230834960938e-01 1.202536970376968384e-01 -1.439916342496871948e-01 -4.805994778871536255e-02 -1.723246276378631592e-01 -4.358689859509468079e-02 2.530962787568569183e-02 -5.812481977045536041e-03 1.454830020666122437e-01 1.662684977054595947e-01 -1.772015690803527832e-01 2.607460021972656250e-01 2.217730283737182617e-01
-9.184417873620986938e-02 4.116056952625513077e-03 -1.410673558712005615e-01 1.722884327173233032e-01 -9.573736041784286499e-02 -7.618890702724456787e-02 3.648191457614302635e-03 -7.309740781784057617e-02 -1.079288721084594727e-01 5.185389146208763123e-02 1.228272169828414917e-02 1.531837582588195801e-01 8.369179815053939819e-02 -1.194205135107040405e-01 -2.205046713352203369e-01 2.553489804267883301e-01 2.344429343938827515e-01 3.314717411994934082e-01 1.903886348009109497e-02 1.428017914295196533e-01 1.943325847387313843e-01 -2.080338597297668457e-01 -1.940988153219223022e-01 -1.251824200153350830e-01 4.931534081697463989e-02 -5.904762074351310730e-02 -2.168976366519927979e-01 3.563193082809448242e-01 -5.687404889613389969e-03 -4.567783176898956299e-01 1.905976980924606323e-01 -6.066139787435531616e-02
1.164838373661041260e-01 2.883243262767791748e-01 -1.981772482395172119e-01 3.525336086750030518e-01 7.075966894626617432e-02 -1.397770494222640991e-01 -5.775287151336669922e-01 1.019248217344284058e-01 4.873595014214515686e-02 8.350777626037597656e-02 -7.733440399169921875e-02 1.209066435694694519e-01 -1.276893466711044312e-01 2.032662555575370789e-02 -1.595668345689773560e-01 -5.465678498148918152e-02 -1.188387814909219742e-02 1.137411817908287048e-01 1.986306607723236084e-01 1.466212123632431030e-01 1.936092227697372437e-01 4.681527242064476013e-02 5.320936813950538635e-02 -1.391496509313583374e-01 -1.267071217298507690e-01 -1.699064970016479492e-01 5.974492803215980530e-02 -3.183526918292045593e-02 -9.435720741748809814e-03 -8.828949928283691406e-02 -1.861492171883583069e-02 3.201917111873626709e-01
-4.223550483584403992e-02 3.045049905776977539e-01 -2.144838869571685791e-01 8.465765416622161865e-02 1.270687878131866455e-01 5.511890724301338196e-02 -2.403714507818222046e-01 -6.130802258849143982e-02 7.678617537021636963e-02 -4.380917642265558243e-03 1.012342125177383423e-01 -1.092934608459472656e-01 -6.341914087533950806e-02 7.389996945858001709e-02 -1.121678575873374939e-01 1.421252191066741943e-01 9.401860833168029785e-02 4.952435567975044250e-02 2.579357624053955078e-01 2.146446704864501953e-01 3.262436687946319580e-01 -2.484791725873947144e-01 5.500580742955207825e-02 -1.692657358944416046e-02 -4.155257344245910645e-01 -4.611099660396575928e-01 -8.154236525297164917e-02 2.652959432452917099e-03 5.208590626716613770e-02 -7.885897904634475708e-02 1.575550250709056854e-02 -6.872518360614776611e-02
-1.260232031345367432e-01 2.369647026062011719e-01 -4.428457617759704590e-01 1.457020193338394165e-01 -1.796626448631286621e-01 -1.158434525132179260e-01 -1.203757151961326599e-02 6.078859418630599976e-02 -2.450370192527770996e-01 -8.384568244218826294e-02 -1.171391382813453674e-01 1.009634956717491150e-01 -2.161243110895156860e-01 -3.382888734340667725e-01 -2.647197246551513672e-02 -3.081056661903858185e-02 1.676431745290756226e-01 -6.331732869148254395e-02 1.724463552236557007e-01 1.719439029693603516e-01 3.689795732498168945e-02 -4.528108239173889160e-02 -3.751917779445648193e-01 2.028190791606903076e-01 4.238907247781753540e-02 -1.714548319578170776e-01 -1.180035993456840515e-01 6.205302663147449493e-03 3.793091326951980591e-02 -2.518498897552490234e-01 1.431638151407241821e-01 6.810596678406000137e-03
-7.197585701942443848e-02 3.305111080408096313e-02 -4.528347551822662354e-01 1.644689440727233887e-01 1.024883762001991272e-01 -1.944167166948318481e-01 -4.699030220508575439e-01 -9.243657439947128296e-02 -1.998848319053649902e-01 -1.322857141494750977e-01 8.300431072711944580e-02 1.162637770175933838e-01 -1.072631701827049255e-01 -8.483622968196868896e-02 -1.287652254104614258e-01 -2.766509540379047394e-02 1.667170375585556030e-01 1.470162570476531982e-01 1.575046330690383911e-01 1.168983504176139832e-01 -2.564629353582859039e-02 -1.744037866592407227e-01 2.866884768009185791e-01 9.916690737009048462e-02 1.162905916571617126e-01 -2.743739187717437744e-01 -1.517487168312072754e-01 -2.327060513198375702e-02 4.325822740793228149e-02 -9.929364174604415894e-02 1.119295284152030945e-01 1.498039662837982178e-01
-1.170788481831550598e-01 -1.880489103496074677e-02 9.997167438268661499e-02 2.567893862724304199e-01 7.550007104873657227e-02 -2.531107366085052490e-01 1.138615459203720093e-01 1.617620587348937988e-01 -1.959983557462692261e-01 -2.492075115442276001e-01 1.585597246885299683e-01 1.227150037884712219e-01 -1.077540069818496704e-01 -3.589636413380503654e-03 -1.157170459628105164e-01 -2.713363245129585266e-02 3.114262819290161133e-01 5.621695425361394882e-03 -5.799108371138572693e-02 3.192293643951416016e-01 2.011824101209640503e-01 -2.293825596570968628e-01 -1.628353744745254517e-01 -3.851301968097686768e-03 -8.084975183010101318e-02 -2.719402909278869629e-01 -3.990271687507629395e-01 2.134276926517486572e-01 -1.197856441140174866e-01 -9.839686006307601929e-02 6.545557174831628799e-03 5.824264883995056152e-02
-2.285208255052566528e-01 6.741218268871307373e-02 5.044904723763465881e-02 1.656771898269653320e-01 -1.508946418762207031e-01 -2.318837791681289673e-01 -2.796219587326049805e-01 -1.502328366041183472e-01 -2.803918719291687012e-01 1.985422372817993164e-01 -2.992041409015655518e-02 -8.331934222951531410e-04 -4.123825579881668091e-02 -3.043615221977233887e-01 -4.067877307534217834e-02 8.534464240074157715e-02 2.611053884029388428e-01 2.567812502384185791e-01 -9.097899496555328369e-02 1.072109341621398926e-01 8.207679539918899536e-02 -3.651534020900726318e-01 -2.379932850599288940e-01 -9.005016833543777466e-02 -1.945059746503829956e-01 -2.388012595474720001e-02 -1.936128288507461548e-01 1.431955099105834961e-01 1.190271750092506409e-01 -1.983937174081802368e-01 7.140463590621948242e-02 2.302617300301790237e-03
2.433279342949390411e-02 8.650735020637512207e-02 -2.271648943424224854e-01 6.757903099060058594e-02 -1.270002722740173340e-01 -2.906236350536346436e-01 -1.811473071575164795e-01 -6.471931934356689453e-02 -2.858387231826782227e-01 -1.848022490739822388e-01 1.726165413856506348e-01 9.887041896581649780e-02 1.131673157215118408e-01 -7.325098663568496704e-02 -4.078892171382904053e-01 1.835563033819198608e-01 3.044768869876861572e-01 1.400189548730850220e-01 1.579850912094116211e-02 3.380627632141113281e-01 -6.361933425068855286e-03 -2.029669731855392456e-01 1.556937117129564285e-02 1.002290993928909302e-01 -6.983264535665512085e-02 -1.221345886588096619e-01 1.543987076729536057e-02 4.396858066320419312e-02 1.599438339471817017e-01 -1.591120511293411255e-01 1.524136662483215332e-01 2.236680537462234497e-01
6.772179156541824341e-02 5.280803889036178589e-02 -2.004487067461013794e-01 1.980947256088256836e-01 6.958308815956115723e-02 -1.982153803110122681e-01 7.663043588399887085e-02 -2.351960688829421997e-01 -3.613388836383819580e-01 5.549289286136627197e-02 1.720510572195053101e-01 1.316504180431365967e-01 -1.013032570481300354e-01 -7.847896218299865723e-02 -2.471793293952941895e-01 3.275117278099060059e-02 1.041882708668708801e-01 2.169144004583358765e-01 9.328133612871170044e-02 2.675689458847045898e-01 1.573033630847930908e-01 -2.698818147182464600e-01 -1.684750467538833618e-01 -3.271618485450744629e-02 -1.847496926784515381e-01 -2.050483375787734985e-01 1.386510282754898071e-01 2.142651081085205078e-01 -2.426413586363196373e-03 1.126999631524085999e-01 3.597504198551177979e-01 -6.192928645759820938e-03
-9.289699047803878784e-02 -1.802659407258033752e-02 -4.516012668609619141e-01 1.326031982898712158e-01 2.275382280349731445e-01 -3.511681780219078064e-02 -2.141886204481124878e-02 -9.272376447916030884e-02 -3.474313020706176758e-02 5.929738655686378479e-02 -1.778497695922851562e-01 -2.128227353096008301e-01 -1.283234208822250366e-01 -3.812988698482513428e-01 -1.916655749082565308e-01 1.133805587887763977e-01 5.075991153717041016e-02 -1.310324966907501221e-01 3.127745985984802246e-01 5.866868793964385986e-02 1.024141833186149597e-01 -3.613645136356353760e-01 -1.289344578981399536e-01 -1.279551237821578979e-01 -2.703053504228591919e-02 1.380398571491241455e-01 -1.036897972226142883e-01 -1.646498218178749084e-02 8.087126910686492920e-02 -2.336131036281585693e-01 9.935595095157623291e-02 1.322116851806640625e-01
-8.403109014034271240e-02 -1.426590234041213989e-01 1.593838185071945190e-01 1.880546361207962036e-01 2.187980115413665771e-01 -1.926022022962570190e-01 1.519401818513870239e-01 2.097664326429367065e-01 -5.381590127944946289e-02 4.673403501510620117e-02 2.208540886640548706e-01 1.879330128431320190e-01 -7.751177996397018433e-02 4.318580031394958496e-02 -1.805885136127471924e-01 -1.037993561476469040e-02 3.334488272666931152e-01 -5.683823302388191223e-02 1.819999366998672485e-01 2.253637462854385376e-01 2.664848864078521729e-01 -1.192484349012374878e-01 -7.615208625793457031e-02 -2.113765031099319458e-01 9.906730055809020996e-02 -2.008124887943267822e-01 -1.511649936437606812e-01 2.318789660930633545e-01 -2.462515383958816528e-01 -1.830300539731979370e-01 1.991592347621917725e-01 1.881141364574432373e-01
-8.259398490190505981e-02 -3.249882534146308899e-02 -2.885018885135650635e-01 4.080339372158050537e-01 -2.124036848545074463e-01 -9.139530360698699951e-02 -1.086031422019004822e-01 -4.668191075325012207e-02 -2.428365647792816162e-01 -2.675832211971282959e-01 2.046987265348434448e-01 1.611118763685226440e-02 -1.861720532178878784e-01 -1.503732651472091675e-01 -8.794316649436950684e-02 -4.960812628269195557e-02 -2.566367387771606445e-03 9.101783484220504761e-02 1.600522547960281372e-01 -1.091466397047042847e-01 1.189401373267173767e-01 -1.290422230958938599e-01 2.412168085575103760e-01 -4.563207924365997314e-02 -3.116246461868286133e-01 -1.712805926799774170e-01 -1.962707042694091797e-01 -3.977572545409202576e-02 -1.488706171512603760e-01 -5.785501375794410706e-02 6.130249425768852234e-02 3.194531202316284180e-01
-5.831116810441017151e-02 1.511192385805770755e-04 -1.845312267541885376e-01 1.927761286497116089e-01 -2.019377648830413818e-01 -1.019354760646820068e-01 -2.854721844196319580e-01 4.208077117800712585e-02 1.823775619268417358e-01 2.184469103813171387e-01 -6.828667223453521729e-02 8.157508447766304016e-03 -2.981197237968444824e-01 -8.223220705986022949e-02 -3.304673135280609131e-01 -5.715865641832351685e-02 2.908402383327484131e-01 1.737133413553237915e-01 -6.019188836216926575e-02 -1.217638254165649414e-01 1.200856640934944153e-02 -2.737845480442047119e-01 -7.269023451954126358e-03 6.440999358892440796e-02 -7.664638757705688477e-02 -1.168967336416244507e-01 6.263142859097570181e-05 2.429582476615905762e-01 -1.688156127929687500e-01 -3.425962030887603760e-01 2.407048642635345459e-01 -4.723907634615898132e-02
-5.806402489542961121e-02 -9.295240044593811035e-02 -2.327410876750946045e-01 3.244535028934478760e-01 -4.902336001396179199e-02 -1.124671995639801025e-01 5.880445986986160278e-02 -1.070460304617881775e-02 -2.337049096822738647e-01 -1.184881925582885742e-01 -1.299761533737182617e-01 -2.008967101573944092e-01 -1.720460131764411926e-02 3.515292704105377197e-02 9.896337985992431641e-02 3.895289823412895203e-02 4.150455817580223083e-02 -1.870210468769073486e-01 1.668266057968139648e-01 2.592058293521404266e-02 -7.606877386569976807e-02 -2.326914817094802856e-01 -1.748121380805969238e-01 5.820788443088531494e-02 -4.370404873043298721e-03 -3.477478325366973877e-01 -4.416872560977935791e-01 3.508287668228149414e-01 -6.691060215234756470e-02 -2.058410346508026123e-01 1.532397717237472534e-01 -5.141856893897056580e-02
2.196148782968521118e-01 -1.186707094311714172e-01 -1.296577751636505127e-01 6.979169696569442749e-02 4.854487720876932144e-03 -2.570088207721710205e-01 4.331203177571296692e-02 2.987045096233487129e-03 -3.538764715194702148e-01 -1.339409500360488892e-01 -3.495889157056808472e-02 1.617824286222457886e-01 -4.010868817567825317e-02 -1.185589060187339783e-01 -2.871582210063934326e-01 -5.152186006307601929e-02 2.118238955736160278e-01 1.120654270052909851e-01 4.302791953086853027e-01 -1.482208073139190674e-01 1.109977886080741882e-01 6.616464257240295410e-02 -3.231689929962158203e-01 8.162657171487808228e-02 -9.068015217781066895e-02 -5.923965200781822205e-02 6.271998584270477295e-02 3.498119115829467773e-01 2.652312815189361572e-02 -3.116734698414802551e-02 2.499250881373882294e-02 2.098282128572463989e-01
-2.211560606956481934e-01 8.208352327346801758e-02 -3.037086129188537598e-01 4.291198775172233582e-02 1.069139242172241211e-01 8.561851829290390015e-02 -4.838338121771812439e-02 1.338003277778625488e-01 -3.132781684398651123e-01 8.507671952247619629e-02 2.750702500343322754e-01 -1.974204480648040771e-01 -3.024713322520256042e-02 1.484130024909973145e-01 -2.296722233295440674e-01 -2.196833491325378418e-01 1.469334512948989868e-01 -1.890447735786437988e-01 3.673186153173446655e-02 2.047785669565200806e-01 1.588737368583679199e-01 -3.198934495449066162e-01 -6.455773115158081055e-02 3.198213130235671997e-02 -3.063116967678070068e-01 -1.354432404041290283e-01 -1.690745353698730469e-01 -5.597535148262977600e-02 1.705650389194488525e-01 -2.295978367328643799e-01 8.686961233615875244e-02 -2.601904422044754028e-02
-1.600320339202880859e-01 -1.930249631404876709e-01 -1.924772709608078003e-01 1.781799197196960449e-01 -8.715102821588516235e-02 -1.165822222828865051e-01 1.126505061984062195e-01 2.687055170536041260e-01 9.618005156517028809e-02 -8.098838478326797485e-02 -5.213644728064537048e-02 -2.392764985561370850e-01 6.737013161182403564e-02 -5.181451514363288879e-02 -6.201522052288055420e-02 7.338520139455795288e-03 2.430053055286407471e-01 -1.805717051029205322e-01 2.320628762245178223e-01 3.624524474143981934e-01 3.668610453605651855e-01 -1.671412400901317596e-02 -5.264024436473846436e-02 -6.017047911882400513e-02 -1.436000913381576538e-01 -1.600599437952041626e-01 1.107052266597747803e-01 2.144270539283752441e-01 7.370465248823165894e-02 -2.140415459871292114e-01 3.182552456855773926e-01 1.427289377897977829e-02
-5.688975006341934204e-02 2.711249589920043945e-01 -2.610788941383361816e-01 -1.711189299821853638e-01 -4.349057003855705261e-02 -7.954612374305725098e-02 -1.639662086963653564e-01 -1.583996266126632690e-01 -2.374555319547653198e-01 -2.200247719883918762e-02 -2.870533466339111328e-01 -1.616114974021911621e-01 -7.526000589132308960e-02 -5.251095630228519440e-03 4.171312600374221802e-02 1.571391820907592773e-01 3.361968696117401123e-01 1.838050484657287598e-01 1.782373040914535522e-01 1.270526796579360962e-01 8.254101872444152832e-02 -2.871367931365966797e-01 -2.566040456295013428e-01 -2.086910605430603027e-02 1.088450327515602112e-01 -5.576907470822334290e-02 -6.533570587635040283e-02 7.988914847373962402e-02 1.748138517141342163e-01 -1.691212654113769531e-01 3.325390517711639404e-01 1.499577313661575317e-01
-1.848454028367996216e-01 1.289470344781875610e-01 -1.354286223649978638e-01 9.941430389881134033e-02 7.383789867162704468e-02 1.560742110013961792e-01 -1.962547376751899719e-02 -2.231057137250900269e-01 -8.301744237542152405e-03 4.095330834388732910e-02 -2.402462959289550781e-01 -3.381634056568145752e-01 -8.024873211979866028e-03 -2.985369861125946045e-01 -2.948673069477081299e-01 -2.024834603071212769e-01 2.692767679691314697e-01 1.294846981763839722e-01 2.514725551009178162e-03 8.219116926193237305e-02 -1.291092783212661743e-01 -1.559665203094482422e-01 1.233499031513929367e-02 -1.677239835262298584e-01 1.076552495360374451e-01 -1.789338737726211548e-01 -1.581462658941745758e-02 3.518439829349517822e-01 -1.419263985008001328e-02 -2.920907735824584961e-01 1.768181174993515015e-01 1.742971129715442657e-02
-1.087514832615852356e-01 -1.414863206446170807e-02 7.109710574150085449e-02 2.333213239908218384e-01 -2.520299516618251801e-02 -1.214018389582633972e-01 -1.114544197916984558e-01 -2.343582808971405029e-01 -8.224061131477355957e-02 -1.607884317636489868e-01 1.264919936656951904e-01 2.572417492046952248e-03 -4.821255430579185486e-02 -1.836743354797363281e-01 -8.241542428731918335e-02 1.459699124097824097e-01 3.007436990737915039e-01 3.385609686374664307e-01 -1.624038070440292358e-01 1.073851436376571655e-02 1.353725194931030273e-01 -1.432715505361557007e-01 -2.366068959236145020e-01 -4.417049884796142578e-02 4.573666676878929138e-02 -2.868993766605854034e-02 -2.797219455242156982e-01 4.093499183654785156e-01 8.489566855132579803e-03 -3.699410855770111084e-01 6.480597704648971558e-02 1.215505227446556091e-01
-2.120704948902130127e-01 5.401098728179931641e-01 -2.737430036067962646e-01 1.245749369263648987e-02 9.053234010934829712e-02 9.980798512697219849e-02 -3.414474129676818848e-01 2.862158045172691345e-02 1.159678474068641663e-01 1.602264493703842163e-01 7.163098454475402832e-02 -4.715201258659362793e-02 -9.210105240345001221e-02 2.956364117562770844e-02 -2.506695985794067383e-01 7.252154499292373657e-02 1.704262644052505493e-01 3.512016683816909790e-02 2.222204953432083130e-01 2.667279727756977081e-02 3.303909897804260254e-01 -2.890030108392238617e-02 -6.142130494117736816e-02 -1.119304075837135315e-02 -8.713875710964202881e-02 -2.259163558483123779e-01 6.020529940724372864e-02 1.042995899915695190e-01 -1.006148681044578552e-01 -1.577807366847991943e-01 -1.159617677330970764e-04 1.622078567743301392e-01
7.884592562913894653e-02 2.128016650676727295e-01 -4.948312640190124512e-01 1.350192725658416748e-01 1.940360665321350098e-01 -1.546812802553176880e-01 -2.365283071994781494e-01 2.555908821523189545e-02 -1.490283608436584473e-01 8.511387743055820465e-03 -1.366418693214654922e-02 2.034878358244895935e-02 3.102753683924674988e-02 -4.922169148921966553e-01 1.020742114633321762e-02 -8.212956041097640991e-02 -2.253514528274536133e-02 1.756091117858886719e-01 2.554000914096832275e-01 6.349959969520568848e-02 1.667160540819168091e-02 -2.276642471551895142e-01 -1.524636745452880859e-01 -1.493392139673233032e-01 -2.383879423141479492e-01 6.204667687416076660e-02 -5.542168393731117249e-02 -1.130675226449966431e-01 -4.509896785020828247e-02 -7.500646263360977173e-02 -2.323371358215808868e-02 1.061363369226455688e-01
-1.246391385793685913e-01 1.132327318191528320e-01 -3.297393023967742920e-01 2.689962089061737061e-02 -1.731412559747695923e-01 -2.108195610344409943e-02 -2.032288759946823120e-01 1.156416460871696472e-01 -1.502747237682342529e-01 -8.378788828849792480e-02 6.186158955097198486e-02 -1.978903263807296753e-01 1.375587657094001770e-02 -4.050851762294769287e-01 9.350711107254028320e-02 1.555413007736206055e-01 2.007636427879333496e-01 3.835215419530868530e-02 -7.669375836849212646e-02 8.131306618452072144e-02 1.732353270053863525e-01 -1.033987328410148621e-01 -2.129571586847305298e-01 -1.966526955366134644e-01 -1.768006831407546997e-01 2.355366013944149017e-02 1.885093189775943756e-02 4.252675175666809082e-01 -2.127471268177032471e-01 -2.034022808074951172e-01 1.513662338256835938e-01 7.564464956521987915e-02
1.016268581151962280e-01 1.268926635384559631e-02 -2.131119072437286377e-01 -7.944419048726558685e-03 -1.752615422010421753e-01 3.874052688479423523e-02 -1.726273745298385620e-01 -1.745393425226211548e-01 -1.548851132392883301e-01 -1.469386965036392212e-01 -1.824635118246078491e-01 7.841620594263076782e-02 -8.533246070146560669e-02 1.250867843627929688e-01 -1.778835058212280273e-01 1.498951017856597900e-01 2.224002182483673096e-01 -4.067553963977843523e-04 1.415024250745773315e-01 -8.796364068984985352e-02 -1.547755450010299683e-01 -1.928033828735351562e-01 -1.064712628722190857e-01 -1.064026132225990295e-01 -2.033206075429916382e-01 -2.393648326396942139e-01 1.313379555940628052e-01 4.027597606182098389e-01 3.345320746302604675e-02 -3.380122184753417969e-01 2.757495343685150146e-01 2.428369969129562378e-01
7.145734131336212158e-02 -1.159350499510765076e-01 -2.168628573417663574e-01 9.391694329679012299e-03 6.013550236821174622e-02 8.259250968694686890e-02 -5.192803218960762024e-02 -7.558057457208633423e-02 -1.351606249809265137e-01 1.162189468741416931e-01 -1.779332198202610016e-02 4.676643293350934982e-03 -3.188442671671509743e-03 -3.872354030609130859e-01 3.459609672427177429e-02 1.736525893211364746e-01 1.271787285804748535e-01 1.681810021400451660e-01 2.121495753526687622e-01 -8.283538371324539185e-02 2.837429940700531006e-01 -5.712468177080154419e-02 1.947712451219558716e-01 -1.730645149946212769e-01 -2.433954179286956787e-01 -4.040561318397521973e-01 -8.301641047000885010e-02 1.031557396054267883e-01 -3.370067477226257324e-01 -2.153904139995574951e-01 2.095091640949249268e-01 1.008767113089561462e-01
-3.456881386227905750e-04 1.655369102954864502e-01 -3.261835575103759766e-01 2.471292167901992798e-01 2.053621560335159302e-01 8.911493420600891113e-02 2.278905361890792847e-02 -6.059424579143524170e-02 1.714833825826644897e-01 -5.006363242864608765e-02 2.616005539894104004e-01 -1.316754817962646484e-01 -1.630763523280620575e-02 -7.611074298620223999e-02 -2.029222995042800903e-02 -1.320241838693618774e-01 1.626567840576171875e-01 1.083429530262947083e-01 1.746402233839035034e-01 -9.988229721784591675e-03 2.398596107959747314e-01 -2.424410879611968994e-01 -2.222878783941268921e-01 4.911978170275688171e-02 -1.358479559421539307e-01 1.916204541921615601e-01 9.354443848133087158e-02 2.905647456645965576e-02 4.573033656924962997e-03 -2.915332317352294922e-01 1.802391707897186279e-01 4.359353780746459961e-01
2.105739861726760864e-01 2.312001436948776245e-01 5.311215296387672424e-02 2.278216481208801270e-01 1.036328449845314026e-01 -1.804440841078758240e-02 -2.696097493171691895e-01 -1.068178005516529083e-02 -3.761698305606842041e-01 -1.372417807579040527e-01 1.217170208692550659e-01 2.172332070767879486e-02 -2.627260684967041016e-01 -2.124964445829391479e-01 7.520462572574615479e-02 -1.994317583739757538e-02 -1.036471426486968994e-01 2.090445011854171753e-01 3.251064717769622803e-01 1.535650044679641724e-01 -4.045210778713226318e-02 -1.601675301790237427e-01 -2.730259895324707031e-01 -1.264575868844985962e-01 -2.512208819389343262e-01 -1.565074473619461060e-01 9.028330445289611816e-02 1.286612451076507568e-01 -8.539728820323944092e-02 5.399086698889732361e-02 2.057193666696548462e-01 3.702070191502571106e-02
1.029229722917079926e-02 -2.383226715028285980e-02 -1.461662203073501587e-01 2.505474686622619629e-01 -1.169573366641998291e-01 9.881944209337234497e-02 -3.118615448474884033e-01 -1.464782804250717163e-01 -1.722585707902908325e-01 -2.298357784748077393e-01 1.145688933320343494e-03 6.015452742576599121e-02 -2.869939245283603668e-02 4.265886265784502029e-03 -1.122099459171295166e-01 -2.456033527851104736e-01 1.264169514179229736e-01 7.718309760093688965e-02 2.378888279199600220e-01 1.372886300086975098e-01 8.620557188987731934e-02 -2.332212626934051514e-01 -4.562793076038360596e-01 -1.365932729095220566e-02 -1.446441411972045898e-01 -1.676476299762725830e-01 1.774028688669204712e-02 3.222686350345611572e-01 -1.558155417442321777e-01 1.011486351490020752e-01 -1.361414790153503418e-01 1.983335018157958984e-01
-1.022677123546600342e-01 2.952969968318939209e-01 -1.354101747274398804e-01 3.356668949127197266e-01 -1.131047010421752930e-01 -1.348772197961807251e-01 -2.278252393007278442e-01 9.066868573427200317e-02 1.185805574059486389e-01 -2.932839691638946533e-01 1.473011672496795654e-01 -1.994502544403076172e-01 -1.089585274457931519e-01 -1.213264763355255127e-01 2.378529170528054237e-03 3.915240522474050522e-03 1.930865198373794556e-01 6.447566300630569458e-02 -2.804907038807868958e-03 1.384664922952651978e-01 1.151416897773742676e-01 -2.969923019409179688e-01 -2.895580828189849854e-01 8.048208057880401611e-02 -1.010982040315866470e-02 -3.535502851009368896e-01 -2.946045622229576111e-02 9.821245074272155762e-02 -2.400124371051788330e-01 -2.055039107799530029e-01 4.897287860512733459e-02 -4.244793578982353210e-02
-2.424799799919128418e-01 1.552414298057556152e-01 -6.556200981140136719e-02 1.801251620054244995e-01 -2.177994996309280396e-01 2.425575256347656250e-01 -2.542605400085449219e-01 1.090013235807418823e-01 1.841872371733188629e-02 2.070992141962051392e-01 -4.390376806259155273e-02 1.624103635549545288e-02 -3.098369240760803223e-01 -5.574322491884231567e-02 -3.347111940383911133e-01 1.150232106447219849e-01 1.689087450504302979e-01 -1.873556822538375854e-01 4.822034761309623718e-02 -2.109847962856292725e-01 2.798363938927650452e-02 -1.725858449935913086e-01 7.049395889043807983e-02 6.437578797340393066e-02 -7.589101791381835938e-02 -2.866673767566680908e-01 -5.899451300501823425e-02 1.139764115214347839e-01 -1.578553915023803711e-01 -2.715160548686981201e-01 1.958542019128799438e-01 1.902875751256942749e-01
-2.423313111066818237e-01 1.824045032262802124e-01 7.500742375850677490e-02 -1.739102974534034729e-02 1.399275213479995728e-01 2.839317023754119873e-01 -1.547147184610366821e-01 3.178071230649948120e-02 -1.356730908155441284e-01 6.416366994380950928e-02 -4.395187646150588989e-02 -2.944780513644218445e-02 -6.081510707736015320e-02 -5.181355029344558716e-02 -3.062959015369415283e-01 1.110615655779838562e-01 1.757166385650634766e-01 1.920829564332962036e-01 1.360603570938110352e-01 1.706591546535491943e-01 2.107409834861755371e-01 -1.791288703680038452e-01 1.256754994392395020e-01 6.327441334724426270e-02 -4.092755317687988281e-01 -3.820366561412811279e-01 1.255372017621994019e-01 1.167174205183982849e-01 5.144941620528697968e-03 -1.546043902635574341e-02 2.445759773254394531e-01 -1.563460230827331543e-01
-4.076788574457168579e-02 4.425473809242248535e-01 -6.279207020998001099e-02 5.659500136971473694e-02 -3.021909892559051514e-01 6.150153465569019318e-03 -1.693454384803771973e-01 4.971329867839813232e-02 -1.533780246973037720e-01 -5.266431719064712524e-02 -1.092796400189399719e-01 5.532503873109817505e-02 -1.759480535984039307e-01 4.040117189288139343e-02 -2.261753231287002563e-01 -2.096484601497650146e-02 1.409543156623840332e-01 -8.797588944435119629e-02 3.965813219547271729e-01 -1.858239434659481049e-02 1.863927394151687622e-01 6.801470369100570679e-02 -2.982832193374633789e-01 1.470864471048116684e-02 -2.072229534387588501e-01 -4.973686486482620239e-02 2.665746957063674927e-02 1.703678220510482788e-01 -4.011046886444091797e-02 1.439679861068725586e-01 2.716466188430786133e-01 2.495706975460052490e-01
-1.037721754983067513e-03 1.707346588373184204e-01 -1.223531365394592285e-01 9.811291098594665527e-02 2.334239482879638672e-01 -1.936924308538436890e-01 -2.825023531913757324e-01 1.361083984375000000e-01 6.441916525363922119e-02 -1.023928672075271606e-01 1.049149036407470703e-01 -1.443681716918945312e-01 -1.604302227497100830e-02 -2.729664444923400879e-01 -8.147472143173217773e-02 1.099510490894317627e-01 -5.184255540370941162e-02 1.224847808480262756e-01 1.175548583269119263e-01 -7.590863853693008423e-02 -7.236575707793235779e-03 -2.846773862838745117e-01 -2.947764694690704346e-01 -1.298158466815948486e-01 -1.757313609123229980e-01 -5.620565414428710938e-01 -3.010899759829044342e-02 -5.059995874762535095e-02 1.315298229455947876e-01 -1.178574562072753906e-02 -8.169589191675186157e-02 1.394888311624526978e-01
6.393644958734512329e-02 1.825730316340923309e-02 -1.847028881311416626e-01 6.847312301397323608e-02 -7.033190876245498657e-02 -1.429342031478881836e-01 -2.086102068424224854e-01 9.826631098985671997e-02 -2.432558685541152954e-01 2.706560194492340088e-01 5.210313200950622559e-02 -1.093558073043823242e-01 -9.424260258674621582e-02 -3.139288425445556641e-01 2.040971666574478149e-01 2.052010595798492432e-01 1.531285643577575684e-01 -3.903728723526000977e-02 3.251014053821563721e-01 -1.148267835378646851e-01 7.325164973735809326e-02 -2.251751720905303955e-01 -3.394654393196105957e-02 -4.903303831815719604e-02 -1.513377130031585693e-01 -2.833092212677001953e-01 -1.820863038301467896e-01 1.712961345911026001e-01 -5.532062426209449768e-02 1.211074590682983398e-01 -2.468181699514389038e-01 3.035454452037811279e-01
-8.721253275871276855e-02 -7.769426703453063965e-02 1.302569806575775146e-01 2.414950877428054810e-01 2.479048967361450195e-01 -1.851609200239181519e-01 3.953830897808074951e-02 1.725673079490661621e-01 -8.893582224845886230e-02 -1.906647384166717529e-01 2.164344787597656250e-01 -2.867262996733188629e-02 -8.957801759243011475e-02 1.317454874515533447e-01 -2.684643268585205078e-01 -2.621878311038017273e-02 2.655666470527648926e-01 -4.245526716113090515e-02 3.877026215195655823e-02 2.035380750894546509e-01 1.238904744386672974e-01 -2.375562638044357300e-01 -2.198648154735565186e-01 -2.407313138246536255e-02 -1.388295367360115051e-02 -1.770660281181335449e-01 -3.838877677917480469e-01 3.131441771984100342e-01 -4.205985739827156067e-02 -1.136509180068969727e-01 1.246429458260536194e-01 2.252994179725646973e-01
-2.590277493000030518e-01 -1.406344026327133179e-01 -4.036162495613098145e-01 3.722487986087799072e-01 2.100317180156707764e-01 7.945525646209716797e-02 -4.470931738615036011e-02 1.116305440664291382e-01 -8.716735243797302246e-02 -1.379177123308181763e-01 2.031314373016357422e-01 -3.435647189617156982e-01 -2.332826554775238037e-01 -7.475566864013671875e-02 -4.633945599198341370e-02 1.508742719888687134e-01 6.134791672229766846e-02 -5.046955868601799011e-02 1.664304137229919434e-01 1.888643056154251099e-01 2.480901181697845459e-01 -1.389603018760681152e-01 3.916658088564872742e-02 -3.317254781723022461e-02 -4.988560453057289124e-02 -8.226425200700759888e-02 -6.832888349890708923e-03 1.207415014505386353e-01 -3.283227607607841492e-02 -2.943421527743339539e-02 2.811970710754394531e-01 -1.336283832788467407e-01
8.992215245962142944e-02 1.483908016234636307e-02 -8.880474418401718140e-02 1.879687011241912842e-01 5.392391234636306763e-02 -9.350873529911041260e-02 -1.168729588389396667e-01 -1.884815841913223267e-01 -4.853303432464599609e-01 -5.175278335809707642e-02 -6.145323067903518677e-02 1.736034750938415527e-01 2.280707284808158875e-02 -1.156074106693267822e-01 -4.083412587642669678e-01 7.516531646251678467e-02 8.610438555479049683e-02 7.950229942798614502e-02 4.718840718269348145e-01 -1.031432524323463440e-01 1.275321096181869507e-01 4.162315279245376587e-02 -9.676226228475570679e-02 2.116300351917743683e-02 -1.883242428302764893e-01 6.473902612924575806e-02 6.921394169330596924e-02 1.395526081323623657e-01 1.116077676415443420e-01 -5.516646429896354675e-02 1.560353785753250122e-01 2.249397337436676025e-01
-9.723130613565444946e-02 1.081027910113334656e-01 -5.055829510092735291e-02 8.664089441299438477e-02 -2.102346718311309814e-01 -9.122820943593978882e-02 -3.483043015003204346e-01 8.852986618876457214e-03 -5.103172734379768372e-02 3.119954466819763184e-01 -2.347713261842727661e-01 -3.903609141707420349e-02 -2.887519448995590210e-02 -2.147595435380935669e-01 -7.603687793016433716e-02 4.754408821463584900e-02 3.574603796005249023e-01 -4.371227696537971497e-02 -3.795719891786575317e-02 4.863142967224121094e-02 1.232668608427047729e-01 -3.963548541069030762e-01 -1.752445548772811890e-01 -1.784882321953773499e-02 -4.043524265289306641e-01 -6.154524534940719604e-02 -1.228801831603050232e-01 1.416600197553634644e-01 1.176978871226310730e-01 -1.143833696842193604e-01 1.275963783264160156e-01 2.843487076461315155e-02
-1.012204512953758240e-01 7.678735256195068359e-02 -2.891878224909305573e-02 2.122282534837722778e-01 -8.891256153583526611e-02 2.299161702394485474e-01 -2.441534399986267090e-01 -1.218079999089241028e-01 -1.432239860296249390e-01 -1.896083950996398926e-01 -8.193978667259216309e-02 1.143038272857666016e-01 1.914075801323633641e-05 -8.334097266197204590e-02 -1.594692766666412354e-01 -2.608928084373474121e-01 1.560975909233093262e-01 1.172224208712577820e-01 3.515725731849670410e-01 4.864811524748802185e-02 -5.510474368929862976e-02 -2.944088578224182129e-01 -3.748425841331481934e-01 -1.289205849170684814e-01 -5.147730931639671326e-02 -1.838615983724594116e-01 -6.260488927364349365e-02 2.380270808935165405e-01 -2.099018543958663940e-01 6.548208743333816528e-02 -7.441765815019607544e-02 2.534697353839874268e-01
1.204357072710990906e-01 1.718347817659378052e-01 -2.423403710126876831e-01 1.899184286594390869e-01 5.083724483847618103e-02 -1.322035044431686401e-01 -5.116451978683471680e-01 1.819094270467758179e-02 -3.299131691455841064e-01 -5.747134611010551453e-02 -2.068775147199630737e-01 1.501866579055786133e-01 1.159434244036674500e-01 -1.382206827402114868e-01 -6.790168583393096924e-02 5.244351178407669067e-02 1.365859955549240112e-01 8.779077976942062378e-02 1.072523295879364014e-01 9.922970086336135864e-02 -6.292456388473510742e-02 -1.108738183975219727e-01 -6.004265695810317993e-02 5.559985339641571045e-02 1.613933742046356201e-01 -3.034236133098602295e-01 -6.174635142087936401e-02 -1.144170984625816345e-01 -3.411394730210304260e-02 -1.594338268041610718e-01 3.332717716693878174e-01 1.351134181022644043e-01
-3.732803463935852051e-02 2.317201942205429077e-01 -7.452365010976791382e-02 9.979774802923202515e-02 1.893131732940673828e-01 -2.497904151678085327e-01 -3.239889740943908691e-01 -7.124404888600111008e-03 -1.833739876747131348e-01 -3.125464543700218201e-02 -7.024813443422317505e-02 1.240144446492195129e-01 -1.772336214780807495e-01 3.000511825084686279e-01 -4.841201007366180420e-03 -1.396073214709758759e-02 1.109777018427848816e-01 1.752603054046630859e-01 5.468548834323883057e-02 1.468133777379989624e-01 9.545263648033142090e-02 -1.179231256246566772e-01 8.173248916864395142e-02 -8.133363723754882812e-02 2.031402289867401123e-02 -4.271031916141510010e-01 1.123101636767387390e-01 -1.100858971476554871e-01 -4.529725387692451477e-02 -3.117183148860931396e-01 5.180088803172111511e-02 3.690682351589202881e-01
-1.533363610506057739e-01 1.013467982411384583e-01 7.886150851845741272e-03 4.018029570579528809e-02 -2.325633317232131958e-01 -1.714616417884826660e-01 -1.736374348402023315e-01 1.207799613475799561e-01 -1.916733086109161377e-01 1.327479183673858643e-01 1.477427631616592407e-01 -1.753827929496765137e-02 -8.876388520002365112e-02 -3.561924025416374207e-02 -3.500412702560424805e-01 7.379917800426483154e-02 2.104281783103942871e-01 -5.533072724938392639e-02 -4.293382912874221802e-02 3.347717523574829102e-01 -2.525146491825580597e-02 -3.181320130825042725e-01 1.929014176130294800e-02 -1.439502686262130737e-01 -2.803892195224761963e-01 4.937289282679557800e-02 -2.139088064432144165e-01 2.198068946599960327e-01 2.094439417123794556e-01 -1.162983328104019165e-01 3.166295588016510010e-01 7.568325847387313843e-02
2.126653790473937988e-01 6.897864490747451782e-02 9.363239258527755737e-02 3.593845060095191002e-03 -1.566048115491867065e-01 -9.066227078437805176e-02 -1.009502261877059937e-01 -1.092002764344215393e-01 -2.450143545866012573e-01 4.298076033592224121e-02 1.637771576642990112e-01 -1.865431480109691620e-02 -3.035880438983440399e-02 1.481881886720657349e-01 -1.678023636341094971e-01 2.879965677857398987e-02 4.751887619495391846e-01 -5.564107000827789307e-02 1.248061731457710266e-01 -1.701345741748809814e-01 7.706888765096664429e-02 -2.642180025577545166e-01 -3.388155996799468994e-02 -9.422290138900279999e-03 -1.586073189973831177e-01 -8.496817946434020996e-02 -2.037440091371536255e-01 4.166311919689178467e-01 1.997156590223312378e-01 1.756366342306137085e-02 2.328203916549682617e-01 2.306013554334640503e-01
-1.353164762258529663e-01 6.245512515306472778e-02 -2.472656518220901489e-01 2.344247102737426758e-01 2.452358454465866089e-01 -1.029264330863952637e-01 -3.006934188306331635e-02 -1.413560658693313599e-01 -2.314809560775756836e-01 1.479582637548446655e-01 8.001655340194702148e-02 5.946921184659004211e-02 -2.374349534511566162e-02 8.323763310909271240e-02 -3.201392590999603271e-01 -7.848240435123443604e-02 -3.217468783259391785e-02 1.074391007423400879e-01 1.225891038775444031e-01 1.107425615191459656e-01 4.675617069005966187e-02 -3.601453602313995361e-01 -3.490810990333557129e-01 9.008040279150009155e-02 -3.293656930327415466e-02 -4.554187878966331482e-03 2.015320360660552979e-01 1.894317567348480225e-01 1.253310590982437134e-03 -2.039389312267303467e-02 4.292488992214202881e-01 -6.713950634002685547e-02
-1.131292134523391724e-01 1.503365635871887207e-01 -1.518720239400863647e-01 3.423207700252532959e-01 5.252061784267425537e-02 8.397021889686584473e-02 -4.285662472248077393e-01 8.507578819990158081e-02 -1.392044275999069214e-01 -2.065084315836429596e-02 -4.532870650291442871e-02 -1.319350749254226685e-01 1.424214243888854980e-01 1.165447086095809937e-01 -1.742228493094444275e-02 6.181439757347106934e-02 1.315681934356689453e-01 9.202892333269119263e-02 2.448763251304626465e-01 1.894459277391433716e-01 9.012077748775482178e-02 -3.179632872343063354e-02 -1.737348586320877075e-01 -1.023559123277664185e-01 -1.461974531412124634e-01 -2.795315682888031006e-01 3.448598384857177734e-01 1.202477142214775085e-01 -2.070288956165313721e-01 -2.074966877698898315e-01 1.168815270066261292e-01 -2.060959339141845703e-01
1.485524028539657593e-01 2.776244096457958221e-02 -1.875848770141601562e-01 2.260788381099700928e-01 1.110875532031059265e-01 -2.089600116014480591e-01 -9.284411370754241943e-02 -7.881700992584228516e-02 -3.001342415809631348e-01 8.253355324268341064e-02 1.026118919253349304e-01 1.881127208471298218e-01 -1.288668960332870483e-01 -9.352220594882965088e-02 -2.239714413881301880e-01 -1.179738808423280716e-02 2.678713500499725342e-01 2.533973753452301025e-01 5.701898783445358276e-02 7.800467312335968018e-02 2.070429921150207520e-01 -2.542884945869445801e-01 -2.084762006998062134e-01 2.174894958734512329e-01 2.416808903217315674e-02 -8.566670119762420654e-02 1.020458713173866272e-01 2.181498259305953979e-01 1.388430148363113403e-01 2.569166719913482666e-01 2.979087829589843750e-01 1.341941356658935547e-01
-8.932949602603912354e-02 3.325308859348297119e-01 -2.654639780521392822e-01 9.027495235204696655e-02 3.462870791554450989e-02 -9.419398009777069092e-02 -4.297021031379699707e-01 -1.566238552331924438e-01 1.087922509759664536e-02 -2.153086215257644653e-01 -1.171563342213630676e-01 -3.072155117988586426e-01 4.577291384339332581e-02 1.101794540882110596e-01 -1.170679577626287937e-03 3.970766067504882812e-02 6.122457608580589294e-02 1.782558113336563110e-01 3.013827502727508545e-01 2.127264738082885742e-01 1.526321321725845337e-01 -2.611629962921142578e-01 -6.480930000543594360e-02 1.206782758235931396e-01 -2.745177745819091797e-01 -1.755737364292144775e-01 2.932374551892280579e-02 1.099844872951507568e-01 1.487417705357074738e-02 -7.519686967134475708e-02 -1.179784256964921951e-02 -7.841354608535766602e-02
-1.076085343956947327e-01 -1.136572435498237610e-01 4.236817732453346252e-02 6.459640711545944214e-02 -4.651433974504470825e-02 -2.136929333209991455e-01 -3.341336548328399658e-01 2.276818156242370605e-01 -3.320327699184417725e-01 2.120706439018249512e-02 8.571189641952514648e-02 -4.667360335588455200e-02 -1.351206749677658081e-01 -2.499425113201141357e-01 2.179169952869415283e-01 9.012768859975039959e-04 2.718786895275115967e-01 1.567318141460418701e-01 3.668127357959747314e-01 -1.308043301105499268e-01 -8.057492785155773163e-03 -1.274336278438568115e-01 -9.562023729085922241e-02 5.793063342571258545e-02 -2.696374654769897461e-01 -2.802303433418273926e-01 -1.337624192237854004e-01 1.075469255447387695e-01 2.652039192616939545e-02 1.244596913456916809e-01 -6.522512435913085938e-02 1.723262667655944824e-01
1.223020255565643311e-01 4.957491904497146606e-02 -1.065079197287559509e-01 3.066212534904479980e-01 1.273971349000930786e-01 -1.452086418867111206e-01 -7.725659757852554321e-02 -1.473189592361450195e-01 -3.071702420711517334e-01 5.329538509249687195e-02 -1.530181616544723511e-02 2.251299172639846802e-01 -9.325567632913589478e-02 9.655322879552841187e-03 -8.438670635223388672e-02 2.113471738994121552e-03 2.420430034399032593e-01 2.099761962890625000e-01 1.360245347023010254e-01 3.022135794162750244e-01 2.472462803125381470e-01 -3.327615559101104736e-01 -9.707026928663253784e-02 1.484232246875762939e-01 -1.479099243879318237e-01 -7.975001633167266846e-02 1.788351684808731079e-01 2.120628356933593750e-01 7.924229837954044342e-03 1.514645516872406006e-01 3.195686936378479004e-01 4.547270759940147400e-02
9.676496684551239014e-02 1.169429346919059753e-01 -1.330078989267349243e-01 -1.943456567823886871e-02 1.536381244659423828e-01 3.328359499573707581e-02 -5.247017741203308105e-01 -1.987298019230365753e-02 7.596386224031448364e-02 -3.453533630818128586e-03 1.093044057488441467e-01 -2.035245485603809357e-02 -1.218241900205612183e-01 8.005789667367935181e-02 7.185351848602294922e-02 -1.544460803270339966e-01 1.190248876810073853e-01 1.481392830610275269e-01 2.162133455276489258e-01 6.337522715330123901e-02 1.034139767289161682e-01 -2.760793864727020264e-01 1.329528093338012695e-01 -6.124531850218772888e-02 4.955612495541572571e-02 -4.956386089324951172e-01 6.684017181396484375e-02 1.501669138669967651e-01 -1.658136248588562012e-01 -1.454406678676605225e-01 2.514757215976715088e-01 8.845852315425872803e-02
-3.211371228098869324e-02 -1.246755123138427734e-01 -1.708690524101257324e-01 -9.094897657632827759e-02 1.773652583360671997e-01 -2.518665492534637451e-01 -2.690804898738861084e-01 7.941884547472000122e-02 -3.574008643627166748e-01 -1.221864018589258194e-02 1.679102629423141479e-01 -1.255684047937393188e-01 2.695473134517669678e-01 -2.136554010212421417e-02 4.408774897456169128e-02 6.071120500564575195e-02 -3.567289793863892555e-03 2.459853701293468475e-02 3.633846044540405273e-01 1.305615901947021484e-01 6.072010844945907593e-02 -2.053527235984802246e-01 -1.813232600688934326e-01 -1.207384243607521057e-01 -1.196249350905418396e-01 -3.802986443042755127e-01 -1.702564954757690430e-02 2.134885340929031372e-01 -5.818345025181770325e-02 2.314868718385696411e-01 1.122904717922210693e-01 6.597027182579040527e-02
1.628789305686950684e-02 2.635678946971893311e-01 -1.930589079856872559e-01 -1.419676560908555984e-02 -6.012765690684318542e-02 -2.466412335634231567e-01 -1.612668484449386597e-02 -1.701545119285583496e-01 -3.078097403049468994e-01 -2.003571093082427979e-01 1.643881201744079590e-01 1.171747520565986633e-01 -3.167852759361267090e-02 -2.180994451045989990e-01 -3.860103785991668701e-01 7.464863359928131104e-02 1.169537752866744995e-01 -6.013676989823579788e-03 1.486447304487228394e-01 2.887360751628875732e-01 2.588901668787002563e-03 -3.302440941333770752e-01 -5.282925069332122803e-02 -2.868164144456386566e-02 -4.804451763629913330e-02 1.091176550835371017e-02 7.717503607273101807e-02 6.509152054786682129e-02 1.582958400249481201e-01 -1.918160468339920044e-01 1.973324716091156006e-01 2.739930748939514160e-01
-1.070538014173507690e-01 1.530649373307824135e-03 -1.904985755681991577e-01 1.465481221675872803e-01 -5.864430218935012817e-02 -1.079044044017791748e-01 -5.138906836509704590e-01 -1.204885244369506836e-01 -1.729563921689987183e-01 -3.313707560300827026e-02 -1.303094625473022461e-01 -1.537139248102903366e-02 -2.821120619773864746e-01 3.616759786382317543e-03 -4.013456776738166809e-02 7.392455637454986572e-02 9.834806621074676514e-02 -2.183997072279453278e-03 -3.263587877154350281e-02 2.658057808876037598e-01 1.279585808515548706e-01 -5.515023320913314819e-02 1.319260001182556152e-01 5.668518319725990295e-02 1.994183808565139771e-01 -4.486404359340667725e-01 -2.822109684348106384e-02 2.022212743759155273e-02 -2.018137276172637939e-01 -3.125654160976409912e-02 2.121050506830215454e-01 2.276170402765274048e-01
5.070061236619949341e-02 6.107616424560546875e-02 -2.947603464126586914e-01 4.024393856525421143e-02 7.760599255561828613e-02 2.936256490647792816e-02 -2.394291758537292480e-01 -1.458470076322555542e-01 -2.318934798240661621e-01 2.999098002910614014e-01 1.677650958299636841e-01 -2.389739453792572021e-01 -6.068682298064231873e-02 -1.258390992879867554e-01 1.525042057037353516e-01 -1.749928742647171021e-01 1.094938535243272781e-02 1.997020654380321503e-02 4.024735689163208008e-01 1.285118907690048218e-01 5.053141340613365173e-02 -8.891411125659942627e-02 -1.939826160669326782e-01 -1.563518941402435303e-01 -1.545896232128143311e-01 -3.091046810150146484e-01 -4.539810866117477417e-02 1.185132265090942383e-01 -2.977043092250823975e-01 -7.445110380649566650e-02 -5.630204919725656509e-03 1.898290812969207764e-01
-2.198323458433151245e-01 3.957574069499969482e-01 -3.352786600589752197e-01 5.402515176683664322e-03 1.533069908618927002e-01 1.606029123067855835e-01 -3.328545391559600830e-01 -7.496292144060134888e-02 5.386512726545333862e-02 1.660133153200149536e-01 -5.633424967527389526e-02 8.698396384716033936e-02 -1.724264770746231079e-01 9.583880007266998291e-02 -3.273840844631195068e-01 1.407836675643920898e-01 2.147587537765502930e-01 -7.852151244878768921e-02 1.945934146642684937e-01 1.162502691149711609e-01 2.389665991067886353e-01 -1.165757849812507629e-01 5.891427025198936462e-02 5.593326687812805176e-02 -1.291634738445281982e-01 -2.527766823768615723e-01 -1.358839720487594604e-01 2.335341833531856537e-02 -7.621635496616363525e-02 -1.054316833615303040e-01 -3.477208316326141357e-02 1.053464114665985107e-01
-3.740163147449493408e-02 -2.135545462369918823e-01 -3.126119449734687805e-02 1.046249493956565857e-01 8.830123394727706909e-02 -4.578107297420501709e-01 6.514719128608703613e-02 -4.429730400443077087e-02 -2.423406690359115601e-01 -1.458122767508029938e-02 -1.141134765930473804e-03 -1.513178832828998566e-02 -6.790138431824743748e-04 -2.219203412532806396e-01 3.360223025083541870e-02 1.324546784162521362e-01 3.681107759475708008e-01 -3.134110942482948303e-02 9.135634452104568481e-02 -8.164162188768386841e-02 2.530647814273834229e-01 -2.722422480583190918e-01 -1.442175209522247314e-01 2.515010535717010498e-01 -1.124942377209663391e-01 -1.842877864837646484e-01 1.579558253288269043e-01 -4.318981990218162537e-02 -2.475897669792175293e-01 -2.544837594032287598e-01 1.882787607610225677e-02 1.297132074832916260e-01
-7.097362726926803589e-02 -8.379666507244110107e-02 -2.545427083969116211e-01 3.946651220321655273e-01 2.552519142627716064e-01 -1.641681045293807983e-01 -1.017141938209533691e-01 -6.389634311199188232e-02 1.243821233510971069e-01 8.948348462581634521e-02 -1.349744051694869995e-01 -4.403097182512283325e-02 -1.963117346167564392e-02 -3.596006035804748535e-01 -7.964175194501876831e-02 2.188414335250854492e-01 6.684941053390502930e-02 1.333894878625869751e-01 3.241832256317138672e-01 5.559030920267105103e-02 1.020677089691162109e-01 -3.522070348262786865e-01 -1.716845184564590454e-01 1.967631429433822632e-01 -7.786702364683151245e-02 7.908926159143447876e-02 -1.444847434759140015e-01 5.672862380743026733e-02 1.864858865737915039e-01 -6.091163307428359985e-02 -1.977417196030728519e-05 1.590047478675842285e-01
-2.953702211380004883e-01 -2.897796928882598877e-01 -2.988564074039459229e-01 3.515808582305908203e-01 6.654695421457290649e-02 1.948271840810775757e-01 1.134765241295099258e-02 1.316080838441848755e-01 -2.242526561021804810e-01 8.118989318609237671e-02 -7.125404477119445801e-02 6.521600484848022461e-02 -1.349046640098094940e-02 4.734629765152931213e-02 -8.821725100278854370e-02 9.030127525329589844e-02 2.382299005985260010e-01 -1.187220886349678040e-01 4.576089605689048767e-02 1.435852348804473877e-01 1.327766180038452148e-01 -5.768314749002456665e-02 3.109634667634963989e-02 -9.700760990381240845e-02 1.849198155105113983e-02 -3.765723109245300293e-01 1.752527356147766113e-01 3.229587376117706299e-01 -6.068712472915649414e-02 -1.682189479470252991e-02 2.278223633766174316e-01 -1.162991225719451904e-01
-8.635019510984420776e-02 3.536429107189178467e-01 -1.615283787250518799e-01 1.178613454103469849e-01 -9.980579465627670288e-02 3.653790056705474854e-02 -4.462291598320007324e-01 1.942805349826812744e-01 6.434384733438491821e-02 9.996279142796993256e-03 2.036291658878326416e-01 -1.018385663628578186e-01 -1.947216093540191650e-01 -8.104716986417770386e-02 -8.722385764122009277e-02 5.438334774225950241e-03 2.664974629878997803e-01 -6.570063414983451366e-04 8.808644115924835205e-02 -7.598116993904113770e-02 3.418784439563751221e-01 -2.273282110691070557e-01 -2.171334773302078247e-01 1.889559626579284668e-02 -1.552360057830810547e-01 -1.096350103616714478e-01 1.319657415151596069e-01 1.338066756725311279e-01 -2.422204166650772095e-01 -1.851247549057006836e-01 -7.727290689945220947e-02 -1.305763330310583115e-02
-8.194390102289617062e-04 -4.815378412604331970e-02 -1.602126806974411011e-01 1.547473669052124023e-01 2.484225109219551086e-02 2.134063094854354858e-01 -3.730855882167816162e-01 -4.170699417591094971e-02 -2.457138597965240479e-01 -1.702758520841598511e-01 1.112138852477073669e-01 -6.332485377788543701e-02 1.148247569799423218e-01 8.839124441146850586e-02 -4.214952886104583740e-01 8.917666971683502197e-02 -2.473624050617218018e-02 -7.296625059098005295e-03 5.835370160639286041e-03 -3.890450671315193176e-02 -1.538496930152177811e-02 -1.595135182142257690e-01 -1.451977044343948364e-01 -4.918121546506881714e-02 1.893661171197891235e-01 -3.784822225570678711e-01 -7.934870570898056030e-02 -1.414101757109165192e-02 1.566437184810638428e-01 -3.392139673233032227e-01 2.599801123142242432e-01 -6.652138382196426392e-02
3.293421119451522827e-02 1.427359785884618759e-02 -2.400796413421630859e-01 3.186456859111785889e-01 9.430009126663208008e-02 -1.582762449979782104e-01 -2.753613330423831940e-02 -9.788854420185089111e-02 -2.729645669460296631e-01 5.754297599196434021e-02 6.804552674293518066e-02 6.029065698385238647e-02 -8.555080741643905640e-02 4.851715639233589172e-02 -1.538772881031036377e-01 6.341613829135894775e-02 7.740394026041030884e-02 2.477983832359313965e-01 6.846158951520919800e-02 -2.273610234260559082e-02 6.328754127025604248e-02 -2.461541146039962769e-01 -4.646297395229339600e-01 -3.681436181068420410e-02 1.579458415508270264e-01 7.191087305545806885e-02 -2.278658188879489899e-02 3.186309337615966797e-01 -6.844379007816314697e-02 -1.666496396064758301e-01 3.781151473522186279e-01 -9.885373711585998535e-02
-2.983399927616119385e-01 2.083497121930122375e-02 -8.114153146743774414e-02 1.300801038742065430e-01 -1.652965992689132690e-01 -2.531962990760803223e-01 -3.834111094474792480e-01 -4.356169607490301132e-03 -1.159080862998962402e-01 2.422570586204528809e-01 -1.367594152688980103e-01 -1.834796927869319916e-02 -2.057869136333465576e-01 -2.659140527248382568e-01 7.022279500961303711e-02 -7.489448040723800659e-02 3.628574907779693604e-01 6.318549811840057373e-02 -7.954189926385879517e-02 1.780370324850082397e-01 9.642367064952850342e-02 -1.991433054208755493e-01 -1.744365692138671875e-01 -7.898586802184581757e-03 -2.630434930324554443e-01 1.860177516937255859e-02 -1.293433904647827148e-01 1.115227639675140381e-01 1.841736584901809692e-01 -1.574217677116394043e-01 1.407051086425781250e-01 5.920880287885665894e-02
-3.821368515491485596e-02 3.120441921055316925e-02 -1.849367320537567139e-01 2.263138741254806519e-01 1.685663163661956787e-01 -3.874308168888092041e-01 1.408985257148742676e-01 -2.599237114191055298e-02 -1.027056127786636353e-01 -1.226246058940887451e-01 -1.644408553838729858e-01 -2.629250474274158478e-02 1.877412199974060059e-02 -3.954667150974273682e-01 -2.481541782617568970e-01 3.226402401924133301e-01 6.262075901031494141e-02 -4.384250938892364502e-02 2.237485200166702271e-01 -7.639730721712112427e-02 4.221585020422935486e-02 -3.210731744766235352e-01 -1.758910566568374634e-01 -1.677408814430236816e-02 8.770618587732315063e-03 1.434270944446325302e-02 -6.808911263942718506e-02 8.268242329359054565e-02 1.350836604833602905e-01 -1.269678622484207153e-01 1.697821468114852905e-01 2.541223168373107910e-01
-3.423046171665191650e-01 1.267485916614532471e-01 -2.551020681858062744e-02 8.966146409511566162e-02 4.037918057292699814e-03 1.129102259874343872e-01 2.086124010384082794e-02 -4.601379111409187317e-02 -6.178913637995719910e-02 -1.709367483854293823e-01 3.238281309604644775e-01 1.099177747964859009e-01 -5.111765488982200623e-02 1.936848647892475128e-02 -5.853687971830368042e-02 -9.134807437658309937e-02 3.569181859493255615e-01 1.148513182997703552e-01 3.163825869560241699e-01 1.599386930465698242e-01 1.222458034753799438e-01 -2.448714673519134521e-01 -4.189445078372955322e-02 -2.028248086571693420e-02 9.593334048986434937e-03 7.078693062067031860e-02 -6.948310136795043945e-02 1.390198469161987305e-01 2.515903413295745850e-01 -2.772309184074401855e-01 1.667013317346572876e-01 3.707808852195739746e-01
-5.034032464027404785e-02 9.650857746601104736e-02 3.922550380229949951e-02 4.104685410857200623e-02 1.432272940874099731e-01 -9.146410226821899414e-02 -3.725558221340179443e-01 3.009052276611328125e-01 1.598270684480667114e-01 -1.805495321750640869e-01 1.994464248418807983e-01 -2.788237631320953369e-01 6.107990071177482605e-02 -2.253216654062271118e-01 -1.272836923599243164e-01 1.312100514769554138e-02 1.316367983818054199e-01 1.172115653753280640e-01 2.246841415762901306e-02 1.192045062780380249e-01 1.544211357831954956e-01 -3.378205001354217529e-01 -2.349026501178741455e-01 2.224696427583694458e-02 -9.164909273386001587e-02 -1.822288036346435547e-01 -7.114189118146896362e-02 2.552368342876434326e-01 -2.081024199724197388e-01 -2.218998819589614868e-01 -1.115617379546165466e-01 1.547203958034515381e-01
-7.591319084167480469e-02 1.923696696758270264e-01 -1.501686125993728638e-01 -1.289093047380447388e-01 -1.883193105459213257e-01 -1.706495136022567749e-01 1.676741801202297211e-02 1.492065489292144775e-01 -2.074415981769561768e-01 2.616211399435997009e-02 1.931445486843585968e-02 -1.236877515912055969e-01 -1.227847710251808167e-01 1.706185042858123779e-01 -1.599620282649993896e-01 4.077190533280372620e-02 2.662838399410247803e-01 3.805718570947647095e-02 4.547117650508880615e-02 1.490080505609512329e-01 2.872482836246490479e-01 -2.683317065238952637e-01 -1.499770879745483398e-01 -1.213700175285339355e-01 -1.518450528383255005e-01 -2.200185321271419525e-02 -3.265408575534820557e-01 8.172061294317245483e-02 2.313169687986373901e-01 -5.833488702774047852e-02 3.844661712646484375e-01 2.648999094963073730e-01
-1.268741339445114136e-01 -1.043470576405525208e-01 -2.325387150049209595e-01 2.813585996627807617e-01 1.091427057981491089e-01 -1.659178584814071655e-01 -3.715181946754455566e-01 -1.248884852975606918e-02 -1.562619060277938843e-01 -1.318764388561248779e-01 -5.701157823204994202e-02 1.685749888420104980e-01 -1.166292279958724976e-02 -9.689498692750930786e-02 -6.034437194466590881e-02 6.112385541200637817e-02 -3.798104450106620789e-02 1.792012602090835571e-01 1.804549247026443481e-01 2.114909887313842773e-01 8.131602406501770020e-02 -1.200196966528892517e-01 2.239879369735717773e-01 -6.263861805200576782e-02 2.247993499040603638e-01 -4.514022469520568848e-01 1.114856526255607605e-01 2.021625079214572906e-02 -1.175756752490997314e-01 -2.416073381900787354e-01 -1.714458875358104706e-02 2.149140834808349609e-01
-7.137726247310638428e-02 -2.241373807191848755e-02 3.418551012873649597e-02 1.774638593196868896e-01 -1.132549643516540527e-01 -5.311919003725051880e-02 -1.284198760986328125e-01 4.346087574958801270e-02 -1.962343454360961914e-01 -1.648147851228713989e-01 1.070994138717651367e-01 -5.761403590440750122e-02 -5.545588955283164978e-02 -2.087640613317489624e-01 -1.891902238130569458e-01 -8.685261011123657227e-02 1.203596964478492737e-01 2.298122346401214600e-01 2.097516804933547974e-01 2.005919963121414185e-01 2.499644309282302856e-01 1.291015148162841797e-01 -1.440014094114303589e-01 -1.553741935640573502e-02 2.793484891299158335e-04 1.134825870394706726e-01 -7.538451254367828369e-02 3.128746449947357178e-01 -2.807473242282867432e-01 -4.169071316719055176e-01 3.690079748630523682e-01 -1.862610876560211182e-02
3.247321001254022121e-04 1.365850418806076050e-01 -1.281761080026626587e-01 1.356680393218994141e-01 1.467523723840713501e-01 8.076167851686477661e-02 -1.003116443753242493e-01 -7.676590699702501297e-03 5.875338241457939148e-02 1.457226127386093140e-01 9.297278523445129395e-02 -9.393846988677978516e-02 -1.357473731040954590e-01 -2.611166536808013916e-01 -6.087535992264747620e-02 1.208476871252059937e-01 3.329492807388305664e-01 4.914074763655662537e-02 4.397748708724975586e-01 7.612405717372894287e-02 1.374365538358688354e-01 -4.843802750110626221e-02 -7.021155953407287598e-02 -1.904233843088150024e-01 -2.204992473125457764e-01 3.784828260540962219e-02 2.217286229133605957e-01 -1.082628741860389709e-01 2.066421210765838623e-01 -2.528620958328247070e-01 3.536861240863800049e-01 2.090251147747039795e-01
-3.605876490473747253e-02 2.089009806513786316e-02 -1.260687410831451416e-01 1.602905541658401489e-01 -1.729907244443893433e-01 -1.446569114923477173e-01 -3.503274619579315186e-01 1.175645217299461365e-01 -5.207689106464385986e-02 -1.974397599697113037e-01 -1.325071696192026138e-02 2.768528647720813751e-03 -2.043526060879230499e-02 -2.914293408393859863e-01 1.127510215155780315e-03 9.903073310852050781e-02 3.055288791656494141e-01 -2.920332551002502441e-02 -1.126680076122283936e-01 1.234412491321563721e-01 9.465935081243515015e-02 -1.433557718992233276e-01 -3.455927073955535889e-01 -9.793208539485931396e-02 -2.775124907493591309e-01 9.109370410442352295e-03 2.178690396249294281e-02 2.825311720371246338e-01 -2.942747473716735840e-01 -2.888731658458709717e-01 -8.885086327791213989e-02 1.274239718914031982e-01
-1.908228248357772827e-01 -1.197400167584419250e-01 -1.720862984657287598e-01 2.762708999216556549e-02 2.519769966602325439e-01 -2.886481881141662598e-01 -2.988317310810089111e-01 -4.533284157514572144e-02 -1.879217475652694702e-01 -7.410737872123718262e-02 3.311175107955932617e-01 -1.042683571577072144e-01 1.822695583105087280e-01 -1.921522468328475952e-01 -3.431674838066101074e-02 4.652406647801399231e-02 -1.850194185972213745e-01 9.052807092666625977e-02 2.029533833265304565e-01 -1.080313846468925476e-01 2.629717290401458740e-01 -2.077098935842514038e-01 -8.292524516582489014e-02 -1.087302342057228088e-01 -1.297859400510787964e-01 -2.243580073118209839e-01 1.442386955022811890e-01 2.053073346614837646e-01 1.744240522384643555e-01 -2.165270894765853882e-01 1.101242154836654663e-01 -6.764149293303489685e-03
-1.294600516557693481e-01 1.604449301958084106e-01 -2.694801986217498779e-01 2.371409237384796143e-01 4.276523366570472717e-02 -1.625003665685653687e-01 -1.516051404178142548e-02 6.582351773977279663e-02 -5.564927123486995697e-03 -3.871977562084794044e-03 9.327001124620437622e-02 -2.893686294555664062e-02 -4.329138994216918945e-01 -1.619973778724670410e-01 -4.260319098830223083e-02 9.800480306148529053e-02 3.126010596752166748e-01 -2.019872143864631653e-02 7.982011139392852783e-02 1.345023065805435181e-01 8.688481897115707397e-02 -5.467653274536132812e-02 -1.666334271430969238e-01 1.472209542989730835e-01 -3.202689588069915771e-01 -6.966039538383483887e-02 -1.908602416515350342e-01 -1.142385154962539673e-01 3.633925020694732666e-01 -1.550662964582443237e-01 2.544316351413726807e-01 -2.962285652756690979e-02
2.370020002126693726e-02 1.363213062286376953e-01 -1.698070615530014038e-01 2.879367396235466003e-02 1.064854487776756287e-01 -5.057748407125473022e-02 -1.954747885465621948e-01 3.224487975239753723e-02 -1.736867427825927734e-01 -2.023840881884098053e-02 7.656859606504440308e-02 -1.205562651157379150e-01 -5.765544250607490540e-02 -2.952322661876678467e-01 3.014581277966499329e-02 1.614515334367752075e-01 -2.168012112379074097e-01 1.728112548589706421e-01 3.360137045383453369e-01 4.788568615913391113e-02 2.237169817090034485e-02 -4.508672282099723816e-02 -1.205637603998184204e-01 -2.129009813070297241e-01 -3.003092706203460693e-01 -3.119212388992309570e-01 -8.557583391666412354e-02 4.747397825121879578e-02 -4.146766960620880127e-01 7.223762571811676025e-02 2.968889772891998291e-01 1.130180582404136658e-01
3.396746236830949783e-03 -1.203627288341522217e-01 1.557974237948656082e-02 2.002735249698162079e-02 -5.688037723302841187e-02 -7.739019393920898438e-02 -2.304313033819198608e-01 -6.985532492399215698e-02 -1.245144456624984741e-01 5.570239946246147156e-02 -1.281842440366744995e-01 1.824275404214859009e-01 -2.532159090042114258e-01 1.084833368659019470e-01 -2.770103812217712402e-01 1.342804878950119019e-01 4.604150950908660889e-01 -5.958849098533391953e-03 4.888633787631988525e-01 1.108412444591522217e-01 -3.118388727307319641e-02 -4.972675815224647522e-02 -1.669547855854034424e-01 -2.045345455408096313e-01 6.094904243946075439e-02 1.728674769401550293e-01 -3.002356272190809250e-03 1.540972888469696045e-01 -4.898034781217575073e-02 -6.730930507183074951e-02 1.121175438165664673e-01 2.557083070278167725e-01
-6.943710148334503174e-02 -3.131124749779701233e-02 -2.197483479976654053e-01 2.602062225341796875e-01 -4.250293970108032227e-02 -1.579106450080871582e-01 -4.458623751997947693e-02 -8.721877634525299072e-02 -2.963355183601379395e-01 -1.656484976410865784e-02 8.116034418344497681e-02 1.003002747893333435e-01 -3.285117819905281067e-02 -2.452085912227630615e-01 -4.178220033645629883e-01 2.015540301799774170e-01 1.897714883089065552e-01 1.549983620643615723e-01 -2.349680662155151367e-02 3.266319036483764648e-01 -1.287369877099990845e-01 -1.135131791234016418e-01 3.293188661336898804e-02 1.037160083651542664e-01 -5.003478378057479858e-02 -7.737284898757934570e-02 2.868026867508888245e-02 1.754417419433593750e-01 2.181180119514465332e-01 -1.546173095703125000e-01 3.285441994667053223e-01 1.806331872940063477e-01
-1.165095195174217224e-01 2.721456587314605713e-01 -4.820697009563446045e-02 3.007642626762390137e-01 -2.058927416801452637e-01 -1.918904110789299011e-02 -2.021888792514801025e-01 -8.565011620521545410e-02 -2.828258872032165527e-01 -2.061746120452880859e-01 1.295938193798065186e-01 4.431964829564094543e-02 -3.053262531757354736e-01 -6.042018160223960876e-02 -5.631638690829277039e-02 6.715685874223709106e-02 1.905004680156707764e-01 1.888817995786666870e-01 3.493815660476684570e-01 1.258639991283416748e-01 3.226393759250640869e-01 -1.811605542898178101e-01 9.409089386463165283e-02 1.401709914207458496e-01 -2.538203299045562744e-01 -9.388822317123413086e-02 -4.557959362864494324e-02 -5.113920196890830994e-02 -5.527805071324110031e-03 -1.789089106023311615e-02 -1.677107363939285278e-01 3.296878188848495483e-02
4.686427116394042969e-02 4.022535309195518494e-02 -2.455876618623733521e-01 3.213602676987648010e-02 1.138457730412483215e-01 9.972189366817474365e-02 -3.258664608001708984e-01 -6.611463613808155060e-03 5.689598992466926575e-02 2.744290530681610107e-01 -2.002126574516296387e-01 6.251981854438781738e-02 -2.515712380409240723e-01 -1.390461772680282593e-01 -2.791855931282043457e-01 -1.481336634606122971e-02 2.698875367641448975e-01 1.606915146112442017e-01 -1.404858529567718506e-01 -3.278011381626129150e-01 -4.328263178467750549e-02 -3.313038051128387451e-01 -2.203366458415985107e-01 6.823875941336154938e-03 -1.136986687779426575e-01 -1.728147566318511963e-01 -3.457057848572731018e-02 2.027428001165390015e-01 7.106554228812456131e-03 -1.498200595378875732e-01 1.673013418912887573e-01 2.671519294381141663e-02
-1.872448325157165527e-01 -7.797590643167495728e-02 -7.845517247915267944e-02 1.917032003402709961e-01 1.533799022436141968e-01 -5.458247065544128418e-01 -1.026381328701972961e-01 1.383181512355804443e-01 2.851891703903675079e-02 -5.582520738244056702e-02 2.951521575450897217e-01 -2.560954988002777100e-01 -2.211946994066238403e-02 2.711972780525684357e-02 -1.352346390485763550e-01 1.226957663893699646e-01 1.549870371818542480e-01 6.964501738548278809e-02 2.889869511127471924e-01 -1.952318251132965088e-01 -9.648197889328002930e-02 2.716997079551219940e-02 -1.081436648964881897e-01 -7.931420695967972279e-04 1.707925498485565186e-01 -2.293486446142196655e-01 2.387140318751335144e-02 1.130065098404884338e-01 -1.196425333619117737e-01 -1.167307645082473755e-01 2.668417394161224365e-01 8.450561761856079102e-02
-3.364907801151275635e-01 4.110379144549369812e-03 4.436838254332542419e-02 8.217421174049377441e-02 2.296266555786132812e-01 -1.352048367261886597e-01 -3.282555043697357178e-01 1.787901520729064941e-01 -2.560773789882659912e-01 5.400048568844795227e-02 -1.045871675014495850e-01 -1.151043698191642761e-01 1.328085828572511673e-02 1.598109155893325806e-01 -5.535964667797088623e-02 8.496937900781631470e-02 4.259945452213287354e-01 9.148703515529632568e-02 9.472968988120555878e-03 2.103273272514343262e-01 5.889463424682617188e-02 -8.060503751039505005e-02 -4.879437759518623352e-02 -1.377329081296920776e-01 -1.977078616619110107e-01 -1.026930809020996094e-01 -1.094670444726943970e-01 -1.819842457771301270e-01 1.311051696538925171e-01 -1.865969225764274597e-02 3.198379576206207275e-01 2.420249432325363159e-01
-8.509852737188339233e-02 3.228525817394256592e-01 -2.380773872137069702e-01 2.372250407934188843e-01 -1.031054332852363586e-01 -6.214271765202283859e-03 -2.891778349876403809e-01 -1.343103945255279541e-01 -8.707670122385025024e-02 9.325271099805831909e-02 9.923381358385086060e-02 -1.077351123094558716e-01 -2.036337405443191528e-01 2.271745353937149048e-02 1.445801556110382080e-01 9.936820715665817261e-02 2.813436388969421387e-01 1.185865923762321472e-01 3.260455131530761719e-01 -1.507986430078744888e-02 4.024001359939575195e-01 -8.342450857162475586e-02 -3.490589559078216553e-02 1.155564710497856140e-01 -2.674262821674346924e-01 -2.130131572484970093e-01 -4.854191094636917114e-02 4.327101260423660278e-02 -2.296794578433036804e-02 1.720299720764160156e-01 -9.641461074352264404e-02 9.485442191362380981e-02
-2.129130810499191284e-01 9.018536657094955444e-02 -2.767696380615234375e-01 -9.551025182008743286e-02 5.704739317297935486e-02 -1.403422057628631592e-01 -3.357619643211364746e-01 8.743514865636825562e-02 -1.084430590271949768e-01 -1.758769154548645020e-01 -6.407797918654978275e-04 1.756349019706249237e-02 -8.883171528577804565e-02 -2.880855202674865723e-01 -4.830181300640106201e-01 2.706187404692173004e-02 2.025891542434692383e-01 6.813283264636993408e-02 8.863633871078491211e-02 -1.740747839212417603e-01 1.683155745267868042e-01 9.497806429862976074e-02 2.342090383172035217e-02 -1.307614892721176147e-01 6.370241940021514893e-02 -2.978176474571228027e-01 3.008179366588592529e-02 2.441825568675994873e-01 5.401485413312911987e-02 1.000259146094322205e-01 1.338771311566233635e-03 2.109641581773757935e-01
9.800304472446441650e-02 1.336140781641006470e-01 -1.917594969272613525e-01 1.545635908842086792e-01 1.312659867107868195e-02 -7.595758140087127686e-02 -4.117502644658088684e-02 -8.656967431306838989e-02 -1.636932343244552612e-01 3.168720752000808716e-02 9.083465673029422760e-03 -8.142048120498657227e-02 -8.285351097583770752e-02 -2.068111300468444824e-01 -5.044355988502502441e-02 2.225777655839920044e-01 -5.009404197335243225e-02 2.223900109529495239e-01 1.378130353987216949e-02 -8.822458982467651367e-02 1.472479701042175293e-01 -2.712058722972869873e-01 -3.775057792663574219e-01 -7.892244309186935425e-02 8.782801777124404907e-02 8.144550770521163940e-02 -2.065566778182983398e-01 5.001516938209533691e-01 1.105025112628936768e-01 -2.500667870044708252e-01 2.517030239105224609e-01 1.064894646406173706e-01
-1.400901749730110168e-02 1.600311994552612305e-01 -9.000449627637863159e-02 2.972714006900787354e-01 2.306348532438278198e-01 -1.565372645854949951e-01 -1.301842182874679565e-01 7.510817795991897583e-02 -4.961829632520675659e-02 -7.654913514852523804e-02 -1.534772217273712158e-01 -4.780406877398490906e-02 -4.013751447200775146e-02 -2.649636566638946533e-01 -1.095111742615699768e-01 3.131676614284515381e-01 3.901895582675933838e-01 1.487968862056732178e-01 -1.307858526706695557e-02 -1.020987257361412048e-01 9.278337657451629639e-02 -7.826250977814197540e-03 -4.040792584419250488e-02 2.778238952159881592e-01 -3.170049190521240234e-01 -1.319125741720199585e-01 -7.446905970573425293e-02 -7.706859707832336426e-02 -1.370691042393445969e-02 -2.603886723518371582e-01 -9.276034682989120483e-02 2.880036830902099609e-01
-9.952400811016559601e-03 1.544579118490219116e-01 -1.229124516248703003e-01 2.527717649936676025e-01 3.242774903774261475e-01 -1.474321484565734863e-01 7.586078345775604248e-02 8.163741230964660645e-02 4.947717115283012390e-02 2.169817835092544556e-01 -7.405488193035125732e-02 -1.217425316572189331e-01 -9.964015334844589233e-02 -3.962788283824920654e-01 -3.578969836235046387e-01 1.809491664171218872e-01 -1.062907800078392029e-01 -1.048411279916763306e-01 2.461429983377456665e-01 1.230659484863281250e-01 5.676713585853576660e-02 -2.829666137695312500e-01 -5.203194171190261841e-02 -1.329674422740936279e-01 -1.854961514472961426e-01 -2.619853913784027100e-01 -2.545922808349132538e-02 1.294934563338756561e-02 7.971142977476119995e-02 -1.758876889944076538e-01 -1.020999029278755188e-01 8.259419351816177368e-02
-9.814613498747348785e-03 1.803402751684188843e-01 -1.259028911590576172e-02 1.020365580916404724e-01 -2.045531421899795532e-01 1.551769077777862549e-01 -3.061704337596893311e-01 -1.275189071893692017e-01 6.841975450515747070e-02 1.362707465887069702e-01 -2.114264070987701416e-01 -9.071404486894607544e-02 1.677341759204864502e-01 2.657371805980801582e-03 -3.252430856227874756e-01 2.034494578838348389e-01 1.003569141030311584e-01 9.182152897119522095e-02 -6.726881116628646851e-02 3.424096794333308935e-04 1.662055701017379761e-01 -4.027610123157501221e-01 -1.621676832437515259e-01 -3.495465219020843506e-02 -2.987114489078521729e-01 -2.218681275844573975e-01 4.914395883679389954e-02 2.377232015132904053e-01 -5.988094955682754517e-02 -1.302060186862945557e-01 1.912583559751510620e-01 1.857441067695617676e-01
-1.290014535188674927e-01 -1.148148532956838608e-02 -3.531462848186492920e-01 4.800722934305667877e-03 1.628472805023193359e-01 1.799614168703556061e-02 -9.022128582000732422e-02 4.250944405794143677e-02 -6.512673944234848022e-02 -9.197634644806385040e-03 6.100966408848762512e-02 1.270187944173812866e-01 -7.479695975780487061e-02 -2.589852809906005859e-01 -4.736085608601570129e-02 7.163900136947631836e-02 2.461933195590972900e-01 -5.499992519617080688e-02 2.435986250638961792e-01 -2.356107831001281738e-01 4.819610416889190674e-01 -3.595889210700988770e-01 -1.130218505859375000e-01 -1.388857811689376831e-01 -4.169100150465965271e-02 8.613042533397674561e-03 -2.355974912643432617e-01 -3.757121413946151733e-02 1.451069563627243042e-01 1.680471817962825298e-03 1.234375461935997009e-01 2.242939919233322144e-01
-1.144237220287322998e-01 2.548105716705322266e-01 -3.649839013814926147e-02 1.249294281005859375e-01 2.770907878875732422e-01 -1.823583096265792847e-01 -5.857891961932182312e-02 2.496223300695419312e-01 6.126335635781288147e-02 1.415126919746398926e-01 -1.786086522042751312e-02 -1.095978096127510071e-01 -5.095423758029937744e-02 -2.785745859146118164e-01 -1.007074788212776184e-01 -9.028287976980209351e-02 1.055272221565246582e-01 1.465301774442195892e-02 2.383167892694473267e-01 -1.664425134658813477e-01 1.397444009780883789e-01 -3.513265550136566162e-01 -2.639456391334533691e-01 -2.097539007663726807e-01 -1.138333678245544434e-01 -3.594866394996643066e-01 3.998833894729614258e-02 -1.128369942307472229e-02 -1.978862732648849487e-01 -2.346552312374114990e-01 -1.474715024232864380e-02 -6.191767007112503052e-02
-1.103973388671875000e-01 -4.385777190327644348e-02 -1.466437876224517822e-01 2.102763056755065918e-01 2.227897197008132935e-02 -5.460032820701599121e-02 3.189370632171630859e-01 1.839354261755943298e-02 -3.015431761741638184e-01 9.819173812866210938e-02 1.780112981796264648e-01 -1.885422319173812866e-01 -3.620223701000213623e-02 -8.342608064413070679e-02 -4.895200207829475403e-02 2.031278014183044434e-01 -3.214912861585617065e-02 -7.179168611764907837e-02 1.277190744876861572e-01 3.914294838905334473e-01 6.033390760421752930e-02 -9.495188295841217041e-02 -5.429492890834808350e-02 -3.054385483264923096e-01 -1.114847287535667419e-01 -2.531891167163848877e-01 -2.528699636459350586e-01 2.666068971157073975e-01 -4.180369898676872253e-02 -9.012421965599060059e-02 2.623039484024047852e-01 1.416164487600326538e-01
-2.806218564510345459e-01 -1.195503324270248413e-01 -2.607944309711456299e-01 3.207920193672180176e-01 -8.394233137369155884e-02 -1.883553266525268555e-01 4.408296197652816772e-02 3.911885619163513184e-02 -1.000359468162059784e-02 8.016512542963027954e-02 -1.726720482110977173e-01 -2.402331531047821045e-01 -5.724994838237762451e-02 4.284509643912315369e-02 -3.109927102923393250e-02 6.942512840032577515e-02 1.426989119499921799e-02 -9.225241094827651978e-02 1.383463889360427856e-01 1.007901579141616821e-01 1.481484342366456985e-02 -1.831548810005187988e-01 -7.718120515346527100e-02 1.049703508615493774e-01 -3.213469870388507843e-03 -3.283034861087799072e-01 -4.137327671051025391e-01 1.893536150455474854e-01 -1.560115627944469452e-02 -2.258276492357254028e-01 3.536038100719451904e-01 7.233420014381408691e-02
2.510762959718704224e-02 2.118240743875503540e-01 -4.326966404914855957e-02 2.133991271257400513e-01 -2.427833676338195801e-01 -5.348264798521995544e-02 -3.283346891403198242e-01 -3.532946482300758362e-02 -8.383833616971969604e-02 3.013470172882080078e-01 -9.712847322225570679e-02 4.767274856567382812e-02 -2.317160181701183319e-02 -2.653080821037292480e-01 -1.534079015254974365e-01 1.204193457961082458e-01 3.143016099929809570e-01 7.750353217124938965e-02 -1.164932623505592346e-01 -3.642549738287925720e-02 1.936133205890655518e-01 -3.530320227146148682e-01 -1.356304734945297241e-01 -8.764594793319702148e-02 -3.368094563484191895e-01 -8.859597891569137573e-02 -6.240674480795860291e-02 1.414409577846527100e-01 2.048760205507278442e-01 -7.600537687540054321e-02 1.004567742347717285e-01 8.252006769180297852e-02
1.471040248870849609e-01 -8.592359721660614014e-02 -1.913494020700454712e-01 2.843723595142364502e-01 -7.580132037401199341e-02 -1.988888978958129883e-01 -5.086601972579956055e-01 1.370804607868194580e-01 -2.355100810527801514e-01 1.031339764595031738e-01 -3.147955238819122314e-01 9.567489475011825562e-02 5.872362852096557617e-02 -2.961694300174713135e-01 5.139463022351264954e-02 -3.232653811573982239e-02 1.711120456457138062e-01 1.711928658187389374e-02 -2.976372651755809784e-02 -9.559322148561477661e-03 -1.036400198936462402e-01 1.991236396133899689e-02 3.394450759515166283e-03 -4.734626039862632751e-02 -1.538444459438323975e-01 -2.032659202814102173e-01 1.002685874700546265e-01 1.041809171438217163e-01 -7.395020686089992523e-03 -2.012394368648529053e-01 2.357132881879806519e-01 1.884613633155822754e-01
-7.110647112131118774e-02 7.031404972076416016e-02 -3.086995519697666168e-02 5.024622008204460144e-02 3.702448680996894836e-02 1.562615036964416504e-01 -3.815235793590545654e-01 -1.965281367301940918e-01 -7.507401704788208008e-02 -1.566481441259384155e-01 -3.847042471170425415e-02 5.263615027070045471e-02 1.334859803318977356e-02 -5.888702347874641418e-02 -1.068121567368507385e-01 -2.176271378993988037e-01 2.154138535261154175e-01 1.024278327822685242e-01 3.515574932098388672e-01 1.361657828092575073e-01 -3.947657346725463867e-02 -2.792618274688720703e-01 -4.504251182079315186e-01 -9.266933798789978027e-02 -6.309714168310165405e-02 -1.127520948648452759e-01 -1.777813136577606201e-01 2.042391300201416016e-01 -1.584764122962951660e-01 1.281171105802059174e-02 -1.356761902570724487e-01 2.365658879280090332e-01
1.426850110292434692e-01 -6.995139271020889282e-02 -4.119200706481933594e-01 6.987191736698150635e-02 -5.566126108169555664e-02 -1.043299883604049683e-01 -2.654309570789337158e-01 -9.811097383499145508e-02 -1.122005730867385864e-01 -4.021258279681205750e-02 1.788053847849369049e-02 4.116518830414861441e-04 7.512491196393966675e-02 -2.144533693790435791e-01 -4.522862657904624939e-02 6.144239753484725952e-02 -1.235410571098327637e-01 4.187871515750885010e-02 1.721078306436538696e-01 -1.172897741198539734e-01 2.288576364517211914e-01 -2.769595682621002197e-01 6.083119660615921021e-02 -1.639409959316253662e-01 -2.604904174804687500e-01 -2.970196306705474854e-01 -8.118639886379241943e-02 -9.451409429311752319e-02 -1.380358934402465820e-01 -3.237623870372772217e-01 -1.054156497120857239e-01 3.278753459453582764e-01
-2.126016914844512939e-01 -9.849998168647289276e-03 -1.939489245414733887e-01 2.160942554473876953e-01 9.467434883117675781e-02 -2.185184806585311890e-01 -9.565000422298908234e-03 2.756042182445526123e-01 -2.046829313039779663e-01 -8.802428841590881348e-02 -7.549976557493209839e-02 -1.726087778806686401e-01 1.677405089139938354e-01 -1.378407776355743408e-01 -2.902237474918365479e-01 1.191694140434265137e-01 2.812361717224121094e-01 -1.525928378105163574e-01 1.070605963468551636e-01 2.175875008106231689e-01 1.545518189668655396e-01 -3.654255867004394531e-01 -8.535876870155334473e-02 1.904217749834060669e-01 -4.677860066294670105e-02 7.237845659255981445e-02 -2.800351977348327637e-01 -2.431865222752094269e-02 1.414317488670349121e-01 -5.760939791798591614e-02 -4.058519843965768814e-03 1.870636492967605591e-01
1.194351632148027420e-02 -6.650183349847793579e-03 -2.819485366344451904e-01 3.623098731040954590e-01 3.251761896535754204e-03 1.480176001787185669e-01 -1.154150720685720444e-02 1.593111902475357056e-01 -1.997670084238052368e-01 -6.926060467958450317e-02 -1.087382063269615173e-01 -8.177243173122406006e-02 -6.096255779266357422e-02 -2.172589115798473358e-02 -3.346686363220214844e-01 3.128308057785034180e-01 1.116302460432052612e-01 9.843349456787109375e-02 -1.752372831106185913e-01 2.220458388328552246e-01 -6.797590106725692749e-02 -1.139842644333839417e-01 -1.213375385850667953e-02 -1.462125182151794434e-01 -5.500639230012893677e-02 -2.330693453550338745e-01 -6.642784923315048218e-02 3.674940168857574463e-01 5.248666927218437195e-02 -2.170436233282089233e-01 2.736493051052093506e-01 3.857151046395301819e-02
-4.080963507294654846e-02 -2.461434155702590942e-01 1.770763099193572998e-01 1.925752609968185425e-01 1.375774443149566650e-01 -2.198873646557331085e-02 1.807504445314407349e-01 2.374157458543777466e-01 -1.545828580856323242e-01 -6.530974805355072021e-02 2.399570196866989136e-01 1.524151563644409180e-01 2.964538708329200745e-02 -6.344849616289138794e-02 -3.387794792652130127e-01 -8.395520038902759552e-03 3.206645250320434570e-01 -1.462935376912355423e-02 2.222730368375778198e-01 2.024880498647689819e-01 4.601192101836204529e-02 -3.116180598735809326e-01 -1.610903590917587280e-01 -8.666260540485382080e-02 -9.434637427330017090e-02 -2.952192425727844238e-01 -2.103715687990188599e-01 1.274315267801284790e-01 1.096764504909515381e-01 1.091655460186302662e-03 1.856704801321029663e-01 5.437813326716423035e-02
6.710751354694366455e-02 7.220839150249958038e-03 -2.230180241167545319e-02 8.072771131992340088e-02 -8.419813960790634155e-02 1.308857947587966919e-01 -2.237157970666885376e-01 -2.124172747135162354e-01 -1.264225840568542480e-01 -1.560297608375549316e-01 2.528312616050243378e-02 1.230277121067047119e-01 -6.717226654291152954e-02 -1.244430094957351685e-01 -1.087023168802261353e-01 -2.511502504348754883e-01 2.046654522418975830e-01 7.323791086673736572e-02 2.827641963958740234e-01 1.307887583971023560e-01 5.954336374998092651e-02 -3.094807267189025879e-01 -4.238160848617553711e-01 -1.494277864694595337e-01 -1.544552594423294067e-01 -2.694004774093627930e-01 -1.712826341390609741e-01 1.772878468036651611e-01 -1.066693291068077087e-01 9.183888137340545654e-02 -1.371895223855972290e-01 2.768122553825378418e-01
1.666195876896381378e-02 -1.736939847469329834e-01 -2.614427208900451660e-01 1.691139936447143555e-01 2.118241041898727417e-01 -1.558891832828521729e-01 -1.694554835557937622e-01 -3.001776337623596191e-02 -1.099492013454437256e-01 -8.138518035411834717e-02 -1.465767174959182739e-01 -1.161424964666366577e-01 2.182252854108810425e-01 -2.616637051105499268e-01 -5.619726609438657761e-03 1.691128313541412354e-01 2.988702654838562012e-01 -1.555240303277969360e-01 2.650444805622100830e-01 -5.600437987595796585e-03 1.332874894142150879e-01 -3.301930725574493408e-01 -1.148661524057388306e-01 2.159316539764404297e-01 6.701662391424179077e-02 -5.558883398771286011e-02 -3.189873993396759033e-01 1.044747382402420044e-01 3.048533760011196136e-02 1.122184768319129944e-01 6.772521138191223145e-02 2.581541836261749268e-01
-1.872646063566207886e-01 -9.159404784440994263e-02 -6.926382333040237427e-02 -1.280231773853302002e-01 2.930677123367786407e-02 -1.481166183948516846e-01 5.491293966770172119e-02 -1.645565181970596313e-01 -1.489361971616744995e-01 -2.089473903179168701e-01 7.670776546001434326e-02 -2.453799098730087280e-01 -1.788116842508316040e-01 -2.248634994029998779e-01 -7.461231946945190430e-02 -1.595761813223361969e-02 2.182249575853347778e-01 1.871088445186614990e-01 3.032981455326080322e-01 -2.314171195030212402e-02 3.461101651191711426e-01 -2.605173289775848389e-01 1.901575326919555664e-01 -3.814480453729629517e-02 -1.402876377105712891e-01 -2.028042227029800415e-01 1.512371003627777100e-01 -1.318387538194656372e-01 -1.467800978571176529e-02 -1.359107792377471924e-01 2.496712058782577515e-01 2.822188138961791992e-01
1.197556406259536743e-01 2.264090478420257568e-01 -3.168680071830749512e-01 1.773661524057388306e-01 1.759820878505706787e-01 -1.268708407878875732e-01 -6.727533042430877686e-02 -1.543353945016860962e-01 -1.587049365043640137e-01 7.244742661714553833e-02 5.740387365221977234e-02 8.100622147321701050e-02 -2.485499158501625061e-02 -3.223527222871780396e-03 -2.298797070980072021e-01 1.854414790868759155e-01 1.156155988574028015e-01 2.315633744001388550e-01 7.833772152662277222e-02 1.473772376775741577e-01 9.200356900691986084e-02 -3.581063151359558105e-01 -1.378397494554519653e-01 9.110256284475326538e-02 7.024891674518585205e-02 -1.428463011980056763e-01 2.986130490899085999e-02 2.922346293926239014e-01 1.211212649941444397e-01 -9.520922787487506866e-03 4.563308358192443848e-01 -7.406965643167495728e-02
1.282023042440414429e-01 2.119543850421905518e-01 2.640445157885551453e-02 1.173590049147605896e-01 -6.641997396945953369e-02 -1.355916410684585571e-01 -9.350179880857467651e-02 3.222047910094261169e-02 1.683144122362136841e-01 2.241455484181642532e-03 2.593932449817657471e-01 -3.098977506160736084e-01 -1.440399885177612305e-01 -3.007018864154815674e-01 1.012730717775411904e-04 -3.470901027321815491e-02 3.176616132259368896e-01 -4.278947785496711731e-02 3.599626719951629639e-01 -8.604459464550018311e-02 1.328260302543640137e-01 -3.628676012158393860e-02 -2.755331397056579590e-01 -1.332094520330429077e-01 2.912124618887901306e-03 -3.033316135406494141e-01 2.058932632207870483e-01 1.625151336193084717e-01 1.997757405042648315e-01 -1.085989102721214294e-01 -5.510756280273199081e-03 1.505526453256607056e-01
-1.409497112035751343e-01 2.437840998172760010e-01 -3.146909475326538086e-01 4.135903418064117432e-01 -1.354201585054397583e-01 -7.624772936105728149e-02 -3.476655483245849609e-02 1.978044211864471436e-01 -8.603776991367340088e-02 3.886773809790611267e-02 -1.080874726176261902e-01 1.779646798968315125e-02 -2.589593231678009033e-01 -1.722008287906646729e-01 1.763300737366080284e-03 1.504000555723905563e-02 2.663030326366424561e-01 1.473808884620666504e-01 7.539148628711700439e-02 1.424044668674468994e-01 -1.446758955717086792e-01 -7.363536953926086426e-02 -3.010193407535552979e-01 1.919588893651962280e-01 -9.221406653523445129e-03 -2.399100661277770996e-01 -1.383494734764099121e-01 -1.572470925748348236e-02 5.025057494640350342e-02 -2.161295115947723389e-01 2.596823871135711670e-01 4.642369598150253296e-02
1.003196239471435547e-01 3.253111243247985840e-01 -2.111095935106277466e-01 1.585887670516967773e-01 -9.244851768016815186e-02 5.363018810749053955e-02 -2.124465256929397583e-01 -6.586870178580284119e-03 3.475666046142578125e-01 2.205749414861202240e-02 9.703592956066131592e-02 1.227023899555206299e-01 -2.330897301435470581e-01 3.542096121236681938e-03 3.382039070129394531e-02 1.073641926050186157e-01 2.404053360223770142e-01 1.474368721246719360e-01 2.418834865093231201e-01 1.488594263792037964e-01 2.439835667610168457e-01 -4.196741059422492981e-02 -2.756132185459136963e-01 1.331049948930740356e-01 -1.281129121780395508e-01 -2.259756773710250854e-01 -3.891228465363383293e-03 1.456739902496337891e-01 -1.708520203828811646e-01 1.371033489704132080e-01 2.017059475183486938e-01 2.290439158678054810e-01
-8.602752536535263062e-02 1.064185425639152527e-02 -1.484549790620803833e-01 -2.871645614504814148e-02 -4.006562009453773499e-02 -2.077609896659851074e-01 -2.317653894424438477e-01 2.249906063079833984e-01 -1.358043700456619263e-01 -6.131510809063911438e-02 8.156590908765792847e-02 -5.067463964223861694e-02 1.680440306663513184e-01 -1.328125894069671631e-01 -1.983321607112884521e-01 -2.494613267481327057e-02 4.640160501003265381e-02 -1.481264084577560425e-01 4.420055150985717773e-01 1.433225125074386597e-01 2.382416091859340668e-02 -9.251650422811508179e-02 -6.375955790281295776e-02 -1.357187479734420776e-01 -1.084959208965301514e-01 -3.982858061790466309e-01 -5.312267318367958069e-02 3.822586536407470703e-01 -1.586897671222686768e-01 2.468780726194381714e-01 -1.154689677059650421e-02 1.613377779722213745e-01
8.436885476112365723e-02 -1.062888577580451965e-01 5.126679688692092896e-02 2.418553531169891357e-01 2.574197947978973389e-01 -7.606259733438491821e-02 9.734577685594558716e-02 1.436579525470733643e-01 -2.156244069337844849e-01 -1.480098366737365723e-01 2.533999085426330566e-01 1.032035052776336670e-01 -4.601602256298065186e-02 2.292002551257610321e-02 -1.765006482601165771e-01 1.102390661835670471e-01 3.712679743766784668e-01 -5.547714978456497192e-02 2.588157728314399719e-02 2.915649414062500000e-01 2.319835424423217773e-01 -2.064826637506484985e-01 -1.284458935260772705e-01 -1.186974644660949707e-01 -3.783815773203969002e-03 -3.004096746444702148e-01 -3.044515550136566162e-01 2.342687845230102539e-01 -1.079356484115123749e-02 4.495802894234657288e-02 9.598972648382186890e-02 1.620667427778244019e-01
-2.605879604816436768e-01 -9.771029651165008545e-02 -5.891883000731468201e-02 2.803747914731502533e-02 -1.762448102235794067e-01 -2.279357314109802246e-01 -4.170616567134857178e-01 4.526879638433456421e-02 -9.135810285806655884e-02 1.435569822788238525e-01 -1.832539737224578857e-01 4.207117308396846056e-04 -7.569745928049087524e-02 -3.265987932682037354e-01 -1.862062066793441772e-01 1.358400583267211914e-01 1.495960503816604614e-01 4.477980360388755798e-02 1.452927361242473125e-03 6.253465265035629272e-02 1.869908422231674194e-01 -3.499898314476013184e-01 -2.892079055309295654e-01 1.416459977626800537e-01 -2.787849605083465576e-01 1.911415904760360718e-02 -1.049154847860336304e-01 1.237505376338958740e-01 1.071061119437217712e-01 -7.667568325996398926e-02 1.288944929838180542e-01 -5.822867527604103088e-02
-2.997154891490936279e-01 8.122152835130691528e-02 -3.247794210910797119e-01 3.462073504924774170e-01 -2.802015542984008789e-01 -1.554942578077316284e-01 -1.481194049119949341e-01 -8.803725987672805786e-02 -2.322397828102111816e-01 -3.426913917064666748e-02 1.293011605739593506e-01 4.970902949571609497e-02 -1.905524432659149170e-01 -1.965592801570892334e-02 1.348626799881458282e-02 7.086336147040128708e-03 1.313008219003677368e-01 1.487530469894409180e-01 4.060435295104980469e-01 -1.985888481140136719e-01 3.286807835102081299e-01 -6.585931032896041870e-02 -1.433305814862251282e-02 1.027913093566894531e-01 -1.603264361619949341e-01 -1.212860867381095886e-01 -6.630179286003112793e-02 2.003017254173755646e-02 1.989144133403897285e-03 8.549918234348297119e-02 -3.875141590833663940e-02 1.173844039440155029e-01
3.956568986177444458e-02 -8.286274969577789307e-02 -1.984015554189682007e-01 2.453225553035736084e-01 -2.098376452922821045e-01 1.138810738921165466e-01 -3.605507314205169678e-01 3.808172792196273804e-02 -7.149679958820343018e-02 -6.957536935806274414e-02 -7.748678326606750488e-02 -5.670942738652229309e-02 -1.847199862822890282e-03 -2.385298721492290497e-02 -9.468501806259155273e-02 -2.960481047630310059e-01 2.595609128475189209e-01 4.901892691850662231e-02 2.924478650093078613e-01 -1.690697111189365387e-02 -1.038516238331794739e-01 -1.569864898920059204e-01 -3.991332650184631348e-01 -1.659281700849533081e-01 -1.832418441772460938e-01 -1.930344402790069580e-01 -1.643092036247253418e-01 2.011240720748901367e-01 -1.603645533323287964e-01 5.517625436186790466e-02 -2.673843875527381897e-02 2.039591819047927856e-01
-4.044012725353240967e-02 1.602381914854049683e-01 1.409268528223037720e-01 2.818422317504882812e-01 2.957933843135833740e-01 -1.594784855842590332e-01 -2.549499087035655975e-02 1.362031251192092896e-01 6.820146739482879639e-02 -8.007472753524780273e-02 3.547206893563270569e-02 -3.014951758086681366e-02 3.021470829844474792e-02 -2.400413751602172852e-01 -1.464002430438995361e-01 -2.041173130273818970e-01 2.056536078453063965e-01 2.603120729327201843e-02 1.247643753886222839e-01 -1.399886459112167358e-01 8.082509785890579224e-02 -3.216125965118408203e-01 -2.454715371131896973e-01 -2.281119078397750854e-01 -1.318592876195907593e-01 -3.701333403587341309e-01 8.619958162307739258e-02 3.962834551930427551e-02 -3.025018572807312012e-01 -1.952281296253204346e-01 1.140075922012329102e-01 -2.452989574521780014e-03
-1.561735272407531738e-01 1.782924234867095947e-01 -8.585342764854431152e-02 1.396562755107879639e-01 -5.781426653265953064e-02 3.701935335993766785e-02 -6.536476314067840576e-02 1.764443814754486084e-01 -3.231374025344848633e-01 1.573725640773773193e-01 3.581764176487922668e-02 3.199214041233062744e-01 -2.133137136697769165e-01 -2.368144840002059937e-01 -2.763583883643150330e-02 -1.916321553289890289e-02 -7.216468453407287598e-02 2.006095135584473610e-03 2.088246643543243408e-01 7.616591453552246094e-02 2.543596327304840088e-01 1.121914237737655640e-01 2.617774531245231628e-02 7.156988233327865601e-02 -1.913006752729415894e-01 -2.147991657257080078e-01 -3.313438501209020615e-03 4.339779317378997803e-01 3.760989755392074585e-02 -3.179391026496887207e-01 -9.360937401652336121e-03 1.729559600353240967e-01
-1.399772018194198608e-01 8.586857467889785767e-02 -5.188202485442161560e-02 2.869812548160552979e-01 -2.054932117462158203e-01 1.492338627576828003e-01 -8.450955897569656372e-02 -1.075788438320159912e-01 -2.024138271808624268e-01 -1.552348583936691284e-01 1.778930425643920898e-01 -2.958357334136962891e-01 -4.213509336113929749e-02 -2.963475286960601807e-01 -7.064691185951232910e-02 2.686288952827453613e-01 6.931902468204498291e-02 1.438049077987670898e-01 1.544137597084045410e-01 2.131684422492980957e-01 -9.042757749557495117e-02 -2.152425795793533325e-01 -2.365386188030242920e-01 9.583663195371627808e-02 1.211796980351209641e-02 -2.203577309846878052e-01 -1.999477744102478027e-01 7.446223497390747070e-02 1.109764426946640015e-01 -2.493292391300201416e-01 2.429635822772979736e-01 -1.078650578856468201e-01
-3.460581302642822266e-01 1.610511094331741333e-01 -8.008565008640289307e-02 2.157488167285919189e-01 3.045858442783355713e-01 1.555342227220535278e-01 7.507860660552978516e-02 2.387910336256027222e-01 -2.514008581638336182e-01 -6.596478819847106934e-02 6.392164528369903564e-02 -2.506071701645851135e-02 -1.442534923553466797e-01 -2.243581414222717285e-01 1.766745150089263916e-01 -1.512740552425384521e-02 2.464331984519958496e-01 -1.350337564945220947e-01 4.184066876769065857e-02 -5.723026394844055176e-02 -7.028560154139995575e-03 -1.007680520415306091e-01 -6.876770406961441040e-02 1.481903940439224243e-01 -2.132506109774112701e-02 -1.675992161035537720e-01 1.279023587703704834e-01 3.585556447505950928e-01 -6.969919800758361816e-02 -2.889933288097381592e-01 1.182554140686988831e-01 2.239651232957839966e-01
2.157258987426757812e-01 -1.504002213478088379e-01 -1.307714581489562988e-01 -3.530712425708770752e-02 3.742816857993602753e-03 1.202881559729576111e-01 -2.740887999534606934e-01 3.050991296768188477e-01 -1.089361533522605896e-01 -9.285850822925567627e-02 5.738598108291625977e-02 -1.320535987615585327e-01 -1.833540052175521851e-01 -3.048519790172576904e-01 -9.182393550872802734e-02 3.192178905010223389e-01 2.598404884338378906e-01 7.829535752534866333e-02 -2.705365419387817383e-02 -1.593001484870910645e-01 1.103522181510925293e-01 5.426287278532981873e-02 -1.175106540322303772e-01 2.725726738572120667e-02 -1.049806475639343262e-01 -2.958943545818328857e-01 4.641799628734588623e-02 3.572985529899597168e-01 -1.710214316844940186e-01 -1.645652353763580322e-01 1.718255132436752319e-01 8.955393731594085693e-02
3.768321126699447632e-02 2.394744604825973511e-01 -2.087675034999847412e-01 1.198172420263290405e-01 -8.172491192817687988e-02 -2.116321213543415070e-02 -1.110636815428733826e-01 6.438285112380981445e-02 -4.955056589096784592e-03 9.134842455387115479e-02 4.875724017620086670e-02 -3.037359714508056641e-01 -1.155785098671913147e-01 -1.819883882999420166e-01 -4.647054895758628845e-02 -3.693385049700737000e-02 2.557496130466461182e-01 1.019223928451538086e-01 4.419529736042022705e-01 -7.136934995651245117e-02 2.018373906612396240e-01 -7.617595791816711426e-02 -1.933769434690475464e-01 7.630958408117294312e-02 -2.575000524520874023e-01 1.443800628185272217e-01 3.735716938972473145e-01 1.315245497971773148e-02 3.047940507531166077e-02 -2.278936356306076050e-01 1.567291617393493652e-01 1.907905936241149902e-01
-1.328179538249969482e-01 -4.965225607156753540e-02 7.794906944036483765e-02 3.228188753128051758e-01 1.214969437569379807e-02 -3.210632875561714172e-02 -3.247713148593902588e-01 9.769382327795028687e-02 -2.242433279752731323e-01 -5.659382790327072144e-02 -8.623953163623809814e-02 -1.144245490431785583e-01 1.098158955574035645e-02 -1.743443310260772705e-01 -2.745664492249488831e-02 -8.940434455871582031e-02 -3.734604641795158386e-02 8.204889483749866486e-03 9.197075664997100830e-02 3.521814197301864624e-02 2.019433975219726562e-01 1.547240838408470154e-02 -3.743833899497985840e-01 -3.025688827037811279e-01 -3.743277192115783691e-01 -4.202981591224670410e-01 3.526248410344123840e-02 6.282515823841094971e-02 -1.425375938415527344e-01 4.997488483786582947e-02 1.041761562228202820e-01 2.457057125866413116e-02
1.237394362688064575e-01 -1.495865136384963989e-01 -2.484699487686157227e-01 1.210530698299407959e-01 -4.183179885149002075e-02 5.112706124782562256e-02 -3.409093022346496582e-01 -2.822691388428211212e-02 -1.336759030818939209e-01 -2.679299116134643555e-01 -2.722815982997417450e-02 4.592867195606231689e-02 1.436210935935378075e-03 -9.952346235513687134e-02 -4.221452400088310242e-02 -2.514636516571044922e-01 2.179732918739318848e-01 7.416634261608123779e-02 2.253021597862243652e-01 4.634999670088291168e-03 2.641390822827816010e-02 -1.459238678216934204e-01 -4.730675816535949707e-01 -1.284989118576049805e-01 -9.823795408010482788e-02 -2.310174703598022461e-01 -6.575478613376617432e-02 2.163007706403732300e-01 -2.893658280372619629e-01 3.583338111639022827e-02 1.982188597321510315e-02 1.774287670850753784e-01
-5.545910447835922241e-02 6.267492473125457764e-02 1.821362823247909546e-01 2.888985276222229004e-01 1.077989861369132996e-01 4.065866023302078247e-02 -2.182479202747344971e-01 -1.193375214934349060e-01 -1.677380353212356567e-01 6.155482493340969086e-03 3.347007790580391884e-03 2.647019624710083008e-01 -1.755574792623519897e-01 -2.209946662187576294e-01 -1.522027105093002319e-01 7.955712825059890747e-02 1.577950716018676758e-01 1.848038733005523682e-01 9.558194130659103394e-02 -6.417094916105270386e-02 9.633007645606994629e-02 -6.664440152235329151e-04 -2.145378142595291138e-01 -5.277251452207565308e-02 2.385719306766986847e-02 4.128929600119590759e-02 -1.482380628585815430e-01 4.416131675243377686e-01 -1.489447522908449173e-02 -2.699945271015167236e-01 4.116331934928894043e-01 -3.972597792744636536e-02
-1.079880073666572571e-01 -6.944908201694488525e-02 -8.098307996988296509e-02 2.710113823413848877e-01 2.696640193462371826e-01 -2.840478420257568359e-01 -1.628663986921310425e-01 1.488010287284851074e-01 -4.644734039902687073e-02 -2.204847782850265503e-01 1.867223381996154785e-01 -9.218999743461608887e-02 -1.275796890258789062e-01 -1.912225335836410522e-01 -1.301606595516204834e-01 -1.424387097358703613e-01 2.198121398687362671e-01 -5.730971321463584900e-02 -4.523811116814613342e-02 -2.036904171109199524e-02 1.688032895326614380e-01 -3.376773297786712646e-01 -1.168203726410865784e-01 -8.470259490422904491e-04 -2.084555923938751221e-01 -2.610345780849456787e-01 2.538110828027129173e-03 9.360218048095703125e-02 -1.250067055225372314e-01 -3.367327451705932617e-01 -2.344500273466110229e-01 5.155914276838302612e-02
3.370748460292816162e-02 2.325622290372848511e-01 -1.669052243232727051e-01 1.078495904803276062e-01 -3.539703413844108582e-02 -1.867468655109405518e-01 -4.058173000812530518e-01 -4.038487002253532410e-02 1.276398599147796631e-01 -6.877753883600234985e-02 -1.737706065177917480e-01 -2.978956699371337891e-01 -5.748759582638740540e-02 -4.985766857862472534e-02 1.404639184474945068e-01 3.301829472184181213e-02 1.659099757671356201e-01 1.642046123743057251e-01 2.353150546550750732e-01 1.747601628303527832e-01 1.230304166674613953e-01 -1.542159020900726318e-01 -2.017096430063247681e-01 -2.735323086380958557e-02 -3.336503207683563232e-01 -3.720059692859649658e-01 1.838047616183757782e-02 1.839035153388977051e-01 6.936629116535186768e-02 -1.362693905830383301e-01 5.401339754462242126e-02 -7.312346994876861572e-02
6.129248440265655518e-02 1.721418499946594238e-01 -1.511075496673583984e-01 1.445069611072540283e-01 -7.075854390859603882e-02 -2.574631571769714355e-01 -3.082833290100097656e-01 2.199268490076065063e-01 7.374055683612823486e-02 -1.046656072139739990e-01 -1.118284463882446289e-01 9.172035008668899536e-02 -1.307354271411895752e-01 -2.639458179473876953e-01 -2.476002573966979980e-01 -1.131950914859771729e-01 1.891608238220214844e-01 5.870690569281578064e-02 -4.446740821003913879e-02 -1.549936234951019287e-01 -5.944965779781341553e-02 -7.118744309991598129e-03 2.495290338993072510e-02 -1.615232080221176147e-01 -2.145003080368041992e-01 -9.322864562273025513e-02 3.616478741168975830e-01 2.762407958507537842e-01 -3.178152441978454590e-02 -9.514335542917251587e-02 3.352138400077819824e-01 1.739207804203033447e-01
2.844805419445037842e-01 -1.064171567559242249e-01 -2.478992640972137451e-01 -4.406091198325157166e-02 1.239525973796844482e-01 -3.647142648696899414e-02 -3.017279207706451416e-01 8.540969341993331909e-02 -9.496875852346420288e-02 -1.347229629755020142e-01 -2.497092448174953461e-02 1.150013655424118042e-01 -5.380805954337120056e-02 -2.757321894168853760e-01 -1.980930119752883911e-01 9.496687352657318115e-02 4.494861513376235962e-02 -6.443957984447479248e-02 2.778483368456363678e-02 -3.017903678119182587e-02 -2.348172850906848907e-02 4.976319521665573120e-02 -1.162108108401298523e-01 -2.783967927098274231e-02 -2.383092790842056274e-01 -3.340150415897369385e-01 2.259149216115474701e-03 3.727524578571319580e-01 1.521481424570083618e-01 -4.400046765804290771e-01 9.463375806808471680e-02 5.423701182007789612e-02
-9.918902069330215454e-03 -1.505417674779891968e-01 -3.304352462291717529e-01 1.428789496421813965e-01 -1.423535495996475220e-01 -2.025840878486633301e-01 5.273555871099233627e-03 -2.751472294330596924e-01 -1.900295764207839966e-01 1.253919955343008041e-02 -8.875054307281970978e-03 7.656218111515045166e-02 -8.608826436102390289e-03 -3.245517238974571228e-02 -4.336264431476593018e-01 1.519718021154403687e-01 2.212205678224563599e-01 5.905097350478172302e-02 1.277844607830047607e-01 2.325427383184432983e-01 7.256920635700225830e-02 -3.348869085311889648e-01 -6.969256792217493057e-03 1.480894982814788818e-01 -6.271852552890777588e-02 -9.782593697309494019e-03 -1.933856755495071411e-01 7.185657322406768799e-02 6.065238267183303833e-02 -2.743977904319763184e-01 2.044801563024520874e-01 1.628917157649993896e-01
1.130683869123458862e-01 3.528716415166854858e-02 -1.068395450711250305e-01 1.328769922256469727e-01 -7.691688835620880127e-02 2.858009375631809235e-02 -5.863806977868080139e-02 1.009466648101806641e-01 1.495684981346130371e-01 4.609587602317333221e-03 -3.078714013099670410e-01 1.981086730957031250e-01 -2.282470911741256714e-01 -5.411121994256973267e-02 -1.702493280172348022e-01 2.317827492952346802e-01 -1.084111910313367844e-02 1.209198161959648132e-01 2.454381734132766724e-01 -1.074238494038581848e-01 -1.425589807331562042e-02 1.412811037153005600e-02 -1.298481225967407227e-01 -1.366651356220245361e-01 -3.630556166172027588e-01 -2.276826351881027222e-01 -1.583619564771652222e-01 2.433197796344757080e-01 -1.243354156613349915e-01 -2.139061838388442993e-01 3.287804424762725830e-01 2.875377237796783447e-01
5.418993905186653137e-02 5.876300856471061707e-02 -7.347337901592254639e-02 1.367822140455245972e-01 1.083198413252830505e-01 -2.050378769636154175e-01 -1.308015286922454834e-01 -3.060238957405090332e-01 -3.091419041156768799e-01 1.424634307622909546e-01 1.709104329347610474e-01 3.297186270356178284e-02 -1.745509207248687744e-01 -4.294923320412635803e-02 -1.054289713501930237e-01 9.405159205198287964e-02 2.234828323125839233e-01 2.442509233951568604e-01 1.839338392019271851e-01 2.103274762630462646e-01 2.593100070953369141e-01 -2.612052857875823975e-01 -6.053213030099868774e-02 9.637718647718429565e-02 -8.654456585645675659e-02 -8.357945829629898071e-02 1.376851201057434082e-01 1.862874627113342285e-01 2.039727866649627686e-01 1.393347233533859253e-01 3.524810969829559326e-01 1.305409818887710571e-01
1.544959992170333862e-01 -3.331033140420913696e-02 -2.350181788206100464e-01 1.451624929904937744e-01 -6.153741851449012756e-02 4.647442698478698730e-02 -7.317668199539184570e-02 -5.341375619173049927e-02 -9.628770500421524048e-02 -1.556625664234161377e-01 -1.464722156524658203e-01 1.096058636903762817e-01 3.275971859693527222e-02 1.567122489213943481e-01 -1.090865731239318848e-01 4.713707789778709412e-02 3.102563321590423584e-01 -1.063404902815818787e-01 1.140540987253189087e-01 -7.539802044630050659e-02 2.527466788887977600e-02 -9.111493080854415894e-02 -1.682282835245132446e-01 -1.743472218513488770e-01 -2.989432513713836670e-01 -1.118955910205841064e-01 6.038751825690269470e-02 4.027811288833618164e-01 1.082271710038185120e-01 -3.015882074832916260e-01 3.518591225147247314e-01 2.994968891143798828e-01
-1.446556299924850464e-01 3.075352907180786133e-01 -1.265570800751447678e-02 1.363136619329452515e-01 1.279365271329879761e-01 1.935821026563644409e-02 -1.844680756330490112e-01 -2.898826450109481812e-02 -1.326038409024477005e-02 5.009821429848670959e-02 1.047363355755805969e-01 -3.168171346187591553e-01 -4.228664562106132507e-02 -1.441231966018676758e-01 -1.236223354935646057e-01 7.167074829339981079e-02 2.061208188533782959e-01 -1.409512013196945190e-01 4.555563628673553467e-01 -8.362221717834472656e-02 1.773146539926528931e-01 -1.042014136910438538e-01 -1.917502731084823608e-01 3.557554632425308228e-02 -2.449979186058044434e-01 5.105835199356079102e-02 3.301794230937957764e-01 -2.355304174125194550e-02 1.651440560817718506e-01 -1.801959872245788574e-01 1.994382739067077637e-01 1.679411381483078003e-01
-2.133810222148895264e-01 -9.723179042339324951e-02 5.628522485494613647e-02 3.199749812483787537e-02 2.418897449970245361e-01 -2.872439920902252197e-01 7.774230837821960449e-02 3.022414445877075195e-01 -1.995989084243774414e-01 -4.552600532770156860e-02 1.219051107764244080e-01 1.706587225198745728e-01 -1.310387849807739258e-01 9.432043135166168213e-02 -3.298793733119964600e-01 1.486094444990158081e-01 9.163201600313186646e-02 -6.885080784559249878e-02 2.245792597532272339e-01 3.114987909793853760e-01 1.009563878178596497e-01 -1.355998665094375610e-01 -1.323554217815399170e-01 -1.439214795827865601e-01 -1.691436469554901123e-01 -6.652951240539550781e-02 -2.500123679637908936e-01 1.975994855165481567e-01 -1.509156227111816406e-01 4.110352694988250732e-02 2.088774591684341431e-01 1.715854406356811523e-01
8.133701980113983154e-03 5.391228944063186646e-02 -1.763682216405868530e-01 1.869133114814758301e-01 1.869827683549374342e-04 -2.319906353950500488e-01 -4.385128989815711975e-02 -3.303491175174713135e-01 -4.251624643802642822e-01 8.167178183794021606e-02 1.550039350986480713e-01 1.159300729632377625e-01 -1.898338943719863892e-01 -5.750420689582824707e-02 -1.759215593338012695e-01 -1.343719568103551865e-02 2.283828556537628174e-01 1.340032517910003662e-01 1.386676281690597534e-01 1.612372100353240967e-01 1.910842061042785645e-01 -2.731134891510009766e-01 -6.924243271350860596e-02 1.934175640344619751e-01 -1.055188849568367004e-01 -1.185579895973205566e-01 1.900525391101837158e-01 3.724537044763565063e-02 -1.713970676064491272e-02 7.111617922782897949e-02 3.346859812736511230e-01 1.484103947877883911e-01
1.393429841846227646e-02 2.869147062301635742e-01 -2.489061504602432251e-01 3.122090697288513184e-01 -1.843899935483932495e-01 -9.753527492284774780e-02 -1.096483543515205383e-01 2.203927785158157349e-01 1.523694247007369995e-01 -2.167057096958160400e-01 -1.417328976094722748e-02 -1.481225639581680298e-01 -2.695028185844421387e-01 -3.733270987868309021e-02 -5.702985823154449463e-02 -3.983968496322631836e-02 2.384267747402191162e-01 3.737678006291389465e-02 4.372932016849517822e-02 -3.588239476084709167e-02 -9.592697955667972565e-03 -3.259599208831787109e-01 -1.807319521903991699e-01 1.855348646640777588e-01 1.407536328770220280e-03 -3.524439334869384766e-01 -9.959778934717178345e-02 1.252414286136627197e-01 -1.039468646049499512e-01 -2.458905726671218872e-01 1.478859186172485352e-01 -7.021300494670867920e-02
-2.413077279925346375e-02 2.385328896343708038e-02 -1.621236465871334076e-02 1.839546114206314087e-01 -2.476239018142223358e-02 7.326641934923827648e-05 -3.786098957061767578e-01 -8.951013535261154175e-02 -1.965273916721343994e-01 -1.723470091819763184e-01 3.301805257797241211e-02 2.587755769491195679e-02 -6.465201824903488159e-02 -8.767217397689819336e-02 -6.909848004579544067e-02 -3.306987285614013672e-01 2.053178995847702026e-01 -3.944079577922821045e-02 1.432244181632995605e-01 8.519951254129409790e-02 8.973779529333114624e-02 -1.332428455352783203e-01 -4.825730323791503906e-01 -1.790116280317306519e-01 -2.030876129865646362e-01 -2.075880020856857300e-01 -1.306148171424865723e-01 2.496732622385025024e-01 -2.537213563919067383e-01 2.750150859355926514e-02 -9.324423968791961670e-02 1.300603151321411133e-01
7.934273034334182739e-02 1.663086265325546265e-01 -3.672952950000762939e-01 -6.205838173627853394e-02 4.170300439000129700e-02 -1.763491183519363403e-01 -5.004090443253517151e-02 1.316432803869247437e-01 -1.435385346412658691e-01 7.867923378944396973e-02 1.947908401489257812e-01 -4.328366741538047791e-02 2.324697822332382202e-01 5.222344771027565002e-02 -2.669463157653808594e-01 9.935763478279113770e-02 2.754764854907989502e-01 9.500645101070404053e-02 7.406379096210002899e-03 1.454112976789474487e-01 -7.102607935667037964e-02 -1.511419415473937988e-01 -2.196141779422760010e-01 4.002863541245460510e-02 5.172849446535110474e-02 -1.347535699605941772e-01 -4.316598176956176758e-02 3.358009755611419678e-01 2.368860989809036255e-01 2.015815302729606628e-02 3.433573842048645020e-01 2.763957977294921875e-01
-5.283614993095397949e-02 2.057042717933654785e-01 -2.162589877843856812e-01 2.036002725362777710e-01 -1.309374123811721802e-01 -1.475504040718078613e-01 -2.528528273105621338e-01 -7.843227684497833252e-02 -2.450069636106491089e-01 -8.203504979610443115e-02 1.827429533004760742e-01 6.346046924591064453e-02 -3.544054329395294189e-01 -6.462670117616653442e-02 9.174301289021968842e-03 2.460692077875137329e-01 1.830577999353408813e-01 6.683337688446044922e-02 3.108371198177337646e-01 -1.118363291025161743e-01 2.048769593238830566e-01 -8.210440725088119507e-02 3.403285145759582520e-02 1.444547474384307861e-01 -3.414688706398010254e-01 -2.214006185531616211e-01 -2.087754756212234497e-01 -3.621395304799079895e-02 -6.409411132335662842e-02 1.172606572508811951e-01 -2.009122073650360107e-02 1.282653361558914185e-01
-2.350999414920806885e-01 -3.873049747198820114e-03 3.847031667828559875e-02 2.096662074327468872e-01 -2.700354456901550293e-01 -6.924447417259216309e-02 -1.509141921997070312e-01 -8.006250113248825073e-02 -2.430777996778488159e-01 2.959956228733062744e-02 5.786203965544700623e-02 5.006699636578559875e-02 5.206336081027984619e-02 -1.954236477613449097e-01 -4.079632461071014404e-02 3.527894318103790283e-01 2.484038770198822021e-01 1.381177902221679688e-01 -2.306490689516067505e-01 2.236820571124553680e-02 3.270629793405532837e-02 -2.877931892871856689e-01 -1.819259673357009888e-01 -8.377789705991744995e-02 -9.990628063678741455e-02 -1.422706097364425659e-01 -2.762180864810943604e-01 3.910865783691406250e-01 -1.151381712406873703e-02 -1.270946860313415527e-01 1.070725023746490479e-01 1.175687238574028015e-01
1.002437248826026917e-01 5.034631490707397461e-02 8.792096376419067383e-02 1.341464966535568237e-01 -3.927484527230262756e-02 -2.550513017922639847e-03 -1.912416964769363403e-01 8.436947315931320190e-02 1.711949706077575684e-01 2.413032352924346924e-01 2.041087597608566284e-01 -1.397666186094284058e-01 -1.731516271829605103e-01 -1.467486321926116943e-01 -2.954919934272766113e-01 -8.149112574756145477e-03 2.585003897547721863e-02 3.726019710302352905e-02 2.532323077321052551e-02 -1.308599263429641724e-01 -4.645023494958877563e-03 -3.219465911388397217e-01 -2.325463742017745972e-01 -1.856044381856918335e-01 -2.564310096204280853e-02 -2.296384721994400024e-01 -8.332873135805130005e-02 2.983126044273376465e-01 -3.595558106899261475e-01 -3.613003194332122803e-01 3.632864356040954590e-02 7.961213588714599609e-02
3.477567806839942932e-02 -1.308709289878606796e-02 -3.008154779672622681e-02 2.731404267251491547e-02 -3.621203452348709106e-02 -9.577307850122451782e-02 -3.621676862239837646e-01 2.709119021892547607e-01 -2.260808497667312622e-01 -1.097060069441795349e-01 6.254871934652328491e-02 -7.213534414768218994e-02 -6.794756650924682617e-02 -2.212536931037902832e-01 -3.841233849525451660e-01 -2.296043373644351959e-02 -3.463000804185867310e-02 4.825517069548368454e-03 3.571721315383911133e-01 2.312395125627517700e-01 -1.090449020266532898e-01 -2.875661551952362061e-01 -5.387341231107711792e-02 2.273041382431983948e-02 -2.477902173995971680e-01 -3.101586103439331055e-01 2.181062698364257812e-01 1.247138679027557373e-01 4.434683546423912048e-02 1.873329468071460724e-02 -4.600982740521430969e-02 5.086376518011093140e-02
1.153389457613229752e-02 3.306388854980468750e-01 -3.446744680404663086e-01 1.750593632459640503e-01 -3.041204810142517090e-02 6.323970854282379150e-03 -3.420200049877166748e-01 2.520261332392692566e-02 -2.757173206191509962e-04 -2.311174944043159485e-02 -4.278722032904624939e-02 -1.703791916370391846e-01 -6.821551918983459473e-02 -7.251475006341934204e-02 1.503989007323980331e-02 -3.993671759963035583e-02 1.846493184566497803e-01 2.077875286340713501e-01 6.673052161931991577e-02 9.817670285701751709e-02 3.087195456027984619e-01 -1.898189187049865723e-01 -6.511561572551727295e-02 3.748119249939918518e-02 -3.400124907493591309e-01 -3.878072500228881836e-01 1.425767838954925537e-01 1.743889302015304565e-01 -1.706705689430236816e-01 -2.083237282931804657e-02 1.739527657628059387e-02 -6.663273274898529053e-02
1.468635052442550659e-01 1.826952211558818817e-02 -9.945419616997241974e-03 -2.164852321147918701e-01 1.121078897267580032e-02 -8.001796901226043701e-02 -3.215647339820861816e-01 1.002772077918052673e-01 -1.212931275367736816e-01 1.478713601827621460e-01 3.847227245569229126e-02 -2.093960046768188477e-01 1.040052995085716248e-02 9.126265649683773518e-04 -1.578582972288131714e-01 5.327109992504119873e-02 -1.631016284227371216e-01 3.627648204565048218e-02 5.773561596870422363e-01 1.810815185308456421e-01 2.174552381038665771e-01 -8.781456202268600464e-02 -8.173056691884994507e-02 -5.220627784729003906e-02 -1.494284421205520630e-01 -2.024999260902404785e-01 -1.769281625747680664e-01 2.968938648700714111e-01 -1.399087347090244293e-02 5.024636164307594299e-02 1.783766746520996094e-01 1.599941551685333252e-01
1.982142925262451172e-01 3.951983153820037842e-02 -2.008583098649978638e-01 3.522250354290008545e-01 1.772578805685043335e-01 -1.389259248971939087e-01 -1.135959178209304810e-01 -2.545604407787322998e-01 -1.879739612340927124e-01 3.102106973528862000e-02 1.037213504314422607e-01 4.917541518807411194e-02 -2.391967922449111938e-01 5.216672550886869431e-03 -2.900245785713195801e-01 5.335767567157745361e-02 1.351358890533447266e-01 2.534058690071105957e-01 1.396374404430389404e-01 2.474235594272613525e-01 1.445993129163980484e-02 -1.720974296331405640e-01 -1.843735277652740479e-01 4.250954836606979370e-02 9.711946360766887665e-03 -1.738510467112064362e-02 1.497479975223541260e-01 9.961913526058197021e-02 -3.715703263878822327e-02 -7.541733235120773315e-02 4.483757615089416504e-01 5.445624887943267822e-02
8.734414353966712952e-03 4.717083573341369629e-01 -2.286792248487472534e-01 1.875890791416168213e-01 -3.803699612617492676e-01 -6.674739718437194824e-02 -2.557906508445739746e-01 1.146200485527515411e-02 -1.253910064697265625e-01 -3.906834870576858521e-02 1.039909496903419495e-01 1.012106612324714661e-01 -1.669869124889373779e-01 1.656726002693176270e-01 -1.992329359054565430e-01 4.507861286401748657e-02 3.128432035446166992e-01 1.544407457113265991e-01 3.219396471977233887e-01 2.603987231850624084e-02 1.417156606912612915e-01 1.250364072620868683e-02 -1.677028089761734009e-01 -5.708470940589904785e-03 -1.468951851129531860e-01 2.750234445556998253e-03 3.322181850671768188e-02 7.885336130857467651e-02 4.001628234982490540e-02 2.130954898893833160e-02 8.134815841913223267e-02 1.668742746114730835e-01
-1.871930360794067383e-01 1.613516211509704590e-01 -3.661386370658874512e-01 2.533711194992065430e-01 5.080431327223777771e-02 -4.111150652170181274e-02 -5.918053910136222839e-02 1.945735067129135132e-01 1.525390776805579662e-03 4.494129493832588196e-02 3.059004247188568115e-01 -1.776729971170425415e-01 -8.352997712790966034e-03 1.599285453557968140e-01 -2.467400431632995605e-01 -1.696150600910186768e-01 1.335959732532501221e-01 -4.763535223901271820e-03 1.053146943449974060e-01 1.780146509408950806e-01 1.110623329877853394e-01 -2.478069663047790527e-01 -2.558907866477966309e-02 -1.717566698789596558e-01 -1.730061173439025879e-01 4.324035719037055969e-03 -2.629687190055847168e-01 8.130961097776889801e-03 2.051117271184921265e-01 -2.195400446653366089e-01 3.004378378391265869e-01 9.125028550624847412e-02
-1.250008344650268555e-01 3.419619798660278320e-01 -4.373240470886230469e-01 1.537607461214065552e-01 -1.069850474596023560e-01 -5.121106654405593872e-02 -3.346958756446838379e-02 4.669459536671638489e-02 -2.647981420159339905e-02 -1.691721081733703613e-01 -6.043598428368568420e-02 -1.980015486478805542e-01 4.506941884756088257e-03 -1.087195873260498047e-01 -9.959786385297775269e-02 3.501610159873962402e-01 2.643355131149291992e-01 1.038266066461801529e-02 5.648478120565414429e-02 9.150169789791107178e-02 2.492252290248870850e-01 -1.525699645280838013e-01 -2.983682453632354736e-01 -1.584409736096858978e-02 -3.216936439275741577e-02 -1.156812459230422974e-01 3.372160019353032112e-03 -6.853163242340087891e-03 -2.075348421931266785e-02 -5.839546769857406616e-02 3.788791000843048096e-01 -2.340620756149291992e-02
-6.916078925132751465e-02 1.166401058435440063e-01 -5.020731315016746521e-02 1.432544142007827759e-01 -1.111849024891853333e-01 -1.731612682342529297e-01 8.797086030244827271e-02 -9.619994089007377625e-04 -8.888143301010131836e-02 3.997749835252761841e-02 3.258365988731384277e-01 1.259358674287796021e-01 -2.256069332361221313e-02 5.444524809718132019e-03 -3.711042404174804688e-01 1.291016936302185059e-01 3.167032077908515930e-02 -1.740225031971931458e-02 2.447483837604522705e-01 3.543341159820556641e-01 1.930963248014450073e-02 -2.457816898822784424e-01 -2.225082367658615112e-01 -1.903354376554489136e-02 -1.199452355504035950e-01 5.159335583448410034e-02 -1.798799633979797363e-01 1.373009085655212402e-01 2.742393016815185547e-01 -1.876529604196548462e-01 2.829490303993225098e-01 2.566690444946289062e-01
-1.828885972499847412e-01 2.363245636224746704e-01 -1.506168991327285767e-01 1.203467622399330139e-01 1.589807718992233276e-01 -7.780031859874725342e-02 1.621952652931213379e-01 -9.321167320013046265e-02 -4.076620563864707947e-02 3.462602570652961731e-02 -8.189050108194351196e-02 2.331335395574569702e-01 -1.426572650671005249e-01 -4.710654541850090027e-02 -1.783211231231689453e-01 1.652438342571258545e-01 -7.754745427519083023e-03 4.939081892371177673e-02 3.595902621746063232e-01 -2.369226962327957153e-01 -6.651224941015243530e-02 -1.035314984619617462e-02 -7.726424932479858398e-02 4.263425990939140320e-02 -4.025078117847442627e-01 -2.847651839256286621e-01 -7.445663213729858398e-02 3.660971224308013916e-01 -1.001285985112190247e-01 -1.435021013021469116e-01 7.656577974557876587e-02 2.054431140422821045e-01
-1.209386885166168213e-01 3.075170516967773438e-02 -1.965594142675399780e-01 1.837342083454132080e-01 -4.253819584846496582e-02 -8.269172906875610352e-02 6.996437907218933105e-02 2.516750991344451904e-02 -1.665757410228252411e-02 1.769338548183441162e-02 8.983547799289226532e-03 2.993290722370147705e-01 5.296471342444419861e-02 -6.353701651096343994e-02 9.352075867354869843e-03 2.257786542177200317e-01 4.240683913230895996e-01 2.651439011096954346e-01 1.387445479631423950e-01 1.658776849508285522e-01 2.750377357006072998e-02 -2.542589902877807617e-01 -1.987738758325576782e-01 -8.336992561817169189e-02 -1.794510036706924438e-01 -1.691269129514694214e-01 -2.235678881406784058e-01 2.813298441469669342e-02 1.389975249767303467e-01 -3.743497133255004883e-01 2.444051206111907959e-01 -1.007210239768028259e-01
-1.200844198465347290e-01 2.697967290878295898e-01 -2.511394619941711426e-01 1.879477202892303467e-01 -7.906915247440338135e-02 -2.605878561735153198e-02 -1.098491996526718140e-01 1.983522325754165649e-01 1.203479617834091187e-01 1.138751208782196045e-02 -8.557765930891036987e-02 1.058381609618663788e-02 -1.595550030469894409e-02 -3.670834004878997803e-01 -8.065998554229736328e-03 -1.029243692755699158e-01 3.237693309783935547e-01 3.648503124713897705e-02 1.623352468013763428e-01 2.474779263138771057e-02 1.609286367893218994e-01 -5.877967923879623413e-02 3.148619830608367920e-01 -1.220235154032707214e-01 -2.335797846317291260e-01 -1.121045127511024475e-01 -1.161428019404411316e-01 4.253544211387634277e-01 -1.528159826993942261e-01 1.490617170929908752e-02 1.182109266519546509e-01 1.128955930471420288e-01
2.946185879409313202e-02 -1.163575202226638794e-01 -2.398242801427841187e-01 -4.711244627833366394e-02 2.133092284202575684e-01 -2.906933128833770752e-01 -1.818902492523193359e-01 -2.947251871228218079e-02 3.581393137574195862e-02 1.212732121348381042e-02 2.247653603553771973e-01 -2.073109596967697144e-01 8.766891807317733765e-02 -2.351394742727279663e-01 5.587586760520935059e-02 6.912769377231597900e-02 8.132465183734893799e-02 1.500173062086105347e-01 1.307298094034194946e-01 -2.582103386521339417e-02 3.206230998039245605e-01 -2.323263734579086304e-01 -9.352709352970123291e-02 -1.877085864543914795e-01 -7.457994669675827026e-02 -2.694187462329864502e-01 8.736165612936019897e-02 4.146601557731628418e-01 1.397916972637176514e-01 -1.341615766286849976e-01 -1.861604750156402588e-01 1.361777335405349731e-01
-1.493710875511169434e-01 1.166988164186477661e-01 -3.470953404903411865e-01 1.137846559286117554e-01 3.220474720001220703e-01 -3.128870949149131775e-02 3.613135963678359985e-02 -1.315326988697052002e-01 -4.247902333736419678e-01 2.247399538755416870e-01 -6.361979246139526367e-02 -7.739397138357162476e-02 -2.460675686597824097e-02 -1.524327695369720459e-01 -1.186377257108688354e-01 2.485148906707763672e-01 3.437051475048065186e-01 2.440138533711433411e-02 1.043884754180908203e-01 -1.185460910201072693e-01 -2.039181068539619446e-02 -2.388700693845748901e-01 -1.258855462074279785e-01 -1.954813003540039062e-01 -2.017582654953002930e-01 5.729153007268905640e-02 -4.427025094628334045e-02 -1.773324050009250641e-02 -5.364686995744705200e-02 -1.967251598834991455e-01 -1.295630931854248047e-01 -8.269111067056655884e-02
3.610871790442615747e-04 2.512002885341644287e-01 -2.834787368774414062e-01 2.256028056144714355e-01 -1.021382510662078857e-01 -1.470798552036285400e-01 -8.340129628777503967e-03 -1.656655073165893555e-01 -2.214545160531997681e-01 -7.434017211198806763e-02 -5.526868999004364014e-02 -2.359551005065441132e-02 2.737167663872241974e-02 -4.233734309673309326e-02 -2.755810618400573730e-01 -2.198470523580908775e-03 1.798879951238632202e-01 2.549042403697967529e-01 2.424780577421188354e-01 2.462724298238754272e-01 3.140440955758094788e-02 -3.364473953843116760e-02 -2.277305126190185547e-01 1.731920838356018066e-01 1.681453883647918701e-01 1.420604903250932693e-02 -6.840807944536209106e-02 2.026257216930389404e-01 6.119672954082489014e-02 2.799214236438274384e-02 3.508775830268859863e-01 3.267706334590911865e-01
6.552794575691223145e-02 3.098245859146118164e-01 -1.311822533607482910e-01 5.707959085702896118e-02 1.219443753361701965e-01 -6.458017230033874512e-02 -3.030067086219787598e-01 2.203240394592285156e-01 3.347571939229965210e-02 -4.635558277368545532e-02 6.563907116651535034e-02 -1.585871875286102295e-01 -1.369617134332656860e-01 -1.920023411512374878e-01 -1.975152790546417236e-01 -6.502044945955276489e-02 2.268165163695812225e-02 -1.419076044112443924e-02 9.513575583696365356e-02 7.331743836402893066e-02 -7.200273126363754272e-02 -1.661850363016128540e-01 -4.360381886363029480e-02 -9.208452701568603516e-02 -1.484625935554504395e-01 -3.702901601791381836e-01 -8.363074809312820435e-02 2.847294807434082031e-01 -3.818435668945312500e-01 -3.675442934036254883e-01 -4.262399300932884216e-02 -2.041311003267765045e-03
-2.564252912998199463e-01 -1.292190998792648315e-01 -1.537870168685913086e-01 3.185452520847320557e-01 1.695893108844757080e-01 -1.110580936074256897e-01 -9.168061614036560059e-02 -4.144236817955970764e-02 -1.014229506254196167e-01 5.202405154705047607e-03 2.259822189807891846e-01 -7.158721238374710083e-02 -2.745538651943206787e-01 -1.021932139992713928e-01 -2.990982830524444580e-01 -7.064566761255264282e-02 6.078911013901233673e-03 -2.147979289293289185e-01 1.420071125030517578e-01 -2.136832326650619507e-01 9.411490708589553833e-02 -3.656453192234039307e-01 -1.289595365524291992e-01 2.545903325080871582e-01 3.557961061596870422e-02 -1.009453386068344116e-01 2.442830055952072144e-02 2.105410993099212646e-01 -1.932010799646377563e-01 -1.864764541387557983e-01 1.539665013551712036e-01 -7.899931818246841431e-02
5.803196504712104797e-02 5.989595130085945129e-02 -1.940900832414627075e-01 2.132032364606857300e-01 -2.488501518964767456e-01 4.809854552149772644e-02 2.458943054080009460e-02 8.169899135828018188e-02 -2.363888323307037354e-01 -2.015359550714492798e-01 -6.738851964473724365e-02 -1.663572043180465698e-01 -2.915296889841556549e-02 -2.503234446048736572e-01 -7.816517353057861328e-02 3.128768205642700195e-01 2.614961266517639160e-01 -2.452025376260280609e-02 -3.524463251233100891e-02 8.325270563364028931e-02 2.494262009859085083e-01 -1.542991995811462402e-01 -4.535855948925018311e-01 -1.681283861398696899e-01 -2.553300261497497559e-01 2.166495192795991898e-03 1.672013662755489349e-02 1.527864784002304077e-01 -2.196053862571716309e-01 -4.114778712391853333e-02 7.788216322660446167e-02 1.353373099118471146e-02
2.090329676866531372e-01 1.373649388551712036e-01 6.057878956198692322e-03 1.223205178976058960e-01 -1.574438065290451050e-01 2.760141342878341675e-02 -2.883559167385101318e-01 1.459575742483139038e-01 1.550459116697311401e-01 9.712895750999450684e-02 -1.678678542375564575e-01 -5.762635264545679092e-03 -9.269757568836212158e-02 -2.042009979486465454e-01 -3.318781852722167969e-01 2.472758740186691284e-01 6.741549074649810791e-02 6.701137870550155640e-02 2.896830439567565918e-01 -8.029206842184066772e-02 9.656936675310134888e-02 2.005559951066970825e-02 -4.056621715426445007e-02 -4.740730673074722290e-02 -2.026700079441070557e-01 -2.468060553073883057e-01 -1.248214393854141235e-01 4.514186680316925049e-01 -9.274421632289886475e-02 -1.051153391599655151e-01 2.282418310642242432e-01 5.528423562645912170e-02
1.022127494215965271e-01 -8.748640120029449463e-02 2.244654111564159393e-02 1.534650325775146484e-01 3.393508195877075195e-01 -3.595488891005516052e-02 4.557098075747489929e-02 1.324738860130310059e-01 2.241799607872962952e-02 -1.212318539619445801e-01 -9.744438529014587402e-02 -1.207000240683555603e-01 -3.019728660583496094e-01 -1.594690829515457153e-01 -4.249693751335144043e-01 4.508572444319725037e-02 2.922908067703247070e-01 -2.101987451314926147e-01 2.338645756244659424e-01 1.025479361414909363e-01 6.261575222015380859e-02 -3.588390052318572998e-01 -1.341432482004165649e-01 6.106202024966478348e-03 -5.288270488381385803e-02 -2.808969914913177490e-01 -8.652592450380325317e-02 3.447876125574111938e-02 -3.989182785153388977e-02 1.039967834949493408e-01 -2.460480295121669769e-02 1.852593868970870972e-01
-5.169765558093786240e-03 3.198087513446807861e-01 -1.586886495351791382e-01 1.222527399659156799e-01 9.305737167596817017e-02 -1.254328433424234390e-02 -2.855450212955474854e-01 3.036859259009361267e-02 -2.163891494274139404e-01 1.849267184734344482e-01 4.451357200741767883e-02 -9.581641852855682373e-02 2.108602523803710938e-01 1.076386198401451111e-01 -2.898914217948913574e-01 -2.939356490969657898e-02 1.009246483445167542e-01 1.430485248565673828e-01 -8.271175622940063477e-02 -2.926854602992534637e-02 -8.166212588548660278e-02 -1.611533463001251221e-01 -1.004501525312662125e-02 -9.902941435575485229e-02 2.543515898287296295e-02 -1.232982799410820007e-01 -7.163368165493011475e-02 3.955636024475097656e-01 2.694682776927947998e-01 -6.945685297250747681e-02 3.442119657993316650e-01 2.808827161788940430e-01
1.549267172813415527e-01 1.957518458366394043e-01 -3.366887271404266357e-01 4.812722653150558472e-02 -4.008731618523597717e-02 -6.110199540853500366e-02 -3.636054992675781250e-01 -1.364572346210479736e-01 -1.406826376914978027e-01 1.018548384308815002e-02 -2.239928245544433594e-01 -4.292802140116691589e-02 8.618874102830886841e-02 -5.571015924215316772e-02 -7.464545965194702148e-02 3.281931206583976746e-02 1.321058571338653564e-01 -4.156443476676940918e-02 1.190435290336608887e-01 1.682748198509216309e-01 -1.086413562297821045e-01 -1.253808885812759399e-01 7.697906345129013062e-02 -3.456760942935943604e-01 1.678302586078643799e-01 -2.794888317584991455e-01 5.618531256914138794e-02 1.986137628555297852e-01 1.489604413509368896e-01 -2.923855781555175781e-01 2.500870823860168457e-01 2.074257284402847290e-01
-9.568998962640762329e-02 9.108653292059898376e-03 -1.670093089342117310e-01 4.098054021596908569e-02 9.954200685024261475e-02 -6.827005743980407715e-02 -4.234689772129058838e-01 1.393877528607845306e-02 -6.798849906772375107e-03 -1.218705475330352783e-01 8.221061527729034424e-02 2.141832374036312103e-02 1.730355173349380493e-01 -2.043505758047103882e-01 -6.111281514167785645e-01 -3.894154727458953857e-02 4.042413830757141113e-02 -8.484458923339843750e-02 1.615428179502487183e-01 -5.991361662745475769e-02 1.157825440168380737e-01 -5.065122246742248535e-02 -1.084022037684917450e-02 -9.951379895210266113e-02 2.806569449603557587e-02 -3.052906990051269531e-01 8.211761713027954102e-02 3.229101896286010742e-01 -1.417065858840942383e-01 6.871309597045183182e-03 3.850763291120529175e-02 8.463744819164276123e-02
-3.235680609941482544e-02 -4.837979748845100403e-02 -2.476252466440200806e-01 3.992659971117973328e-02 5.520944297313690186e-02 1.478219330310821533e-01 -1.223903801292181015e-02 1.356496065855026245e-01 -1.874190866947174072e-01 -3.088362514972686768e-01 -5.124659836292266846e-02 -2.958824392408132553e-03 -8.278860896825790405e-02 5.268219858407974243e-02 -3.631060123443603516e-01 1.741032898426055908e-01 8.140237629413604736e-02 1.051368787884712219e-01 8.324071764945983887e-02 3.078123331069946289e-01 -1.693965047597885132e-01 -1.706535220146179199e-01 5.889486148953437805e-02 1.979096233844757080e-02 -5.251878127455711365e-02 -3.205604255199432373e-01 -5.326543748378753662e-02 3.343299627304077148e-01 8.136629313230514526e-02 -3.352451324462890625e-01 2.442927956581115723e-01 7.393708825111389160e-02
-1.244578324258327484e-02 -5.999366939067840576e-02 -3.419560194015502930e-01 2.069558650255203247e-01 -1.374424993991851807e-01 -1.890801042318344116e-01 -1.111005619168281555e-01 9.031697362661361694e-02 1.927687525749206543e-01 6.638865917921066284e-02 -6.406256556510925293e-02 8.849514648318290710e-03 -2.196035981178283691e-01 -1.702614575624465942e-01 2.061246521770954132e-02 -1.594963073730468750e-01 1.472253203392028809e-01 2.247388213872909546e-01 2.305031567811965942e-01 1.687020212411880493e-01 1.137595176696777344e-01 -3.859547153115272522e-02 -1.002057716250419617e-01 -1.139588281512260437e-01 -2.313743382692337036e-01 -2.769740223884582520e-01 4.001319706439971924e-01 2.736719250679016113e-01 -1.721457242965698242e-01 2.689357474446296692e-02 1.452550441026687622e-01 -6.760381907224655151e-02
2.117253988981246948e-01 1.430815607309341431e-01 -2.194935977458953857e-01 9.268229827284812927e-03 -7.478645443916320801e-02 -9.067695587873458862e-02 -2.358420751988887787e-02 -1.646355492994189262e-03 -4.509258866310119629e-01 8.589651435613632202e-02 1.913197338581085205e-01 4.544322192668914795e-02 3.992161154747009277e-02 1.483109891414642334e-01 -1.888942867517471313e-01 9.730793535709381104e-02 2.700380086898803711e-01 1.760007739067077637e-01 8.277171850204467773e-02 -9.043515659868717194e-03 6.167538091540336609e-02 -2.952300608158111572e-01 -1.412002369761466980e-02 9.608272463083267212e-02 4.748087376356124878e-02 -1.286695748567581177e-01 5.147204548120498657e-02 3.706149160861968994e-01 1.209562420845031738e-01 6.229162588715553284e-02 3.254405558109283447e-01 2.438828647136688232e-01
6.684943288564682007e-02 -5.958510562777519226e-02 1.459067910909652710e-01 2.081171125173568726e-01 2.527369186282157898e-02 -1.254488080739974976e-01 1.473510116338729858e-01 2.440567761659622192e-01 -9.211398661136627197e-02 -1.167705729603767395e-01 1.972704231739044189e-01 -1.357957869768142700e-01 -1.986290961503982544e-01 8.706788718700408936e-02 -1.214937344193458557e-01 2.189173363149166107e-03 3.892206847667694092e-01 1.466748714447021484e-01 1.493237614631652832e-01 2.692542672157287598e-01 -8.539916574954986572e-02 -5.355854332447052002e-02 5.986806750297546387e-02 -2.043690234422683716e-01 -9.616064280271530151e-02 -1.732665598392486572e-01 -8.962205052375793457e-02 3.087014555931091309e-01 4.337954148650169373e-02 -2.326175570487976074e-02 4.523547291755676270e-01 1.244670003652572632e-01
-2.607696689665317535e-03 9.288304299116134644e-02 -2.054832279682159424e-01 2.792941629886627197e-01 7.013788819313049316e-02 -1.822866499423980713e-01 2.531219273805618286e-03 -2.064693421125411987e-01 -2.988855242729187012e-01 1.515842676162719727e-01 -3.238101303577423096e-02 1.747859269380569458e-02 -1.266839057207107544e-01 -1.758017390966415405e-01 -1.969026774168014526e-01 -2.559349313378334045e-02 1.809547096490859985e-01 3.458110690116882324e-01 -3.143198089674115181e-03 1.461237668991088867e-01 9.280551970005035400e-02 -1.517040580511093140e-01 -1.734186857938766479e-01 -7.104785740375518799e-02 1.128006875514984131e-01 -2.670428715646266937e-02 -1.306038200855255127e-01 1.641731560230255127e-01 1.149390637874603271e-01 -2.785994410514831543e-01 4.478487074375152588e-01 3.199026733636856079e-02
5.959744751453399658e-02 4.673622176051139832e-02 -1.445487607270479202e-02 5.423191189765930176e-02 -5.344447121024131775e-02 -2.415181100368499756e-01 -1.427594721317291260e-01 -1.259906738996505737e-01 -8.213892579078674316e-02 1.258611679077148438e-01 -2.437142282724380493e-01 -2.358148433268070221e-02 -8.006472140550613403e-02 8.551098406314849854e-02 -2.389253228902816772e-01 6.692068185657262802e-03 3.293136656284332275e-01 1.979412287473678589e-01 3.011324405670166016e-01 -6.791103631258010864e-02 1.411539167165756226e-01 -2.275321930646896362e-01 4.762290418148040771e-02 -1.695864796638488770e-01 -3.968496993184089661e-02 -7.539256941527128220e-03 -1.187491416931152344e-01 3.224390447139739990e-01 3.743205368518829346e-01 -7.577865570783615112e-02 3.543018400669097900e-01 5.956214666366577148e-02
1.474007684737443924e-02 -6.274339277297258377e-03 -2.130112498998641968e-01 3.925332427024841309e-01 1.631948947906494141e-01 -5.532475933432579041e-02 -1.566358059644699097e-01 -9.505601227283477783e-02 -1.725583970546722412e-01 1.549331694841384888e-01 -7.748562097549438477e-02 1.069578006863594055e-01 -1.439869403839111328e-01 7.510949671268463135e-02 -1.815502345561981201e-01 1.738553792238235474e-01 1.719762831926345825e-01 1.449422091245651245e-01 4.521495848894119263e-02 1.560148745775222778e-01 1.963724792003631592e-01 -1.430111080408096313e-01 -2.962127625942230225e-01 -3.578806668519973755e-02 1.078333631157875061e-01 1.059737280011177063e-01 1.017893627285957336e-01 3.182725310325622559e-01 5.201345309615135193e-02 -2.023766785860061646e-01 4.067654013633728027e-01 -8.715473115444183350e-02
1.870769858360290527e-01 2.323602326214313507e-03 -3.271894752979278564e-01 2.275605946779251099e-01 -2.492020465433597565e-02 -8.493114262819290161e-02 -3.714137375354766846e-01 3.088310174643993378e-02 -3.018085062503814697e-01 1.681698113679885864e-01 -1.910780817270278931e-01 5.525890365242958069e-02 -1.810400001704692841e-02 -7.143902778625488281e-02 -4.562440514564514160e-02 -4.717091470956802368e-02 1.904950737953186035e-01 1.260621696710586548e-01 -1.380316466093063354e-01 -7.262917608022689819e-02 -4.594917222857475281e-02 -1.215024068951606750e-01 1.050693988800048828e-01 9.853827767074108124e-03 -1.264141872525215149e-02 -4.762517511844635010e-01 -1.194590702652931213e-01 4.657266288995742798e-02 -2.305326797068119049e-02 -2.544551193714141846e-01 2.200379669666290283e-01 1.706542670726776123e-01
-1.026777699589729309e-01 3.767864406108856201e-01 -2.053079754114151001e-02 -4.948112647980451584e-03 5.471204221248626709e-02 3.306102156639099121e-01 -1.118858903646469116e-01 1.227568089962005615e-01 -1.646999642252922058e-02 1.140541359782218933e-01 1.491890754550695419e-02 -2.321967482566833496e-02 -9.561958163976669312e-02 -1.441830843687057495e-01 -2.897600233554840088e-01 8.583302795886993408e-02 2.491100132465362549e-01 3.012320995330810547e-01 3.572309315204620361e-01 -1.616683155298233032e-01 1.201204285025596619e-01 -5.189049616456031799e-02 -1.676951795816421509e-01 -1.476746499538421631e-01 -2.015590965747833252e-01 -8.322913199663162231e-03 7.858078926801681519e-02 2.140491604804992676e-01 -1.773622184991836548e-01 6.486468762159347534e-02 2.641071975231170654e-01 -1.243651937693357468e-02
2.687321305274963379e-01 4.542877525091171265e-02 -1.454044282436370850e-01 9.707728028297424316e-02 -9.207614511251449585e-02 -8.259556256234645844e-03 -1.864583045244216919e-01 -9.565710276365280151e-02 -1.542418450117111206e-01 -8.491750806570053101e-02 -1.688616275787353516e-01 1.899290233850479126e-01 7.110850512981414795e-02 1.711675375699996948e-01 -2.467533200979232788e-01 9.856109321117401123e-02 4.555168151855468750e-01 -8.839914947748184204e-02 1.409302800893783569e-01 -2.169737964868545532e-02 9.680752456188201904e-02 -1.179630402475595474e-02 -1.320634335279464722e-01 -2.251856178045272827e-01 -1.367360651493072510e-01 -2.705965936183929443e-01 1.210057362914085388e-02 3.763478696346282959e-01 1.252883970737457275e-01 -2.053971439599990845e-01 1.431035250425338745e-01 1.295180767774581909e-01
-9.505800902843475342e-02 -1.064472571015357971e-01 -1.472009569406509399e-01 6.291213631629943848e-02 -4.291139170527458191e-02 -2.641392052173614502e-01 -1.211729645729064941e-01 -2.675346136093139648e-01 -4.018124043941497803e-01 -2.430727332830429077e-02 1.584777832031250000e-01 8.767797052860260010e-02 -1.324539035558700562e-01 -5.249188840389251709e-02 -2.631497085094451904e-01 7.029019296169281006e-02 1.489874869585037231e-01 1.540571451187133789e-01 1.768401116132736206e-01 1.889110505580902100e-01 3.523829579353332520e-01 -4.150525107979774475e-02 -2.090933322906494141e-01 1.764076799154281616e-01 -1.475506871938705444e-01 -1.575823873281478882e-01 1.554128676652908325e-01 1.314513385295867920e-01 1.032414883375167847e-01 1.153679937124252319e-01 2.541773319244384766e-01 1.287100315093994141e-01
-1.211565136909484863e-01 -2.856628037989139557e-02 -2.875438034534454346e-01 2.781926393508911133e-01 2.202702313661575317e-01 -1.131492331624031067e-01 -6.926853954792022705e-02 -1.674986034631729126e-01 1.181665584444999695e-01 1.142968162894248962e-01 -9.627800434827804565e-02 -6.918475776910781860e-02 -2.482715435326099396e-02 -4.424992799758911133e-01 -1.755944937467575073e-01 2.025759518146514893e-01 7.300517708063125610e-02 5.780534073710441589e-02 2.798246443271636963e-01 4.735574498772621155e-02 6.689213961362838745e-02 -2.675129473209381104e-01 -1.138611361384391785e-01 -7.623586058616638184e-02 -2.580405585467815399e-02 9.429127722978591919e-02 -2.637309394776821136e-02 -3.420381993055343628e-02 1.175216957926750183e-01 -4.184995591640472412e-01 2.423848025500774384e-02 1.894433051347732544e-01
-1.911168247461318970e-01 7.094399072229862213e-03 -1.223044395446777344e-01 3.290886878967285156e-01 -1.459005624055862427e-01 -2.161506116390228271e-01 -2.838524878025054932e-01 -1.724101752042770386e-01 -9.309309720993041992e-02 8.878812193870544434e-02 -7.928832620382308960e-02 9.980881959199905396e-02 2.224091812968254089e-02 -2.248880267143249512e-01 4.813588038086891174e-02 5.066749826073646545e-02 2.641046345233917236e-01 1.914719194173812866e-01 9.723790921270847321e-03 5.058273673057556152e-02 1.421165913343429565e-01 -3.941695392131805420e-01 -4.269339144229888916e-02 -1.287121623754501343e-01 -2.533725500106811523e-01 1.882810443639755249e-01 -5.376161634922027588e-02 -2.802046947181224823e-03 2.926664054393768311e-02 -3.162998557090759277e-01 1.817133724689483643e-01 1.833561509847640991e-01
-1.040726006031036377e-01 -9.018675237894058228e-02 7.429351657629013062e-02 3.102739155292510986e-01 2.459889948368072510e-01 -1.190347373485565186e-01 1.106371432542800903e-01 2.221300899982452393e-01 -3.155206143856048584e-01 -2.778338734060525894e-03 2.954875528812408447e-01 -1.247335318475961685e-02 -1.573178321123123169e-01 9.665991365909576416e-02 -7.627546787261962891e-02 -2.919073402881622314e-02 2.371906191110610962e-01 -2.395439893007278442e-01 -2.371511794626712799e-02 2.284793257713317871e-01 2.049114257097244263e-01 -9.945510327816009521e-02 -8.164396882057189941e-02 -1.477174013853073120e-01 -1.640494465827941895e-01 -2.182220816612243652e-01 -1.922219395637512207e-01 2.437936961650848389e-01 -1.528453826904296875e-01 -9.611367247998714447e-03 2.146041393280029297e-01 1.673114597797393799e-01
-1.424863375723361969e-02 3.730766177177429199e-01 -6.587309762835502625e-03 3.027699887752532959e-01 1.006425172090530396e-02 -1.131031662225723267e-01 -3.197630643844604492e-01 -8.840825408697128296e-02 -4.837466776371002197e-02 -8.259698748588562012e-02 1.639990508556365967e-01 -2.816942632198333740e-01 6.874704360961914062e-02 -2.184225432574748993e-02 -6.798853725194931030e-02 7.355741411447525024e-02 1.329762786626815796e-01 3.387158736586570740e-02 1.164178997278213501e-01 2.609370052814483643e-01 2.310053259134292603e-01 -5.479415133595466614e-02 -9.780631214380264282e-02 -1.019680127501487732e-01 -1.927751898765563965e-01 -4.265186488628387451e-01 1.585435122251510620e-01 3.074795706197619438e-03 -4.530853778123855591e-02 -2.968778610229492188e-01 -6.166684627532958984e-02 1.658373698592185974e-02
1.658153906464576721e-02 2.098519802093505859e-01 -3.473121225833892822e-01 2.021413594484329224e-01 -1.000570356845855713e-01 1.358934789896011353e-01 -1.011364683508872986e-01 1.812881380319595337e-01 2.379698120057582855e-02 -6.930482387542724609e-02 3.122420608997344971e-02 -5.457514896988868713e-03 5.310144647955894470e-02 -3.468231260776519775e-01 -9.499283134937286377e-02 -1.597339957952499390e-01 1.966992616653442383e-01 5.120805278420448303e-02 1.755814552307128906e-01 -6.445108354091644287e-02 2.976268529891967773e-01 -9.750913828611373901e-02 2.426850646734237671e-01 -2.303149253129959106e-01 -1.881317794322967529e-01 -1.509771198034286499e-01 -1.190244182944297791e-01 3.666061460971832275e-01 -1.493346691131591797e-01 -1.243884637951850891e-01 1.204674914479255676e-01 1.150755137205123901e-01
1.260288339108228683e-02 -3.877374902367591858e-02 -1.386800706386566162e-01 1.517768502235412598e-01 1.022522449493408203e-01 -1.282858848571777344e-01 -1.872672140598297119e-01 -1.370298564434051514e-01 -2.862893044948577881e-01 9.324408322572708130e-02 1.548733860254287720e-01 1.637043505907058716e-01 -1.251475214958190918e-01 1.216695830225944519e-01 -4.068658947944641113e-01 9.735783189535140991e-02 -3.972433507442474365e-02 2.644575834274291992e-01 3.024104535579681396e-01 -1.807841509580612183e-01 1.441339403390884399e-01 -9.220756590366363525e-02 -3.203252255916595459e-01 -2.324277162551879883e-02 -1.175013855099678040e-01 6.350439786911010742e-02 1.348973624408245087e-02 2.115857601165771484e-01 2.158454209566116333e-01 -1.278400272130966187e-01 2.729028165340423584e-01 -1.055847201496362686e-02
9.657030925154685974e-03 1.316197514533996582e-01 -2.451394870877265930e-02 2.406661808490753174e-01 1.469267606735229492e-01 -2.325259000062942505e-01 -2.283568680286407471e-01 -1.120950058102607727e-01 -2.887980043888092041e-01 1.451313495635986328e-01 2.658400684595108032e-03 -1.317741069942712784e-02 -4.692913219332695007e-02 -1.473764777183532715e-01 -7.723918557167053223e-02 4.370184242725372314e-01 3.784016072750091553e-01 2.159218490123748779e-01 2.074460536241531372e-01 -9.722834825515747070e-02 6.450619548559188843e-02 -7.759585976600646973e-02 -1.582951098680496216e-01 7.309218496084213257e-02 -3.949068859219551086e-02 -9.300904721021652222e-02 -1.945641934871673584e-01 -1.481325482018291950e-03 1.923455484211444855e-02 -5.896976590156555176e-02 -3.468244969844818115e-01 5.559871345758438110e-02
4.641799256205558777e-02 3.632694482803344727e-01 -2.326157838106155396e-01 -7.274432480335235596e-02 1.293791085481643677e-01 1.147978678345680237e-01 -1.385824829339981079e-01 5.834744125604629517e-02 -1.443372666835784912e-01 5.860551446676254272e-02 1.337806582450866699e-01 -2.028978019952774048e-01 -7.493164390325546265e-02 1.078988462686538696e-01 -5.938201770186424255e-02 -6.241409108042716980e-02 3.788315057754516602e-01 2.845664322376251221e-02 1.634445339441299438e-01 4.034942090511322021e-01 1.910730898380279541e-01 -1.871460229158401489e-01 -3.728852793574333191e-02 9.876977652311325073e-02 -3.682341575622558594e-01 8.270169049501419067e-02 -8.682528138160705566e-02 -1.737560145556926727e-02 5.326465144753456116e-02 -1.160701140761375427e-01 2.239337861537933350e-01 1.126285120844841003e-01
1.205911487340927124e-01 1.507754474878311157e-01 -1.351281851530075073e-01 2.056330889463424683e-01 7.098072022199630737e-02 -1.412847787141799927e-01 -4.031281173229217529e-01 -8.685346692800521851e-02 4.362181574106216431e-02 -3.848957642912864685e-02 1.784708201885223389e-01 -1.929349303245544434e-01 -2.611199617385864258e-01 -2.779162488877773285e-02 6.108443811535835266e-02 -4.741520155221223831e-03 -2.143049612641334534e-02 1.147564053535461426e-01 1.327419728040695190e-01 1.498575210571289062e-01 1.984661221504211426e-01 -7.118291407823562622e-02 -2.250608056783676147e-01 1.188533231616020203e-01 -4.221161305904388428e-01 -2.450893670320510864e-01 -1.756220124661922455e-02 9.054487943649291992e-02 -2.569176256656646729e-01 -1.525147259235382080e-01 2.115503698587417603e-01 -1.350403279066085815e-01
-9.273195266723632812e-02 7.540108170360326767e-03 -1.526441574096679688e-01 4.699512124061584473e-01 1.273812949657440186e-01 -1.357624083757400513e-01 5.360417068004608154e-02 -9.966938197612762451e-02 -8.767030388116836548e-02 -1.168967187404632568e-01 1.927958279848098755e-01 4.581590369343757629e-02 7.621745020151138306e-02 -1.786408722400665283e-01 -1.915758699178695679e-01 5.414733290672302246e-02 2.795721292495727539e-01 3.037603497505187988e-01 -3.721223771572113037e-02 1.505836248397827148e-01 8.065802603960037231e-02 -4.265452548861503601e-02 -1.185494363307952881e-01 3.322308510541915894e-02 2.186125377193093300e-03 -1.923894137144088745e-01 -4.191052317619323730e-01 1.699478030204772949e-01 -6.181089673191308975e-03 -2.869770228862762451e-01 1.374101638793945312e-01 3.082488104701042175e-02
8.413474075496196747e-03 7.266545668244361877e-03 -6.767140328884124756e-02 2.815476655960083008e-01 9.199392050504684448e-02 -7.736521959304809570e-02 -7.169526815414428711e-02 -8.943875879049301147e-02 -1.339806765317916870e-01 -1.368614435195922852e-01 1.832921653985977173e-01 2.745400965213775635e-01 -5.995412543416023254e-02 -1.327484101057052612e-01 -2.042237371206283569e-01 2.312899082899093628e-01 2.545692026615142822e-01 2.885125577449798584e-01 3.301879018545150757e-02 2.068396890535950661e-03 -2.306499751284718513e-03 -1.680963039398193359e-01 -3.275406062602996826e-01 1.782884746789932251e-01 -5.461977049708366394e-02 -2.380575686693191528e-01 -2.895441949367523193e-01 1.385070085525512695e-01 1.177131906151771545e-01 -3.287883102893829346e-01 1.249919757246971130e-01 -9.820500016212463379e-02
-5.241254344582557678e-02 -1.313840001821517944e-01 -1.744991689920425415e-01 2.561497986316680908e-01 -5.630243569612503052e-03 1.901756227016448975e-01 -5.217487737536430359e-02 3.447920829057693481e-02 -2.535590231418609619e-01 1.095623336732387543e-02 -2.030953466892242432e-01 -2.720581889152526855e-01 -6.952861696481704712e-02 -3.977198898792266846e-01 -2.203472852706909180e-01 -1.936457902193069458e-01 2.875930368900299072e-01 2.334212064743041992e-01 1.765659898519515991e-01 9.187718480825424194e-02 1.003068238496780396e-01 -1.912160515785217285e-01 2.986373901367187500e-01 -1.379247456789016724e-01 -1.736049205064773560e-01 -1.524352878332138062e-01 5.444125458598136902e-02 -6.934376433491706848e-03 -7.152131199836730957e-02 -1.254731714725494385e-01 -5.452855955809354782e-03 7.846040278673171997e-02
-5.885602161288261414e-02 7.161697000265121460e-02 -1.751376092433929443e-01 -1.332770138978958130e-01 2.286687865853309631e-02 -6.408718973398208618e-02 -1.537681818008422852e-01 -2.576560676097869873e-01 -7.105868309736251831e-02 8.943928033113479614e-02 -1.061414480209350586e-01 -2.536356821656227112e-02 9.302251040935516357e-02 -3.164676576852798462e-02 -7.553302496671676636e-02 -8.367440104484558105e-02 2.542041242122650146e-01 1.874927431344985962e-01 1.390688121318817139e-01 -9.731935337185859680e-03 9.214145690202713013e-02 -3.396908938884735107e-01 -3.209048211574554443e-01 -1.615465879440307617e-01 1.978766173124313354e-01 -1.344406604766845703e-01 -2.166273593902587891e-01 2.033153027296066284e-01 2.187410295009613037e-01 -1.751967519521713257e-01 4.204811453819274902e-01 1.672876328229904175e-01
2.624692916870117188e-01 -8.289884775876998901e-02 -1.862995177507400513e-01 -4.962889105081558228e-02 8.893175423145294189e-02 -2.481840737164020538e-02 -4.955634474754333496e-01 -1.243284866213798523e-01 -2.607364356517791748e-01 -1.479783803224563599e-01 3.964715451002120972e-02 -1.223307773470878601e-01 -1.091151982545852661e-01 -1.270169913768768311e-01 -1.735070645809173584e-01 6.082396954298019409e-02 1.751495748758316040e-01 -9.633299708366394043e-02 -3.009614720940589905e-02 -4.796615242958068848e-02 -1.487360298633575439e-01 -1.063187643885612488e-01 -8.823069185018539429e-02 1.531452983617782593e-01 -1.930075585842132568e-01 -4.952210560441017151e-02 7.071978598833084106e-02 2.891744375228881836e-01 -2.282855473458766937e-02 -4.451748728752136230e-01 1.111803278326988220e-01 -4.496260732412338257e-02
1.058553755283355713e-01 3.490630686283111572e-01 -2.177085876464843750e-01 4.467643499374389648e-01 -1.630199849605560303e-01 -4.771860316395759583e-02 2.010624669492244720e-02 1.031553000211715698e-02 -5.512657389044761658e-02 -1.501968204975128174e-01 -1.224903166294097900e-01 -1.929769217967987061e-01 -2.403769195079803467e-01 -4.840635135769844055e-02 -6.038011610507965088e-02 -6.829071789979934692e-02 2.209243178367614746e-01 5.579462647438049316e-02 1.143694967031478882e-01 3.332035839557647705e-01 -4.800497367978096008e-02 -1.768596321344375610e-01 -2.250737100839614868e-01 8.582525700330734253e-02 -4.821671918034553528e-02 -1.753042936325073242e-01 5.463192611932754517e-02 -9.329191595315933228e-02 -1.233134698122739792e-02 -2.622570693492889404e-01 2.426509261131286621e-01 -6.424228847026824951e-02
8.844769746065139771e-02 -6.229228898882865906e-02 1.119355950504541397e-02 1.911312192678451538e-01 -9.331450797617435455e-03 -8.301952481269836426e-02 -4.819301068782806396e-01 -4.970311000943183899e-02 -2.813019156455993652e-01 -5.471818149089813232e-02 1.063447445631027222e-01 9.315027296543121338e-02 -1.460502296686172485e-01 -6.813310086727142334e-02 -1.674370318651199341e-01 -1.866264641284942627e-01 1.267580986022949219e-01 1.141980960965156555e-01 3.223955929279327393e-01 9.032475203275680542e-02 -1.218632683157920837e-01 -1.401704996824264526e-01 -3.259668648242950439e-01 -6.008586287498474121e-02 -1.422324925661087036e-01 -3.879302144050598145e-01 5.342022702097892761e-02 1.273693740367889404e-01 4.973673447966575623e-02 2.495057880878448486e-03 -4.440520703792572021e-02 1.979077160358428955e-01
-2.215283960103988647e-01 5.710412934422492981e-02 -3.643781542778015137e-01 1.367974579334259033e-01 -3.220593929290771484e-02 -6.037718430161476135e-02 2.229910902678966522e-02 1.543723139911890030e-02 -4.892656952142715454e-02 -1.077681183815002441e-01 -3.682890161871910095e-02 2.472626417875289917e-01 1.779967993497848511e-01 1.380603611469268799e-01 -9.190380573272705078e-02 1.263084113597869873e-01 4.921249151229858398e-01 1.937265396118164062e-01 6.798582524061203003e-02 3.510548546910285950e-02 1.071497499942779541e-01 -3.081099689006805420e-01 -2.368656545877456665e-01 -8.399002999067306519e-02 -1.334167420864105225e-01 -9.499242156744003296e-02 -5.480900779366493225e-02 7.602419704198837280e-02 1.635914295911788940e-01 -2.970498204231262207e-01 1.109854802489280701e-01 -1.450686007738113403e-01
-2.634721994400024414e-01 2.527390792965888977e-02 3.856821451336145401e-03 3.035894334316253662e-01 7.934176176786422729e-02 -2.657826244831085205e-02 -3.871972858905792236e-02 -1.355799883604049683e-01 -1.810541376471519470e-03 -2.675877809524536133e-01 6.925171613693237305e-02 -2.668927051126956940e-02 -1.692703366279602051e-02 -2.147326171398162842e-01 -1.542026549577713013e-01 2.132109850645065308e-01 2.686345875263214111e-01 2.965934276580810547e-01 5.071450769901275635e-02 -1.588484458625316620e-02 1.576696708798408508e-02 -1.743075251579284668e-01 -3.342336118221282959e-01 5.384837836027145386e-02 -5.237839650362730026e-03 -6.508328369818627834e-04 -4.148836731910705566e-01 2.100788354873657227e-01 3.978883847594261169e-02 -1.253368556499481201e-01 2.519904375076293945e-01 1.133572682738304138e-01
-1.170317176729440689e-02 1.263473629951477051e-01 -1.652674525976181030e-01 2.674377560615539551e-01 1.709649413824081421e-01 -1.300570517778396606e-01 -3.701034188270568848e-02 -2.126184403896331787e-01 -1.889197230339050293e-01 1.110124364495277405e-01 1.355384737253189087e-01 8.562508225440979004e-02 1.364900637418031693e-02 -2.746884897351264954e-02 -2.811832726001739502e-01 -6.521081086248159409e-03 2.285448163747787476e-01 3.079272806644439697e-01 1.405145078897476196e-01 2.191528081893920898e-01 4.927521198987960815e-02 -3.098614513874053955e-01 -8.149933815002441406e-02 1.436600238084793091e-01 -1.036307513713836670e-01 -2.864064462482929230e-02 2.651501893997192383e-01 2.350367009639739990e-01 3.270716220140457153e-02 2.054087966680526733e-01 3.361979722976684570e-01 6.807205080986022949e-02
2.514355117455124855e-03 5.014052987098693848e-02 1.048869732767343521e-02 1.324310898780822754e-01 2.000473141670227051e-01 -1.561642587184906006e-01 -3.964083492755889893e-01 2.123787999153137207e-01 -4.853523150086402893e-02 -3.243130743503570557e-01 1.830971837043762207e-01 9.314300864934921265e-02 -1.075658947229385376e-01 -3.139617741107940674e-01 -3.654353022575378418e-01 -2.877383492887020111e-02 9.773200750350952148e-02 8.466502279043197632e-02 2.486692219972610474e-01 -1.607646495103836060e-01 -1.687283366918563843e-01 1.311353780329227448e-02 -1.070848181843757629e-01 -3.976936265826225281e-02 -9.448480606079101562e-02 -2.572927474975585938e-01 1.905403733253479004e-01 2.795718982815742493e-02 -2.685710042715072632e-02 -1.385745555162429810e-01 7.356179505586624146e-02 1.878614872694015503e-01
-2.620772458612918854e-02 -2.989943511784076691e-02 -2.624908089637756348e-01 -1.559434179216623306e-02 -8.787791430950164795e-02 9.348196536302566528e-02 -1.786145418882369995e-01 -1.180445104837417603e-01 2.062078714370727539e-01 1.144097596406936646e-01 -3.253513574600219727e-01 -4.277183488011360168e-02 -2.750325365923345089e-04 9.113007225096225739e-03 -2.982343435287475586e-01 -4.291652515530586243e-02 -1.295596593990921974e-03 1.317528658546507359e-03 3.201890364289283752e-02 2.870463393628597260e-02 1.369381844997406006e-01 -3.650379180908203125e-01 -1.426472365856170654e-01 -3.237564489245414734e-02 -2.811136543750762939e-01 -1.540402173995971680e-01 4.050269722938537598e-02 2.618877887725830078e-01 -1.265103369951248169e-01 -1.792629361152648926e-01 2.807887792587280273e-01 3.709411621093750000e-01
-3.708681464195251465e-01 1.453999578952789307e-01 -9.372700750827789307e-02 4.854600876569747925e-02 -1.604931801557540894e-01 -2.890204451978206635e-02 -8.130254596471786499e-02 -2.378578111529350281e-02 -2.428722232580184937e-01 -2.099829465150833130e-01 -2.071524560451507568e-01 -1.877563595771789551e-01 -2.141122221946716309e-01 1.030063480138778687e-01 -7.592789828777313232e-02 7.364410907030105591e-02 2.251074463129043579e-01 -7.228866964578628540e-02 2.847086489200592041e-01 -3.324259072542190552e-02 3.417598903179168701e-01 -3.199975192546844482e-02 -2.052751928567886353e-01 -3.168671205639839172e-02 -1.057179570198059082e-01 -6.612429395318031311e-03 -1.896272003650665283e-01 1.112297400832176208e-01 1.465907096862792969e-01 -1.140288859605789185e-01 3.789154291152954102e-01 -1.042601764202117920e-01
-2.134003676474094391e-02 7.427909225225448608e-02 -1.158819645643234253e-01 -3.391019254922866821e-02 1.887456029653549194e-01 2.952562458813190460e-02 2.642898857593536377e-01 -8.375860005617141724e-02 -3.014722764492034912e-01 9.658304601907730103e-02 1.698795706033706665e-01 -1.962822079658508301e-01 1.688279770314693451e-02 -6.231213733553886414e-02 -2.365510612726211548e-01 -8.772630244493484497e-03 1.083403974771499634e-01 -9.252715855836868286e-03 1.255053132772445679e-01 2.857073247432708740e-01 -8.239086717367172241e-02 -9.064083546400070190e-02 -1.127344369888305664e-01 -1.849596351385116577e-01 -2.027254253625869751e-01 -2.566600739955902100e-01 -2.874194979667663574e-01 4.054740667343139648e-01 1.154921203851699829e-01 3.532861173152923584e-02 1.765815466642379761e-01 2.596174180507659912e-01
-1.798671334981918335e-01 -1.233987882733345032e-02 -9.361846745014190674e-02 1.910393089056015015e-01 -1.523026227951049805e-01 -2.264141142368316650e-01 -3.140566051006317139e-01 -1.756981946527957916e-02 -1.140178069472312927e-01 1.899753659963607788e-01 -1.985962539911270142e-01 -1.373523566871881485e-02 -5.739789828658103943e-02 -3.978922367095947266e-01 7.923762314021587372e-03 2.572528459131717682e-02 1.682800352573394775e-01 1.193264722824096680e-01 -6.563309580087661743e-02 1.413453519344329834e-01 8.261067420244216919e-02 -4.053332209587097168e-01 -2.806740403175354004e-01 1.101220175623893738e-01 -2.759381532669067383e-01 2.706781588494777679e-02 -9.220956265926361084e-02 1.753855198621749878e-01 -5.914983805269002914e-03 -5.426903069019317627e-02 2.230217158794403076e-01 7.409916259348392487e-03
-8.119363337755203247e-02 1.698411554098129272e-01 -4.430566430091857910e-01 1.645895540714263916e-01 -1.471105068922042847e-01 -4.071131721138954163e-02 -6.475873291492462158e-03 1.337126940488815308e-01 -9.964975714683532715e-02 -2.549573965370655060e-02 -7.856310904026031494e-02 -5.064876377582550049e-02 -3.727930486202239990e-01 -1.630786955356597900e-01 -1.029111966490745544e-01 -3.686701413244009018e-03 1.015869826078414917e-01 2.597420290112495422e-02 1.514784395694732666e-01 1.171717122197151184e-01 -6.661189347505569458e-02 -7.130460441112518311e-02 -2.786841094493865967e-01 2.344603389501571655e-01 8.344534039497375488e-02 -3.312030434608459473e-01 -2.197286784648895264e-01 -3.189622238278388977e-02 -1.408265978097915649e-01 -2.690475583076477051e-01 2.362928092479705811e-01 2.498653344810009003e-02
-2.502332925796508789e-01 -2.545932233333587646e-01 -1.054512113332748413e-01 2.936164140701293945e-01 2.592788040637969971e-01 6.429363042116165161e-02 6.146669760346412659e-02 1.386148482561111450e-01 -1.657374799251556396e-01 4.843227937817573547e-02 1.494543403387069702e-01 -2.437972277402877808e-02 -1.449937466531991959e-02 2.255593985319137573e-01 -2.354941219091415405e-01 5.123790353536605835e-02 1.619057506322860718e-01 -2.133258134126663208e-01 4.134767130017280579e-02 1.178136095404624939e-01 3.191497027873992920e-01 -1.252997666597366333e-01 -3.028343617916107178e-02 -3.742659837007522583e-02 -1.734498143196105957e-01 -2.590650618076324463e-01 -1.777711808681488037e-01 2.942563593387603760e-01 -1.687697619199752808e-01 -1.490955203771591187e-01 1.232656463980674744e-01 1.746037006378173828e-01
5.723129212856292725e-02 8.801333606243133545e-02 -1.726901829242706299e-01 2.653985023498535156e-01 1.531337797641754150e-01 -3.398450557142496109e-03 -4.245960712432861328e-01 -3.079117462038993835e-02 9.797316044569015503e-02 -1.067726463079452515e-01 -1.229832246899604797e-01 -1.510928124189376831e-01 9.238672442734241486e-03 1.460347324609756470e-01 -2.129656970500946045e-01 6.108570843935012817e-02 6.491305679082870483e-02 2.586063444614410400e-01 2.544544339179992676e-01 8.413279056549072266e-02 2.335624843835830688e-01 -1.456176638603210449e-01 -1.529129445552825928e-01 -1.057350039482116699e-01 -3.077901899814605713e-01 -4.072594046592712402e-01 -2.880893833935260773e-02 7.502712309360504150e-02 -1.036766394972801208e-01 5.847509577870368958e-02 -9.611942619085311890e-02 -1.043192073702812195e-01
-1.759855076670646667e-02 1.731006056070327759e-01 2.583971247076988220e-02 1.439348608255386353e-01 6.612429022789001465e-02 -1.428785175085067749e-01 -2.157863378524780273e-01 7.640397548675537109e-02 -1.552882343530654907e-01 -5.467093735933303833e-02 5.655442923307418823e-02 -1.817974075675010681e-02 -3.359376490116119385e-01 -4.759171977639198303e-02 -1.115859895944595337e-01 9.751982986927032471e-02 7.095105946063995361e-02 3.564019203186035156e-01 1.821743249893188477e-01 1.542302221059799194e-01 1.296949237585067749e-01 1.478160321712493896e-01 -5.982862040400505066e-02 2.236643247306346893e-02 3.139900416135787964e-02 -5.656209588050842285e-02 -1.237526256591081619e-02 3.276350498199462891e-01 -1.008642911911010742e-01 -4.019224345684051514e-01 4.073994457721710205e-01 -1.492898762226104736e-01
-2.497331798076629639e-02 1.724402606487274170e-01 -2.041577994823455811e-01 -1.611539125442504883e-01 -5.417082458734512329e-02 -1.300557106733322144e-01 -5.173596367239952087e-02 1.278351396322250366e-01 -1.601762920618057251e-01 -1.652051322162151337e-02 7.324571162462234497e-02 -6.020070239901542664e-02 -5.593144893646240234e-02 2.706683799624443054e-02 -1.408905684947967529e-01 3.823943436145782471e-02 1.607654392719268799e-01 -3.016749620437622070e-01 -5.365265160799026489e-02 1.805958598852157593e-01 1.475295703858137131e-02 -3.489336669445037842e-01 -5.046656727790832520e-02 2.377962507307529449e-02 -3.626231551170349121e-01 -6.386725604534149170e-02 -2.030826210975646973e-01 2.185792624950408936e-01 1.142878606915473938e-01 -1.432654708623886108e-01 4.444310963153839111e-01 2.643848657608032227e-01
-6.432574987411499023e-02 -1.151119098067283630e-01 -3.871255740523338318e-02 2.835613191127777100e-01 -1.116650328040122986e-01 1.505623012781143188e-01 -4.350691139698028564e-01 -1.372940987348556519e-01 -8.613349497318267822e-02 -5.736514180898666382e-02 1.401743572205305099e-02 -3.196185082197189331e-02 -1.907391659915447235e-02 -1.218778453767299652e-02 -1.286501884460449219e-01 -2.268657684326171875e-01 1.261161714792251587e-01 6.685736030340194702e-02 1.626987755298614502e-01 3.273575799539685249e-03 1.139048337936401367e-01 -1.715231537818908691e-01 -4.364466965198516846e-01 -1.049706786870956421e-01 -8.654680103063583374e-02 -2.559025287628173828e-01 -1.831441819667816162e-01 1.899408400058746338e-01 -2.083600908517837524e-01 1.349105536937713623e-01 -1.168437674641609192e-01 2.614476978778839111e-01
2.286741696298122406e-02 5.045070312917232513e-03 -3.677426576614379883e-01 5.077205970883369446e-02 6.288161128759384155e-02 -1.681447625160217285e-01 -3.495163023471832275e-01 4.129530116915702820e-02 -1.024508569389581680e-02 3.724386692047119141e-01 2.673106491565704346e-01 -8.860305696725845337e-02 -2.727195061743259430e-02 -1.606856137514114380e-01 -1.475530862808227539e-01 7.345318049192428589e-02 1.841293573379516602e-01 1.248372197151184082e-01 3.996896743774414062e-01 2.167665511369705200e-01 1.164680570363998413e-01 -1.477529406547546387e-01 -2.671591937541961670e-01 -7.373264431953430176e-02 -8.907490968704223633e-02 1.788305491209030151e-01 -5.245402082800865173e-02 -4.960314929485321045e-02 -1.529239676892757416e-02 -9.194808453321456909e-02 -9.192004799842834473e-02 -5.473187565803527832e-02
3.921312838792800903e-02 3.090046942234039307e-01 -4.092314280569553375e-03 2.389236837625503540e-01 3.800522685050964355e-01 -1.082785874605178833e-01 -8.689213544130325317e-02 1.494451910257339478e-01 -3.846842795610427856e-03 8.408278226852416992e-02 5.132768303155899048e-03 -1.194627061486244202e-01 -1.724030822515487671e-01 -2.962600588798522949e-01 -2.399529665708541870e-01 1.338260471820831299e-01 -1.143330782651901245e-01 3.670705109834671021e-02 2.479570806026458740e-01 7.197442650794982910e-02 2.589244246482849121e-01 -2.487334609031677246e-01 -1.063032746315002441e-01 -1.213693767786026001e-01 -2.956213802099227905e-02 -3.929024338722229004e-01 1.934291422367095947e-01 1.295532099902629852e-02 -5.972349084913730621e-03 -9.152088314294815063e-02 -5.946314428001642227e-03 9.037260711193084717e-02
-3.373088315129280090e-02 -3.977377712726593018e-02 2.580097876489162445e-02 1.080443859100341797e-01 1.313010752201080322e-01 1.263123750686645508e-01 -2.619565427303314209e-01 3.743424415588378906e-01 -1.704614236950874329e-02 1.584197431802749634e-01 3.842455521225929260e-02 -1.230165138840675354e-01 5.340087786316871643e-02 -5.195958614349365234e-01 -1.927357912063598633e-01 1.068545877933502197e-01 2.723597586154937744e-01 1.303403377532958984e-01 1.266593392938375473e-02 -5.464513972401618958e-02 2.146035730838775635e-01 -1.096918284893035889e-01 -2.444170042872428894e-02 1.142626553773880005e-01 -9.087304770946502686e-02 -2.161886394023895264e-01 -5.309969186782836914e-02 2.945155799388885498e-01 -1.759931892156600952e-01 -1.746344715356826782e-01 6.337360292673110962e-02 5.918387323617935181e-02
1.304045319557189941e-01 -1.154570281505584717e-01 -1.171772927045822144e-02 1.854438483715057373e-01 -1.503524929285049438e-01 -1.623122394084930420e-02 -4.345687925815582275e-01 1.476799324154853821e-02 -1.387709826231002808e-01 -1.121942922472953796e-01 1.358861625194549561e-01 5.793417990207672119e-02 -9.065940231084823608e-02 -6.396488100290298462e-02 -9.768398106098175049e-02 -1.882071048021316528e-01 7.277786731719970703e-02 -2.861687727272510529e-02 3.230579793453216553e-01 4.074667021632194519e-02 -1.971090212464332581e-03 -2.942576706409454346e-01 -3.626657724380493164e-01 -1.172991544008255005e-01 -1.741426736116409302e-01 -3.224099576473236084e-01 3.553133457899093628e-02 2.004170864820480347e-01 5.729860812425613403e-02 -1.473863795399665833e-02 -5.645696073770523071e-02 2.929996848106384277e-01
7.706679403781890869e-02 -1.876045465469360352e-01 -7.903207093477249146e-02 6.705648265779018402e-03 -7.874679565429687500e-02 -2.009987831115722656e-01 -3.712465465068817139e-01 -1.553935185074806213e-02 -3.132625222206115723e-01 -3.794257342815399170e-02 1.249090209603309631e-01 -3.160341456532478333e-02 3.442816808819770813e-02 -1.409840583801269531e-01 1.185637041926383972e-01 3.312799334526062012e-02 -2.242542430758476257e-02 7.346820086240768433e-02 3.922360241413116455e-01 3.073140047490596771e-02 -4.843533504754304886e-03 -1.017540227621793747e-02 -1.722293943166732788e-01 -7.811607420444488525e-02 -3.249112665653228760e-01 -3.807621598243713379e-01 -3.925359621644020081e-02 1.875417232513427734e-01 2.527223527431488037e-01 -2.493349276483058929e-02 -2.614012174308300018e-02 2.578703165054321289e-01
1.923567149788141251e-03 2.604383975267410278e-02 -2.202693223953247070e-01 3.046727180480957031e-01 -4.158231243491172791e-02 -1.780502945184707642e-01 3.794601932168006897e-02 -1.081957891583442688e-01 -2.408312261104583740e-01 8.884967118501663208e-02 6.115275621414184570e-02 -4.303579218685626984e-03 -2.246961556375026703e-02 -1.195269599556922913e-01 -9.295964241027832031e-02 1.100128814578056335e-01 2.033442556858062744e-01 2.305274009704589844e-01 1.612118631601333618e-01 3.066957592964172363e-01 2.159843295812606812e-01 -3.116617798805236816e-01 -1.861608624458312988e-01 9.345223009586334229e-02 1.256807334721088409e-02 -3.622132167220115662e-02 1.613439470529556274e-01 1.313913911581039429e-01 3.578103333711624146e-02 1.037681922316551208e-01 4.863544106483459473e-01 1.055450439453125000e-01
-7.619385421276092529e-02 -1.338982582092285156e-01 -1.198742613196372986e-01 2.589512765407562256e-01 -6.914977729320526123e-02 -1.348410695791244507e-01 -2.308890223503112793e-01 -8.676961809396743774e-02 -1.158095821738243103e-01 -2.311568334698677063e-02 -5.810078978538513184e-02 -1.152300387620925903e-01 -2.123156934976577759e-01 -4.304152727127075195e-01 8.308111131191253662e-02 2.662281394004821777e-01 1.490027159452438354e-01 5.859255045652389526e-02 -2.174548655748367310e-01 8.536231517791748047e-02 6.821951270103454590e-02 -2.032188177108764648e-01 -2.536728978157043457e-01 -1.952525973320007324e-01 -3.870142102241516113e-01 -8.298188447952270508e-02 -2.979230694472789764e-02 2.427517324686050415e-01 -6.793782114982604980e-02 -1.105756312608718872e-01 9.605042636394500732e-02 3.374687582254409790e-02
-1.648159921169281006e-01 1.465139091014862061e-01 -5.779741704463958740e-02 1.952182203531265259e-01 1.611032336950302124e-01 -4.370235651731491089e-02 -1.120482832193374634e-01 -6.762967258691787720e-02 -2.031817436218261719e-01 -5.182543396949768066e-02 -8.946977555751800537e-02 -1.203862205147743225e-01 2.253991737961769104e-02 -2.780266106128692627e-01 -7.129079103469848633e-02 3.934588432312011719e-01 4.138736724853515625e-01 1.452533751726150513e-01 -3.093677107244729996e-03 -1.336917430162429810e-01 -7.328011840581893921e-02 -7.054042816162109375e-02 5.878377333283424377e-02 2.483908087015151978e-01 -2.944951653480529785e-01 -2.476473748683929443e-01 -9.353886544704437256e-02 1.685902476310729980e-01 2.251295372843742371e-02 -1.926063597202301025e-01 -1.741954088211059570e-01 1.476862430572509766e-01
1.842126250267028809e-02 1.347984820604324341e-01 -2.075651437044143677e-01 3.662874698638916016e-01 -7.266812026500701904e-02 -4.060450941324234009e-02 -2.090797573328018188e-01 -2.582661621272563934e-02 -2.470633685588836670e-01 -1.930627524852752686e-01 1.147353425621986389e-01 1.350030023604631424e-02 -2.736347913742065430e-01 2.170639485120773315e-02 -1.011340469121932983e-01 1.473389267921447754e-01 2.038183063268661499e-01 2.395029664039611816e-01 3.892449736595153809e-01 -7.029486447572708130e-02 2.279072999954223633e-01 -2.928037941455841064e-01 1.823249459266662598e-01 -8.035101741552352905e-02 -1.006317585706710815e-01 -4.486690461635589600e-02 -2.430167198181152344e-01 -6.828551180660724640e-03 1.368991732597351074e-01 3.018269315361976624e-02 -9.574165940284729004e-02 -3.452644497156143188e-02
1.013994403183460236e-02 2.294772565364837646e-01 -3.381676077842712402e-01 2.269463688135147095e-01 -6.403624266386032104e-02 -6.586144119501113892e-02 -1.536276191473007202e-01 -3.119945898652076721e-02 1.723198778927326202e-02 -6.230125576257705688e-02 6.344147026538848877e-02 -4.942259564995765686e-02 1.551648974418640137e-01 -1.353141516447067261e-01 -1.428493857383728027e-01 -5.599521100521087646e-02 6.645763665437698364e-02 3.024954497814178467e-01 8.045057207345962524e-02 -2.229316160082817078e-02 1.422045379877090454e-01 -1.090373843908309937e-01 -2.552358806133270264e-01 3.374066650867462158e-01 -3.299117460846900940e-02 -1.612177044153213501e-01 -8.424276113510131836e-02 2.510971724987030029e-01 3.342330753803253174e-01 -4.385385662317276001e-03 2.038894295692443848e-01 3.275233507156372070e-01
1.289481371641159058e-01 -3.967855498194694519e-02 1.544235795736312866e-01 -2.742699161171913147e-02 7.848175615072250366e-02 -6.623955070972442627e-02 3.151967003941535950e-02 2.147642970085144043e-01 -1.398356109857559204e-01 -3.748819604516029358e-02 3.047530949115753174e-01 -2.741459198296070099e-02 -5.287765990942716599e-03 1.321971714496612549e-01 -2.288601994514465332e-01 9.897024184465408325e-02 2.115403264760971069e-01 -6.287937611341476440e-02 1.024261265993118286e-01 3.497772812843322754e-01 1.724590547382831573e-02 -2.670022845268249512e-01 -1.096005812287330627e-01 -9.965765476226806641e-02 -1.205186769366264343e-01 -2.517096996307373047e-01 -1.403364390134811401e-01 3.815203309059143066e-01 2.386835403740406036e-02 2.336362004280090332e-02 3.849099278450012207e-01 1.944159716367721558e-01
4.970838502049446106e-02 -2.721315063536167145e-02 -1.908780336380004883e-01 8.161899447441101074e-02 9.242468327283859253e-02 -6.358136236667633057e-02 -5.123369023203849792e-02 -7.206075638532638550e-02 -1.826077699661254883e-01 7.119733374565839767e-03 -4.141362756490707397e-02 2.318347059190273285e-02 -1.637194603681564331e-01 2.879453897476196289e-01 -1.445193439722061157e-01 1.469593867659568787e-02 7.084455341100692749e-02 1.124250665307044983e-01 1.821296662092208862e-01 -4.887122660875320435e-02 1.660537719726562500e-01 -1.636533439159393311e-01 -2.438060492277145386e-01 -2.552088499069213867e-01 6.726890057325363159e-02 4.672940820455551147e-02 1.614142358303070068e-01 4.833389222621917725e-01 -8.042702078819274902e-02 -2.609598338603973389e-01 4.176147282123565674e-01 1.390145719051361084e-01
9.828261286020278931e-02 -1.156301423907279968e-01 -1.274740397930145264e-01 7.189371436834335327e-02 8.062813431024551392e-02 -2.736431658267974854e-01 -1.683233231306076050e-01 -1.272114068269729614e-01 -3.871933817863464355e-01 1.059421524405479431e-02 -7.887714542448520660e-03 1.577158570289611816e-01 3.138094022870063782e-02 -1.194002553820610046e-01 -3.627725839614868164e-01 -1.871195435523986816e-02 2.114724069833755493e-01 -7.134807854890823364e-02 3.940028250217437744e-01 -2.578388154506683350e-02 2.093012481927871704e-01 1.272008717060089111e-01 -5.082941427826881409e-02 2.829402498900890350e-02 -5.547729134559631348e-02 -2.653596550226211548e-02 4.640498012304306030e-02 3.391437530517578125e-01 1.708614379167556763e-01 -8.124732971191406250e-02 2.478890419006347656e-01 1.421590000391006470e-01
-1.264064460992813110e-01 3.004068508744239807e-02 -1.164454817771911621e-01 2.386483550071716309e-01 -4.234629683196544647e-03 -7.974039018154144287e-02 -2.125690728425979614e-01 -3.849273920059204102e-02 -1.640734970569610596e-01 -1.575282588601112366e-02 -1.861253567039966583e-02 -1.335540860891342163e-01 -7.400007545948028564e-02 -2.474737316370010376e-01 -5.684646964073181152e-01 1.982587128877639771e-01 2.188841998577117920e-01 5.354351177811622620e-02 8.125604689121246338e-02 9.257998317480087280e-02 -1.590978950262069702e-01 -1.832853704690933228e-01 1.418291479349136353e-01 -2.135936021804809570e-01 2.960679829120635986e-01 -1.382111608982086182e-01 5.152320116758346558e-02 1.983670145273208618e-01 9.396542608737945557e-02 -8.770404756069183350e-02 2.594156935811042786e-02 1.687659621238708496e-01
-5.593276768922805786e-02 2.252433598041534424e-01 -6.948910653591156006e-02 1.640156805515289307e-01 1.607975736260414124e-02 -1.832656562328338623e-01 -3.783547580242156982e-01 1.159344799816608429e-03 -6.424193736165761948e-03 -7.681983709335327148e-02 -1.121049970388412476e-01 -8.715622872114181519e-02 -8.751751482486724854e-02 -5.496692657470703125e-02 4.662948846817016602e-02 2.603313513100147247e-02 1.865740567445755005e-01 1.520345211029052734e-01 6.689586490392684937e-02 1.728648096323013306e-01 1.324198693037033081e-01 2.399118058383464813e-02 -1.810284852981567383e-01 -5.575327947735786438e-02 -3.337206244468688965e-01 -5.592817664146423340e-01 1.114997565746307373e-01 2.909929454326629639e-01 3.133281320333480835e-02 -4.673698544502258301e-02 6.071274168789386749e-03 -1.643776893615722656e-01
-1.905961930751800537e-01 1.395594924688339233e-01 -3.246604502201080322e-01 4.197362065315246582e-01 -6.520106922835111618e-03 -2.447939477860927582e-02 4.401008412241935730e-02 2.592583000659942627e-02 6.944826245307922363e-02 7.024168968200683594e-02 2.376243174076080322e-01 -1.284096091985702515e-01 1.059200055897235870e-02 -7.624889165163040161e-02 -1.158253997564315796e-01 1.153735443949699402e-02 8.238849043846130371e-02 1.851242333650588989e-01 6.560581922531127930e-02 8.771628886461257935e-02 2.360646426677703857e-01 -1.145016923546791077e-01 -2.247560918331146240e-01 -2.466509491205215454e-01 -1.608832925558090210e-01 1.887179613113403320e-01 1.030588224530220032e-01 1.419528275728225708e-01 1.888194531202316284e-01 -3.429169952869415283e-01 1.271611899137496948e-01 2.494913935661315918e-01
1.727896481752395630e-01 -9.549786150455474854e-02 -1.719742864370346069e-01 -2.347269654273986816e-01 -7.553067803382873535e-02 1.893384009599685669e-02 -1.104324758052825928e-01 1.934203803539276123e-01 -1.469410508871078491e-01 1.236780509352684021e-01 3.221954777836799622e-02 -4.220902174711227417e-02 1.430591195821762085e-01 -7.464998960494995117e-02 -2.390072941780090332e-01 5.819204077124595642e-02 -9.592927992343902588e-03 2.653125524520874023e-01 4.646911025047302246e-01 2.081079334020614624e-01 1.462773978710174561e-01 -2.387009114027023315e-01 -2.893317937850952148e-01 -1.105812788009643555e-01 -2.236023098230361938e-01 -1.331805586814880371e-01 -8.886826224625110626e-03 3.203545212745666504e-01 -4.593740031123161316e-02 7.387150079011917114e-02 2.922851033508777618e-02 1.073147431015968323e-01
8.285378664731979370e-02 -2.989660017192363739e-02 2.020889520645141602e-02 3.779418468475341797e-01 -1.154609397053718567e-01 -2.276364564895629883e-01 5.447614192962646484e-02 -1.204747259616851807e-01 -1.455328017473220825e-01 4.779075086116790771e-02 1.599257439374923706e-01 1.536897476762533188e-02 -1.470508277416229248e-01 -3.187882304191589355e-01 -2.695007622241973877e-01 9.694458544254302979e-02 2.295021414756774902e-01 2.317090928554534912e-01 6.984154880046844482e-02 -8.555556088685989380e-02 5.667124688625335693e-02 -2.946113236248493195e-02 -1.996521949768066406e-01 -1.797981909476220608e-03 1.918567903339862823e-02 -1.403588801622390747e-01 -4.526169598102569580e-01 2.513895332813262939e-01 2.036292999982833862e-01 -1.336489170789718628e-01 3.829788416624069214e-03 4.284580796957015991e-02
-2.600201666355133057e-01 1.006355285644531250e-01 -3.497524857521057129e-01 3.345954120159149170e-01 -1.265389323234558105e-01 -1.386573612689971924e-01 -1.824603676795959473e-01 -2.645275890827178955e-01 -1.454250663518905640e-01 9.015533328056335449e-02 1.895523667335510254e-01 2.243634909391403198e-01 -8.333886414766311646e-02 5.036108940839767456e-02 6.979519128799438477e-02 1.417138129472732544e-01 3.308481574058532715e-01 5.324826762080192566e-02 3.424828946590423584e-01 1.311027556657791138e-01 1.655376702547073364e-01 -6.853754073381423950e-02 1.180244013667106628e-01 7.155288755893707275e-02 -1.201366782188415527e-01 -2.368542253971099854e-01 4.246497526764869690e-02 -4.710372164845466614e-02 -1.094680875539779663e-01 4.046912118792533875e-02 -9.668211638927459717e-02 6.359287351369857788e-02
2.372966110706329346e-01 1.514144688844680786e-01 -1.216451972723007202e-01 1.970110237598419189e-01 1.814357377588748932e-02 -8.055794984102249146e-02 -1.169870942831039429e-01 9.124343842267990112e-02 1.126349195837974548e-01 -4.497081041336059570e-02 1.197580769658088684e-01 -3.344042003154754639e-01 -1.416712999343872070e-01 -2.689382135868072510e-01 5.048691481351852417e-02 -1.425856444984674454e-02 2.233072817325592041e-01 -2.639650925993919373e-02 4.225413501262664795e-01 -6.214096024632453918e-02 1.939872652292251587e-01 -3.116802498698234558e-02 -2.305514365434646606e-01 -3.891757503151893616e-02 -9.614884108304977417e-02 -2.299782484769821167e-01 2.020663917064666748e-01 3.184743821620941162e-01 1.613762080669403076e-01 -1.818978488445281982e-01 -1.105894669890403748e-01 1.754572428762912750e-02
-1.902475506067276001e-01 9.410867094993591309e-02 -2.661465704441070557e-01 4.035651683807373047e-01 1.118718162178993225e-01 5.250874161720275879e-02 8.187343180179595947e-02 1.944676740095019341e-03 -2.478028461337089539e-02 3.202412277460098267e-02 2.384158968925476074e-01 -1.122934147715568542e-01 7.289235293865203857e-02 -1.540403719991445541e-02 -2.475497126579284668e-01 -2.653756411746144295e-03 1.548780649900436401e-01 2.801078557968139648e-02 -1.466665603220462799e-02 4.826700780540704727e-03 -4.134773090481758118e-02 -1.138030961155891418e-01 -1.189912632107734680e-01 -1.974380165338516235e-01 -7.602019608020782471e-02 5.713048204779624939e-02 -1.733499914407730103e-01 1.356774419546127319e-01 3.133532106876373291e-01 -3.122262060642242432e-01 2.524636387825012207e-01 3.893767893314361572e-01
-2.196793109178543091e-01 2.462179362773895264e-01 -1.683571338653564453e-01 1.212842389941215515e-01 -1.619501970708370209e-02 -2.480458468198776245e-02 -3.177735209465026855e-01 -2.197107076644897461e-01 1.324397623538970947e-01 -6.508160382509231567e-02 -1.080402657389640808e-01 -2.546669542789459229e-01 -1.950831264257431030e-01 -1.171968579292297363e-01 -2.272671461105346680e-01 7.984896004199981689e-02 1.689566113054752350e-02 9.308899194002151489e-02 2.425962686538696289e-01 2.671532928943634033e-01 7.660017162561416626e-02 -1.116761416196823120e-01 -3.640096783638000488e-01 2.676863223314285278e-02 -9.846874326467514038e-02 -3.299837112426757812e-01 6.527107954025268555e-02 6.204622983932495117e-02 -1.434987634420394897e-01 -1.023709848523139954e-01 1.194775402545928955e-01 -1.644237637519836426e-01
-2.654899060726165771e-01 5.514041334390640259e-02 -2.808319628238677979e-01 -3.676851466298103333e-02 -4.368680529296398163e-03 -1.619943529367446899e-01 -4.123740494251251221e-01 -5.273790284991264343e-02 -1.941075734794139862e-02 -9.606938809156417847e-02 9.185478836297988892e-02 6.129729002714157104e-02 -3.384808078408241272e-02 -2.606107890605926514e-01 -4.168357849121093750e-01 1.246853992342948914e-01 1.358466595411300659e-01 -5.942415073513984680e-02 1.525295227766036987e-01 -5.183554440736770630e-02 1.117378994822502136e-01 -5.180830508470535278e-02 1.338253468275070190e-01 -1.599841564893722534e-01 2.090779133141040802e-02 -3.718401789665222168e-01 8.951034396886825562e-02 2.216295599937438965e-01 -1.966615021228790283e-01 6.566869467496871948e-02 -7.089927047491073608e-02 1.286015510559082031e-01
1.476902514696121216e-02 2.132269591093063354e-01 -1.139686554670333862e-01 2.205577306449413300e-02 -8.933041244745254517e-02 -5.725549906492233276e-02 -3.149484694004058838e-01 -1.358931139111518860e-02 -9.934546053409576416e-02 9.234547615051269531e-02 1.028744727373123169e-01 1.396089941263198853e-01 -8.913230150938034058e-02 -1.998367160558700562e-01 -1.785975545644760132e-01 6.797704845666885376e-02 4.938323795795440674e-01 3.098017070442438126e-03 5.377834290266036987e-02 7.453009486198425293e-02 3.334510326385498047e-02 -2.787158489227294922e-01 -2.149608433246612549e-01 -2.734575793147087097e-02 -4.547722041606903076e-01 2.236926555633544922e-01 -1.817078441381454468e-01 8.933699131011962891e-02 3.083070740103721619e-02 6.042090803384780884e-02 1.240066513419151306e-01 3.776504099369049072e-02
-2.116898447275161743e-01 -2.329696118831634521e-01 -3.101628422737121582e-01 4.698739573359489441e-02 1.326547116041183472e-01 -3.715472668409347534e-02 -1.066022813320159912e-01 1.245292499661445618e-01 -1.419756710529327393e-01 -4.904338344931602478e-02 2.430350147187709808e-02 1.473245769739151001e-01 -4.823663830757141113e-02 -3.289893865585327148e-01 -1.517361104488372803e-01 8.353475481271743774e-02 2.633299529552459717e-01 1.438281387090682983e-01 3.254787921905517578e-01 -1.183165088295936584e-01 3.304018676280975342e-01 -3.087561428546905518e-01 -1.781970113515853882e-01 -5.991882458329200745e-02 -4.405692592263221741e-02 7.827992737293243408e-02 -2.075743079185485840e-01 4.444625601172447205e-02 7.640226930379867554e-02 1.573400050401687622e-01 9.962892159819602966e-03 1.939221024513244629e-01
-1.285163760185241699e-01 1.223799213767051697e-01 -2.576170256361365318e-03 1.800929158926010132e-01 3.745125830173492432e-01 -2.003577649593353271e-01 -1.550916135311126709e-01 1.630098670721054077e-01 -6.152970716357231140e-02 -7.342310994863510132e-02 3.592287749052047729e-02 -1.969900429248809814e-01 -4.649982228875160217e-02 -2.189670950174331665e-01 -3.513413481414318085e-03 -2.275339514017105103e-01 1.185454577207565308e-01 4.536385461688041687e-02 1.152647286653518677e-01 -1.755506247282028198e-01 8.388822525739669800e-02 -2.871293425559997559e-01 -3.311399221420288086e-01 -1.941337734460830688e-01 -1.539970636367797852e-01 -3.739119768142700195e-01 6.349943578243255615e-02 6.416343152523040771e-02 -2.046373337507247925e-01 -1.995305716991424561e-01 3.722698614001274109e-02 -4.568159207701683044e-02
1.090359985828399658e-01 -1.427361071109771729e-01 6.406858563423156738e-03 5.438771843910217285e-02 -1.404560506343841553e-01 -5.827783793210983276e-02 -3.663772344589233398e-01 1.787134408950805664e-01 -2.621208429336547852e-01 -6.537632644176483154e-02 1.374843269586563110e-01 2.756307274103164673e-02 -9.745699912309646606e-02 9.067290462553501129e-03 -2.896705865859985352e-01 -2.068562805652618408e-01 5.602537421509623528e-04 3.051251405850052834e-03 1.671655923128128052e-01 1.527263522148132324e-01 3.674069419503211975e-02 -4.092738032341003418e-01 -1.631637513637542725e-01 -8.440999686717987061e-02 -2.587011754512786865e-01 -3.854520618915557861e-01 2.102324962615966797e-01 7.431480288505554199e-02 -5.960383638739585876e-02 3.862315416336059570e-02 4.688850790262222290e-02 1.420463919639587402e-01
-1.725704036653041840e-02 2.876593917608261108e-02 -2.840938270092010498e-01 1.156298890709877014e-01 -1.668762713670730591e-01 -5.623352155089378357e-02 -3.040091693401336670e-01 6.363551318645477295e-02 -3.528805449604988098e-03 -1.065231338143348694e-01 6.791280955076217651e-02 2.767195738852024078e-02 -7.629536837339401245e-02 -2.132116705179214478e-01 -4.604005217552185059e-01 4.919044207781553268e-03 2.096717953681945801e-01 5.957509391009807587e-03 -2.031637430191040039e-01 -1.301205605268478394e-01 -9.387203305959701538e-02 -2.238626033067703247e-01 -1.370594203472137451e-01 2.866615727543830872e-02 -1.935008615255355835e-01 -3.777188807725906372e-02 -9.788634255528450012e-03 3.214261531829833984e-01 -3.325829049572348595e-03 -2.624866962432861328e-01 2.843132615089416504e-01 1.566569954156875610e-01
1.765977032482624054e-02 -5.813918635249137878e-02 -7.390653342008590698e-02 3.133364021778106689e-01 -8.254873752593994141e-02 -3.083079159259796143e-01 -7.758536189794540405e-02 -3.130351379513740540e-02 -2.550452761352062225e-02 -1.944238394498825073e-01 -2.076206356287002563e-02 -4.237869009375572205e-02 -1.952413916587829590e-01 2.286088466644287109e-02 -2.638274431228637695e-01 1.665658503770828247e-02 -1.612367294728755951e-02 2.962610125541687012e-01 1.508381813764572144e-01 2.745538763701915741e-02 8.481708168983459473e-02 -3.849267214536666870e-02 -3.625779449939727783e-01 -1.165177598595619202e-01 5.812580138444900513e-02 -1.308534443378448486e-01 2.252021282911300659e-01 2.056554555892944336e-01 4.085212200880050659e-02 -1.104977279901504517e-01 4.909719824790954590e-01 -3.002407215535640717e-02
9.045159816741943359e-02 1.596364825963973999e-01 -1.606756001710891724e-01 2.196310311555862427e-01 -2.969316020607948303e-02 1.996876485645771027e-02 -2.069406509399414062e-01 2.404537796974182129e-01 -1.360205411911010742e-01 -5.778363719582557678e-02 8.780307322740554810e-02 2.508477866649627686e-01 -2.989645302295684814e-01 -2.683350145816802979e-01 -1.666762381792068481e-01 1.617395430803298950e-01 1.090751290321350098e-01 2.646949291229248047e-01 -7.211331278085708618e-03 1.815254986286163330e-01 9.831266943365335464e-04 -9.219878166913986206e-02 -1.136769503355026245e-01 1.756179779767990112e-01 -1.936009339988231659e-02 -3.186963200569152832e-01 -2.424378246068954468e-01 1.077916100621223450e-01 -1.063483655452728271e-01 -1.265979111194610596e-01 3.383823335170745850e-01 -3.393832594156265259e-02
-1.476738005876541138e-01 1.894054561853408813e-01 -6.921945512294769287e-02 2.197661399841308594e-01 -7.717634737491607666e-02 4.394852742552757263e-02 -1.933047920465469360e-01 -1.015620157122612000e-01 -3.026658892631530762e-01 -1.870393604040145874e-01 2.037424296140670776e-01 -7.457765191793441772e-02 -3.252685368061065674e-01 -1.540144234895706177e-01 2.955971751362085342e-03 -2.429897524416446686e-02 2.735067605972290039e-01 1.441977024078369141e-01 2.451849281787872314e-01 -9.446916729211807251e-02 2.107394784688949585e-01 -2.101052999496459961e-01 2.403232753276824951e-01 -2.004500478506088257e-01 -3.427532315254211426e-02 -1.715169399976730347e-01 -3.262937963008880615e-01 -7.093348354101181030e-02 -5.308129638433456421e-02 2.067985944449901581e-02 5.665693432092666626e-02 1.737829893827438354e-01
8.649635314941406250e-02 4.645320028066635132e-02 -1.263132244348526001e-01 1.245873272418975830e-01 1.002905294299125671e-01 -1.684849262237548828e-01 -6.957772374153137207e-02 -2.203243821859359741e-01 -3.118986487388610840e-01 8.543519675731658936e-02 1.090052425861358643e-01 1.721164435148239136e-01 -1.068224161863327026e-01 -1.798098981380462646e-01 -8.207035064697265625e-02 1.561850458383560181e-01 1.557706594467163086e-01 2.031649649143218994e-01 2.261387407779693604e-01 2.259640246629714966e-01 3.123688101768493652e-01 -1.447910517454147339e-01 -1.194454580545425415e-01 1.474636197090148926e-01 -1.261321306228637695e-01 -1.280779391527175903e-01 1.978328973054885864e-01 1.264393925666809082e-01 9.596026688814163208e-02 1.241398975253105164e-01 4.403111040592193604e-01 1.336955577135086060e-01
-4.016109928488731384e-02 1.934402436017990112e-01 -1.800637096166610718e-01 1.878237873315811157e-01 -1.645615249872207642e-01 -1.416268050670623779e-01 -3.476667916402220726e-03 -1.851406246423721313e-01 -1.745363920927047729e-01 -1.427937746047973633e-01 -1.300095617771148682e-01 2.381701022386550903e-01 -5.002125725150108337e-02 5.995235964655876160e-02 -3.992630541324615479e-01 -2.470170892775058746e-02 1.813067048788070679e-01 -5.514305084943771362e-02 3.374870121479034424e-01 -1.442719846963882446e-01 3.576179966330528259e-02 6.372781936079263687e-03 -1.214262172579765320e-01 -8.527834713459014893e-02 -2.445610612630844116e-01 -2.027908712625503540e-01 -5.668810382485389709e-02 3.110097646713256836e-01 -1.198928356170654297e-01 -2.045270353555679321e-01 2.216596156358718872e-01 1.451445519924163818e-01
-1.802356392145156860e-01 2.320188134908676147e-01 9.373962879180908203e-03 3.172361552715301514e-01 -1.688678115606307983e-01 2.903009653091430664e-01 -7.458872348070144653e-02 -4.460695758461952209e-02 -1.293689161539077759e-01 -1.691803187131881714e-01 9.889192134141921997e-02 -2.841931879520416260e-01 1.244506165385246277e-01 -1.189289912581443787e-01 -1.279043853282928467e-01 9.432562440633773804e-02 1.856010779738426208e-02 2.463031746447086334e-02 2.218497246503829956e-01 5.309943109750747681e-02 -7.150091230869293213e-02 -2.212550342082977295e-01 -1.027129441499710083e-01 3.203912079334259033e-02 4.089503362774848938e-02 -2.546173930168151855e-01 -1.347263455390930176e-01 3.565020263195037842e-01 1.115388050675392151e-01 -3.329586386680603027e-01 1.970559805631637573e-01 -9.647571295499801636e-02
6.606217473745346069e-03 1.378637403249740601e-01 -8.894458413124084473e-03 2.989105880260467529e-01 2.178947906941175461e-03 8.629366010427474976e-02 -8.585267513990402222e-02 -6.018887460231781006e-02 -1.459332406520843506e-01 1.211660653352737427e-01 -5.233688279986381531e-02 5.097075551748275757e-02 -2.050603926181793213e-02 -4.665657877922058105e-02 -1.106405556201934814e-01 3.623139858245849609e-02 9.102718532085418701e-02 3.084851801395416260e-01 5.931163206696510315e-02 -7.599310576915740967e-02 1.118759885430335999e-01 -3.994084894657135010e-01 -2.139073312282562256e-01 6.314639747142791748e-02 1.322587877511978149e-01 4.687513783574104309e-02 -2.342299371957778931e-01 4.263985455036163330e-01 -3.866921178996562958e-03 -2.224065512418746948e-01 3.865876197814941406e-01 1.605754196643829346e-01
-1.553766727447509766e-01 3.188906982541084290e-02 -1.493284404277801514e-01 -1.131983324885368347e-01 8.397369086742401123e-02 -1.904709190130233765e-01 -4.419520497322082520e-01 3.217809274792671204e-02 -6.512194871902465820e-02 3.816506266593933105e-01 2.774348556995391846e-01 -1.031688377261161804e-01 8.197796344757080078e-02 -6.935354322195053101e-02 -1.105896905064582825e-01 -4.607197269797325134e-02 6.987069547176361084e-02 2.099010907113552094e-02 4.624226689338684082e-01 1.070231571793556213e-01 1.645737290382385254e-01 -2.397097088396549225e-02 -2.018156796693801880e-01 -1.256812214851379395e-01 -3.992452844977378845e-02 1.019812524318695068e-01 -3.923012316226959229e-02 1.876348257064819336e-01 4.615199938416481018e-02 -2.115818262100219727e-01 -7.779349386692047119e-02 1.419896632432937622e-01
-3.182677924633026123e-02 -4.816689528524875641e-03 -5.704187205992639065e-04 3.033598363399505615e-01 1.805695742368698120e-01 -3.793127601966261864e-03 -1.602602899074554443e-01 -4.486111458390951157e-03 -1.764801889657974243e-01 -5.568171665072441101e-02 2.328971773386001587e-02 1.673037558794021606e-01 -1.046805456280708313e-01 -2.686108276247978210e-02 -1.277109384536743164e-01 2.124461680650711060e-01 1.429096907377243042e-01 2.376639842987060547e-01 -4.769609950017184019e-05 -6.859543919563293457e-02 2.254099547863006592e-01 -1.414017528295516968e-01 -4.289644360542297363e-01 4.772127140313386917e-03 2.050707936286926270e-01 5.707960948348045349e-02 -1.127090528607368469e-01 3.102883696556091309e-01 6.713377777487039566e-03 -2.917151749134063721e-01 3.615176975727081299e-01 7.828981429338455200e-02
-2.330171614885330200e-01 1.140777617692947388e-01 -7.184378057718276978e-02 1.168850734829902649e-01 3.189068436622619629e-01 2.675167024135589600e-01 1.147549599409103394e-02 2.204154878854751587e-01 -2.752840518951416016e-01 -9.311014413833618164e-02 -4.264994338154792786e-02 -5.882857739925384521e-02 -1.376538276672363281e-01 -1.167245581746101379e-01 1.308603733777999878e-01 1.489099711179733276e-01 2.743563055992126465e-01 -5.306681618094444275e-02 8.684187382459640503e-02 -6.996136903762817383e-02 6.130360066890716553e-02 -3.482219576835632324e-01 2.415676787495613098e-02 1.238888353109359741e-01 5.760610103607177734e-02 -2.296520322561264038e-01 1.314426213502883911e-01 2.094803899526596069e-01 -1.461818665266036987e-01 -3.262371718883514404e-01 1.352209895849227905e-01 1.884338408708572388e-01
-1.228419691324234009e-01 1.859759092330932617e-01 2.402472347021102905e-01 1.734053194522857666e-01 2.954214252531528473e-02 -1.901907026767730713e-01 -1.737390905618667603e-01 6.182373315095901489e-02 5.351807922124862671e-02 -2.364381998777389526e-01 -2.104467526078224182e-02 -4.048405215144157410e-02 -8.839018642902374268e-02 -7.925770431756973267e-02 4.213555529713630676e-02 -3.297175467014312744e-02 2.477376163005828857e-01 2.075014561414718628e-01 9.935662895441055298e-02 2.020043134689331055e-01 5.172947049140930176e-02 7.176143676042556763e-02 -3.364158868789672852e-01 -1.488909423351287842e-01 -3.303604125976562500e-01 -4.822333455085754395e-01 5.433812737464904785e-02 2.498579472303390503e-01 6.477168947458267212e-02 -4.435576871037483215e-02 -3.834956884384155273e-02 -2.637088857591152191e-02
-4.585079848766326904e-02 -1.484508365392684937e-01 -1.619072854518890381e-01 1.272390782833099365e-01 2.094656527042388916e-01 -1.422208845615386963e-01 -8.768447488546371460e-02 -4.941506683826446533e-02 -1.319457590579986572e-01 -2.636097371578216553e-02 9.714173525571823120e-02 -1.339546144008636475e-01 -1.488684862852096558e-01 -2.523213326930999756e-01 -2.501561045646667480e-01 1.908617764711380005e-01 -1.181331649422645569e-01 6.270719319581985474e-02 2.619009315967559814e-01 -4.506435990333557129e-02 3.991785347461700439e-01 -3.660090863704681396e-01 1.132960990071296692e-01 -7.101422548294067383e-02 1.161968335509300232e-01 -4.372999072074890137e-01 8.731734752655029297e-02 5.809123814105987549e-02 6.371673196554183960e-02 -3.892413154244422913e-02 8.524208515882492065e-02 2.520857006311416626e-02
-3.577530384063720703e-02 7.863626629114151001e-02 -6.603325158357620239e-02 1.247332021594047546e-01 3.417290747165679932e-02 -1.596010103821754456e-02 -2.696407735347747803e-01 -1.083930358290672302e-01 1.008548587560653687e-01 3.303892165422439575e-02 -5.704269185662269592e-02 -2.340269386768341064e-01 -1.899255812168121338e-01 -1.771404892206192017e-01 -5.698221549391746521e-02 2.122059464454650879e-01 4.017046988010406494e-01 1.134806275367736816e-01 4.101186692714691162e-01 8.542739599943161011e-02 2.210918962955474854e-01 -5.347214639186859131e-02 -1.320891827344894409e-01 1.471428666263818741e-02 -2.091916054487228394e-01 1.023497804999351501e-01 4.128029942512512207e-01 -3.553782775998115540e-02 -5.260220915079116821e-02 -9.028989076614379883e-02 1.106936633586883545e-01 1.830377578735351562e-01
-6.713951379060745239e-02 -8.627447485923767090e-02 -2.755666077136993408e-01 3.785938620567321777e-01 4.117113351821899414e-01 3.609281033277511597e-03 -1.414965242147445679e-01 1.661964058876037598e-01 -2.422987371683120728e-01 -3.324505314230918884e-02 -1.415055394172668457e-01 -2.740650475025177002e-01 8.251091092824935913e-02 -1.675512343645095825e-01 4.367439448833465576e-02 2.112262323498725891e-02 8.324801921844482422e-02 5.802926793694496155e-02 1.991906464099884033e-01 1.883109509944915771e-01 1.983224153518676758e-01 -8.196732401847839355e-02 -7.283806800842285156e-02 6.415911763906478882e-02 2.053479999303817749e-01 -1.422408670186996460e-01 -2.811763584613800049e-01 1.318983882665634155e-01 -9.159933030605316162e-02 -4.198614507913589478e-03 2.049275189638137817e-01 9.624981880187988281e-02
-3.333142027258872986e-02 1.710068434476852417e-01 4.578855633735656738e-02 2.033995240926742554e-01 2.078481949865818024e-02 -9.963081777095794678e-02 -3.782602846622467041e-01 9.811030328273773193e-02 2.247705310583114624e-01 -1.008722707629203796e-01 -1.426024436950683594e-01 -1.528047323226928711e-01 -4.113809764385223389e-02 -1.899401396512985229e-01 1.479597985744476318e-01 1.017651483416557312e-01 6.990929692983627319e-02 2.777506411075592041e-01 2.076742202043533325e-01 2.735189534723758698e-02 1.191545426845550537e-01 -9.719507768750190735e-03 -1.648377627134323120e-01 -3.837053477764129639e-02 -2.606605589389801025e-01 -4.118414819240570068e-01 9.009996801614761353e-02 3.701263070106506348e-01 8.517550304532051086e-03 4.572161659598350525e-02 1.860754489898681641e-01 2.029751613736152649e-02
1.501177251338958740e-01 -3.873651102185249329e-02 -5.847128480672836304e-02 4.106112942099571228e-02 -1.445166170597076416e-01 -6.126674264669418335e-02 -3.147000372409820557e-01 -1.281683146953582764e-01 -1.308384686708450317e-01 2.561170049011707306e-02 -4.845362156629562378e-02 3.409793972969055176e-01 -8.921340107917785645e-02 1.252133250236511230e-01 -1.013501957058906555e-01 8.320876210927963257e-02 3.411085903644561768e-01 -1.295193433761596680e-01 9.726224839687347412e-02 1.896575391292572021e-01 6.778845936059951782e-02 -1.864086389541625977e-01 -1.074891909956932068e-02 -1.138951778411865234e-01 -1.201264858245849609e-01 -1.538319438695907593e-01 -2.001926116645336151e-02 4.895954430103302002e-01 5.630761012434959412e-02 -2.915469706058502197e-01 1.860483139753341675e-01 1.468341946601867676e-01
-7.213331758975982666e-02 1.041263639926910400e-01 -2.921591401100158691e-01 3.319782614707946777e-01 -1.378612965345382690e-01 -9.053299576044082642e-02 -4.701865911483764648e-01 -1.327781230211257935e-01 -1.910794824361801147e-01 -1.883724033832550049e-01 2.676340751349925995e-02 1.880314499139785767e-01 -2.678031623363494873e-01 -6.696908175945281982e-02 -1.614699512720108032e-01 1.165501847863197327e-01 8.840286731719970703e-02 1.842200905084609985e-01 2.450231462717056274e-01 5.662950128316879272e-02 9.114601463079452515e-02 -1.674059629440307617e-01 2.568997442722320557e-01 -7.302449643611907959e-02 -7.150325179100036621e-02 -2.264883369207382202e-01 2.028902806341648102e-02 3.013564506545662880e-03 9.806351363658905029e-02 1.100831627845764160e-01 -4.600684042088687420e-04 8.561395853757858276e-02
-1.125780120491981506e-01 7.176287937909364700e-03 1.658821105957031250e-02 2.191429287195205688e-01 2.298566699028015137e-01 -2.864524722099304199e-01 -1.011499091982841492e-01 -4.861581698060035706e-02 -2.766670882701873779e-01 4.622616991400718689e-02 -3.189895674586296082e-02 -9.217792749404907227e-02 -9.735822677612304688e-02 -2.292686849832534790e-01 -2.259287983179092407e-01 1.476249992847442627e-01 2.686582207679748535e-01 -1.890885382890701294e-01 1.047762483358383179e-01 -1.510366648435592651e-01 2.730396389961242676e-01 -2.016698718070983887e-01 -8.861287683248519897e-02 2.140943557024002075e-01 -6.467214226722717285e-02 -9.230878949165344238e-02 1.553647071123123169e-01 -1.611070036888122559e-01 -2.812264859676361084e-01 -9.780745953321456909e-02 7.822488248348236084e-02 3.165655434131622314e-01
-5.712079256772994995e-02 4.852470755577087402e-02 -5.801333859562873840e-02 2.186283916234970093e-01 -1.716732084751129150e-01 7.510750740766525269e-02 -3.999649882316589355e-01 3.035776317119598389e-02 -1.663001924753189087e-01 -2.180061638355255127e-01 -1.039549335837364197e-01 6.505555659532546997e-02 -4.737563431262969971e-02 -7.242348045110702515e-02 -1.032866910099983215e-01 -1.700752228498458862e-01 1.334418356418609619e-01 1.431941753253340721e-03 1.411383748054504395e-01 8.943848311901092529e-02 4.534828662872314453e-02 -2.243407368659973145e-01 -3.843352198600769043e-01 -1.766607761383056641e-01 -1.869665235280990601e-01 -2.370455414056777954e-01 -7.966370880603790283e-02 2.976161539554595947e-01 -2.522632777690887451e-01 7.790856808423995972e-02 -1.393237859010696411e-01 2.401780188083648682e-01
2.534930221736431122e-02 4.576512873172760010e-01 -4.837410524487495422e-02 1.006432995200157166e-01 2.689924277365207672e-02 -6.775249540805816650e-02 -1.672201454639434814e-01 5.731800943613052368e-02 -9.584755450487136841e-02 1.062039472162723541e-02 2.744919657707214355e-01 -2.150985896587371826e-01 2.556386403739452362e-02 -1.076501384377479553e-01 -1.482775658369064331e-01 -4.794448986649513245e-02 2.204059809446334839e-01 1.086546555161476135e-01 -9.546063840389251709e-02 7.896763831377029419e-02 1.622278243303298950e-01 -5.569525435566902161e-02 -3.376947045326232910e-01 -3.533435985445976257e-02 1.364886760711669922e-01 -2.881788909435272217e-01 -3.500913977622985840e-01 4.978277534246444702e-02 -2.741318345069885254e-01 -1.786418110132217407e-01 2.129031904041767120e-02 1.370020210742950439e-01
-1.689402908086776733e-01 2.549500167369842529e-01 -9.849397838115692139e-02 1.543034762144088745e-01 -1.197476908564567566e-01 -1.452303975820541382e-01 -2.114916145801544189e-01 -7.197513431310653687e-02 -1.907201707363128662e-01 7.683049887418746948e-02 -7.038377970457077026e-02 1.108663603663444519e-01 -1.042551845312118530e-01 -2.773698270320892334e-01 -6.233042478561401367e-02 1.894995272159576416e-01 2.246403694152832031e-01 -7.568866014480590820e-02 -1.227907016873359680e-01 4.370761662721633911e-02 1.003121659159660339e-01 -4.277283251285552979e-01 -2.794854640960693359e-01 -5.628871172666549683e-02 -4.431979358196258545e-01 -1.574394255876541138e-01 -5.776649713516235352e-02 8.856981247663497925e-02 1.266876757144927979e-01 -5.821486562490463257e-02 9.101796895265579224e-03 -3.314278274774551392e-02
1.488651633262634277e-01 1.160762980580329895e-01 -1.347542852163314819e-01 6.246285513043403625e-02 -5.547196418046951294e-02 -3.879116848111152649e-02 -5.347903966903686523e-01 2.384099178016185760e-03 -2.393886297941207886e-01 -1.896532177925109863e-01 -2.978914976119995117e-02 -6.317318230867385864e-02 4.749343171715736389e-02 -1.000846177339553833e-01 -1.844918280839920044e-01 -1.663206815719604492e-01 9.642203152179718018e-02 -2.196381986141204834e-01 2.049974352121353149e-01 1.086546182632446289e-01 -2.089265584945678711e-01 -2.427250295877456665e-01 5.819087848067283630e-03 -9.685974568128585815e-02 -7.161048054695129395e-02 -3.866857290267944336e-01 -1.896865293383598328e-02 2.331435084342956543e-01 -2.065141685307025909e-02 -8.938058465719223022e-02 8.523485809564590454e-02 1.766119450330734253e-01
-5.807616934180259705e-02 3.143667429685592651e-02 3.298847470432519913e-03 2.410249710083007812e-01 2.693569660186767578e-01 -7.389447651803493500e-03 -2.276998609304428101e-01 -9.796924889087677002e-02 -1.835685074329376221e-01 5.525292083621025085e-02 -5.314767360687255859e-02 2.700762264430522919e-02 6.118829827755689621e-03 1.890116930007934570e-02 -6.476092338562011719e-02 2.134040445089340210e-01 2.231436073780059814e-01 2.651445865631103516e-01 -5.981346219778060913e-02 -5.270107835531234741e-02 2.273450493812561035e-01 1.067807823419570923e-01 -4.666671156883239746e-01 -5.427019670605659485e-02 6.024367362260818481e-02 2.053210325539112091e-02 -1.974368654191493988e-02 3.531113862991333008e-01 -1.860794797539710999e-02 -1.791550517082214355e-01 3.737526834011077881e-01 3.904077038168907166e-02
1.249388530850410461e-01 -9.227643907070159912e-02 8.445286005735397339e-02 -5.342160165309906006e-02 2.636471688747406006e-01 -8.036935329437255859e-02 5.108673870563507080e-02 2.888140976428985596e-01 -7.040315121412277222e-02 -3.269277140498161316e-02 2.052363753318786621e-01 -8.248160034418106079e-02 -6.872042268514633179e-02 1.840403676033020020e-01 -1.859571337699890137e-01 3.017342463135719299e-02 3.956902325153350830e-01 4.071984812617301941e-02 2.182135283946990967e-01 3.027021586894989014e-01 -7.419896870851516724e-02 -1.622647345066070557e-01 7.663678843528032303e-03 -2.820884250104427338e-02 -2.796740829944610596e-01 -1.018981561064720154e-01 -1.178685054183006287e-01 3.288924694061279297e-01 8.884740620851516724e-02 -1.492538452148437500e-01 3.115477263927459717e-01 8.247031271457672119e-02
-1.748445481061935425e-01 1.307068169116973877e-01 -2.526798248291015625e-01 8.602350205183029175e-02 -4.053090140223503113e-02 4.349855706095695496e-02 -4.984339326620101929e-02 1.227996721863746643e-01 -7.965381443500518799e-02 -2.694686874747276306e-02 -2.228059433400630951e-02 9.137313067913055420e-02 -1.783415526151657104e-01 2.901410460472106934e-01 -2.104278206825256348e-01 3.569022119045257568e-01 -8.905760943889617920e-02 1.558242142200469971e-01 3.607103228569030762e-01 1.255359034985303879e-02 1.219586357474327087e-01 -2.390063256025314331e-01 -1.412563174962997437e-01 1.265860348939895630e-01 -4.870269075036048889e-02 -2.111227363348007202e-01 -7.023005932569503784e-02 3.254256248474121094e-01 -1.523990035057067871e-01 -1.201150268316268921e-01 -2.203619331121444702e-01 2.049088031053543091e-01
-1.688957810401916504e-01 2.107807695865631104e-01 -1.615486890077590942e-01 1.751462072134017944e-01 2.218495495617389679e-02 -6.359493732452392578e-02 -4.325812458992004395e-01 -1.271166801452636719e-01 4.138131067156791687e-02 7.552812807261943817e-03 -8.051963150501251221e-02 -1.247355416417121887e-01 -1.433236002922058105e-01 -4.146547615528106689e-02 -1.549712717533111572e-01 1.556294225156307220e-02 5.723166093230247498e-02 2.047510147094726562e-01 1.673685610294342041e-01 4.447702690958976746e-02 1.411456316709518433e-01 6.256130337715148926e-02 -4.099767208099365234e-01 1.883239746093750000e-01 -1.617864370346069336e-01 -3.924903273582458496e-01 5.372382327914237976e-02 1.708770245313644409e-01 -1.769997924566268921e-01 -8.713498711585998535e-02 3.231617063283920288e-02 -1.930612027645111084e-01
4.827635362744331360e-02 -6.050772964954376221e-02 -3.243939578533172607e-01 3.734703641384840012e-03 -1.479003578424453735e-01 -2.155349105596542358e-01 -1.906539797782897949e-01 2.993817615788429976e-04 8.342196047306060791e-02 -7.984194159507751465e-02 -2.113495469093322754e-01 -4.524361342191696167e-02 -5.126385018229484558e-02 -3.662743791937828064e-02 -2.622192502021789551e-01 8.107994496822357178e-02 2.626743316650390625e-01 -8.403950184583663940e-02 -1.069029942154884338e-01 1.473300009965896606e-01 8.633083105087280273e-02 -3.877804577350616455e-01 1.486661583185195923e-01 -5.933117866516113281e-02 -1.855607032775878906e-01 -3.562957048416137695e-01 4.163472354412078857e-02 6.327924877405166626e-02 -1.777893491089344025e-02 -8.500367403030395508e-02 2.726922035217285156e-01 3.210430741310119629e-01
-7.135206460952758789e-02 1.405576467514038086e-01 -2.029382623732089996e-02 3.221870660781860352e-01 9.701633825898170471e-03 -1.505879312753677368e-01 -9.716325998306274414e-02 -6.538432836532592773e-02 -3.743265941739082336e-02 -3.810846507549285889e-01 -7.471792399883270264e-02 -8.976801484823226929e-02 -1.648461073637008667e-01 3.994299098849296570e-02 -3.257730975747108459e-03 2.523920536041259766e-01 9.798531979322433472e-02 5.623854696750640869e-03 1.658551990985870361e-01 -2.057424634695053101e-01 -2.179387211799621582e-02 -5.106356739997863770e-02 -1.180755123496055603e-01 -1.530041247606277466e-01 -3.686387836933135986e-01 -4.033941030502319336e-01 1.614548414945602417e-01 3.416785299777984619e-01 1.734452322125434875e-02 -1.216712817549705505e-01 -4.425901174545288086e-02 -5.742483213543891907e-02
-3.697444796562194824e-01 8.065234869718551636e-02 -5.808412283658981323e-02 7.559795677661895752e-02 -9.509484469890594482e-02 -3.881769254803657532e-02 -8.118277043104171753e-02 6.179222092032432556e-02 -3.204216659069061279e-01 1.312546133995056152e-01 6.381426472216844559e-03 1.514733303338289261e-02 -6.454180181026458740e-02 -2.407294362783432007e-01 -6.470943242311477661e-02 3.129452466964721680e-01 4.910451471805572510e-01 1.457650810480117798e-01 1.199896708130836487e-01 -1.029114276170730591e-01 1.301173716783523560e-01 -1.324907839298248291e-01 -2.088333666324615479e-02 1.059338152408599854e-01 -2.030281126499176025e-01 -3.127676546573638916e-01 -3.910776600241661072e-02 -2.539149112999439240e-02 -1.126105338335037231e-01 -3.899900242686271667e-02 -1.924093067646026611e-01 1.280048489570617676e-01
-1.947007179260253906e-01 1.883309334516525269e-01 -1.117866709828376770e-01 2.413231879472732544e-01 -1.188471447676420212e-02 2.971635162830352783e-01 -1.348186731338500977e-01 9.664975106716156006e-02 -1.338658183813095093e-01 6.116573885083198547e-02 3.275471627712249756e-01 -2.811376154422760010e-01 3.869744762778282166e-02 -1.421220302581787109e-01 -1.528849452733993530e-02 1.631852835416793823e-01 1.459584832191467285e-01 -2.148112505674362183e-01 9.209178388118743896e-02 -3.619881346821784973e-02 6.650953739881515503e-02 -2.891692519187927246e-01 -4.191005602478981018e-02 -1.699250563979148865e-02 1.019544005393981934e-01 -4.200354516506195068e-01 -7.138713449239730835e-02 2.568204700946807861e-01 -6.821253150701522827e-02 -2.152696549892425537e-01 5.004594475030899048e-02 -6.838679313659667969e-02
-1.756966412067413330e-01 3.652189373970031738e-01 -6.678801146335899830e-04 3.934573382139205933e-02 1.212437525391578674e-01 1.562653630971908569e-01 -2.140516042709350586e-01 -2.413757611066102982e-03 -2.298950031399726868e-02 1.362993270158767700e-01 6.548154354095458984e-02 -5.675197765231132507e-02 2.322082407772541046e-02 -1.246100990101695061e-03 -1.517709791660308838e-01 1.564213633537292480e-01 1.668569147586822510e-01 9.367391467094421387e-02 1.850813776254653931e-01 2.782612144947052002e-01 3.771554231643676758e-01 -1.456092000007629395e-01 8.351960033178329468e-02 3.036879375576972961e-02 -3.341617286205291748e-01 -4.173871874809265137e-01 5.622275546193122864e-02 2.072167247533798218e-01 -8.116269111633300781e-02 -1.173085197806358337e-01 2.717816270887851715e-02 4.344227537512779236e-02
-2.095953226089477539e-01 1.172198951244354248e-01 7.444703951478004456e-03 1.796175688505172729e-01 -2.367725670337677002e-01 -2.276379317045211792e-01 -3.101537227630615234e-01 -6.702582538127899170e-02 -1.603663563728332520e-01 2.381108850240707397e-01 -4.688916727900505066e-02 6.552721373736858368e-03 -1.425646897405385971e-02 -3.091109991073608398e-01 -9.107039310038089752e-03 -2.354291081428527832e-02 8.514208719134330750e-03 -3.036476857960224152e-02 6.860550493001937866e-02 1.388622224330902100e-01 1.648905128240585327e-01 -4.078821539878845215e-01 -9.645729511976242065e-02 -8.303213864564895630e-02 -3.264799118041992188e-01 -1.821380481123924255e-02 -1.454806327819824219e-01 1.887707412242889404e-01 5.179919302463531494e-02 -2.039175927639007568e-01 2.711362540721893311e-01 -6.448328495025634766e-02
2.682765386998653412e-02 4.400420486927032471e-01 -1.050602048635482788e-01 1.175794973969459534e-01 2.561266124248504639e-01 -9.742742776870727539e-02 -2.284834980964660645e-01 2.007576972246170044e-01 2.705559507012367249e-02 1.398747414350509644e-01 1.323340982198715210e-01 -1.254788786172866821e-01 -4.256916791200637817e-02 7.773976773023605347e-02 -1.086403504014015198e-01 2.070867121219635010e-01 3.413388505578041077e-02 8.380886167287826538e-03 2.537619769573211670e-01 1.709696650505065918e-01 2.717820405960083008e-01 -1.396585553884506226e-01 -1.291627734899520874e-01 -2.128912806510925293e-01 -8.473274856805801392e-02 -3.065219521522521973e-01 1.896692365407943726e-01 -7.159757614135742188e-02 -1.666237264871597290e-01 -2.730601653456687927e-02 6.508553773164749146e-02 2.680744826793670654e-01
4.281880706548690796e-02 2.570863366127014160e-01 -2.174056023359298706e-01 9.184437245130538940e-02 4.460786283016204834e-02 -4.731330554932355881e-03 -1.995676159858703613e-01 -1.497026234865188599e-01 2.897126078605651855e-01 -3.878515213727951050e-02 1.222929954528808594e-01 9.064257889986038208e-02 -1.733466237783432007e-01 -7.040314376354217529e-02 3.247307986021041870e-02 2.224587053060531616e-01 2.193555980920791626e-01 1.047741919755935669e-01 2.535090446472167969e-01 2.274399399757385254e-01 6.035355478525161743e-02 -5.525778606534004211e-02 -4.227465987205505371e-01 1.048147752881050110e-01 -1.251049637794494629e-01 -3.059477508068084717e-01 1.697130948305130005e-01 2.370833158493041992e-01 -1.717208623886108398e-01 6.730551272630691528e-02 9.444363415241241455e-02 9.630028158426284790e-02
1.276940256357192993e-01 -1.269760429859161377e-01 -2.116803079843521118e-01 -8.013132959604263306e-02 5.399087816476821899e-02 -1.145170815289020538e-02 -4.656502604484558105e-01 8.133450150489807129e-02 -3.474163413047790527e-01 1.093226075172424316e-01 2.656619250774383545e-02 5.752937402576208115e-03 2.504686117172241211e-01 1.200339570641517639e-02 -1.614420115947723389e-01 -4.772841930389404297e-02 9.840229526162147522e-03 1.550394296646118164e-01 3.104145228862762451e-01 9.652374312281608582e-03 7.989449426531791687e-03 -2.035457938909530640e-01 -1.328740119934082031e-01 7.288193702697753906e-02 -5.835963040590286255e-02 -2.219895720481872559e-01 1.517305821180343628e-01 3.304525911808013916e-01 1.066333204507827759e-01 8.233154565095901489e-02 9.398385882377624512e-02 2.613559067249298096e-01
4.834029823541641235e-02 1.945961266756057739e-02 -1.638074070215225220e-01 5.214437097311019897e-02 -4.405914619565010071e-02 3.132231160998344421e-02 -1.841914653778076172e-01 -9.979756921529769897e-02 8.316780626773834229e-02 -4.341803863644599915e-02 -2.867816388607025146e-01 -2.197163999080657959e-01 -1.428140550851821899e-01 -2.860927581787109375e-02 -1.776067018508911133e-01 -6.287618726491928101e-02 2.663443386554718018e-01 1.625654846429824829e-02 -1.429901365190744400e-02 1.253229826688766479e-01 5.278024822473526001e-03 -2.573892176151275635e-01 -1.045179069042205811e-01 -4.576028138399124146e-02 -1.845116317272186279e-01 -1.183230802416801453e-01 -1.962408125400543213e-01 1.472795754671096802e-01 3.410011902451515198e-02 -2.996686697006225586e-01 3.180690109729766846e-01 5.080389976501464844e-01
3.701668605208396912e-02 -1.432328522205352783e-01 -1.533819139003753662e-01 2.129732221364974976e-01 1.446459740400314331e-01 -2.859875559806823730e-01 -2.360910773277282715e-01 -1.271950304508209229e-01 -4.719951003789901733e-02 -2.538723647594451904e-01 2.581181526184082031e-01 -1.895100921392440796e-01 -3.887098282575607300e-02 -4.007973372936248779e-01 -5.161519721150398254e-02 8.439359068870544434e-02 1.265522986650466919e-01 1.203420478850603104e-02 2.359642386436462402e-01 -1.692460477352142334e-01 1.216721013188362122e-01 -1.257066130638122559e-01 1.036441177129745483e-01 -2.076534628868103027e-01 -2.700051963329315186e-01 -3.031159639358520508e-01 -2.571711130440235138e-02 1.501654386520385742e-01 -4.969860240817070007e-02 8.723920583724975586e-02 5.483428016304969788e-02 -8.611106127500534058e-02
-5.101224407553672791e-02 2.173355668783187866e-01 -2.983310520648956299e-01 2.608188986778259277e-01 2.347277402877807617e-01 -1.469170451164245605e-01 -2.809831500053405762e-01 1.524954587221145630e-01 -9.776608645915985107e-02 -3.913985565304756165e-02 4.522052034735679626e-02 2.676582038402557373e-01 4.409230872988700867e-02 9.452971071004867554e-02 -1.082883775234222412e-01 9.958819486200809479e-03 2.103014290332794189e-01 3.552796840667724609e-01 -1.526842825114727020e-03 1.440416425466537476e-01 -2.633743733167648315e-02 -7.205842435359954834e-02 -2.425577789545059204e-01 -1.418944448232650757e-01 -2.588743865489959717e-01 -1.361944526433944702e-01 7.258889079093933105e-02 -9.604881703853607178e-02 -1.009493414312601089e-02 1.087768189609050751e-02 1.195436641573905945e-01 3.407934606075286865e-01
-5.976649001240730286e-02 8.782223612070083618e-02 4.985737800598144531e-02 -2.008780278265476227e-02 -1.875343024730682373e-01 -1.765285730361938477e-01 -3.305203020572662354e-01 -6.705342326313257217e-03 -1.676954478025436401e-01 3.150903284549713135e-01 -1.045480296015739441e-01 -7.410359382629394531e-02 -6.009570509195327759e-02 -1.775292605161666870e-01 -1.874804496765136719e-01 4.443524777889251709e-02 1.773434728384017944e-01 -5.785927549004554749e-02 -5.774638429284095764e-02 1.249315068125724792e-01 1.879041343927383423e-01 -4.182122945785522461e-01 -1.627869904041290283e-01 9.523226879537105560e-03 -4.614897072315216064e-01 -5.266334116458892822e-02 -6.304552406072616577e-02 1.289689242839813232e-01 -9.213516116142272949e-02 -9.780861437320709229e-02 1.734145432710647583e-01 1.382258087396621704e-01
-2.663568593561649323e-03 -2.858996391296386719e-01 4.066500440239906311e-02 4.221925735473632812e-01 7.821221835911273956e-03 -1.314471215009689331e-01 -6.062050163745880127e-02 2.147594280540943146e-02 -1.335114091634750366e-01 -2.858956530690193176e-02 3.474460542201995850e-02 -2.145090550184249878e-01 -3.903704881668090820e-01 -3.466542065143585205e-01 -3.322149217128753662e-01 1.425802521407604218e-02 1.883166879415512085e-01 7.337509095668792725e-02 2.211508750915527344e-01 1.671110689640045166e-01 1.392204016447067261e-01 -1.423565745353698730e-01 3.514571115374565125e-02 7.266430184245109558e-03 8.624564856290817261e-02 -1.449029296636581421e-01 1.915118470788002014e-02 -1.374084204435348511e-01 -1.420032680034637451e-01 4.102094471454620361e-02 1.742265075445175171e-01 9.687253832817077637e-02
-1.120982095599174500e-01 -2.806013822555541992e-01 -7.945452630519866943e-02 3.576695322990417480e-01 1.853668689727783203e-02 -4.466236010193824768e-02 -3.128508105874061584e-02 -1.686322540044784546e-01 1.865176483988761902e-02 -6.407718360424041748e-02 -1.307690888643264771e-01 -3.085862398147583008e-01 -1.296900026500225067e-02 1.155610978603363037e-01 -2.687348425388336182e-02 1.454493105411529541e-01 1.348293423652648926e-01 -1.411330420523881912e-02 1.927580684423446655e-01 9.873036295175552368e-02 9.539363533258438110e-02 -1.272027045488357544e-01 -1.440373659133911133e-01 7.464663684368133545e-02 -9.670923650264739990e-02 -3.176503181457519531e-01 -4.179347455501556396e-01 3.620757460594177246e-01 -7.029181718826293945e-02 -1.633968949317932129e-02 2.285349518060684204e-01 1.351753808557987213e-02
-2.166483253240585327e-01 8.166804909706115723e-02 2.210926860570907593e-01 2.637966871261596680e-01 2.347371131181716919e-01 -1.210425198078155518e-01 -2.521234750747680664e-01 2.078571915626525879e-02 -1.007976103574037552e-02 -1.881379038095474243e-01 1.447966098785400391e-01 -6.900513172149658203e-02 -1.811165176331996918e-02 -2.422820776700973511e-01 -1.293406635522842407e-01 -1.400548815727233887e-01 2.086378484964370728e-01 1.043917462229728699e-01 4.380979016423225403e-02 7.996466010808944702e-02 -4.424638301134109497e-02 -1.897887289524078369e-01 -3.989164233207702637e-01 -1.737796962261199951e-01 -1.975599825382232666e-01 -3.744113147258758545e-01 1.005691736936569214e-01 5.147168785333633423e-02 -2.242563664913177490e-01 2.797975949943065643e-02 6.570959091186523438e-02 1.236307155340909958e-02
-4.823933541774749756e-02 -1.271386295557022095e-01 -2.049682140350341797e-01 3.214484155178070068e-01 -1.508727669715881348e-01 8.619410544633865356e-02 -2.865985967218875885e-02 -1.316094845533370972e-01 -1.350539028644561768e-01 4.185758158564567566e-02 -3.342939168214797974e-02 -4.441933631896972656e-01 -1.459247469902038574e-01 4.418599605560302734e-02 3.947342932224273682e-02 2.190140932798385620e-01 8.147051930427551270e-02 -6.939550489187240601e-02 1.085581406950950623e-01 1.948821693658828735e-01 4.115257412195205688e-02 -2.625074423849582672e-02 -1.388574391603469849e-01 1.564578860998153687e-01 -9.670333936810493469e-03 -3.870548605918884277e-01 -3.457797467708587646e-01 2.690562903881072998e-01 -4.380513355135917664e-02 -1.356806159019470215e-01 1.596890985965728760e-01 3.994747996330261230e-02
8.742613345384597778e-02 -1.528576165437698364e-01 -1.204618290066719055e-01 -1.561879366636276245e-02 9.185867011547088623e-02 -1.726006418466567993e-01 -1.727746613323688507e-02 -2.169392704963684082e-01 -8.083718270063400269e-02 6.328309420496225357e-03 -1.459258645772933960e-01 4.224454239010810852e-02 -5.296531319618225098e-02 -2.163166878744959831e-03 -3.455712497234344482e-01 1.303776353597640991e-02 9.045186638832092285e-02 -2.939010597765445709e-02 1.934005022048950195e-01 1.970363259315490723e-01 2.814431488513946533e-01 -2.715479433536529541e-01 -3.857365250587463379e-01 1.126760616898536682e-02 -1.083279326558113098e-01 -2.467735670506954193e-02 1.433290839195251465e-01 1.908428668975830078e-01 6.307632476091384888e-02 1.771360449492931366e-02 4.176976084709167480e-01 2.852731943130493164e-01
-2.959516597911715508e-03 -2.988503500819206238e-02 -4.793453589081764221e-02 7.388567179441452026e-02 -3.485060110688209534e-02 -2.940078079700469971e-01 -9.804141521453857422e-02 -1.333971321582794189e-02 2.086358666419982910e-01 1.480401605367660522e-01 1.447720825672149658e-01 -3.577790856361389160e-01 -1.162375807762145996e-01 -2.068561762571334839e-01 -3.174301087856292725e-01 1.032426357269287109e-01 2.222276479005813599e-01 -4.699754342436790466e-02 -3.517103567719459534e-02 -2.230330705642700195e-01 1.431302577257156372e-01 -3.103117346763610840e-01 -3.230290487408638000e-02 2.473976314067840576e-01 -2.416343092918395996e-01 -2.970451861619949341e-02 1.728323288261890411e-02 -1.748307226989709307e-06 -1.809433102607727051e-02 -1.036848351359367371e-01 2.537687122821807861e-01 3.084100186824798584e-01
-4.466549679636955261e-02 1.915568262338638306e-01 -1.943797320127487183e-01 1.609726995229721069e-01 -1.031130477786064148e-01 -1.741672158241271973e-01 4.361923038959503174e-02 -2.379498481750488281e-01 -1.181608736515045166e-01 -1.923140436410903931e-01 -2.095169574022293091e-01 2.377214580774307251e-01 -2.494097501039505005e-02 7.866021245718002319e-02 -1.265598386526107788e-01 5.158360302448272705e-02 1.762929409742355347e-01 -5.367897078394889832e-02 3.553243875503540039e-01 -1.432433277368545532e-01 1.965931951999664307e-01 -7.398293167352676392e-02 -1.424703747034072876e-01 -2.005332708358764648e-01 -2.116586714982986450e-01 -1.731034219264984131e-01 -8.122061938047409058e-02 3.374949395656585693e-01 -2.646307647228240967e-02 -2.422923594713211060e-01 1.974994242191314697e-01 2.055200636386871338e-01
-1.465449035167694092e-01 1.431684046983718872e-01 -2.841688394546508789e-01 2.606220543384552002e-01 -4.263918474316596985e-02 -2.186591029167175293e-01 -2.703310847282409668e-01 -5.752544105052947998e-02 -1.374361962080001831e-01 1.312959045171737671e-01 1.923180818557739258e-01 1.345945447683334351e-01 -1.890161931514739990e-01 1.798481643199920654e-01 1.885323673486709595e-01 6.500951945781707764e-02 3.292014598846435547e-01 2.749428898096084595e-02 1.890806704759597778e-01 2.710629021748900414e-03 3.673615157604217529e-01 -1.156675368547439575e-01 4.769885167479515076e-02 1.626944392919540405e-01 -2.458201795816421509e-01 -2.560268044471740723e-01 -5.313830077648162842e-02 5.531807616353034973e-02 -8.233090490102767944e-02 1.006462499499320984e-01 -7.881148159503936768e-02 8.552505075931549072e-02
1.018446311354637146e-02 -2.888687849044799805e-01 -2.004030644893646240e-01 4.894900321960449219e-01 2.862705588340759277e-01 -5.403897538781166077e-02 -1.201258823275566101e-01 2.000189274549484253e-01 -3.313705325126647949e-02 1.091170683503150940e-01 -1.440938562154769897e-01 -1.621116995811462402e-01 1.855441182851791382e-01 -1.456819325685501099e-01 4.350192472338676453e-02 -1.245836168527603149e-01 3.003932237625122070e-01 6.001269072294235229e-02 1.552727669477462769e-01 -1.226632148027420044e-01 1.643913686275482178e-01 -7.704930752515792847e-02 -1.531345117837190628e-02 5.336685851216316223e-02 -4.732359200716018677e-02 -3.549072146415710449e-02 -2.402422428131103516e-01 2.910841703414916992e-01 4.208273440599441528e-02 -2.010256052017211914e-01 6.022067740559577942e-02 5.897472798824310303e-02
-6.075061485171318054e-02 1.573961675167083740e-01 -2.099372893571853638e-01 5.274843797087669373e-02 -5.907301977276802063e-02 2.946353517472743988e-02 -1.531916018575429916e-02 1.468943506479263306e-01 -1.585543602705001831e-01 7.513204216957092285e-02 -6.873780861496925354e-03 -9.012747555971145630e-03 -3.169701993465423584e-01 3.659385740756988525e-01 -1.314384192228317261e-01 2.170667797327041626e-01 4.061380401253700256e-03 2.655604779720306396e-01 2.638876736164093018e-01 -1.441571116447448730e-01 1.422439515590667725e-01 -2.302515953779220581e-01 -1.585001051425933838e-01 1.359270364046096802e-01 -1.826226860284805298e-01 -3.080250620841979980e-01 -1.652081012725830078e-01 2.919856309890747070e-01 -9.722398221492767334e-02 -1.495753694325685501e-02 -1.686395555734634399e-01 1.100981608033180237e-01
1.225805431604385376e-01 3.568054437637329102e-01 -1.962732672691345215e-01 5.570639297366142273e-02 9.106158465147018433e-02 -2.727600932121276855e-01 -2.091083377599716187e-01 -1.288006603717803955e-01 -2.998770959675312042e-02 -1.531348675489425659e-01 -5.017575994133949280e-02 -4.201188087463378906e-01 -1.650825440883636475e-01 -6.408698856830596924e-02 2.201385982334613800e-02 -6.075049936771392822e-02 3.495360538363456726e-02 1.120196357369422913e-01 2.157975584268569946e-01 1.143473833799362183e-01 1.656955331563949585e-01 -1.312288194894790649e-01 -2.335923612117767334e-01 8.775149472057819366e-03 -3.113620579242706299e-01 -2.858277559280395508e-01 -1.620868593454360962e-02 1.049605756998062134e-01 -7.777475565671920776e-02 -1.912424117326736450e-01 7.625334709882736206e-02 -1.517793089151382446e-01
-5.074083432555198669e-02 3.264831304550170898e-01 -1.791366636753082275e-01 1.478490233421325684e-01 1.829178482294082642e-01 -1.532546430826187134e-01 -3.024608194828033447e-01 -1.716623604297637939e-01 2.697868831455707550e-02 -1.048380509018898010e-01 -8.378502726554870605e-02 -4.222528040409088135e-01 -1.145714223384857178e-01 4.648657515645027161e-02 -9.529077261686325073e-02 2.340820804238319397e-02 6.346777826547622681e-02 6.971050053834915161e-02 2.324282079935073853e-01 1.616850793361663818e-01 2.303629964590072632e-01 -1.618759930133819580e-01 -1.927216202020645142e-01 1.071551814675331116e-01 -2.859399020671844482e-01 -3.011375367641448975e-01 -2.835506387054920197e-02 9.009919315576553345e-02 8.015674538910388947e-03 -1.068703457713127136e-01 5.088043585419654846e-02 -1.569941192865371704e-01
1.044445559382438660e-01 -1.152352094650268555e-01 1.942843385040760040e-02 2.693269550800323486e-01 6.517945975065231323e-02 -1.352830231189727783e-01 8.255527168512344360e-02 2.297496646642684937e-01 -1.303778886795043945e-01 1.857885122299194336e-01 1.826292127370834351e-01 7.859611068852245808e-04 -1.663043349981307983e-01 4.282886534929275513e-02 -2.840653359889984131e-01 -5.556922033429145813e-02 1.444937735795974731e-01 -1.178453564643859863e-01 1.481879800558090210e-01 1.308942437171936035e-01 2.177955955266952515e-01 -2.439295649528503418e-01 1.563540101051330566e-01 -5.878867954015731812e-02 -1.829527020454406738e-01 -1.759768277406692505e-01 -2.191900610923767090e-01 4.671139642596244812e-02 2.319312542676925659e-01 -4.013174176216125488e-01 2.098765820264816284e-01 2.008610963821411133e-01
5.284677445888519287e-02 1.610332131385803223e-01 -1.299896687269210815e-01 3.632398545742034912e-01 6.844667345285415649e-02 -1.923406571149826050e-01 -2.102116197347640991e-01 2.285301312804222107e-02 -8.170792460441589355e-02 -1.129583492875099182e-01 1.068339645862579346e-01 1.147554516792297363e-01 2.432743087410926819e-02 -1.255013048648834229e-01 -3.850422799587249756e-01 2.297364473342895508e-01 1.293364465236663818e-01 2.999923527240753174e-01 -1.072356328368186951e-01 1.889439523220062256e-01 5.802763625979423523e-02 -8.280439674854278564e-02 -2.167282551527023315e-01 -8.582388609647750854e-02 1.765454411506652832e-01 -1.834249645471572876e-01 -2.699791789054870605e-01 2.109109163284301758e-01 2.378088608384132385e-02 -2.141469269990921021e-01 1.657146364450454712e-01 -9.631166234612464905e-03
4.809363186359405518e-02 -8.734349161386489868e-02 -1.474643349647521973e-01 -8.811938576400279999e-03 1.643935739994049072e-01 -1.756210923194885254e-01 -1.867706030607223511e-01 -2.092840224504470825e-01 -1.044337078928947449e-01 2.123230248689651489e-01 3.111667558550834656e-02 3.958408907055854797e-02 -1.943894177675247192e-01 8.440498262643814087e-02 -3.369605541229248047e-01 2.550370618700981140e-02 1.389365941286087036e-01 1.414909064769744873e-01 3.965710103511810303e-02 1.163209155201911926e-01 2.501381635665893555e-01 -2.588942646980285645e-01 -1.763162314891815186e-01 1.249476224184036255e-01 -1.759013980627059937e-01 7.501491904258728027e-02 9.519193321466445923e-02 2.393552511930465698e-01 1.172937601804733276e-01 -1.525999791920185089e-02 4.122230410575866699e-01 3.106386661529541016e-01
-3.328891471028327942e-02 -1.035785228013992310e-01 -3.055223524570465088e-01 1.871215254068374634e-01 1.549774110317230225e-01 -1.830904781818389893e-01 -6.891404092311859131e-02 -1.233203709125518799e-01 1.026550401002168655e-02 4.799557849764823914e-02 -1.919998526573181152e-01 -9.633076936006546021e-02 9.471836686134338379e-02 -4.599686264991760254e-01 -1.856227666139602661e-01 2.040967792272567749e-01 5.052668228745460510e-02 -1.372227095998823643e-03 3.373672962188720703e-01 5.828858166933059692e-02 9.321934729814529419e-02 -4.207371771335601807e-01 -1.821425706148147583e-01 -1.729200333356857300e-01 -1.147472411394119263e-01 -9.563568979501724243e-02 -9.503700584173202515e-02 -6.517510861158370972e-02 7.866884022951126099e-02 -1.147632002830505371e-01 -4.702064394950866699e-02 1.066872626543045044e-01
5.881413072347640991e-02 -2.371080033481121063e-02 -1.368241012096405029e-01 3.659546971321105957e-01 1.122076660394668579e-01 -2.046622931957244873e-01 -5.141428709030151367e-01 -4.673641920089721680e-02 -2.278856188058853149e-01 -3.138439357280731201e-02 -8.958867192268371582e-02 1.574233025312423706e-01 -7.724905014038085938e-02 -4.007659479975700378e-02 -1.257841140031814575e-01 -5.437142681330442429e-03 1.457096934318542480e-01 2.791233956813812256e-01 9.024216979742050171e-02 -7.316193729639053345e-02 1.544359233230352402e-02 -1.247907206416130066e-01 1.846935749053955078e-01 6.498218327760696411e-02 -5.170594528317451477e-02 -4.412461519241333008e-01 9.343130141496658325e-02 -8.339758962392807007e-02 -4.220417886972427368e-02 -1.064014881849288940e-01 4.508884996175765991e-02 1.349297910928726196e-01
-3.905230760574340820e-02 -1.272513866424560547e-01 -7.348021864891052246e-02 3.165576756000518799e-01 2.079198360443115234e-01 -6.555065512657165527e-02 2.103405073285102844e-03 -7.073602080345153809e-02 -1.269986480474472046e-01 8.919178694486618042e-02 -5.514935404062271118e-02 -2.607082724571228027e-01 -3.441249132156372070e-01 -1.008985191583633423e-01 -3.365018069744110107e-01 -3.540098667144775391e-02 8.664020150899887085e-02 1.855119131505489349e-02 2.942891120910644531e-01 2.412453591823577881e-01 7.473485916852951050e-02 -2.247011214494705200e-01 4.478343203663825989e-02 -1.810827851295471191e-01 1.287341117858886719e-01 -2.944654524326324463e-01 -2.273526936769485474e-01 1.705639809370040894e-01 1.280660182237625122e-01 4.276625812053680420e-02 -1.947338879108428955e-01 -4.702966660261154175e-02
-3.241118192672729492e-01 -3.314868360757827759e-02 9.026350080966949463e-02 -1.455571036785840988e-02 -1.423188447952270508e-01 4.727138578891754150e-02 -7.702028006315231323e-02 2.284972518682479858e-01 -8.155605942010879517e-02 1.418658792972564697e-01 -1.324705332517623901e-01 -1.415098905563354492e-01 -3.530466258525848389e-01 4.992948099970817566e-02 -1.873509883880615234e-01 4.595876485109329224e-02 7.996121048927307129e-02 1.683732569217681885e-01 2.056611031293869019e-01 1.086387634277343750e-01 2.758215367794036865e-01 -6.403586268424987793e-02 -1.170963793992996216e-01 3.001006543636322021e-01 1.068639978766441345e-01 -2.689790129661560059e-01 1.923021301627159119e-02 2.590908110141754150e-01 -2.427510544657707214e-02 -1.475266367197036743e-01 1.354882121086120605e-01 3.337553143501281738e-01
6.097214668989181519e-02 1.535648703575134277e-01 1.061580479145050049e-01 1.487923562526702881e-01 9.098590165376663208e-02 -1.177754178643226624e-01 -1.442091818898916245e-02 8.067327737808227539e-02 -2.245829403400421143e-01 1.921765506267547607e-01 8.620036393404006958e-02 3.595671057701110840e-02 2.002273350954055786e-01 -1.234363298863172531e-02 -2.219957709312438965e-01 -9.875492192804813385e-03 2.924052774906158447e-01 -1.258675158023834229e-01 1.740103363990783691e-01 1.989881545305252075e-01 6.746991723775863647e-02 -9.071155637502670288e-02 2.386717796325683594e-01 4.183364287018775940e-02 1.443161536008119583e-02 -1.137935742735862732e-01 -1.821166425943374634e-01 4.887161254882812500e-01 1.912165284156799316e-01 -1.794505715370178223e-01 2.867688536643981934e-01 2.140704244375228882e-01
-1.708183586597442627e-01 1.396095454692840576e-01 -4.323043301701545715e-02 3.110164105892181396e-01 -1.640658378601074219e-01 2.726736962795257568e-01 -1.173847168684005737e-01 -6.201174482703208923e-02 -1.725675165653228760e-01 -1.690527051687240601e-01 1.544297039508819580e-01 -3.201480507850646973e-01 1.175783351063728333e-01 -2.089725732803344727e-01 -6.727691739797592163e-02 1.318373251706361771e-02 7.734871655702590942e-02 -6.827834295108914375e-04 1.134346276521682739e-01 -1.173910722136497498e-01 -1.146354451775550842e-01 -2.462130337953567505e-01 -1.081840768456459045e-01 -7.769036456011235714e-04 -1.477806083858013153e-02 -3.765653967857360840e-01 7.870768010616302490e-02 1.734425723552703857e-01 9.918313473463058472e-02 -2.755317986011505127e-01 2.852816283702850342e-01 -1.529890000820159912e-01
-1.660250872373580933e-01 2.479039132595062256e-01 -1.462712511420249939e-02 1.965976357460021973e-01 1.736932843923568726e-01 2.041938304901123047e-01 -1.002636477351188660e-01 -6.897071003913879395e-02 -2.529065869748592377e-02 6.467797607183456421e-02 8.515092730522155762e-02 -4.023298621177673340e-02 9.835641086101531982e-02 6.484052538871765137e-02 -2.449729740619659424e-01 1.232254132628440857e-01 1.680648326873779297e-01 1.831210702657699585e-01 2.076558768749237061e-01 3.067027628421783447e-01 3.910728991031646729e-01 -1.226834431290626526e-01 -2.004625834524631500e-02 6.845296919345855713e-02 -4.141665995121002197e-01 -3.430665731430053711e-01 9.930154681205749512e-02 -5.897465348243713379e-02 2.173141203820705414e-02 -7.724444568157196045e-02 3.948473371565341949e-03 -4.010149836540222168e-02
-5.218357220292091370e-02 1.288362890481948853e-01 -1.484809666872024536e-01 2.457579076290130615e-01 -7.116151601076126099e-02 -8.765450119972229004e-02 -2.726601660251617432e-01 9.175080060958862305e-02 -2.722350358963012695e-01 -3.092606961727142334e-01 1.661826968193054199e-01 -7.508914917707443237e-02 3.075071573257446289e-01 1.395351835526525974e-03 -2.666831612586975098e-01 1.372653245925903320e-01 1.650288701057434082e-01 7.703394442796707153e-02 1.315465420484542847e-01 8.123391121625900269e-02 -1.365350782871246338e-01 -4.884177073836326599e-02 5.513868480920791626e-02 -1.919469609856605530e-02 1.876248568296432495e-01 -1.993587017059326172e-01 5.535237863659858704e-02 2.482149600982666016e-01 1.423164904117584229e-01 -2.235222458839416504e-01 3.510231971740722656e-01 2.507747337222099304e-02
9.062577039003372192e-03 -1.569206267595291138e-01 -1.630263477563858032e-01 6.442652083933353424e-03 1.832394301891326904e-02 2.059892863035202026e-01 -3.313872218132019043e-01 -1.249228045344352722e-02 -2.735185921192169189e-01 2.541087269783020020e-01 2.607868313789367676e-01 -1.643720716238021851e-01 -5.599066242575645447e-02 -1.110365241765975952e-01 4.082830622792243958e-02 -1.197016909718513489e-01 4.227003827691078186e-02 -1.608737409114837646e-01 2.778457999229431152e-01 6.565395742654800415e-02 7.738440297544002533e-03 -1.595217436552047729e-01 -2.381910681724548340e-01 -1.862010359764099121e-01 -2.428421676158905029e-01 -3.564453721046447754e-01 3.104376606643199921e-03 3.038897737860679626e-02 -2.644378244876861572e-01 -3.910414129495620728e-02 1.069047152996063232e-01 1.847432851791381836e-01
3.123699128627777100e-02 -9.231507778167724609e-02 -8.409354090690612793e-02 1.804041564464569092e-01 2.814753651618957520e-01 -9.427380561828613281e-02 1.519568264484405518e-01 9.330760687589645386e-02 6.486628204584121704e-02 -5.856905132532119751e-02 1.316751837730407715e-01 -1.841517388820648193e-01 -1.561378538608551025e-01 1.099758893251419067e-01 1.901542693376541138e-01 -4.132854565978050232e-02 3.990940451622009277e-01 8.507258258759975433e-03 9.893855452537536621e-02 1.825629323720932007e-01 7.381122559309005737e-03 -3.291669115424156189e-02 3.333242237567901611e-02 -1.802502083592116833e-03 -1.445912867784500122e-01 -2.216796278953552246e-01 1.198545247316360474e-01 4.163687825202941895e-01 -1.047592833638191223e-01 3.163122758269309998e-02 4.374832212924957275e-01 1.785528659820556641e-01
1.118376553058624268e-01 3.519029021263122559e-01 -1.522021591663360596e-01 3.767269477248191833e-02 4.062941670417785645e-01 -8.272826671600341797e-02 -3.030121028423309326e-01 1.362209022045135498e-01 -1.245755329728126526e-01 -2.084594033658504486e-02 5.399892106652259827e-02 -5.512050166726112366e-02 -1.213398128747940063e-01 3.794429451227188110e-02 1.416750997304916382e-01 5.905041936784982681e-03 4.723225533962249756e-02 2.236979603767395020e-01 2.514928877353668213e-01 2.648836970329284668e-01 8.650936186313629150e-02 -5.892457813024520874e-02 -1.292803734540939331e-01 -2.125971317291259766e-01 -3.029931187629699707e-01 -1.340512037277221680e-01 1.488499939441680908e-01 2.132157534360885620e-01 -2.066297680139541626e-01 -2.460241131484508514e-02 1.250547468662261963e-01 6.099756807088851929e-02
[truncated: 3,274,878 more chars]
