# Supplementary material for: The Language of Innovation
Source: PLoS One. 2020 Apr 30;15(4):e0230107. doi: 10.1371/journal.pone.0230107 (PMC7194493; doi:10.1371/journal.pone.0230107)
Supplement: S26 File — (GZ) [file pone.0230107.s026.tar.gz › 2004-2008/V2Run_22_VS_4500_embeddings2004-2008ED32.txt]

1.599146872758865356e-01 -2.572862803936004639e-01 1.688070595264434814e-01 1.670203804969787598e-01 -2.544896304607391357e-01 -3.350765705108642578e-01 -1.568570919334888458e-02 3.128284588456153870e-02 7.144747674465179443e-02 1.561392564326524734e-02 5.585862323641777039e-02 -4.600743204355239868e-02 -7.705029845237731934e-02 -1.638150066137313843e-01 1.263112872838973999e-01 -4.925137385725975037e-02 -7.426592707633972168e-02 7.756343483924865723e-02 -3.481267988681793213e-01 1.185931488871574402e-01 -2.413818985223770142e-01 -2.521277666091918945e-01 -9.411323070526123047e-02 1.403125971555709839e-01 -6.020130217075347900e-02 3.921656310558319092e-01 1.979142725467681885e-01 1.860992908477783203e-01 1.495278924703598022e-01 -1.509953290224075317e-01 5.687813833355903625e-02 -1.872296333312988281e-01
-1.110222414135932922e-01 -7.931117713451385498e-02 1.150927767157554626e-01 2.546755373477935791e-01 -5.220840871334075928e-02 -1.385129690170288086e-01 1.668428480625152588e-01 1.454007327556610107e-01 -1.743668466806411743e-01 5.346437543630599976e-02 -4.213697742670774460e-03 5.120914056897163391e-02 8.175623416900634766e-02 2.965988963842391968e-02 9.835153073072433472e-02 -1.043020784854888916e-01 -3.459904342889785767e-02 9.854638017714023590e-03 -2.405196726322174072e-01 -4.774874821305274963e-02 -3.470888137817382812e-01 1.009395718574523926e-01 -2.335650175809860229e-01 8.944161236286163330e-02 -1.432319823652505875e-02 3.545619249343872070e-01 1.509119868278503418e-01 3.457666635513305664e-01 2.017205208539962769e-01 -2.728756964206695557e-01 2.716830968856811523e-01 2.377441525459289551e-01
7.049863785505294800e-02 -2.870238013565540314e-02 5.260835289955139160e-01 -5.047158896923065186e-02 -2.814407050609588623e-01 -1.247236579656600952e-01 -4.789666831493377686e-02 3.833168148994445801e-01 4.556575044989585876e-02 1.125416830182075500e-01 7.731869071722030640e-02 1.054272875189781189e-01 -1.450457423925399780e-01 -5.242743715643882751e-02 2.058109939098358154e-01 -8.019338548183441162e-02 -5.948135256767272949e-02 -1.805039495229721069e-01 5.445864051580429077e-02 3.433960676193237305e-01 -1.358501166105270386e-01 -9.917173534631729126e-02 7.685549557209014893e-02 1.014321371912956238e-01 -5.464719235897064209e-02 1.872610747814178467e-01 1.632049232721328735e-01 1.335783004760742188e-01 -6.139491125941276550e-02 -2.111564762890338898e-02 -2.109561115503311157e-01 1.837164908647537231e-01
-1.481981277465820312e-01 -3.506985306739807129e-01 1.599582284688949585e-01 -2.887090295553207397e-02 -2.060328722000122070e-01 -2.107298821210861206e-01 -1.225202903151512146e-01 -1.761903762817382812e-01 -8.904157578945159912e-02 8.049026876688003540e-02 1.012171134352684021e-01 -2.278499491512775421e-02 1.532434374094009399e-01 -1.384030282497406006e-01 2.257335484027862549e-01 1.524651646614074707e-01 1.166759431362152100e-01 1.524235960096120834e-02 8.238837867975234985e-02 6.895096600055694580e-02 -3.746156096458435059e-01 9.873819351196289062e-02 5.121203884482383728e-02 -1.424376815557479858e-01 -3.375725448131561279e-01 9.058380126953125000e-02 1.475365012884140015e-01 3.084010481834411621e-01 2.702041864395141602e-01 -9.209477901458740234e-02 -3.758136555552482605e-02 1.826950460672378540e-01
1.267055720090866089e-01 -1.698448359966278076e-01 1.182729452848434448e-01 -1.195717323571443558e-02 -3.922513499855995178e-02 -1.874614655971527100e-01 7.621000707149505615e-02 1.523066163063049316e-01 5.128923803567886353e-02 -4.904650896787643433e-02 -1.897457242012023926e-01 1.781537383794784546e-02 -3.901471197605133057e-02 -9.015534073114395142e-02 1.785905957221984863e-01 -4.120992496609687805e-02 -7.783930748701095581e-03 4.298279434442520142e-02 3.034042753279209137e-02 2.754178345203399658e-01 -2.944061160087585449e-01 -1.597274839878082275e-01 2.022469043731689453e-01 4.835651442408561707e-02 -5.606351494789123535e-01 2.606841325759887695e-01 -1.132004633545875549e-01 5.937206372618675232e-02 1.221446469426155090e-01 -3.337892889976501465e-01 1.775248646736145020e-01 -1.051849219948053360e-02
-1.615803539752960205e-01 -2.961280643939971924e-01 6.968709081411361694e-02 1.323272436857223511e-01 -2.760273963212966919e-02 -2.242597043514251709e-01 -3.289264440536499023e-02 -1.585579067468643188e-01 1.484957188367843628e-01 1.239337399601936340e-02 1.251028925180435181e-01 1.945538073778152466e-01 4.583717510104179382e-02 -3.259740769863128662e-01 8.577012270689010620e-02 -8.998350054025650024e-02 5.575926229357719421e-02 -1.015778444707393646e-02 -2.266035974025726318e-01 2.312003672122955322e-01 -2.652436792850494385e-01 -9.787224978208541870e-02 6.895819306373596191e-02 1.701889559626579285e-02 -2.230248153209686279e-01 2.008055597543716431e-01 1.461313758045434952e-02 3.021431155502796173e-03 -2.684860676527023315e-02 -5.064400434494018555e-01 -2.016618996858596802e-01 7.673022150993347168e-02
3.594202175736427307e-02 -4.782671034336090088e-01 8.631654828786849976e-02 2.992937341332435608e-02 2.931834571063518524e-02 -5.405013635754585266e-02 -2.303459942340850830e-01 -2.862522192299365997e-02 -2.496526837348937988e-01 -1.200420334935188293e-01 1.645914614200592041e-01 1.214624270796775818e-01 5.104269459843635559e-02 -1.632339507341384888e-01 3.878567367792129517e-02 -7.159943133592605591e-02 -6.827132776379585266e-03 1.900048702955245972e-01 -8.790458738803863525e-02 2.236757427453994751e-01 -2.841261029243469238e-01 1.030156016349792480e-01 5.332297459244728088e-02 1.796451658010482788e-01 -3.664383590221405029e-01 1.866930127143859863e-01 1.460999697446823120e-01 1.324218511581420898e-01 -4.077658057212829590e-03 -3.177708983421325684e-01 9.383384138345718384e-02 1.064305827021598816e-01
4.690263420343399048e-02 -3.325352072715759277e-01 1.944685727357864380e-02 -1.752733625471591949e-02 -4.500517547130584717e-01 -3.666270375251770020e-01 1.146018803119659424e-01 2.098844200372695923e-01 8.121652901172637939e-02 4.455958679318428040e-02 8.201137930154800415e-02 -5.541289970278739929e-02 -4.451444745063781738e-02 -7.672002911567687988e-02 1.381261199712753296e-01 -3.727408498525619507e-02 -8.534240722656250000e-02 3.011307716369628906e-01 -1.062929555773735046e-01 -6.767359375953674316e-02 -2.080959081649780273e-01 4.103511106222867966e-03 -5.781130120158195496e-02 4.551587626338005066e-02 -1.903815865516662598e-01 1.113606691360473633e-01 1.906228065490722656e-01 1.012004986405372620e-01 7.119253277778625488e-02 -2.693527936935424805e-01 7.199596613645553589e-02 3.241466581821441650e-01
1.169435903429985046e-01 -3.021161556243896484e-01 3.064436018466949463e-01 -1.135573759675025940e-01 -1.523452252149581909e-01 -2.127757072448730469e-01 -1.090220212936401367e-01 -1.881004422903060913e-01 1.581950336694717407e-01 -9.297871962189674377e-03 2.438728809356689453e-01 -6.109987199306488037e-02 9.652739018201828003e-02 -2.776012122631072998e-01 1.778042316436767578e-01 3.902887227013707161e-03 8.644957840442657471e-02 1.260931342840194702e-01 -2.378166280686855316e-02 4.233228266239166260e-01 -4.340466484427452087e-02 -8.917868137359619141e-02 8.300876244902610779e-03 -6.775729358196258545e-02 -3.496096730232238770e-01 2.736570239067077637e-01 1.113817691802978516e-01 1.063615977764129639e-01 1.184448376297950745e-01 -1.049981638789176941e-01 5.021467059850692749e-02 -1.102696638554334641e-02
2.318820916116237640e-02 -2.970880568027496338e-01 6.359701603651046753e-02 -9.123774617910385132e-02 -2.304637432098388672e-01 -1.177865490317344666e-01 3.530298173427581787e-02 -1.792917549610137939e-01 -1.233380362391471863e-01 6.525494973175227642e-05 1.662872135639190674e-01 -9.959500283002853394e-02 -7.185379415750503540e-02 -7.107747346162796021e-02 2.865486145019531250e-01 -1.263932287693023682e-01 1.272458732128143311e-01 -4.037964344024658203e-02 -2.983594834804534912e-01 2.169063985347747803e-01 -5.568110942840576172e-02 1.002676598727703094e-02 -1.616868674755096436e-01 2.360264211893081665e-01 -1.371526569128036499e-01 -1.168899163603782654e-01 1.002845615148544312e-01 3.770343363285064697e-01 1.155228838324546814e-01 -3.198034763336181641e-01 1.918367892503738403e-01 2.476325333118438721e-01
6.763513386249542236e-02 -4.463972523808479309e-02 4.180936515331268311e-01 -8.508867025375366211e-02 -1.889909654855728149e-01 -1.171450391411781311e-01 1.363000571727752686e-01 -8.551633916795253754e-03 4.405705630779266357e-02 -1.934056431055068970e-01 -1.654760986566543579e-01 1.792384386062622070e-01 2.219839096069335938e-01 -4.287079349160194397e-02 4.890281260013580322e-01 -2.578084170818328857e-01 -1.100642327219247818e-02 -1.174538135528564453e-01 -1.729169189929962158e-01 3.182994574308395386e-02 -2.635573148727416992e-01 -7.234816253185272217e-02 1.097440421581268311e-01 -1.068279892206192017e-02 1.279287636280059814e-01 1.301289349794387817e-01 -1.570797525346279144e-02 2.857137322425842285e-01 1.052934452891349792e-01 -1.691826730966567993e-01 3.320052102208137512e-02 6.365558598190546036e-03
1.137798093259334564e-02 -2.299810051918029785e-01 9.821069240570068359e-02 3.846368566155433655e-02 -8.518277108669281006e-02 -1.166726946830749512e-01 -2.242291420698165894e-01 -3.139685094356536865e-02 8.387071639299392700e-02 1.244865059852600098e-01 1.077910810708999634e-01 8.445299416780471802e-02 1.586033701896667480e-01 -2.225816100835800171e-01 7.140697538852691650e-02 -2.908745408058166504e-01 9.880012273788452148e-02 -1.701760888099670410e-01 -1.933130323886871338e-01 1.234594881534576416e-01 -1.399147808551788330e-01 -4.904212802648544312e-02 1.500803232192993164e-01 5.416305363178253174e-02 -3.775649368762969971e-01 3.469408452510833740e-01 1.299012303352355957e-01 3.260426819324493408e-01 9.026475250720977783e-02 -3.364731371402740479e-01 -8.675613254308700562e-02 6.535992771387100220e-02
-1.752861738204956055e-01 2.527120755985379219e-03 1.746674180030822754e-01 2.232343703508377075e-01 -1.334004402160644531e-01 -2.252548038959503174e-01 -1.262562423944473267e-01 -4.447785019874572754e-02 8.969845622777938843e-02 1.023272499442100525e-01 1.789822578430175781e-01 -6.595417112112045288e-02 1.153503507375717163e-01 -2.552528381347656250e-01 -9.732417017221450806e-02 -9.354919195175170898e-02 -6.087367981672286987e-02 7.493729144334793091e-02 -2.427774071693420410e-01 2.829239070415496826e-01 -3.509621024131774902e-01 1.372302174568176270e-01 -5.546084418892860413e-02 -5.465764086693525314e-03 -2.474787682294845581e-01 2.705255150794982910e-01 -2.903576474636793137e-03 3.979885280132293701e-01 7.436150312423706055e-02 -2.423220425844192505e-01 1.487514376640319824e-02 -1.277577690780162811e-02
-4.948308318853378296e-02 -2.930500209331512451e-01 1.375936120748519897e-01 1.828440278768539429e-01 -5.447910353541374207e-02 -9.438998252153396606e-02 2.833057567477226257e-02 -1.556754857301712036e-01 -1.181793734431266785e-01 -1.148291490972042084e-02 3.039528429508209229e-02 -1.554878056049346924e-01 1.110182236880064011e-02 -1.171928644180297852e-01 2.685452103614807129e-01 -1.241989433765411377e-01 7.913555949926376343e-02 -1.272381991147994995e-01 -5.715460330247879028e-02 2.726626098155975342e-01 -2.440127581357955933e-01 4.986655432730913162e-03 7.507742941379547119e-02 2.105792611837387085e-02 -4.473499059677124023e-01 3.944448232650756836e-01 1.208481118083000183e-01 1.329718828201293945e-01 -5.756808072328567505e-02 -3.391259014606475830e-01 -7.967607676982879639e-02 5.850243940949440002e-02
1.588806211948394775e-01 -3.411599248647689819e-02 2.999471426010131836e-01 1.138054877519607544e-01 -2.402610331773757935e-01 7.689405232667922974e-02 -2.078930288553237915e-01 2.468025684356689453e-01 1.174938753247261047e-01 -2.292341440916061401e-01 2.087563276290893555e-01 2.402020245790481567e-01 -1.331944316625595093e-01 5.757187493145465851e-03 3.363644480705261230e-01 2.870938926935195923e-02 -1.343752294778823853e-01 -2.536738216876983643e-01 -2.275198139250278473e-02 1.087919473648071289e-01 -2.433540821075439453e-01 -1.810355782508850098e-01 -2.232311293482780457e-02 1.310542132705450058e-02 -8.770776912569999695e-04 2.125215381383895874e-01 2.506288886070251465e-02 2.927263677120208740e-01 -1.211335137486457825e-02 -2.058297842741012573e-01 -2.033071368932723999e-01 -2.793618664145469666e-02
1.919292509555816650e-01 -2.791253291070461273e-02 -1.514659225940704346e-01 -4.989410936832427979e-02 -4.033902585506439209e-01 -1.869382560253143311e-01 1.317848861217498779e-01 -8.954285085201263428e-02 -2.071656882762908936e-01 -1.459052413702011108e-02 5.060822516679763794e-02 1.821980029344558716e-01 2.909709215164184570e-01 3.667511045932769775e-02 6.315374374389648438e-02 -8.055499196052551270e-02 -4.024114832282066345e-02 -6.115894019603729248e-02 3.075948916375637054e-02 1.701379716396331787e-01 -1.137145087122917175e-01 9.171253442764282227e-02 -8.582829684019088745e-02 2.353814691305160522e-01 -2.215073108673095703e-01 1.942786872386932373e-01 1.457116752862930298e-01 3.152082860469818115e-01 -7.311923056840896606e-02 -2.633751332759857178e-01 9.464974701404571533e-02 3.578942716121673584e-01
1.483306195586919785e-02 -1.190184429287910461e-01 2.425669878721237183e-01 -1.702182441949844360e-01 -3.660418465733528137e-02 -2.318570911884307861e-01 -5.972778052091598511e-02 -9.096110239624977112e-03 -2.102439701557159424e-01 -6.571029126644134521e-02 6.180860102176666260e-02 -1.336242556571960449e-01 -2.921205386519432068e-02 -2.184930294752120972e-01 1.698782145977020264e-01 -1.568500995635986328e-01 -1.475272625684738159e-01 5.656835064291954041e-02 3.091992624104022980e-02 2.362065315246582031e-01 -3.555855154991149902e-01 2.810089290142059326e-01 -5.712389945983886719e-02 -3.812965750694274902e-02 -3.710528612136840820e-01 1.590569317340850830e-01 2.854309380054473877e-01 2.206706553697586060e-01 -6.772611290216445923e-02 -2.514389157295227051e-01 -8.168002218008041382e-02 -8.568098396062850952e-02
-7.516873627901077271e-02 -2.150076255202293396e-02 1.522134691476821899e-01 -1.710904240608215332e-01 -1.548031345009803772e-03 -2.387920618057250977e-01 8.149313181638717651e-02 2.344968914985656738e-02 -1.922009140253067017e-01 7.207509875297546387e-02 8.354092389345169067e-02 -1.010558158159255981e-01 6.892954930663108826e-03 -9.996864013373851776e-03 2.739115059375762939e-01 7.938971370458602905e-02 1.644671559333801270e-01 -1.481417864561080933e-01 -1.201579929329454899e-03 2.403085827827453613e-01 -8.614294230937957764e-02 2.896742150187492371e-02 -1.442426592111587524e-01 1.178602948784828186e-01 -1.946438848972320557e-01 -1.354507077485322952e-02 1.146284863352775574e-01 4.946726858615875244e-01 -5.866150557994842529e-02 -3.201908767223358154e-01 1.165346130728721619e-01 4.138481020927429199e-01
7.420597970485687256e-02 -5.512309446930885315e-02 3.051600158214569092e-01 -8.134068548679351807e-02 -2.228110581636428833e-01 6.796333193778991699e-02 -7.876364886760711670e-02 2.417959570884704590e-01 4.512299969792366028e-02 -2.019806206226348877e-01 2.324906438589096069e-01 8.351594954729080200e-02 -1.754837185144424438e-01 -9.603112190961837769e-02 1.642986387014389038e-01 -2.393920160830020905e-02 1.158351153135299683e-01 -8.697310835123062134e-02 4.967888072133064270e-02 4.528519511222839355e-01 -1.448729187250137329e-01 -2.564258277416229248e-01 3.920892253518104553e-02 1.624852269887924194e-01 1.033431589603424072e-01 9.536206722259521484e-03 2.310371547937393188e-01 2.271357029676437378e-01 -2.825759351253509521e-01 -1.836736798286437988e-01 1.303888708353042603e-01 -1.086664050817489624e-01
-1.175361499190330505e-01 -2.444066666066646576e-02 9.581356495618820190e-02 2.328965626657009125e-02 8.680425584316253662e-02 -3.387199342250823975e-01 -1.974835544824600220e-01 4.757471382617950439e-02 7.860208302736282349e-02 3.331170678138732910e-01 2.237833887338638306e-01 -1.972632110118865967e-02 -8.262059092521667480e-02 -2.497333586215972900e-01 2.848055772483348846e-02 -1.371608078479766846e-01 8.948916196823120117e-02 7.650263607501983643e-02 -1.363496482372283936e-01 4.242181181907653809e-01 -2.031479775905609131e-01 -4.572716727852821350e-02 2.012028396129608154e-01 8.344268053770065308e-02 -1.951401829719543457e-01 2.485481351613998413e-01 1.145246848464012146e-01 2.632629573345184326e-01 1.016488596796989441e-01 -2.249294370412826538e-01 -9.248910844326019287e-02 3.046213835477828979e-02
1.066135838627815247e-01 -8.064080961048603058e-03 4.410905241966247559e-01 -5.201085284352302551e-02 -1.703717559576034546e-01 -9.637880325317382812e-02 -5.717372521758079529e-02 1.291312370449304581e-02 8.307830989360809326e-02 -2.376189082860946655e-01 -1.968620531260967255e-02 2.902323305606842041e-01 1.195674687623977661e-01 -1.127819530665874481e-02 4.728456139564514160e-01 2.058255523443222046e-01 8.437959104776382446e-02 5.115017667412757874e-02 4.833190143108367920e-02 2.017681151628494263e-01 -2.189062833786010742e-01 -1.427530348300933838e-01 9.534946084022521973e-02 1.994362175464630127e-01 -1.485101506114006042e-02 1.083697080612182617e-01 4.624831303954124451e-02 1.991762667894363403e-01 5.067455582320690155e-03 -1.713115721940994263e-01 7.792353630065917969e-02 2.490509897470474243e-01
-6.611903756856918335e-02 -1.883920133113861084e-01 1.570890247821807861e-01 3.905819728970527649e-02 -2.659059464931488037e-01 -2.470379173755645752e-01 -2.219326943159103394e-01 -7.192520052194595337e-02 -4.352504387497901917e-02 2.120065838098526001e-01 3.092837929725646973e-01 -4.735594149678945541e-03 2.808693349361419678e-01 -7.640554010868072510e-02 4.665611311793327332e-02 -8.885832875967025757e-02 -1.350482106208801270e-01 -4.359661042690277100e-02 -9.992858767509460449e-02 1.821073591709136963e-01 -2.534195780754089355e-01 1.024354994297027588e-01 1.197440996766090393e-01 8.518586307764053345e-02 -3.802676796913146973e-01 2.363365888595581055e-01 -1.284351795911788940e-01 8.443341404199600220e-02 -4.566617682576179504e-02 -2.262839227914810181e-01 -1.753056943416595459e-01 2.067673057317733765e-01
6.142466887831687927e-02 -2.296386957168579102e-01 1.838947683572769165e-01 2.373702377080917358e-01 -8.875352144241333008e-02 -2.598124444484710693e-01 -1.490759896114468575e-03 -1.747616194188594818e-02 3.681449964642524719e-02 -7.475716620683670044e-02 1.079839691519737244e-01 -5.269109085202217102e-02 1.942325383424758911e-01 -9.102571755647659302e-02 5.662203580141067505e-02 -2.316599488258361816e-01 1.413715481758117676e-01 3.472455218434333801e-02 -5.637637898325920105e-02 1.201117858290672302e-01 -2.124661654233932495e-01 -7.612180896103382111e-03 1.419299542903900146e-01 1.879076957702636719e-01 -4.741056263446807861e-01 1.284488439559936523e-01 1.644848585128784180e-01 3.015658259391784668e-01 2.109469380229711533e-03 -3.927800953388214111e-01 -1.896078325808048248e-02 4.004736896604299545e-03
1.004749387502670288e-01 1.136705502867698669e-01 4.271208643913269043e-01 -4.333671554923057556e-02 5.114811658859252930e-02 -9.611370414495468140e-02 -1.040452346205711365e-01 1.255903691053390503e-01 1.617276221513748169e-01 -5.106864869594573975e-02 6.550806015729904175e-02 1.707271933555603027e-01 7.230587303638458252e-02 -1.192879751324653625e-01 4.980513751506805420e-01 -2.472682297229766846e-02 -1.076551228761672974e-01 9.211149811744689941e-02 -1.612195819616317749e-01 3.409835696220397949e-02 -2.639460861682891846e-01 -2.276333421468734741e-02 1.022534072399139404e-01 2.107688933610916138e-01 1.086431592702865601e-01 1.537123769521713257e-01 1.378462314605712891e-01 1.358964294195175171e-01 1.180169358849525452e-01 -3.949136734008789062e-01 4.358142986893653870e-02 8.316121995449066162e-02
-6.489676982164382935e-02 -4.274312406778335571e-02 1.416314393281936646e-01 7.332935929298400879e-02 -2.020296603441238403e-01 -1.328688561916351318e-01 -2.280460298061370850e-02 -6.425126641988754272e-02 -1.186137553304433823e-02 -1.273509114980697632e-01 -1.627120375633239746e-02 1.485498547554016113e-01 1.110458299517631531e-01 -2.707697749137878418e-01 1.627491712570190430e-01 -4.280653893947601318e-01 9.041848778724670410e-02 -3.935996070504188538e-02 -4.673166945576667786e-02 1.486599743366241455e-01 -3.616569042205810547e-01 -1.327364742755889893e-01 2.362689748406410217e-02 -2.254191339015960693e-01 -2.684732973575592041e-01 3.327685594558715820e-01 -6.023055315017700195e-02 5.212926119565963745e-02 -7.090798020362854004e-02 -3.057341873645782471e-01 2.185506075620651245e-01 -4.606608301401138306e-02
7.510529458522796631e-02 -3.833517134189605713e-01 3.065479695796966553e-01 3.995071724057197571e-02 4.941174760460853577e-02 -2.606264352798461914e-01 3.485444560647010803e-02 9.172083809971809387e-03 5.155858583748340607e-03 7.071514427661895752e-02 -6.701056659221649170e-02 6.279781460762023926e-03 3.658328950405120850e-02 8.861561305820941925e-03 3.710143500939011574e-03 -2.217750847339630127e-01 1.327948123216629028e-01 1.278481353074312210e-02 -1.204769983887672424e-01 3.240579962730407715e-01 -2.448379546403884888e-01 -1.427209973335266113e-01 5.133574083447456360e-02 -5.640127882361412048e-02 -4.125343263149261475e-01 2.350158542394638062e-01 1.538209468126296997e-01 1.243933513760566711e-01 -3.229125961661338806e-02 -3.550401329994201660e-01 6.208903342485427856e-02 3.215594589710235596e-02
1.425625979900360107e-01 2.640960365533828735e-02 3.583738803863525391e-01 -5.171108990907669067e-02 -2.566494345664978027e-01 5.406012386083602905e-02 -8.476257324218750000e-02 8.348523080348968506e-02 3.482387065887451172e-01 -1.012674719095230103e-01 1.234861463308334351e-01 -2.297733165323734283e-02 7.932455092668533325e-02 -4.404867067933082581e-02 1.073020100593566895e-01 -1.913095638155937195e-02 2.350068688392639160e-01 -4.331954941153526306e-02 -3.476412221789360046e-02 -1.157621480524539948e-02 -4.219678640365600586e-01 -2.765717543661594391e-02 -6.967350840568542480e-02 7.230087369680404663e-02 1.181780770421028137e-01 8.576546609401702881e-02 2.807946503162384033e-01 4.422475099563598633e-01 -2.002846598625183105e-01 -1.173134595155715942e-01 2.098713256418704987e-02 9.709680452942848206e-03
-1.203625127673149109e-01 -2.718551456928253174e-01 1.872120946645736694e-01 9.979253262281417847e-02 -2.150159180164337158e-01 -4.513866826891899109e-02 -3.138352036476135254e-01 -3.674685209989547729e-02 1.741974949836730957e-01 -4.846765846014022827e-02 -6.967932730913162231e-02 -2.635937556624412537e-02 1.762800663709640503e-01 2.968492917716503143e-02 -9.318860620260238647e-02 -5.118175875395536423e-03 -8.832787722349166870e-02 3.516969829797744751e-02 6.589192897081375122e-02 2.245922833681106567e-01 -1.443291902542114258e-01 -5.632236134260892868e-03 -1.367144733667373657e-01 2.321723699569702148e-01 -4.387080073356628418e-01 1.819775551557540894e-01 -1.373155135661363602e-02 2.514915168285369873e-01 9.668497741222381592e-02 -3.769119977951049805e-01 4.216584190726280212e-02 2.002326548099517822e-01
-2.905057668685913086e-01 -1.474906206130981445e-01 2.387314587831497192e-01 -6.999549269676208496e-02 -1.960357129573822021e-01 -3.448262512683868408e-01 8.413117378950119019e-03 -1.798583418130874634e-01 -1.730865687131881714e-01 -1.116659566760063171e-01 1.510160416364669800e-01 2.937425114214420319e-02 -1.549342572689056396e-01 -1.697209328413009644e-01 -1.379859540611505508e-02 9.779435582458972931e-03 -1.194818038493394852e-02 1.480903625488281250e-01 -2.183155529201030731e-02 1.163247153162956238e-01 -3.208172321319580078e-01 3.894388675689697266e-02 -9.143026173114776611e-02 3.342753350734710693e-01 -2.341036349534988403e-01 7.379355281591415405e-02 2.040386497974395752e-01 8.520267158746719360e-02 1.873473823070526123e-01 -3.028545081615447998e-01 1.072209402918815613e-01 1.222060620784759521e-01
4.598040599375963211e-03 -9.384962171316146851e-02 4.457603096961975098e-01 -3.852284699678421021e-02 -1.294379979372024536e-01 3.365640714764595032e-02 1.277163531631231308e-02 1.368703246116638184e-01 7.404454797506332397e-02 1.120045408606529236e-02 -3.056112490594387054e-02 2.482605129480361938e-01 -1.998910456895828247e-01 -5.619296338409185410e-03 4.705029726028442383e-01 -2.358338609337806702e-02 1.668219417333602905e-01 -1.376932859420776367e-01 -3.953885287046432495e-02 1.504334509372711182e-01 -1.957967728376388550e-01 -2.530467212200164795e-01 6.592078506946563721e-02 3.166730105876922607e-01 6.204375624656677246e-02 2.132078260183334351e-01 9.763585031032562256e-02 2.580340504646301270e-01 -2.188251540064811707e-02 -6.015894189476966858e-02 -1.275871694087982178e-01 1.822741888463497162e-02
6.851747166365385056e-03 -6.945334374904632568e-02 4.209696948528289795e-01 -7.804932445287704468e-02 -2.792997360229492188e-01 -1.316193640232086182e-01 -9.770201891660690308e-02 1.790027767419815063e-01 -3.522470965981483459e-02 -7.762414962053298950e-02 1.954769939184188843e-01 1.066143587231636047e-01 -1.638650149106979370e-01 -1.245929971337318420e-01 3.000754714012145996e-01 -1.584062725305557251e-02 1.138656586408615112e-02 -2.498228698968887329e-01 -9.934457391500473022e-02 2.634934335947036743e-02 -1.662861704826354980e-01 -2.132604271173477173e-01 2.193606644868850708e-01 2.087548375129699707e-01 1.286862343549728394e-01 3.796187341213226318e-01 1.491787582635879517e-01 1.597410440444946289e-01 2.017804794013500214e-02 -1.113442629575729370e-01 -6.223139911890029907e-02 1.494456231594085693e-01
-2.229389548301696777e-02 -5.241075530648231506e-02 4.548680782318115234e-01 -5.801624804735183716e-02 -2.070678025484085083e-01 -9.557528793811798096e-02 1.526380074210464954e-03 3.555984199047088623e-01 6.437970697879791260e-02 -1.675749570131301880e-01 7.449178397655487061e-02 1.314494907855987549e-01 -1.963283717632293701e-01 -1.372765898704528809e-01 3.082697391510009766e-01 -3.864024206995964050e-02 -2.074445970356464386e-02 -1.159765049815177917e-01 -1.127645745873451233e-01 1.509091705083847046e-01 -2.536200582981109619e-01 -1.992238163948059082e-01 1.894461223855614662e-03 1.463270336389541626e-01 2.504447847604751587e-02 3.811831474304199219e-01 4.004929214715957642e-02 1.584362536668777466e-01 -1.512413322925567627e-01 -8.392670750617980957e-02 -6.689359247684478760e-02 1.312584131956100464e-01
-4.008630290627479553e-02 -3.404014110565185547e-01 -4.914266755804419518e-04 -2.421871423721313477e-01 -9.834491461515426636e-02 -3.955498337745666504e-01 1.855799257755279541e-01 7.365410029888153076e-02 -5.112803354859352112e-02 -1.139190047979354858e-01 2.576311528682708740e-01 3.401204347610473633e-01 -9.375297278165817261e-02 -1.667269915342330933e-01 2.112942934036254883e-01 1.659380793571472168e-01 -2.319798618555068970e-02 1.460479795932769775e-01 -4.298103600740432739e-02 -4.336705803871154785e-02 -2.120113968849182129e-01 -1.558404229581356049e-02 -2.011421173810958862e-01 -6.801950931549072266e-02 -1.568040251731872559e-01 2.199577242136001587e-01 1.600483506917953491e-01 1.443049013614654541e-01 1.237078756093978882e-01 -2.273967862129211426e-01 2.428646013140678406e-02 9.257181733846664429e-02
-1.824395060539245605e-01 -2.896008789539337158e-01 3.122084438800811768e-01 1.448659747838973999e-01 -3.438264504075050354e-02 -8.234515041112899780e-02 -6.432600319385528564e-02 -1.797333545982837677e-02 5.938002094626426697e-02 -1.201814189553260803e-01 1.540440022945404053e-01 2.695783413946628571e-02 7.919009774923324585e-02 3.612496703863143921e-02 9.348990023136138916e-02 -8.524846285581588745e-02 9.342425316572189331e-02 -2.583560645580291748e-01 -1.938870176672935486e-02 3.555055260658264160e-01 -1.630471348762512207e-01 2.845444902777671814e-02 7.129875570535659790e-02 1.051544174551963806e-01 -3.655829429626464844e-01 2.117651402950286865e-01 2.388797104358673096e-01 7.419165223836898804e-02 2.912982739508152008e-02 -4.087038934230804443e-01 1.489079743623733521e-01 9.517393261194229126e-02
2.532150149345397949e-01 -1.763651706278324127e-02 -5.988439545035362244e-03 1.106588840484619141e-01 -1.260312795639038086e-01 -3.438350558280944824e-01 -1.932982206344604492e-01 2.484889701008796692e-02 1.148878480307757854e-03 -2.259839177131652832e-01 3.833536058664321899e-02 1.231283843517303467e-01 5.817801877856254578e-02 2.431871592998504639e-01 1.040118038654327393e-01 1.027960255742073059e-01 -3.065649867057800293e-01 1.200382634997367859e-01 -1.157212629914283752e-01 4.482198134064674377e-02 -3.573945760726928711e-01 1.676142066717147827e-01 5.623500794172286987e-02 -1.012810543179512024e-01 -3.085930943489074707e-01 2.876973748207092285e-01 2.550828754901885986e-01 1.719294041395187378e-01 -9.679926186800003052e-02 -1.137510761618614197e-01 7.908741012215614319e-03 -1.074971929192543030e-01
6.744500994682312012e-02 -2.859522998332977295e-01 5.002929642796516418e-02 -2.588388025760650635e-01 -9.761110693216323853e-02 -1.361447274684906006e-01 -7.045432925224304199e-02 3.028640896081924438e-02 1.125487382523715496e-03 -2.866433858871459961e-01 5.881663039326667786e-02 -1.599202863872051239e-02 8.442028425633907318e-03 -7.831355929374694824e-02 4.441013634204864502e-01 -2.627050876617431641e-01 -1.619927138090133667e-01 1.184570696204900742e-02 5.631766095757484436e-02 1.388750374317169189e-01 -3.100160956382751465e-01 3.850427269935607910e-02 5.046555306762456894e-03 2.233458459377288818e-01 -3.646207740530371666e-03 1.522971540689468384e-01 2.221605367958545685e-02 1.378452032804489136e-02 2.835342586040496826e-01 -2.511648535728454590e-01 -4.441058263182640076e-02 2.936530113220214844e-01
-4.936769604682922363e-02 -9.749525785446166992e-02 3.833744525909423828e-01 2.277017012238502502e-02 -1.150003895163536072e-01 -3.734490275382995605e-02 -1.067678406834602356e-01 -8.722471445798873901e-02 1.551775075495243073e-02 -6.050894409418106079e-02 2.886128053069114685e-02 -2.062046527862548828e-01 1.233140826225280762e-01 8.434884995222091675e-02 4.983606040477752686e-01 -9.512475132942199707e-02 -1.524792313575744629e-01 2.913006842136383057e-01 6.993852555751800537e-02 3.196502923965454102e-01 -2.586902081966400146e-01 -1.495753079652786255e-01 6.748040765523910522e-02 -2.607413195073604584e-02 -2.013303637504577637e-01 1.735626757144927979e-01 -9.127996116876602173e-02 2.100800722837448120e-01 6.707798689603805542e-02 -1.414050906896591187e-01 -1.441132575273513794e-01 -4.312348365783691406e-02
2.554612159729003906e-01 8.831667900085449219e-02 3.247233629226684570e-01 3.556234389543533325e-02 -1.206827163696289062e-01 -1.592599004507064819e-01 -1.488163471221923828e-01 -3.766271471977233887e-02 6.070826575160026550e-02 -6.206918135285377502e-02 2.665017545223236084e-01 1.876196861267089844e-01 -2.661859095096588135e-01 -1.163882538676261902e-01 3.749695047736167908e-02 -3.783129528164863586e-02 8.626370131969451904e-02 9.626334160566329956e-02 -9.545790031552314758e-03 1.516705006361007690e-01 -6.609205156564712524e-02 -2.675561606884002686e-01 -7.538014650344848633e-02 1.025388538837432861e-01 7.587523013353347778e-02 2.662971317768096924e-01 1.278280615806579590e-01 4.430060088634490967e-01 -4.441277682781219482e-02 -2.134665101766586304e-01 -2.466744482517242432e-01 1.616414636373519897e-01
4.131739959120750427e-02 -2.255281507968902588e-01 2.470498085021972656e-01 1.013854667544364929e-01 -2.321835979819297791e-02 -3.030745387077331543e-01 -6.299024075269699097e-02 -6.746017932891845703e-02 -7.963833212852478027e-02 -1.260324660688638687e-02 1.135937869548797607e-01 1.092345938086509705e-01 1.203059852123260498e-01 -8.627617359161376953e-02 1.904802918434143066e-01 -3.161754906177520752e-01 1.765571534633636475e-01 -6.861576437950134277e-02 7.823298126459121704e-02 2.603765428066253662e-01 -2.026743590831756592e-01 -1.426353156566619873e-01 3.548503220081329346e-01 9.096118062734603882e-02 -2.591134309768676758e-01 2.367290109395980835e-01 9.413454099558293819e-04 2.069755829870700836e-02 -8.805079013109207153e-02 -3.039778470993041992e-01 2.376552373170852661e-01 6.727296393364667892e-03
3.450724482536315918e-02 -1.883368194103240967e-01 3.085795044898986816e-01 -2.987924776971340179e-02 -1.462059766054153442e-01 -2.869996726512908936e-01 -1.430359184741973877e-01 -3.522723680362105370e-03 -1.145791634917259216e-01 -3.110237605869770050e-02 4.902138188481330872e-02 5.517484992742538452e-02 -1.129695549607276917e-01 -4.405054077506065369e-02 3.168728351593017578e-01 -2.680508196353912354e-01 -9.480158239603042603e-02 -3.485253825783729553e-02 -9.593126177787780762e-02 2.983627021312713623e-01 -1.536764949560165405e-01 1.137179210782051086e-01 1.008841469883918762e-01 -6.863629072904586792e-02 -3.633328676223754883e-01 2.296962440013885498e-01 1.773857395164668560e-03 9.455853700637817383e-02 3.679338097572326660e-01 -1.890906244516372681e-01 4.242009669542312622e-02 9.997525066137313843e-02
8.672555536031723022e-02 -2.233574688434600830e-01 -8.272539079189300537e-02 -6.497141718864440918e-02 -2.357747703790664673e-01 -1.448493003845214844e-01 4.151690006256103516e-02 -1.005868911743164062e-01 -1.442263573408126831e-01 -2.571491301059722900e-01 8.737822622060775757e-02 3.299542888998985291e-02 -3.125252947211265564e-02 7.566015422344207764e-02 5.841346830129623413e-02 8.672942966222763062e-02 1.857292465865612030e-02 -1.344490200281143188e-01 1.510291397571563721e-01 -1.315442100167274475e-02 -2.665025591850280762e-01 2.896870076656341553e-01 1.474368125200271606e-01 -1.144708842039108276e-01 -1.033042892813682556e-01 3.123876452445983887e-01 2.499864101409912109e-01 2.061179876327514648e-01 5.616076663136482239e-02 -4.988408386707305908e-01 -1.782714128494262695e-01 4.033193364739418030e-02
8.443520963191986084e-02 -2.838592231273651123e-01 1.779255867004394531e-01 2.446614503860473633e-01 1.697921007871627808e-01 -2.231600135564804077e-01 5.768040195107460022e-02 9.681068360805511475e-02 2.031685039401054382e-02 -3.981372341513633728e-02 2.590194642543792725e-01 1.642150878906250000e-01 1.411520093679428101e-01 -1.000155061483383179e-01 1.033906787633895874e-01 -1.951372176408767700e-01 3.782542049884796143e-02 -3.448052331805229187e-02 -1.456378493458032608e-02 3.315995931625366211e-01 -2.582204639911651611e-01 -7.215025369077920914e-03 4.620547220110893250e-02 1.379258483648300171e-01 -3.993661999702453613e-01 3.422459661960601807e-01 8.842086046934127808e-02 1.595053821802139282e-01 7.434429600834846497e-03 -1.549938023090362549e-01 -8.223551511764526367e-02 -1.152943968772888184e-01
3.595675528049468994e-02 -1.710027307271957397e-01 5.417380332946777344e-01 -1.306979507207870483e-01 -1.729242652654647827e-01 -1.343641430139541626e-01 -4.722551628947257996e-02 1.588507890701293945e-01 5.515013262629508972e-02 -1.134076416492462158e-01 2.747149169445037842e-01 5.621316656470298767e-02 -8.351907879114151001e-02 -5.833094567060470581e-02 1.232708245515823364e-01 2.030690386891365051e-02 4.530449584126472473e-02 -2.468999028205871582e-01 -1.087865754961967468e-01 1.653093397617340088e-01 -2.381377071142196655e-01 -1.429022550582885742e-01 1.763316094875335693e-01 1.848269253969192505e-01 9.348298609256744385e-02 4.076609909534454346e-01 5.353872105479240417e-02 1.761780828237533569e-01 -2.924891747534275055e-02 -5.874204635620117188e-02 -4.832306131720542908e-02 5.417327582836151123e-02
9.201365709304809570e-02 -2.331179380416870117e-01 2.921848893165588379e-01 1.928397454321384430e-02 -1.349976658821105957e-02 -1.056973114609718323e-01 -7.629228383302688599e-02 3.785333409905433655e-02 7.756945490837097168e-02 2.713814377784729004e-03 -1.169522106647491455e-01 -4.941052198410034180e-02 -7.609517127275466919e-02 -2.700443938374519348e-02 3.709234595298767090e-01 -3.671024739742279053e-01 7.295285165309906006e-02 4.316867142915725708e-02 -1.260361224412918091e-01 3.435280919075012207e-01 -1.477027982473373413e-01 -2.177005708217620850e-01 1.049690544605255127e-01 7.265365123748779297e-02 -1.719261407852172852e-01 3.135548233985900879e-01 -8.649533987045288086e-02 -8.081113547086715698e-02 1.808746159076690674e-01 -2.780543267726898193e-01 1.561879217624664307e-01 1.700755059719085693e-01
9.320235811173915863e-03 -1.374111473560333252e-01 4.273008704185485840e-01 -3.866067528724670410e-02 -2.496780008077621460e-01 -1.095661595463752747e-01 5.989099293947219849e-02 2.286028265953063965e-01 7.033299654722213745e-02 -1.189449504017829895e-01 1.133202314376831055e-01 -7.214256329461932182e-04 -8.644942939281463623e-02 -1.487539857625961304e-01 2.914943397045135498e-01 6.329562515020370483e-02 5.973243620246648788e-03 -1.936906427145004272e-01 -2.336557023227214813e-02 1.229914873838424683e-01 -2.437085360288619995e-01 -1.832441687583923340e-01 1.931369900703430176e-01 8.679471164941787720e-02 1.119915321469306946e-01 4.018380939960479736e-01 1.583021730184555054e-01 2.854838669300079346e-01 -1.763752847909927368e-01 -2.098799869418144226e-02 -1.110833287239074707e-01 2.739703096449375153e-02
3.524299338459968567e-02 -1.152929216623306274e-01 3.694585859775543213e-01 3.107114136219024658e-01 -1.874215714633464813e-02 -2.788399755954742432e-01 -2.647888958454132080e-01 1.099082976579666138e-01 -1.351297199726104736e-01 2.183825150132179260e-02 -6.195009872317314148e-02 1.019597947597503662e-01 5.966467410326004028e-02 -1.799729466438293457e-01 6.016397476196289062e-02 -2.563144564628601074e-01 3.723524883389472961e-02 -3.252064436674118042e-02 1.074508130550384521e-01 2.144301831722259521e-01 -2.205039858818054199e-01 -1.962672024965286255e-01 1.045523658394813538e-01 -1.424409896135330200e-01 -3.608328104019165039e-01 1.806826740503311157e-01 4.147304594516754150e-02 8.280590921640396118e-02 -8.888554759323596954e-03 -2.954847812652587891e-01 4.819305613636970520e-02 1.200877204537391663e-01
8.751365542411804199e-02 -1.970137283205986023e-02 3.333059251308441162e-01 1.579971611499786377e-02 -3.946587741374969482e-01 -6.695120036602020264e-02 -3.122298978269100189e-02 1.925905793905258179e-01 6.313455849885940552e-02 -9.170556068420410156e-02 1.517388671636581421e-01 6.439396739006042480e-02 -2.443483322858810425e-01 -1.228355523198843002e-02 2.407718300819396973e-01 6.768332095816731453e-04 1.843059211969375610e-01 -1.310271173715591431e-01 -1.338144689798355103e-01 1.090569868683815002e-01 -1.830315738916397095e-01 -1.654710620641708374e-01 2.432143241167068481e-01 1.918645799160003662e-01 1.847596615552902222e-01 4.097495675086975098e-01 -3.904820606112480164e-02 1.727445423603057861e-01 -8.484080433845520020e-02 -1.278920322656631470e-01 -2.933963015675544739e-02 1.712211966514587402e-01
8.022060245275497437e-02 -4.280604720115661621e-01 1.718328446149826050e-01 1.214675605297088623e-01 -5.769455060362815857e-02 -2.160247117280960083e-01 -6.993090361356735229e-02 -4.808394610881805420e-02 3.150251577608287334e-04 -9.758698195219039917e-02 4.551402106881141663e-02 -5.707967095077037811e-03 1.050389781594276428e-01 -2.678888142108917236e-01 1.422359049320220947e-01 -2.863472700119018555e-01 1.245238706469535828e-01 -2.626167833805084229e-01 3.944449126720428467e-02 3.201920092105865479e-01 -2.678609192371368408e-01 5.120242387056350708e-02 1.295327097177505493e-01 1.674176752567291260e-01 -3.483606576919555664e-01 3.558505699038505554e-02 5.719730630517005920e-02 1.063366606831550598e-01 7.503217458724975586e-02 -2.460732758045196533e-01 3.079181909561157227e-02 -1.173764560371637344e-02
3.035975396633148193e-01 -1.469106376171112061e-01 6.309836357831954956e-02 -1.116458177566528320e-01 -1.817042678594589233e-01 -1.463414877653121948e-01 1.193403080105781555e-01 1.393783837556838989e-01 -2.409019917249679565e-01 1.110999099910259247e-02 1.555014848709106445e-01 4.163924232125282288e-02 -1.015643998980522156e-01 -8.071564137935638428e-02 2.067669481039047241e-01 -3.308673202991485596e-02 8.217401057481765747e-02 2.064664848148822784e-02 1.782900691032409668e-01 2.917230129241943359e-01 -2.718817889690399170e-01 1.114094629883766174e-01 -1.895220130681991577e-01 -7.598999422043561935e-03 -9.891382604837417603e-02 2.805850803852081299e-01 1.458869427442550659e-01 1.280671656131744385e-01 1.051948145031929016e-01 -1.653411537408828735e-01 -6.778012961149215698e-03 4.753180146217346191e-01
1.598218977451324463e-01 -1.127510219812393188e-01 3.746711313724517822e-01 2.105308929458260536e-03 -2.436662763357162476e-01 -6.975560635328292847e-02 -1.331333220005035400e-01 1.257346123456954956e-01 1.492580473423004150e-01 1.168294623494148254e-02 3.525209054350852966e-02 1.958434879779815674e-01 -7.799229584634304047e-03 7.456489652395248413e-02 4.570130109786987305e-01 -2.056210115551948547e-02 -1.098676212131977081e-02 -5.185095593333244324e-03 -5.776651948690414429e-02 -3.521376289427280426e-03 -2.593620121479034424e-01 -1.903735995292663574e-01 1.645583510398864746e-01 2.990145981311798096e-01 -3.526761429384350777e-03 8.959817886352539062e-02 2.230066359043121338e-01 6.303829699754714966e-02 -1.299777626991271973e-01 -2.479733377695083618e-01 3.812269493937492371e-02 2.856414914131164551e-01
-6.142201274633407593e-02 -2.240613996982574463e-01 1.292876005172729492e-01 -6.489600241184234619e-02 1.424944847822189331e-01 -3.097909390926361084e-01 6.906236708164215088e-02 -8.757986128330230713e-02 1.857290975749492645e-02 1.809234321117401123e-01 -1.234740316867828369e-01 -3.172233700752258301e-01 1.587690562009811401e-01 -7.545401155948638916e-02 1.853451877832412720e-01 6.286438554525375366e-02 2.682183496654033661e-02 1.946900412440299988e-02 4.774901270866394043e-02 3.909696042537689209e-01 -1.002270579338073730e-01 -1.262281388044357300e-01 1.035413891077041626e-01 4.167970642447471619e-02 -6.762587279081344604e-02 2.072861492633819580e-01 1.960249543190002441e-01 2.674942612648010254e-01 5.892029032111167908e-02 -3.507747948169708252e-01 1.890628784894943237e-01 2.525273263454437256e-01
-2.416888773441314697e-01 -1.839669346809387207e-01 -1.629327833652496338e-01 1.567754149436950684e-01 -1.962196528911590576e-01 -2.314493507146835327e-01 -2.400421351194381714e-01 3.601611778140068054e-02 -1.947848349809646606e-01 5.272461846470832825e-02 -8.142632246017456055e-02 3.053015656769275665e-02 -1.190934330224990845e-02 2.902157604694366455e-02 -8.546607941389083862e-02 5.771989375352859497e-02 -2.570223761722445488e-03 -2.172581106424331665e-01 4.486306756734848022e-02 3.532608151435852051e-01 -2.135400623083114624e-01 -7.356095314025878906e-02 -2.424937933683395386e-01 1.825676709413528442e-01 -4.491457045078277588e-01 -3.942753747105598450e-02 -5.207886174321174622e-02 1.487550288438796997e-01 5.087941512465476990e-02 -2.894545197486877441e-01 -2.857186365872621536e-03 1.185720637440681458e-01
1.298397332429885864e-01 -2.727898955345153809e-01 3.044374883174896240e-01 1.170542612671852112e-01 4.609717428684234619e-02 -1.732055693864822388e-01 -8.487167209386825562e-02 -6.872972846031188965e-02 5.527898296713829041e-02 -5.733815580606460571e-02 -1.084285750985145569e-01 9.087410569190979004e-02 6.791617721319198608e-02 -3.912141546607017517e-02 1.822736561298370361e-01 -1.745113879442214966e-01 2.828637063503265381e-01 -3.728917241096496582e-02 -2.588827013969421387e-01 3.166813552379608154e-01 -1.720257103443145752e-01 1.828131824731826782e-01 9.889012575149536133e-02 6.913539487868547440e-03 -3.079821765422821045e-01 2.055344134569168091e-01 3.607852384448051453e-02 3.413606435060501099e-02 7.622824516147375107e-03 -4.140042066574096680e-01 1.429313719272613525e-01 9.544964134693145752e-02
6.442377716302871704e-02 -4.997113645076751709e-01 1.570607125759124756e-01 3.237965330481529236e-02 -2.366361171007156372e-01 -3.150384724140167236e-01 -1.200385093688964844e-01 3.921197727322578430e-02 2.347516082227230072e-02 2.071064859628677368e-01 2.544876933097839355e-01 2.113680392503738403e-01 1.860001496970653534e-02 3.484274446964263916e-02 1.625532358884811401e-01 -7.766515761613845825e-02 1.614184305071830750e-02 -5.536701902747154236e-02 4.597144201397895813e-02 3.653212636709213257e-02 -1.549585163593292236e-01 -2.770647965371608734e-02 -2.933168113231658936e-01 7.987887412309646606e-02 2.239382416009902954e-01 8.512614667415618896e-02 -6.205096468329429626e-02 3.164886534214019775e-01 8.807552605867385864e-02 -2.600269615650177002e-01 1.181769371032714844e-02 -3.792795166373252869e-02
3.917180746793746948e-02 -2.598026990890502930e-01 -1.588779129087924957e-02 2.011326849460601807e-01 -1.910816691815853119e-02 -1.168771684169769287e-01 -2.940243296325206757e-02 -8.781550824642181396e-02 2.545906901359558105e-01 1.714369747787714005e-03 4.742923192679882050e-03 3.173675853759050369e-03 1.834804564714431763e-01 4.539000242948532104e-02 3.248024880886077881e-01 -1.866214573383331299e-01 3.431336209177970886e-02 -9.168661385774612427e-02 -2.299894839525222778e-01 2.845900952816009521e-01 -2.604352533817291260e-01 -1.796651445329189301e-02 1.856961995363235474e-01 3.505435958504676819e-02 -3.699722588062286377e-01 1.418254822492599487e-01 1.829373836517333984e-01 1.276350468397140503e-01 -1.043827980756759644e-01 -3.858593404293060303e-01 2.881610207259654999e-02 1.098283305764198303e-01
1.709064096212387085e-01 -3.734970986843109131e-01 2.460873574018478394e-01 -9.026969224214553833e-02 -1.359604597091674805e-01 -2.189710140228271484e-01 -2.232104092836380005e-01 6.079818308353424072e-02 -5.215800553560256958e-02 -1.120168641209602356e-01 -3.235631389543414116e-03 7.609412539750337601e-03 -8.310073614120483398e-02 1.221664715558290482e-02 3.324216008186340332e-01 -2.776684761047363281e-01 -1.965888775885105133e-02 1.250628381967544556e-02 -1.824857443571090698e-01 1.887601464986801147e-01 -1.272948831319808960e-01 9.884212911128997803e-02 1.231056898832321167e-01 -1.164078488945960999e-01 -3.635590970516204834e-01 2.423006743192672729e-01 4.007032606750726700e-03 2.286182194948196411e-01 2.473529130220413208e-01 -2.534026652574539185e-02 5.280447751283645630e-02 2.645730972290039062e-02
9.134121239185333252e-02 -9.461606293916702271e-02 3.628699481487274170e-01 -1.280382424592971802e-01 -2.426567375659942627e-01 -8.935127407312393188e-03 -3.389082103967666626e-02 2.380261570215225220e-01 5.543393269181251526e-02 -1.032778024673461914e-01 1.049878597259521484e-01 3.812497481703758240e-02 -3.548510372638702393e-02 -1.670216321945190430e-01 1.535224020481109619e-01 -4.704993218183517456e-02 -1.249231994152069092e-01 -2.979071140289306641e-01 -3.826249018311500549e-02 1.796602457761764526e-01 -2.074614465236663818e-01 -3.298900723457336426e-01 1.216362640261650085e-01 1.702009737491607666e-01 6.139157712459564209e-02 4.382511079311370850e-01 2.112095803022384644e-01 1.869866251945495605e-01 -1.361498087644577026e-01 -7.765565067529678345e-02 -2.054144442081451416e-02 5.091390758752822876e-02
-2.058316320180892944e-01 -2.824204564094543457e-01 2.306660562753677368e-01 -9.929012507200241089e-02 -6.682398915290832520e-02 -3.187264502048492432e-01 -1.479260623455047607e-01 4.049084708094596863e-02 -8.074357360601425171e-02 -6.221075356006622314e-02 2.467249631881713867e-01 -1.454748213291168213e-01 -1.112078428268432617e-01 9.466356039047241211e-02 8.237360417842864990e-02 6.396854668855667114e-02 2.092811465263366699e-01 2.218403071165084839e-01 -4.083134233951568604e-02 2.152195423841476440e-01 -1.296767294406890869e-01 8.563183993101119995e-02 4.740546271204948425e-02 8.924357593059539795e-02 -3.725825250148773193e-01 1.249494627118110657e-01 1.512566953897476196e-01 1.297412365674972534e-01 1.605899930000305176e-01 -4.010528326034545898e-01 1.554459705948829651e-02 6.501559913158416748e-02
1.248809918761253357e-01 -4.068965092301368713e-02 4.421403110027313232e-01 7.902571558952331543e-02 -2.607084810733795166e-01 -3.575678914785385132e-03 1.576719433069229126e-02 2.555914595723152161e-02 -1.729510352015495300e-02 4.664827138185501099e-02 1.402758359909057617e-01 1.685860902070999146e-01 -2.463729828596115112e-01 2.274633385241031647e-03 3.376277983188629150e-01 2.893530204892158508e-02 -7.961603999137878418e-02 -1.574612557888031006e-01 -1.762998551130294800e-01 2.638050317764282227e-01 -2.615811526775360107e-01 -2.999798059463500977e-01 -6.722744554281234741e-02 7.637029886245727539e-02 8.756286650896072388e-02 2.586095035076141357e-01 7.338485866785049438e-02 3.063105344772338867e-01 -7.983522117137908936e-02 -2.419310621917247772e-02 3.761043772101402283e-02 5.762685835361480713e-02
-1.196386590600013733e-01 -1.239672228693962097e-01 4.673994481563568115e-01 -6.667973101139068604e-02 -3.058330416679382324e-01 -1.112154647707939148e-01 -4.165284335613250732e-02 2.366868853569030762e-01 1.148333176970481873e-01 -1.898351311683654785e-01 4.401807487010955811e-02 2.041759192943572998e-01 -1.539032161235809326e-01 -5.204151198267936707e-02 8.721481263637542725e-02 3.428988531231880188e-02 -2.614474482834339142e-02 -2.392984628677368164e-01 -1.255238056182861328e-01 9.372544288635253906e-02 -2.283850759267807007e-01 -2.209605872631072998e-01 1.360671967267990112e-01 1.410380154848098755e-01 1.067862734198570251e-01 3.285078704357147217e-01 1.915456652641296387e-01 2.292035520076751709e-01 -4.534462839365005493e-02 -1.127867251634597778e-01 -4.002419300377368927e-03 1.025216951966285706e-01
2.687909603118896484e-01 6.801225244998931885e-02 1.861704140901565552e-01 -2.511451579630374908e-02 -1.163495257496833801e-01 -1.265006661415100098e-01 -9.782550483942031860e-02 2.214485257863998413e-01 8.754547685384750366e-02 -4.644222557544708252e-02 9.824738651514053345e-02 2.929301187396049500e-02 2.553113698959350586e-01 3.397344425320625305e-02 -1.566461920738220215e-01 -9.576075524091720581e-02 4.819205403327941895e-02 -5.133460462093353271e-02 1.250833272933959961e-02 1.776277869939804077e-01 -2.580807507038116455e-01 -3.299835622310638428e-01 1.261195912957191467e-02 2.343227118253707886e-01 2.184104770421981812e-01 1.484201550483703613e-01 -2.236363478004932404e-02 1.533546298742294312e-01 2.298997938632965088e-01 -5.108433961868286133e-01 4.961782693862915039e-02 -4.533819481730461121e-02
-2.514264360070228577e-02 4.680413752794265747e-02 3.930706977844238281e-01 -1.832737587392330170e-02 -3.303807079792022705e-01 3.906382247805595398e-03 8.073021471500396729e-02 -1.638250984251499176e-02 1.081571057438850403e-01 -5.013021081686019897e-02 -1.691248500719666481e-03 3.457546532154083252e-01 -1.043129619210958481e-02 -9.811395406723022461e-02 4.117099940776824951e-01 2.350164018571376801e-02 5.906187370419502258e-02 1.126498207449913025e-01 3.904396668076515198e-02 6.804560124874114990e-02 -3.221758902072906494e-01 -7.268290221691131592e-02 1.162151247262954712e-01 3.504802584648132324e-01 -2.704270649701356888e-03 1.394642144441604614e-01 1.132344454526901245e-01 2.915226854383945465e-02 -9.283842891454696655e-02 -2.580525577068328857e-01 -1.821749806404113770e-01 5.957401171326637268e-02
3.017920069396495819e-02 -1.234310939908027649e-01 2.668753080070018768e-02 -1.460908912122249603e-02 1.210063919425010681e-01 -2.485054433345794678e-01 -2.991288602352142334e-01 -6.253352016210556030e-02 -1.241111196577548981e-02 1.509069930762052536e-02 2.877183258533477783e-01 9.992487728595733643e-02 7.864318042993545532e-02 -3.910229206085205078e-01 2.518569817766547203e-04 -1.166712120175361633e-01 1.619402021169662476e-01 -3.688091412186622620e-02 -2.150642573833465576e-01 2.464146018028259277e-01 -3.508856892585754395e-01 -9.685309231281280518e-02 1.286688894033432007e-01 2.934862487018108368e-02 -2.528803050518035889e-01 2.236222773790359497e-01 -1.361053138971328735e-01 2.374930530786514282e-01 -7.578508555889129639e-02 -2.568169534206390381e-01 -4.635460302233695984e-02 9.575847536325454712e-03
-3.901689127087593079e-02 -3.504210114479064941e-01 2.049679011106491089e-01 -2.933249473571777344e-01 -2.235197573900222778e-01 -3.219747841358184814e-01 5.637293308973312378e-02 2.121788263320922852e-01 -1.755485534667968750e-01 1.470539718866348267e-01 5.354614183306694031e-02 -1.818638294935226440e-02 -2.051081508398056030e-01 1.431355625391006470e-02 9.777150303125381470e-02 -9.686888754367828369e-02 1.275535486638545990e-02 -7.171791046857833862e-02 -1.757924854755401611e-01 -9.119755774736404419e-02 -2.370430976152420044e-01 8.051961660385131836e-02 -5.241391714662313461e-03 1.351946741342544556e-01 -6.342223286628723145e-02 1.454902887344360352e-01 6.282046437263488770e-02 1.826261430978775024e-01 -8.993940055370330811e-02 -1.493693441152572632e-01 9.575968235731124878e-02 4.487592279911041260e-01
2.503937296569347382e-02 -1.797333806753158569e-01 -2.314107865095138550e-01 1.965371072292327881e-01 -1.046664118766784668e-01 -1.279201805591583252e-01 -6.093786284327507019e-02 1.162600219249725342e-01 -3.453893586993217468e-02 -9.548033028841018677e-02 -6.085009779781103134e-03 1.893771290779113770e-01 3.513453900814056396e-02 2.266346216201782227e-01 2.469433099031448364e-01 2.740326151251792908e-02 -4.363254830241203308e-02 1.497638225555419922e-01 -4.075317084789276123e-02 1.762185096740722656e-01 -1.282969117164611816e-01 2.291366904973983765e-01 -1.098217964172363281e-01 9.047606587409973145e-02 -1.653207466006278992e-02 1.714694350957870483e-01 5.831515300087630749e-04 2.552532851696014404e-01 -1.771230548620223999e-01 -5.377831459045410156e-01 8.723923563957214355e-02 3.170520961284637451e-01
-1.204553544521331787e-01 -2.428070753812789917e-01 1.329870373010635376e-01 -1.323956623673439026e-02 -3.364318311214447021e-01 -3.679477274417877197e-01 4.512420669198036194e-02 1.697057783603668213e-01 -2.397218197584152222e-01 9.930214844644069672e-03 2.964347004890441895e-01 9.150557219982147217e-02 -8.852420002222061157e-02 1.599301993846893311e-01 -3.455826640129089355e-02 5.772085860371589661e-02 3.819274902343750000e-02 2.145090997219085693e-01 5.762112513184547424e-02 1.162654086947441101e-01 -1.070631369948387146e-01 8.936596661806106567e-02 -5.338992923498153687e-02 3.087719678878784180e-01 -2.594962716102600098e-01 2.426043748855590820e-01 5.732357129454612732e-02 1.560824364423751831e-01 9.024170786142349243e-02 -2.187511920928955078e-01 1.794309467077255249e-01 1.163183003664016724e-01
-1.193982958793640137e-01 4.526461660861968994e-02 1.897785663604736328e-01 1.484811156988143921e-01 -2.291316539049148560e-01 -2.407568246126174927e-01 -1.355479359626770020e-01 1.147171631455421448e-01 -1.291103363037109375e-01 -2.202225327491760254e-01 6.611992418766021729e-02 -1.403832584619522095e-01 7.678873836994171143e-02 -2.741574347019195557e-01 2.642798125743865967e-01 9.594656527042388916e-02 2.548076510429382324e-01 1.670421212911605835e-01 6.250146031379699707e-02 2.837193012237548828e-01 -2.480859868228435516e-02 8.114615082740783691e-02 1.304063647985458374e-01 -7.886840403079986572e-02 -2.668001651763916016e-01 3.344151079654693604e-01 -1.568684875965118408e-01 8.377148211002349854e-02 -5.707113072276115417e-02 -2.732277214527130127e-01 -9.760875254869461060e-02 1.566543877124786377e-01
1.534246280789375305e-02 -3.092570602893829346e-01 1.051037684082984924e-01 2.586832456290721893e-02 -1.202784925699234009e-01 -3.104543685913085938e-01 -7.256743311882019043e-02 2.493627835065126419e-03 -3.055240027606487274e-02 -2.841296494007110596e-01 7.468243688344955444e-02 -1.322198808193206787e-01 -1.016544550657272339e-01 8.168379217386245728e-02 1.495684236288070679e-01 -1.350827515125274658e-01 -1.716788262128829956e-01 -2.942093014717102051e-01 -7.225016504526138306e-02 1.490360796451568604e-01 -2.587194442749023438e-01 2.751475758850574493e-02 -3.060985542833805084e-02 -1.234181821346282959e-01 -4.151225388050079346e-01 2.659282088279724121e-01 1.156261637806892395e-01 1.000633463263511658e-01 -2.231828570365905762e-01 -2.566556334495544434e-01 6.042962148785591125e-02 -2.921528927981853485e-02
-7.668622583150863647e-02 -6.246363627724349499e-04 3.241231739521026611e-01 7.579356431961059570e-02 -2.426911145448684692e-01 -4.269520938396453857e-02 -4.296518396586179733e-03 2.229994535446166992e-01 2.257021069526672363e-01 3.764032572507858276e-02 1.184708327054977417e-01 1.741969436407089233e-01 5.033935233950614929e-02 9.151365607976913452e-02 3.790456652641296387e-01 -2.823667041957378387e-02 -3.722209855914115906e-02 -1.982527524232864380e-01 -1.192703321576118469e-01 2.339550405740737915e-01 -1.745986789464950562e-01 -4.393145143985748291e-01 3.970992192625999451e-02 8.083611726760864258e-02 1.430895328521728516e-01 1.769438832998275757e-01 1.371767837554216385e-02 2.366531640291213989e-01 -1.698413789272308350e-01 -1.721316128969192505e-01 -6.833156943321228027e-02 9.145908802747726440e-02
-9.675130993127822876e-02 -8.220005780458450317e-02 -4.303812980651855469e-02 -1.047549247741699219e-01 -3.770086467266082764e-01 -3.496523201465606689e-01 3.015460073947906494e-01 1.660910062491893768e-02 -5.867671687155961990e-03 -2.103876620531082153e-01 2.412783652544021606e-01 6.130180507898330688e-02 9.501344710588455200e-02 4.712807759642601013e-02 2.915570139884948730e-01 1.214173734188079834e-01 -6.682709604501724243e-02 -1.659816652536392212e-01 -1.670503169298171997e-01 6.623616814613342285e-02 -8.127136528491973877e-02 -1.671123951673507690e-01 -9.880019724369049072e-02 4.165857285261154175e-02 -3.022521734237670898e-01 1.637792959809303284e-02 -8.792506903409957886e-02 3.060804307460784912e-01 2.475903742015361786e-02 -1.857729405164718628e-01 1.482076495885848999e-01 1.942249983549118042e-01
1.946717053651809692e-01 -1.933519393205642700e-01 5.006765574216842651e-02 1.082305610179901123e-01 -1.081533208489418030e-01 -4.477644860744476318e-01 -1.384454220533370972e-01 -1.180227939039468765e-02 -1.057950183749198914e-01 3.558681160211563110e-02 -1.006456688046455383e-01 2.354447096586227417e-01 2.614017389714717865e-02 -1.223544180393218994e-01 2.889850437641143799e-01 1.762502044439315796e-01 -1.772044152021408081e-01 -3.085337951779365540e-02 8.319867402315139771e-02 4.503243789076805115e-02 -1.882520467042922974e-01 -7.043139636516571045e-02 -2.558189034461975098e-01 2.514343559741973877e-01 2.249513380229473114e-02 1.637394279241561890e-01 6.150595098733901978e-02 3.552968502044677734e-01 -1.590365022420883179e-01 -1.790370494127273560e-01 -2.039506137371063232e-01 6.406329572200775146e-02
1.061594635248184204e-01 -2.311537563800811768e-01 8.352105319499969482e-02 1.640331149101257324e-01 -3.081161156296730042e-02 -4.787991940975189209e-01 -1.268672049045562744e-01 -9.248036891222000122e-02 -1.202110350131988525e-01 -4.270511493086814880e-02 -6.851472705602645874e-02 -1.188056822866201401e-02 -1.229013875126838684e-01 2.188490331172943115e-01 -1.905009523034095764e-02 -4.331410303711891174e-02 -9.287731349468231201e-02 -8.361210674047470093e-02 -1.600660085678100586e-01 3.625325113534927368e-02 -3.073754608631134033e-01 2.510621845722198486e-01 1.032827123999595642e-01 8.408309519290924072e-02 -1.379042714834213257e-01 3.256677985191345215e-01 2.788803577423095703e-01 8.831280469894409180e-02 1.147577613592147827e-01 -2.256219983100891113e-01 -9.547239542007446289e-02 -2.420313656330108643e-01
1.601486057043075562e-01 -3.090603947639465332e-01 1.531921774148941040e-01 1.667459160089492798e-01 -2.249199897050857544e-01 -3.463892638683319092e-01 1.724932529032230377e-02 -1.491399761289358139e-02 -4.642847180366516113e-02 2.570697367191314697e-01 -2.428776398301124573e-02 2.323728352785110474e-01 -1.525329649448394775e-01 -1.935096830129623413e-01 2.037353366613388062e-01 1.523766964673995972e-01 -9.149582684040069580e-02 -1.119413450360298157e-01 -1.096709743142127991e-01 4.231337516102939844e-04 -5.134009569883346558e-02 -7.429487258195877075e-02 -1.964044719934463501e-01 1.808635145425796509e-01 1.779755353927612305e-01 2.233698517084121704e-01 1.594175696372985840e-01 3.879990577697753906e-01 -7.970472425222396851e-02 -1.114422231912612915e-01 -1.283014565706253052e-01 5.539675056934356689e-02
7.535139471292495728e-02 -4.623795300722122192e-02 5.127099752426147461e-01 -3.017771802842617035e-02 -2.306082397699356079e-01 2.776882611215114594e-02 -1.894560642540454865e-02 1.770156621932983398e-01 3.104592114686965942e-02 -7.997754216194152832e-02 1.528118252754211426e-01 9.663216769695281982e-02 -2.567339502274990082e-02 -1.634028255939483643e-01 2.411160171031951904e-01 -3.074334468692541122e-03 4.483837634325027466e-02 -2.290246635675430298e-01 -1.049501225352287292e-01 2.238762676715850830e-01 -1.268955646082758904e-03 -1.839037090539932251e-01 -7.880844175815582275e-02 -7.326214574277400970e-03 1.194768473505973816e-01 3.919972777366638184e-01 1.573580652475357056e-01 2.080478519201278687e-01 -1.239737942814826965e-01 -2.973645031452178955e-01 -1.214979737997055054e-01 8.353603631258010864e-02
-9.030759334564208984e-02 -2.826841473579406738e-01 -3.271683678030967712e-02 8.332788944244384766e-02 -1.999695748090744019e-01 -2.590734958648681641e-01 2.712013572454452515e-02 1.664747484028339386e-02 -1.933133304119110107e-01 1.187652051448822021e-01 -9.089089930057525635e-02 -4.151613637804985046e-02 2.611135840415954590e-01 -2.791739441454410553e-02 -3.380051814019680023e-03 3.589406982064247131e-02 -1.410906910896301270e-01 -8.868557214736938477e-02 -4.209214150905609131e-01 1.752084940671920776e-01 -4.074569940567016602e-01 -6.298417598009109497e-02 1.518969833850860596e-01 -4.139098897576332092e-02 1.744858622550964355e-01 1.785441190004348755e-01 -9.811959415674209595e-02 1.467287391424179077e-01 -2.109612077474594116e-01 -5.393309146165847778e-02 9.148866683244705200e-02 2.905148267745971680e-01
-1.790568381547927856e-01 -2.585140466690063477e-01 -7.143522053956985474e-02 1.647256314754486084e-01 -1.710012853145599365e-01 -1.001913696527481079e-01 -9.079159051179885864e-02 2.593216896057128906e-01 -9.531754255294799805e-02 3.296731412410736084e-02 1.908822916448116302e-02 -1.391214132308959961e-01 2.673448324203491211e-01 -1.165113300085067749e-01 -2.694723941385746002e-02 -5.778666213154792786e-02 -2.016806900501251221e-01 1.709871441125869751e-01 5.094980821013450623e-02 4.649588763713836670e-01 -1.021116152405738831e-01 -1.049912199378013611e-01 -4.849598184227943420e-02 2.912364900112152100e-01 -1.061683446168899536e-01 1.446591168642044067e-01 7.080132514238357544e-02 2.535285651683807373e-01 -1.743453145027160645e-01 -2.333444803953170776e-01 2.266554683446884155e-01 -8.671108633279800415e-03
-8.401557803153991699e-02 -1.260192096233367920e-01 4.134769439697265625e-01 -4.336788505315780640e-02 -3.334640860557556152e-01 9.012285619974136353e-03 -9.193168580532073975e-02 1.519956588745117188e-01 7.068631798028945923e-02 -1.310346424579620361e-01 1.596792340278625488e-01 2.533795125782489777e-02 -1.070273891091346741e-01 -1.531382352113723755e-01 2.925643622875213623e-01 1.718022301793098450e-02 2.251932397484779358e-03 -2.775004208087921143e-01 -1.434245798736810684e-02 1.600637286901473999e-01 -2.242040485143661499e-01 -1.463825106620788574e-01 9.675493091344833374e-02 2.014930397272109985e-01 5.582451075315475464e-02 3.234931826591491699e-01 1.397757530212402344e-01 1.759536266326904297e-01 -2.443969398736953735e-01 -6.843454390764236450e-02 -1.162051483988761902e-01 1.777914911508560181e-01
1.572241485118865967e-01 -1.207501515746116638e-01 -8.819139562547206879e-03 1.048695482313632965e-02 -1.880120337009429932e-01 -1.507429629564285278e-01 -1.764406710863113403e-01 2.362984269857406616e-01 -1.401488780975341797e-01 -3.646915555000305176e-01 -1.013000234961509705e-01 3.525656089186668396e-02 9.614943712949752808e-02 -7.417628914117813110e-02 9.784369729459285736e-03 -8.371208608150482178e-02 8.135629445314407349e-02 -1.760865002870559692e-01 -2.819686830043792725e-01 2.222606241703033447e-01 -3.909113407135009766e-01 -2.271079421043395996e-01 -2.363516539335250854e-01 1.549062598496675491e-02 2.383047193288803101e-01 -1.135803684592247009e-01 -6.229885667562484741e-02 1.785523146390914917e-01 1.336774379014968872e-01 -2.347534000873565674e-01 1.355913728475570679e-01 7.507819682359695435e-02
-2.555805817246437073e-02 -2.865999042987823486e-01 1.732723265886306763e-01 7.750343531370162964e-02 -6.197999790310859680e-02 -1.060893163084983826e-01 -1.116992831230163574e-01 -7.628590613603591919e-02 -1.835072189569473267e-01 2.214811593294143677e-01 9.596154838800430298e-02 3.344228863716125488e-02 4.081449285149574280e-02 -3.180857598781585693e-01 3.829959407448768616e-02 -8.543933182954788208e-02 5.280715599656105042e-02 9.604433178901672363e-02 -3.641244769096374512e-02 1.202197745442390442e-01 -1.728207170963287354e-01 -2.163534015417098999e-01 1.423213183879852295e-01 1.189475730061531067e-01 -3.157860636711120605e-01 3.448567390441894531e-01 -1.034982055425643921e-01 2.994265258312225342e-01 3.360688313841819763e-02 -3.949408829212188721e-01 -1.513766348361968994e-01 -7.216879725456237793e-02
2.380930818617343903e-02 -2.396849393844604492e-01 9.612319618463516235e-02 9.723194688558578491e-02 -2.680895477533340454e-02 -3.276349604129791260e-01 -2.199133932590484619e-01 -8.069305121898651123e-02 6.707695871591567993e-02 1.231781020760536194e-01 1.526280790567398071e-01 -1.155569404363632202e-01 1.472868770360946655e-01 -2.797025442123413086e-01 6.422053277492523193e-02 -4.858415573835372925e-03 7.661472260951995850e-02 1.912223175168037415e-02 -1.013776585459709167e-01 3.072726726531982422e-01 -2.788370847702026367e-01 6.599184591323137283e-03 2.293207794427871704e-01 -1.323467027395963669e-02 -2.729129791259765625e-01 1.902967840433120728e-01 -1.209505498409271240e-01 3.332558870315551758e-01 -5.411149002611637115e-03 -3.481621742248535156e-01 -1.627608761191368103e-02 -2.404235303401947021e-02
6.676027923822402954e-02 7.957389950752258301e-02 4.067243933677673340e-01 -1.693247556686401367e-01 -9.484906494617462158e-02 -8.888915926218032837e-02 -1.780694425106048584e-01 6.841001100838184357e-03 -9.066219627857208252e-02 -9.516836702823638916e-02 1.547489129006862640e-02 1.485927402973175049e-01 -1.065952256321907043e-01 7.400435209274291992e-02 5.154590606689453125e-01 6.876476854085922241e-02 -3.832634305581450462e-03 -1.734269857406616211e-01 -2.395469136536121368e-02 1.631786376237869263e-01 -2.879196703433990479e-01 -2.472651898860931396e-01 1.625984311103820801e-01 1.467792540788650513e-01 -1.138425432145595551e-02 2.347188293933868408e-01 1.591223329305648804e-01 2.331182360649108887e-02 -2.051041424274444580e-01 -1.982823610305786133e-01 -3.136741742491722107e-02 8.266977220773696899e-02
-1.692557334899902344e-01 -1.998512893915176392e-01 -1.095581129193305969e-01 -1.085922005586326122e-03 -3.760456442832946777e-01 -1.938198655843734741e-01 -2.734256982803344727e-01 1.118433177471160889e-01 -1.072747632861137390e-01 -2.363224178552627563e-01 5.987330898642539978e-02 -9.853563457727432251e-02 -1.959651410579681396e-01 -3.517571687698364258e-01 1.127420738339424133e-01 4.623996210284531116e-04 -5.333017185330390930e-02 1.728032529354095459e-01 -1.980166509747505188e-02 9.489051997661590576e-03 -2.047999650239944458e-01 -1.734557747840881348e-01 -1.507376879453659058e-01 1.706700176000595093e-01 -1.075892522931098938e-01 2.414146065711975098e-01 -3.702636435627937317e-02 3.571687340736389160e-01 -7.754139602184295654e-02 -8.321928232908248901e-02 9.848669916391372681e-02 1.384274512529373169e-01
-3.804571181535720825e-02 -2.525175809860229492e-01 1.189256235957145691e-01 -1.354480385780334473e-01 -3.752158284187316895e-01 1.039282307028770447e-01 -1.630307920277118683e-02 1.289486140012741089e-01 -9.249454736709594727e-02 -1.420969329774379730e-02 1.848394870758056641e-01 2.223881632089614868e-01 -6.736740469932556152e-02 2.366008311510086060e-01 2.758005857467651367e-01 -2.619569748640060425e-02 -8.764452487230300903e-02 1.892229467630386353e-01 -8.267508819699287415e-03 9.218376129865646362e-02 -1.857189983129501343e-01 -1.986770480871200562e-01 2.087961584329605103e-01 1.703661233186721802e-01 -1.073917374014854431e-01 3.088322579860687256e-01 -7.748402655124664307e-02 1.879701167345046997e-01 1.243221759796142578e-01 -1.397927850484848022e-01 -1.065022125840187073e-01 -3.330784738063812256e-01
-1.206586696207523346e-02 -1.337301582098007202e-01 2.240940630435943604e-01 -1.247008889913558960e-01 -1.953268200159072876e-01 -4.411469101905822754e-01 7.914654165506362915e-02 1.964501440525054932e-01 -2.945808768272399902e-01 4.755159839987754822e-02 8.535096794366836548e-02 -3.330690041184425354e-02 -4.080004245042800903e-02 -3.965524211525917053e-02 5.210105329751968384e-02 8.135153353214263916e-02 -8.491010218858718872e-02 1.750918924808502197e-01 -1.569008529186248779e-01 -4.201271384954452515e-02 -6.152564659714698792e-02 -9.209126979112625122e-02 -8.264873176813125610e-02 3.986348956823348999e-02 -1.383136212825775146e-01 1.193197369575500488e-01 2.957026958465576172e-01 2.664568722248077393e-01 -2.159577757120132446e-01 -3.153187930583953857e-01 2.149605304002761841e-01 2.440574914216995239e-01
2.211272120475769043e-01 8.562204986810684204e-02 3.621338605880737305e-01 7.919250428676605225e-02 -1.324300318956375122e-01 -1.976232230663299561e-02 -8.533625304698944092e-02 1.198421120643615723e-01 2.071842923760414124e-02 -1.466087251901626587e-01 -5.512305349111557007e-02 2.854107618331909180e-01 1.860656887292861938e-01 -3.114304319024085999e-02 1.842334270477294922e-01 -9.407592006027698517e-03 2.774675562977790833e-02 7.010025531053543091e-02 -1.636959761381149292e-01 2.112616449594497681e-01 -4.264596998691558838e-01 -5.405568331480026245e-02 -1.926066353917121887e-02 3.953391313552856445e-01 1.709841936826705933e-01 2.779254317283630371e-01 1.773519217967987061e-01 3.366683423519134521e-02 -7.491712272167205811e-02 1.250625471584498882e-03 2.163700945675373077e-02 1.644115746021270752e-01
-5.679634585976600647e-02 -2.909459471702575684e-01 4.713868256658315659e-03 -6.952773034572601318e-02 -2.881263494491577148e-01 -3.361670076847076416e-01 -3.299472853541374207e-02 7.669848948717117310e-02 -1.258990466594696045e-01 -1.146165840327739716e-02 -2.420268356800079346e-01 1.267080605030059814e-01 2.351320385932922363e-01 1.045738011598587036e-01 3.181810677051544189e-02 1.702470332384109497e-02 -1.536759585142135620e-01 -1.430518478155136108e-01 -3.121622204780578613e-01 5.302657932043075562e-02 -4.605667293071746826e-01 2.744151279330253601e-02 -5.597165785729885101e-03 -3.712225705385208130e-02 1.552771180868148804e-01 1.717902906239032745e-02 7.856856973376125097e-05 -7.901526987552642822e-02 -8.468925952911376953e-02 -2.513763010501861572e-01 -1.439248770475387573e-01 2.564869821071624756e-01
1.566208153963088989e-01 -2.983126640319824219e-01 -7.999150454998016357e-02 8.476947993040084839e-02 -1.884611397981643677e-01 -2.192824184894561768e-01 -4.915701597929000854e-02 -4.314801096916198730e-02 -1.215537041425704956e-01 2.079909741878509521e-01 4.524498060345649719e-02 -6.699588149785995483e-03 2.045598775148391724e-01 9.556241333484649658e-02 1.034388467669487000e-01 9.468092769384384155e-02 -1.817443668842315674e-01 7.915502786636352539e-02 -7.050818949937820435e-02 3.315117657184600830e-01 3.036395460367202759e-02 -3.771537914872169495e-02 -2.337870746850967407e-01 8.278763294219970703e-02 -2.001446336507797241e-01 2.864375710487365723e-01 -2.930491464212536812e-03 3.487403988838195801e-01 -3.626177087426185608e-02 -3.694473803043365479e-01 2.011332213878631592e-01 1.192887350916862488e-01
-6.526825577020645142e-02 -2.806358337402343750e-01 2.846656739711761475e-01 8.830665796995162964e-02 -2.183621376752853394e-01 -5.921888351440429688e-02 1.197040379047393799e-01 -4.797948990017175674e-03 1.368993520736694336e-01 1.821787953376770020e-01 7.592176645994186401e-02 2.824634909629821777e-01 -2.693728357553482056e-02 -1.017040461301803589e-01 1.266622692346572876e-01 2.900608442723751068e-02 1.509021520614624023e-01 -5.830112099647521973e-02 -1.623025834560394287e-01 2.672269046306610107e-01 -6.395135074853897095e-02 1.363617181777954102e-01 -4.476326052099466324e-03 3.273938596248626709e-02 -3.734667003154754639e-01 1.968549340963363647e-01 2.646799087524414062e-01 1.256209760904312134e-01 2.115499824285507202e-01 -2.582729458808898926e-01 1.245159208774566650e-01 -2.417619079351425171e-01
1.148585826158523560e-01 -1.431808024644851685e-01 4.279046952724456787e-01 7.602164149284362793e-02 -1.862343996763229370e-01 -8.053484559059143066e-02 -1.007990315556526184e-01 2.560839354991912842e-01 7.096672803163528442e-02 -1.131545156240463257e-01 1.333881616592407227e-01 1.384098231792449951e-01 -1.358737498521804810e-01 -4.539236053824424744e-02 3.080576658248901367e-01 4.442703723907470703e-02 3.773311153054237366e-02 -1.156886145472526550e-01 -1.378305256366729736e-01 2.097329348325729370e-01 -2.230225801467895508e-01 -2.244313061237335205e-01 2.073508054018020630e-01 2.469937652349472046e-01 8.403792046010494232e-03 3.629386425018310547e-01 1.378107815980911255e-01 1.079886481165885925e-01 -1.425438672304153442e-01 -3.253511339426040649e-02 -5.148613452911376953e-02 1.412556022405624390e-01
-1.998069435358047485e-01 -2.118636220693588257e-01 6.584035698324441910e-03 9.264766424894332886e-02 -4.140639305114746094e-02 -2.335460036993026733e-01 -2.538313567638397217e-01 -1.370464414358139038e-01 -7.891319692134857178e-02 -7.166533172130584717e-02 1.782461404800415039e-01 4.655742272734642029e-02 -2.984093688428401947e-02 -1.846819669008255005e-01 5.099815875291824341e-02 -3.122501075267791748e-02 1.389999091625213623e-01 -4.720538482069969177e-02 -1.190226450562477112e-01 2.978476583957672119e-01 -1.599888801574707031e-01 -2.533805668354034424e-01 1.456118524074554443e-01 -9.558624774217605591e-02 -4.065486490726470947e-01 2.512698471546173096e-01 -1.403651684522628784e-01 2.668306529521942139e-01 4.328930005431175232e-02 -3.285907208919525146e-01 -3.561649844050407410e-02 -9.064870327711105347e-02
-2.643164694309234619e-01 -2.204683870077133179e-01 -6.699634343385696411e-02 -1.047254502773284912e-01 -2.671434581279754639e-01 -3.811239004135131836e-01 1.207254827022552490e-01 -5.246277153491973877e-02 -5.445406213402748108e-02 8.710166066884994507e-02 7.542492449283599854e-02 -2.174083143472671509e-02 1.181724742054939270e-01 -1.510266214609146118e-01 2.837357521057128906e-01 -3.434836491942405701e-02 -2.208363264799118042e-01 5.777325481176376343e-03 1.658408790826797485e-01 5.594232305884361267e-02 6.737779825925827026e-02 -1.023112684488296509e-01 -7.770933210849761963e-02 1.055333241820335388e-01 -5.348541960120201111e-02 3.223831951618194580e-01 1.421298384666442871e-01 2.968738675117492676e-01 3.017539978027343750e-01 -2.498887926340103149e-01 -1.233589127659797668e-01 -3.861723095178604126e-02
-1.455492228269577026e-01 -2.126413136720657349e-01 5.438990518450737000e-02 1.508453786373138428e-01 -8.508723974227905273e-02 -2.409379184246063232e-01 -2.026308029890060425e-01 -7.043824344873428345e-02 -1.735173724591732025e-02 2.240675836801528931e-01 3.260555863380432129e-01 2.501083305105566978e-03 1.825051382184028625e-02 -3.232208788394927979e-01 4.716848209500312805e-02 -5.771131440997123718e-02 1.386762559413909912e-01 -1.904254592955112457e-02 -1.635659486055374146e-01 1.930949091911315918e-01 -2.413908094167709351e-01 3.207850828766822815e-02 2.788985073566436768e-01 1.479358524084091187e-01 -1.906127482652664185e-01 2.721615731716156006e-01 -2.199357934296131134e-02 2.261442393064498901e-01 -1.881705969572067261e-02 -3.136528432369232178e-01 -9.266032278537750244e-02 -1.320580095052719116e-01
-2.238685637712478638e-01 -2.188109010457992554e-01 5.326383933424949646e-02 3.471944853663444519e-02 -1.441526114940643311e-01 -3.774229884147644043e-01 -8.009951561689376831e-02 1.508801877498626709e-01 -8.116848021745681763e-02 6.918391585350036621e-02 1.986133307218551636e-01 3.525735139846801758e-01 1.923520714044570923e-01 -1.458222866058349609e-01 1.155753657221794128e-01 -4.391193762421607971e-02 2.885445058345794678e-01 4.361501336097717285e-02 7.334046065807342529e-02 3.246581554412841797e-01 7.011963054537773132e-03 -2.339101880788803101e-01 -1.037961021065711975e-01 -7.099951803684234619e-02 1.417122185230255127e-01 -2.244054824113845825e-01 9.617522358894348145e-02 1.993362605571746826e-01 -1.638353429734706879e-02 -2.033487260341644287e-01 -1.701846271753311157e-01 -1.864124648272991180e-02
1.415328234434127808e-01 -1.107676774263381958e-01 5.419379472732543945e-01 -1.424347888678312302e-02 -2.585290372371673584e-01 -6.989384442567825317e-02 2.655576355755329132e-02 2.054822295904159546e-01 2.911729179322719574e-02 -6.254207342863082886e-02 1.135582774877548218e-01 9.848916530609130859e-02 -1.211709454655647278e-01 3.750825673341751099e-02 3.402048647403717041e-01 -7.084237411618232727e-03 8.279321715235710144e-03 -1.944586485624313354e-01 4.059912636876106262e-02 1.275843977928161621e-01 -1.607717126607894897e-01 -2.240467369556427002e-01 1.646152436733245850e-01 2.361982315778732300e-01 -2.020592428743839264e-02 2.980331182479858398e-01 -1.959902606904506683e-02 2.006436735391616821e-01 -7.425606995820999146e-02 -2.175591140985488892e-01 -6.490312516689300537e-03 4.911055415868759155e-02
-5.215951800346374512e-02 -3.139218389987945557e-01 1.207081601023674011e-01 1.464282721281051636e-01 6.531877908855676651e-03 -3.434468805789947510e-01 -7.149884849786758423e-02 9.749609231948852539e-02 1.153653413057327271e-01 1.806325763463973999e-01 5.031391233205795288e-02 9.405429661273956299e-02 4.554755520075559616e-03 4.376213625073432922e-02 2.282371968030929565e-01 -3.154517412185668945e-01 -5.916218459606170654e-02 5.953317135572433472e-02 1.958597302436828613e-01 3.091316521167755127e-01 -2.539336681365966797e-01 5.113436281681060791e-02 -1.753709279000759125e-02 1.836372725665569305e-02 -2.501653432846069336e-01 1.306122988462448120e-01 -1.811161786317825317e-01 3.087855875492095947e-01 2.104678377509117126e-02 -2.824333906173706055e-01 1.487474739551544189e-01 2.027333527803421021e-02
3.591445088386535645e-02 -5.704708397388458252e-02 -7.910443097352981567e-02 -2.240770012140274048e-01 -2.297243624925613403e-01 -4.091347157955169678e-01 -6.084343791007995605e-02 1.308289319276809692e-01 -9.410580992698669434e-02 -1.017470657825469971e-01 -1.477017160505056381e-02 7.327960431575775146e-02 -1.350634247064590454e-01 -7.895039767026901245e-02 1.874377429485321045e-01 -8.728987723588943481e-02 -1.130404397845268250e-01 9.900011867284774780e-02 -9.621164202690124512e-02 -1.048701927065849304e-01 -1.250283569097518921e-01 -6.803958863019943237e-02 -7.042460143566131592e-02 2.532268464565277100e-01 -2.768674790859222412e-01 4.303839802742004395e-02 3.205453976988792419e-02 4.689537882804870605e-01 -8.762237615883350372e-03 -2.920064628124237061e-01 9.266228973865509033e-02 2.835817933082580566e-01
-2.485855668783187866e-02 -1.144921481609344482e-01 -2.289335615932941437e-02 -1.655644178390502930e-01 3.533345088362693787e-02 -3.145007789134979248e-01 2.429771609604358673e-02 2.151935398578643799e-01 3.924624994397163391e-02 9.827452898025512695e-02 6.124323233962059021e-02 -1.736680567264556885e-01 2.008519321680068970e-01 4.470790550112724304e-02 1.621787250041961670e-01 3.873230814933776855e-01 -5.403251945972442627e-02 -1.031171455979347229e-01 -6.767993420362472534e-02 2.559824585914611816e-01 -3.198956847190856934e-01 -1.885559260845184326e-01 -4.183591157197952271e-02 -1.132800728082656860e-01 1.518115103244781494e-01 6.686930358409881592e-02 2.638834901154041290e-02 1.966853141784667969e-01 -2.142193168401718140e-01 -2.707065641880035400e-01 -2.036085873842239380e-01 2.895715832710266113e-01
1.032823026180267334e-01 9.307501837611198425e-03 4.075447618961334229e-01 -1.511974781751632690e-01 -2.589795291423797607e-01 -2.011756151914596558e-01 -9.689713269472122192e-02 -8.773419074714183807e-03 1.317854374647140503e-01 -9.567404538393020630e-02 -7.371076941490173340e-02 9.438689798116683960e-02 -4.988803341984748840e-02 -1.536607593297958374e-01 5.670199990272521973e-01 1.714106835424900055e-02 8.309753984212875366e-02 -3.022281266748905182e-02 -1.177698969841003418e-01 7.637935131788253784e-02 -3.259339332580566406e-01 -8.390501886606216431e-02 4.169742763042449951e-02 2.782660424709320068e-01 7.512983679771423340e-02 1.003924757242202759e-01 1.520211342722177505e-02 5.471736565232276917e-02 -5.001845583319664001e-02 -3.433301672339439392e-02 9.302037954330444336e-02 2.080101519823074341e-01
-1.205738261342048645e-02 -2.344824671745300293e-01 7.912083715200424194e-02 -1.944368034601211548e-01 -1.156133785843849182e-01 -1.897956430912017822e-01 -2.085357308387756348e-01 1.506535708904266357e-01 2.386042326688766479e-01 1.939564943313598633e-02 1.665644794702529907e-01 1.748096644878387451e-01 -2.427433878183364868e-01 2.590273320674896240e-01 -6.169938948005437851e-03 -1.234005987644195557e-01 7.220952957868576050e-02 -9.310336410999298096e-02 3.555651307106018066e-01 3.032819330692291260e-01 -3.177126049995422363e-01 -8.621454983949661255e-02 -1.756362915039062500e-01 1.919696182012557983e-01 -1.804846227169036865e-01 1.055609285831451416e-01 -7.349023129791021347e-03 1.777318418025970459e-01 2.195017598569393158e-02 -1.294683516025543213e-01 1.601966172456741333e-01 4.132699593901634216e-02
-6.676876544952392578e-02 -1.731298863887786865e-01 2.229273915290832520e-01 -4.405940324068069458e-02 -3.071855902671813965e-01 1.456091850996017456e-01 3.827033797279000282e-03 1.539411097764968872e-01 -2.678933441638946533e-01 9.263410419225692749e-02 1.939948499202728271e-01 2.767875790596008301e-01 2.583619393408298492e-02 -1.717892736196517944e-01 5.666097998619079590e-01 -6.110785529017448425e-02 -7.808128371834754944e-03 1.767379343509674072e-01 -1.260920334607362747e-02 1.368421763181686401e-01 -2.417670339345932007e-01 -8.957561850547790527e-02 -1.256472896784543991e-02 -3.644880279898643494e-02 1.435382664203643799e-01 1.234233379364013672e-01 -1.041945889592170715e-01 1.325002312660217285e-01 -1.673232465982437134e-01 -1.012229621410369873e-01 1.589086465537548065e-02 -6.489017605781555176e-02
9.986267238855361938e-02 -1.259273439645767212e-01 1.314899325370788574e-01 4.540286213159561157e-02 -1.686866134405136108e-01 -3.349008262157440186e-01 -5.320653691887855530e-02 3.414739668369293213e-02 7.370510697364807129e-02 -1.259736865758895874e-01 9.523651748895645142e-02 -7.680945098400115967e-02 5.233197286725044250e-02 -1.274901181459426880e-01 9.174424409866333008e-02 -1.909513026475906372e-01 2.904327213764190674e-01 2.676207721233367920e-01 -2.044831067323684692e-01 1.726973205804824829e-01 -3.057741820812225342e-01 2.942705899477005005e-02 9.017488360404968262e-02 6.748019251972436905e-03 -2.236158400774002075e-01 4.350367188453674316e-01 -2.334242463111877441e-01 -9.062376618385314941e-02 2.407633885741233826e-02 -8.297557383775711060e-02 -1.179562434554100037e-01 2.378557324409484863e-01
-1.975750364363193512e-02 -1.183753088116645813e-01 2.512638084590435028e-02 1.739752292633056641e-01 1.383936498314142227e-02 -2.785503864288330078e-01 -7.330518215894699097e-02 -1.309342235326766968e-01 -8.842618018388748169e-02 1.007819995284080505e-01 -2.545254826545715332e-01 8.146170526742935181e-02 3.631308674812316895e-02 -3.063862910494208336e-03 3.315510451793670654e-01 -1.225805729627609253e-01 1.930963695049285889e-01 1.555924713611602783e-01 3.081105276942253113e-02 1.781677156686782837e-01 -6.244511529803276062e-02 -2.467334419488906860e-01 2.088629007339477539e-01 6.878905743360519409e-02 -3.647076189517974854e-01 2.320907413959503174e-01 2.757889926433563232e-01 1.887060105800628662e-01 2.225926890969276428e-02 -3.193972408771514893e-01 1.683378666639328003e-01 4.480783641338348389e-02
1.172056272625923157e-01 -1.310583055019378662e-01 3.987712562084197998e-01 -1.612297594547271729e-01 -2.936232984066009521e-01 -1.139548346400260925e-01 1.386304348707199097e-01 3.191851079463958740e-01 7.564193010330200195e-02 -1.083815395832061768e-01 1.047682389616966248e-01 1.178123503923416138e-01 -5.413294583559036255e-02 -4.831494018435478210e-02 1.895482838153839111e-01 3.154316917061805725e-02 -2.033764496445655823e-02 -1.713344156742095947e-01 -1.663004308938980103e-01 1.436294913291931152e-01 -1.373926997184753418e-01 -2.647519111633300781e-01 2.172594815492630005e-01 1.210410296916961670e-01 7.615894079208374023e-02 4.040397107601165771e-01 4.843848198652267456e-02 1.190990954637527466e-01 -1.340655684471130371e-01 -1.586361229419708252e-01 -1.471508443355560303e-01 -3.696499392390251160e-03
1.400945037603378296e-01 -3.805962502956390381e-01 9.131273627281188965e-02 9.595862776041030884e-02 -2.575806081295013428e-01 -3.352731168270111084e-01 -7.494975626468658447e-02 1.051279082894325256e-01 -2.113067731261253357e-02 2.674063742160797119e-01 2.281415276229381561e-02 5.766733735799789429e-02 5.202342942357063293e-02 1.039602886885404587e-02 2.261093556880950928e-01 2.824423313140869141e-01 -1.355398446321487427e-01 6.940823793411254883e-02 1.796882003545761108e-01 1.792686283588409424e-01 -2.093545943498611450e-01 -1.267288718372583389e-02 -2.825810909271240234e-01 1.102090030908584595e-01 1.969590187072753906e-01 1.606208682060241699e-01 4.130453243851661682e-02 2.730212807655334473e-01 -9.831483475863933563e-03 -7.163997739553451538e-02 -1.513564884662628174e-01 1.430329978466033936e-01
-1.198318898677825928e-01 -3.186458647251129150e-01 2.173290252685546875e-01 1.353712677955627441e-01 1.125499382615089417e-01 -2.028359025716781616e-01 5.005608126521110535e-02 4.445660486817359924e-02 2.468322515487670898e-01 1.818132847547531128e-01 9.537990391254425049e-02 3.007633239030838013e-02 1.694572567939758301e-01 -1.982877552509307861e-01 1.078568100929260254e-01 4.462051205337047577e-03 8.178886771202087402e-02 -1.204523220658302307e-01 -3.054906427860260010e-01 3.589537143707275391e-01 -1.069862693548202515e-01 -8.530972152948379517e-02 7.192645221948623657e-02 9.064748883247375488e-02 -2.115632295608520508e-01 9.456412494182586670e-02 4.335875809192657471e-02 3.979225754737854004e-01 6.896856240928173065e-03 -1.851809620857238770e-01 -2.238954305648803711e-01 5.203640833497047424e-02
3.890167176723480225e-02 -1.408173143863677979e-01 1.138482540845870972e-01 -4.507156088948249817e-02 -3.111449480056762695e-01 -6.134289875626564026e-02 1.139915883541107178e-01 1.358352750539779663e-01 1.227509453892707825e-01 1.463458240032196045e-01 1.244738623499870300e-01 2.641376852989196777e-01 1.652391403913497925e-01 -1.901527941226959229e-01 9.521495550870895386e-02 -1.247650310397148132e-01 -4.568390920758247375e-02 -8.262223005294799805e-02 1.433368176221847534e-01 1.904089152812957764e-01 -1.796488612890243530e-01 2.774882018566131592e-01 -1.566728800535202026e-01 -1.322685331106185913e-01 -1.289761811494827271e-01 1.694688349962234497e-01 4.163954854011535645e-01 1.612458825111389160e-01 1.643480509519577026e-01 -2.256456911563873291e-01 -1.583416946232318878e-02 2.861065566539764404e-01
-6.803891807794570923e-02 -5.855900049209594727e-02 4.797973632812500000e-01 -1.794808655977249146e-01 -2.628411650657653809e-01 -6.611854583024978638e-02 -5.470766499638557434e-02 1.874097138643264771e-01 3.068925626575946808e-02 -1.368109602481126785e-03 1.273994892835617065e-01 -4.786275699734687805e-02 -6.894756853580474854e-02 -1.412786543369293213e-01 1.989917457103729248e-01 6.342788785696029663e-02 5.696132779121398926e-03 -3.090830147266387939e-01 -1.842501945793628693e-02 1.700308322906494141e-01 -1.674575209617614746e-01 -3.279883265495300293e-01 1.757761090993881226e-01 1.685941964387893677e-01 -2.574251778423786163e-02 3.329786658287048340e-01 1.988255828619003296e-01 1.855423897504806519e-01 -3.846162930130958557e-03 -1.041272431612014771e-01 -8.918280899524688721e-02 7.804418355226516724e-02
1.913929916918277740e-02 -1.651004701852798462e-01 1.629070639610290527e-01 -7.130450010299682617e-02 2.352886222070083022e-04 -6.752233207225799561e-02 -1.338298022747039795e-01 6.773952394723892212e-02 -4.891377687454223633e-02 -1.195421814918518066e-01 -2.527754008769989014e-01 -4.908724501729011536e-02 7.517869025468826294e-02 5.692299455404281616e-02 3.939829766750335693e-01 -2.863558828830718994e-01 -2.574872076511383057e-01 3.438370674848556519e-02 -1.748416870832443237e-01 3.208562135696411133e-01 -2.153824567794799805e-01 -1.541034281253814697e-01 -7.306769955903291702e-03 3.326767086982727051e-01 1.329523324966430664e-01 7.210721075534820557e-02 -1.413837447762489319e-02 2.535029053688049316e-01 1.454026997089385986e-01 -1.792824715375900269e-01 3.739581257104873657e-02 2.463839501142501831e-01
2.632638216018676758e-01 -2.300693094730377197e-01 2.792193293571472168e-01 -9.350896626710891724e-02 -2.993669509887695312e-01 -5.066384002566337585e-02 -2.025704234838485718e-01 5.304447934031486511e-02 2.737871110439300537e-01 -5.623747780919075012e-02 7.238050550222396851e-02 2.290609031915664673e-01 -2.844682335853576660e-01 -1.315026283264160156e-01 9.993638098239898682e-02 -7.527665793895721436e-02 1.517754495143890381e-01 -1.844179779291152954e-01 -1.882583051919937134e-01 1.657893955707550049e-01 -1.690674200654029846e-02 -2.808026671409606934e-01 -1.225202828645706177e-01 6.016625091433525085e-02 2.809456177055835724e-02 1.097039952874183655e-01 3.127958998084068298e-02 2.501798868179321289e-01 -1.080857589840888977e-01 -2.422854751348495483e-01 -1.005740612745285034e-01 1.751727610826492310e-01
2.557861804962158203e-02 -2.805915288627147675e-02 8.699877560138702393e-02 8.968994766473770142e-02 -4.252538830041885376e-02 -1.304150968790054321e-01 -5.876344069838523865e-02 1.852172077633440495e-03 2.476701587438583374e-01 3.219932690262794495e-02 1.222272366285324097e-01 3.142692446708679199e-01 -1.044318918138742447e-02 -3.710492551326751709e-01 3.369379788637161255e-02 1.231869980692863464e-01 3.238812088966369629e-02 4.779798164963722229e-02 -1.851009726524353027e-01 3.521803915500640869e-01 -1.388171166181564331e-01 4.534776508808135986e-02 2.660317420959472656e-01 1.022203192114830017e-01 -2.502860724925994873e-01 1.627403348684310913e-01 1.037416160106658936e-01 4.454862177371978760e-01 2.590699307620525360e-02 -1.977340728044509888e-01 -2.746352739632129669e-02 1.656675189733505249e-01
1.458602845668792725e-01 -5.710142850875854492e-02 2.690346352756023407e-02 -2.627073824405670166e-01 -1.994446665048599243e-01 -2.117189764976501465e-01 9.681941568851470947e-02 2.491824030876159668e-01 -9.874974936246871948e-02 1.766796857118606567e-01 1.652248501777648926e-01 6.857678294181823730e-02 -5.916380137205123901e-02 2.173561900854110718e-01 2.101348526775836945e-02 2.250985428690910339e-02 1.555156856775283813e-01 1.049355715513229370e-01 -6.402155011892318726e-02 1.025292947888374329e-01 -2.980529069900512695e-01 -5.775153264403343201e-02 -9.947447478771209717e-02 5.666232854127883911e-02 -7.643884047865867615e-03 -3.780328854918479919e-02 1.637837141752243042e-01 3.095962703227996826e-01 2.235379964113235474e-01 -5.030332803726196289e-01 1.338692456483840942e-01 1.575288623571395874e-01
-2.122503817081451416e-01 -1.405177116394042969e-01 -1.572310179471969604e-01 -9.108912944793701172e-02 -1.556409448385238647e-01 -3.719848394393920898e-01 -9.480080008506774902e-02 6.039036903530359268e-03 9.451974183320999146e-02 -5.792104825377464294e-02 6.640518456697463989e-02 -1.511852294206619263e-01 1.428153086453676224e-02 1.176025569438934326e-01 -2.662250027060508728e-02 1.013260856270790100e-01 -8.081540465354919434e-02 1.650580763816833496e-01 -2.720503807067871094e-01 4.006917476654052734e-01 -3.510491251945495605e-01 -2.515125572681427002e-01 7.812542468309402466e-02 5.392384156584739685e-02 -1.159774363040924072e-01 1.265537291765213013e-01 -1.908997893333435059e-01 3.637725859880447388e-02 -1.570186764001846313e-01 -2.726032435894012451e-01 1.013108193874359131e-01 1.602805256843566895e-01
1.528945118188858032e-01 5.667904764413833618e-02 6.731566786766052246e-02 -1.409877538681030273e-01 -8.046236634254455566e-02 -1.731322854757308960e-01 1.123124361038208008e-01 -5.388366989791393280e-03 -2.335849553346633911e-01 -2.047592848539352417e-01 -7.883227616548538208e-02 -1.192744225263595581e-01 1.137625798583030701e-01 -2.139773219823837280e-02 2.652375102043151855e-01 -3.827743930742144585e-03 2.179885804653167725e-01 -1.318304836750030518e-01 -4.348774552345275879e-01 4.393479824066162109e-01 -1.977111846208572388e-01 -4.559431225061416626e-02 3.599632531404495239e-02 8.088490366935729980e-02 -1.389398127794265747e-01 8.736454695463180542e-02 -5.166499316692352295e-02 -1.153505593538284302e-01 -1.456600725650787354e-01 -2.990627884864807129e-01 -6.904107332229614258e-02 -2.117339819669723511e-01
1.234483346343040466e-01 -2.139399349689483643e-01 1.919037997722625732e-01 -1.949835717678070068e-01 -4.443607293069362640e-03 -4.407811760902404785e-01 -7.462474703788757324e-02 2.682525515556335449e-01 -6.686771661043167114e-02 -1.494374126195907593e-01 1.016339436173439026e-01 -7.532066106796264648e-02 3.102325201034545898e-01 2.502476796507835388e-02 9.256492555141448975e-02 -5.964186415076255798e-02 1.765898056328296661e-02 1.973648965358734131e-01 -1.938112974166870117e-01 1.420879513025283813e-01 -5.124353989958763123e-02 6.932878494262695312e-02 1.230277400463819504e-02 -6.687735021114349365e-02 -1.777752339839935303e-01 3.882618248462677002e-01 -9.526880830526351929e-02 1.192757263779640198e-01 4.178467392921447754e-02 -6.915169209241867065e-02 -3.322243094444274902e-01 -9.422899782657623291e-02
-4.180150851607322693e-02 -1.604122072458267212e-01 7.878566160798072815e-03 -1.477995216846466064e-01 -1.798225194215774536e-02 -3.712377250194549561e-01 -1.776934415102005005e-02 2.366539388895034790e-01 -2.409262955188751221e-02 -1.277656853199005127e-01 -1.056981608271598816e-01 -1.709170788526535034e-01 -3.727505356073379517e-02 8.483173325657844543e-03 5.064112544059753418e-01 -6.651722639799118042e-02 6.728020310401916504e-02 3.834570571780204773e-02 3.438219428062438965e-02 2.266596555709838867e-01 -3.621660917997360229e-02 6.615862995386123657e-02 7.251457124948501587e-02 -2.027015388011932373e-01 -1.762366145849227905e-01 1.449719965457916260e-01 1.261520236730575562e-01 1.656204313039779663e-01 3.294022381305694580e-01 -3.205899596214294434e-01 1.091696396470069885e-01 -8.551872521638870239e-02
-3.752807155251502991e-02 -2.753599882125854492e-01 -1.778235845267772675e-02 2.709316909313201904e-01 -6.925785541534423828e-02 -3.236216902732849121e-01 -3.788315951824188232e-01 -2.799602411687374115e-02 1.867220550775527954e-01 -2.203587256371974945e-02 -2.630438469350337982e-02 7.841660082340240479e-02 1.032611355185508728e-01 -4.821521416306495667e-02 2.612225413322448730e-01 -1.605754047632217407e-01 -6.526093184947967529e-02 2.050314284861087799e-02 1.512391269207000732e-01 2.493442445993423462e-01 -2.599880993366241455e-01 7.863560318946838379e-02 1.761003732681274414e-01 -6.753583252429962158e-02 -2.430035471916198730e-01 1.585107743740081787e-01 -1.534701436758041382e-01 2.593136131763458252e-01 -1.740055531263351440e-02 -1.939878314733505249e-01 1.841297596693038940e-01 1.169005595147609711e-02
-5.587870255112648010e-02 -2.286680191755294800e-01 1.423471271991729736e-01 -2.094833366572856903e-02 -2.670997381210327148e-01 -2.491925507783889771e-01 -9.502856433391571045e-02 1.508729606866836548e-01 -4.442574828863143921e-02 -3.701097564771771431e-03 1.983907073736190796e-01 -1.435648053884506226e-01 -1.500634253025054932e-01 -2.235576957464218140e-01 3.841295838356018066e-01 7.324837893247604370e-02 -2.390742488205432892e-02 1.350333392620086670e-01 -2.127380669116973877e-02 -2.152336761355400085e-02 -4.896648973226547241e-02 1.351167913526296616e-02 -1.920500844717025757e-01 1.124295070767402649e-01 -3.644634187221527100e-01 2.367482632398605347e-01 1.674857735633850098e-01 1.593470573425292969e-01 3.073242604732513428e-01 -2.467879056930541992e-01 2.791213244199752808e-02 3.156709298491477966e-02
4.259982332587242126e-02 -1.099264994263648987e-01 4.076375961303710938e-01 2.979958057403564453e-02 -1.233117207884788513e-01 -3.812308609485626221e-02 -1.726223081350326538e-01 2.656703293323516846e-01 5.144441500306129456e-02 -1.973904483020305634e-02 2.744887024164199829e-02 1.111501753330230713e-01 -1.162438690662384033e-01 7.609982788562774658e-02 4.796345531940460205e-01 1.520073413848876953e-01 1.174595654010772705e-01 -7.704063504934310913e-02 -1.424242109060287476e-01 9.709526598453521729e-02 -3.168492615222930908e-01 -1.999580860137939453e-01 1.341864317655563354e-01 2.462067306041717529e-01 1.103482325561344624e-03 1.529628187417984009e-01 8.584503084421157837e-02 3.227943554520606995e-02 5.201628431677818298e-02 -1.976056545972824097e-01 3.026859089732170105e-02 2.654781639575958252e-01
2.428602613508701324e-02 -2.302130907773971558e-01 4.207813180983066559e-04 2.961414158344268799e-01 -1.447592377662658691e-01 -2.688792645931243896e-01 -1.391828656196594238e-01 -5.396917834877967834e-02 -1.660772599279880524e-02 1.253859698772430420e-01 1.782834827899932861e-01 -7.464760541915893555e-02 9.641060233116149902e-02 -1.215536147356033325e-01 2.629711329936981201e-01 -7.618713378906250000e-02 9.735154360532760620e-02 2.923723161220550537e-01 1.505581662058830261e-02 3.296640813350677490e-01 -7.743969559669494629e-02 1.344665288925170898e-01 5.334515869617462158e-02 1.970373243093490601e-01 -4.036193713545799255e-02 3.092274069786071777e-02 -1.694106012582778931e-01 5.187512636184692383e-01 -2.450828067958354950e-02 -1.123656928539276123e-01 -2.850815653800964355e-02 -8.218346536159515381e-02
7.514355331659317017e-02 7.782486081123352051e-02 4.389627575874328613e-01 5.825016647577285767e-02 -1.806588917970657349e-01 -2.168839722871780396e-01 -1.317195147275924683e-01 1.467528343200683594e-01 4.015114158391952515e-02 -9.041702002286911011e-02 -3.994627296924591064e-02 2.514047920703887939e-01 -3.048859722912311554e-02 -8.248317986726760864e-03 4.607001841068267822e-01 -6.326314806938171387e-02 2.090626209974288940e-01 5.500622466206550598e-02 -7.816141098737716675e-02 1.004958748817443848e-01 -2.150760889053344727e-01 -1.975829899311065674e-01 1.892395317554473877e-01 2.252322137355804443e-01 1.807102859020233154e-01 6.857672333717346191e-02 2.587475776672363281e-01 8.455816656351089478e-02 -3.895356506109237671e-02 -1.422455608844757080e-01 7.603544276207685471e-03 1.173589676618576050e-01
7.627573609352111816e-02 -6.518327444791793823e-02 4.190251529216766357e-01 4.581008851528167725e-02 -2.742424905300140381e-01 -2.262491583824157715e-01 -5.712427943944931030e-02 1.034333482384681702e-01 1.895371526479721069e-01 -1.277600377798080444e-01 -1.075482964515686035e-01 2.799866497516632080e-01 -2.740748599171638489e-02 -9.234495460987091064e-02 3.282208740711212158e-01 4.340161755681037903e-02 2.262474969029426575e-02 3.369688242673873901e-02 -1.173407882452011108e-01 5.203599855303764343e-02 -3.325035870075225830e-01 -2.043084949254989624e-01 1.033860668540000916e-01 2.001115083694458008e-01 1.550359874963760376e-01 1.838788241147994995e-01 2.438330054283142090e-01 -5.168902501463890076e-02 -2.014120481908321381e-02 -1.748182177543640137e-01 1.468439213931560516e-02 1.961666345596313477e-01
1.753917187452316284e-01 -1.138340011239051819e-01 8.032187819480895996e-02 -3.396344138309359550e-03 -2.836495339870452881e-01 -1.836888045072555542e-01 -1.784458607435226440e-01 7.807026151567697525e-03 -1.773346066474914551e-01 -4.932518675923347473e-02 7.393251359462738037e-02 4.140017330646514893e-01 -1.657321900129318237e-01 2.868368290364742279e-03 7.418826222419738770e-02 2.127494961023330688e-01 -1.320230364799499512e-01 7.267925143241882324e-02 -1.176734194159507751e-01 1.398044824600219727e-01 -2.187014520168304443e-01 3.869641944766044617e-02 -1.024552807211875916e-01 -6.535766646265983582e-03 -1.146168913692235947e-03 -6.103459373116493225e-02 -2.122894525527954102e-01 3.836275041103363037e-01 -1.874524056911468506e-01 -4.090479016304016113e-01 1.641872525215148926e-02 8.030182681977748871e-03
-9.866182506084442139e-02 -6.770737469196319580e-02 8.327513933181762695e-02 -1.526741087436676025e-01 -4.221786558628082275e-01 -2.554465830326080322e-01 -8.781331032514572144e-02 -5.246187373995780945e-02 -8.707024157047271729e-02 2.627743408083915710e-02 3.348673284053802490e-01 -3.442056849598884583e-02 -5.258722975850105286e-02 -1.837888807058334351e-01 1.486807912588119507e-01 -4.487588256597518921e-02 8.664826862514019012e-03 2.106408178806304932e-01 4.812152683734893799e-02 1.498710364103317261e-01 -8.603226393461227417e-02 1.037774160504341125e-01 -2.511888146400451660e-01 1.114417016506195068e-01 -2.987460196018218994e-01 3.230508267879486084e-01 3.340496122837066650e-01 9.781882166862487793e-02 1.175033822655677795e-01 -8.442345261573791504e-02 -3.068828769028186798e-02 1.402754634618759155e-01
8.884902298450469971e-02 -3.997341990470886230e-01 -4.299592971801757812e-02 -1.088526546955108643e-01 -1.619951128959655762e-01 -4.493988752365112305e-01 -6.287337839603424072e-02 8.954980969429016113e-02 9.334111586213111877e-03 2.061509639024734497e-01 4.160287603735923767e-02 -2.999445497989654541e-01 1.484253853559494019e-01 2.003377377986907959e-01 -1.366620212793350220e-01 1.918247342109680176e-01 -9.188268333673477173e-02 -7.307407259941101074e-02 -1.907202154397964478e-01 2.906536161899566650e-01 -3.049028515815734863e-01 -1.087713763117790222e-01 -5.402710661292076111e-02 -6.085401773452758789e-02 5.682342499494552612e-02 1.745088100433349609e-01 -9.208926558494567871e-02 1.329800635576248169e-01 -6.043543294072151184e-02 -1.043726801872253418e-01 5.579705908894538879e-02 -5.444900318980216980e-02
9.744188934564590454e-02 -3.397464752197265625e-01 -1.595637947320938110e-01 -1.433774381875991821e-01 -2.006695866584777832e-01 -3.211934864521026611e-01 -5.161271244287490845e-02 -1.945773325860500336e-02 5.919297784566879272e-02 1.952293217182159424e-01 -8.802870661020278931e-02 2.626816034317016602e-01 7.418723404407501221e-02 8.959285169839859009e-02 3.537153303623199463e-01 -9.128293395042419434e-02 1.423791199922561646e-01 1.158609390258789062e-01 7.485125213861465454e-02 1.081935465335845947e-01 -1.047578081488609314e-01 -3.473919257521629333e-02 -3.192707598209381104e-01 -7.230325043201446533e-02 -1.391162723302841187e-01 3.082118928432464600e-01 4.830415546894073486e-02 2.621595263481140137e-01 1.113674044609069824e-01 -6.516735255718231201e-02 -2.114673107862472534e-01 -1.066222973167896271e-02
3.906299546360969543e-02 -1.955765485763549805e-01 1.946422308683395386e-01 -6.197572872042655945e-02 -2.008646875619888306e-01 -2.233324199914932251e-01 -1.139684095978736877e-01 7.855574786663055420e-02 -4.075600579380989075e-02 -9.684403240680694580e-02 2.704787850379943848e-01 6.028800457715988159e-02 8.429948240518569946e-02 -2.220807224512100220e-01 8.752827346324920654e-02 1.240212097764015198e-01 -4.578356817364692688e-02 1.980542391538619995e-01 -2.352467738091945648e-02 1.561609506607055664e-01 -2.887062132358551025e-01 6.747677177190780640e-02 9.611147642135620117e-02 6.220768205821514130e-03 -4.061431288719177246e-01 6.384634226560592651e-02 2.861265838146209717e-01 3.031873106956481934e-01 2.856286168098449707e-01 -1.777970194816589355e-01 1.183849498629570007e-01 9.132266044616699219e-02
5.274297297000885010e-02 -1.966905891895294189e-01 2.925622463226318359e-01 -9.157082438468933105e-02 -6.531813740730285645e-02 -2.750108838081359863e-01 -5.017826333642005920e-03 -5.708861351013183594e-02 -7.354208827018737793e-02 -1.921168416738510132e-01 1.506164669990539551e-01 1.127009913325309753e-01 5.333989486098289490e-02 -2.938462421298027039e-03 3.347802460193634033e-01 -2.323486208915710449e-01 4.378413036465644836e-02 7.834400981664657593e-02 -1.110591515898704529e-01 2.985415160655975342e-01 -2.470608949661254883e-01 5.013895779848098755e-02 -8.266404271125793457e-03 -1.092573031783103943e-01 -3.121924400329589844e-01 2.928475737571716309e-01 -4.801519587635993958e-02 8.358452469110488892e-02 3.592183589935302734e-01 -1.239028498530387878e-01 6.123501062393188477e-02 -9.497372806072235107e-02
-4.476734623312950134e-02 6.025441456586122513e-03 -4.698188975453376770e-02 4.324167221784591675e-02 2.154488349333405495e-03 -2.888891398906707764e-01 3.724747523665428162e-02 2.908992469310760498e-01 -2.346444725990295410e-01 -3.095902204513549805e-01 -2.632140815258026123e-01 -1.428249329328536987e-01 -5.241622216999530792e-03 -4.000996798276901245e-02 1.881352365016937256e-01 4.787962138652801514e-02 1.102145984768867493e-01 -1.598862707614898682e-01 -3.384058177471160889e-02 3.786548674106597900e-01 -1.853835284709930420e-01 -2.369735985994338989e-01 -2.093721628189086914e-01 7.461854815483093262e-02 1.312597095966339111e-01 -4.644165933132171631e-02 5.161310359835624695e-02 1.020852997899055481e-01 -6.346493214368820190e-02 -3.750295639038085938e-01 -1.736893504858016968e-01 -1.226085871458053589e-01
6.052772700786590576e-02 -1.032523959875106812e-01 -2.703560702502727509e-02 -2.198285162448883057e-01 -2.451554387807846069e-01 -2.717922329902648926e-01 -1.069151014089584351e-01 1.638554334640502930e-01 -1.224592700600624084e-01 7.796700298786163330e-02 1.967391222715377808e-01 -6.031130999326705933e-02 -7.285364717245101929e-02 -1.684647947549819946e-01 3.178813755512237549e-01 2.242263108491897583e-01 -9.210772695951163769e-04 -6.250896491110324860e-03 -1.742245405912399292e-01 1.985492706298828125e-01 4.569888580590486526e-03 1.163904368877410889e-01 -1.062203124165534973e-01 -1.387512832880020142e-01 -3.329857587814331055e-01 1.860590875148773193e-01 1.076407954096794128e-01 2.046844363212585449e-01 3.682869672775268555e-01 -2.042424082756042480e-01 1.383306980133056641e-01 -8.094311505556106567e-02
-1.559138447046279907e-01 -2.308626919984817505e-01 6.182887405157089233e-02 9.992573410272598267e-02 2.397632226347923279e-02 -1.166835948824882507e-01 -4.530811309814453125e-02 1.144260615110397339e-01 2.368962913751602173e-01 8.636473119258880615e-02 1.923748552799224854e-01 -4.195071011781692505e-02 8.338046073913574219e-02 -3.148151636123657227e-01 8.376484364271163940e-02 -3.666013851761817932e-02 7.026862353086471558e-03 -1.169604957103729248e-01 -2.748657763004302979e-01 2.118774354457855225e-01 -2.905757129192352295e-01 -1.688556969165802002e-01 1.876323372125625610e-01 1.969922930002212524e-01 -3.333708047866821289e-01 8.732493221759796143e-02 1.654319018125534058e-01 3.032307028770446777e-01 1.947002671658992767e-02 -2.448895722627639771e-01 -1.862579584121704102e-01 9.071942418813705444e-02
-5.169912427663803101e-02 -1.126215308904647827e-01 2.682403028011322021e-01 -9.680093079805374146e-02 -6.698919087648391724e-02 -2.091890871524810791e-01 -1.625012606382369995e-01 5.639060586690902710e-02 2.929722070693969727e-01 -6.266506761312484741e-02 2.227087765932083130e-01 2.042324393987655640e-01 8.789419382810592651e-02 2.853837609291076660e-01 1.632765829563140869e-01 -1.742340028285980225e-01 -2.968597924336791039e-03 -1.821245104074478149e-01 9.353276342153549194e-02 2.271381579339504242e-02 -2.810013294219970703e-01 -7.129797339439392090e-02 -3.691563606262207031e-01 1.308531910181045532e-01 5.146695300936698914e-03 2.699901759624481201e-01 2.061019837856292725e-02 2.773169279098510742e-01 1.078789234161376953e-01 -1.700205355882644653e-01 1.472608931362628937e-02 -1.653223335742950439e-01
6.084932759404182434e-02 -1.671044081449508667e-01 -1.228543296456336975e-01 -1.183423101902008057e-01 -3.026036620140075684e-01 -3.536677733063697815e-02 -2.702413685619831085e-02 1.621021926403045654e-01 -1.391998082399368286e-01 1.155612468719482422e-01 3.649848997592926025e-01 -3.247676044702529907e-02 -1.627432703971862793e-01 2.600084245204925537e-01 2.124523669481277466e-01 1.368406862020492554e-01 3.611645475029945374e-02 -1.748241251334547997e-03 -1.635324805974960327e-01 1.421109139919281006e-01 -3.072804808616638184e-01 9.529606252908706665e-02 -1.807625293731689453e-01 1.303613781929016113e-01 2.196983806788921356e-02 -6.834189593791961670e-02 8.288889378309249878e-02 2.762026786804199219e-01 9.607186913490295410e-02 -4.180493950843811035e-01 1.235843151807785034e-01 7.415910065174102783e-02
5.567336920648813248e-03 -2.509330213069915771e-01 1.804982870817184448e-01 1.344758570194244385e-01 -2.796296179294586182e-01 -3.629172220826148987e-02 -1.931224018335342407e-02 1.668146699666976929e-01 2.188025712966918945e-01 7.848498225212097168e-02 1.613467186689376831e-01 6.788127869367599487e-02 -7.478518038988113403e-02 -7.420071959495544434e-02 2.288616895675659180e-01 -7.854414731264114380e-02 3.551273345947265625e-01 -2.121463790535926819e-02 -1.304990500211715698e-01 3.396883010864257812e-01 -1.186363175511360168e-01 1.589870303869247437e-01 3.332965541630983353e-03 -1.358776986598968506e-01 -4.367487132549285889e-01 6.881441175937652588e-02 2.180987447500228882e-01 2.935716509819030762e-02 1.511072963476181030e-01 -1.943136155605316162e-01 -3.338684514164924622e-02 -4.335098341107368469e-02
-1.260647475719451904e-01 -3.674149215221405029e-01 1.865905821323394775e-01 -6.741619110107421875e-02 -1.572643779218196869e-02 -2.729145288467407227e-01 -2.228016406297683716e-01 7.321126013994216919e-02 -4.376010969281196594e-02 3.633728623390197754e-02 -2.120632529258728027e-01 -8.252806961536407471e-02 3.485241830348968506e-01 6.056545674800872803e-02 -5.191586911678314209e-03 1.501823216676712036e-01 -9.059426933526992798e-02 4.223997518420219421e-02 -2.323064953088760376e-01 2.995671331882476807e-01 4.555336013436317444e-02 -3.213994437828660011e-03 -4.115420579910278320e-02 1.005643755197525024e-01 -2.287055253982543945e-01 3.845469057559967041e-01 -1.228327602148056030e-01 1.588139086961746216e-01 9.616229683160781860e-03 -2.494504749774932861e-01 -3.523691743612289429e-02 7.512846589088439941e-02
6.074387580156326294e-02 -3.141896426677703857e-01 7.547923177480697632e-02 3.497739136219024658e-02 -3.519397377967834473e-01 -4.113916158676147461e-01 -3.060546331107616425e-02 2.490933388471603394e-01 -3.546910360455513000e-02 1.222345903515815735e-01 1.903809458017349243e-01 9.762366861104965210e-02 7.932908833026885986e-02 1.702736020088195801e-01 2.569108605384826660e-01 -5.743387714028358459e-02 -7.528892159461975098e-02 -8.500379323959350586e-02 1.672307588160037994e-02 1.961611807346343994e-01 -9.411683678627014160e-02 -1.589013636112213135e-01 -3.627317249774932861e-01 -5.490944162011146545e-02 1.505348980426788330e-01 -3.308717906475067139e-02 -2.227030135691165924e-02 2.132685035467147827e-01 -3.352271020412445068e-02 -2.405342757701873779e-01 -5.105555430054664612e-02 -1.278705596923828125e-01
-1.817828603088855743e-02 -2.596949338912963867e-01 6.326882541179656982e-02 -5.090091377496719360e-02 -5.396904796361923218e-02 8.332265168428421021e-02 3.463277220726013184e-02 -1.545628532767295837e-02 9.853313677012920380e-04 8.556358516216278076e-02 2.434222400188446045e-02 1.555955559015274048e-01 6.208466365933418274e-03 -6.052584946155548096e-02 2.444972991943359375e-01 8.133068680763244629e-03 1.235644370317459106e-01 -4.727923870086669922e-02 -1.688265353441238403e-01 1.058530658483505249e-01 -3.068611621856689453e-01 6.508982181549072266e-02 1.414556205272674561e-01 2.079467624425888062e-01 -1.844085454940795898e-01 -7.404880225658416748e-02 1.769111156463623047e-01 4.437837898731231689e-01 -1.539151817560195923e-01 -3.650954961776733398e-01 3.640043139457702637e-01 2.063764631748199463e-01
7.442417088896036148e-03 -3.309348225593566895e-01 -1.740013062953948975e-02 -6.759461015462875366e-02 -2.901898622512817383e-01 -1.574186235666275024e-01 -8.345182985067367554e-02 2.091956287622451782e-01 -5.907995253801345825e-02 3.434560298919677734e-01 7.891818135976791382e-02 2.055787146091461182e-01 1.069746091961860657e-01 9.291044622659683228e-02 1.183997839689254761e-01 -1.883451011963188648e-03 -8.386898040771484375e-02 -7.649279385805130005e-02 1.581583358347415924e-02 1.049180254340171814e-01 -2.147008925676345825e-01 4.941730946302413940e-02 -3.409642577171325684e-01 -1.861399039626121521e-02 -1.191599387675523758e-02 2.861418947577476501e-02 -7.539764046669006348e-03 3.148005604743957520e-01 -1.367833167314529419e-01 -4.469664990901947021e-01 -7.922150939702987671e-02 8.734634518623352051e-02
-7.320876466110348701e-04 -4.044080525636672974e-02 -2.403997182846069336e-01 -1.008987799286842346e-01 -7.015869021415710449e-02 3.225975483655929565e-02 -1.124670654535293579e-01 2.464854419231414795e-01 1.651045829057693481e-01 -1.881385780870914459e-02 9.249491244554519653e-02 2.271088212728500366e-01 2.088650315999984741e-01 3.030498325824737549e-02 4.756073057651519775e-01 2.605611383914947510e-01 2.841781679308041930e-05 -2.047264426946640015e-01 -2.437793165445327759e-01 1.913409233093261719e-01 -1.423807442188262939e-01 -2.031055092811584473e-02 -1.199404746294021606e-01 6.102911010384559631e-02 -3.085394203662872314e-01 1.962019056081771851e-01 1.480871289968490601e-01 2.396112531423568726e-01 -2.214995585381984711e-02 7.189423777163028717e-03 -1.847187280654907227e-01 1.391926035284996033e-02
1.234319880604743958e-01 -3.042419254779815674e-01 6.532773375511169434e-02 -1.279154419898986816e-01 -1.807764023542404175e-01 -2.955351397395133972e-02 2.642199099063873291e-01 2.285636961460113525e-01 1.869425624608993530e-01 1.948759108781814575e-01 5.176897719502449036e-02 1.498872935771942139e-01 2.290082275867462158e-01 -1.929681561887264252e-02 8.053607493638992310e-02 -1.135452464222908020e-01 1.232068333774805069e-02 -1.422604024410247803e-01 -1.786974668502807617e-01 2.600789368152618408e-01 -1.782402247190475464e-01 1.955307126045227051e-01 -1.801900416612625122e-01 -2.490283399820327759e-01 -1.249822229146957397e-01 1.669735610485076904e-01 2.985802888870239258e-01 2.224262803792953491e-01 1.198950335383415222e-01 -1.693860888481140137e-01 1.652976572513580322e-01 9.346131235361099243e-02
1.749207675457000732e-01 -2.925539016723632812e-01 1.284913122653961182e-01 7.599131762981414795e-02 -3.374803960323333740e-01 -4.214601218700408936e-01 -3.894347324967384338e-02 8.522494882345199585e-02 -6.467687338590621948e-02 1.266904771327972412e-01 -9.223365038633346558e-02 2.895471453666687012e-01 -8.531785011291503906e-02 -4.170941188931465149e-02 1.672940552234649658e-01 2.244758158922195435e-01 -2.460933774709701538e-01 4.909512773156166077e-02 5.337494239211082458e-02 1.145810633897781372e-01 -1.504249572753906250e-01 -4.272674024105072021e-02 -1.264827549457550049e-01 1.548624187707901001e-01 9.479212015867233276e-02 2.870242670178413391e-02 1.366502940654754639e-01 3.122156560420989990e-01 3.626262396574020386e-02 -2.486714720726013184e-01 -1.572604477405548096e-01 6.345833837985992432e-02
-7.088532298803329468e-02 -5.793358013033866882e-02 1.819661259651184082e-01 -2.193410135805606842e-02 -2.529955208301544189e-01 -1.285217851400375366e-01 -6.806842982769012451e-02 -2.032274194061756134e-02 3.973106667399406433e-02 -1.238296180963516235e-01 -1.177745908498764038e-01 2.136812657117843628e-01 1.353660672903060913e-01 -3.887425735592842102e-02 3.822656869888305664e-01 8.910562843084335327e-03 -2.028218954801559448e-01 -4.359212517738342285e-02 1.297971010208129883e-01 1.051040515303611755e-01 -3.878565728664398193e-01 -1.432886719703674316e-01 1.252763718366622925e-01 2.076544761657714844e-01 2.763200998306274414e-01 1.924064159393310547e-01 1.455401629209518433e-01 -2.966227754950523376e-02 3.499342501163482666e-01 -2.470471709966659546e-01 6.450850516557693481e-02 7.860228419303894043e-02
1.306017637252807617e-01 -9.162967652082443237e-02 4.805989265441894531e-01 8.183366805315017700e-02 -2.587384879589080811e-01 2.784087881445884705e-02 -1.478990763425827026e-01 1.132379770278930664e-01 -2.768292836844921112e-02 -4.590622556861490011e-04 -3.969546779990196228e-02 2.219720035791397095e-01 -8.999062329530715942e-02 9.385033696889877319e-02 4.673323035240173340e-01 8.094592392444610596e-02 3.244663588702678680e-03 -2.654420770704746246e-02 -1.088616177439689636e-01 1.683259010314941406e-01 -2.729824185371398926e-01 -6.675352901220321655e-02 2.075921595096588135e-01 2.263798415660858154e-01 7.202757149934768677e-02 2.451304197311401367e-01 9.273229539394378662e-02 -1.546830777078866959e-02 -9.357442706823348999e-02 -2.049970328807830811e-01 4.044330865144729614e-02 -1.539225783199071884e-02
-3.073900565505027771e-02 -4.676267504692077637e-02 7.327029109001159668e-02 3.220944479107856750e-02 -3.079292476177215576e-01 -1.467582285404205322e-01 -2.731573581695556641e-01 4.496100544929504395e-02 -7.413749117404222488e-03 -1.146588027477264404e-01 2.833618521690368652e-01 1.054525747895240784e-02 7.909958064556121826e-02 -9.070491790771484375e-02 3.525861799716949463e-01 1.397531330585479736e-01 -4.329841118305921555e-03 2.388941869139671326e-02 -1.556035727262496948e-01 9.910418838262557983e-02 -3.500048518180847168e-01 1.579409837722778320e-01 -1.900497227907180786e-01 3.757022693753242493e-02 -5.241850018501281738e-01 -2.584946155548095703e-02 -4.667029529809951782e-02 1.203694418072700500e-01 4.560293629765510559e-02 -5.387983098626136780e-02 1.658032238483428955e-01 3.670904040336608887e-02
6.410299241542816162e-02 9.842571616172790527e-02 2.598805427551269531e-01 -9.884360432624816895e-02 -2.422767430543899536e-01 -2.299147248268127441e-01 2.716245315968990326e-02 6.844371557235717773e-02 -1.315068900585174561e-01 -2.077392488718032837e-02 -1.779078841209411621e-01 3.186518698930740356e-02 4.635451734066009521e-02 7.301446795463562012e-02 1.990800797939300537e-01 -6.484346836805343628e-02 -1.303343176841735840e-01 -1.271018087863922119e-01 8.153861761093139648e-02 1.359670311212539673e-01 -4.590480625629425049e-01 -4.657675698399543762e-02 -1.278677880764007568e-01 9.686101227998733521e-02 1.462417244911193848e-01 6.275151856243610382e-03 2.012171000242233276e-01 1.147949174046516418e-01 3.773100674152374268e-01 -3.699022531509399414e-01 -1.504951566457748413e-01 1.279408186674118042e-01
-4.634835943579673767e-02 -6.299144774675369263e-02 8.760450780391693115e-02 -3.590520024299621582e-01 1.141889020800590515e-01 2.054735459387302399e-02 -3.003540337085723877e-01 -1.373480409383773804e-01 -1.733276098966598511e-01 8.090739138424396515e-03 8.165110647678375244e-02 4.753341525793075562e-02 9.473301470279693604e-02 1.062701568007469177e-01 1.050590351223945618e-01 2.254777215421199799e-02 2.583912312984466553e-01 -1.901101469993591309e-01 -3.722317814826965332e-01 2.146795243024826050e-01 -1.046015918254852295e-01 -2.496429234743118286e-01 -1.280495077371597290e-01 3.476124405860900879e-01 -3.101008944213390350e-03 1.859845072031021118e-01 8.497408032417297363e-02 2.268096506595611572e-01 4.237857833504676819e-02 -2.003678083419799805e-01 1.531185954809188843e-01 -8.489704877138137817e-02
9.808816015720367432e-02 -4.147966206073760986e-01 6.698341667652130127e-02 -7.530772686004638672e-02 2.448861114680767059e-02 -3.604684174060821533e-01 -5.083725228905677795e-02 3.219294846057891846e-01 5.496008694171905518e-02 -5.651284591294825077e-04 1.386805027723312378e-01 1.324034631252288818e-01 -3.728562295436859131e-01 -2.677173912525177002e-02 5.425815284252166748e-02 1.767778396606445312e-02 -4.825240001082420349e-02 -1.449614167213439941e-01 -8.650536090135574341e-02 1.958113163709640503e-01 -3.937137126922607422e-02 1.616721451282501221e-01 -1.965933106839656830e-02 -2.652164399623870850e-01 2.384778112173080444e-03 7.563908398151397705e-02 1.911888271570205688e-01 2.802550792694091797e-01 -1.553210318088531494e-01 -2.266411781311035156e-01 -1.061140671372413635e-01 1.160588338971138000e-01
-5.851671472191810608e-02 -1.019304171204566956e-01 4.776791036128997803e-01 2.510642074048519135e-02 -2.604856193065643311e-01 -6.854114122688770294e-03 -3.571266774088144302e-03 3.037262260913848877e-01 2.673153579235076904e-02 -1.189947500824928284e-01 1.602077335119247437e-01 9.257242828607559204e-02 -5.870227143168449402e-02 -8.439666777849197388e-02 1.438742876052856445e-01 1.075936183333396912e-01 3.384143114089965820e-02 -2.717563807964324951e-01 -1.907117851078510284e-02 2.682282328605651855e-01 -2.779551148414611816e-01 -1.789029836654663086e-01 1.218910738825798035e-01 1.103147119283676147e-01 1.520154997706413269e-02 3.771296441555023193e-01 7.862427830696105957e-02 2.056842446327209473e-01 -1.309566795825958252e-01 -7.831533998250961304e-02 -3.602547198534011841e-02 7.833033800125122070e-02
-6.832997780293226242e-03 -1.128937453031539917e-01 4.582901000976562500e-01 -1.299818456172943115e-01 -2.699952721595764160e-01 -1.302238255739212036e-01 5.690823122859001160e-02 2.079999297857284546e-01 6.519317626953125000e-02 -1.522968858480453491e-01 1.720056086778640747e-01 2.197720706462860107e-01 -9.061814099550247192e-02 -3.470818698406219482e-02 1.864008754491806030e-01 1.565430546179413795e-03 1.316551398485898972e-02 -2.555915117263793945e-01 -1.446617245674133301e-01 1.444302499294281006e-01 -3.414933085441589355e-01 -2.024147957563400269e-01 1.569813191890716553e-01 1.113606169819831848e-01 1.036635562777519226e-01 2.843792736530303955e-01 1.068760305643081665e-01 1.089496538043022156e-01 -1.397930234670639038e-01 -1.316452324390411377e-01 -1.249011680483818054e-01 7.159916311502456665e-02
6.607049703598022461e-02 -4.991232976317405701e-02 4.693706929683685303e-01 -6.504457443952560425e-02 -2.263818085193634033e-01 -2.247706502676010132e-01 1.523794420063495636e-02 3.096123039722442627e-01 -1.251669079065322876e-01 -9.677404910326004028e-02 1.694106459617614746e-01 1.123938262462615967e-01 -5.250265076756477356e-02 -1.512287557125091553e-01 2.328791469335556030e-01 1.625213325023651123e-01 5.362524092197418213e-02 -2.734982967376708984e-01 -1.329891383647918701e-01 2.562977932393550873e-02 -5.173674970865249634e-02 -4.068734589964151382e-03 5.971424281597137451e-02 3.173152506351470947e-01 -1.490390151739120483e-01 2.204823046922683716e-01 1.185849308967590332e-01 2.873644530773162842e-01 -1.436765491962432861e-01 -6.324456632137298584e-02 -2.784225717186927795e-02 -4.746105149388313293e-02
-1.729215383529663086e-01 -4.324355125427246094e-01 -1.635871082544326782e-01 -2.330802381038665771e-02 -2.424919009208679199e-01 -2.033067643642425537e-01 -2.745706439018249512e-01 -6.771583110094070435e-02 -9.755319356918334961e-02 9.942676126956939697e-02 1.059207543730735779e-01 -2.335645072162151337e-02 1.734939515590667725e-01 1.152248494327068329e-02 -7.680718600749969482e-02 -9.980694949626922607e-02 6.723864376544952393e-02 4.147026687860488892e-02 -2.913540787994861603e-02 3.682903647422790527e-01 -2.084843516349792480e-01 9.579353779554367065e-02 -3.271200954914093018e-01 1.383420377969741821e-01 -2.388330399990081787e-01 5.549217015504837036e-02 -4.971311893314123154e-03 2.105305939912796021e-01 4.235467407852411270e-03 -2.531000077724456787e-01 7.249470800161361694e-02 5.572652071714401245e-02
1.078917607665061951e-01 -2.733906507492065430e-01 1.617237180471420288e-01 -2.023050487041473389e-01 -1.800443828105926514e-01 -1.569558531045913696e-01 -1.186509504914283752e-01 1.132416427135467529e-01 -2.867704629898071289e-01 9.069831110537052155e-03 1.175064891576766968e-01 1.237954497337341309e-01 -4.257494583725929260e-02 1.587192565202713013e-01 1.511753201484680176e-01 1.747389435768127441e-01 -3.379585221409797668e-02 2.266332320868968964e-02 -4.861830919981002808e-02 1.023349612951278687e-01 -1.989797651767730713e-01 1.256288494914770126e-03 -2.105439305305480957e-01 -2.061200141906738281e-01 1.397181451320648193e-01 1.368207484483718872e-01 1.703532636165618896e-01 1.929552257061004639e-01 5.522173643112182617e-02 -5.352306365966796875e-01 1.892145276069641113e-01 -4.499296192079782486e-03
-2.901618182659149170e-02 -1.258904784917831421e-01 -2.723807394504547119e-01 1.325357109308242798e-01 -4.320809841156005859e-01 -2.271477319300174713e-02 -3.887303471565246582e-01 1.791039258241653442e-01 7.161578536033630371e-02 1.808872818946838379e-01 -1.742161065340042114e-01 9.031447581946849823e-03 7.098653167486190796e-02 7.350008469074964523e-03 3.911601752042770386e-02 2.052494511008262634e-02 2.092978507280349731e-01 -3.691469132900238037e-02 -1.315398141741752625e-02 3.842869997024536133e-01 -1.342201828956604004e-01 -1.978898495435714722e-01 -4.679333418607711792e-02 -1.119774952530860901e-02 -1.055761501193046570e-01 4.911957681179046631e-02 1.265258342027664185e-01 -4.713520780205726624e-02 2.200648933649063110e-01 -2.583289146423339844e-01 -1.940673589706420898e-01 9.329961240291595459e-02
4.057711362838745117e-02 -4.533759877085685730e-02 1.547794491052627563e-01 -9.750503301620483398e-02 1.388889178633689880e-02 -2.209847122430801392e-01 2.228641882538795471e-02 8.438994735479354858e-02 -2.236476540565490723e-01 -7.646340876817703247e-02 -2.448904514312744141e-01 -9.660908579826354980e-02 5.310204252600669861e-02 -1.707870066165924072e-01 9.686132520437240601e-02 -1.063113063573837280e-01 3.418273329734802246e-01 -2.386639453470706940e-02 -4.057819545269012451e-01 3.480145037174224854e-01 -1.629209220409393311e-01 -6.106376647949218750e-02 -8.158055692911148071e-02 3.044483959674835205e-01 -1.274786144495010376e-01 -2.742965705692768097e-02 -6.820757873356342316e-03 -7.023598253726959229e-02 -9.495498239994049072e-02 -4.014516174793243408e-01 -5.404195189476013184e-02 -2.141889743506908417e-02
-2.705016732215881348e-01 -2.078422605991363525e-01 2.262551635503768921e-01 -2.030189335346221924e-01 -3.287030756473541260e-01 -5.062732100486755371e-02 -1.576219946146011353e-01 3.073949366807937622e-02 -6.388286501169204712e-02 2.905134670436382294e-02 2.289399802684783936e-01 1.319133341312408447e-01 -1.000387710519134998e-03 1.057973876595497131e-01 4.099719822406768799e-01 -2.898215353488922119e-01 -4.447304084897041321e-02 1.647245287895202637e-01 1.472560465335845947e-01 2.255669832229614258e-01 -3.124152123928070068e-01 -8.307498693466186523e-02 4.304265603423118591e-02 -3.506394475698471069e-02 -1.653261780738830566e-01 1.710951626300811768e-01 1.419525500386953354e-02 -1.027362793684005737e-01 1.052650585770606995e-01 -1.495889723300933838e-01 -8.155899494886398315e-02 8.990998379886150360e-03
2.071580477058887482e-02 -8.486363291740417480e-02 1.145624071359634399e-01 -1.881556808948516846e-01 -2.222542911767959595e-01 -3.035883307456970215e-01 -1.816545277833938599e-01 -1.508033573627471924e-01 -7.168444246053695679e-02 -7.724374881945550442e-04 2.904242873191833496e-01 3.013301873579621315e-03 1.020548045635223389e-01 -1.897904276847839355e-01 2.197206914424896240e-01 -1.941682398319244385e-02 9.762781113386154175e-02 -6.302386522293090820e-02 -2.126795500516891479e-01 1.449295878410339355e-01 -3.278331458568572998e-01 2.456945180892944336e-01 -1.084913760423660278e-01 -6.974943727254867554e-02 -3.908741474151611328e-01 1.126167625188827515e-01 1.922671645879745483e-01 1.462747603654861450e-01 8.276385068893432617e-02 -4.993890970945358276e-02 2.500494122505187988e-01 -4.518923163414001465e-02
-1.885963082313537598e-01 -2.102009952068328857e-01 5.072121322154998779e-02 -1.139095891267061234e-02 2.983430586755275726e-02 -2.837795317173004150e-01 -1.422288417816162109e-01 -2.744470164179801941e-02 8.659307658672332764e-02 2.030396163463592529e-01 2.142594456672668457e-01 -2.608666755259037018e-02 1.427330523729324341e-01 -4.117021262645721436e-01 4.402189329266548157e-02 -1.420592963695526123e-01 2.082923501729965210e-01 -1.269824206829071045e-01 -9.295412898063659668e-02 2.881276309490203857e-01 -2.867568731307983398e-01 -1.238355487585067749e-01 1.336769312620162964e-01 4.352376610040664673e-02 -1.482047438621520996e-01 3.135985136032104492e-01 -4.981931298971176147e-02 2.471595555543899536e-01 -4.511213302612304688e-02 -2.132177203893661499e-01 -8.690854161977767944e-02 2.037029713392257690e-02
9.662434458732604980e-02 -3.015202656388282776e-02 3.314198851585388184e-01 -8.030623197555541992e-02 -3.824278116226196289e-01 1.397740002721548080e-02 -1.004344075918197632e-01 1.466397345066070557e-01 5.342902243137359619e-02 -1.855895519256591797e-01 2.516405284404754639e-01 5.653663352131843567e-02 -3.104671649634838104e-02 1.108517317334190011e-04 2.559357583522796631e-01 9.063983708620071411e-02 -1.405804455280303955e-01 -1.007653698325157166e-01 -4.632652178406715393e-02 3.750167489051818848e-01 -2.171309292316436768e-01 -3.198559582233428955e-01 -7.230667024850845337e-02 1.728327721357345581e-01 8.226096630096435547e-02 2.455018907785415649e-01 4.757238551974296570e-03 1.907119154930114746e-01 -1.368105262517929077e-01 -5.256077274680137634e-02 -1.864139884710311890e-01 3.844577353447675705e-03
7.733068615198135376e-02 2.382297068834304810e-02 -1.800813376903533936e-01 7.295181602239608765e-02 -1.206898987293243408e-01 -1.703618913888931274e-01 7.275076210498809814e-02 2.134398967027664185e-01 -2.619143724441528320e-01 1.492671966552734375e-01 1.283230781555175781e-01 7.782633602619171143e-02 -1.648867875337600708e-02 7.418941706418991089e-03 4.989214614033699036e-02 1.060587391257286072e-01 -2.092899531126022339e-01 -1.239851713180541992e-01 -1.042334064841270447e-01 4.304637014865875244e-01 -1.772268265485763550e-01 -1.241099089384078979e-01 -7.501097768545150757e-02 4.965186584740877151e-03 1.514664143323898315e-01 1.137300767004489899e-02 1.387531906366348267e-01 4.329279363155364990e-01 1.691228896379470825e-01 -3.410542905330657959e-01 -6.719470769166946411e-02 -2.163473963737487793e-01
-1.736737340688705444e-01 -1.141402348875999451e-01 -5.656911060214042664e-03 -2.042748183012008667e-01 8.911674469709396362e-02 -2.320729792118072510e-01 -6.248401477932929993e-02 5.485407263040542603e-02 1.973531544208526611e-01 -3.666595369577407837e-02 2.298471778631210327e-01 -2.056299895048141479e-01 1.889270246028900146e-01 -3.240335583686828613e-01 1.844137459993362427e-01 6.871847808361053467e-02 -2.006589472293853760e-01 -7.142231613397598267e-02 5.680828541517257690e-02 2.418991029262542725e-01 -1.446847021579742432e-01 1.988719590008258820e-02 -8.673521876335144043e-02 1.509563922882080078e-01 -1.843334436416625977e-01 2.032893896102905273e-01 1.724191009998321533e-01 4.234120845794677734e-01 1.298181563615798950e-01 -1.945004165172576904e-01 -1.017747297883033752e-01 1.529975682497024536e-01
-1.771759837865829468e-01 -1.215023472905158997e-01 -1.682769507169723511e-01 -1.357650607824325562e-01 -5.101902484893798828e-01 -4.120546877384185791e-01 -2.027795910835266113e-01 1.172273829579353333e-01 -5.578682199120521545e-02 -2.278354614973068237e-01 4.119551926851272583e-02 -3.081081435084342957e-02 1.126997638493776321e-02 -1.457364708185195923e-01 1.703263819217681885e-01 1.625590026378631592e-01 5.576511472463607788e-02 1.567635983228683472e-01 -2.729923464357852936e-02 -1.920676231384277344e-02 -7.499842345714569092e-02 8.552797138690948486e-03 9.051525592803955078e-02 4.764907434582710266e-02 -2.650374546647071838e-02 3.138594031333923340e-01 -1.271471148356795311e-03 3.380346894264221191e-01 -4.744134470820426941e-02 -7.595155388116836548e-02 1.330374181270599365e-01 5.936121195554733276e-02
1.038284078240394592e-01 -1.548655033111572266e-01 1.976268589496612549e-01 -8.898124098777770996e-02 9.035871177911758423e-02 -1.539441794157028198e-01 -1.200501471757888794e-01 2.495640069246292114e-01 -3.377430513501167297e-02 -1.705837547779083252e-01 -2.253325730562210083e-01 -1.086473390460014343e-01 1.401413083076477051e-01 -5.588008463382720947e-02 6.508825719356536865e-02 1.725646555423736572e-01 1.757696866989135742e-01 2.852470614016056061e-02 -3.467126488685607910e-01 3.429229557514190674e-01 -1.785068064928054810e-01 -1.434280872344970703e-01 -8.646965771913528442e-02 -1.335453093051910400e-01 -1.521894335746765137e-01 3.727588951587677002e-01 -4.562565311789512634e-02 7.019259035587310791e-02 -1.832534968852996826e-01 -2.334436923265457153e-01 2.137717306613922119e-01 9.975422918796539307e-02
3.057234287261962891e-01 -1.594841480255126953e-01 8.559171110391616821e-03 -5.797044932842254639e-02 -2.390227168798446655e-01 -3.605463504791259766e-01 5.698573589324951172e-02 2.586987912654876709e-01 8.054658770561218262e-02 8.374585956335067749e-02 -3.642223775386810303e-02 3.343142867088317871e-01 -1.239998266100883484e-01 -1.403109282255172729e-01 1.070740520954132080e-01 1.401897072792053223e-01 -5.660971254110336304e-02 -1.454597562551498413e-01 7.832528650760650635e-02 1.289965510368347168e-01 -1.719054579734802246e-01 -2.256900668144226074e-01 -2.205430716276168823e-01 9.753846377134323120e-02 1.108056083321571350e-01 4.540297761559486389e-02 -8.192794024944305420e-02 3.497054278850555420e-01 1.253444254398345947e-01 -2.556387484073638916e-01 1.164578422904014587e-01 6.198674440383911133e-02
-1.242900267243385315e-01 -1.589433103799819946e-01 -1.073749437928199768e-01 -8.963704854249954224e-02 -4.083483517169952393e-01 -4.278832972049713135e-01 -2.337841540575027466e-01 8.923541754484176636e-02 -9.593450278043746948e-02 -1.280743181705474854e-01 8.627013862133026123e-02 -7.113230228424072266e-02 -1.657783389091491699e-01 -2.775624990463256836e-01 1.191563010215759277e-01 9.976788610219955444e-02 -3.606129437685012817e-02 1.392702758312225342e-01 6.451509892940521240e-02 -8.425980922766029835e-04 -3.700692206621170044e-02 -4.546654596924781799e-02 -1.324707921594381332e-02 2.018166929483413696e-01 -1.098181530833244324e-01 2.196591496467590332e-01 2.724853754043579102e-01 2.262819260358810425e-01 1.378127932548522949e-01 -1.982986778020858765e-01 2.135371267795562744e-01 -4.017246142029762268e-02
1.219805851578712463e-01 -2.323419153690338135e-01 1.293584704399108887e-01 -1.602412611246109009e-01 -2.907744646072387695e-01 -1.092922240495681763e-01 -6.538806855678558350e-02 1.341591924428939819e-01 -1.727956533432006836e-01 -2.435487322509288788e-02 8.141761273145675659e-02 2.855442166328430176e-01 -3.807491436600685120e-02 2.077399194240570068e-01 2.026014924049377441e-01 1.044267117977142334e-01 -9.690836071968078613e-02 -3.437951207160949707e-02 -5.080923065543174744e-02 9.244902431964874268e-02 -2.810307443141937256e-01 -3.114320896565914154e-02 -2.330314964056015015e-01 -2.034036815166473389e-01 1.222702339291572571e-01 1.117154359817504883e-01 1.584997177124023438e-01 2.234555184841156006e-01 -2.312505384907126427e-03 -4.801884293556213379e-01 1.173292174935340881e-01 1.030565947294235229e-01
-1.452402304857969284e-02 -1.824818104505538940e-01 -1.408003717660903931e-01 -1.104965433478355408e-01 -6.820850074291229248e-02 -3.027490079402923584e-01 -2.542662918567657471e-01 5.930416285991668701e-02 -5.183385312557220459e-02 -5.791367217898368835e-02 1.248118355870246887e-01 -1.315567046403884888e-01 -3.020486831665039062e-01 -5.300490185618400574e-02 3.040414154529571533e-01 -3.265338018536567688e-02 -1.400377452373504639e-01 1.867748051881790161e-02 -1.430602818727493286e-01 1.879503577947616577e-01 -1.020298898220062256e-01 4.645493999123573303e-02 -1.531964540481567383e-01 -1.625123061239719391e-02 -3.006344437599182129e-01 2.327005416154861450e-01 1.575083583593368530e-01 2.172157764434814453e-01 3.866465687751770020e-01 -1.906957328319549561e-01 -1.225809678435325623e-01 1.184904500842094421e-01
2.117164134979248047e-01 6.908161193132400513e-02 4.362244904041290283e-01 -5.286809429526329041e-02 -3.546873629093170166e-01 -1.919432133436203003e-01 -2.142476737499237061e-01 2.360036075115203857e-01 -1.114269997924566269e-02 -4.242461547255516052e-02 -5.103378370404243469e-02 2.075240202248096466e-02 -1.246903091669082642e-02 2.753231488168239594e-02 1.323049366474151611e-01 2.579669654369354248e-01 1.600837893784046173e-02 -2.003752440214157104e-01 1.405848115682601929e-01 7.419379055500030518e-02 -4.485694319009780884e-02 -7.085305452346801758e-02 -1.204465050250291824e-02 2.834083437919616699e-01 5.235656863078474998e-04 3.556522428989410400e-01 -1.032511368393898010e-01 1.580375432968139648e-01 -1.055913269519805908e-01 -2.408758997917175293e-01 9.221175312995910645e-02 1.008742153644561768e-01
8.296038210391998291e-02 -1.051605120301246643e-01 2.513545751571655273e-01 -1.089930459856987000e-01 -1.916845440864562988e-01 -1.592220813035964966e-01 -9.194761514663696289e-02 2.494914084672927856e-01 -2.651505768299102783e-01 1.451591104269027710e-01 2.391351573169231415e-02 -2.678106427192687988e-01 3.323888406157493591e-02 -1.966854184865951538e-01 2.548765018582344055e-02 -3.766127675771713257e-02 1.011421845760196447e-04 -2.685814797878265381e-01 -1.082307472825050354e-01 2.368149757385253906e-01 -4.231782555580139160e-01 1.803808845579624176e-03 -1.897936165332794189e-01 1.721940636634826660e-01 1.840917021036148071e-01 -1.508875787258148193e-01 1.968620112165808678e-03 2.592935860157012939e-01 1.934158988296985626e-02 -1.926929056644439697e-01 -1.477058231830596924e-01 -2.783551253378391266e-02
-5.154784396290779114e-02 -1.527982652187347412e-01 3.574914336204528809e-01 -4.401679709553718567e-02 -3.297203183174133301e-01 4.974610358476638794e-02 -4.363826289772987366e-02 1.653956621885299683e-01 2.734875679016113281e-02 -8.375833183526992798e-02 1.076182052493095398e-01 1.097322702407836914e-01 -1.158776357769966125e-01 -1.667004823684692383e-01 1.448639929294586182e-01 4.585446789860725403e-02 -8.032271265983581543e-02 -1.764176338911056519e-01 -1.570854485034942627e-01 2.105699032545089722e-01 -2.389132678508758545e-01 -2.008225023746490479e-01 2.604284286499023438e-01 1.354437470436096191e-01 1.042688637971878052e-01 3.992251157760620117e-01 2.052487283945083618e-01 2.202949523925781250e-01 -1.750347316265106201e-01 -9.989061206579208374e-02 -1.254362612962722778e-01 2.626695856451988220e-02
1.740028411149978638e-01 -2.187468707561492920e-01 6.184685230255126953e-02 -1.416547596454620361e-01 -1.881255209445953369e-01 -6.804355233907699585e-02 -2.184776812791824341e-01 1.554638147354125977e-01 -1.712753027677536011e-01 -4.079297930002212524e-02 1.943002790212631226e-01 3.260186314582824707e-01 2.877762168645858765e-02 1.521179825067520142e-01 1.655809283256530762e-01 1.133700162172317505e-01 -1.297186762094497681e-01 8.763435482978820801e-02 -1.814672648906707764e-01 1.545344293117523193e-01 -2.035177648067474365e-01 1.540118604898452759e-01 -1.646062284708023071e-01 -1.206362098455429077e-01 2.028672397136688232e-01 1.285603493452072144e-01 -4.645692929625511169e-02 2.815810143947601318e-01 -2.687002904713153839e-02 -4.587853252887725830e-01 6.909782439470291138e-02 5.971889197826385498e-02
1.155663933604955673e-02 -2.576033473014831543e-01 1.086335107684135437e-01 -2.331921011209487915e-01 -2.853793799877166748e-01 -3.776386082172393799e-01 1.394544690847396851e-01 2.639364004135131836e-01 -9.003603458404541016e-02 1.086525589926168323e-04 1.887275576591491699e-01 1.790679395198822021e-01 -8.875286579132080078e-02 -1.310957074165344238e-01 2.343677580356597900e-01 8.671207726001739502e-02 -8.958739787340164185e-02 1.251416653394699097e-01 -2.187514118850231171e-02 7.169155776500701904e-02 -2.421991825103759766e-01 -2.817985787987709045e-02 -4.358782470226287842e-01 -4.354132339358329773e-02 -1.253414601087570190e-01 4.640928283333778381e-02 9.622987359762191772e-02 2.188776731491088867e-01 1.140967756509780884e-01 -3.187119588255882263e-02 -6.786826252937316895e-02 1.286386400461196899e-01
-5.104105547070503235e-02 -6.590738892555236816e-02 2.505199313163757324e-01 -2.306402772665023804e-01 -3.874526917934417725e-02 -2.390142977237701416e-01 -4.528191685676574707e-02 9.992802888154983521e-02 -2.282546311616897583e-01 -3.673902479931712151e-03 3.880394697189331055e-01 5.779079720377922058e-02 6.218369305133819580e-02 2.030859887599945068e-01 3.125203847885131836e-01 2.004477567970752716e-02 -1.342771798372268677e-01 1.197917312383651733e-01 -2.759914472699165344e-02 3.424319922924041748e-01 -2.504346668720245361e-01 -7.338170707225799561e-02 3.118463158607482910e-01 -5.369579792022705078e-02 -1.789675056934356689e-01 1.160279214382171631e-01 4.439855366945266724e-02 1.010694503784179688e-01 2.035330086946487427e-01 -6.936205178499221802e-02 1.533921808004379272e-01 -1.055533140897750854e-01
-2.935825586318969727e-01 -1.730372905731201172e-01 1.074538007378578186e-01 -1.071297749876976013e-01 -3.088961541652679443e-01 -2.233760505914688110e-01 -2.441548556089401245e-01 -2.727415859699249268e-01 -5.355685204267501831e-02 -1.261894684284925461e-02 7.644022256135940552e-02 -1.224826350808143616e-01 -5.062607675790786743e-02 -1.673980355262756348e-01 1.769527643918991089e-01 1.488537192344665527e-01 7.316758483648300171e-02 1.511700004339218140e-01 -1.229165717959403992e-01 2.903324179351329803e-02 5.193631350994110107e-02 -8.417687565088272095e-02 1.832353472709655762e-01 1.596768498420715332e-01 -8.259803801774978638e-02 2.855448722839355469e-01 1.082313731312751770e-01 3.272321522235870361e-01 3.829728439450263977e-02 -3.015159666538238525e-01 1.733866780996322632e-01 1.760581433773040771e-01
3.058849871158599854e-01 -3.224466145038604736e-01 1.304197609424591064e-01 -8.420244557783007622e-04 -1.855967193841934204e-01 -3.188201189041137695e-01 6.562219560146331787e-02 -3.140351176261901855e-02 -1.910735480487346649e-02 1.004165709018707275e-01 3.367948159575462341e-02 3.088753521442413330e-01 -4.678331688046455383e-02 -3.298857435584068298e-02 2.513573467731475830e-01 2.987526170909404755e-02 -1.212755963206291199e-01 -1.659892685711383820e-02 -2.192091569304466248e-02 1.124176606535911560e-01 -1.945193260908126831e-01 -4.556619375944137573e-02 -3.716731816530227661e-02 1.723895221948623657e-01 1.894815117120742798e-01 2.433108985424041748e-01 2.135316282510757446e-01 3.292038440704345703e-01 1.619761111214756966e-03 -1.263286322355270386e-01 -2.790910601615905762e-01 1.663968265056610107e-01
1.430359203368425369e-02 -4.057967960834503174e-01 -9.091820102185010910e-04 -2.056214772164821625e-02 -3.357703983783721924e-01 -3.906784355640411377e-01 -2.216299809515476227e-02 1.424443125724792480e-01 -9.957617521286010742e-02 2.074987888336181641e-01 3.866679966449737549e-01 1.156634911894798279e-01 -2.508763968944549561e-02 6.472597271203994751e-02 5.766312032938003540e-02 1.406750362366437912e-02 -1.011981889605522156e-01 8.136498741805553436e-03 1.083414331078529358e-01 1.304782778024673462e-01 -8.966690301895141602e-02 9.666793048381805420e-03 -3.364809155464172363e-01 8.207907900214195251e-03 5.787687748670578003e-02 1.693890690803527832e-01 -3.020154312252998352e-02 1.813624948263168335e-01 2.729978412389755249e-02 -3.071316480636596680e-01 -1.652761735022068024e-02 -5.157075449824333191e-02
-1.782620325684547424e-02 -1.714227050542831421e-01 5.074135065078735352e-01 -1.274316804483532906e-03 -3.041797280311584473e-01 -5.488649010658264160e-02 -9.054174274206161499e-02 2.438709735870361328e-01 3.986374288797378540e-02 -2.713947743177413940e-02 2.099554389715194702e-01 1.325129121541976929e-01 -2.205759137868881226e-01 -1.228034645318984985e-01 2.323484420776367188e-01 1.017853692173957825e-01 -1.780269853770732880e-02 -1.339264959096908569e-01 -3.352411463856697083e-02 1.548199504613876343e-01 -2.175533473491668701e-01 -1.993270516395568848e-01 2.208893001079559326e-01 1.226633042097091675e-01 1.212373096495866776e-02 3.374406993389129639e-01 9.213566035032272339e-02 1.398146301507949829e-01 -5.685760825872421265e-02 -7.638060301542282104e-02 -8.468364924192428589e-02 7.096897810697555542e-02
1.334082037210464478e-01 -3.896926641464233398e-01 1.216828152537345886e-01 6.298246979713439941e-02 -1.515683680772781372e-01 -4.254633784294128418e-01 -9.730681777000427246e-02 1.134072914719581604e-01 1.079678884707391262e-03 2.209466695785522461e-01 -8.957760035991668701e-02 4.412762224674224854e-01 -1.057190075516700745e-01 8.269593119621276855e-03 2.184693515300750732e-01 7.035553455352783203e-02 3.228479996323585510e-02 -6.069652363657951355e-02 5.978725850582122803e-02 1.894459724426269531e-01 -1.342712789773941040e-01 4.008200392127037048e-02 -1.332714557647705078e-01 2.332895696163177490e-01 1.940401196479797363e-01 4.136464558541774750e-03 -6.981193274259567261e-02 1.407024562358856201e-01 -1.129006780683994293e-02 -1.266877055168151855e-01 -2.181741148233413696e-01 -8.733506500720977783e-02
-8.478709310293197632e-02 -3.406728804111480713e-01 1.625251770019531250e-01 5.174876004457473755e-02 -1.236940026283264160e-01 8.748453110456466675e-02 -4.275603964924812317e-02 -6.427910178899765015e-02 1.145245358347892761e-01 1.463569849729537964e-01 5.540215596556663513e-02 -1.697778352536261082e-03 -7.503680139780044556e-02 3.461492061614990234e-02 2.257257550954818726e-01 -2.085988968610763550e-01 3.644273802638053894e-02 -9.653327614068984985e-02 -8.415576815605163574e-02 1.866489797830581665e-01 -3.138217628002166748e-01 -6.652903277426958084e-03 -2.241237089037895203e-02 2.744005918502807617e-01 -3.431129157543182373e-01 1.480745375156402588e-01 1.368214786052703857e-01 3.962175846099853516e-01 -7.789394259452819824e-02 -1.672787815332412720e-01 1.813925206661224365e-01 2.657768130302429199e-01
-2.785241976380348206e-02 -3.892616927623748779e-02 1.028599813580513000e-01 -9.509807080030441284e-02 -7.664964348077774048e-02 -1.196104958653450012e-01 -3.404536470770835876e-02 9.941585361957550049e-02 1.140812225639820099e-02 -1.910087019205093384e-01 3.493022918701171875e-02 2.673563919961452484e-02 9.853757172822952271e-02 1.825353056192398071e-01 4.004561901092529297e-01 -2.411923110485076904e-01 3.423223644495010376e-02 -1.039287373423576355e-01 1.327289640903472900e-01 2.001696079969406128e-01 -2.882873415946960449e-01 -5.703968182206153870e-02 1.693341583013534546e-01 1.935047954320907593e-01 2.335750162601470947e-01 1.552772149443626404e-02 1.805866360664367676e-01 1.469112187623977661e-01 4.088123142719268799e-01 -3.840926587581634521e-01 -2.626401605084538460e-03 -3.082164749503135681e-02
-3.312987089157104492e-02 -3.062249720096588135e-01 1.587427407503128052e-01 -1.842010468244552612e-01 -2.609376311302185059e-01 -1.896272748708724976e-01 -8.169190585613250732e-02 3.916520252823829651e-02 -8.126056939363479614e-02 1.168918460607528687e-01 1.171866804361343384e-01 7.812207192182540894e-02 -2.027880772948265076e-02 8.533117175102233887e-02 1.659760475158691406e-01 1.236853674054145813e-01 -1.433080434799194336e-01 1.702301390469074249e-02 -9.745825827121734619e-02 1.789319217205047607e-01 -2.870469987392425537e-01 1.015662401914596558e-01 -2.900462746620178223e-01 -1.820681393146514893e-01 1.967590302228927612e-01 -7.388856611214578152e-04 4.611491039395332336e-02 2.863449156284332275e-01 1.771928369998931885e-02 -4.691987037658691406e-01 1.506173461675643921e-01 6.923070549964904785e-02
-4.565631598234176636e-02 -4.122682511806488037e-01 5.949495825916528702e-03 3.327386453747749329e-02 -2.010830342769622803e-01 -2.831650972366333008e-01 6.842879951000213623e-02 2.442925870418548584e-01 -1.203234493732452393e-02 3.134376928210258484e-02 2.175281047821044922e-01 7.283682376146316528e-02 -3.013855405151844025e-02 1.789026409387588501e-01 2.169929742813110352e-01 -3.421011567115783691e-02 7.716363668441772461e-02 -5.338018387556076050e-02 5.235004425048828125e-02 1.870192140340805054e-01 -1.782709807157516479e-01 1.683923229575157166e-02 -4.413267374038696289e-01 -9.816275537014007568e-02 9.741441160440444946e-02 -6.406467407941818237e-02 1.837797462940216064e-02 2.530347108840942383e-01 -2.883280627429485321e-02 -3.522489964962005615e-01 -8.555070497095584869e-03 -1.448321789503097534e-01
2.308355271816253662e-01 -2.949611544609069824e-01 1.579490005970001221e-01 -6.546808779239654541e-02 -1.399033218622207642e-01 -3.726515471935272217e-01 1.386508941650390625e-01 -2.745165675878524780e-02 -1.866684705018997192e-01 1.249339357018470764e-01 7.104174047708511353e-02 9.844120591878890991e-02 -2.195218056440353394e-01 -2.192396819591522217e-01 2.617820501327514648e-01 -3.663739562034606934e-02 -5.056956410408020020e-02 -1.084627211093902588e-01 2.542798593640327454e-02 1.918093413114547729e-01 -1.915125995874404907e-01 1.814394257962703705e-02 -1.462731510400772095e-01 1.038149185478687286e-02 2.582144141197204590e-01 2.150634527206420898e-01 -1.006886884570121765e-01 1.996241807937622070e-01 1.790522485971450806e-01 -2.296371161937713623e-01 -2.201715260744094849e-01 1.195320487022399902e-01
-3.409637808799743652e-01 -2.057526260614395142e-03 1.089349985122680664e-01 -5.695440992712974548e-02 -3.087367713451385498e-01 -4.067007452249526978e-03 -1.975239962339401245e-01 7.429304718971252441e-02 -4.037415236234664917e-02 -5.113754794001579285e-02 2.122330516576766968e-01 2.423622608184814453e-01 -2.251833304762840271e-02 -1.844370365142822266e-01 3.807799518108367920e-01 -8.673804253339767456e-02 -2.205580323934555054e-01 2.623875439167022705e-01 -1.996409893035888672e-02 1.882755309343338013e-01 -3.951939940452575684e-01 -9.516093996353447437e-04 3.808579221367835999e-02 -5.456679686903953552e-02 -5.137293413281440735e-02 1.135630011558532715e-01 1.415778230875730515e-02 3.265170380473136902e-02 2.273019403219223022e-01 -1.743869036436080933e-01 -4.372808337211608887e-02 -1.376664787530899048e-01
-1.660533994436264038e-01 -1.678173989057540894e-01 -2.130375057458877563e-01 6.586360931396484375e-02 -3.066091835498809814e-01 -1.517570167779922485e-01 -2.332751452922821045e-01 2.000859230756759644e-01 4.791542887687683105e-02 -5.287338513880968094e-03 -1.176744699478149414e-01 5.620023608207702637e-02 7.912055402994155884e-02 -2.651386661455035210e-03 1.108613461256027222e-01 3.104304671287536621e-01 -3.317488357424736023e-02 -5.919495224952697754e-02 -2.411109209060668945e-01 2.982352674007415771e-01 -2.364719957113265991e-01 -1.989161521196365356e-01 3.455071151256561279e-02 5.777766928076744080e-02 -2.324816286563873291e-01 3.902766108512878418e-01 1.195590123534202576e-01 -1.072303578257560730e-01 1.539964228868484497e-01 -4.525711387395858765e-02 1.757950484752655029e-01 -9.094090014696121216e-02
-5.458499118685722351e-02 -1.504312008619308472e-01 2.222422212362289429e-01 -1.698285788297653198e-01 -1.019327938556671143e-01 -2.805423140525817871e-01 -2.546314597129821777e-01 1.314137727022171021e-01 1.169316843152046204e-01 4.562444612383842468e-02 -2.209170348942279816e-02 2.035947293043136597e-01 -1.902093738317489624e-01 1.991417557001113892e-01 2.841202355921268463e-02 -2.864322960376739502e-01 1.884219050407409668e-01 -8.488345146179199219e-02 1.141854375600814819e-01 7.271358370780944824e-02 -3.378529548645019531e-01 2.524144574999809265e-02 -2.844207584857940674e-01 6.250306218862533569e-02 -4.231991991400718689e-02 2.787492275238037109e-01 -1.440756916999816895e-01 2.770231366157531738e-01 5.207955092191696167e-02 -2.320828735828399658e-01 8.013745397329330444e-02 -8.927253633737564087e-02
-1.255383789539337158e-01 -9.744439274072647095e-02 2.367949336767196655e-01 -1.865406930446624756e-01 -3.561744093894958496e-01 -3.548515141010284424e-01 5.767893791198730469e-02 5.107294768095016479e-02 -3.396455645561218262e-01 8.453156054019927979e-02 1.989581733942031860e-01 1.010605692863464355e-02 -4.937690496444702148e-02 -9.124318137764930725e-03 1.255260407924652100e-01 1.313649266958236694e-01 -5.732214823365211487e-02 -1.809313595294952393e-01 -3.331758081912994385e-02 -8.363124914467334747e-03 -6.167887896299362183e-02 1.182303428649902344e-01 1.969959735870361328e-01 1.443291157484054565e-01 1.659427136182785034e-01 1.044614911079406738e-01 1.473069787025451660e-01 2.649733126163482666e-01 3.738767281174659729e-02 -3.603568077087402344e-01 -1.668391376733779907e-02 2.256515324115753174e-01
-1.165958493947982788e-01 -2.555990517139434814e-01 7.278719544410705566e-02 2.593269646167755127e-01 -5.812461301684379578e-02 -3.277174234390258789e-01 -9.623616933822631836e-02 -7.287279516458511353e-02 3.459268435835838318e-02 3.026484511792659760e-03 1.535811722278594971e-01 -1.061265170574188232e-01 3.666425123810768127e-02 -1.157351508736610413e-01 3.934403359889984131e-01 -1.813471019268035889e-01 -3.676072880625724792e-02 3.181094769388437271e-03 1.530581861734390259e-01 3.714075088500976562e-01 -2.059041112661361694e-01 1.497291177511215210e-01 7.628712803125381470e-02 -6.891058385372161865e-02 -2.014668136835098267e-01 2.718842625617980957e-01 -8.223191648721694946e-02 1.843384802341461182e-01 4.700439423322677612e-02 -1.820577383041381836e-01 2.360782921314239502e-01 1.564370654523372650e-02
-1.396306753158569336e-01 -5.107773840427398682e-02 9.523122757673263550e-02 8.654986321926116943e-02 3.558739274740219116e-02 -2.608860731124877930e-01 -2.052445411682128906e-01 -5.198878794908523560e-02 1.319110542535781860e-01 3.289479017257690430e-01 1.475505232810974121e-01 5.936420708894729614e-02 1.262045353651046753e-01 -3.384154438972473145e-01 7.349002361297607422e-02 1.806064397096633911e-01 1.441671997308731079e-01 -1.171378269791603088e-01 -1.515729427337646484e-01 1.735926121473312378e-01 -2.581939101219177246e-01 5.627905204892158508e-02 1.826036274433135986e-01 5.015705898404121399e-02 -1.603832095861434937e-01 2.898610234260559082e-01 1.484931726008653641e-02 3.299947381019592285e-01 -1.289694458246231079e-01 -2.720958590507507324e-01 -1.478292495012283325e-01 5.582344532012939453e-02
2.749996632337570190e-02 -8.055374026298522949e-02 4.440647363662719727e-01 1.374260485172271729e-01 -1.305859386920928955e-01 -2.321129590272903442e-01 -5.015612021088600159e-02 3.575815558433532715e-01 -1.030664667487144470e-01 -7.252858579158782959e-02 8.487632125616073608e-02 -1.028790697455406189e-02 -8.493961393833160400e-02 -2.583140730857849121e-01 -7.080030441284179688e-02 8.756762742996215820e-02 7.271488755941390991e-02 -1.934062391519546509e-01 -1.200599968433380127e-01 7.528611272573471069e-02 -3.657840490341186523e-01 5.607206374406814575e-02 -5.147238075733184814e-02 3.060371875762939453e-01 1.481579393148422241e-01 3.313270863145589828e-03 3.787202760577201843e-02 9.048154205083847046e-02 1.013571098446846008e-01 -3.073600530624389648e-01 -1.151857599616050720e-01 1.411786675453186035e-01
-3.614550232887268066e-01 -1.417169272899627686e-01 1.577563881874084473e-01 1.289540231227874756e-01 -9.854589588940143585e-03 -3.697800934314727783e-01 -1.941463798284530640e-01 7.127992808818817139e-02 4.913947731256484985e-02 -4.858280718326568604e-02 8.304717391729354858e-02 8.684735745191574097e-02 2.929583191871643066e-02 -1.295232176780700684e-01 2.860681414604187012e-01 -3.319367766380310059e-01 1.005630493164062500e-01 8.584821224212646484e-02 -1.095123216509819031e-02 2.720463275909423828e-01 7.752089295536279678e-03 -3.471999615430831909e-02 -2.819925732910633087e-02 1.443988233804702759e-01 -2.342396676540374756e-01 8.565261960029602051e-02 -2.085199952125549316e-01 2.971296906471252441e-01 1.870129257440567017e-01 -2.355428040027618408e-01 -7.133336272090673447e-03 1.662318408489227295e-02
4.672522470355033875e-02 -6.943334639072418213e-02 -8.380181342363357544e-02 -1.801643520593643188e-01 -7.935080677270889282e-02 1.647674888372421265e-01 4.055989906191825867e-02 1.391000449657440186e-01 -8.222946524620056152e-02 2.449100017547607422e-01 -1.747593432664871216e-01 2.440925389528274536e-01 1.243242770433425903e-01 -7.401242107152938843e-02 1.518957316875457764e-01 1.157185286283493042e-01 1.861346699297428131e-02 1.463534832000732422e-01 -1.267074793577194214e-01 2.170545607805252075e-01 -3.905859887599945068e-01 3.606497123837471008e-02 -5.628271773457527161e-02 6.323309242725372314e-02 -1.081064343452453613e-01 1.628979891538619995e-01 1.717667728662490845e-01 2.799717187881469727e-01 -2.720433771610260010e-01 -3.451149463653564453e-01 -2.776053547859191895e-01 -1.502262204885482788e-01
-6.254075467586517334e-02 -2.324872016906738281e-01 5.408693850040435791e-02 1.227061524987220764e-01 7.444549351930618286e-03 -3.177438378334045410e-01 -1.229035183787345886e-01 3.870480507612228394e-02 -1.640164479613304138e-02 1.848188638687133789e-01 2.770585417747497559e-01 7.261333614587783813e-02 1.078975871205329895e-01 -2.859590649604797363e-01 -3.272856399416923523e-02 -1.010380014777183533e-01 2.450603246688842773e-01 -1.315864026546478271e-01 -6.363123655319213867e-02 1.726522892713546753e-01 -2.680701315402984619e-01 -1.891249865293502808e-01 2.629252970218658447e-01 8.343683928251266479e-02 -2.495495527982711792e-01 1.736122071743011475e-01 -6.686129420995712280e-02 2.194650769233703613e-01 1.128346938639879227e-02 -3.511566221714019775e-01 -1.424737274646759033e-01 -3.929162025451660156e-02
-6.044686958193778992e-02 -4.497081413865089417e-02 4.170711711049079895e-02 6.946170330047607422e-02 -1.307878643274307251e-01 -2.455839663743972778e-01 -2.131346315145492554e-01 -1.796828359365463257e-01 -9.074424952268600464e-02 -8.174311369657516479e-02 -1.292256563901901245e-01 -1.538065671920776367e-01 -5.970463529229164124e-02 1.515528112649917603e-01 9.701059758663177490e-02 1.916747391223907471e-01 -1.910500600934028625e-02 1.243905723094940186e-01 -2.140363752841949463e-01 4.046568572521209717e-01 -3.039700388908386230e-01 -2.893575839698314667e-02 7.542976737022399902e-02 5.741567537188529968e-02 -2.152684926986694336e-01 3.654555976390838623e-02 1.641904562711715698e-01 3.327715098857879639e-01 -1.641791909933090210e-01 -1.814323216676712036e-01 2.624656856060028076e-01 2.508479356765747070e-01
1.244738176465034485e-01 -5.625480413436889648e-02 1.900395154953002930e-01 -5.657202750444412231e-02 -2.445703893899917603e-01 -1.402301490306854248e-01 -3.165079951286315918e-01 1.247769128531217575e-02 -2.412183582782745361e-01 -6.723258644342422485e-02 3.431940451264381409e-02 2.721112594008445740e-02 2.945192456245422363e-01 1.282774806022644043e-01 2.989232838153839111e-01 2.252049930393695831e-02 1.816607415676116943e-01 7.051638513803482056e-02 -1.253881603479385376e-01 2.207282781600952148e-01 -2.243990451097488403e-02 9.908440709114074707e-02 -1.448437124490737915e-01 1.367727201431989670e-02 -3.063977062702178955e-01 3.225116729736328125e-01 -5.043785646557807922e-02 1.466382592916488647e-01 -3.599737584590911865e-01 1.136589720845222473e-01 7.468306273221969604e-02 2.467642165720462799e-02
7.770901173353195190e-02 -2.160006314516067505e-01 2.211946249008178711e-01 -8.954755961894989014e-02 -2.762612104415893555e-01 -3.741427659988403320e-01 -7.990392297506332397e-02 -3.021551109850406647e-02 -7.756110280752182007e-02 -7.889661192893981934e-02 -1.136547997593879700e-01 1.162099316716194153e-01 -2.901736497879028320e-01 -4.593155533075332642e-02 1.155671011656522751e-02 -1.324665099382400513e-01 -1.345456540584564209e-01 -7.023719698190689087e-02 -3.698429837822914124e-02 2.763463854789733887e-01 -1.376622319221496582e-01 3.085182905197143555e-01 -1.224254816770553589e-01 -1.890855133533477783e-01 7.648108154535293579e-02 1.197718158364295959e-01 1.983225196599960327e-01 2.264821231365203857e-01 -1.998424381017684937e-01 -2.764278650283813477e-01 -1.038891822099685669e-01 1.431603580713272095e-01
-2.665424644947052002e-01 -3.570353612303733826e-02 3.829278051853179932e-02 5.143643915653228760e-02 -2.899005413055419922e-01 -3.135706186294555664e-01 -1.179044879972934723e-02 -1.851178109645843506e-01 -2.065812423825263977e-02 2.667747670784592628e-03 -1.884229928255081177e-01 6.019322946667671204e-02 -6.160411238670349121e-02 1.609034836292266846e-01 3.822468966245651245e-02 2.181486785411834717e-01 -2.645897306501865387e-02 1.896120011806488037e-01 -2.661027312278747559e-01 3.779247999191284180e-01 -1.821356862783432007e-01 -1.294943243265151978e-01 -3.744709119200706482e-02 7.965909317135810852e-03 -1.251029968261718750e-01 2.484342306852340698e-01 1.766997426748275757e-01 1.911204308271408081e-01 -1.077273339033126831e-01 -2.554508447647094727e-01 1.893407553434371948e-01 1.701986640691757202e-01
1.687523722648620605e-01 1.954138875007629395e-01 7.894451171159744263e-02 1.092478483915328979e-01 -9.023822844028472900e-02 -2.771540582180023193e-01 -5.916591733694076538e-02 4.916174337267875671e-02 -4.653949663043022156e-02 -7.095307111740112305e-02 -8.239739388227462769e-02 2.417078614234924316e-01 1.758015751838684082e-01 -2.589354217052459717e-01 1.974411681294441223e-02 -5.657317116856575012e-02 -8.410001546144485474e-02 -1.289043389260768890e-02 1.116193085908889771e-01 2.358387261629104614e-01 -6.086363196372985840e-01 -2.945640683174133301e-01 -9.311734884977340698e-02 -2.271626330912113190e-02 7.874173671007156372e-02 4.960767552256584167e-02 2.387907654047012329e-01 5.113960802555084229e-02 -3.531223535537719727e-02 -1.676037907600402832e-01 -3.575115650892257690e-02 9.855548292398452759e-02
2.538388967514038086e-01 -1.352994590997695923e-01 1.250368803739547729e-01 -7.067507505416870117e-02 -2.791945934295654297e-01 -2.742335200309753418e-01 -1.689207106828689575e-01 1.157746911048889160e-01 -1.341300159692764282e-01 -5.942533910274505615e-02 -1.409818045794963837e-02 3.319041430950164795e-01 -1.028183475136756897e-01 -2.811242453753948212e-02 3.385389596223831177e-02 1.184577718377113342e-01 -1.357477009296417236e-01 -2.675879001617431641e-02 -1.169229745864868164e-01 1.102703064680099487e-01 -1.938603967428207397e-01 -1.729135401546955109e-02 -1.525958031415939331e-01 -1.924099177122116089e-01 6.365012377500534058e-02 1.181205660104751587e-01 -2.189864665269851685e-01 4.833066463470458984e-01 -7.961080968379974365e-02 -2.918308079242706299e-01 3.545072674751281738e-02 8.747361600399017334e-02
-3.731220588088035583e-02 -9.172007441520690918e-02 -1.290798187255859375e-01 -1.411850750446319580e-02 -3.938407003879547119e-01 -1.609757244586944580e-01 -5.348978191614151001e-02 -2.446431294083595276e-02 -1.266860067844390869e-01 2.469836361706256866e-02 -1.024667248129844666e-01 -1.458150595426559448e-01 -2.457147464156150818e-02 2.879441715776920319e-02 2.346009761095046997e-01 -5.528916954062879086e-04 -1.576867513358592987e-02 -7.973221689462661743e-02 -4.951070621609687805e-02 2.222581207752227783e-01 -5.220180028118193150e-04 -4.062634706497192383e-02 -5.639296025037765503e-02 1.721582114696502686e-01 -2.321217954158782959e-01 1.466583907604217529e-01 4.035364463925361633e-02 5.022243261337280273e-01 4.058781638741493225e-02 -3.800279796123504639e-01 1.540382057428359985e-01 3.032999932765960693e-01
-5.517943203449249268e-02 -1.207813173532485962e-01 3.062018454074859619e-01 2.038800716400146484e-01 -2.242744527757167816e-02 -2.957422435283660889e-01 -2.497743666172027588e-01 -7.116554677486419678e-02 -1.609764099121093750e-01 1.120930388569831848e-01 5.264383181929588318e-02 -9.460813552141189575e-02 2.167406119406223297e-02 2.341815643012523651e-02 3.487775325775146484e-01 1.848644576966762543e-02 2.086464315652847290e-01 6.670527905225753784e-02 -1.804821640253067017e-01 8.161447942256927490e-02 -3.251807093620300293e-01 -9.033080190420150757e-02 1.321462541818618774e-01 -1.212763041257858276e-02 -3.699898719787597656e-01 3.149668872356414795e-02 -4.085619002580642700e-02 -5.570792779326438904e-02 5.211552605032920837e-02 -2.542646527290344238e-01 2.473188042640686035e-01 -1.688086390495300293e-01
-2.031108140945434570e-01 -1.231464147567749023e-01 8.338236063718795776e-02 -1.979569494724273682e-01 -2.162125259637832642e-01 -2.705303728580474854e-01 -7.312365621328353882e-02 -1.760675609111785889e-01 2.349926717579364777e-02 5.671152099967002869e-02 -1.627273708581924438e-01 -6.984440237283706665e-02 -6.162856146693229675e-02 -2.215992845594882965e-02 1.138110458850860596e-01 -1.312117576599121094e-01 3.709454089403152466e-02 2.548943832516670227e-02 -1.716828942298889160e-01 2.947665750980377197e-01 -9.562464803457260132e-02 1.700806319713592529e-01 1.355786621570587158e-01 3.043140470981597900e-01 -2.965739667415618896e-01 1.107041463255882263e-01 1.304799765348434448e-01 3.025907874107360840e-01 -1.081405505537986755e-01 -3.378516435623168945e-01 1.949748545885086060e-01 1.774132996797561646e-01
1.075617671012878418e-01 -4.411646723747253418e-01 3.240876793861389160e-01 3.956391662359237671e-02 -1.839833110570907593e-01 -5.255279690027236938e-02 -2.073778808116912842e-01 1.286864131689071655e-01 2.405162714421749115e-02 4.200103878974914551e-02 2.811623215675354004e-01 1.280943304300308228e-01 -2.299987245351076126e-03 -1.122002489864826202e-02 2.690151929855346680e-01 -2.758145928382873535e-01 -1.254405379295349121e-01 1.166438981890678406e-01 -1.821984164416790009e-02 1.024404019117355347e-01 -2.359891384840011597e-01 -2.453473657369613647e-01 -1.174149736762046814e-01 -5.305119976401329041e-02 2.451775819063186646e-01 1.131872907280921936e-01 8.956566452980041504e-03 1.408971846103668213e-01 -2.064949870109558105e-01 -1.291378885507583618e-01 -8.889372646808624268e-02 -1.091930940747261047e-01
8.988398313522338867e-02 -3.745945692062377930e-01 -7.406917866319417953e-03 2.436949312686920166e-01 -2.287406474351882935e-01 -3.116463720798492432e-01 -1.260192245244979858e-01 2.025508582592010498e-01 1.547960005700588226e-02 1.600214540958404541e-01 -1.007091552019119263e-01 1.876746863126754761e-01 5.519041419029235840e-02 5.446634069085121155e-02 2.267147302627563477e-01 5.209973827004432678e-02 3.622182086110115051e-02 1.299130171537399292e-01 2.716587483882904053e-01 7.223495841026306152e-02 -2.172212898731231689e-01 -4.002012778073549271e-03 -6.274534761905670166e-02 1.841840147972106934e-02 2.409548610448837280e-01 1.925719529390335083e-01 2.662600576877593994e-01 2.225901037454605103e-01 1.106065064668655396e-01 -1.187567040324211121e-01 -2.454135119915008545e-01 -6.029546633362770081e-02
-1.789296418428421021e-01 -1.785333603620529175e-01 -6.363256275653839111e-02 1.611286103725433350e-01 -2.869539558887481689e-01 -1.767915785312652588e-01 -5.006817355751991272e-02 1.506922394037246704e-01 -7.331926375627517700e-02 2.234613299369812012e-01 -8.870364725589752197e-02 -1.726397424936294556e-01 2.531338036060333252e-01 -1.579186469316482544e-01 3.683601021766662598e-01 -1.309142857789993286e-01 -1.385109722614288330e-01 -1.168286725878715515e-01 8.873067796230316162e-02 3.202014267444610596e-01 -1.631772518157958984e-01 1.178542748093605042e-01 -1.257879883050918579e-01 2.298010438680648804e-01 -1.137454584240913391e-01 1.711148917675018311e-01 -3.309618681669235229e-02 1.670345067977905273e-01 -2.186980098485946655e-01 -1.579115688800811768e-01 1.488726139068603516e-01 1.180398911237716675e-01
-2.240671068429946899e-01 -1.737114787101745605e-01 7.531534880399703979e-02 -1.278142929077148438e-01 -2.183182537555694580e-01 1.227011308073997498e-01 -2.027049213647842407e-01 -8.278547972440719604e-02 -1.591259054839611053e-02 -4.735920950770378113e-02 1.415609717369079590e-01 1.957649737596511841e-01 -4.290927574038505554e-02 2.128670513629913330e-01 4.918451309204101562e-01 -1.985396295785903931e-01 -2.054573735222220421e-03 -1.247011795639991760e-01 1.352060213685035706e-02 2.546750903129577637e-01 -1.961783766746520996e-01 -1.618582755327224731e-01 9.760944545269012451e-02 -5.666660610586404800e-03 5.055873468518257141e-02 2.553265094757080078e-01 -2.444579899311065674e-01 2.737300395965576172e-01 -5.188452079892158508e-02 -1.275181919336318970e-01 -1.357775628566741943e-01 -5.422975495457649231e-02
-5.020503699779510498e-02 -8.711683005094528198e-02 8.287166804075241089e-02 -5.947816371917724609e-02 1.253656893968582153e-01 -2.584783732891082764e-01 -2.513383924961090088e-01 1.451036632061004639e-01 -4.849116131663322449e-02 -1.189589500427246094e-02 -2.747826278209686279e-01 -5.990756675601005554e-02 6.295246630907058716e-02 -6.290102750062942505e-02 -1.340886950492858887e-02 2.214431464672088623e-01 1.188871078193187714e-02 3.519852459430694580e-02 -4.444311857223510742e-01 3.726030290126800537e-01 -2.736580669879913330e-01 -1.542775630950927734e-01 1.563387690111994743e-03 1.213380098342895508e-01 1.041418686509132385e-02 2.868942618370056152e-01 -1.485363394021987915e-01 1.049306169152259827e-01 -1.290345788002014160e-01 -1.622741520404815674e-01 8.078670501708984375e-02 2.405408471822738647e-01
-1.994702816009521484e-01 -8.709787577390670776e-02 -1.663096845149993896e-01 -1.482683271169662476e-01 -3.813627064228057861e-01 -3.272088468074798584e-01 -3.096455037593841553e-01 -2.230702154338359833e-02 -5.418596789240837097e-02 -7.242442667484283447e-02 4.504188522696495056e-02 -2.604948170483112335e-02 4.130588844418525696e-02 -2.706086337566375732e-01 8.255924284458160400e-02 1.554143875837326050e-01 8.907948434352874756e-02 2.788159847259521484e-01 -3.663295879960060120e-02 5.265757441520690918e-03 -2.227253317832946777e-01 -2.282461151480674744e-02 9.018694609403610229e-02 1.490452885627746582e-01 -5.919033288955688477e-02 1.037078276276588440e-01 9.875211119651794434e-02 2.782613635063171387e-01 -1.391198784112930298e-01 -2.565443813800811768e-01 2.563905417919158936e-01 1.320755928754806519e-01
-3.374345302581787109e-01 -2.147905230522155762e-01 2.705965638160705566e-01 -5.151399224996566772e-02 -5.364923924207687378e-02 -3.902857899665832520e-01 -4.433318600058555603e-02 -1.137856990098953247e-01 4.565529525279998779e-03 -5.707551911473274231e-02 -3.009102120995521545e-02 -4.176667705178260803e-02 3.779125958681106567e-02 -2.414371818304061890e-02 1.877812892198562622e-01 -1.957168281078338623e-01 5.455332994461059570e-02 1.990858763456344604e-01 -1.269346326589584351e-01 2.916154861450195312e-01 -9.187778830528259277e-02 -2.619316875934600830e-01 3.320261090993881226e-02 5.525428801774978638e-02 -6.582674384117126465e-02 2.314137220382690430e-01 -2.882029116153717041e-01 2.126256078481674194e-01 1.553258448839187622e-01 -2.542243003845214844e-01 6.719385739415884018e-03 -1.121648475527763367e-01
-5.263027548789978027e-02 -1.405559331178665161e-01 6.673502922058105469e-02 4.123752936720848083e-02 4.847168177366256714e-02 -2.910777330398559570e-01 -6.303930282592773438e-02 -8.634925633668899536e-02 1.896126121282577515e-01 2.696099281311035156e-01 1.840270310640335083e-01 8.339767158031463623e-02 3.083837684243917465e-03 -3.113279342651367188e-01 1.194501221179962158e-01 -7.995218783617019653e-02 1.970389932394027710e-01 -1.645061075687408447e-01 -2.366469502449035645e-01 1.822092384099960327e-01 -3.734972774982452393e-01 -1.857814788818359375e-01 2.106118947267532349e-01 4.564705863595008850e-02 -2.427373230457305908e-01 1.973250210285186768e-01 9.133527055382728577e-03 2.489179223775863647e-01 2.311878837645053864e-02 -2.552846670150756836e-01 -6.411568075418472290e-02 2.220224961638450623e-02
-2.981198132038116455e-01 -1.325323581695556641e-01 -6.709609925746917725e-02 2.564883530139923096e-01 -1.746544390916824341e-01 -2.171501219272613525e-01 -3.197797536849975586e-01 1.908111386001110077e-02 -2.460630685091018677e-01 -1.976477354764938354e-01 -3.543724538758397102e-03 6.247958913445472717e-02 -1.549614034593105316e-02 1.085499525070190430e-01 4.076221212744712830e-02 -5.076153576374053955e-02 2.368769496679306030e-01 -2.221616208553314209e-01 -7.635063678026199341e-02 2.189511954784393311e-01 -1.818249523639678955e-01 -3.597745299339294434e-01 -2.471290230751037598e-01 1.577572524547576904e-02 -3.956643119454383850e-02 2.643724344670772552e-02 2.009162753820419312e-01 1.453328430652618408e-01 1.933363527059555054e-01 -1.578179150819778442e-01 -9.588478505611419678e-02 7.009095698595046997e-02
-1.156028080731630325e-02 -9.722726047039031982e-02 -1.002450883388519287e-01 -2.380007505416870117e-01 7.014665752649307251e-02 -1.898442208766937256e-01 -2.574172616004943848e-01 2.474618554115295410e-01 1.046866551041603088e-01 -1.629018932580947876e-01 -2.264306098222732544e-01 2.466388642787933350e-01 1.363167762756347656e-01 -2.104779928922653198e-01 2.435740828514099121e-01 4.223936051130294800e-02 2.048766463994979858e-01 -5.369089543819427490e-02 -2.778970301151275635e-01 2.385048717260360718e-01 -1.108704656362533569e-01 -1.528039202094078064e-02 6.270159035921096802e-02 -8.490158617496490479e-02 -7.422342151403427124e-02 2.096877694129943848e-01 9.848828427493572235e-03 -5.419775843620300293e-03 -2.259629815816879272e-01 -3.728315830230712891e-01 1.452342867851257324e-01 1.351656764745712280e-01
-3.143487032502889633e-03 -1.379589438438415527e-01 2.224785834550857544e-01 -1.924266666173934937e-01 -7.576768100261688232e-02 1.241562888026237488e-01 -3.872199952602386475e-01 -1.231184508651494980e-02 -1.044627949595451355e-01 -4.106770455837249756e-02 9.668795764446258545e-02 1.532422285526990891e-02 -1.789348423480987549e-01 1.163846850395202637e-01 5.535643920302391052e-02 -1.564870327711105347e-01 1.726924926042556763e-01 -1.804523915052413940e-01 1.248279511928558350e-01 1.172519922256469727e-01 -3.633994162082672119e-01 5.105496197938919067e-02 -2.494445890188217163e-01 5.548030138015747070e-02 6.151689589023590088e-02 3.732201755046844482e-01 -1.238868311047554016e-01 2.382908910512924194e-01 -1.241176798939704895e-01 -2.995419502258300781e-01 5.098862200975418091e-02 -1.151851117610931396e-01
-5.406251549720764160e-02 -2.863825261592864990e-01 -2.040236592292785645e-01 -8.144810795783996582e-02 -2.128213047981262207e-01 -1.662532240152359009e-01 1.016855761408805847e-01 1.500684171915054321e-01 5.504788085818290710e-02 -1.435025930404663086e-01 1.842665374279022217e-01 -2.979912161827087402e-01 -1.016919538378715515e-01 -1.806351840496063232e-01 2.137358486652374268e-01 -3.939523920416831970e-02 -1.189416646957397461e-01 -1.784878224134445190e-01 -6.276655942201614380e-02 1.570198833942413330e-01 -1.573339998722076416e-01 -9.654852747917175293e-02 -1.035672873258590698e-01 1.319986879825592041e-01 -1.188103556632995605e-01 1.156467571854591370e-01 2.699860930442810059e-01 4.382541477680206299e-01 2.216250151395797729e-01 -1.885302364826202393e-01 8.914647251367568970e-02 5.044886469841003418e-02
-1.130474209785461426e-01 -2.125535458326339722e-01 -9.920813143253326416e-02 -1.242110598832368851e-02 -1.575280725955963135e-01 5.232825502753257751e-02 -2.329586744308471680e-01 2.455249801278114319e-02 -6.726493686437606812e-02 2.534638643264770508e-01 -2.990681678056716919e-02 3.997854143381118774e-02 -4.713345319032669067e-02 -1.040661707520484924e-01 1.684708148241043091e-01 3.221367597579956055e-01 5.058193579316139221e-02 3.168561682105064392e-02 -1.234318763017654419e-01 4.925120472908020020e-01 -1.340252608060836792e-01 -2.565756440162658691e-01 -8.962998539209365845e-02 1.795682162046432495e-01 2.992247976362705231e-02 2.554761767387390137e-01 3.421844840049743652e-01 3.254977287724614143e-03 6.731682270765304565e-02 -1.063446234911680222e-02 2.200645208358764648e-01 1.066603362560272217e-01
9.041556715965270996e-02 -2.374687194824218750e-01 1.594979017972946167e-01 5.012608319520950317e-02 6.471312791109085083e-02 -2.146029621362686157e-01 -1.040986478328704834e-01 8.396576344966888428e-02 -1.751445233821868896e-01 -3.658720478415489197e-02 1.129956468939781189e-01 4.348119720816612244e-02 9.479877352714538574e-02 -2.127266377210617065e-01 3.189501762390136719e-01 -3.498391211032867432e-01 2.434253692626953125e-01 -2.218079864978790283e-01 2.630162537097930908e-01 1.464824825525283813e-01 -1.445589512586593628e-01 -6.260327249765396118e-02 7.510837912559509277e-02 -6.348283588886260986e-02 -2.774965167045593262e-01 2.762012779712677002e-01 -3.774980083107948303e-02 8.423566073179244995e-02 -2.605043351650238037e-02 -3.437246084213256836e-01 -1.891611493192613125e-03 1.026257872581481934e-02
1.287435889244079590e-01 -1.762147545814514160e-01 7.452714443206787109e-02 2.187049016356468201e-02 -1.386390905827283859e-02 -2.843750119209289551e-01 -3.880293071269989014e-01 2.095523625612258911e-01 -3.540012538433074951e-01 -9.714524447917938232e-02 -6.863139569759368896e-02 -2.750595472753047943e-02 -1.931002363562583923e-02 7.210801541805267334e-02 6.579812616109848022e-02 3.550274670124053955e-02 2.142284214496612549e-01 1.076523065567016602e-01 -7.670179009437561035e-02 4.134920239448547363e-01 4.034250974655151367e-02 3.002302255481481552e-03 -2.994642257690429688e-01 1.596495509147644043e-01 -8.940578252077102661e-02 2.849420607089996338e-01 -4.089080169796943665e-02 2.075254619121551514e-01 -8.513022959232330322e-02 1.017058342695236206e-01 -1.212643980979919434e-01 4.529730603098869324e-02
-3.309813886880874634e-02 -3.051490187644958496e-01 -1.038224920630455017e-01 9.201017022132873535e-02 -2.400772422552108765e-01 -2.694049179553985596e-01 3.429063037037849426e-02 1.980241090059280396e-01 -1.389200538396835327e-01 -9.921272099018096924e-02 -2.354073524475097656e-02 2.264222204685211182e-01 1.727962195873260498e-01 -1.328142583370208740e-01 6.821677088737487793e-02 2.771629393100738525e-01 1.582418531179428101e-01 1.309829950332641602e-01 -2.219227552413940430e-01 3.812753260135650635e-01 8.754907548427581787e-02 -1.230079084634780884e-01 -1.628016494214534760e-02 -4.840619489550590515e-02 -6.004860997200012207e-02 1.543818861246109009e-01 3.013411164283752441e-01 1.557830572128295898e-01 8.863121271133422852e-02 -3.387545421719551086e-02 3.327867761254310608e-02 -3.019230067729949951e-01
-1.658530086278915405e-01 -2.867307662963867188e-01 9.024430811405181885e-02 2.294164299964904785e-01 -4.647409021854400635e-01 -3.098800778388977051e-03 -1.931351572275161743e-01 3.563899546861648560e-02 -2.757681608200073242e-01 2.640362381935119629e-01 5.145860463380813599e-02 -4.740681499242782593e-02 -2.939942106604576111e-02 -1.736626029014587402e-01 5.051048845052719116e-02 3.967418149113655090e-02 -3.777877613902091980e-02 9.257242083549499512e-02 -1.918425112962722778e-01 3.629775643348693848e-01 -8.388969302177429199e-02 3.720554709434509277e-02 4.888551309704780579e-02 1.412927825003862381e-02 -1.470837891101837158e-01 1.852959990501403809e-01 -1.216720342636108398e-01 2.548460662364959717e-01 1.386920213699340820e-01 -1.655558347702026367e-01 -1.060600392520427704e-02 -1.307303011417388916e-01
4.387446865439414978e-02 -7.885829545557498932e-03 -2.103842049837112427e-01 -1.522517651319503784e-01 -8.419334888458251953e-02 -2.359564974904060364e-02 8.744470775127410889e-02 -1.515472382307052612e-01 -2.525791227817535400e-01 -1.514137089252471924e-01 1.222846806049346924e-01 -2.085212804377079010e-02 -6.291532516479492188e-02 -3.471628203988075256e-02 3.187654614448547363e-01 2.214504219591617584e-02 3.124971687793731689e-02 5.496989190578460693e-02 -4.241999685764312744e-01 3.456594944000244141e-01 -3.244747221469879150e-01 7.610983401536941528e-02 -2.277835756540298462e-01 -1.112239211797714233e-01 -1.067670583724975586e-01 2.316769510507583618e-01 -9.288553148508071899e-03 3.273344933986663818e-01 -1.258619427680969238e-01 -9.697023779153823853e-02 8.121646195650100708e-02 5.579235032200813293e-03
-1.888479441404342651e-01 -5.307402461767196655e-02 7.976274192333221436e-02 1.703639701008796692e-02 -1.406368166208267212e-01 -2.339455634355545044e-01 -2.197842113673686981e-02 -2.465755939483642578e-01 -5.059142783284187317e-02 -3.196506947278976440e-02 2.529995329678058624e-02 -1.326302140951156616e-01 -1.715489476919174194e-01 4.305566102266311646e-02 2.298203483223915100e-02 6.329424679279327393e-02 -3.352469205856323242e-02 6.392331421375274658e-02 -2.890779078006744385e-01 3.815158903598785400e-01 -3.246045112609863281e-01 -1.561246812343597412e-01 -3.302998095750808716e-02 2.311887741088867188e-01 -2.250046432018280029e-01 1.964361071586608887e-01 2.374551594257354736e-01 1.986649185419082642e-01 -1.785713881254196167e-01 -1.225805357098579407e-01 2.278650104999542236e-01 2.427562028169631958e-01
-3.519789502024650574e-02 -4.640633761882781982e-01 -6.905208528041839600e-02 1.325119733810424805e-01 -1.190869733691215515e-01 -2.970282733440399170e-01 -7.883309572935104370e-02 7.824815809726715088e-02 -1.172708123922348022e-01 1.162347793579101562e-01 3.497665524482727051e-01 3.999638557434082031e-02 -3.592657297849655151e-02 1.935797333717346191e-01 2.690223753452301025e-01 -5.572372302412986755e-02 2.838838845491409302e-02 -3.608448430895805359e-02 9.788782894611358643e-02 1.877833753824234009e-01 -1.469691246747970581e-01 -9.114991873502731323e-02 -3.017268180847167969e-01 -2.858719974756240845e-02 2.395260185003280640e-01 1.104168966412544250e-01 6.618626415729522705e-02 2.961466908454895020e-01 -5.610355734825134277e-02 -2.123591303825378418e-01 -2.146485960111021996e-03 -4.773291572928428650e-02
-1.274769753217697144e-01 1.689053624868392944e-01 2.947135567665100098e-01 1.528003364801406860e-01 -3.770518302917480469e-01 -1.966226249933242798e-01 -3.573863506317138672e-01 -5.187600106000900269e-02 -1.203877255320549011e-01 -8.860710263252258301e-02 -5.604117177426815033e-03 -1.863003820180892944e-01 -4.541152343153953552e-02 -3.541864454746246338e-02 1.141579598188400269e-01 -1.181048452854156494e-01 -2.700340468436479568e-03 2.067572809755802155e-02 5.468766763806343079e-02 1.658888757228851318e-01 -2.289473414421081543e-01 -2.240718454122543335e-01 -3.338762819766998291e-01 6.896562129259109497e-02 3.327135741710662842e-01 4.136307910084724426e-02 -8.279193937778472900e-02 1.968751251697540283e-01 -5.854354426264762878e-02 -1.845157444477081299e-01 3.119500726461410522e-02 1.101759262382984161e-02
-1.448994725942611694e-01 -1.452559977769851685e-01 -7.338198274374008179e-02 1.844326592981815338e-02 -2.372184544801712036e-01 -2.233529388904571533e-01 -1.538679152727127075e-01 1.789511591196060181e-01 -3.937888741493225098e-01 5.985471606254577637e-02 1.489423662424087524e-01 2.079653143882751465e-01 -1.684561371803283691e-01 -4.265565052628517151e-02 1.748562902212142944e-01 6.084099411964416504e-02 -2.077572047710418701e-01 3.013698570430278778e-02 -1.576920896768569946e-01 4.911730438470840454e-02 -3.031655251979827881e-01 -6.974095106124877930e-02 7.052325457334518433e-02 1.278920471668243408e-01 -2.717096917331218719e-02 -2.262153662741184235e-02 2.196559160947799683e-01 8.907817304134368896e-02 9.083599597215652466e-02 -3.555803596973419189e-01 1.846582293510437012e-01 2.934082746505737305e-01
1.282972395420074463e-01 -3.222758173942565918e-01 2.051153928041458130e-01 -1.589732170104980469e-01 -1.578159332275390625e-01 -3.109171390533447266e-01 -1.188878417015075684e-01 2.497010864317417145e-02 -2.593739926815032959e-01 -1.954010874032974243e-01 6.492479145526885986e-02 3.427327051758766174e-02 -1.490293890237808228e-01 -3.738910332322120667e-02 2.235406041145324707e-01 -1.368115693330764771e-01 -3.608107939362525940e-02 6.648671627044677734e-02 -1.066377907991409302e-01 3.713502287864685059e-01 -2.236678749322891235e-01 9.788856655359268188e-02 2.058164924383163452e-01 -1.669088006019592285e-01 -2.455118149518966675e-01 7.362854480743408203e-02 1.411555260419845581e-01 1.566799432039260864e-01 2.626470327377319336e-01 -2.755227126181125641e-02 1.353379897773265839e-02 -8.909722417593002319e-02
1.570655256509780884e-01 -2.788815833628177643e-02 5.073029547929763794e-02 -2.062628790736198425e-02 -2.376675456762313843e-01 -8.730918914079666138e-02 9.191020578145980835e-02 -6.997895985841751099e-02 -1.872129887342453003e-01 1.265931222587823868e-02 1.124692801386117935e-02 1.223584488034248352e-01 -2.325807511806488037e-01 3.529151901602745056e-02 8.694697916507720947e-02 8.401210070587694645e-04 2.958071529865264893e-01 7.452736049890518188e-02 1.777828037738800049e-01 1.554162353277206421e-01 -2.814174890518188477e-01 -2.464797198772430420e-01 -2.614459991455078125e-01 1.608487367630004883e-01 -4.865066334605216980e-02 2.492162436246871948e-01 1.354886144399642944e-01 -4.079345613718032837e-02 1.905720382928848267e-01 -4.311946630477905273e-01 3.012495636940002441e-01 -2.017966285347938538e-02
-1.520831137895584106e-01 -9.795501828193664551e-02 -9.847865998744964600e-02 2.216676622629165649e-01 -2.253983318805694580e-01 -2.149046361446380615e-01 -3.628395795822143555e-01 9.351205080747604370e-02 -1.544408202171325684e-01 -2.117272317409515381e-01 1.828703135251998901e-01 3.692435324192047119e-01 -1.096776723861694336e-01 3.245433792471885681e-03 1.860402375459671021e-01 -2.142718434333801270e-01 1.371125727891921997e-01 -2.766718715429306030e-02 -6.126810610294342041e-02 1.912625432014465332e-01 1.178177893161773682e-01 -3.441103920340538025e-02 -1.706059724092483521e-01 1.563565880060195923e-01 -4.086140543222427368e-02 4.769615828990936279e-02 -8.025530725717544556e-03 2.889594435691833496e-01 -2.903986871242523193e-01 -1.342561393976211548e-01 -8.745507150888442993e-02 1.183176934719085693e-01
2.712525427341461182e-01 -5.905772745609283447e-02 2.856344878673553467e-01 -9.434745460748672485e-02 -2.971336543560028076e-01 -1.132406145334243774e-01 -7.936290651559829712e-02 -7.449544221162796021e-02 1.645155698060989380e-01 -2.255365811288356781e-02 6.522469967603683472e-02 2.631321735680103302e-02 -3.273507356643676758e-01 -1.144810318946838379e-01 1.881150305271148682e-01 -1.057921350002288818e-01 1.856490522623062134e-01 -1.869655698537826538e-01 -1.497842222452163696e-01 2.783126533031463623e-01 4.784270189702510834e-03 -5.855995416641235352e-02 -2.817274630069732666e-01 6.400067359209060669e-02 3.386325016617774963e-02 2.141681611537933350e-01 7.366571575403213501e-02 1.854535043239593506e-01 -2.259994745254516602e-01 -1.637488752603530884e-01 -2.717318534851074219e-01 1.591417640447616577e-01
7.949373871088027954e-02 -1.247736439108848572e-01 5.469503402709960938e-01 4.625052586197853088e-02 -2.744283676147460938e-01 -2.361856997013092041e-01 -6.943789869546890259e-02 2.877035439014434814e-01 -1.052496358752250671e-01 -7.363019883632659912e-02 5.834541842341423035e-02 3.741639107465744019e-02 -1.125290319323539734e-01 -1.493651419878005981e-01 1.589893996715545654e-01 2.273782193660736084e-01 -1.200100183486938477e-01 -1.130245253443717957e-01 -1.033493280410766602e-01 7.845259457826614380e-02 -3.772602602839469910e-02 -3.407392278313636780e-02 1.012447699904441833e-01 2.001278698444366455e-01 -1.365038454532623291e-01 1.940389126539230347e-01 6.041515246033668518e-02 3.319000303745269775e-01 -2.076899260282516479e-01 -1.134356558322906494e-01 3.151566535234451294e-02 2.979639917612075806e-02
1.084094420075416565e-01 -2.760265171527862549e-01 1.062625944614410400e-01 -2.069602608680725098e-01 -7.407392561435699463e-02 -3.220365345478057861e-01 1.111137717962265015e-01 7.883980125188827515e-02 -1.515822410583496094e-01 2.174560874700546265e-01 3.055737912654876709e-02 -4.345142841339111328e-02 1.229640468955039978e-01 6.851639598608016968e-02 9.629542380571365356e-02 2.337068170309066772e-01 -2.411660552024841309e-01 9.929783642292022705e-03 -5.556116998195648193e-02 2.399867624044418335e-01 -3.092278838157653809e-01 -2.207306213676929474e-02 -1.189258918166160583e-01 2.616690993309020996e-01 1.719044446945190430e-01 1.056335046887397766e-01 8.764393627643585205e-02 2.904330492019653320e-01 -1.901753246784210205e-01 -2.364842295646667480e-01 -1.394004523754119873e-01 1.773518919944763184e-01
4.929119721055030823e-02 -2.076694667339324951e-01 -4.003691300749778748e-02 -5.127495527267456055e-02 -2.412965334951877594e-02 -8.377750217914581299e-02 5.702365934848785400e-02 3.962295949459075928e-01 -1.166575849056243896e-01 8.039787411689758301e-02 9.486167877912521362e-02 -2.879268825054168701e-01 6.931041181087493896e-02 1.222886443138122559e-01 3.063288331031799316e-01 4.898624029010534286e-03 1.178054362535476685e-01 2.412426024675369263e-01 1.711824238300323486e-01 1.319839954376220703e-01 -1.809319853782653809e-01 -5.988628044724464417e-02 -1.784727126359939575e-01 4.782868921756744385e-02 -1.455242931842803955e-01 1.231229379773139954e-01 3.016861975193023682e-01 3.439971804618835449e-01 1.027019694447517395e-01 -3.254308700561523438e-01 -6.870204955339431763e-02 2.545081265270709991e-02
1.254864186048507690e-01 -8.738330006599426270e-02 -4.833217337727546692e-02 3.126534074544906616e-02 -2.251471579074859619e-01 -1.804288774728775024e-01 -3.809982910752296448e-02 1.388112455606460571e-01 -4.942426830530166626e-02 7.445078343152999878e-02 -1.750428080558776855e-01 2.156548500061035156e-01 -3.681354969739913940e-02 -9.386439621448516846e-02 4.584660232067108154e-01 -4.201532155275344849e-02 2.425181716680526733e-01 2.558946013450622559e-01 2.265949696302413940e-01 1.340425610542297363e-01 -6.348691135644912720e-02 9.123102575540542603e-02 -3.811716437339782715e-01 -1.940037682652473450e-02 -8.965248614549636841e-02 7.386244833469390869e-02 2.440569400787353516e-01 2.602234482765197754e-01 1.244531851261854172e-02 -2.229839265346527100e-01 -7.687073200941085815e-02 -1.178659647703170776e-01
-4.166751168668270111e-03 -1.924845278263092041e-01 1.866982579231262207e-01 2.255334258079528809e-01 -2.181335240602493286e-01 -3.681369721889495850e-01 -2.973277866840362549e-01 -5.949699878692626953e-02 8.743654936552047729e-02 1.790129989385604858e-01 1.810083538293838501e-01 1.429903358221054077e-01 -1.908698529005050659e-01 -1.096551343798637390e-01 3.179595172405242920e-01 -1.555444896221160889e-01 -1.581841856241226196e-01 1.447147806175053120e-03 1.961571723222732544e-01 1.145937740802764893e-01 -1.567105203866958618e-01 2.326774299144744873e-01 4.914119467139244080e-02 -1.010366380214691162e-01 -2.571182139217853546e-02 1.091669350862503052e-01 1.761495321989059448e-02 6.803168356418609619e-02 -1.188861504197120667e-01 -2.661981284618377686e-01 2.422149330377578735e-01 7.985398173332214355e-02
1.960224956274032593e-01 -3.351571410894393921e-02 1.091874167323112488e-01 1.097033731639385223e-02 -1.903012841939926147e-01 -1.865290850400924683e-01 -2.792134881019592285e-02 1.742125861346721649e-02 -1.525503695011138916e-01 -8.115241676568984985e-02 4.781636595726013184e-02 8.428239822387695312e-02 1.514494568109512329e-01 -1.064166873693466187e-01 2.767988443374633789e-01 -1.267374306917190552e-01 -5.962172523140907288e-02 -3.552186191082000732e-01 6.777883321046829224e-02 2.043291628360748291e-01 -4.458445906639099121e-01 -2.243697941303253174e-01 -1.700136959552764893e-01 2.080422490835189819e-01 2.092228531837463379e-01 -1.481809467077255249e-01 -8.046862785704433918e-04 1.324900984764099121e-01 -9.813535958528518677e-02 -2.511738240718841553e-01 -2.096155434846878052e-01 1.131444871425628662e-01
4.383543506264686584e-02 2.000634223222732544e-01 1.932548880577087402e-01 3.857320547103881836e-02 -2.957707047462463379e-01 -2.848567366600036621e-01 -1.309314277023077011e-02 1.308388262987136841e-02 2.425913214683532715e-01 -2.305128425359725952e-01 -5.243417620658874512e-02 1.494644284248352051e-01 -1.069452390074729919e-01 2.073005437850952148e-01 6.226161122322082520e-02 -1.407004147768020630e-01 5.433895438909530640e-02 -1.996537297964096069e-01 1.278898566961288452e-01 3.434805572032928467e-01 -2.891620099544525146e-01 -2.244414091110229492e-01 -2.139730006456375122e-01 1.722577214241027832e-01 7.802320271730422974e-02 1.471092253923416138e-01 1.314829587936401367e-01 1.888822615146636963e-01 -1.125358790159225464e-01 -1.568444669246673584e-01 5.304659157991409302e-02 -1.665103584527969360e-01
-7.408417016267776489e-02 -2.671000063419342041e-01 3.050987236201763153e-02 -3.282264992594718933e-02 -1.015454083681106567e-01 -3.017931878566741943e-01 -2.441595196723937988e-01 2.383886873722076416e-01 -4.207857325673103333e-02 -9.624294936656951904e-02 -2.865181267261505127e-01 -8.080022037029266357e-02 -1.948892511427402496e-02 -4.190475121140480042e-02 4.768216982483863831e-02 1.864896267652511597e-01 1.561104506254196167e-01 -1.215133816003799438e-01 -3.813089728355407715e-01 3.878020644187927246e-01 -1.624661535024642944e-01 -1.387390345335006714e-01 1.674121767282485962e-01 -2.441257610917091370e-02 2.580219134688377380e-02 2.396325916051864624e-01 -2.595142647624015808e-02 -1.326562166213989258e-01 -9.905046969652175903e-02 -1.946323215961456299e-01 5.110236629843711853e-02 1.692054569721221924e-01
-1.092972829937934875e-01 -3.640115633606910706e-02 -3.096876144409179688e-01 -1.776965707540512085e-01 -9.029927849769592285e-02 -1.966558098793029785e-01 -2.223662137985229492e-01 2.557369470596313477e-01 -1.285585463047027588e-01 -8.616502583026885986e-02 -1.234299764037132263e-01 3.742298781871795654e-01 3.670231625437736511e-02 -4.802455659955739975e-03 1.219452545046806335e-01 1.114393398165702820e-01 -2.990291453897953033e-02 -7.435399293899536133e-02 -1.699069514870643616e-02 2.843106091022491455e-01 -6.417837738990783691e-02 1.415869221091270447e-02 -2.030816674232482910e-01 1.806411743164062500e-01 2.441694959998130798e-02 3.368963599205017090e-01 8.346643298864364624e-02 7.898186892271041870e-02 1.348458379507064819e-01 -2.658623754978179932e-01 -2.154388278722763062e-01 -2.477093189954757690e-01
1.706239134073257446e-01 -1.034583970904350281e-01 1.416324675083160400e-01 1.539289057254791260e-01 5.517240613698959351e-02 -3.242085874080657959e-01 -2.455783933401107788e-01 -3.682430461049079895e-02 -9.887273609638214111e-02 1.913979500532150269e-01 4.724160209298133850e-02 5.928693711757659912e-02 7.793914526700973511e-02 -2.139496207237243652e-01 2.800289690494537354e-01 -2.529068887233734131e-01 9.346757084131240845e-02 -4.991449415683746338e-02 2.326223850250244141e-01 2.889382243156433105e-01 -2.544291913509368896e-01 -3.830546513199806213e-02 6.578961014747619629e-02 -3.667270764708518982e-02 -2.855333387851715088e-01 2.336355596780776978e-01 -4.024079814553260803e-02 -5.291097983717918396e-02 -8.286438882350921631e-02 -3.021888732910156250e-01 3.928899019956588745e-02 -1.981521397829055786e-01
-1.789066791534423828e-01 -2.177729308605194092e-01 -1.487386226654052734e-01 -1.071500480175018311e-01 -4.323120415210723877e-01 -2.748297750949859619e-01 -2.639592289924621582e-01 1.104056462645530701e-01 -1.470097899436950684e-02 -2.192102521657943726e-01 1.217871978878974915e-01 4.251979291439056396e-02 -1.400998532772064209e-01 -2.273089289665222168e-01 2.276930063962936401e-01 1.392075270414352417e-01 3.095639694947749376e-04 1.099665313959121704e-01 1.300423145294189453e-01 1.359071210026741028e-02 3.203962370753288269e-02 -4.070510715246200562e-02 -1.103577911853790283e-01 7.625865936279296875e-02 -1.480933129787445068e-01 2.561576664447784424e-01 5.955174192786216736e-02 3.105394542217254639e-01 6.760688871145248413e-02 -2.494523674249649048e-01 7.379148900508880615e-02 1.600205451250076294e-01
8.733440935611724854e-02 -3.682765364646911621e-02 5.146653056144714355e-01 -8.785120397806167603e-02 -9.982438385486602783e-02 -1.622305810451507568e-01 -4.200927913188934326e-02 3.189671337604522705e-01 -1.461526844650506973e-02 -4.881431534886360168e-02 1.066206097602844238e-01 9.277778118848800659e-02 -5.468649789690971375e-02 -2.147684991359710693e-01 1.499264091253280640e-01 1.696777790784835815e-01 -1.203331276774406433e-01 -5.053034052252769470e-02 -1.767978221178054810e-01 6.295936554670333862e-02 -1.034569516777992249e-01 -5.701448395848274231e-02 3.979313373565673828e-02 3.028969168663024902e-01 -1.957778334617614746e-01 2.238809764385223389e-01 3.747219592332839966e-02 3.549112081527709961e-01 -2.313181310892105103e-01 -1.518863439559936523e-01 -3.066757507622241974e-02 5.290269851684570312e-02
-2.282938510179519653e-01 -7.420162111520767212e-02 2.820048034191131592e-01 1.941867358982563019e-02 -3.490741252899169922e-01 3.257191553711891174e-02 -5.765558406710624695e-02 4.867239296436309814e-02 -8.929146826267242432e-02 5.694005638360977173e-02 2.158092111349105835e-01 9.240332990884780884e-02 1.669965088367462158e-01 1.522429138422012329e-01 2.231417149305343628e-01 -7.243220508098602295e-02 -3.465111851692199707e-01 3.633850812911987305e-02 -1.090686321258544922e-01 2.308459728956222534e-01 -1.746636778116226196e-01 -2.719719409942626953e-01 1.282639354467391968e-01 -1.914886943995952606e-02 -7.424209266901016235e-02 2.145868837833404541e-01 -2.130954414606094360e-01 1.753904074430465698e-01 -7.366479933261871338e-02 -3.369415402412414551e-01 7.405286282300949097e-02 -3.731407970190048218e-02
-5.583858862519264221e-02 -2.278802543878555298e-01 2.013253420591354370e-01 -1.900365650653839111e-01 -2.777720093727111816e-01 -2.164925932884216309e-01 -1.919227689504623413e-01 -1.841518445871770382e-03 -9.699156135320663452e-02 3.795383498072624207e-02 3.294893503189086914e-01 6.158651411533355713e-02 1.402560174465179443e-01 3.443267568945884705e-02 3.902291059494018555e-01 -6.280069053173065186e-02 -8.949944376945495605e-02 -3.487096726894378662e-02 1.132955327630043030e-01 1.368211489170789719e-02 -2.987543046474456787e-01 -3.464634120464324951e-01 8.376143127679824829e-02 -1.178507804870605469e-01 -1.092990189790725708e-01 5.164328590035438538e-02 -6.807892769575119019e-02 -7.972477376461029053e-02 -1.130023300647735596e-01 -1.135821491479873657e-01 -2.755865454673767090e-01 -1.658050268888473511e-01
-6.612753868103027344e-02 -1.691508591175079346e-01 7.444863021373748779e-02 -1.566246598958969116e-01 -2.642434537410736084e-01 -3.568264245986938477e-01 -1.601846814155578613e-01 1.518774330615997314e-01 -2.228300124406814575e-01 -2.506920695304870605e-01 -1.571616381406784058e-01 1.183093618601560593e-02 1.184879615902900696e-01 -3.057132959365844727e-01 1.056191623210906982e-01 7.085436489433050156e-03 1.299913078546524048e-01 3.473922908306121826e-01 -3.556083887815475464e-02 1.776117384433746338e-01 6.099701300263404846e-02 3.743740543723106384e-02 8.046717941761016846e-02 8.436845988035202026e-02 -1.956554800271987915e-01 2.954877018928527832e-01 -4.751775413751602173e-02 2.799611091613769531e-01 5.306280776858329773e-02 -1.368106305599212646e-01 -4.938884451985359192e-02 1.253540068864822388e-01
-4.561985284090042114e-02 -1.296356618404388428e-01 2.856780886650085449e-01 -1.248343735933303833e-01 -6.644931435585021973e-02 -2.466604411602020264e-01 -2.151557505130767822e-01 3.183925449848175049e-01 -1.707788109779357910e-01 -9.985191375017166138e-02 2.033700942993164062e-01 -1.638347357511520386e-01 1.640965789556503296e-01 -2.157944142818450928e-01 -8.514527976512908936e-02 -2.232689410448074341e-01 2.671430706977844238e-01 1.969798654317855835e-01 3.423144295811653137e-02 1.340766996145248413e-01 -2.814570069313049316e-01 -1.310879364609718323e-03 1.963159292936325073e-01 2.379481494426727295e-02 -1.247708573937416077e-01 3.245822489261627197e-01 4.283293336629867554e-02 7.888222485780715942e-02 2.535090595483779907e-02 -1.460560411214828491e-01 2.479533478617668152e-02 1.839984208345413208e-01
-2.949519548565149307e-03 -1.116549521684646606e-01 5.938061699271202087e-02 1.847614794969558716e-01 -1.541797965764999390e-01 -1.592831462621688843e-01 -8.552587032318115234e-02 1.002559885382652283e-01 2.546516656875610352e-01 2.416650950908660889e-01 3.930859640240669250e-02 1.184483692049980164e-01 1.139452606439590454e-01 -4.098012447357177734e-01 2.319516800343990326e-02 -1.663580164313316345e-02 6.040036678314208984e-02 -4.227945208549499512e-02 -2.185723483562469482e-01 3.739369213581085205e-01 -1.844833493232727051e-01 1.144707500934600830e-01 1.491489857435226440e-01 -5.244572646915912628e-03 -1.148781329393386841e-01 9.886848926544189453e-02 1.378430277109146118e-01 3.342683017253875732e-01 -5.840409547090530396e-02 -2.179136723279953003e-01 -2.616561353206634521e-01 1.651503890752792358e-01
2.971170842647552490e-01 -3.319124877452850342e-01 3.033203780651092529e-01 5.764265079051256180e-03 -1.279720962047576904e-01 -3.350059092044830322e-01 1.382670998573303223e-01 -2.725766412913799286e-02 -1.419980823993682861e-01 9.051382541656494141e-02 -5.206144973635673523e-02 1.247768029570579529e-01 -1.006764769554138184e-01 -1.364904493093490601e-01 1.680363118648529053e-01 1.496807336807250977e-01 -5.832543596625328064e-02 -5.008285865187644958e-02 1.095819175243377686e-01 2.236794382333755493e-01 -2.352115660905838013e-01 -1.153951063752174377e-01 -3.387623429298400879e-01 -5.068381130695343018e-02 2.440572157502174377e-02 4.182017222046852112e-02 -3.027751669287681580e-02 3.644074499607086182e-01 -1.842790842056274414e-01 -6.270155310630798340e-02 7.120428234338760376e-02 -4.556432366371154785e-02
-1.318162083625793457e-01 -8.386749029159545898e-02 5.796404555439949036e-02 -3.195055946707725525e-02 1.336307823657989502e-01 -2.855286300182342529e-01 -6.535276770591735840e-02 -9.427229873836040497e-03 6.403069198131561279e-02 1.860294789075851440e-01 3.213833868503570557e-01 6.804167479276657104e-02 9.931030124425888062e-02 -1.846954226493835449e-01 -2.290373668074607849e-03 1.436828449368476868e-02 9.400984644889831543e-02 -3.320897743105888367e-02 -2.145716995000839233e-01 2.625348567962646484e-01 -2.838107049465179443e-01 -2.882782742381095886e-02 2.601123452186584473e-01 1.466293074190616608e-02 -1.438404917716979980e-01 4.064045548439025879e-01 -6.514395773410797119e-02 3.219039440155029297e-01 -9.219092875719070435e-02 -2.811083793640136719e-01 -1.013856902718544006e-01 1.047668308019638062e-01
2.878401279449462891e-01 -4.479726850986480713e-01 2.848482429981231689e-01 -3.598524490371346474e-04 -1.188803389668464661e-01 -1.675668805837631226e-01 1.795814931392669678e-02 1.416086852550506592e-01 5.098236724734306335e-02 1.591188311576843262e-01 -1.599152758717536926e-02 2.995659410953521729e-01 8.550918102264404297e-02 -7.905666530132293701e-02 8.179049938917160034e-02 1.555374115705490112e-01 -1.052700504660606384e-01 1.148416846990585327e-01 7.210001349449157715e-02 7.188878953456878662e-02 -2.197627425193786621e-01 3.237205743789672852e-02 -2.249713093042373657e-01 2.342555522918701172e-01 8.157341182231903076e-02 2.190217226743698120e-01 1.714582294225692749e-01 2.311259061098098755e-01 -5.042733997106552124e-02 -1.617559641599655151e-01 -2.331881225109100342e-01 -1.979205571115016937e-02
2.157498300075531006e-01 -1.004669517278671265e-01 2.971138954162597656e-01 -1.049528345465660095e-01 -1.938325166702270508e-01 -1.146600395441055298e-01 -5.131229758262634277e-03 8.313195407390594482e-02 4.170010089874267578e-01 -2.614496052265167236e-01 1.415650248527526855e-01 7.339571416378021240e-02 -4.140726104378700256e-02 9.576424956321716309e-02 2.271890261908993125e-04 -5.571208149194717407e-02 1.121049523353576660e-01 -2.369405776262283325e-01 -7.342718541622161865e-02 2.228679955005645752e-01 -4.257162213325500488e-01 -2.394431829452514648e-01 -9.172754734754562378e-02 1.227543279528617859e-01 -2.157758735120296478e-02 7.435054332017898560e-02 2.012973874807357788e-01 7.335926592350006104e-02 -1.790845245122909546e-01 -1.463205218315124512e-01 -3.434943780303001404e-02 -1.112304627895355225e-01
-7.959333807229995728e-02 -1.713536381721496582e-01 8.797776699066162109e-02 6.086192652583122253e-02 -5.952129140496253967e-03 -1.595774441957473755e-01 -2.228674441576004028e-01 -4.144169762730598450e-02 8.186204731464385986e-02 2.868390083312988281e-01 1.678738594055175781e-01 -2.580617088824510574e-03 2.438302524387836456e-02 -3.496012985706329346e-01 6.759326159954071045e-02 7.465992122888565063e-02 1.111655011773109436e-01 -2.701885104179382324e-01 -1.349945515394210815e-01 1.533037275075912476e-01 -3.048166632652282715e-01 -1.463254541158676147e-01 1.780003905296325684e-01 1.077019050717353821e-01 -2.450547069311141968e-01 3.310804665088653564e-01 -1.758231669664382935e-01 2.264077067375183105e-01 -3.845957294106483459e-02 -2.552540898323059082e-01 -1.315327882766723633e-01 7.333175092935562134e-02
9.742688387632369995e-02 -1.632904261350631714e-01 2.483721524477005005e-01 -1.285073906183242798e-01 -1.330633312463760376e-01 6.755935400724411011e-02 -1.358072757720947266e-01 1.835871040821075439e-01 -9.180899709463119507e-02 1.458485871553421021e-01 3.361468911170959473e-01 2.599545717239379883e-01 4.976252838969230652e-02 2.838659100234508514e-02 4.428343176841735840e-01 1.172000393271446228e-01 -1.718347072601318359e-01 1.214689761400222778e-01 -1.512326598167419434e-01 9.400977939367294312e-02 -2.167804092168807983e-01 -1.213017180562019348e-01 9.870275855064392090e-03 8.347466588020324707e-02 2.615582942962646484e-01 2.001473158597946167e-01 1.222929432988166809e-01 1.205366253852844238e-01 -1.561503112316131592e-02 -2.042630463838577271e-01 -2.503979206085205078e-01 -2.107984572649002075e-02
1.330673843622207642e-01 8.927363157272338867e-02 3.194069564342498779e-01 -1.281424909830093384e-01 -3.076687753200531006e-01 -1.857215762138366699e-01 2.383830212056636810e-02 2.363926172256469727e-01 1.189666539430618286e-01 -1.257131844758987427e-01 -8.781190961599349976e-02 2.803256809711456299e-01 8.632057905197143555e-02 -1.344223171472549438e-01 1.960717886686325073e-01 9.364394098520278931e-02 1.594323664903640747e-01 1.185339875519275665e-02 -6.242088973522186279e-02 7.110419124364852905e-02 -3.869906663894653320e-01 -2.520911991596221924e-01 -2.277445979416370392e-02 3.401110172271728516e-01 7.539261132478713989e-02 9.797038137912750244e-02 2.620208561420440674e-01 -1.414352804422378540e-01 -3.425716236233711243e-02 -4.132199287414550781e-02 7.462980598211288452e-02 6.990373879671096802e-02
-3.680431842803955078e-01 -9.343595057725906372e-02 2.774565815925598145e-01 -1.710765063762664795e-01 -2.246424742043018341e-02 -2.895024120807647705e-01 -4.686716198921203613e-02 -1.172083169221878052e-01 -1.561247855424880981e-01 -1.127386316657066345e-01 5.087770521640777588e-02 1.834235340356826782e-01 -4.227598756551742554e-02 -2.699598371982574463e-01 1.745512187480926514e-01 -2.212312370538711548e-01 1.855197101831436157e-01 1.014851182699203491e-01 -4.708961024880409241e-02 2.812072336673736572e-01 -5.703264474868774414e-02 -1.209170445799827576e-01 6.623618304729461670e-02 8.129960298538208008e-02 -2.392151653766632080e-01 1.703314483165740967e-01 -2.210547178983688354e-01 2.792107164859771729e-01 -7.312035560607910156e-02 -1.889330893754959106e-01 -9.755604714155197144e-02 -5.845670029520988464e-02
-1.267352700233459473e-01 -1.518052369356155396e-01 1.857869178056716919e-01 -7.782796770334243774e-02 -1.839388906955718994e-01 1.195591613650321960e-01 -1.275366544723510742e-01 -4.115705564618110657e-02 -2.816635370254516602e-01 1.107417792081832886e-01 1.599747091531753540e-01 1.963493973016738892e-01 -2.098477073013782501e-02 1.233318168669939041e-02 4.173573255538940430e-01 6.475440226495265961e-03 -2.244078516960144043e-01 1.078116521239280701e-02 6.852906197309494019e-02 2.424860894680023193e-01 -2.635499835014343262e-01 -2.590659558773040771e-01 5.877017974853515625e-02 -1.712872274219989777e-02 -2.199609950184822083e-02 2.855388224124908447e-01 -3.813469037413597107e-02 1.696227788925170898e-01 1.137423217296600342e-01 -1.554775387048721313e-01 -1.869278252124786377e-01 -2.916852235794067383e-01
3.163109421730041504e-01 1.777331382036209106e-01 2.230042070150375366e-01 -6.247423216700553894e-02 -5.227507352828979492e-01 -2.217882275581359863e-01 -2.729773521423339844e-01 1.939429342746734619e-01 -8.750870078802108765e-02 1.102568805217742920e-01 -1.944042742252349854e-05 9.444772452116012573e-02 -1.728838384151458740e-01 6.584014743566513062e-03 9.554880857467651367e-02 2.826839312911033630e-02 2.889512293040752411e-02 -1.813292503356933594e-01 6.888514012098312378e-02 1.104376912117004395e-01 -3.972915187478065491e-02 -6.980211287736892700e-02 1.047649234533309937e-01 2.675345838069915771e-01 1.869714707136154175e-01 2.399166524410247803e-01 -9.632600843906402588e-02 1.347083151340484619e-01 -1.000845804810523987e-01 -1.742050200700759888e-01 8.548695594072341919e-02 -6.531798839569091797e-02
2.627517841756343842e-02 -4.567651450634002686e-01 -1.245701834559440613e-01 7.387998700141906738e-02 4.164907708764076233e-02 -1.295421868562698364e-01 -2.132948487997055054e-01 1.032182797789573669e-01 -8.148436993360519409e-02 9.070145338773727417e-02 2.169615775346755981e-01 1.389942914247512817e-01 1.257802993059158325e-01 1.058547869324684143e-01 3.759480118751525879e-01 -6.206290051341056824e-02 6.997010856866836548e-02 9.135737270116806030e-02 2.075324058532714844e-01 1.135012432932853699e-01 -2.439820766448974609e-01 -2.654735930263996124e-03 -2.951334416866302490e-01 7.959932833909988403e-02 1.432783156633377075e-01 1.759978830814361572e-01 8.305836468935012817e-03 2.905277311801910400e-01 3.203509002923965454e-02 -2.776912748813629150e-01 -2.861930057406425476e-02 6.675792485475540161e-02
-7.543439418077468872e-02 -1.246172264218330383e-01 1.994350999593734741e-01 -1.056608110666275024e-01 -1.164788827300071716e-01 -2.335817068815231323e-01 -1.531154513359069824e-01 -2.274614572525024414e-01 3.348259627819061279e-02 -7.502041012048721313e-02 -1.072850972414016724e-01 4.706764966249465942e-02 1.614825278520584106e-01 4.010657593607902527e-02 -1.459086239337921143e-01 2.561782896518707275e-01 1.528086066246032715e-01 1.255249381065368652e-01 -1.730968989431858063e-02 -9.607461094856262207e-02 -3.430890738964080811e-01 -3.850946426391601562e-01 -9.516110271215438843e-02 1.540688276290893555e-01 -1.580983400344848633e-01 1.512618735432624817e-02 1.959280818700790405e-01 2.362454384565353394e-01 2.679289318621158600e-02 -3.389060497283935547e-01 -1.792266070842742920e-01 -1.868042945861816406e-01
-1.178134083747863770e-01 1.398714184761047363e-01 -5.460791662335395813e-02 1.565463542938232422e-01 -3.265036642551422119e-01 -2.656718790531158447e-01 -2.288181930780410767e-01 -2.004506587982177734e-01 -7.857912778854370117e-02 -1.742049753665924072e-01 1.450826879590749741e-02 -5.766808241605758667e-02 2.573422193527221680e-01 -8.114940486848354340e-03 2.055640369653701782e-01 1.298251599073410034e-01 3.179967403411865234e-01 -1.515067666769027710e-01 -6.493748514913022518e-04 2.990511246025562286e-02 -2.549826204776763916e-01 -2.295609861612319946e-01 -2.499648630619049072e-01 -5.075807124376296997e-02 -1.295176148414611816e-01 5.576615780591964722e-02 1.298083066940307617e-01 7.708659023046493530e-02 -4.376107826828956604e-02 -2.642509937286376953e-01 -2.308195084333419800e-01 1.686418354511260986e-01
-2.628675401210784912e-01 -8.888003975152969360e-02 -2.466486096382141113e-01 3.293472900986671448e-02 -9.167165309190750122e-02 -9.203807264566421509e-02 -1.225319877266883850e-01 3.566152751445770264e-01 -1.442581135779619217e-02 -2.857038052752614021e-03 -1.598987355828285217e-02 -2.174086496233940125e-02 1.228145696222782135e-02 -1.463246047496795654e-01 4.922505021095275879e-01 2.228136211633682251e-01 1.595678627490997314e-01 -1.012194082140922546e-01 -1.710481494665145874e-01 1.730937361717224121e-01 -2.022294551134109497e-01 5.012174323201179504e-02 6.244662031531333923e-02 1.469852924346923828e-01 -1.331434845924377441e-01 7.250687479972839355e-02 2.343548089265823364e-01 1.086703996406868100e-04 3.195728361606597900e-02 -2.030187547206878662e-01 -2.915655970573425293e-01 -1.362364590167999268e-01
2.137747034430503845e-02 -2.328553497791290283e-01 -1.572256907820701599e-03 -1.068652197718620300e-01 -3.443689644336700439e-01 -2.782242894172668457e-01 3.315163776278495789e-03 2.477017194032669067e-01 -5.511462315917015076e-02 1.604380309581756592e-01 3.796124458312988281e-01 1.162696555256843567e-01 -1.671143807470798492e-02 1.706786006689071655e-01 1.412606686353683472e-01 -9.755382314324378967e-03 -8.476819097995758057e-02 -1.214958429336547852e-01 -9.210166335105895996e-02 -1.267284248024225235e-02 -2.304975688457489014e-01 3.764050453901290894e-02 -2.798956334590911865e-01 1.129013225436210632e-01 7.468263059854507446e-02 -6.099443510174751282e-02 8.415175229310989380e-02 2.829452157020568848e-01 9.146028757095336914e-02 -3.979392945766448975e-01 3.188504278659820557e-02 1.647779531776905060e-02
-2.422601878643035889e-01 3.691845387220382690e-02 1.158861219882965088e-01 -1.443576663732528687e-01 -2.591088116168975830e-01 1.536071002483367920e-01 1.236545015126466751e-02 -1.344760879874229431e-02 1.910104975104331970e-02 -1.159635260701179504e-01 5.239278078079223633e-02 1.486604660749435425e-01 1.914196312427520752e-01 4.734803363680839539e-02 2.948832809925079346e-01 -1.887555867433547974e-01 -1.184099838137626648e-01 -1.313313543796539307e-01 -2.022302895784378052e-01 4.333195090293884277e-01 -1.766469776630401611e-01 2.215988337993621826e-01 9.234306216239929199e-02 1.884664893150329590e-01 -1.872961595654487610e-02 1.636146605014801025e-01 3.489992767572402954e-02 1.792624741792678833e-01 1.373102664947509766e-01 -2.947783470153808594e-01 2.511420845985412598e-01 -3.005862981081008911e-02
-1.157536730170249939e-01 -8.367266505956649780e-02 9.476318955421447754e-02 1.481010317802429199e-01 -1.798025220632553101e-01 -1.484309136867523193e-01 -2.979097701609134674e-02 -8.176255971193313599e-02 2.803282439708709717e-01 1.588001251220703125e-01 -8.238082379102706909e-02 2.180045098066329956e-02 -5.754054337739944458e-02 -2.541247904300689697e-01 1.155645772814750671e-01 -1.781438291072845459e-02 1.721688546240329742e-02 6.531496532261371613e-03 -1.527915298938751221e-01 3.904277980327606201e-01 -2.175327539443969727e-01 1.557288914918899536e-01 1.315213441848754883e-01 1.793875843286514282e-01 -2.961458265781402588e-01 2.195826023817062378e-01 1.340623646974563599e-01 3.603328764438629150e-01 -5.560169368982315063e-02 -2.190710157155990601e-01 -1.325672268867492676e-01 2.111155390739440918e-01
-1.788496673107147217e-01 -3.973123431205749512e-02 -9.799337387084960938e-02 -1.280399858951568604e-01 -3.858613967895507812e-01 -3.024909496307373047e-01 -3.810433745384216309e-01 9.950958192348480225e-02 -1.864461004734039307e-01 -2.364938333630561829e-02 9.370864182710647583e-02 -3.789060935378074646e-02 2.777541987597942352e-02 -2.828693091869354248e-01 1.224578022956848145e-01 1.372228711843490601e-01 -5.286020040512084961e-02 1.736684739589691162e-01 2.266026884317398071e-01 1.464381515979766846e-01 -7.967022806406021118e-02 -1.826204061508178711e-01 7.649097096873447299e-05 3.695493191480636597e-02 -1.581746339797973633e-01 2.498862743377685547e-01 5.852978676557540894e-02 2.854484617710113525e-01 -6.459280103445053101e-02 -7.498499006032943726e-02 2.348427176475524902e-01 -2.596399374306201935e-02
-2.111067324876785278e-01 -1.151244267821311951e-01 2.776152454316616058e-03 2.351249605417251587e-01 -6.835360080003738403e-02 -1.339532285928726196e-01 -2.376826554536819458e-01 -3.308382630348205566e-01 -1.238513067364692688e-01 -1.996861696243286133e-01 5.504912510514259338e-02 -1.421307325363159180e-01 2.217325568199157715e-01 1.315170247107744217e-02 1.576864570379257202e-01 -9.227415174245834351e-02 2.926314771175384521e-01 1.329416688531637192e-02 -2.459843009710311890e-01 1.448144465684890747e-01 -2.580654621124267578e-01 -3.053905665874481201e-01 -1.712963879108428955e-01 1.460503488779067993e-01 -3.228587284684181213e-02 1.235706135630607605e-01 1.944447457790374756e-01 1.623197793960571289e-01 -2.844280796125531197e-03 -1.245878413319587708e-01 -1.782558113336563110e-01 1.776660084724426270e-01
-2.135884016752243042e-01 -8.504886925220489502e-02 9.978303313255310059e-02 7.494597136974334717e-02 -2.888784110546112061e-01 -4.066313803195953369e-01 -2.118391543626785278e-01 8.588064461946487427e-02 -5.971192196011543274e-02 -1.273301523178815842e-02 -1.549904644489288330e-01 2.387545704841613770e-01 1.945155486464500427e-02 -6.459866464138031006e-02 1.017822027206420898e-01 -2.484844923019409180e-01 6.949785351753234863e-02 -1.826778650283813477e-01 -8.426163345575332642e-02 1.654476076364517212e-01 -3.313409537076950073e-02 4.383831098675727844e-02 -1.347455680370330811e-01 3.644267618656158447e-01 -2.217367142438888550e-01 3.393331170082092285e-01 -2.232713401317596436e-01 3.163123503327369690e-02 1.502033416181802750e-02 1.050343387760221958e-03 -1.148438528180122375e-01 -1.177939251065254211e-01
2.064448744058609009e-01 -2.285317331552505493e-02 5.682502686977386475e-02 -2.816334739327430725e-02 -2.918235957622528076e-01 -3.440724611282348633e-01 6.084986403584480286e-02 3.004595823585987091e-02 -5.922500789165496826e-02 2.415451779961585999e-02 1.277856230735778809e-01 -1.773711591958999634e-01 4.575929790735244751e-02 6.819571554660797119e-02 2.788413763046264648e-01 9.937092661857604980e-02 -1.935930103063583374e-01 -1.092093884944915771e-01 -1.564511060714721680e-01 5.550752580165863037e-02 -4.799071252346038818e-01 -1.511683017015457153e-01 -6.190757825970649719e-02 1.312172114849090576e-01 1.973350942134857178e-01 -1.046749502420425415e-01 2.005224227905273438e-01 2.874661386013031006e-01 5.523450672626495361e-02 -2.612141966819763184e-01 -5.200757086277008057e-02 2.285964228212833405e-02
-1.851661205291748047e-01 -2.707776129245758057e-01 2.642894387245178223e-01 -7.040352374315261841e-02 -1.568941324949264526e-01 -3.225311934947967529e-01 -1.539712250232696533e-01 2.061681598424911499e-01 -1.544603109359741211e-01 4.853878170251846313e-03 7.402059435844421387e-02 -9.143692255020141602e-02 1.709433495998382568e-01 7.126558106392621994e-03 -4.824864491820335388e-02 4.351926222443580627e-02 2.072102576494216919e-01 1.789983958005905151e-01 1.169920247048139572e-02 4.296881854534149170e-01 -1.189503446221351624e-01 5.778934061527252197e-02 -1.375543624162673950e-01 -1.963930949568748474e-02 -3.338248729705810547e-01 1.281621307134628296e-01 -1.973579227924346924e-01 2.009434551000595093e-01 1.594626158475875854e-01 9.185938164591789246e-03 -6.245709955692291260e-02 1.355354189872741699e-01
-1.050716545432806015e-02 -2.422930449247360229e-01 1.993735432624816895e-01 8.296805620193481445e-02 -2.172941267490386963e-01 1.929745972156524658e-01 -2.758854627609252930e-01 1.288793981075286865e-01 -2.119495905935764313e-02 -4.819551855325698853e-02 2.905785739421844482e-01 5.477022752165794373e-02 1.165605783462524414e-01 1.881714165210723877e-01 3.021809160709381104e-01 -8.583425730466842651e-02 4.027248919010162354e-02 2.515222132205963135e-02 3.012430667877197266e-02 1.795475482940673828e-01 -3.866625130176544189e-01 -1.771853715181350708e-01 1.803615242242813110e-01 1.291002631187438965e-01 1.997466683387756348e-01 1.628225445747375488e-01 -1.434831619262695312e-01 1.203496903181076050e-01 1.496203094720840454e-01 -2.105873674154281616e-01 -1.978799253702163696e-01 -8.135241270065307617e-02
-2.083482034504413605e-02 -3.677443563938140869e-01 1.500890254974365234e-01 -5.965138226747512817e-02 -5.455613508820533752e-02 1.779815740883350372e-02 2.183367013931274414e-01 2.931780368089675903e-02 1.568464189767837524e-01 1.462051719427108765e-01 5.063721537590026855e-02 1.890767738223075867e-02 1.573065668344497681e-02 1.093953289091587067e-02 1.796696931123733521e-01 -1.175530478358268738e-01 1.457550227642059326e-01 1.795265637338161469e-02 6.585501134395599365e-03 1.356503367424011230e-01 -3.559378981590270996e-01 5.499460920691490173e-02 8.694761991500854492e-02 2.920483350753784180e-01 -1.771184504032135010e-01 1.229803338646888733e-01 7.620640844106674194e-02 4.127986431121826172e-01 -1.819521337747573853e-01 -2.777881026268005371e-01 2.419424653053283691e-01 1.922554075717926025e-01
-2.820253670215606689e-01 -8.777906745672225952e-02 -7.335608452558517456e-02 1.764507591724395752e-01 -2.084381133317947388e-01 -4.917179346084594727e-01 -1.490326374769210815e-01 1.720013022422790527e-01 -8.531300351023674011e-03 -1.153698191046714783e-01 3.743382692337036133e-01 3.349907696247100830e-01 1.751181930303573608e-01 -9.418493136763572693e-03 -6.717582046985626221e-02 -3.223669528961181641e-02 1.973984092473983765e-01 -1.934599578380584717e-01 -1.011308506131172180e-01 2.191981077194213867e-01 -8.294880390167236328e-02 -8.022958785295486450e-02 6.975272670388221741e-03 -3.778368607163429260e-02 1.417545527219772339e-01 3.670554980635643005e-02 1.340802460908889771e-01 1.488827317953109741e-01 1.661548763513565063e-02 -1.014872342348098755e-01 -3.988067060708999634e-02 -1.181587800383567810e-01
-1.016873791813850403e-01 -9.532380104064941406e-02 1.605298668146133423e-01 -1.205319985747337341e-01 -2.549442052841186523e-01 -4.066864550113677979e-01 -1.765475124120712280e-01 1.321104466915130615e-01 -1.980620622634887695e-01 1.687415242195129395e-01 2.490099519491195679e-01 -1.410849299281835556e-02 -7.801292836666107178e-02 6.418219208717346191e-02 6.702626496553421021e-02 1.866053342819213867e-01 -1.114031821489334106e-01 -7.746461033821105957e-02 -1.811030805110931396e-01 -2.873774990439414978e-02 -1.631774455308914185e-01 -1.841502450406551361e-02 1.238160952925682068e-01 2.232393920421600342e-01 -2.246078290045261383e-02 5.874264985322952271e-02 2.207211405038833618e-01 1.646807193756103516e-01 1.845212280750274658e-01 -2.411301732063293457e-01 2.181210368871688843e-01 3.436667323112487793e-01
1.591816693544387817e-01 -3.216577693819999695e-02 1.715891063213348389e-01 2.237868607044219971e-01 -1.204439848661422729e-01 6.720262765884399414e-02 -2.164787799119949341e-01 7.399445027112960815e-02 4.815103113651275635e-02 2.128413915634155273e-01 -8.097802102565765381e-02 1.268840581178665161e-01 1.462492793798446655e-01 -2.474093139171600342e-01 1.082966923713684082e-01 1.065276861190795898e-01 1.586774289608001709e-01 2.654817653819918633e-03 1.298644393682479858e-01 1.439905166625976562e-01 -4.444517791271209717e-01 -3.592582345008850098e-01 -4.467859491705894470e-02 2.215119153261184692e-01 1.701051890850067139e-01 -2.289684675633907318e-02 -1.044927239418029785e-01 1.380096077919006348e-01 1.524218171834945679e-01 -3.415636718273162842e-01 3.996245563030242920e-02 7.359783351421356201e-02
-3.657138645648956299e-01 -3.286806344985961914e-01 -1.557619571685791016e-01 3.609113919083029032e-04 -2.330726683139801025e-01 -3.683789074420928955e-01 -6.078150123357772827e-02 1.360072195529937744e-01 -1.400618553161621094e-01 -4.699432849884033203e-02 -1.724603921175003052e-01 1.715532839298248291e-01 3.637892603874206543e-01 -7.487236708402633667e-02 7.596003822982311249e-03 -1.954049104824662209e-03 5.737510696053504944e-02 7.093584537506103516e-02 1.361425817012786865e-01 3.049550950527191162e-01 -2.099231034517288208e-01 6.683883070945739746e-02 -3.118021972477436066e-02 2.311629951000213623e-01 3.382134065032005310e-02 2.126595005393028259e-02 -8.354131877422332764e-02 1.454903185367584229e-01 -1.112747490406036377e-01 -1.913803368806838989e-01 2.059030905365943909e-02 2.753385715186595917e-02
3.461924195289611816e-01 2.996690571308135986e-02 3.115728199481964111e-01 1.093920916318893433e-01 -3.395534455776214600e-01 -9.257459640502929688e-02 3.640334308147430420e-02 -3.821462020277976990e-02 -6.429024972021579742e-03 1.347276270389556885e-01 2.501789852976799011e-02 1.689617931842803955e-01 -1.943566054105758667e-01 -2.547519803047180176e-01 1.364320516586303711e-01 -2.257167696952819824e-01 1.670986711978912354e-01 -6.450258940458297729e-02 5.870197713375091553e-02 1.962345540523529053e-01 -5.169960111379623413e-02 -1.364061832427978516e-01 -3.012081086635589600e-01 2.134277820587158203e-01 2.249948121607303619e-02 1.432093232870101929e-01 5.862439051270484924e-02 1.310063302516937256e-01 8.383104205131530762e-02 -3.505354225635528564e-01 1.289597004652023315e-01 6.490871310234069824e-02
7.253180444240570068e-02 -1.831112205982208252e-01 2.020169347524642944e-01 2.400746792554855347e-01 8.252461254596710205e-02 -1.370719373226165771e-01 -4.575416147708892822e-01 3.731169551610946655e-02 1.134466845542192459e-02 -2.072107512503862381e-03 1.323923915624618530e-01 -1.866958588361740112e-01 9.094598144292831421e-02 -1.568301022052764893e-01 3.258306086063385010e-01 -2.731232345104217529e-01 1.653076559305191040e-01 8.505442738533020020e-02 -1.717918664216995239e-01 -8.025971055030822754e-02 -3.334287405014038086e-01 -6.412523239850997925e-02 3.829948976635932922e-02 1.919967681169509888e-01 -1.491736322641372681e-01 -3.491158597171306610e-03 6.137413159012794495e-02 8.485320210456848145e-02 3.940014913678169250e-02 -1.738713681697845459e-01 2.442339211702346802e-01 -1.071702092885971069e-01
-3.519654870033264160e-01 -1.354540884494781494e-01 4.839677736163139343e-02 -1.307117640972137451e-01 -2.786237932741641998e-02 -3.229910731315612793e-01 -8.721891045570373535e-02 -6.924074888229370117e-02 1.196072846651077271e-01 6.250245869159698486e-02 -2.538523077964782715e-02 -1.987370662391185760e-03 1.731781810522079468e-01 -1.499648094177246094e-01 4.010223448276519775e-01 -2.839412391185760498e-01 6.735203415155410767e-02 1.818367540836334229e-01 -2.766098082065582275e-01 2.298603802919387817e-01 -2.029234617948532104e-01 -9.354979544878005981e-02 7.693494111299514771e-02 2.630817145109176636e-02 -2.225040197372436523e-01 2.058069556951522827e-01 -6.984330713748931885e-02 2.547844350337982178e-01 -8.323886245489120483e-02 -1.147669330239295959e-01 -4.939425364136695862e-02 -1.931897737085819244e-02
1.255432143807411194e-02 -1.053282469511032104e-01 1.793863475322723389e-01 1.653954735957086086e-03 -2.171228453516960144e-02 -3.600548207759857178e-01 -2.437986433506011963e-01 2.929038181900978088e-02 1.105317547917366028e-01 1.673897653818130493e-01 -6.323406472802162170e-03 2.773659527301788330e-01 -3.656613826751708984e-02 1.924658566713333130e-01 1.936991363763809204e-01 -5.938532948493957520e-02 8.015969395637512207e-02 1.034420356154441833e-02 1.814958900213241577e-01 -5.279577895998954773e-02 -4.757397472858428955e-01 2.436995692551136017e-02 -3.895339369773864746e-01 1.498835086822509766e-01 -5.400734394788742065e-02 2.613476514816284180e-01 -6.577257066965103149e-02 1.794917434453964233e-01 -3.017808124423027039e-02 -1.081979051232337952e-01 -7.550196349620819092e-02 7.714479696005582809e-03
-2.464516013860702515e-01 -1.251441054046154022e-02 -1.339834630489349365e-01 -1.536684110760688782e-02 -1.120783984661102295e-01 -7.218578457832336426e-02 -1.214225031435489655e-02 1.321567744016647339e-01 2.596991695463657379e-02 -1.494324207305908203e-01 3.115565776824951172e-01 -5.096459388732910156e-02 -1.460285782814025879e-01 -1.440661847591400146e-01 3.465832173824310303e-01 -2.102047577500343323e-02 -1.553229242563247681e-01 -5.171381682157516479e-02 2.395873889327049255e-02 1.323282867670059204e-01 -2.172687835991382599e-02 -9.387015551328659058e-02 -1.840181052684783936e-01 1.560974717140197754e-01 -2.333181798458099365e-01 1.592991650104522705e-01 1.962524503469467163e-01 3.082007169723510742e-01 1.926499307155609131e-01 -4.441767334938049316e-01 -1.329640448093414307e-01 1.497392952442169189e-01
2.667354345321655273e-01 -1.868929713964462280e-01 -8.519928157329559326e-02 -1.801015287637710571e-01 1.981057412922382355e-02 3.417611494660377502e-02 3.238388150930404663e-02 -5.162773281335830688e-02 3.890675678849220276e-02 -2.016670256853103638e-01 9.523200988769531250e-02 1.351093202829360962e-01 3.514996767044067383e-01 -6.316050887107849121e-02 1.440626084804534912e-01 2.700842320919036865e-01 9.975256025791168213e-02 -2.840721607208251953e-02 -4.062331095337867737e-02 5.781768634915351868e-02 -3.203841149806976318e-01 -2.043808549642562866e-01 1.215197220444679260e-01 2.469628304243087769e-01 -9.294836223125457764e-02 4.113389253616333008e-01 9.640676528215408325e-02 1.270267218351364136e-01 1.539088934659957886e-01 -1.539698094129562378e-01 -2.669028341770172119e-01 -1.945664547383785248e-02
1.228438988327980042e-01 -2.071962654590606689e-01 1.811624616384506226e-01 -1.366114914417266846e-01 -4.017799198627471924e-01 -2.472895085811614990e-01 -3.914298117160797119e-01 1.147166788578033447e-01 4.095048177987337112e-03 -1.324064135551452637e-01 5.303165316581726074e-02 1.675748825073242188e-01 9.012768417596817017e-02 2.038154155015945435e-01 1.651136130094528198e-01 -7.721161842346191406e-02 1.974951922893524170e-01 1.378279179334640503e-01 -3.009221255779266357e-01 8.199923485517501831e-02 -1.985633969306945801e-01 -1.050005331635475159e-01 -1.009065359830856323e-01 -1.520065516233444214e-01 -2.292306572198867798e-01 3.536305576562881470e-02 2.905603498220443726e-02 9.329967945814132690e-02 -1.867572516202926636e-01 1.572782695293426514e-01 8.995301276445388794e-02 -1.175949722528457642e-02
1.278193481266498566e-02 -2.699262797832489014e-01 5.902386456727981567e-02 -1.220839098095893860e-01 -1.056887507438659668e-01 -4.380578100681304932e-01 -1.970145851373672485e-01 2.346398085355758667e-01 2.280547767877578735e-01 2.027737945318222046e-01 1.769527792930603027e-01 2.300809770822525024e-01 -1.080253198742866516e-01 1.300460696220397949e-01 1.366415917873382568e-01 -4.025245457887649536e-02 -3.374456614255905151e-02 -1.222094222903251648e-01 1.158649399876594543e-01 -4.108010977506637573e-02 -2.715914547443389893e-01 -7.432758063077926636e-02 -3.285510838031768799e-01 9.102454781532287598e-02 1.787340193986892700e-01 2.774821519851684570e-01 5.795037746429443359e-02 1.788596659898757935e-01 -9.248162806034088135e-02 -1.277955155819654465e-02 -5.108329653739929199e-02 -5.552974715828895569e-02
-8.110367506742477417e-02 -1.164487004280090332e-01 1.799001693725585938e-01 1.350687909871339798e-02 4.060529172420501709e-02 -1.657586842775344849e-01 -1.802645623683929443e-01 -8.273436874151229858e-02 6.165053695440292358e-02 -6.746394932270050049e-02 -1.426345556974411011e-01 2.700670436024665833e-02 -8.931349031627178192e-03 6.671776622533798218e-02 4.523276984691619873e-01 -2.472216933965682983e-01 8.825988322496414185e-02 6.999662145972251892e-03 1.187056526541709900e-01 2.002790868282318115e-01 -2.902314662933349609e-01 -1.393087091855704784e-03 2.016793005168437958e-03 2.084854841232299805e-01 2.241821140050888062e-01 6.847043335437774658e-02 6.824475526809692383e-02 1.674211621284484863e-01 4.131914675235748291e-01 -3.552435934543609619e-01 1.715058111585676670e-03 6.975115835666656494e-02
-9.289355576038360596e-02 -8.697425574064254761e-02 1.469877362251281738e-02 1.282442510128021240e-01 -3.097993433475494385e-01 -1.923646181821823120e-01 4.698407277464866638e-02 -4.017360880970954895e-02 -1.056908164173364639e-02 1.922024786472320557e-01 -1.201953068375587463e-01 9.495204687118530273e-02 -2.760252952575683594e-01 -8.113648742437362671e-02 1.990869641304016113e-01 -7.752463687211275101e-03 -1.960779540240764618e-02 5.935828387737274170e-02 -2.343289554119110107e-01 3.424533009529113770e-01 -2.517113685607910156e-01 3.762388229370117188e-02 3.446169197559356689e-01 7.392397522926330566e-02 -2.018532156944274902e-01 4.862319678068161011e-02 6.978181004524230957e-02 3.847795128822326660e-01 1.181386634707450867e-01 -8.203116059303283691e-02 7.972920686006546021e-02 2.432880848646163940e-01
5.149696022272109985e-02 -1.546003669500350952e-01 5.309594422578811646e-02 -2.008752673864364624e-01 -5.673113465309143066e-02 -3.120310604572296143e-01 -1.341187208890914917e-01 -2.169985771179199219e-01 -1.707112491130828857e-01 -5.058142915368080139e-02 8.568925783038139343e-03 -1.637561321258544922e-01 6.502106040716171265e-02 3.117137551307678223e-01 1.661020070314407349e-01 -1.149236932396888733e-01 -6.927307695150375366e-02 4.549820348620414734e-02 -4.478069394826889038e-02 8.477406948804855347e-02 -6.889994442462921143e-02 -3.907940387725830078e-01 -2.985856533050537109e-01 9.403528273105621338e-02 -1.904838830232620239e-01 6.691635400056838989e-02 1.754581481218338013e-01 2.969709634780883789e-01 -1.783643811941146851e-01 -2.650480568408966064e-01 4.935095831751823425e-02 -1.675555855035781860e-01
7.962866127490997314e-02 -9.036936610937118530e-02 -9.399650245904922485e-02 1.760883480310440063e-01 -2.306394726037979126e-01 -2.341852337121963501e-02 -1.375480294227600098e-01 1.084203347563743591e-01 -1.779646724462509155e-01 -2.589347064495086670e-01 -8.634614944458007812e-02 7.073078304529190063e-02 3.037049770355224609e-01 -1.781866550445556641e-01 2.199931740760803223e-01 -2.410344034433364868e-01 1.612363457679748535e-01 -2.105928510427474976e-01 -1.642747223377227783e-01 1.707521080970764160e-01 -3.385036289691925049e-01 -1.438437402248382568e-01 -3.489847779273986816e-01 2.215529978275299072e-02 8.265955001115798950e-02 -1.089016422629356384e-01 2.583388984203338623e-02 8.479523658752441406e-02 1.869144588708877563e-01 -2.430499345064163208e-01 2.429685182869434357e-02 -1.199063733220100403e-01
-2.913119271397590637e-03 -1.680818945169448853e-01 -3.834176808595657349e-02 -4.658417031168937683e-02 -3.332619667053222656e-01 -2.802675068378448486e-01 4.403710365295410156e-02 2.144563198089599609e-01 -1.622170358896255493e-01 -4.463172331452369690e-02 2.178437560796737671e-01 1.652622371912002563e-01 -1.493995338678359985e-01 -1.478151977062225342e-01 3.532265126705169678e-01 1.402235180139541626e-01 -6.274323910474777222e-02 1.046707332134246826e-01 -3.486256301403045654e-02 -7.175865769386291504e-02 -9.517285972833633423e-02 -4.398313537240028381e-02 -2.483122348785400391e-01 -8.337493240833282471e-02 -3.347401916980743408e-01 2.289006561040878296e-01 1.758300960063934326e-01 2.866776287555694580e-01 2.109861522912979126e-01 -1.127252578735351562e-01 5.565977096557617188e-02 -1.238816138356924057e-02
-2.384955137968063354e-01 -1.315357387065887451e-01 -5.171416327357292175e-02 7.472605258226394653e-02 -3.632337450981140137e-01 -6.946258246898651123e-02 -1.154576092958450317e-01 -4.595343768596649170e-02 1.264439821243286133e-01 -7.797250896692276001e-02 -1.288364082574844360e-01 5.618599243462085724e-03 7.171801477670669556e-02 3.987837582826614380e-02 1.141082718968391418e-01 -1.580937653779983521e-01 2.047327011823654175e-01 -2.954913377761840820e-01 5.967119336128234863e-02 1.669298410415649414e-01 -2.364052534103393555e-01 -2.684818804264068604e-01 -3.109305500984191895e-01 1.668521910905838013e-01 -1.250202953815460205e-01 1.089581027626991272e-01 3.312806412577629089e-02 3.782285153865814209e-01 -2.175151556730270386e-01 5.105262622237205505e-02 -1.894931644201278687e-01 1.062083691358566284e-01
5.562363192439079285e-02 -6.289748847484588623e-02 1.695739924907684326e-01 1.127296127378940582e-02 -3.179919123649597168e-01 -2.376469969749450684e-01 1.448847353458404541e-02 2.045965641736984253e-01 -2.820235490798950195e-01 -3.872017562389373779e-02 1.057653594762086868e-02 -7.072122395038604736e-02 -5.043804645538330078e-02 -1.239720210433006287e-01 2.500282600522041321e-02 4.183243587613105774e-02 1.321672201156616211e-01 -9.978906810283660889e-02 -9.425615519285202026e-02 1.796291470527648926e-01 -3.872019946575164795e-01 -1.317523121833801270e-01 -2.738796174526214600e-01 -4.181752353906631470e-02 1.802835464477539062e-01 -2.328031808137893677e-01 -9.981775283813476562e-02 2.917920351028442383e-01 1.495507638901472092e-02 -3.418403863906860352e-01 -1.518263965845108032e-01 -1.530019491910934448e-01
-9.133875370025634766e-02 -1.683545410633087158e-01 -3.849245607852935791e-02 -1.074128523468971252e-01 -1.649835109710693359e-01 -2.256983220577239990e-01 -4.382682964205741882e-02 1.541381478309631348e-01 1.286233067512512207e-01 -2.069582343101501465e-01 -3.071698546409606934e-01 1.176164671778678894e-01 1.000896189361810684e-02 1.317713260650634766e-01 2.978393994271755219e-02 2.250382155179977417e-01 1.596651077270507812e-01 8.753849565982818604e-02 -1.636458486318588257e-01 2.634678184986114502e-01 -1.565905958414077759e-01 1.240442022681236267e-01 1.241685822606086731e-01 -2.303989417850971222e-02 -4.545078426599502563e-02 5.243886709213256836e-01 2.504315376281738281e-01 1.936901658773422241e-01 1.281234323978424072e-01 -6.283388286828994751e-02 -1.366580426692962646e-01 -9.150252491235733032e-02
-1.438099294900894165e-01 -2.194343060255050659e-01 -2.470022439956665039e-01 2.578396350145339966e-02 -3.270111680030822754e-01 -1.046551540493965149e-01 -1.587716192007064819e-01 2.293022572994232178e-01 8.359577506780624390e-02 1.296301633119583130e-01 -6.174170598387718201e-02 3.710315376520156860e-02 5.115595459938049316e-02 -1.504668407142162323e-02 2.375577986240386963e-01 2.426210343837738037e-01 -1.166523899883031845e-03 -6.468142569065093994e-02 -4.319485649466514587e-02 4.287599623203277588e-01 -2.257071286439895630e-01 -4.422604292631149292e-02 -8.576947450637817383e-02 2.204589396715164185e-01 -1.425874680280685425e-01 3.654901683330535889e-01 8.016942441463470459e-02 -1.543705314397811890e-01 1.875459253787994385e-01 2.193358726799488068e-02 -1.250606309622526169e-02 8.925101906061172485e-02
-7.201454043388366699e-02 -1.768552064895629883e-01 -6.814605742692947388e-02 -1.779591143131256104e-01 -3.183029592037200928e-01 -3.319578170776367188e-01 -1.765324622392654419e-01 2.542017400264739990e-01 -1.229869294911623001e-02 -2.230125963687896729e-01 2.237832248210906982e-01 -3.718232363462448120e-02 5.240816995501518250e-02 -1.933040171861648560e-01 1.189099401235580444e-01 1.028216630220413208e-01 -2.326244302093982697e-02 2.755987048149108887e-01 9.415440261363983154e-02 1.823318563401699066e-02 -3.835474327206611633e-02 -8.815544843673706055e-02 -1.472439020872116089e-01 2.311194986104965210e-01 -9.865386039018630981e-02 2.883871793746948242e-01 4.782748967409133911e-02 2.009020745754241943e-01 1.405951231718063354e-01 -2.944088876247406006e-01 2.041961848735809326e-01 5.868248641490936279e-03
-9.729897230863571167e-02 -1.166599895805120468e-02 2.384957671165466309e-01 6.072707846760749817e-02 -4.052491784095764160e-01 -2.077143872156739235e-03 -1.162903681397438049e-01 1.010156795382499695e-01 -2.695637643337249756e-01 -2.142386138439178467e-01 2.370237261056900024e-01 1.019172668457031250e-01 -8.883993327617645264e-02 7.733356207609176636e-02 3.020926117897033691e-01 2.075203135609626770e-02 -1.349329650402069092e-01 2.501768171787261963e-01 -6.212124601006507874e-02 2.276068478822708130e-01 -5.859047919511795044e-02 -3.665823340415954590e-01 9.578633308410644531e-02 -5.156898871064186096e-02 -6.685946881771087646e-02 6.224675476551055908e-02 7.852211594581604004e-02 1.649647504091262817e-01 1.040022447705268860e-01 -2.688877284526824951e-01 1.972813010215759277e-01 3.614060953259468079e-02
2.652566321194171906e-02 -1.168312206864356995e-01 4.308928847312927246e-01 -9.157095104455947876e-03 -1.430513709783554077e-01 -3.032572865486145020e-01 -5.183072015643119812e-02 3.681142330169677734e-01 -9.490145370364189148e-03 -1.479432284832000732e-01 5.059907957911491394e-02 4.883133992552757263e-02 -1.373379677534103394e-01 -2.326618134975433350e-01 1.855725944042205811e-01 5.302935466170310974e-02 -1.148193925619125366e-01 -7.447547465562820435e-02 3.644805029034614563e-02 2.248091995716094971e-02 -6.872646510601043701e-02 -1.582639990374445915e-03 1.252451837062835693e-01 3.665819764137268066e-01 -8.391162008047103882e-02 1.895858049392700195e-01 -4.606895614415407181e-03 3.340673148632049561e-01 -2.281632274389266968e-01 -1.406878829002380371e-01 -9.429511427879333496e-02 3.740281984210014343e-02
1.336186975240707397e-01 1.405585408210754395e-01 1.653002053499221802e-01 -9.043097496032714844e-03 -5.386985540390014648e-01 -8.944641053676605225e-02 -9.944559633731842041e-02 -8.978224545717239380e-02 -1.166313067078590393e-01 -1.180740669369697571e-01 8.234406821429729462e-03 7.021718472242355347e-02 -1.111711561679840088e-01 1.163455843925476074e-01 1.238658800721168518e-01 -2.392549067735671997e-01 3.612675517797470093e-02 1.358409672975540161e-01 1.728825867176055908e-01 9.551012516021728516e-02 -3.635011017322540283e-01 -2.592474520206451416e-01 -1.254060268402099609e-01 2.275446057319641113e-01 1.058342754840850830e-01 1.852545887231826782e-01 -9.470011293888092041e-02 1.298409104347229004e-01 1.165229082107543945e-01 -2.199968546628952026e-01 1.085636317729949951e-01 -1.307269781827926636e-01
-1.301184296607971191e-01 -1.744344457983970642e-02 1.085374876856803894e-01 -3.888724604621529579e-03 -2.963339388370513916e-01 -4.322902262210845947e-01 -2.573071122169494629e-01 -4.706832766532897949e-02 -1.101063415408134460e-01 -9.894994646310806274e-02 -2.987455427646636963e-01 -3.056567721068859100e-02 2.241416722536087036e-01 2.347605228424072266e-01 7.472661137580871582e-02 4.115786030888557434e-02 3.055008947849273682e-01 2.490896545350551605e-02 -2.421799004077911377e-01 4.910949245095252991e-02 -1.185417920351028442e-01 -1.025118827819824219e-01 -1.709862202405929565e-01 1.560404896736145020e-01 -1.464210748672485352e-01 1.576238274574279785e-01 3.899908624589443207e-03 9.588640928268432617e-02 1.043035369366407394e-02 -1.612311452627182007e-01 -2.693895101547241211e-01 1.257061213254928589e-01
-2.742376327514648438e-01 -1.463328003883361816e-01 -4.715322330594062805e-02 -1.593673378229141235e-01 4.550581797957420349e-02 -3.985487669706344604e-02 -6.966783106327056885e-02 1.636888533830642700e-01 3.187436610460281372e-02 -1.200914606451988220e-01 -1.097360104322433472e-01 3.502845019102096558e-02 6.822697073221206665e-02 -8.797864615917205811e-02 4.490440189838409424e-01 -1.262528300285339355e-01 -1.738249957561492920e-01 3.775793686509132385e-02 -2.780745625495910645e-01 3.895996510982513428e-01 -5.101123824715614319e-02 7.037793099880218506e-02 -1.628821194171905518e-01 7.836322486400604248e-02 -1.340457797050476074e-01 3.327092528343200684e-01 1.953818649053573608e-01 2.245225757360458374e-01 1.784914880990982056e-01 -1.134167537093162537e-01 -5.673540011048316956e-02 1.248971223831176758e-01
5.772778391838073730e-02 -1.303378641605377197e-01 1.333370506763458252e-01 -7.917857170104980469e-02 -9.780583530664443970e-02 -3.375604152679443359e-01 -8.637580275535583496e-02 1.962777823209762573e-01 -6.418987177312374115e-03 -1.907658129930496216e-01 -2.499628216028213501e-01 -4.859276860952377319e-02 6.949517130851745605e-02 -1.309482306241989136e-01 1.100349649786949158e-01 3.562698140740394592e-02 2.555404901504516602e-01 -1.232112422585487366e-01 -4.906090795993804932e-01 3.837988078594207764e-01 -1.030483916401863098e-01 -7.501406222581863403e-02 -5.441552028059959412e-03 6.957471370697021484e-03 -1.270177662372589111e-01 1.730918884277343750e-01 -1.267198175191879272e-01 -9.259638935327529907e-02 -8.005386590957641602e-02 -2.392357289791107178e-01 1.689998358488082886e-01 4.205900430679321289e-02
5.904896929860115051e-02 -2.955377474427223206e-02 4.734244942665100098e-01 6.308600306510925293e-02 -1.644706130027770996e-01 -2.355485111474990845e-01 3.037369810044765472e-02 3.083825707435607910e-01 -1.412574499845504761e-01 -1.117356196045875549e-01 1.350533366203308105e-01 9.710303694009780884e-02 -1.316476166248321533e-01 -2.360074222087860107e-01 2.201654165983200073e-01 1.107991635799407959e-01 -6.022946536540985107e-02 -1.541966199874877930e-01 -4.443510435521602631e-03 1.585970968008041382e-01 -5.397387221455574036e-02 -2.361778169870376587e-02 3.273936454206705093e-03 3.125364780426025391e-01 -1.381361335515975952e-01 3.329811692237854004e-01 -3.328339383006095886e-02 2.207770943641662598e-01 -1.987409293651580811e-01 -2.315297164022922516e-02 1.409230679273605347e-01 4.058432951569557190e-02
-1.998861134052276611e-01 -6.261035054922103882e-02 -1.294892840087413788e-02 2.219386696815490723e-01 -2.060254961252212524e-01 -2.128483206033706665e-01 -1.613372564315795898e-01 -3.349527344107627869e-02 1.965002901852130890e-02 -6.690772622823715210e-02 -2.152082324028015137e-01 1.306179761886596680e-01 4.343082010746002197e-02 2.791518867015838623e-01 6.688196212053298950e-02 7.424540072679519653e-02 2.682485282421112061e-01 -2.392656952142715454e-01 -3.120351731777191162e-01 2.304424531757831573e-02 -3.711357414722442627e-01 -3.375270068645477295e-01 2.047661133110523224e-02 2.243652492761611938e-01 -5.624827370047569275e-02 8.495580404996871948e-02 2.059886455535888672e-01 1.051913201808929443e-01 1.970738172531127930e-02 -1.115754321217536926e-01 -7.323685288429260254e-02 1.488485783338546753e-01
5.179351195693016052e-03 -2.909532189369201660e-01 -3.770477697253227234e-02 -9.682560339570045471e-03 -7.569651305675506592e-02 -9.749496728181838989e-02 -3.235477507114410400e-01 -1.724315285682678223e-01 -2.508010268211364746e-01 4.103494435548782349e-02 -2.793255448341369629e-02 3.218232095241546631e-01 -2.368828095495700836e-02 -9.631576389074325562e-02 -1.286213099956512451e-01 2.578703314065933228e-02 2.316672056913375854e-01 -1.826298683881759644e-01 9.908946231007575989e-03 7.384964823722839355e-02 -2.595875263214111328e-01 -4.481086730957031250e-01 -1.718963868916034698e-02 7.733360677957534790e-02 4.259261116385459900e-02 1.417867541313171387e-01 -1.267244070768356323e-01 1.340123265981674194e-01 -7.759642601013183594e-02 -2.587183415889739990e-01 2.681233584880828857e-01 1.871693879365921021e-02
-4.091354459524154663e-02 -1.802200824022293091e-01 -1.064938381314277649e-01 4.953381419181823730e-02 -1.169265434145927429e-01 -2.213678359985351562e-01 3.548314794898033142e-02 -5.373722314834594727e-02 1.077966764569282532e-01 1.608264297246932983e-01 1.331524401903152466e-01 6.692167371511459351e-02 1.133316010236740112e-01 -4.112343192100524902e-01 1.842069178819656372e-01 -7.978079468011856079e-02 7.544623315334320068e-02 -6.005709059536457062e-03 -2.376267760992050171e-01 3.413900434970855713e-01 -2.186336517333984375e-01 -4.231958836317062378e-02 2.500337362289428711e-01 6.117246299982070923e-02 -1.444699019193649292e-01 2.041807323694229126e-01 -3.094556368887424469e-02 4.003126919269561768e-01 1.241582036018371582e-01 -1.739941090345382690e-01 -5.143499374389648438e-02 1.912732720375061035e-01
1.595273315906524658e-01 7.433532178401947021e-02 4.669496789574623108e-03 -5.691124126315116882e-03 1.473829746246337891e-01 -2.172268033027648926e-01 1.641293987631797791e-02 2.418236881494522095e-01 -1.326431930065155029e-01 -1.447560638189315796e-01 1.855286359786987305e-01 5.320878028869628906e-01 1.484917104244232178e-01 -1.160899028182029724e-01 8.833123743534088135e-02 6.919545121490955353e-04 -5.975383147597312927e-02 -8.989904075860977173e-02 -1.804092526435852051e-02 2.649400532245635986e-01 -2.951315343379974365e-01 -2.425525039434432983e-01 -1.328362077474594116e-01 -9.507850743830204010e-03 -3.179540485143661499e-02 1.199617832899093628e-01 -1.668353378772735596e-02 3.540959954261779785e-01 -1.076796129345893860e-01 -1.316302418708801270e-01 -1.597092300653457642e-01 -2.374035678803920746e-02
-2.009048312902450562e-01 -2.332325577735900879e-01 -1.530075222253799438e-01 8.126968145370483398e-02 -1.553187817335128784e-01 -1.711663305759429932e-01 -2.242794483900070190e-01 1.228128522634506226e-01 -8.857199549674987793e-02 1.235359907150268555e-01 6.286234408617019653e-02 -1.131414994597434998e-01 3.651309311389923096e-01 5.771740688942372799e-04 2.845593392848968506e-01 4.465453699231147766e-02 -1.329483687877655029e-01 7.046971470117568970e-02 9.400053322315216064e-02 3.732616007328033447e-01 -1.472718417644500732e-01 4.205616191029548645e-03 -6.896260380744934082e-02 2.920160591602325439e-01 2.528809756040573120e-02 -5.831838585436344147e-03 -4.472585394978523254e-02 1.621861308813095093e-01 -1.674421727657318115e-01 -3.467161357402801514e-01 1.878870576620101929e-01 7.213584333658218384e-02
6.535668671131134033e-02 -4.292106330394744873e-01 -3.014820441603660583e-02 -5.557950586080551147e-02 -2.938477396965026855e-01 -3.609681129455566406e-01 9.785873442888259888e-02 2.718198485672473907e-02 4.810666665434837341e-02 1.219913288950920105e-01 2.546492815017700195e-01 2.186653763055801392e-01 -9.593417495489120483e-02 -2.017158083617687225e-02 1.370828896760940552e-01 -1.364941298961639404e-01 -1.769672483205795288e-01 -1.243918091058731079e-01 1.771767288446426392e-01 1.494618505239486694e-01 -1.985324472188949585e-01 -1.811799108982086182e-01 -2.495424449443817139e-01 8.841542899608612061e-02 -1.085870862007141113e-01 1.823803633451461792e-01 -1.204322278499603271e-01 3.490658104419708252e-02 -2.262848168611526489e-01 -1.715900301933288574e-01 5.626885592937469482e-02 1.273504495620727539e-01
8.033331483602523804e-02 7.498091459274291992e-02 3.085899949073791504e-01 2.258691638708114624e-01 -3.295405507087707520e-01 -1.878740191459655762e-01 -3.535190597176551819e-02 8.186056464910507202e-02 1.027544215321540833e-01 -2.573028206825256348e-01 -1.845893263816833496e-01 2.248455435037612915e-01 4.932937771081924438e-02 -2.817897684872150421e-02 4.525952935218811035e-01 -7.232982665300369263e-02 8.473515510559082031e-02 -1.905016154050827026e-01 1.070312224328517914e-02 1.377856880426406860e-01 -2.562167048454284668e-01 1.956514269113540649e-02 7.453811354935169220e-03 2.065162658691406250e-01 1.579639762639999390e-01 1.459406167268753052e-01 1.956067532300949097e-01 -2.500121667981147766e-02 6.689042598009109497e-02 -1.668968796730041504e-01 1.548922527581453323e-02 1.616475135087966919e-01
-2.816662006080150604e-02 -1.590825170278549194e-01 6.852643191814422607e-02 -6.987521052360534668e-02 3.840228170156478882e-02 -2.196080982685089111e-01 -3.002378940582275391e-01 1.395583897829055786e-01 -9.448276832699775696e-03 -1.210913732647895813e-01 -1.994218379259109497e-01 -7.340126484632492065e-02 4.172882810235023499e-02 -9.632401168346405029e-02 1.896748244762420654e-01 1.296962797641754150e-01 7.443113625049591064e-02 -1.065113693475723267e-01 -5.040671825408935547e-01 3.468507528305053711e-01 -3.590124100446701050e-02 -1.064067110419273376e-01 -7.162905298173427582e-03 -4.108905047178268433e-02 -9.575954079627990723e-02 2.747278213500976562e-01 9.235126897692680359e-03 2.159695886075496674e-02 -2.941580712795257568e-01 -2.369596511125564575e-01 -2.891505509614944458e-02 2.166469842195510864e-01
-1.714610010385513306e-01 -2.151130139827728271e-02 -1.263507157564163208e-01 -1.049122884869575500e-01 -4.755740165710449219e-01 -2.303268164396286011e-01 -2.682003974914550781e-01 1.619048267602920532e-01 -5.234255641698837280e-02 -1.562304608523845673e-02 -1.735667735338211060e-01 -7.948783040046691895e-02 -8.131960779428482056e-02 -1.138173267245292664e-01 1.239445358514785767e-01 2.147867083549499512e-01 -2.119715698063373566e-02 1.652330607175827026e-01 7.148476690053939819e-02 -2.272190526127815247e-03 -1.431441754102706909e-01 -1.280032545328140259e-01 -8.196465671062469482e-02 6.214574351906776428e-02 -2.405226677656173706e-01 2.612859010696411133e-01 2.376093063503503799e-03 3.425119817256927490e-01 2.887350320816040039e-02 -2.987924516201019287e-01 4.925469309091567993e-02 1.703258156776428223e-01
-7.811617106199264526e-02 -1.657678335905075073e-01 7.007580995559692383e-02 -1.209314987063407898e-01 -1.855493485927581787e-01 -1.861644089221954346e-01 -3.920634090900421143e-01 7.540387660264968872e-02 2.710227370262145996e-01 1.215742528438568115e-02 8.156161755323410034e-02 1.857786923646926880e-01 -1.234863400459289551e-01 8.973093330860137939e-02 9.742327779531478882e-02 -2.728451788425445557e-01 3.812431171536445618e-02 -3.302128240466117859e-02 7.343497127294540405e-02 -5.737556889653205872e-02 -4.788843095302581787e-01 1.359561830759048462e-01 -2.347541153430938721e-01 1.432164758443832397e-01 -7.616867870092391968e-02 2.676511406898498535e-01 9.490717947483062744e-02 2.319565713405609131e-01 -1.226262003183364868e-01 -2.640388533473014832e-02 6.049368157982826233e-02 4.569424688816070557e-02
1.286706235259771347e-02 -4.497565701603889465e-02 4.028868675231933594e-01 7.183001190423965454e-02 -3.005976378917694092e-01 -2.315323948860168457e-01 2.265639603137969971e-02 3.372827470302581787e-01 -3.413228085264563560e-03 -1.426721215248107910e-01 1.642287671566009521e-01 4.743918403983116150e-02 -6.950917840003967285e-02 -6.422071158885955811e-02 2.430202811956405640e-01 7.373706437647342682e-03 -1.092916205525398254e-01 -2.619988322257995605e-01 -1.718887835741043091e-01 -2.600219473242759705e-02 -5.225675925612449646e-02 -8.520886301994323730e-02 8.108547329902648926e-02 3.439970314502716064e-01 -1.741214245557785034e-01 1.120114177465438843e-01 4.424154758453369141e-02 3.113598227500915527e-01 -1.599474251270294189e-01 -1.736775636672973633e-01 1.215318590402603149e-02 1.051934361457824707e-01
1.540194451808929443e-01 6.641986314207315445e-03 2.346070855855941772e-01 1.674850098788738251e-02 -2.083090096712112427e-01 -3.328115940093994141e-01 7.798366993665695190e-02 3.071064949035644531e-01 -3.089319467544555664e-01 2.253637649118900299e-03 7.377542555332183838e-03 -1.803885549306869507e-01 -1.613400690257549286e-02 -7.199604064226150513e-02 4.034008085727691650e-02 1.040173396468162537e-01 1.390760242938995361e-01 -2.306396365165710449e-01 -9.885825216770172119e-02 2.403892576694488525e-01 -4.081092178821563721e-01 4.264397080987691879e-03 -1.021915823221206665e-01 -6.439201068133115768e-03 1.730572283267974854e-01 -1.015864536166191101e-01 -4.347891360521316528e-02 1.918239295482635498e-01 6.614355742931365967e-02 -3.160419166088104248e-01 -1.393244266510009766e-01 -2.558740973472595215e-02
1.522958278656005859e-01 -2.071960419416427612e-01 -7.150451093912124634e-02 9.060239791870117188e-02 1.132983788847923279e-01 -2.044592797756195068e-01 -3.063865751028060913e-02 5.275000631809234619e-02 -1.436103433370590210e-01 -8.042304217815399170e-02 -4.711271822452545166e-02 5.987423285841941833e-02 -1.604478210210800171e-01 1.498318314552307129e-01 2.622990012168884277e-01 -1.454402953386306763e-01 2.899873554706573486e-01 -4.724662750959396362e-02 8.457951992750167847e-02 1.617511063814163208e-01 -3.969653844833374023e-01 -2.115216404199600220e-01 5.172373726963996887e-02 6.281287968158721924e-02 -3.073611482977867126e-02 3.532506823539733887e-01 2.911712229251861572e-02 3.148558735847473145e-01 5.331617221236228943e-02 1.223183795809745789e-01 3.420107066631317139e-01 -4.555758088827133179e-02
-1.705213636159896851e-01 6.118359416723251343e-02 7.700551301240921021e-02 -5.663169547915458679e-03 -1.227678209543228149e-01 -9.359394758939743042e-02 -9.639794379472732544e-02 -9.502377361059188843e-02 -9.174818545579910278e-02 3.243098855018615723e-01 -9.131773561239242554e-02 1.607633978128433228e-01 1.091694086790084839e-01 -5.193120887270197272e-05 1.521157622337341309e-01 -1.668637990951538086e-02 -1.675029993057250977e-01 1.308995634317398071e-01 -2.256713062524795532e-01 4.939956068992614746e-01 -1.062262877821922302e-01 -5.792252719402313232e-02 -2.300817370414733887e-01 2.703214287757873535e-01 5.804776027798652649e-02 1.838981211185455322e-01 2.076347172260284424e-01 3.225242793560028076e-01 -1.489381492137908936e-01 -6.369785219430923462e-02 1.852560937404632568e-01 1.013210564851760864e-01
-8.363370597362518311e-02 -8.096177875995635986e-02 -3.231569007039070129e-02 -2.175750583410263062e-01 -2.965542487800121307e-02 3.820053860545158386e-02 -6.519757211208343506e-02 3.378950953483581543e-01 -3.729307651519775391e-02 1.846055090427398682e-01 -1.528557389974594116e-01 1.034735366702079773e-01 7.009027153253555298e-02 3.807251900434494019e-02 2.022745907306671143e-01 2.734020911157131195e-02 1.455677300691604614e-01 1.354730874300003052e-02 -2.005180418491363525e-01 2.359065040946006775e-02 -3.543114662170410156e-01 5.058870837092399597e-02 -5.199263244867324829e-02 2.036653924733400345e-03 -1.779454797506332397e-01 2.797746099531650543e-02 1.408181041479110718e-01 4.210797548294067383e-01 -2.422850281000137329e-01 -3.131014108657836914e-01 -1.341895610094070435e-01 -3.201112449169158936e-01
1.816578395664691925e-02 2.038307040929794312e-01 4.786439239978790283e-02 5.426590889692306519e-02 1.333726849406957626e-02 -3.244915306568145752e-01 7.107991725206375122e-02 1.291212886571884155e-01 -1.910768300294876099e-01 9.409690648317337036e-02 1.859051734209060669e-01 -5.788990855216979980e-02 -4.531147703528404236e-02 1.616697907447814941e-01 3.973540365695953369e-01 -8.982084691524505615e-02 -5.113258212804794312e-02 -3.123958595097064972e-02 -2.250713407993316650e-01 2.581108212471008301e-01 -2.957549989223480225e-01 -2.571450769901275635e-01 -1.853515356779098511e-01 3.981888666749000549e-02 -1.064350605010986328e-01 2.254924364387989044e-02 2.248563319444656372e-01 -1.678412081673741341e-03 2.370232194662094116e-01 -1.838791668415069580e-01 1.682857424020767212e-01 2.390590757131576538e-01
-1.377168595790863037e-01 -1.642315238714218140e-01 -3.790032863616943359e-02 1.999248564243316650e-02 -1.874037235975265503e-01 -4.638750255107879639e-01 -3.341415897011756897e-02 2.883558571338653564e-01 -9.156008809804916382e-02 -9.754149615764617920e-02 1.193990707397460938e-01 3.592710196971893311e-01 1.085809543728828430e-01 3.864560276269912720e-02 5.382344126701354980e-02 5.310849100351333618e-02 8.320776373147964478e-02 -3.645678982138633728e-02 6.728436797857284546e-02 6.513848155736923218e-02 -1.134881302714347839e-01 -2.570148408412933350e-01 -9.114542603492736816e-02 -2.569871544837951660e-01 1.096481382846832275e-01 9.003348648548126221e-02 1.514914259314537048e-02 3.112798631191253662e-01 -2.695821821689605713e-01 -2.628698647022247314e-01 8.305726200342178345e-02 -3.455375134944915771e-02
4.772036150097846985e-02 -1.084308549761772156e-01 4.242950081825256348e-01 5.249955691397190094e-03 -1.405008733272552490e-01 -2.428708374500274658e-01 5.449497699737548828e-02 8.578643202781677246e-02 1.364907920360565186e-01 -2.910388447344303131e-02 1.029869318008422852e-01 2.443038299679756165e-02 -6.784792244434356689e-02 -3.448598086833953857e-01 1.068210825324058533e-01 3.659147322177886963e-01 -1.810854114592075348e-02 -1.254097670316696167e-01 -2.230872213840484619e-02 3.025726974010467529e-01 -2.322090566158294678e-01 -7.105829566717147827e-02 -2.722652852535247803e-01 1.182567700743675232e-01 1.085525527596473694e-01 -1.683862879872322083e-03 1.084608361124992371e-01 8.945205807685852051e-02 1.353365927934646606e-01 -2.862480878829956055e-01 -1.324198096990585327e-01 1.131919696927070618e-01
1.870459467172622681e-01 -1.933720707893371582e-02 3.429486453533172607e-01 -4.560986161231994629e-02 -2.260146886110305786e-01 -2.397085428237915039e-01 1.173845231533050537e-01 2.141752392053604126e-01 6.030912511050701141e-03 -1.429047286510467529e-01 2.411216944456100464e-01 1.391036212444305420e-01 -1.664015799760818481e-01 -1.189419850707054138e-01 2.984022200107574463e-01 1.901838928461074829e-01 -1.366226673126220703e-01 -2.297639101743698120e-01 -7.098606973886489868e-02 8.089531213045120239e-02 -1.063260138034820557e-01 3.405428305268287659e-02 1.242639943957328796e-01 3.008758425712585449e-01 -1.555823832750320435e-01 1.912355870008468628e-01 8.558534830808639526e-02 1.591693758964538574e-01 -2.153324335813522339e-01 -2.574240863323211670e-01 6.486787647008895874e-02 1.385095762088894844e-03
-7.262700237333774567e-03 -2.538065612316131592e-01 6.996619701385498047e-02 -1.705063730478286743e-01 -9.136278182268142700e-03 -1.544204652309417725e-01 2.981919096782803535e-03 -5.842191725969314575e-02 -7.340129232034087181e-04 1.332178432494401932e-02 -5.666443705558776855e-02 1.414264589548110962e-01 -2.628484927117824554e-02 6.060965359210968018e-02 2.783164149150252342e-03 -1.035973280668258667e-01 9.271997213363647461e-02 4.965624213218688965e-02 -1.294005960226058960e-01 3.256366252899169922e-01 -2.628000676631927490e-01 4.179242625832557678e-02 1.567647606134414673e-01 2.699662744998931885e-01 -2.563967704772949219e-01 1.679682433605194092e-01 1.458020210266113281e-01 4.301123917102813721e-01 -2.403349848464131355e-03 -2.454817146062850952e-01 2.648134231567382812e-01 3.209376633167266846e-01
1.743075400590896606e-01 -1.234713569283485413e-02 8.013170212507247925e-02 -2.441053688526153564e-01 -2.135025896131992340e-02 -3.446705043315887451e-01 -2.606335580348968506e-01 1.993557065725326538e-01 -8.573805540800094604e-02 -3.539476171135902405e-02 -1.078962013125419617e-01 -1.893913596868515015e-01 2.159356027841567993e-01 -1.659694463014602661e-01 1.441227346658706665e-01 2.141524255275726318e-01 9.197211824357509613e-03 -4.747491329908370972e-02 -1.406304538249969482e-01 3.675273852422833443e-03 -4.526028037071228027e-01 -1.821926832199096680e-01 -1.121471077203750610e-01 1.012222394347190857e-01 1.600173264741897583e-01 -6.777370721101760864e-02 -5.878013093024492264e-03 1.466241329908370972e-01 1.096353083848953247e-01 -2.733783721923828125e-01 -2.228744179010391235e-01 9.193925559520721436e-02
2.093715965747833252e-01 -3.675796091556549072e-01 5.598970875144004822e-02 4.248249903321266174e-02 -2.423156201839447021e-01 -3.976838588714599609e-01 -1.451933942735195160e-02 2.675890689715743065e-03 -2.586017176508903503e-02 4.869519267231225967e-03 6.494150310754776001e-02 3.641111850738525391e-01 -4.426034912467002869e-02 -1.808360517024993896e-01 2.217293232679367065e-01 2.283789813518524170e-01 -1.441481858491897583e-01 -2.988320775330066681e-02 3.002598322927951813e-02 1.136965751647949219e-01 -1.346449553966522217e-01 -6.206336989998817444e-02 -1.611937433481216431e-01 1.116898506879806519e-01 1.590694040060043335e-01 2.194782942533493042e-01 -4.604890197515487671e-02 2.754611670970916748e-01 3.060809709131717682e-02 -1.182456016540527344e-01 -2.149480581283569336e-01 1.304589956998825073e-01
1.320387572050094604e-01 -2.165731489658355713e-01 9.233697503805160522e-02 -2.980603873729705811e-01 -1.206855997443199158e-01 -2.616846263408660889e-01 -1.496950387954711914e-01 -1.141973212361335754e-01 1.046576499938964844e-01 -7.199084013700485229e-02 1.224542874842882156e-02 9.420809149742126465e-02 -1.037489548325538635e-01 -1.026567667722702026e-01 4.323481619358062744e-01 -7.242951542139053345e-02 -2.541854679584503174e-01 2.223707884550094604e-01 -1.333005279302597046e-01 5.798294022679328918e-02 -8.601341396570205688e-02 -6.890960037708282471e-02 1.562475115060806274e-01 -1.747174710035324097e-01 2.887705340981483459e-02 1.738673299551010132e-01 1.480571329593658447e-01 3.629266917705535889e-01 2.387914657592773438e-01 -1.724087744951248169e-01 5.075309798121452332e-02 6.977970153093338013e-02
1.103257462382316589e-01 5.657459795475006104e-02 1.855258792638778687e-01 -3.083040006458759308e-02 -1.253514587879180908e-01 -2.651566267013549805e-01 -1.714199222624301910e-02 -7.408575713634490967e-02 -1.743900030851364136e-01 -1.709309965372085571e-01 2.164596468210220337e-01 -2.132073789834976196e-02 -6.691026687622070312e-02 2.520657181739807129e-01 4.307148158550262451e-01 -1.186771839857101440e-01 1.020420491695404053e-01 6.315197050571441650e-02 -1.492797285318374634e-01 4.294050633907318115e-01 -2.292494773864746094e-01 -2.207414433360099792e-02 8.809753507375717163e-02 1.055644545704126358e-02 -4.889224097132682800e-02 2.591254189610481262e-02 1.778133660554885864e-01 1.223049536347389221e-01 3.263296782970428467e-01 -1.607675701379776001e-01 1.078579574823379517e-01 8.546110242605209351e-02
-2.443026155233383179e-01 -1.660066395998001099e-01 8.283565193414688110e-02 1.416998100467026234e-03 -2.770277857780456543e-01 -1.929621249437332153e-01 -1.778340190649032593e-01 -1.436187475919723511e-01 8.964865654706954956e-02 -5.595396459102630615e-02 -3.251314908266067505e-02 6.791054457426071167e-02 1.419586986303329468e-01 -2.431457936763763428e-01 1.573535799980163574e-01 -2.094014734029769897e-01 7.529038190841674805e-02 1.542988568544387817e-01 -2.687084078788757324e-01 2.751601040363311768e-01 -7.735843956470489502e-02 -1.948014795780181885e-01 2.998357266187667847e-02 2.854506298899650574e-02 -4.733064472675323486e-01 6.837397068738937378e-02 1.771312765777111053e-02 2.183955609798431396e-01 -8.946724981069564819e-02 -2.537690699100494385e-01 2.621174231171607971e-02 -4.595516622066497803e-02
2.203991115093231201e-01 -1.113896816968917847e-01 -3.503596037626266479e-02 -1.573913171887397766e-02 -1.398875564336776733e-01 -4.111367762088775635e-01 5.002675205469131470e-02 -1.953574828803539276e-02 -1.587411165237426758e-01 -3.001103103160858154e-01 1.244255825877189636e-01 -2.167183719575405121e-02 -1.974252462387084961e-01 -3.484342247247695923e-02 3.168060183525085449e-01 -4.473195225000381470e-02 1.028600633144378662e-01 -1.550197154283523560e-01 5.070734769105911255e-02 8.852485567331314087e-02 -2.091771811246871948e-01 3.728139027953147888e-02 -1.230829730629920959e-01 -4.220167919993400574e-02 -3.284601867198944092e-01 2.228202372789382935e-01 2.012006938457489014e-01 -8.198197931051254272e-02 2.033602148294448853e-01 -2.877745330333709717e-01 1.813628971576690674e-01 5.819465965032577515e-02
-1.820027269423007965e-02 -6.854067742824554443e-02 6.149448454380035400e-02 6.248401850461959839e-02 1.307258009910583496e-02 -3.507083058357238770e-01 -8.798831701278686523e-02 -1.064293533563613892e-01 -2.863277308642864227e-02 2.389559596776962280e-01 2.231898158788681030e-01 1.396950036287307739e-01 4.462479799985885620e-02 -3.222689926624298096e-01 -6.449690461158752441e-02 -2.983412006869912148e-03 1.802267432212829590e-01 -1.240856200456619263e-01 -1.150188073515892029e-01 1.952467411756515503e-01 -3.583393692970275879e-01 -2.746673300862312317e-02 2.304154932498931885e-01 1.509702764451503754e-03 -1.943661570549011230e-01 3.249943554401397705e-01 -1.950794458389282227e-02 3.122783601284027100e-01 -1.756732761859893799e-01 -1.996578574180603027e-01 -8.952706307172775269e-02 -7.912825793027877808e-02
1.575105451047420502e-02 -2.823562622070312500e-01 2.776420116424560547e-01 1.517764572054147720e-02 -1.398448199033737183e-01 -2.889280915260314941e-01 -1.185507178306579590e-01 6.524690985679626465e-02 -1.686444729566574097e-01 -2.903862893581390381e-01 1.284913271665573120e-01 -1.211270689964294434e-01 -1.140699535608291626e-01 -1.063712388277053833e-01 1.931808143854141235e-01 -3.405312821269035339e-02 9.935856796801090240e-03 1.915434375405311584e-02 -1.698144078254699707e-01 2.565672099590301514e-01 -3.878476917743682861e-01 8.024150878190994263e-02 4.122586920857429504e-02 -9.207428246736526489e-02 -3.735527992248535156e-01 2.044242471456527710e-01 9.703160822391510010e-02 9.621738642454147339e-02 2.156106382608413696e-01 3.449796140193939209e-02 5.442332103848457336e-02 -4.239291697740554810e-02
-9.809866547584533691e-02 -1.376871317625045776e-01 -1.281143724918365479e-01 1.465108841657638550e-01 -8.639603108167648315e-02 -4.264058470726013184e-01 -8.645801246166229248e-02 2.330236285924911499e-01 -6.758663058280944824e-02 -6.535295397043228149e-02 3.371810019016265869e-01 3.508840501308441162e-01 2.255777418613433838e-01 1.747654937207698822e-02 1.147689744830131531e-01 3.123890236020088196e-02 2.066958546638488770e-01 -7.523219287395477295e-02 4.604123905301094055e-02 2.059330344200134277e-01 -1.181438043713569641e-01 -2.937193214893341064e-01 -2.369296997785568237e-01 -1.155615299940109253e-01 2.758318558335304260e-03 -6.762894243001937866e-02 1.063827052712440491e-01 2.372252196073532104e-01 -1.235918477177619934e-01 -1.417330950498580933e-01 -2.212557476013898849e-03 3.630351647734642029e-02
3.836422692984342575e-03 -2.883930802345275879e-01 1.035700887441635132e-01 -8.916103839874267578e-02 4.967659711837768555e-03 -9.236036986112594604e-02 -3.267571330070495605e-01 2.537246942520141602e-01 1.469487845897674561e-01 -9.288425743579864502e-02 -2.350977957248687744e-01 -1.661350950598716736e-02 -1.290036737918853760e-02 -1.152094528079032898e-01 2.798984348773956299e-01 -7.713734358549118042e-02 1.400176882743835449e-01 9.285821020603179932e-02 -1.981972455978393555e-01 4.187281131744384766e-01 -9.980750083923339844e-02 -1.908676140010356903e-02 -2.680858829990029335e-03 2.994258515536785126e-02 -3.371894732117652893e-02 2.629812061786651611e-01 -3.610703349113464355e-02 -1.187266483902931213e-01 -3.004121184349060059e-01 -2.755668163299560547e-01 1.584228128194808960e-01 -6.232779473066329956e-02
-1.331143081188201904e-01 -1.506864130496978760e-01 9.379469603300094604e-02 1.029412746429443359e-01 3.008422255516052246e-02 -2.487934529781341553e-01 -1.866767704486846924e-01 -1.012006103992462158e-01 -1.359956152737140656e-02 1.679208129644393921e-01 2.517665922641754150e-01 9.777305647730827332e-03 -2.261286601424217224e-02 -2.392886728048324585e-01 -2.107709413394331932e-03 -7.330264151096343994e-02 8.421318233013153076e-02 -2.032346427440643311e-01 -1.369362324476242065e-01 2.072062343358993530e-01 -3.781961798667907715e-01 -8.711610734462738037e-02 2.025267630815505981e-01 2.432784996926784515e-02 -2.383268773555755615e-01 2.678109705448150635e-01 -7.298709452152252197e-02 2.858366668224334717e-01 -1.626418381929397583e-01 -2.684633135795593262e-01 -2.450084984302520752e-01 -2.924977615475654602e-02
6.322073750197887421e-03 -1.784144788980484009e-01 1.200492680072784424e-02 -2.160831689834594727e-01 -2.582896500825881958e-02 -3.766872286796569824e-01 -1.740469038486480713e-02 5.086419731378555298e-02 -9.474547952413558960e-02 2.946728765964508057e-01 1.043818071484565735e-01 -1.297206990420818329e-02 3.308184742927551270e-01 6.825127452611923218e-02 2.643795013427734375e-01 1.330873370170593262e-01 -3.241244554519653320e-01 -1.277878284454345703e-01 -1.789856143295764923e-02 7.920364290475845337e-02 -2.228379547595977783e-01 7.621436566114425659e-02 -1.014363616704940796e-01 2.890682518482208252e-01 7.908485829830169678e-02 1.004256904125213623e-01 3.901163116097450256e-02 1.402146518230438232e-01 -4.217287898063659668e-02 -3.829159736633300781e-01 6.240647286176681519e-02 -1.210980676114559174e-02
1.384149491786956787e-02 -1.260175462812185287e-02 5.790882706642150879e-01 -1.461037099361419678e-01 -2.238685935735702515e-01 -3.176615536212921143e-01 -1.883134804666042328e-02 2.929077744483947754e-01 -1.387186944484710693e-01 -1.323099285364151001e-01 9.096047282218933105e-02 -1.931815221905708313e-02 -9.740337729454040527e-02 -2.043168246746063232e-01 1.262762099504470825e-01 1.211761161684989929e-01 -3.356580436229705811e-02 -1.792135983705520630e-01 -1.188793405890464783e-01 1.945454031229019165e-01 -1.534070968627929688e-01 4.553358256816864014e-02 -4.691262170672416687e-02 1.970340311527252197e-01 2.668769657611846924e-02 5.986730381846427917e-02 1.904089190065860748e-02 3.133381903171539307e-01 -8.927699923515319824e-02 -8.792749792337417603e-02 7.630826532840728760e-02 4.803550988435745239e-02
-9.561637789011001587e-02 2.745108911767601967e-03 1.713358163833618164e-01 8.241934329271316528e-02 -8.973882347345352173e-02 -2.374680489301681519e-01 -6.210686266422271729e-02 3.959332406520843506e-02 7.046522200107574463e-02 -3.149971365928649902e-02 4.864990338683128357e-02 -2.313003242015838623e-01 -2.877431362867355347e-02 -2.719599604606628418e-01 3.498166501522064209e-01 -2.552888393402099609e-01 2.265290915966033936e-01 1.364380419254302979e-01 -1.621526628732681274e-01 4.083057343959808350e-01 -1.630503833293914795e-01 1.715029329061508179e-01 2.830430306494235992e-02 7.041881233453750610e-02 -1.133435312658548355e-02 2.732659876346588135e-01 -1.923639625310897827e-01 2.879590392112731934e-01 1.827318221330642700e-01 -4.818076267838478088e-03 -2.776000462472438812e-02 8.405570685863494873e-02
-1.199203878641128540e-01 -1.154610142111778259e-01 1.008969321846961975e-01 -1.802633106708526611e-01 -9.518960863351821899e-02 -2.291479706764221191e-01 -2.565963566303253174e-01 1.701292991638183594e-01 3.105558753013610840e-01 9.838066063821315765e-03 1.442102044820785522e-01 2.538886368274688721e-01 -1.450284570455551147e-01 1.321226209402084351e-01 9.069137275218963623e-02 -1.543353796005249023e-01 6.351263821125030518e-02 -1.542444974184036255e-01 2.302828878164291382e-01 3.474617749452590942e-02 -3.718524575233459473e-01 3.744853660464286804e-02 -2.818228304386138916e-01 1.503423601388931274e-01 2.348171733319759369e-02 2.317003607749938965e-01 -8.425368927419185638e-03 2.608589529991149902e-01 -7.110224664211273193e-02 -2.309885919094085693e-01 2.503889799118041992e-02 -1.255644559860229492e-01
-2.768870592117309570e-01 -1.195866893976926804e-02 -7.347556203603744507e-02 -6.861998140811920166e-02 -1.780136227607727051e-01 -2.650091350078582764e-01 -3.664683401584625244e-01 -1.505054384469985962e-01 -9.807731211185455322e-02 4.418696463108062744e-02 -1.405560411512851715e-03 -1.034759953618049622e-01 -2.710708379745483398e-01 -1.583377569913864136e-01 1.883201450109481812e-01 1.464734822511672974e-01 -1.461141556501388550e-01 1.672314703464508057e-01 -1.793852597475051880e-01 1.658924520015716553e-01 -2.532621920108795166e-01 1.316747721284627914e-02 1.658125035464763641e-02 2.427530884742736816e-01 -1.202921941876411438e-01 1.078647598624229431e-01 1.961313784122467041e-01 1.770743429660797119e-01 -3.293557837605476379e-02 -2.444646507501602173e-01 2.050672769546508789e-01 2.123699337244033813e-01
-7.158866524696350098e-02 2.221308797597885132e-01 -5.272315070033073425e-02 -1.122877672314643860e-01 -1.577150672674179077e-01 -2.223139405250549316e-01 2.241434901952743530e-01 6.471799314022064209e-02 -2.782297134399414062e-01 9.139085561037063599e-02 1.812555938959121704e-01 -1.181067973375320435e-01 -1.508281230926513672e-01 -1.843653172254562378e-01 2.741435170173645020e-01 -2.154997549951076508e-02 -7.239402085542678833e-02 -1.811704337596893311e-01 2.281950600445270538e-02 1.010464355349540710e-01 -2.717878520488739014e-01 -2.574926614761352539e-01 5.586735904216766357e-02 7.847094535827636719e-02 4.260505735874176025e-02 9.090474247932434082e-02 7.599437981843948364e-02 4.392143487930297852e-01 -1.655978895723819733e-02 -3.509733974933624268e-01 4.822257906198501587e-02 6.085147708654403687e-02
1.930386573076248169e-01 -2.089788578450679779e-02 4.914276003837585449e-01 -7.574793696403503418e-02 -2.395845763385295868e-02 -7.652238756418228149e-02 -5.712012946605682373e-02 1.671774685382843018e-01 -4.333947971463203430e-02 -1.202447488903999329e-01 -5.078576877713203430e-02 9.051469713449478149e-02 -6.183841452002525330e-02 1.436561793088912964e-01 3.843570351600646973e-01 4.296191781759262085e-02 2.163236439228057861e-01 -1.024942919611930847e-01 -1.122374311089515686e-01 5.566100776195526123e-02 -3.470316529273986816e-01 -1.075210943818092346e-01 1.241396144032478333e-01 9.613595157861709595e-02 1.716151088476181030e-01 7.942453026771545410e-02 1.462117731571197510e-01 1.762813180685043335e-01 -2.796703204512596130e-02 -3.387454450130462646e-01 -6.622704118490219116e-02 1.962217390537261963e-01
1.906781792640686035e-01 -2.882955074310302734e-01 1.406775563955307007e-01 -1.078011468052864075e-01 -2.622285783290863037e-01 -3.201192915439605713e-01 -1.115422844886779785e-01 7.339730858802795410e-02 -1.096894815564155579e-01 2.121745198965072632e-01 1.660675257444381714e-01 2.180317640304565430e-01 -1.307889223098754883e-01 1.174630001187324524e-01 2.049176692962646484e-01 1.798326969146728516e-01 -1.396119594573974609e-01 4.391459375619888306e-02 1.460246741771697998e-02 7.611557841300964355e-02 -2.756524085998535156e-01 -4.459912702441215515e-02 -3.689674437046051025e-01 4.996528476476669312e-02 1.354887485504150391e-01 1.839451789855957031e-01 5.078201368451118469e-02 2.420006245374679565e-01 4.275695979595184326e-02 -2.459303587675094604e-01 -3.773421049118041992e-02 3.928571939468383789e-02
-3.850191459059715271e-02 -2.654683403670787811e-02 4.283398985862731934e-01 -2.912658452987670898e-02 -2.221778780221939087e-01 -2.036193311214447021e-01 -1.640549302101135254e-01 8.237352967262268066e-02 2.040690183639526367e-01 1.050712615251541138e-01 -4.791087284684181213e-02 1.249482929706573486e-01 1.690894365310668945e-01 6.630737334489822388e-02 2.926906049251556396e-01 -5.877465009689331055e-03 3.280574381351470947e-01 -8.814986795186996460e-02 -3.848420456051826477e-02 2.068349421024322510e-01 -1.901990473270416260e-01 9.605082869529724121e-02 -3.510162979364395142e-02 1.592123657464981079e-01 2.940948009490966797e-01 2.635896205902099609e-01 2.073291838169097900e-01 -1.510565429925918579e-01 -3.920583054423332214e-02 -1.172850430011749268e-01 8.022197522222995758e-03 1.758302897214889526e-01
-7.870399951934814453e-02 -2.479269802570343018e-01 6.476324796676635742e-02 1.518629491329193115e-01 7.010143995285034180e-02 -2.709287703037261963e-01 -1.448275446891784668e-01 -1.267906278371810913e-01 2.008987218141555786e-01 1.966464668512344360e-01 8.944822847843170166e-02 1.198644787073135376e-01 1.395657509565353394e-01 -1.751052886247634888e-01 7.699823379516601562e-02 5.763506144285202026e-02 2.477399259805679321e-02 -1.284113526344299316e-01 -3.988643586635589600e-01 2.677212357521057129e-01 -1.552812904119491577e-01 -1.834566444158554077e-01 9.246062487363815308e-02 1.480135917663574219e-01 -2.847087383270263672e-01 2.770905494689941406e-01 6.638506799936294556e-02 2.517839968204498291e-01 1.409392505884170532e-01 -2.007482945919036865e-01 -8.127897977828979492e-02 2.043493837118148804e-02
-8.811005204916000366e-02 -3.684204518795013428e-01 2.516625821590423584e-01 7.311003655195236206e-02 -1.552611440420150757e-01 -4.789234399795532227e-01 -1.493528932332992554e-01 5.596274510025978088e-02 1.187489926815032959e-01 1.141142100095748901e-01 2.113545686006546021e-01 1.664330363273620605e-01 -4.880682379007339478e-02 1.011289190500974655e-02 1.885981559753417969e-01 -2.638509869575500488e-01 2.748015709221363068e-02 5.534626170992851257e-02 2.594959437847137451e-01 1.605784744024276733e-01 -1.659742891788482666e-01 1.729272156953811646e-01 -7.011599093675613403e-02 8.926775306463241577e-02 -5.154537782073020935e-02 1.691315025091171265e-01 -1.131522059440612793e-01 1.176425367593765259e-01 -7.043710350990295410e-02 -2.274214476346969604e-01 1.403721570968627930e-01 1.330436673015356064e-02
2.285222709178924561e-02 -9.914965927600860596e-02 1.555881369858980179e-02 1.414849311113357544e-01 -1.551048904657363892e-01 -4.086421728134155273e-01 -3.361325263977050781e-01 1.865738034248352051e-01 -1.602679342031478882e-01 -1.997016817331314087e-01 -1.201472580432891846e-01 1.044099628925323486e-01 1.287540048360824585e-01 4.315546154975891113e-02 5.916329100728034973e-02 -1.043271943926811218e-01 7.339681684970855713e-02 1.472350805997848511e-01 -2.184684947133064270e-02 3.099777102470397949e-01 1.015802845358848572e-01 1.113159209489822388e-01 -1.847440451383590698e-01 2.863485515117645264e-01 -1.283437311649322510e-01 2.900978028774261475e-01 9.274063259363174438e-02 2.603029906749725342e-01 -1.783562898635864258e-01 4.275712743401527405e-02 -1.038879901170730591e-01 -1.514429748058319092e-01
-2.193001806735992432e-01 -3.303308486938476562e-01 -4.069274757057428360e-03 1.078199148178100586e-01 -3.140536546707153320e-01 -2.239174097776412964e-01 -2.039449214935302734e-01 -1.221777051687240601e-01 -5.005510151386260986e-02 2.524019777774810791e-01 1.018200740218162537e-01 2.232695519924163818e-01 1.890239417552947998e-01 3.057539463043212891e-02 1.712065488100051880e-01 -3.069753013551235199e-02 -2.573977708816528320e-01 1.565368101000785828e-02 -1.302760094404220581e-01 2.529316246509552002e-01 -6.931957602500915527e-02 -3.678917139768600464e-02 -2.578271925449371338e-01 -7.765436172485351562e-02 -1.615046858787536621e-01 -2.804169058799743652e-02 -1.484300196170806885e-02 2.121308743953704834e-01 2.453071996569633484e-02 -3.543319404125213623e-01 4.124039784073829651e-02 8.035942167043685913e-02
-1.831513643264770508e-01 -2.437845915555953979e-01 1.782808750867843628e-01 -4.528830572962760925e-02 -6.329694390296936035e-02 -3.698933720588684082e-01 -2.544209919869899750e-02 -9.321794658899307251e-02 3.007571958005428314e-02 -4.917847737669944763e-02 -8.355935662984848022e-02 1.705425232648849487e-01 6.619439274072647095e-02 -2.018332034349441528e-01 1.875470429658889771e-01 -1.126647740602493286e-01 9.358876943588256836e-02 1.011075749993324280e-01 -1.568931043148040771e-01 4.460857212543487549e-01 -5.398600175976753235e-02 4.296642914414405823e-02 -1.002632379531860352e-01 1.347459405660629272e-01 -2.634010016918182373e-01 3.344587683677673340e-01 -2.715654075145721436e-01 7.564289867877960205e-02 -9.391069412231445312e-02 -9.334216266870498657e-02 -7.148307561874389648e-02 -1.781461089849472046e-01
2.405206263065338135e-01 -1.950847357511520386e-01 -1.318231523036956787e-01 9.617081284523010254e-02 -1.668152632191777229e-03 -2.799700498580932617e-01 -2.191280275583267212e-01 -6.822681427001953125e-02 -2.555560171604156494e-01 -2.304850369691848755e-01 7.074473053216934204e-02 3.991666808724403381e-02 -1.929221004247665405e-01 -8.404327929019927979e-02 2.791282534599304199e-01 -1.881459355354309082e-01 -6.870951503515243530e-03 -2.432961165904998779e-01 -1.087648719549179077e-01 -4.091231152415275574e-02 -3.099620342254638672e-01 1.211004704236984253e-01 3.802268579602241516e-02 2.225484512746334076e-02 -9.151433408260345459e-02 3.422470390796661377e-01 2.114295363426208496e-01 2.295060157775878906e-01 -1.304814666509628296e-01 -8.695006370544433594e-02 1.043425425887107849e-01 -1.414228379726409912e-01
-1.313097476959228516e-01 -3.806394338607788086e-01 5.831724498420953751e-03 -2.111529409885406494e-01 -1.891365498304367065e-01 -2.845329940319061279e-01 -7.107160985469818115e-02 -4.808729141950607300e-02 6.309275049716234207e-03 -1.193517744541168213e-01 -1.561313401907682419e-02 -6.341996788978576660e-02 2.037898153066635132e-01 -8.385224640369415283e-02 9.486313164234161377e-02 5.922126770019531250e-02 5.127546377480030060e-03 1.955996304750442505e-01 -6.516326963901519775e-02 2.223113924264907837e-01 -2.341629266738891602e-01 6.863461807370185852e-03 -6.068330258131027222e-02 4.526618719100952148e-01 -2.189773768186569214e-01 5.916251987218856812e-02 -7.661911845207214355e-02 6.790670752525329590e-02 -2.210541814565658569e-01 -1.837616115808486938e-01 2.777724564075469971e-01 -1.113357245922088623e-01
7.910428568720817566e-03 -1.057938858866691589e-01 7.663577049970626831e-02 -1.642631441354751587e-01 -7.954227179288864136e-02 -2.091249674558639526e-01 -2.839087843894958496e-01 -2.231610566377639771e-02 -2.919672131538391113e-01 -3.957596421241760254e-02 6.248498708009719849e-02 2.840301580727100372e-02 -1.749788969755172729e-01 2.511814534664154053e-01 2.386427521705627441e-01 1.516363918781280518e-01 4.311674274504184723e-03 1.257334649562835693e-02 6.482660770416259766e-02 1.367749422788619995e-01 -2.259425371885299683e-01 3.802436217665672302e-02 -2.342406362295150757e-01 -2.710603177547454834e-01 2.276063151657581329e-02 2.201607674360275269e-01 2.328344434499740601e-01 7.195694744586944580e-02 -1.788719743490219116e-02 -4.682044386863708496e-01 8.550622314214706421e-02 1.428330689668655396e-01
3.784419596195220947e-01 2.258560508489608765e-01 2.973764948546886444e-02 1.659911125898361206e-01 -1.278077661991119385e-01 -1.643677800893783569e-01 -7.803270220756530762e-02 6.167057156562805176e-02 5.057289451360702515e-02 -1.329263299703598022e-01 -3.159003704786300659e-02 2.169969230890274048e-01 2.879309952259063721e-01 -1.370436996221542358e-01 1.726049743592739105e-02 -2.902566269040107727e-02 -1.860187761485576630e-02 -9.699554741382598877e-02 1.185757219791412354e-01 1.611643880605697632e-01 -5.722377896308898926e-01 -1.879886239767074585e-01 3.391341597307473421e-04 3.547174483537673950e-02 -7.431573467329144478e-04 1.447070240974426270e-01 1.199954003095626831e-02 -2.583288401365280151e-02 -6.215295195579528809e-02 -3.269180953502655029e-01 -7.185574620962142944e-02 3.814117610454559326e-02
-2.040610760450363159e-01 2.335208207368850708e-01 -1.723193749785423279e-02 -6.628754734992980957e-02 -6.342677026987075806e-02 -3.924698233604431152e-01 -1.945642530918121338e-01 1.634636707603931427e-02 3.169753402471542358e-02 9.906740859150886536e-03 4.881561174988746643e-02 -1.282186955213546753e-01 2.029189467430114746e-02 6.049510464072227478e-02 -5.273527652025222778e-02 -6.330448389053344727e-02 2.197940796613693237e-01 -2.631650120019912720e-02 -2.084271050989627838e-02 1.834030747413635254e-01 -1.195698231458663940e-01 -2.355083972215652466e-01 -3.546239137649536133e-01 -1.027467325329780579e-01 -8.459996432065963745e-02 1.373250782489776611e-01 3.501142561435699463e-01 2.574769854545593262e-01 -8.026573807001113892e-02 -3.374913632869720459e-01 -1.139362752437591553e-01 -1.865713000297546387e-01
-1.913625448942184448e-01 -2.015790492296218872e-01 9.953101724386215210e-02 2.171467840671539307e-01 -3.439183533191680908e-02 -3.021518886089324951e-01 -1.201063245534896851e-01 -1.050002500414848328e-02 -5.117293447256088257e-02 1.551174968481063843e-01 1.042903810739517212e-01 3.162454441189765930e-02 -4.379937890917062759e-03 -2.621755003929138184e-01 2.465919405221939087e-01 -1.849228292703628540e-01 -1.420753728598356247e-02 2.082961797714233398e-02 -6.090339645743370056e-02 4.870705306529998779e-01 -1.914089918136596680e-01 1.189698800444602966e-01 1.700961738824844360e-01 1.997350156307220459e-02 -1.603236496448516846e-01 1.109532415866851807e-01 -2.026744931936264038e-01 3.041791915893554688e-01 -1.457921564579010010e-01 -1.048173755407333374e-01 1.748845577239990234e-01 1.443911157548427582e-02
1.835570782423019409e-01 -7.193809747695922852e-02 3.045136481523513794e-02 -3.556556627154350281e-02 -3.156609535217285156e-01 -5.821873620152473450e-02 1.189473122358322144e-01 1.811473667621612549e-01 -1.957414597272872925e-01 3.905575349926948547e-02 5.314154922962188721e-02 1.220818143337965012e-02 1.326062977313995361e-01 -5.067958310246467590e-02 4.428651630878448486e-01 1.494276970624923706e-01 -8.720378577709197998e-02 -1.459348499774932861e-01 -8.329775184392929077e-02 5.592765659093856812e-02 -2.342305630445480347e-01 -5.980388447642326355e-02 6.464662402868270874e-02 2.373017743229866028e-02 2.161458134651184082e-01 -7.492513209581375122e-02 1.661667227745056152e-01 3.731282949447631836e-01 1.515306681394577026e-01 -3.793252706527709961e-01 6.776439398527145386e-02 1.864418536424636841e-01
8.787447959184646606e-02 -1.234386023133993149e-02 -6.830730289220809937e-02 -1.645269840955734253e-01 -3.122232258319854736e-01 -7.645142823457717896e-02 -3.422684669494628906e-01 1.349497735500335693e-01 -7.677384465932846069e-02 6.543809920549392700e-02 -4.162969999015331268e-03 4.446532204747200012e-02 1.883149445056915283e-01 -2.945829555392265320e-02 5.519108474254608154e-02 3.736124932765960693e-02 8.993586152791976929e-02 -7.388629764318466187e-02 -2.498353272676467896e-01 2.049036026000976562e-01 -1.641004830598831177e-01 6.224031746387481689e-02 -1.166722029447555542e-01 3.577510267496109009e-02 -1.025728136301040649e-01 1.188247837126255035e-02 3.401567637920379639e-01 2.162653580307960510e-02 5.951281264424324036e-02 -4.967735707759857178e-01 -3.567456603050231934e-01 -2.616126462817192078e-02
-2.143841795623302460e-02 -2.207869142293930054e-01 5.134247243404388428e-02 -4.252000525593757629e-02 -2.678556740283966064e-01 -4.292583465576171875e-01 -2.643122673034667969e-01 1.451593190431594849e-01 -1.349541991949081421e-01 1.830107718706130981e-01 2.687665224075317383e-01 2.637498825788497925e-02 -4.586936533451080322e-02 1.112618148326873779e-01 2.781435288488864899e-02 -5.164407566189765930e-02 -2.105697244405746460e-01 1.580255031585693359e-01 -2.295388877391815186e-01 1.738242357969284058e-01 -1.427444070577621460e-01 9.888814762234687805e-03 7.054483983665704727e-03 1.677336245775222778e-01 -1.198230460286140442e-01 4.598888009786605835e-02 2.448819428682327271e-01 -4.566981643438339233e-02 3.009540028870105743e-02 -2.108299583196640015e-01 -7.478572428226470947e-03 3.633707761764526367e-01
2.724936604499816895e-01 -3.924512304365634918e-03 1.854583621025085449e-01 7.380359619855880737e-02 -3.545850515365600586e-02 -3.081249296665191650e-01 9.533096104860305786e-02 1.743431389331817627e-02 -1.907038539648056030e-01 -4.388627782464027405e-02 1.788053065538406372e-01 5.841228365898132324e-02 -1.233552023768424988e-02 -4.792034626007080078e-02 3.799879252910614014e-01 -1.660771965980529785e-01 1.004501879215240479e-01 9.694211930036544800e-02 -6.094757933169603348e-03 9.170197695493698120e-02 -1.493407487869262695e-01 4.889467731118202209e-02 -1.999271064996719360e-01 -3.196850791573524475e-02 -6.344917416572570801e-02 2.244630455970764160e-01 1.465039998292922974e-01 1.684093922376632690e-01 1.293464601039886475e-01 -4.052521288394927979e-01 2.669777274131774902e-01 2.865472733974456787e-01
1.744304001331329346e-01 -6.905162334442138672e-02 8.946194499731063843e-02 -3.903898224234580994e-02 -2.477328479290008545e-02 -1.891042888164520264e-01 -1.362192034721374512e-01 9.269732981920242310e-02 -2.960751056671142578e-01 -1.396392732858657837e-01 -2.463825345039367676e-01 1.549832969903945923e-01 1.532928049564361572e-01 -1.267868652939796448e-02 1.563459187746047974e-01 9.938566386699676514e-02 8.051464706659317017e-02 -3.855105638504028320e-01 -3.041472136974334717e-01 2.564619481563568115e-01 -1.290461272001266479e-01 -2.040255367755889893e-01 2.715085633099079132e-03 9.785581380128860474e-02 -1.912808865308761597e-01 4.024292901158332825e-02 -2.344966866075992584e-02 -8.794091641902923584e-03 1.476121693849563599e-01 -3.796587288379669189e-01 -2.299243360757827759e-01 -5.494565516710281372e-02
-4.658579453825950623e-02 -8.510609716176986694e-02 1.593910902738571167e-02 -5.228761956095695496e-02 -3.211299479007720947e-01 -2.961320281028747559e-01 -2.923415787518024445e-02 2.223177254199981689e-02 2.822110243141651154e-02 7.580690830945968628e-02 1.227779835462570190e-01 -2.129038125276565552e-01 5.921186879277229309e-02 -1.656026244163513184e-01 2.661648094654083252e-01 -2.151309400796890259e-01 9.036855399608612061e-02 9.915076196193695068e-02 -1.787765324115753174e-01 4.093639552593231201e-01 -9.798261523246765137e-02 2.777359485626220703e-01 9.521353244781494141e-02 -9.905508905649185181e-02 8.165849000215530396e-02 2.033680230379104614e-01 -1.660176366567611694e-01 2.435708791017532349e-01 2.342760413885116577e-01 -7.443110644817352295e-02 -1.574463099241256714e-01 1.927374452352523804e-01
-1.285097301006317139e-01 -8.987293392419815063e-02 2.667748332023620605e-01 -3.453140705823898315e-02 -3.372022509574890137e-01 3.258715197443962097e-02 -2.231207489967346191e-02 -4.279870539903640747e-02 -2.510766983032226562e-01 -7.026208937168121338e-02 8.201986551284790039e-02 -1.585689932107925415e-01 -1.564641892910003662e-01 -4.793986305594444275e-02 3.331947028636932373e-01 -1.440297216176986694e-01 -3.566655889153480530e-02 1.376413106918334961e-01 -9.745302051305770874e-02 3.947508335113525391e-01 -1.189511045813560486e-01 1.008672788739204407e-01 2.598010599613189697e-01 -3.386939689517021179e-02 5.965419858694076538e-02 1.879520714282989502e-01 3.419256582856178284e-02 1.353895366191864014e-01 1.858725696802139282e-01 -2.683505117893218994e-01 -1.299107521772384644e-01 -2.592848539352416992e-01
1.308574378490447998e-01 -3.699222346767783165e-03 1.211779564619064331e-01 -4.942764714360237122e-02 -7.569237798452377319e-02 -1.887175738811492920e-01 -1.881999522447586060e-01 -3.380156680941581726e-02 6.413059681653976440e-02 -1.651093065738677979e-01 -1.438956856727600098e-01 1.355477422475814819e-02 5.556293204426765442e-02 1.041832044720649719e-01 4.372317790985107422e-01 -1.978164613246917725e-01 -1.069477275013923645e-01 -9.586714208126068115e-02 -1.203110814094543457e-01 -5.698977038264274597e-02 -3.119817376136779785e-01 4.299537092447280884e-02 1.553622931241989136e-01 2.163915038108825684e-01 1.460134387016296387e-01 2.208544313907623291e-01 -8.841918408870697021e-02 1.830892264842987061e-01 3.234134316444396973e-01 -3.892574906349182129e-01 4.216487985104322433e-03 1.235142797231674194e-01
-1.600438058376312256e-01 -2.333821505308151245e-01 -6.659936625510454178e-03 -2.336436659097671509e-01 -8.188159763813018799e-02 -1.705378890037536621e-01 -1.202309504151344299e-02 1.400899887084960938e-01 8.883397281169891357e-02 -1.978923007845878601e-02 -1.257654130458831787e-01 -1.019578948616981506e-01 1.558028459548950195e-01 1.251536905765533447e-01 4.465661644935607910e-01 -1.821029484272003174e-01 -4.935514926910400391e-02 -1.554111205041408539e-02 -2.717615962028503418e-01 3.761473894119262695e-01 6.741028279066085815e-02 1.687191575765609741e-01 4.094301257282495499e-03 3.635371103882789612e-02 -1.126780286431312561e-01 2.785553634166717529e-01 1.655853092670440674e-01 1.789214909076690674e-01 1.809024959802627563e-01 -2.329389899969100952e-01 3.705029562115669250e-02 -1.107439473271369934e-01
1.971333324909210205e-01 -1.942674815654754639e-01 1.038234904408454895e-01 -1.300439834594726562e-01 -3.268336951732635498e-01 -2.274643778800964355e-01 -7.248238474130630493e-02 -7.714473456144332886e-02 -1.122173741459846497e-01 -1.876976042985916138e-01 2.782531082630157471e-02 3.514582216739654541e-01 -4.079293087124824524e-02 -8.543378859758377075e-02 2.017576843500137329e-01 9.782101213932037354e-02 -1.279458254575729370e-01 1.936648972332477570e-02 -1.052274554967880249e-01 2.049009352922439575e-01 -8.864536648616194725e-04 1.738408952951431274e-02 -6.203407421708106995e-02 -2.915565371513366699e-01 8.843047171831130981e-02 1.376971602439880371e-01 -2.000876516103744507e-01 4.069536924362182617e-01 3.476012125611305237e-02 -2.997843027114868164e-01 -1.094376444816589355e-01 1.195893622934818268e-02
-1.392335444688796997e-01 4.086094349622726440e-02 -2.867090329527854919e-02 9.025458246469497681e-02 -1.649117618799209595e-01 -2.584521174430847168e-01 -2.582117216661572456e-03 1.221716254949569702e-01 1.280933059751987457e-02 -3.766343370079994202e-02 2.571378350257873535e-01 -1.007248312234878540e-01 1.425066441297531128e-01 -3.776897192001342773e-01 1.916305571794509888e-01 -2.216763794422149658e-01 2.540917396545410156e-01 1.198908463120460510e-01 -9.971919655799865723e-02 3.374645411968231201e-01 -2.182779610157012939e-01 9.801755845546722412e-02 2.147350311279296875e-01 1.371116489171981812e-01 -1.260113269090652466e-01 3.507166206836700439e-01 -1.042992025613784790e-01 1.294224709272384644e-01 7.836607843637466431e-02 -1.444441676139831543e-01 -9.198575466871261597e-02 8.648631721735000610e-02
-1.039304584264755249e-01 -2.062123455107212067e-02 6.018621847033500671e-02 -6.439246982336044312e-02 9.728423506021499634e-02 -3.729166984558105469e-01 -1.965449303388595581e-01 6.918451935052871704e-02 -1.061956062912940979e-01 -1.021534577012062073e-01 -2.111629098653793335e-01 -1.664944365620613098e-02 1.643504947423934937e-01 -5.439715459942817688e-03 2.431135028600692749e-01 2.180910259485244751e-01 1.227807477116584778e-01 -1.854895614087581635e-02 -1.919942051172256470e-01 1.720836460590362549e-01 -4.996927827596664429e-02 1.031363829970359802e-01 8.745450526475906372e-02 -5.885455757379531860e-02 -4.563583806157112122e-02 5.648839473724365234e-01 -1.127361208200454712e-01 3.466487303376197815e-02 1.428051851689815521e-02 -3.486411869525909424e-01 -5.204678326845169067e-02 -1.519125998020172119e-01
-2.195468544960021973e-01 -2.273622155189514160e-01 7.197217643260955811e-02 6.962130963802337646e-02 -1.050941646099090576e-01 -1.660144627094268799e-01 -6.718003004789352417e-02 -1.136468872427940369e-01 2.621886879205703735e-02 1.383419334888458252e-01 -9.948013722896575928e-02 6.006015837192535400e-02 1.402083635330200195e-01 -2.347175776958465576e-01 2.531610801815986633e-02 4.877059534192085266e-02 -1.307842284440994263e-01 1.308188680559396744e-02 -3.076392114162445068e-01 4.443855881690979004e-01 -1.639053225517272949e-01 -2.678665891289710999e-02 1.105077639222145081e-01 1.092180609703063965e-02 -3.112701773643493652e-01 1.999066770076751709e-01 1.758980751037597656e-02 4.271642863750457764e-01 -3.399325162172317505e-02 -2.264474928379058838e-01 1.156026337412185967e-05 -3.962648287415504456e-02
1.371711939573287964e-01 -2.820323705673217773e-01 2.671073675155639648e-01 1.402737852185964584e-02 -3.416466414928436279e-01 -2.910184115171432495e-02 -2.041563987731933594e-01 3.474564850330352783e-02 -6.749159842729568481e-02 -9.996492415666580200e-03 5.167881399393081665e-02 -5.206431820988655090e-02 1.072211191058158875e-01 -3.966187313199043274e-02 -2.221875637769699097e-02 -1.546375751495361328e-01 2.438651174306869507e-01 1.337234228849411011e-01 -2.186997532844543457e-01 2.622395455837249756e-01 -1.178519800305366516e-01 1.342910677194595337e-01 3.263443410396575928e-01 -8.930043876171112061e-02 -2.341815978288650513e-01 1.106118783354759216e-01 -1.335520595312118530e-01 2.472310513257980347e-01 -7.175163179636001587e-02 -3.552975654602050781e-01 2.402472868561744690e-02 -6.150640547275543213e-02
-1.439840197563171387e-01 -1.439640969038009644e-01 6.412574090063571930e-03 8.562995493412017822e-02 1.228428538888692856e-02 -2.084805965423583984e-01 -6.279951333999633789e-02 -1.528343409299850464e-01 1.440573781728744507e-01 6.870728102512657642e-04 1.295335143804550171e-01 8.373998105525970459e-02 9.481222182512283325e-02 -1.651061475276947021e-01 4.939496144652366638e-02 7.600975781679153442e-02 1.745311319828033447e-01 -1.482874900102615356e-01 -2.710788547992706299e-01 4.069093167781829834e-01 -2.034260779619216919e-01 1.644266992807388306e-01 9.365102648735046387e-02 1.402046978473663330e-01 -3.403867185115814209e-01 6.256511062383651733e-02 2.182418704032897949e-01 3.842948675155639648e-01 2.107493951916694641e-02 -2.544213235378265381e-01 -9.185990691184997559e-02 1.190946623682975769e-01
-3.735660314559936523e-01 -8.562768250703811646e-02 9.789162874221801758e-02 -1.716224402189254761e-01 -4.352310597896575928e-01 3.639144450426101685e-02 -1.232816576957702637e-01 1.240613311529159546e-01 -7.099466025829315186e-02 -1.924020424485206604e-02 1.161027625203132629e-01 -1.284572333097457886e-01 -1.492916606366634369e-02 5.346500128507614136e-02 4.456636607646942139e-01 -7.141222059726715088e-02 -6.404781341552734375e-02 1.047923490405082703e-01 7.510159164667129517e-02 1.903411149978637695e-01 -1.546013057231903076e-01 -2.070952802896499634e-01 1.264381706714630127e-01 -1.163136735558509827e-01 -5.951254814863204956e-02 1.089161410927772522e-01 -5.222521349787712097e-02 2.167642861604690552e-01 3.624653443694114685e-02 -3.351883590221405029e-01 -1.355936676263809204e-01 1.104861684143543243e-02
-2.268305420875549316e-02 -1.443902999162673950e-01 -5.241636931896209717e-02 1.458446681499481201e-01 -1.775372624397277832e-01 -3.722527921199798584e-01 1.755036562681198120e-01 1.358366161584854126e-01 7.921233773231506348e-02 7.008153200149536133e-02 1.852367371320724487e-01 1.331225130707025528e-02 -1.453403085470199585e-01 1.000837609171867371e-02 1.792660802602767944e-01 -1.237237006425857544e-01 1.150034368038177490e-01 5.605484545230865479e-02 1.172981485724449158e-01 -1.766757667064666748e-02 -1.661940068006515503e-01 -7.676994800567626953e-02 -2.723237872123718262e-01 -1.451239734888076782e-01 -5.876683071255683899e-02 1.237917542457580566e-01 1.175933778285980225e-01 1.881326586008071899e-01 -2.672916948795318604e-01 -5.648650527000427246e-01 5.564447492361068726e-02 1.192756928503513336e-02
9.117666631937026978e-02 -2.361286580562591553e-01 2.366921007633209229e-01 3.042082488536834717e-02 -3.082652688026428223e-01 -2.490125000476837158e-01 -1.463196873664855957e-01 -2.597478590905666351e-02 -2.053956240415573120e-01 -2.109753787517547607e-01 1.218198984861373901e-01 -1.262876242399215698e-01 -6.567884981632232666e-02 -1.066578552126884460e-01 1.681140810251235962e-01 -2.605465650558471680e-01 1.225762143731117249e-01 1.042034178972244263e-01 -1.378475129604339600e-01 2.148376703262329102e-01 -2.937076985836029053e-01 6.309653818607330322e-02 2.220639884471893311e-01 -2.904547005891799927e-02 -2.649506330490112305e-01 3.042726218700408936e-01 7.339136302471160889e-02 -2.626018784940242767e-02 1.716195940971374512e-01 -1.813350170850753784e-01 4.531310871243476868e-02 7.650006562471389771e-02
9.814269840717315674e-03 -9.186697006225585938e-02 7.756128907203674316e-02 1.070638969540596008e-01 3.756704553961753845e-02 -2.802931964397430420e-01 -2.529329955577850342e-01 -6.182228773832321167e-02 9.382753819227218628e-02 1.234300732612609863e-01 1.930098086595535278e-01 6.320596486330032349e-02 1.331974118947982788e-01 -2.635742425918579102e-01 -3.726008115336298943e-03 -1.388606876134872437e-01 1.263971924781799316e-01 -1.644024848937988281e-01 3.716022521257400513e-02 2.564848065376281738e-01 -2.381212562322616577e-01 2.369302511215209961e-02 8.681817352771759033e-02 1.534330099821090698e-01 -2.938182950019836426e-01 2.139136046171188354e-01 -1.150455996394157410e-01 2.331655770540237427e-01 -1.724747009575366974e-02 -4.527239203453063965e-01 -1.345669627189636230e-01 -1.812485456466674805e-01
-1.360488682985305786e-01 2.057853341102600098e-01 -7.720565795898437500e-02 9.725955128669738770e-02 -3.117027282714843750e-01 -2.360777258872985840e-01 -2.027064710855484009e-01 -1.718896329402923584e-01 -1.712650358676910400e-01 -2.160976976156234741e-01 -1.573045551776885986e-02 9.905245900154113770e-02 2.126824408769607544e-01 -7.058511837385594845e-04 1.437739282846450806e-01 -6.638135015964508057e-02 3.265168070793151855e-01 -4.528181627392768860e-03 6.477465480566024780e-02 3.272273838520050049e-01 -1.519412398338317871e-01 -2.753912508487701416e-01 -2.927344143390655518e-01 -2.305237576365470886e-02 -1.411356963217258453e-02 -7.706931978464126587e-02 2.278709560632705688e-01 2.186763286590576172e-01 4.547234997153282166e-02 -1.758848726749420166e-01 8.935821242630481720e-03 4.207484051585197449e-02
-3.278800547122955322e-01 -8.306484669446945190e-02 -1.080559343099594116e-01 -1.776786297559738159e-01 -4.880066812038421631e-01 -2.946206927299499512e-01 -3.078151345252990723e-01 6.192023679614067078e-02 -2.990687638521194458e-02 -1.327498536556959152e-02 1.892446875572204590e-01 -1.118934601545333862e-01 -6.921141594648361206e-02 -2.122723460197448730e-01 -2.836605720221996307e-02 -4.324988275766372681e-02 8.681345731019973755e-02 1.308267265558242798e-01 7.591741532087326050e-02 4.402701184153556824e-02 -1.318873018026351929e-01 -2.849972844123840332e-01 -4.173650592565536499e-02 6.929060816764831543e-02 -8.448073267936706543e-02 2.480302155017852783e-01 -1.102126482874155045e-02 1.925950497388839722e-01 1.853449968621134758e-03 -2.365840524435043335e-01 1.285035461187362671e-01 -3.177981078624725342e-02
4.351521376520395279e-03 -2.925908751785755157e-02 4.522844776511192322e-02 -1.675968319177627563e-01 -1.179399266839027405e-01 -1.811467558145523071e-01 -2.890228629112243652e-01 3.267446756362915039e-01 3.361969813704490662e-02 -2.271239310503005981e-01 -2.743284106254577637e-01 4.623961821198463440e-02 8.263122290372848511e-02 -5.873187258839607239e-02 2.356048077344894409e-01 3.115250170230865479e-01 2.580130994319915771e-01 -1.393031096085906029e-03 -1.766070127487182617e-01 4.277651011943817139e-01 -9.133927524089813232e-02 -3.481774032115936279e-02 1.021323651075363159e-01 -1.477211415767669678e-01 7.448566611856222153e-03 1.957340240478515625e-01 7.425221055746078491e-02 4.118958488106727600e-02 -2.415654659271240234e-01 -1.030397191643714905e-01 2.331303991377353668e-02 3.715727105736732483e-02
2.953859865665435791e-01 -2.871378064155578613e-01 1.397006660699844360e-01 1.997155249118804932e-01 -2.135734856128692627e-01 -2.870098650455474854e-01 -1.043324638158082962e-02 8.134140074253082275e-02 -1.484624445438385010e-01 1.593264341354370117e-01 6.169582903385162354e-02 1.182625815272331238e-01 8.555281162261962891e-02 6.957193464040756226e-02 1.621260344982147217e-01 4.565278068184852600e-02 6.312178820371627808e-02 -5.606783926486968994e-02 3.711229190230369568e-02 2.437532693147659302e-01 -3.465746045112609863e-01 -1.295448541641235352e-01 -2.866857945919036865e-01 6.059678643941879272e-02 2.309022396802902222e-01 6.408898532390594482e-02 -4.177369177341461182e-02 3.014965951442718506e-01 -9.855443239212036133e-02 1.003392711281776428e-01 -2.159583866596221924e-01 1.525475531816482544e-01
4.100803285837173462e-03 -1.198795735836029053e-01 -1.627197116613388062e-02 -1.643973886966705322e-01 -1.619826108217239380e-01 -1.978868842124938965e-01 -9.656538069248199463e-02 -4.857680201530456543e-02 -2.556947171688079834e-01 -7.744771242141723633e-02 3.950377553701400757e-02 1.880598627030849457e-02 -1.976286023855209351e-01 2.116558551788330078e-01 2.771405577659606934e-01 1.563932597637176514e-01 5.015961453318595886e-02 -7.870101928710937500e-02 6.197032704949378967e-02 1.202755495905876160e-01 -2.830919921398162842e-01 -1.581034064292907715e-02 -1.337453126907348633e-01 -3.015903234481811523e-01 8.993332833051681519e-02 2.617589831352233887e-01 1.846744716167449951e-01 8.697918802499771118e-02 -4.166144505143165588e-02 -4.885383844375610352e-01 1.926714032888412476e-01 1.037787497043609619e-01
-1.080802083015441895e-02 -3.336960673332214355e-01 1.897471547126770020e-01 2.401062697172164917e-01 -1.126626972109079361e-03 -1.624370068311691284e-01 -1.069827973842620850e-01 -2.148970365524291992e-01 1.840086728334426880e-01 8.931677788496017456e-02 -1.042080819606781006e-01 1.318162828683853149e-01 4.878027364611625671e-02 -1.444344520568847656e-01 9.091284871101379395e-02 -1.114150658249855042e-01 -1.821856200695037842e-02 -7.632701098918914795e-02 1.108199078589677811e-02 3.879708051681518555e-01 -2.953842580318450928e-01 5.439062416553497314e-02 2.122138589620590210e-01 2.321650832891464233e-02 -1.444462835788726807e-01 2.922168076038360596e-01 6.021727994084358215e-02 3.225814998149871826e-01 2.262934148311614990e-01 -1.704888045787811279e-01 -7.229733467102050781e-02 -6.959261745214462280e-02
-5.643672496080398560e-02 -4.366368427872657776e-02 1.104940026998519897e-01 -7.693476509302854538e-04 9.397986531257629395e-02 -3.099684417247772217e-01 -1.879892200231552124e-01 -3.055833838880062103e-02 2.299667298793792725e-01 7.419227063655853271e-02 1.093812137842178345e-01 -9.874544339254498482e-04 -4.984435625374317169e-03 4.267770946025848389e-01 -1.012139767408370972e-01 -1.428268700838088989e-01 1.187036111950874329e-01 3.006682498380541801e-03 -1.998340040445327759e-01 1.147499755024909973e-01 -2.326354235410690308e-01 -2.324415296316146851e-01 -8.480251580476760864e-02 9.569412469863891602e-02 5.881804972887039185e-02 2.957133650779724121e-01 3.512073755264282227e-01 1.985952258110046387e-01 1.060026977211236954e-02 -2.361557632684707642e-01 -1.178177595138549805e-01 -2.078396379947662354e-01
1.706138066947460175e-02 -2.851826548576354980e-01 8.962643891572952271e-02 1.641981005668640137e-01 -2.495923191308975220e-01 -4.240416288375854492e-01 -1.926046013832092285e-01 4.154659807682037354e-01 -2.290320843458175659e-01 1.029445901513099670e-01 -2.809433033689856529e-03 5.338367447257041931e-02 6.622613966464996338e-02 8.689621835947036743e-02 1.257547736167907715e-01 -9.007157385349273682e-02 1.915320307016372681e-01 1.735242605209350586e-01 -5.508324503898620605e-02 2.354333102703094482e-01 4.780414327979087830e-02 1.112523227930068970e-01 -2.799845635890960693e-01 -3.790684789419174194e-02 -4.857632797211408615e-03 2.417932748794555664e-01 -1.499514877796173096e-01 1.195409595966339111e-01 -9.406051039695739746e-02 9.085019119083881378e-03 7.114889472723007202e-02 2.812292985618114471e-02
1.990541815757751465e-01 -2.660514116287231445e-01 7.010567933320999146e-02 9.017431735992431641e-02 -3.041155040264129639e-01 -1.649450659751892090e-01 -1.728592813014984131e-02 9.349913150072097778e-02 6.198716163635253906e-02 -2.895591594278812408e-02 -1.140557676553726196e-01 2.797464430332183838e-01 -5.762956291437149048e-02 -1.081500574946403503e-01 2.280745804309844971e-01 5.438238382339477539e-02 -1.269327998161315918e-01 -1.560599058866500854e-01 -8.875110745429992676e-02 1.461776494979858398e-01 8.582570590078830719e-03 -3.947572037577629089e-02 -3.771961033344268799e-01 2.406241297721862793e-01 1.098192632198333740e-01 7.922121882438659668e-02 6.548880040645599365e-02 4.334561228752136230e-01 -4.636650905013084412e-02 -2.650314867496490479e-01 -1.485121399164199829e-01 7.345917075872421265e-02
-9.221185743808746338e-02 -2.937391996383666992e-01 -5.517277750186622143e-04 1.380576640367507935e-01 -1.073733344674110413e-01 -2.875628769397735596e-01 -5.659371986985206604e-02 -2.356229722499847412e-01 -4.453429207205772400e-02 -8.868204802274703979e-02 -8.359631150960922241e-02 -1.064547523856163025e-01 6.088352203369140625e-02 7.060253620147705078e-02 1.570647954940795898e-01 2.020874172449111938e-01 -5.495025590062141418e-02 1.003652065992355347e-01 -3.306531608104705811e-01 4.311963617801666260e-01 -7.783708721399307251e-02 -3.090770840644836426e-01 4.629469662904739380e-02 2.793634235858917236e-01 -1.496506184339523315e-01 1.950691342353820801e-01 1.386752426624298096e-01 1.433224976062774658e-01 -1.056056618690490723e-01 -1.052210703492164612e-01 1.011942401528358459e-01 8.960899710655212402e-02
-1.859705597162246704e-01 -9.531921893358230591e-02 8.443818241357803345e-02 7.515541464090347290e-02 -6.078898161649703979e-02 -3.560978770256042480e-01 -2.356882765889167786e-02 -1.541303396224975586e-01 -5.732618272304534912e-02 1.437914930284023285e-02 -2.124083340167999268e-01 -1.785903424024581909e-02 9.406568109989166260e-02 1.077569797635078430e-01 1.793599873781204224e-01 -2.159360609948635101e-02 -6.977941840887069702e-02 8.158872276544570923e-02 -2.376658171415328979e-01 3.043136596679687500e-01 -1.425775587558746338e-01 -2.771131992340087891e-01 1.234629154205322266e-01 3.222668468952178955e-01 -2.461692839860916138e-01 7.209423929452896118e-02 7.836583256721496582e-02 2.691890001296997070e-01 -2.201469987630844116e-01 -2.251249253749847412e-01 2.399308383464813232e-01 9.360866993665695190e-02
6.904973834753036499e-02 -5.790903419256210327e-02 9.748121351003646851e-02 -3.275963962078094482e-01 -2.175520062446594238e-01 -3.032154776155948639e-02 -2.473097145557403564e-01 -4.736413434147834778e-02 -3.183112442493438721e-01 -4.782436415553092957e-02 -4.948434233665466309e-02 6.203559786081314087e-02 -7.807713001966476440e-02 9.200704097747802734e-02 5.391510576009750366e-02 1.118084788322448730e-01 3.565962612628936768e-01 -1.376995630562305450e-02 1.574479229748249054e-02 1.466537117958068848e-01 -1.668090522289276123e-01 -1.531816422939300537e-01 -1.876873224973678589e-01 -1.364252269268035889e-01 7.609605789184570312e-02 2.393308579921722412e-01 4.950414225459098816e-02 1.381358653306961060e-01 6.003060564398765564e-02 -4.780346453189849854e-01 2.288701236248016357e-01 1.374904997646808624e-02
-7.481224089860916138e-02 -3.095220029354095459e-01 7.616768777370452881e-02 3.082479722797870636e-02 -3.889569938182830811e-01 7.604252547025680542e-02 -8.455868810415267944e-02 9.813946485519409180e-02 -6.039870902895927429e-02 7.655382156372070312e-02 9.401272237300872803e-02 -1.626685410737991333e-01 -4.047588631510734558e-02 -9.543963521718978882e-02 -8.125730603933334351e-02 -5.375772714614868164e-02 1.686951369047164917e-01 3.718103095889091492e-02 -1.887299269437789917e-01 4.614934921264648438e-01 -1.179396212100982666e-01 -1.115686967968940735e-01 1.706773936748504639e-01 -6.698618829250335693e-02 -2.509148418903350830e-01 1.359794437885284424e-01 -3.001247718930244446e-02 4.480194449424743652e-01 1.246531084179878235e-01 -5.102700367569923401e-02 -8.545584231615066528e-02 7.760055363178253174e-02
-4.952539876103401184e-02 2.478123456239700317e-02 1.945787966251373291e-01 -1.659092754125595093e-01 7.394264102913439274e-04 -2.550351619720458984e-01 -4.221859201788902283e-02 1.169556155800819397e-01 -2.467931956052780151e-01 -2.116474956274032593e-01 2.786001563072204590e-01 1.157977357506752014e-01 4.250445589423179626e-02 1.400171816349029541e-01 2.810794115066528320e-01 -7.950511574745178223e-02 -1.683025360107421875e-01 6.289611104875802994e-03 -2.729905843734741211e-01 2.381861656904220581e-01 -3.085066974163055420e-01 -1.127208173274993896e-01 1.352282017469406128e-01 3.436600044369697571e-02 -2.521211802959442139e-01 -1.565618664026260376e-01 1.352952122688293457e-01 3.368974626064300537e-01 1.524115502834320068e-01 -2.601225674152374268e-02 6.605637073516845703e-02 1.115895882248878479e-01
-8.565835654735565186e-03 -3.736810684204101562e-01 -1.257203519344329834e-01 1.767989434301853180e-02 -1.840894371271133423e-01 -2.880324125289916992e-01 -4.195025563240051270e-02 3.570991382002830505e-02 -1.824602931737899780e-01 6.698278337717056274e-02 4.632060602307319641e-02 1.653488129377365112e-01 1.724290251731872559e-01 1.437781602144241333e-01 2.467686831951141357e-01 1.085240840911865234e-01 -3.483303785324096680e-01 -2.516164444386959076e-02 -3.167713806033134460e-02 4.238671064376831055e-01 2.844802103936672211e-02 1.307035982608795166e-02 7.750205695629119873e-02 3.784387707710266113e-01 5.072997510433197021e-02 1.532989293336868286e-01 -2.980615012347698212e-02 1.329305320978164673e-01 -4.741894546896219254e-03 -1.392920613288879395e-01 -6.803071498870849609e-02 -1.114503219723701477e-01
-5.645110085606575012e-02 -9.802934527397155762e-02 5.233821868896484375e-01 -2.990646287798881531e-02 -2.895523607730865479e-01 -1.107633039355278015e-01 -3.217374905943870544e-02 2.306104302406311035e-01 -2.372196875512599945e-02 -6.119032204151153564e-02 1.958816051483154297e-01 1.830715686082839966e-01 -1.095832213759422302e-01 -1.133957877755165100e-01 2.982591688632965088e-01 9.782934188842773438e-02 -1.129234861582517624e-02 -2.758971154689788818e-01 -7.534120976924896240e-02 1.947871893644332886e-01 -3.138053417205810547e-01 -1.674510985612869263e-01 5.424691736698150635e-02 6.957985460758209229e-02 5.921759828925132751e-02 2.611366808414459229e-01 1.315221786499023438e-01 4.048088192939758301e-02 -8.876590430736541748e-02 1.617336645722389221e-02 -9.742876887321472168e-02 -5.927206482738256454e-03
-1.100349053740501404e-01 -3.735336065292358398e-01 9.571917355060577393e-02 -1.748368591070175171e-01 -1.906199306249618530e-01 -3.255673348903656006e-01 -4.214635863900184631e-02 8.442448824644088745e-02 -4.745658487081527710e-02 -2.735035307705402374e-02 -1.447221636772155762e-02 -2.755953669548034668e-01 2.407365292310714722e-02 -2.974294126033782959e-02 -2.737109363079071045e-02 -6.965496391057968140e-02 -4.340651910752058029e-03 2.274878770112991333e-01 -1.084781996905803680e-02 6.332594156265258789e-02 -2.561632990837097168e-01 6.763415038585662842e-02 -7.104896754026412964e-02 4.086805582046508789e-01 -2.974871098995208740e-01 1.463883519172668457e-01 -6.862970441579818726e-02 1.594207733869552612e-01 -1.154545098543167114e-01 -2.438182234764099121e-01 5.299152806401252747e-02 -2.395331263542175293e-01
-2.498685866594314575e-01 -3.596187382936477661e-02 2.791432105004787445e-02 6.173487287014722824e-03 -2.708501517772674561e-01 -2.744138538837432861e-01 -1.588109433650970459e-01 -2.722748517990112305e-01 -3.128232434391975403e-02 6.108240038156509399e-02 -2.059436589479446411e-01 3.071057982742786407e-02 -1.463756198063492775e-03 2.123382836580276489e-01 9.093648195266723633e-02 1.190374046564102173e-01 -6.766031961888074875e-03 5.583436042070388794e-02 -2.800450026988983154e-01 3.115001618862152100e-01 -1.998090893030166626e-01 4.583465307950973511e-02 1.522300485521554947e-02 2.480439692735671997e-01 -1.631979942321777344e-01 2.603838145732879639e-01 1.336949616670608521e-01 2.412345856428146362e-01 -1.582550704479217529e-01 -1.083550974726676941e-01 1.303265094757080078e-01 2.552803158760070801e-01
2.471485547721385956e-02 -5.944047495722770691e-02 6.498653907328844070e-03 1.594335883855819702e-01 -4.382960870862007141e-02 -1.768565177917480469e-01 -2.152367532253265381e-01 -7.284552603960037231e-02 1.706503927707672119e-01 2.328804284334182739e-01 1.307405978441238403e-01 1.399305313825607300e-01 3.436905518174171448e-02 -2.410763949155807495e-01 1.221105903387069702e-01 -8.246878534555435181e-02 1.057395860552787781e-01 1.808256842195987701e-02 -1.570427417755126953e-01 1.800128221511840820e-01 -2.633132636547088623e-01 -1.636950820684432983e-01 1.457587182521820068e-01 -4.850285127758979797e-02 -1.403629332780838013e-01 3.227504491806030273e-01 -7.452801614999771118e-02 4.784782528877258301e-01 -7.880604267120361328e-02 -1.702294498682022095e-01 -2.876914143562316895e-01 1.410647630691528320e-01
5.036443471908569336e-02 5.103806778788566589e-02 2.116820514202117920e-01 -9.640646725893020630e-02 -8.358571358257904649e-05 -1.848736852407455444e-01 5.107399076223373413e-02 -1.325277891010046005e-02 7.881040871143341064e-02 -2.799322903156280518e-01 2.037978768348693848e-01 8.652824908494949341e-02 4.466904327273368835e-02 1.040170192718505859e-01 2.663700580596923828e-01 -2.211690843105316162e-01 -1.239375621080398560e-01 -1.822019368410110474e-01 -1.349213719367980957e-01 2.698975205421447754e-01 -1.842324435710906982e-01 -2.602792978286743164e-01 5.075509101152420044e-02 2.635301053524017334e-01 1.930861771106719971e-01 2.327348291873931885e-02 6.939208507537841797e-02 2.856531143188476562e-01 2.963728010654449463e-01 -2.181157022714614868e-01 -2.526107430458068848e-01 2.714755758643150330e-02
3.191713243722915649e-02 -1.634639054536819458e-01 -2.250765683129429817e-03 -8.230090886354446411e-02 -2.071520835161209106e-01 -3.588708341121673584e-01 -2.799425646662712097e-02 1.476767659187316895e-01 -6.139917671680450439e-02 9.307606518268585205e-02 2.656980454921722412e-01 2.660710550844669342e-02 -2.122844159603118896e-01 -1.671707034111022949e-01 4.936463534832000732e-01 2.893127314746379852e-02 -4.635975137352943420e-02 -6.577632576227188110e-02 -1.416295319795608521e-01 -2.353671006858348846e-02 -1.774805337190628052e-01 -4.241943731904029846e-02 -1.363933831453323364e-01 -1.078462228178977966e-01 -3.627998232841491699e-01 1.317201852798461914e-01 2.025226801633834839e-01 8.004493266344070435e-02 2.612377405166625977e-01 -3.329131379723548889e-02 6.397686898708343506e-02 -9.723504632711410522e-02
-2.094424962997436523e-01 -2.358045578002929688e-01 -2.745877020061016083e-02 1.726324409246444702e-01 -3.030481636524200439e-01 -1.162777617573738098e-01 3.160216659307479858e-02 3.662187978625297546e-02 2.099030315876007080e-01 6.454964727163314819e-02 1.221940591931343079e-01 1.749479174613952637e-01 1.486318856477737427e-01 -9.487743489444255829e-03 3.646187111735343933e-02 -1.337418891489505768e-02 7.534937560558319092e-02 -9.194047749042510986e-02 -3.874891623854637146e-02 3.377884924411773682e-01 -3.037833273410797119e-01 3.175699710845947266e-01 -3.010705113410949707e-01 2.079616487026214600e-02 -2.349044531583786011e-01 2.481418848037719727e-01 1.990106850862503052e-01 4.173371940851211548e-02 3.876014426350593567e-02 -7.063166052103042603e-02 2.337796241044998169e-01 -1.078510433435440063e-01
-1.416853815317153931e-01 -1.484778821468353271e-01 2.802281379699707031e-01 -1.660270988941192627e-01 -5.519406497478485107e-02 -2.567674219608306885e-01 -1.869413107633590698e-01 9.356670081615447998e-02 7.744622882455587387e-03 -5.508818477392196655e-02 -2.887123525142669678e-01 -1.904048956930637360e-02 -2.124436432495713234e-03 -9.833578020334243774e-02 8.817935734987258911e-02 1.690611988306045532e-01 2.357605844736099243e-01 1.725472956895828247e-01 -1.824469715356826782e-01 2.353687882423400879e-01 -9.739322960376739502e-02 2.145087718963623047e-01 3.771313652396202087e-02 1.496692001819610596e-02 -5.484316498041152954e-02 4.589123427867889404e-01 2.832244634628295898e-01 9.584460407495498657e-02 7.978425920009613037e-02 -1.987134069204330444e-01 -1.615208536386489868e-01 -1.124496199190616608e-02
-2.284703701734542847e-01 -1.598648130893707275e-01 -2.844578623771667480e-01 -9.808573871850967407e-02 -4.578939974308013916e-01 -3.982004821300506592e-01 -2.189510315656661987e-01 1.277813315391540527e-01 -9.249926358461380005e-02 -2.198558486998081207e-02 7.731594890356063843e-02 -8.581615984439849854e-03 -6.818825751543045044e-02 -2.280655354261398315e-01 1.902463585138320923e-01 5.951236933469772339e-02 4.106462001800537109e-02 1.741937920451164246e-02 6.036281585693359375e-02 6.007572636008262634e-02 -7.325918227434158325e-02 -6.087774038314819336e-02 2.273473143577575684e-02 2.024520784616470337e-01 1.057063136249780655e-02 2.713952064514160156e-01 9.155525825917720795e-03 2.620122432708740234e-01 2.977201715111732483e-03 -1.162703707814216614e-01 1.994461268186569214e-01 1.791440546512603760e-01
-2.195943146944046021e-01 -2.357906103134155273e-01 -1.976730078458786011e-01 1.718580573797225952e-01 -1.769929379224777222e-01 -1.332123726606369019e-01 -4.215432703495025635e-02 1.326328516006469727e-01 -1.588477790355682373e-01 1.146160587668418884e-01 2.158595161745324731e-04 -7.760807871818542480e-02 2.075248956680297852e-01 1.430657058954238892e-01 4.029820561408996582e-01 9.834297746419906616e-02 -1.024585515260696411e-01 7.620244473218917847e-02 1.166135072708129883e-01 3.739177286624908447e-01 -8.490268141031265259e-02 -6.045496556907892227e-04 -1.214210875332355499e-02 2.347291111946105957e-01 6.052651256322860718e-02 1.818885803222656250e-01 -9.468635544180870056e-03 1.006153598427772522e-01 -1.376869827508926392e-01 -3.556250929832458496e-01 2.335999011993408203e-01 3.265947336331009865e-03
-2.571734413504600525e-02 -1.517269611358642578e-01 -1.746834516525268555e-01 -6.094887107610702515e-02 -1.621702909469604492e-01 -7.277287542819976807e-02 -3.692361712455749512e-01 4.264011383056640625e-01 2.639820873737335205e-01 -8.447839063592255116e-04 -2.710266709327697754e-01 1.416899412870407104e-01 7.335071265697479248e-02 4.738620948046445847e-03 2.522316575050354004e-01 1.472540944814682007e-01 2.623405456542968750e-01 -8.866586536169052124e-02 -2.946688234806060791e-01 1.469011306762695312e-01 -2.116490304470062256e-01 -2.362944371998310089e-02 1.082913205027580261e-01 2.647448703646659851e-02 -8.821050077676773071e-02 2.374561578035354614e-01 1.581479609012603760e-02 4.951907321810722351e-02 -9.319785237312316895e-02 -1.370562165975570679e-01 -3.441501408815383911e-02 3.911518491804599762e-03
3.317204415798187256e-01 -2.454267442226409912e-01 4.344270825386047363e-01 -1.369518786668777466e-02 -1.258317679166793823e-01 -2.804474830627441406e-01 1.239533796906471252e-01 -6.674276292324066162e-02 2.870553173124790192e-02 1.665210872888565063e-01 8.261851221323013306e-02 1.478432863950729370e-01 8.834857493638992310e-03 3.815387189388275146e-02 2.147780060768127441e-01 2.624931931495666504e-01 -1.398910116404294968e-02 3.810838563367724419e-03 5.896613374352455139e-02 -3.968905285000801086e-02 -3.155855834484100342e-01 7.234784960746765137e-02 -1.353087276220321655e-01 1.272183507680892944e-01 1.395296752452850342e-01 2.122838795185089111e-01 9.292377531528472900e-02 2.167461961507797241e-01 4.782111942768096924e-02 -2.109098583459854126e-01 -2.028082609176635742e-01 -8.659738115966320038e-03
-6.794613599777221680e-02 -2.864196300506591797e-01 6.409163773059844971e-02 1.754397898912429810e-01 8.294855803251266479e-02 -8.712498098611831665e-02 2.411894053220748901e-01 5.061354860663414001e-02 2.815817892551422119e-01 -8.234816789627075195e-02 -3.559370711445808411e-02 1.281614154577255249e-01 1.536553204059600830e-01 1.059340965002775192e-02 2.262219339609146118e-01 1.869188994169235229e-02 2.450049221515655518e-01 -9.355795569717884064e-03 -1.174568161368370056e-01 1.844100058078765869e-01 -2.528609335422515869e-01 -7.385156303644180298e-02 2.164913341403007507e-02 1.734062135219573975e-01 -2.012523710727691650e-01 2.267623506486415863e-02 2.660805583000183105e-01 3.763721883296966553e-01 -4.404860734939575195e-02 -2.840584516525268555e-01 2.054579704999923706e-01 1.951455771923065186e-01
-5.498144030570983887e-02 5.029471591114997864e-03 1.494770348072052002e-01 -9.314431995153427124e-02 -1.920570731163024902e-01 -3.736335635185241699e-01 -1.625326871871948242e-01 1.134019121527671814e-01 -9.905520826578140259e-02 -1.983848512172698975e-01 5.517922341823577881e-02 1.141295805573463440e-01 1.153154447674751282e-01 -1.142624691128730774e-01 1.378687769174575806e-01 4.414512589573860168e-02 1.378911733627319336e-01 2.489209771156311035e-01 -6.250145286321640015e-02 2.153782397508621216e-01 -1.867035776376724243e-01 2.965291440486907959e-01 -1.907666623592376709e-01 -7.276532053947448730e-02 -3.558209538459777832e-01 3.426300585269927979e-01 -1.505918204784393311e-01 6.825676560401916504e-02 1.874761879444122314e-01 -3.555726632475852966e-02 -1.284296810626983643e-01 1.327691525220870972e-01
8.497442305088043213e-02 -1.007860451936721802e-01 5.302269458770751953e-01 -5.931357666850090027e-02 -2.575853466987609863e-01 -2.809410691261291504e-01 8.045158535242080688e-02 3.692156076431274414e-01 -8.106308430433273315e-02 -5.456133559346199036e-02 1.037841811776161194e-01 3.101969137787818909e-02 -1.481140311807394028e-02 -1.059199795126914978e-01 1.127315238118171692e-01 1.944625973701477051e-01 -2.970982575789093971e-03 -7.177291065454483032e-02 -1.236425936222076416e-01 9.340260922908782959e-02 -3.146084770560264587e-02 -1.035260483622550964e-01 6.484998762607574463e-02 2.736743986606597900e-01 -1.388500034809112549e-01 1.546451896429061890e-01 2.403025049716234207e-03 3.979882299900054932e-01 -3.572980687022209167e-02 -3.393383231014013290e-03 6.125802919268608093e-02 5.488569382578134537e-03
1.669246889650821686e-02 1.114771217107772827e-01 8.848968893289566040e-02 -3.723681345582008362e-02 -2.824560403823852539e-01 -3.689534962177276611e-01 -1.390368044376373291e-01 -8.300463110208511353e-02 6.870780140161514282e-03 1.661597192287445068e-01 1.543134003877639771e-01 1.393136531114578247e-01 2.754689753055572510e-01 -1.115164756774902344e-01 8.019880950450897217e-02 1.690159589052200317e-01 2.293601334095001221e-01 6.981201469898223877e-02 1.700203120708465576e-01 2.049178481101989746e-01 -1.286360323429107666e-01 -1.538963168859481812e-01 -7.332520093768835068e-03 1.446012705564498901e-01 2.829158306121826172e-01 2.365977913141250610e-01 5.256951600313186646e-02 1.714565902948379517e-01 -3.463717699050903320e-01 -1.095167919993400574e-01 2.138861864805221558e-01 7.928083837032318115e-02
2.987471520900726318e-01 -1.923309862613677979e-01 2.447346039116382599e-02 1.545747369527816772e-01 -1.839146167039871216e-01 -5.964330956339836121e-02 -1.037372723221778870e-01 1.499184966087341309e-01 -8.824668079614639282e-02 -1.051680445671081543e-01 1.650839298963546753e-01 8.232197910547256470e-02 1.327831745147705078e-01 8.833783864974975586e-02 2.403248250484466553e-01 -1.579148769378662109e-01 2.104661017656326294e-01 -1.903829425573348999e-01 -1.091159507632255554e-01 2.253906279802322388e-01 -3.379022181034088135e-01 -2.127920836210250854e-01 -2.486267834901809692e-01 -5.934485234320163727e-03 2.385748177766799927e-01 -2.064124494791030884e-01 -1.508733537048101425e-02 8.595164865255355835e-02 -6.128941196948289871e-03 -3.247552812099456787e-01 -1.730861663818359375e-01 -1.023852452635765076e-01
1.787520796060562134e-01 1.197833120822906494e-01 1.042563188821077347e-02 1.471842080354690552e-02 -1.491495519876480103e-01 -2.237764298915863037e-01 -7.346490025520324707e-02 -3.798164054751396179e-02 -2.053116410970687866e-01 1.943755298852920532e-01 2.310368865728378296e-01 -1.630758494138717651e-01 -4.587009176611900330e-02 1.487261950969696045e-01 3.235190212726593018e-01 -5.868329200893640518e-03 1.287800222635269165e-01 2.401567250490188599e-02 -2.027182877063751221e-01 6.916161626577377319e-02 -3.646754026412963867e-01 -2.233425825834274292e-01 -1.476060003042221069e-01 -1.847725734114646912e-02 2.570960670709609985e-02 -6.922620534896850586e-02 9.289356321096420288e-02 2.246226966381072998e-01 2.014907747507095337e-01 -3.984782099723815918e-01 2.025409191846847534e-01 1.113643944263458252e-01
-7.601111382246017456e-02 -1.416306048631668091e-01 4.895656704902648926e-01 -3.913812711834907532e-02 -2.739560008049011230e-01 -2.043707668781280518e-01 -3.101638145744800568e-02 2.922707498073577881e-01 1.326026320457458496e-01 -8.630477637052536011e-02 8.524733036756515503e-02 1.281428337097167969e-01 -1.704040020704269409e-01 -1.259271055459976196e-01 2.465968430042266846e-01 9.220694191753864288e-03 3.624789416790008545e-02 -2.961340248584747314e-01 5.567452684044837952e-02 9.293258935213088989e-02 -1.881563514471054077e-01 -2.799653708934783936e-01 2.262355387210845947e-01 1.214702576398849487e-01 -9.367836266756057739e-02 2.034058421850204468e-01 3.411169629544019699e-03 8.210530132055282593e-02 -9.479597955942153931e-02 -1.313531398773193359e-01 -9.982895571738481522e-04 1.078588068485260010e-01
1.417529731988906860e-01 1.704552322626113892e-01 4.159570932388305664e-01 1.304545700550079346e-01 -2.254378497600555420e-01 -1.952295601367950439e-01 -1.739795655012130737e-01 -1.759468019008636475e-02 2.887119650840759277e-01 -1.252350211143493652e-01 1.484136581420898438e-01 6.046937778592109680e-02 5.616424977779388428e-02 -2.162213437259197235e-02 1.683694273233413696e-01 1.269079148769378662e-01 7.915630936622619629e-02 -3.671025857329368591e-02 4.612873867154121399e-02 2.233424186706542969e-01 -2.734807729721069336e-01 -3.213030397891998291e-01 5.034089460968971252e-02 2.275771796703338623e-01 1.266808956861495972e-01 1.192741841077804565e-01 3.264411985874176025e-01 1.170235127210617065e-01 3.331194445490837097e-02 -9.600159525871276855e-02 -2.283612824976444244e-02 -1.230590417981147766e-01
-1.323356032371520996e-01 -8.700893819332122803e-02 -2.552738040685653687e-02 1.220538318157196045e-01 -8.502710610628128052e-03 -2.638525068759918213e-01 -2.321089059114456177e-01 -1.162101626396179199e-01 1.873818039894104004e-01 1.914104819297790527e-01 1.567503064870834351e-01 5.148767679929733276e-02 5.757842678576707840e-03 -3.563611209392547607e-01 1.843534968793392181e-02 2.229975908994674683e-02 2.126574069261550903e-01 8.828552672639489174e-04 -2.461005151271820068e-01 2.575556039810180664e-01 -2.844439148902893066e-01 2.935737371444702148e-03 2.057804614305496216e-01 1.090624555945396423e-01 -2.008633762598037720e-01 1.691075414419174194e-01 -6.267423182725906372e-02 3.497045040130615234e-01 -1.299922168254852295e-01 -2.655324041843414307e-01 -4.943745583295822144e-02 5.627712234854698181e-02
-1.016442030668258667e-01 -1.012745574116706848e-01 -1.617405563592910767e-01 -4.927598685026168823e-02 -3.102344870567321777e-01 -3.391721248626708984e-01 -3.305755257606506348e-01 7.378227263689041138e-02 -2.385433316230773926e-01 -7.806347310543060303e-02 1.560896784067153931e-01 1.214256584644317627e-01 -1.516977995634078979e-01 -4.146292805671691895e-02 1.967534571886062622e-01 7.553058117628097534e-02 -1.943001002073287964e-01 2.399344444274902344e-01 2.863490581512451172e-02 7.930559664964675903e-02 -8.418697118759155273e-02 -2.749234735965728760e-01 5.264170095324516296e-02 2.942563891410827637e-01 -3.204073011875152588e-02 2.164092659950256348e-02 2.621807157993316650e-01 2.143816351890563965e-01 4.370488598942756653e-02 -1.113279685378074646e-01 1.396110057830810547e-01 1.706346124410629272e-01
3.976025432348251343e-02 5.517549812793731689e-02 -1.004850789904594421e-01 -1.146851480007171631e-02 -2.202334627509117126e-02 -2.540301382541656494e-01 -8.393789827823638916e-02 -2.084096968173980713e-01 4.441782366484403610e-04 5.685585364699363708e-02 -1.126234754920005798e-01 -4.540687799453735352e-02 -3.418321534991264343e-02 2.426981031894683838e-01 9.015382081270217896e-02 -1.666976809501647949e-01 -8.157265186309814453e-02 1.113390997052192688e-01 1.687452383339405060e-02 1.451183110475540161e-01 -2.823464572429656982e-01 -1.738290190696716309e-01 -2.320217341184616089e-01 1.345119774341583252e-01 -9.511976689100265503e-02 1.991014182567596436e-01 3.646193444728851318e-01 3.858258724212646484e-01 -1.643222719430923462e-01 -3.352780044078826904e-01 -8.910825103521347046e-02 -2.357426136732101440e-01
-2.005567997694015503e-01 1.116093015298247337e-03 6.998022086918354034e-03 -1.195271462202072144e-01 -1.532681435346603394e-01 -2.016588896512985229e-01 -1.911959052085876465e-01 6.389039009809494019e-02 1.725448220968246460e-01 5.398147553205490112e-02 -6.309559196233749390e-02 1.804511100053787231e-01 -1.717043071985244751e-01 1.600935012102127075e-01 1.718611165415495634e-04 -1.137640178203582764e-01 1.220863312482833862e-01 -1.539857685565948486e-01 1.155495718121528625e-01 1.884716302156448364e-01 -4.597379863262176514e-01 9.168389439582824707e-02 -2.518863976001739502e-01 1.533997803926467896e-01 5.453386530280113220e-02 3.823343813419342041e-01 -2.108564823865890503e-01 2.547434568405151367e-01 -3.548155725002288818e-02 -2.098158746957778931e-01 -5.149745941162109375e-02 -5.182492360472679138e-02
1.424520462751388550e-01 -5.360670387744903564e-02 -8.221878670156002045e-03 2.380342483520507812e-01 -1.388667970895767212e-01 -2.275916934013366699e-01 -2.663712501525878906e-01 1.964035183191299438e-01 2.153220623731613159e-01 2.181524038314819336e-01 2.482265681028366089e-01 -3.388308733701705933e-02 6.289602071046829224e-02 2.108366042375564575e-02 2.510900795459747314e-01 -8.949637413024902344e-02 -1.125534414313733578e-03 1.193987429141998291e-01 -1.670067757368087769e-01 3.393160700798034668e-01 -3.176870942115783691e-02 -4.786618053913116455e-03 1.240733638405799866e-01 7.390781491994857788e-02 -8.326431363821029663e-02 4.096820950508117676e-02 -2.165711969137191772e-01 4.598541259765625000e-01 6.626661121845245361e-02 -1.700583845376968384e-01 1.613410115242004395e-01 4.273431003093719482e-02
-5.960478633642196655e-02 -1.467247605323791504e-01 2.367075830698013306e-01 -1.003383398056030273e-01 -7.880030572414398193e-02 -2.919704914093017578e-01 -2.725224196910858154e-01 1.860326826572418213e-01 9.294273704290390015e-02 -2.150105983018875122e-01 -2.225138545036315918e-01 -1.410797536373138428e-01 1.125015094876289368e-01 -1.893180459737777710e-01 2.124406844377517700e-01 -1.253152918070554733e-02 2.099600136280059814e-01 -1.168021839112043381e-02 -3.147467970848083496e-01 3.031045496463775635e-01 1.856093108654022217e-02 6.847709417343139648e-02 8.932574838399887085e-02 -7.437604665756225586e-02 -2.812811546027660370e-02 4.143956005573272705e-01 -9.107280522584915161e-02 7.074207067489624023e-02 -1.586863584816455841e-02 -2.234705090522766113e-01 1.450774725526571274e-02 2.238612063229084015e-02
2.828516252338886261e-02 -2.558888494968414307e-01 2.615736722946166992e-01 1.902018189430236816e-01 -1.454213559627532959e-01 -1.437681019306182861e-01 9.543459117412567139e-02 -1.825632899999618530e-02 1.479225307703018188e-01 -8.553163707256317139e-02 5.112203955650329590e-02 1.881307810544967651e-01 -7.236492633819580078e-02 8.069883286952972412e-02 3.790876641869544983e-02 3.683042898774147034e-02 1.135593056678771973e-01 2.714836224913597107e-02 -1.679973155260086060e-01 4.132774770259857178e-01 -2.132281959056854248e-01 8.450866490602493286e-02 2.336483001708984375e-01 -1.200028285384178162e-01 -2.891456782817840576e-01 9.632723033428192139e-02 1.163475587964057922e-01 2.632961571216583252e-01 3.393132984638214111e-01 -2.175571322441101074e-01 -1.470841616392135620e-01 4.495928809046745300e-02
2.018133103847503662e-01 -1.969388723373413086e-01 1.736055016517639160e-01 1.674669384956359863e-01 -8.504702895879745483e-02 -1.601649969816207886e-01 -1.472100019454956055e-01 4.938466474413871765e-02 1.060584336519241333e-01 -4.516101442277431488e-03 4.047583043575286865e-02 1.087671443819999695e-01 3.043363094329833984e-01 -1.827693581581115723e-01 2.773116827011108398e-01 -4.087854027748107910e-01 1.415081471204757690e-01 -1.414182502776384354e-02 2.546439692378044128e-02 2.303204983472824097e-01 -1.790434718132019043e-01 -9.519173204898834229e-02 1.253661960363388062e-01 -7.926193624734878540e-02 -2.887876629829406738e-01 2.769549190998077393e-01 -1.029872149229049683e-02 1.466367114335298538e-02 4.156371206045150757e-02 -3.233029842376708984e-01 8.191436529159545898e-02 -1.065601874142885208e-02
-2.258153706789016724e-01 -1.855736374855041504e-01 5.354122072458267212e-02 -2.521698176860809326e-01 9.186533093452453613e-02 -1.916560530662536621e-02 -1.295739263296127319e-01 -2.212664783000946045e-01 -1.288927793502807617e-01 -1.483955681324005127e-01 1.208064518868923187e-02 -3.696952387690544128e-02 1.211303174495697021e-01 -9.696093946695327759e-02 4.155963063240051270e-01 -6.500002741813659668e-02 1.213928610086441040e-01 -6.664621829986572266e-02 -1.208066493272781372e-01 3.814524114131927490e-01 -1.356144845485687256e-01 -1.263287663459777832e-01 -2.777012251317501068e-02 9.138863533735275269e-02 2.861052006483078003e-02 5.608325079083442688e-02 2.144494652748107910e-02 1.742297559976577759e-01 1.503016203641891479e-01 -4.585561454296112061e-01 -2.039029747247695923e-01 2.049706317484378815e-02
1.975298225879669189e-01 -2.373308092355728149e-01 1.681980490684509277e-01 1.181984990835189819e-01 -1.330913454294204712e-01 -3.840221166610717773e-01 6.281322985887527466e-02 -7.493986189365386963e-02 -1.335144639015197754e-01 1.793457716703414917e-01 8.433762192726135254e-02 1.374335438013076782e-01 -1.862691193819046021e-01 -1.096632480621337891e-01 3.700182735919952393e-01 1.357874125242233276e-01 -8.532746136188507080e-02 -1.133598610758781433e-01 4.501041024923324585e-02 2.148205041885375977e-01 -1.935312151908874512e-01 3.980852290987968445e-02 -1.215540617704391479e-01 4.971987381577491760e-02 1.749791949987411499e-01 2.190260589122772217e-01 -1.385479718446731567e-01 2.144613713026046753e-01 7.517114281654357910e-02 -1.324471533298492432e-01 -2.955531477928161621e-01 1.751159876585006714e-01
-2.378695905208587646e-01 -1.237789243459701538e-01 -7.150506228208541870e-02 9.225331991910934448e-02 -1.351950168609619141e-01 -4.111323058605194092e-01 -3.294413387775421143e-01 -7.965575158596038818e-02 -3.677787259221076965e-02 -1.814753860235214233e-01 2.983695268630981445e-01 1.881686896085739136e-01 1.021059602499008179e-01 -1.638484895229339600e-01 1.836269199848175049e-01 -1.685297936201095581e-01 6.535863131284713745e-02 4.930094256997108459e-02 -1.780794858932495117e-01 1.824144423007965088e-01 1.203441694378852844e-01 -1.274042427539825439e-01 -1.824840158224105835e-01 1.682457178831100464e-01 8.698195219039916992e-02 2.924197018146514893e-01 2.123953402042388916e-01 7.856622338294982910e-02 -2.024123668670654297e-01 -3.468365967273712158e-02 6.671144161373376846e-03 5.991004779934883118e-02
-5.256363749504089355e-02 -1.169595718383789062e-01 3.988366723060607910e-01 7.337044458836317062e-03 -1.974268704652786255e-01 -1.501748263835906982e-01 -2.235697954893112183e-01 -8.454719185829162598e-02 1.804056763648986816e-01 1.585845947265625000e-01 -2.491366714239120483e-01 3.097920119762420654e-01 1.189174056053161621e-01 1.023688837885856628e-01 3.033584058284759521e-01 1.299195289611816406e-01 2.053284049034118652e-01 1.653774641454219818e-02 -3.264912590384483337e-02 7.918313890695571899e-02 -2.507083117961883545e-01 -1.068230159580707550e-02 1.004680395126342773e-01 2.652824223041534424e-01 2.316224873065948486e-01 2.522258758544921875e-01 2.065915316343307495e-01 2.890000306069850922e-02 -3.541572391986846924e-02 9.314931929111480713e-03 2.040450461208820343e-03 -3.429800271987915039e-02
6.748877465724945068e-02 -8.655941486358642578e-02 8.401956292800605297e-04 7.959493994712829590e-02 1.986121013760566711e-02 -2.779636085033416748e-01 -3.050715327262878418e-01 -3.279249370098114014e-01 -7.053187489509582520e-02 -1.447997391223907471e-01 -8.513364195823669434e-02 6.703642755746841431e-02 1.590488851070404053e-01 -5.101225804537534714e-03 6.902693212032318115e-02 1.310834586620330811e-01 -9.315978735685348511e-02 1.361652016639709473e-01 -1.103325262665748596e-01 3.707546293735504150e-01 -2.354848235845565796e-01 -3.757642209529876709e-01 5.933100730180740356e-02 2.394192963838577271e-01 -1.669614464044570923e-01 6.971989572048187256e-02 1.022942736744880676e-01 1.047190725803375244e-01 -8.282610028982162476e-02 -1.807412803173065186e-01 1.727575808763504028e-01 2.460001260042190552e-01
2.161524258553981781e-02 -2.808699309825897217e-01 1.300429850816726685e-01 -1.572550833225250244e-01 3.686544019728899002e-03 -1.739935427904129028e-01 -3.343536853790283203e-01 1.745623648166656494e-01 3.812276124954223633e-01 9.362296015024185181e-02 1.839494556188583374e-01 2.223985046148300171e-01 -1.309145987033843994e-01 -4.857683181762695312e-02 1.450811922550201416e-01 -3.429258987307548523e-02 8.374735713005065918e-02 -1.291491985321044922e-01 1.348093748092651367e-01 -6.802810728549957275e-02 -3.142457306385040283e-01 -1.846765428781509399e-01 -2.237147986888885498e-01 6.128297001123428345e-02 -1.570714265108108521e-01 2.275228798389434814e-01 -1.143821477890014648e-01 2.798653244972229004e-01 4.452309384942054749e-02 -4.227585718035697937e-02 6.453078985214233398e-02 -1.356374770402908325e-01
1.659202128648757935e-01 3.692480549216270447e-02 -6.713535636663436890e-02 3.382173180580139160e-02 -3.928313031792640686e-02 -2.335036993026733398e-01 -1.158576831221580505e-02 1.911994814872741699e-01 -1.384405046701431274e-01 -1.894229650497436523e-01 1.390442252159118652e-01 3.772731423377990723e-01 1.172767207026481628e-01 -1.135467812418937683e-01 1.168835535645484924e-01 1.669235229492187500e-01 -1.303103864192962646e-01 -2.399334907531738281e-01 2.603450231254100800e-02 3.212744593620300293e-01 -2.540574967861175537e-01 -2.151044905185699463e-01 -1.019517928361892700e-01 -9.886366128921508789e-02 -4.021854605525732040e-03 8.268161118030548096e-02 -5.470437929034233093e-02 4.632028341293334961e-01 1.870301365852355957e-02 -1.152504533529281616e-01 -4.592332616448402405e-02 -1.955497562885284424e-01
-1.892685294151306152e-01 -8.828621357679367065e-02 -1.046005040407180786e-01 4.846434667706489563e-02 -1.570553928613662720e-01 -4.446568787097930908e-01 -3.278693556785583496e-01 9.117459505796432495e-02 1.090335398912429810e-01 -1.025342121720314026e-01 -5.751961097121238708e-02 1.370252668857574463e-01 9.656714648008346558e-02 -9.495404548943042755e-03 2.535163760185241699e-01 -2.197862118482589722e-01 7.216274738311767578e-02 2.740951254963874817e-02 -1.029636114835739136e-01 2.279754281044006348e-01 1.366746276617050171e-01 -6.902353465557098389e-02 7.283402979373931885e-02 3.427039086818695068e-01 -1.563452780246734619e-01 3.435295820236206055e-01 1.161488518118858337e-01 5.769287049770355225e-02 -1.272800266742706299e-01 4.103873670101165771e-02 -1.683269441127777100e-01 1.348927319049835205e-01
1.443156301975250244e-01 -3.464259207248687744e-01 -2.496438473463058472e-02 1.521547883749008179e-01 -3.331618905067443848e-01 -2.336658388376235962e-01 9.604639559984207153e-02 2.294175513088703156e-02 -1.255668401718139648e-01 3.564499318599700928e-02 -1.721882522106170654e-01 2.460535764694213867e-01 -8.554763160645961761e-03 -5.399383604526519775e-03 1.273662000894546509e-01 2.152806371450424194e-01 -8.609379082918167114e-02 -1.225345656275749207e-01 -1.271657459437847137e-02 1.488485485315322876e-01 -6.709910184144973755e-02 5.163015797734260559e-02 -2.532947659492492676e-01 2.514244914054870605e-01 5.967953056097030640e-02 2.780348062515258789e-01 -8.975648321211338043e-03 3.401333093643188477e-01 -7.243014127016067505e-02 -3.105431795120239258e-01 -7.029929012060165405e-02 8.714701235294342041e-02
-2.312427386641502380e-02 -4.032048210501670837e-02 1.014732718467712402e-01 -2.495986223220825195e-02 -9.853187948465347290e-02 -9.197675436735153198e-02 -2.325078099966049194e-01 -4.030820727348327637e-02 6.251015514135360718e-02 -1.357549279928207397e-01 -1.116917580366134644e-01 1.660566776990890503e-01 -2.723879925906658173e-02 1.154022589325904846e-01 4.786633849143981934e-01 -2.258020639419555664e-01 -4.938866198062896729e-02 -8.086095750331878662e-02 8.107175119221210480e-03 6.504057347774505615e-02 -3.369655311107635498e-01 4.247177019715309143e-02 -3.524240478873252869e-02 2.601589858531951904e-01 2.015803456306457520e-01 6.425449252128601074e-02 -5.348693951964378357e-02 1.791594475507736206e-01 4.026849865913391113e-01 -3.372643589973449707e-01 1.816980168223381042e-02 5.488475039601325989e-02
-2.625665366649627686e-01 -2.470918893814086914e-01 1.351951956748962402e-01 2.586724236607551575e-03 -2.582591772079467773e-01 -6.021363139152526855e-01 -1.689767688512802124e-01 2.014649510383605957e-01 -1.332160085439682007e-01 -1.036679670214653015e-01 9.933158755302429199e-02 -5.601676180958747864e-02 -3.429560363292694092e-02 -2.179370522499084473e-01 -4.432705417275428772e-02 -3.659811615943908691e-02 2.504425309598445892e-02 8.344617486000061035e-02 2.426373027265071869e-02 -1.276268064975738525e-01 -6.067253276705741882e-02 -1.932176575064659119e-02 -1.038379073143005371e-01 6.056478247046470642e-02 -1.234017461538314819e-01 2.643901705741882324e-01 6.970487069338560104e-03 1.347123086452484131e-01 2.197009325027465820e-02 -2.287590950727462769e-01 2.236664295196533203e-01 1.034334450960159302e-01
-2.576763331890106201e-01 -1.238182038068771362e-01 3.565777093172073364e-02 1.319272667169570923e-01 -1.776630580425262451e-01 -1.365328729152679443e-01 1.584741473197937012e-02 6.319372355937957764e-02 1.986543834209442139e-01 -1.244040206074714661e-01 3.085795789957046509e-02 -7.503835856914520264e-02 8.187138289213180542e-02 7.830233126878738403e-02 7.060226798057556152e-02 -7.063156366348266602e-02 4.141607284545898438e-01 -3.916462659835815430e-01 -5.311556532979011536e-02 9.140949696302413940e-03 -2.907271385192871094e-01 -1.563467234373092651e-01 -2.427471429109573364e-01 2.863525450229644775e-01 -1.499996036291122437e-01 2.025002092123031616e-01 4.625423997640609741e-02 1.893627494573593140e-01 -1.977533251047134399e-01 -1.255887746810913086e-01 -1.402832567691802979e-01 8.391504734754562378e-02
8.923738449811935425e-02 -6.050857156515121460e-02 8.940533548593521118e-02 2.295074984431266785e-03 -2.822353243827819824e-01 -2.767736613750457764e-01 2.521409094333648682e-02 2.783824801445007324e-01 -1.839518398046493530e-01 -6.495468318462371826e-02 4.726331681013107300e-02 -1.332426369190216064e-01 2.471735142171382904e-02 -1.698801517486572266e-01 3.047917224466800690e-02 1.522818058729171753e-01 -5.566608533263206482e-02 -2.409930527210235596e-01 -5.184075795114040375e-03 1.644389629364013672e-01 -4.783028960227966309e-01 3.281929064542055130e-03 -1.062187477946281433e-01 9.259089827537536621e-02 1.925706863403320312e-01 -1.518186777830123901e-01 -1.227120608091354370e-01 2.016297280788421631e-01 6.253665778785943985e-03 -3.709694147109985352e-01 -1.510321795940399170e-01 -1.454424113035202026e-01
1.477458328008651733e-01 3.985268250107765198e-02 4.246741235256195068e-01 -7.940740138292312622e-02 -8.316365629434585571e-02 -1.581750661134719849e-01 -1.991835385560989380e-01 2.112863808870315552e-01 -3.693163767457008362e-02 -1.356131490319967270e-02 5.806219764053821564e-03 2.464513629674911499e-01 -1.375387907028198242e-01 -7.044461090117692947e-03 4.406075179576873779e-01 3.506188094615936279e-02 8.505162596702575684e-02 -1.560213565826416016e-01 -1.774157434701919556e-01 6.884966045618057251e-02 -2.560388743877410889e-01 -2.161169946193695068e-01 2.291621267795562744e-01 4.183603823184967041e-02 -4.026082344353199005e-03 3.236228972673416138e-02 1.755716651678085327e-01 1.301376074552536011e-01 -3.970223478972911835e-03 -2.141704708337783813e-01 -9.282770752906799316e-02 2.436791062355041504e-01
-1.354425102472305298e-01 -3.131970763206481934e-01 8.538294583559036255e-02 -2.021920084953308105e-01 -1.175539344549179077e-01 -2.920286357402801514e-01 -1.040831860154867172e-02 7.338638603687286377e-02 -7.063857465982437134e-02 -2.130053788423538208e-01 7.093662768602371216e-02 -1.479484513401985168e-02 -4.266158863902091980e-02 -6.094143912196159363e-02 3.895379900932312012e-01 -1.171318367123603821e-01 -1.474759578704833984e-01 7.639739662408828735e-02 -2.226535677909851074e-01 1.302474290132522583e-01 -6.717700511217117310e-02 -4.306559264659881592e-02 1.034496128559112549e-01 3.029906935989856720e-02 -1.560180038213729858e-01 1.672341302037239075e-02 1.158844158053398132e-01 4.506839215755462646e-01 3.206111788749694824e-01 -1.355526000261306763e-01 1.151779741048812866e-01 1.283801794052124023e-01
-6.235553696751594543e-02 -4.175626635551452637e-01 1.478854417800903320e-01 2.293594777584075928e-01 -3.057442372664809227e-03 -7.771659642457962036e-02 5.824321508407592773e-02 5.442861095070838928e-02 3.045625388622283936e-01 1.262187510728836060e-01 -7.794086635112762451e-02 7.583970669656991959e-03 -1.130779683589935303e-01 -2.469635754823684692e-01 7.287852466106414795e-02 -4.279847070574760437e-02 2.544120252132415771e-01 -9.698092192411422729e-02 -8.331926167011260986e-02 2.714226245880126953e-01 -1.343871951103210449e-01 6.687884777784347534e-02 8.744174987077713013e-02 7.879728078842163086e-02 -1.012324988842010498e-01 2.458127140998840332e-01 2.688450515270233154e-01 3.042995929718017578e-01 1.998229473829269409e-01 -2.287302017211914062e-01 -2.497029025107622147e-03 1.421241611242294312e-01
-1.174886599183082581e-01 -1.587782800197601318e-01 -2.317220419645309448e-01 1.136455833911895752e-01 -3.609371185302734375e-02 -2.008690387010574341e-01 5.546902865171432495e-02 5.835031159222126007e-03 -6.765347719192504883e-02 1.132752150297164917e-01 5.235007405281066895e-02 -1.513005644083023071e-01 1.904308646917343140e-01 -8.107730001211166382e-02 3.762350678443908691e-01 -1.203351542353630066e-01 -9.132074564695358276e-02 3.804451972246170044e-02 -4.600182175636291504e-02 3.697591423988342285e-01 -2.188426703214645386e-01 -2.186781615018844604e-01 1.249894127249717712e-02 3.297264277935028076e-01 -1.697647152468562126e-03 1.215407475829124451e-01 9.913952648639678955e-02 1.153810396790504456e-01 5.803431943058967590e-02 -3.342002928256988525e-01 1.837446987628936768e-01 2.602934241294860840e-01
-1.602993309497833252e-01 1.242966949939727783e-02 1.814545094966888428e-01 -1.169413328170776367e-01 -3.062772005796432495e-02 -6.359887868165969849e-02 -3.844537734985351562e-01 -7.021135836839675903e-02 1.131297722458839417e-01 1.545699089765548706e-01 2.209267951548099518e-02 2.252522259950637817e-01 -2.370696812868118286e-01 1.109436228871345520e-01 1.229689419269561768e-01 -1.292261332273483276e-01 1.791831403970718384e-01 -2.389165610074996948e-01 1.256368011236190796e-01 1.676725298166275024e-01 -3.038676083087921143e-01 5.203352496027946472e-02 -2.900242209434509277e-01 7.988580316305160522e-02 2.077234350144863129e-02 2.987345755100250244e-01 5.121060181409120560e-03 1.217920240014791489e-02 -2.835790440440177917e-02 -3.863641321659088135e-01 -1.296379715204238892e-01 -7.888153940439224243e-02
-8.163163065910339355e-02 -2.128389328718185425e-01 6.438570469617843628e-02 2.549849450588226318e-03 2.630879171192646027e-02 -3.934021890163421631e-01 -8.896787464618682861e-02 -3.301683440804481506e-02 1.188070233911275864e-02 2.017547488212585449e-01 1.870223432779312134e-01 8.964336663484573364e-02 -6.049744784832000732e-02 -4.349169433116912842e-01 -3.634652495384216309e-02 -9.406352788209915161e-02 2.158156186342239380e-01 -1.737408041954040527e-01 -1.758953183889389038e-01 1.455342918634414673e-01 -2.836199402809143066e-01 -2.673638053238391876e-02 1.851940751075744629e-01 1.291449069976806641e-01 -2.444815337657928467e-01 1.837278604507446289e-01 -6.849045306444168091e-02 2.506413459777832031e-01 -1.047617122530937195e-01 -2.408381700515747070e-01 -1.048811391228809953e-04 3.937928751111030579e-02
9.485909342765808105e-02 -3.921351134777069092e-01 1.619961112737655640e-01 -5.963433161377906799e-02 -7.365549355745315552e-02 -3.915814757347106934e-01 -8.404666930437088013e-02 -1.551206409931182861e-02 -3.514450788497924805e-02 -1.656682491302490234e-01 6.691631674766540527e-02 -1.228302717208862305e-02 -1.358212679624557495e-01 -2.095038816332817078e-02 1.493125855922698975e-01 -1.904958039522171021e-01 -9.975875727832317352e-03 -7.247244566679000854e-02 -3.104365244507789612e-02 1.890493482351303101e-01 -2.725034952163696289e-01 1.953915953636169434e-01 1.614599525928497314e-01 -1.684162169694900513e-01 -2.973839044570922852e-01 2.736457288265228271e-01 1.756448745727539062e-01 1.055254936218261719e-01 -5.749950930476188660e-02 -3.131224811077117920e-01 9.261191636323928833e-02 -8.018089085817337036e-02
7.112561166286468506e-02 -1.224910840392112732e-01 2.999952761456370354e-03 -1.385036557912826538e-01 -1.854036003351211548e-02 6.785156577825546265e-02 -8.609330654144287109e-02 -2.240184321999549866e-02 7.035870850086212158e-02 3.012907803058624268e-01 -9.148344397544860840e-02 7.876488566398620605e-02 5.438189953565597534e-02 -3.522823005914688110e-02 3.283420205116271973e-01 1.623422652482986450e-01 -1.787040829658508301e-01 1.210041195154190063e-01 -1.956099420785903931e-01 3.792298734188079834e-01 -3.031572997570037842e-01 3.725604340434074402e-02 -2.247988432645797729e-01 1.200595349073410034e-01 7.910744845867156982e-02 7.308276742696762085e-02 1.921055912971496582e-01 3.205346465110778809e-01 -2.185858413577079773e-02 -1.194151714444160461e-01 3.551880717277526855e-01 -1.420655846595764160e-01
-1.085301041603088379e-01 -1.284283399581909180e-01 3.062395378947257996e-02 3.129579825326800346e-03 -1.586422771215438843e-01 -1.686165928840637207e-01 1.855432540178298950e-01 -3.487449139356613159e-02 4.793774336576461792e-02 3.516928106546401978e-02 1.022310405969619751e-01 -9.628082625567913055e-03 -1.682616472244262695e-01 -1.086360681802034378e-02 8.545221388339996338e-02 4.241771623492240906e-02 -9.249719441868364811e-04 1.397027075290679932e-01 -2.503519654273986816e-01 5.189555287361145020e-01 -3.430281281471252441e-01 1.590783596038818359e-01 3.247949182987213135e-01 9.086074680089950562e-02 -8.231593668460845947e-02 1.693073362112045288e-01 6.738132983446121216e-02 3.968017995357513428e-01 -1.269453912973403931e-01 -2.552718669176101685e-02 -9.673126041889190674e-04 8.658734709024429321e-02
-4.950733482837677002e-02 8.746486902236938477e-02 1.124297901988029480e-01 2.068789489567279816e-02 -2.409467697143554688e-01 -3.015410304069519043e-01 -8.011914044618606567e-02 1.856404356658458710e-02 2.845887243747711182e-01 1.504906266927719116e-01 -5.088415369391441345e-02 1.617348641157150269e-01 1.729132682085037231e-01 -1.023209691047668457e-01 2.637667953968048096e-01 1.944811195135116577e-01 1.862824261188507080e-01 -4.610123485326766968e-02 3.007619976997375488e-01 2.426503598690032959e-01 -1.490205973386764526e-01 -1.254517138004302979e-01 1.867158263921737671e-01 1.707084029912948608e-01 2.999439239501953125e-01 2.130943983793258667e-01 4.662161692976951599e-02 1.516071408987045288e-01 -2.404490560293197632e-01 -1.738974750041961670e-01 6.467767059803009033e-02 6.966234184801578522e-03
-1.593936979770660400e-01 -8.598611503839492798e-02 3.621752560138702393e-02 8.284312486648559570e-02 -1.734041422605514526e-02 -3.014843165874481201e-01 7.806332409381866455e-02 -8.163864910602569580e-02 7.386918365955352783e-02 9.272847324609756470e-02 -5.454459693282842636e-03 1.652572154998779297e-01 -1.940433681011199951e-01 6.262072175741195679e-02 1.758558116853237152e-02 -3.500832989811897278e-02 1.159711480140686035e-01 4.351809993386268616e-02 -2.613623440265655518e-01 4.365624785423278809e-01 -3.290295004844665527e-01 7.614842057228088379e-02 1.690073907375335693e-01 2.116139084100723267e-01 -2.693635523319244385e-01 3.865002095699310303e-02 2.549483180046081543e-01 2.987533807754516602e-01 1.024127304553985596e-01 -1.579306125640869141e-01 8.478467911481857300e-02 1.949470341205596924e-01
-3.343611210584640503e-02 5.644230544567108154e-02 -1.259755529463291168e-02 -1.565562933683395386e-01 -6.855341047048568726e-02 7.175771892070770264e-02 -1.230832040309906006e-01 3.070815801620483398e-01 -1.254312098026275635e-01 1.385834813117980957e-01 -9.567119926214218140e-02 2.411498129367828369e-01 9.229023009538650513e-02 -2.715448662638664246e-02 2.779769897460937500e-01 6.218522042036056519e-02 6.379812955856323242e-02 5.355858057737350464e-02 -1.470760554075241089e-01 2.283951453864574432e-02 -3.425970375537872314e-01 4.368234798312187195e-02 -2.922673150897026062e-02 8.128257095813751221e-02 -1.934558153152465820e-01 -2.781345695257186890e-02 3.348537683486938477e-01 2.430902719497680664e-01 -1.973237544298171997e-01 -4.110178649425506592e-01 -9.263968467712402344e-02 -2.781834602355957031e-01
1.359023600816726685e-01 -1.051096618175506592e-01 1.874747872352600098e-01 -1.083110366016626358e-02 -8.691287040710449219e-02 -4.685519039630889893e-01 1.878599673509597778e-01 1.508211791515350342e-01 -3.176146447658538818e-01 1.647387146949768066e-01 1.657930314540863037e-01 1.676926761865615845e-01 -1.795924752950668335e-01 -1.401026993989944458e-01 1.623190790414810181e-01 8.315043151378631592e-02 1.817370504140853882e-01 -4.908433649688959122e-03 -1.653590239584445953e-02 2.912314534187316895e-01 -2.064920812845230103e-01 2.437794581055641174e-02 -6.973298639059066772e-02 1.865754127502441406e-01 1.146060377359390259e-01 7.439803332090377808e-02 -1.800529360771179199e-01 1.468524932861328125e-01 2.376385498791933060e-03 -1.527832895517349243e-01 -2.690789699554443359e-01 1.089096218347549438e-01
8.056970685720443726e-02 -7.238814234733581543e-02 3.283934295177459717e-02 2.285145409405231476e-02 -1.498301774263381958e-01 1.160889193415641785e-01 -6.801748275756835938e-02 1.685096649453043938e-03 1.260311454534530640e-01 -3.337195143103599548e-02 -8.206094801425933838e-02 1.818548738956451416e-01 2.316863089799880981e-01 -3.816733136773109436e-02 9.101844578981399536e-02 -1.785451769828796387e-01 3.070132136344909668e-01 -9.602714329957962036e-02 -1.199177131056785583e-01 2.958487868309020996e-01 -4.035719931125640869e-01 -2.237053662538528442e-01 -7.167652249336242676e-02 1.968464851379394531e-01 2.384946495294570923e-01 7.049465924501419067e-02 -1.657404601573944092e-01 1.253552287817001343e-01 5.437861755490303040e-02 -4.227322041988372803e-01 -1.165655925869941711e-01 -1.776130944490432739e-01
9.341978281736373901e-02 -1.066434159874916077e-01 -5.285215750336647034e-02 6.374388188123703003e-02 -1.394453793764114380e-01 -5.170783996582031250e-01 -2.608447968959808350e-01 2.652325928211212158e-01 7.671596016734838486e-03 8.501799404621124268e-02 1.880434006452560425e-01 3.293035924434661865e-01 2.547681927680969238e-01 2.531796321272850037e-02 -1.452495809644460678e-02 -1.412814110517501831e-02 3.828274831175804138e-02 4.537547938525676727e-03 6.894734501838684082e-02 1.416542567312717438e-02 -1.146692782640457153e-01 -3.483271002769470215e-01 3.046808950603008270e-02 -1.226959377527236938e-01 3.246469050645828247e-02 -6.255044788122177124e-02 -2.550488570705056190e-03 3.110846579074859619e-01 -1.576108485460281372e-01 -1.944398134946823120e-01 7.438287138938903809e-02 -6.294220685958862305e-02
-1.107761934399604797e-01 -1.573922336101531982e-01 -1.731341630220413208e-01 -1.073234481737017632e-03 -2.210526764392852783e-01 -3.581577166914939880e-02 -1.776323765516281128e-01 -1.423802971839904785e-01 2.595637738704681396e-02 -1.743871346116065979e-02 5.015977472066879272e-02 1.485136896371841431e-01 1.211412157863378525e-02 3.276666700839996338e-01 2.291144579648971558e-01 3.041520416736602783e-01 3.308754861354827881e-01 -3.628281131386756897e-02 -1.936249285936355591e-01 3.877190053462982178e-01 -2.463482469320297241e-01 -1.300568729639053345e-01 -5.247006937861442566e-02 1.715658009052276611e-01 -8.543517440557479858e-03 5.927734822034835815e-02 1.613068431615829468e-01 4.449462518095970154e-02 1.346187889575958252e-01 -1.768520325422286987e-01 -2.443466931581497192e-01 -6.205208599567413330e-02
3.258931040763854980e-01 -2.267721593379974365e-01 1.104124858975410461e-01 -9.921335428953170776e-02 -5.478042736649513245e-02 -2.503256499767303467e-01 5.217646062374114990e-02 -8.352588117122650146e-02 -1.351833790540695190e-01 1.291931420564651489e-01 2.008478045463562012e-01 2.324870675802230835e-01 -2.448360174894332886e-01 -3.428309559822082520e-01 3.500596284866333008e-01 6.356842070817947388e-02 -9.736435487866401672e-03 -7.864139229059219360e-02 6.503259390592575073e-02 1.988190859556198120e-01 -1.098191738128662109e-01 -5.147246643900871277e-02 -1.392891705036163330e-01 5.674971640110015869e-02 2.146570533514022827e-01 1.371737569570541382e-01 -8.008591830730438232e-02 8.948865532875061035e-02 8.606847375631332397e-02 -3.280712962150573730e-01 -4.781316965818405151e-02 1.659668684005737305e-01
5.770742148160934448e-02 -2.362328320741653442e-01 2.693461477756500244e-01 -5.214769020676612854e-02 -1.812985688447952271e-01 -1.050401628017425537e-01 -1.616986691951751709e-01 4.116992279887199402e-02 -2.060273438692092896e-01 1.291785389184951782e-02 8.525721728801727295e-02 -2.209157049655914307e-01 -4.580840095877647400e-02 -6.681122630834579468e-02 2.875444591045379639e-01 -7.977350801229476929e-02 4.862000793218612671e-02 3.004593253135681152e-01 -6.454868614673614502e-02 2.500864267349243164e-01 -3.111106455326080322e-01 -2.073950693011283875e-02 1.481319218873977661e-01 1.571020632982254028e-01 -2.541370689868927002e-01 1.809803396463394165e-01 2.039175331592559814e-01 -3.784433007240295410e-02 3.129653334617614746e-01 -2.225417345762252808e-01 -6.345711648464202881e-02 -6.717305630445480347e-02
-1.287883669137954712e-01 -2.148432284593582153e-01 3.559608459472656250e-01 -8.984804153442382812e-02 -6.659687310457229614e-02 7.362964749336242676e-02 -1.805899888277053833e-01 1.367157846689224243e-01 8.710386604070663452e-02 8.761404454708099365e-02 4.884899407625198364e-02 2.446874380111694336e-01 -1.505475640296936035e-01 -6.777833681553602219e-03 1.613361835479736328e-01 -1.581230610609054565e-01 -1.924359239637851715e-02 -8.947465568780899048e-02 3.047183454036712646e-01 2.076961100101470947e-01 -3.398821949958801270e-01 -1.950120776891708374e-01 -1.961889564990997314e-01 2.458127029240131378e-02 -4.865928739309310913e-02 3.038499951362609863e-01 -1.593562960624694824e-01 2.572651505470275879e-01 2.051703333854675293e-01 -1.192913353443145752e-01 -1.215491630136966705e-02 -1.014602854847908020e-01
1.078743115067481995e-02 -8.354912512004375458e-03 8.862063288688659668e-02 -7.402998208999633789e-02 -1.917885243892669678e-01 -1.956438124179840088e-01 -3.094034790992736816e-01 -1.648984663188457489e-02 -9.914475679397583008e-02 -3.117891959846019745e-02 -1.818912178277969360e-01 -7.282606791704893112e-03 1.763571649789810181e-01 1.277406364679336548e-01 -1.192222461104393005e-01 -1.205744072794914246e-01 1.600230187177658081e-01 -2.990907430648803711e-02 -6.251084059476852417e-02 -3.202427551150321960e-02 -1.584331840276718140e-01 -3.946690857410430908e-01 1.254222542047500610e-01 2.351318299770355225e-01 -4.200115427374839783e-02 -1.057778578251600266e-02 2.960412204265594482e-01 3.183819353580474854e-01 3.205868182703852654e-03 -4.352190494537353516e-01 -5.421082675457000732e-02 -1.695330590009689331e-01
8.963420242071151733e-02 -2.242833077907562256e-01 4.697597026824951172e-01 -3.599828109145164490e-02 -2.019858509302139282e-01 -2.605977952480316162e-01 9.777739644050598145e-03 3.410228192806243896e-01 -3.596744313836097717e-02 -1.225841045379638672e-01 1.317042410373687744e-01 1.666156053543090820e-01 -2.519100904464721680e-01 -1.196243017911911011e-01 2.632962167263031006e-01 1.095596253871917725e-01 1.041782740503549576e-02 -8.455587178468704224e-02 -1.777436435222625732e-01 -1.235701050609350204e-02 -1.252210438251495361e-01 6.449688225984573364e-02 5.469932779669761658e-02 2.668493390083312988e-01 -3.238551318645477295e-02 4.858065769076347351e-02 6.828011572360992432e-02 1.680797785520553589e-01 -1.358644366264343262e-01 -2.098758667707443237e-01 1.460644453763961792e-01 1.444250643253326416e-01
1.117246747016906738e-01 -1.967336982488632202e-01 -1.252026017755270004e-02 -1.230056583881378174e-01 -1.882412284612655640e-01 -1.822223812341690063e-01 3.454678133130073547e-02 5.210058391094207764e-02 -6.532770395278930664e-02 8.288614451885223389e-03 1.306694280356168747e-02 -4.765821993350982666e-02 1.361625343561172485e-01 1.111212521791458130e-01 -1.698662154376506805e-02 6.011912971735000610e-02 -2.004832178354263306e-01 -1.969251781702041626e-01 -2.488394379615783691e-01 3.416224122047424316e-01 -1.948787868022918701e-01 -1.284285485744476318e-01 2.332506142556667328e-02 6.044156476855278015e-02 1.097663864493370056e-01 7.082390785217285156e-02 1.140679419040679932e-01 4.018548130989074707e-01 -3.406687676906585693e-01 -3.087266385555267334e-01 -1.455510966479778290e-02 3.162237107753753662e-01
-1.319095939397811890e-01 -2.180067151784896851e-01 -1.177159994840621948e-01 -1.119333133101463318e-01 -3.725599646568298340e-01 -2.877424657344818115e-01 -3.471083343029022217e-01 8.749688416719436646e-02 -8.753505349159240723e-02 -1.468628644943237305e-01 1.987133324146270752e-01 1.229108273983001709e-01 -6.054670736193656921e-02 -2.299079895019531250e-01 1.174972876906394958e-01 -5.812146142125129700e-02 -2.365004718303680420e-01 2.521883547306060791e-01 5.335763469338417053e-02 1.388008743524551392e-01 -1.030302420258522034e-01 -1.191090494394302368e-01 -1.326789855957031250e-01 7.690943777561187744e-02 1.746461540460586548e-02 2.639243304729461670e-01 1.288905590772628784e-01 2.336037009954452515e-01 -9.779142215847969055e-03 -4.756445810198783875e-02 1.313218325376510620e-01 2.251764833927154541e-01
1.077462062239646912e-01 -1.101637408137321472e-01 5.427585244178771973e-01 -2.575531899929046631e-01 -2.702221870422363281e-01 -4.243464022874832153e-02 4.152696114033460617e-03 2.188113927841186523e-01 -8.807599544525146484e-02 3.440674918238073587e-04 6.345412135124206543e-02 4.060003906488418579e-02 -2.479396574199199677e-02 8.664382249116897583e-02 4.091926217079162598e-01 -8.814162760972976685e-02 -1.125164553523063660e-01 -6.914515793323516846e-02 -1.374701261520385742e-01 1.862599849700927734e-01 -1.635746210813522339e-01 -1.397447139024734497e-01 1.060724407434463501e-01 2.339541018009185791e-01 2.049491181969642639e-02 9.194309264421463013e-02 2.782428264617919922e-02 2.204209417104721069e-01 2.097425758838653564e-01 -8.860981464385986328e-02 -2.298882044851779938e-02 4.413536936044692993e-02
7.814074307680130005e-02 -1.674979925155639648e-01 -3.124088048934936523e-02 -1.240934338420629501e-02 -1.153873950242996216e-01 -1.807485520839691162e-01 -3.025651723146438599e-02 -1.330893635749816895e-01 2.571676075458526611e-01 -1.983688771724700928e-02 1.195295602083206177e-01 5.919814575463533401e-03 -6.588828563690185547e-02 -7.457607984542846680e-02 5.146048963069915771e-02 -2.679314836859703064e-02 1.352106034755706787e-01 -1.300501376390457153e-01 -2.706267833709716797e-01 3.742837011814117432e-01 -4.000779986381530762e-01 1.592185646295547485e-01 7.671523839235305786e-02 3.501165211200714111e-01 -2.897181808948516846e-01 -4.996402934193611145e-02 1.390404105186462402e-01 2.432138025760650635e-01 8.670922368764877319e-02 6.594356615096330643e-03 8.190896362066268921e-02 2.537416219711303711e-01
4.916908591985702515e-02 -9.779762476682662964e-02 2.108854800462722778e-01 -1.177339106798171997e-01 5.788747221231460571e-02 -3.784293532371520996e-01 -2.699946761131286621e-01 2.499244660139083862e-01 -1.514023989439010620e-01 -1.369921416044235229e-01 -1.076511368155479431e-01 -1.580964773893356323e-01 1.141636073589324951e-01 -1.376641392707824707e-01 1.253283172845840454e-01 2.293720282614231110e-02 1.593927741050720215e-01 2.300856821238994598e-02 -2.936708033084869385e-01 2.786910235881805420e-01 7.033183425664901733e-02 1.942584365606307983e-01 6.475056707859039307e-02 1.218073368072509766e-01 -5.948995240032672882e-03 4.138337373733520508e-01 1.463011372834444046e-02 -7.612872123718261719e-02 3.532631695270538330e-02 -2.515177726745605469e-01 1.660703867673873901e-02 -1.662126183509826660e-01
9.650288522243499756e-02 -2.634710669517517090e-01 -1.930623948574066162e-01 7.020603120326995850e-02 -1.853061765432357788e-01 -6.456010788679122925e-02 -2.763939201831817627e-01 1.071381270885467529e-01 -1.774176635080948472e-04 -1.918404735624790192e-02 5.164754018187522888e-02 -2.458205521106719971e-01 -2.053637504577636719e-01 1.215024217963218689e-01 3.573466837406158447e-01 -1.337969005107879639e-01 1.387785226106643677e-01 9.414502978324890137e-02 2.306725643575191498e-02 1.851436048746109009e-01 -2.751152813434600830e-01 1.130309849977493286e-01 8.381550014019012451e-02 1.692105829715728760e-01 2.275832593441009521e-01 5.310470610857009888e-02 3.220314085483551025e-01 2.931748032569885254e-01 -1.580334603786468506e-01 -6.761843711137771606e-02 1.117731332778930664e-01 -1.154396608471870422e-01
2.008316665887832642e-01 -2.573404014110565186e-01 6.431533955037593842e-03 1.239275932312011719e-01 -3.332314193248748779e-01 -2.172205895185470581e-01 6.200394779443740845e-02 4.235862195491790771e-02 -9.523537009954452515e-02 1.282262504100799561e-01 -1.162600517272949219e-01 1.474039405584335327e-01 -2.113869339227676392e-01 -1.476455032825469971e-01 1.157932206988334656e-01 2.605357766151428223e-01 -1.490039378404617310e-01 -3.229728341102600098e-01 4.729687049984931946e-02 1.991050839424133301e-01 -1.144210472702980042e-01 4.465265199542045593e-02 -2.212333232164382935e-01 9.051833301782608032e-02 -1.791499555110931396e-02 2.178328186273574829e-01 -1.313412785530090332e-01 2.967826128005981445e-01 -5.934611894190311432e-03 -2.870908975601196289e-01 3.661219403147697449e-02 1.677294522523880005e-01
-6.204302981495857239e-02 -1.581815928220748901e-01 2.588756754994392395e-02 -2.208895534276962280e-01 -4.129900336265563965e-01 -1.024832949042320251e-01 2.668109908699989319e-02 1.599053889513015747e-01 -2.456012740731239319e-02 -1.378886699676513672e-01 1.395127177238464355e-01 2.596416138112545013e-02 6.095890328288078308e-02 -1.379547566175460815e-01 4.282243549823760986e-01 -6.707946211099624634e-02 2.197051048278808594e-02 4.811004549264907837e-02 1.019620746374130249e-01 3.508390486240386963e-02 -2.324756383895874023e-01 -9.981919080018997192e-02 -1.427863836288452148e-01 6.768238544464111328e-02 -3.888559043407440186e-01 1.214908286929130554e-01 -1.372891068458557129e-01 8.786880970001220703e-02 3.282362520694732666e-01 -1.016692221164703369e-01 -1.263688504695892334e-01 -1.842800974845886230e-01
4.352358877658843994e-01 -9.349152445793151855e-02 -4.537903238087892532e-03 -1.010421887040138245e-01 -5.079478397965431213e-02 -2.018942385911941528e-01 -1.852336078882217407e-01 1.082274317741394043e-01 -8.182263374328613281e-02 1.841152459383010864e-02 -1.176177710294723511e-01 -1.241446845233440399e-02 -2.067523598670959473e-01 -1.452034413814544678e-01 5.258193612098693848e-02 7.417537271976470947e-02 -3.046360313892364502e-01 -2.581816315650939941e-01 1.462425291538238525e-01 4.618958756327629089e-02 -3.598046302795410156e-01 1.946787536144256592e-01 3.985992074012756348e-02 1.304124444723129272e-01 -7.901281118392944336e-02 3.160110116004943848e-01 1.332583725452423096e-01 2.278151959180831909e-01 4.273763671517372131e-02 -2.332470566034317017e-01 -8.347062766551971436e-02 -3.485992923378944397e-02
-1.665008217096328735e-01 -2.342698397114872932e-03 2.025296688079833984e-01 -1.367487162351608276e-01 -1.323328614234924316e-01 -2.324901819229125977e-01 -4.276551306247711182e-02 1.529785543680191040e-01 8.942681550979614258e-02 2.753273546695709229e-01 -1.117786508984863758e-03 5.448652803897857666e-02 6.623821705579757690e-02 3.826399445533752441e-01 -8.288686722517013550e-02 -2.218571007251739502e-01 2.695302665233612061e-01 7.187313586473464966e-02 -9.628692641854286194e-03 1.228584870696067810e-01 -3.538335263729095459e-01 -6.957890838384628296e-02 -1.311448961496353149e-01 -2.421757765114307404e-02 3.167013078927993774e-02 5.363564193248748779e-02 2.986254692077636719e-01 3.136292994022369385e-01 -5.101947486400604248e-02 -2.641664147377014160e-01 -6.002688780426979065e-02 -1.177277863025665283e-01
4.143318906426429749e-02 3.296797722578048706e-02 -1.258552670478820801e-01 -9.635044634342193604e-02 -2.597520947456359863e-01 -5.300976336002349854e-02 3.727762401103973389e-02 7.784837484359741211e-02 -9.352896362543106079e-02 4.424763917922973633e-01 5.740856006741523743e-02 1.538173556327819824e-01 1.103739440441131592e-01 1.005863770842552185e-01 3.404620289802551270e-01 1.655256301164627075e-01 5.510824173688888550e-02 1.301327347755432129e-01 -2.309102565050125122e-01 2.297444939613342285e-01 -3.591700196266174316e-01 -6.382649764418601990e-03 3.040274232625961304e-02 -3.776191547513008118e-02 7.896848767995834351e-02 4.710375890135765076e-02 2.618434429168701172e-01 3.039479255676269531e-01 -2.051378786563873291e-02 -1.856251806020736694e-01 -1.656079888343811035e-01 -8.982406556606292725e-02
2.169235944747924805e-01 -2.132461965084075928e-01 -9.770566970109939575e-02 1.167671829462051392e-01 -1.303313672542572021e-01 -3.143258094787597656e-01 -1.919079571962356567e-02 1.771357953548431396e-01 3.039997257292270660e-02 1.829185485839843750e-01 4.084419459104537964e-02 2.031621187925338745e-01 -1.989166252315044403e-02 5.916543304920196533e-02 3.422445356845855713e-01 -2.733679115772247314e-02 2.084721475839614868e-01 5.834035202860832214e-02 1.821735650300979614e-01 2.186756730079650879e-01 -2.511167526245117188e-01 -3.658408299088478088e-02 -3.636049628257751465e-01 1.236443873494863510e-02 -1.404978148639202118e-02 7.704581320285797119e-02 2.412947565317153931e-01 3.274545073509216309e-01 4.982443153858184814e-02 4.376956075429916382e-02 -1.778270751237869263e-01 -7.363305240869522095e-02
-2.080243639647960663e-02 -6.419005244970321655e-02 -2.740686237812042236e-01 -1.096995696425437927e-01 -3.802319169044494629e-01 -3.725949823856353760e-01 -3.299862146377563477e-01 1.836656332015991211e-01 -3.024419397115707397e-02 -7.720988988876342773e-02 7.712849974632263184e-02 -1.445174962282180786e-01 1.422588061541318893e-02 -2.859999835491180420e-01 2.431963384151458740e-01 1.335102319717407227e-01 9.987986832857131958e-02 1.088533177971839905e-01 2.402248233556747437e-02 -3.341441228985786438e-02 -6.629643589258193970e-02 -1.323301047086715698e-01 -2.556117437779903412e-02 1.187088266015052795e-01 -2.162221074104309082e-02 2.750161588191986084e-01 -9.618879295885562897e-03 3.464354276657104492e-01 -3.339027240872383118e-02 -8.878861367702484131e-02 1.184541806578636169e-01 1.009094864130020142e-01
3.210678696632385254e-01 -3.636122047901153564e-01 1.207939535379409790e-01 2.271880358457565308e-01 -3.559893667697906494e-01 -2.146820724010467529e-01 -9.183061122894287109e-02 1.369075179100036621e-01 4.763481765985488892e-02 1.356944888830184937e-01 1.841498315334320068e-01 -5.099939927458763123e-02 2.023048102855682373e-01 -1.351038925349712372e-03 2.794533669948577881e-01 -1.719639152288436890e-01 1.013136729598045349e-01 -1.469285339117050171e-01 -3.153335303068161011e-02 6.027369573712348938e-02 -1.299626231193542480e-01 -1.908044070005416870e-01 -2.183568030595779419e-01 -1.010073050856590271e-01 1.812118887901306152e-01 1.639951951801776886e-02 -2.703493274748325348e-02 1.030722111463546753e-01 -7.866232842206954956e-02 -2.434787005186080933e-01 -6.041030958294868469e-02 -1.774108707904815674e-01
2.517891228199005127e-01 -3.348205685615539551e-01 -4.155510663986206055e-02 2.616681158542633057e-02 -3.241160213947296143e-01 -3.762533962726593018e-01 1.952532678842544556e-01 -3.020487911999225616e-02 7.357738167047500610e-02 1.710093207657337189e-02 2.445685118436813354e-01 1.326376944780349731e-01 -3.939102962613105774e-02 -7.995229959487915039e-02 2.589411474764347076e-02 -5.102322623133659363e-02 -2.076452821493148804e-01 2.856359630823135376e-02 5.921798571944236755e-02 2.766267359256744385e-01 -2.330832928419113159e-01 -1.428208500146865845e-01 -1.941909939050674438e-01 1.552643030881881714e-01 3.368996456265449524e-02 2.530082464218139648e-01 -1.712532639503479004e-01 1.555815339088439941e-01 -1.801275908946990967e-01 -1.312012374401092529e-01 8.760108053684234619e-02 7.471369206905364990e-02
2.186906151473522186e-02 1.390416175127029419e-01 4.286316335201263428e-01 -9.903043508529663086e-02 -1.744901984930038452e-01 -3.952564671635627747e-02 -1.995718479156494141e-01 1.474431902170181274e-01 1.261079907417297363e-01 -6.069925799965858459e-02 4.973218590021133423e-02 1.605854928493499756e-01 1.676229238510131836e-01 1.009899824857711792e-01 3.705476820468902588e-01 -8.048079162836074829e-02 6.181742623448371887e-02 -1.035829819738864899e-02 -1.170940548181533813e-01 1.954704970121383667e-01 -2.646140754222869873e-01 -2.055078297853469849e-01 1.099689453840255737e-01 3.215695619583129883e-01 9.921140223741531372e-02 3.549597561359405518e-01 -5.434845760464668274e-02 2.455781586468219757e-02 8.124606311321258545e-02 -1.023857295513153076e-01 1.184028685092926025e-01 9.513110667467117310e-02
1.504246741533279419e-01 -1.684040576219558716e-01 6.633313745260238647e-02 -5.114359781146049500e-02 -2.023288458585739136e-01 -2.015006840229034424e-01 -1.387154161930084229e-01 1.301586329936981201e-01 -1.903414130210876465e-01 1.122608035802841187e-02 3.218724727630615234e-01 -1.685671061277389526e-01 8.924832195043563843e-02 -3.234274983406066895e-01 3.335409164428710938e-01 2.956768684089183807e-02 1.553394943475723267e-01 -5.366955697536468506e-02 -2.115998268127441406e-01 1.206011250615119934e-01 -2.776023745536804199e-01 1.919160038232803345e-01 -1.581709831953048706e-01 1.657279133796691895e-01 -2.859206497669219971e-01 -1.582106575369834900e-02 1.335345059633255005e-01 4.506838694214820862e-02 2.621856927871704102e-01 2.904956787824630737e-02 8.395285159349441528e-02 -1.180356717668473721e-03
2.111350893974304199e-01 -1.314652711153030396e-02 2.210966348648071289e-01 -9.068861603736877441e-02 -2.141710221767425537e-01 -9.413279592990875244e-02 -6.094554439187049866e-02 -1.283299028873443604e-01 8.563137799501419067e-02 -1.024817302823066711e-01 -1.810891479253768921e-01 4.269001632928848267e-02 9.204602241516113281e-02 -2.065177832264453173e-04 -5.139952409081161022e-04 1.826365888118743896e-01 1.133326962590217590e-01 -1.466823071241378784e-01 9.777332842350006104e-02 1.565555185079574585e-01 -2.865452468395233154e-01 -3.224450945854187012e-01 -1.514279693365097046e-01 -7.109029591083526611e-02 1.313862949609756470e-01 1.581140160560607910e-01 8.880724757909774780e-02 4.046352803707122803e-01 3.453218936920166016e-01 -3.208671808242797852e-01 -9.316718578338623047e-02 -4.115156084299087524e-02
-4.580758884549140930e-02 -1.259137094020843506e-01 1.919039040803909302e-01 1.922603994607925415e-01 -2.921008169651031494e-01 -2.601792216300964355e-01 -4.189897775650024414e-01 5.247263610363006592e-02 2.084070630371570587e-02 1.378686726093292236e-01 3.647536337375640869e-01 3.806728869676589966e-02 1.035056170076131821e-02 3.761959448456764221e-02 2.830202579498291016e-01 -3.213696926832199097e-02 -1.928637474775314331e-01 3.201228007674217224e-02 -5.383626744151115417e-02 4.328711330890655518e-02 -2.407728880643844604e-01 -3.055892884731292725e-01 -3.274095058441162109e-02 -8.481423556804656982e-02 -1.735157668590545654e-01 -1.104813814163208008e-01 7.562962174415588379e-02 -5.944698676466941833e-02 -1.593286730349063873e-02 -1.361357271671295166e-01 -9.104129672050476074e-02 -2.430725842714309692e-01
-7.582014054059982300e-02 -1.856018006801605225e-01 -1.028825268149375916e-01 -2.058553695678710938e-01 -4.500699639320373535e-01 -3.104107081890106201e-01 -1.942407041788101196e-01 1.536514014005661011e-01 -1.459793299436569214e-01 -3.335063531994819641e-02 2.847099443897604942e-03 -9.501451998949050903e-02 -9.631114453077316284e-02 -3.559981286525726318e-01 2.724953293800354004e-01 4.683637991547584534e-02 1.213174387812614441e-01 1.077903732657432556e-01 1.482724100351333618e-01 -9.263286739587783813e-02 -8.378256112337112427e-02 -5.254120007157325745e-02 -7.751323282718658447e-02 6.078237667679786682e-02 -9.522489458322525024e-02 2.540368437767028809e-01 4.925742372870445251e-02 2.866066992282867432e-01 1.312311738729476929e-01 -1.477476954460144043e-01 1.141431406140327454e-01 1.266223788261413574e-01
-2.978152222931385040e-02 2.488364279270172119e-02 -5.318014323711395264e-02 -2.570411562919616699e-01 8.366060443222522736e-03 -2.188766747713088989e-01 -1.811853647232055664e-01 -1.399525851011276245e-01 -1.684322208166122437e-01 3.670222684741020203e-02 -9.507858008146286011e-02 1.161393448710441589e-01 1.034526526927947998e-01 6.968501210212707520e-02 1.911542862653732300e-01 3.271332383155822754e-02 9.042158722877502441e-02 -3.672409951686859131e-01 -3.188268542289733887e-01 2.164825610816478729e-02 -1.280493587255477905e-01 -3.068729639053344727e-01 -1.964544653892517090e-01 1.936298906803131104e-01 -1.296018902212381363e-02 4.131668508052825928e-01 -8.172059059143066406e-02 7.177154719829559326e-02 5.941709503531455994e-02 -1.971168518066406250e-01 -2.664971863850951195e-03 -2.586077153682708740e-01
-1.615044027566909790e-01 -1.760841757059097290e-01 -1.941585391759872437e-01 -2.575124986469745636e-02 -2.832008004188537598e-01 -7.557056099176406860e-02 -1.206071525812149048e-01 6.144594773650169373e-02 1.507040262222290039e-01 8.071827143430709839e-02 -5.438681691884994507e-02 2.044614106416702271e-01 3.944197669625282288e-02 -1.487974226474761963e-01 1.725928038358688354e-01 3.312450349330902100e-01 -4.919761791825294495e-02 1.066808700561523438e-01 -1.891953498125076294e-01 3.162008821964263916e-01 -3.280068635940551758e-01 -1.585249006748199463e-01 -6.322112679481506348e-02 7.607432454824447632e-02 -8.137874305248260498e-02 3.945609033107757568e-01 2.197480350732803345e-01 -1.389804780483245850e-01 7.204706221818923950e-02 -4.354992881417274475e-02 1.091334894299507141e-01 1.487697660923004150e-01
1.039425358176231384e-01 -8.861476927995681763e-02 2.933750450611114502e-01 2.097711153328418732e-02 -2.058898657560348511e-01 -3.648322522640228271e-01 1.048918515443801880e-01 3.331224918365478516e-01 -2.698731124401092529e-01 8.956450223922729492e-02 -1.417905744165182114e-02 -6.604176759719848633e-02 -1.026353985071182251e-01 -2.085768133401870728e-01 -4.895554482936859131e-02 9.093727171421051025e-02 -7.192864269018173218e-02 -1.653186678886413574e-01 2.933303639292716980e-02 2.804547846317291260e-01 -2.698298394680023193e-01 -7.256434112787246704e-02 -1.375337094068527222e-01 2.239596396684646606e-01 2.161475270986557007e-01 5.117706209421157837e-02 -7.680197060108184814e-02 1.135971248149871826e-01 5.345139279961585999e-02 -2.684820294380187988e-01 -2.111158668994903564e-01 2.074268832802772522e-02
-1.766362935304641724e-01 -1.265103071928024292e-01 -1.392538547515869141e-01 -8.973210304975509644e-02 -2.373362928628921509e-01 -3.525463119149208069e-02 -3.548416495323181152e-02 1.350709497928619385e-01 1.165594160556793213e-01 2.572561204433441162e-01 -1.270346045494079590e-01 1.196691319346427917e-01 1.236676648259162903e-01 1.153971850872039795e-01 3.024226725101470947e-01 1.956286579370498657e-01 2.438772283494472504e-02 2.477166503667831421e-01 -1.001226752996444702e-01 3.893737792968750000e-01 -3.281836509704589844e-01 -1.450825631618499756e-01 -8.148080110549926758e-02 2.014941722154617310e-01 1.837264560163021088e-02 2.431000620126724243e-01 2.592514157295227051e-01 3.198058344423770905e-03 5.915298312902450562e-02 -1.827651262283325195e-02 2.222036272287368774e-01 1.611650548875331879e-02
-5.549153313040733337e-02 -3.970035165548324585e-02 2.058594375848770142e-01 9.536793455481529236e-03 -9.725055098533630371e-02 -1.272311657667160034e-01 -1.877518743276596069e-01 2.799547463655471802e-02 4.884991049766540527e-02 1.787313818931579590e-01 2.612641453742980957e-01 9.375663846731185913e-02 1.101735010743141174e-01 -2.053800076246261597e-01 1.699893176555633545e-01 -8.084441535174846649e-03 1.650007069110870361e-01 1.794854253530502319e-01 -6.922281533479690552e-02 3.772546350955963135e-01 -2.681854367256164551e-01 -7.800604403018951416e-02 1.825143694877624512e-01 -9.761244291439652443e-04 -4.190823733806610107e-01 5.281414464116096497e-02 1.914010792970657349e-01 1.531511843204498291e-01 2.184453755617141724e-01 -2.374160289764404297e-01 -1.313064843416213989e-01 -1.372048556804656982e-01
-2.129009366035461426e-01 -2.025091648101806641e-01 -6.946461647748947144e-02 -1.333270668983459473e-01 -1.914821714162826538e-01 -1.809436082839965820e-01 -1.322855651378631592e-01 7.475030422210693359e-02 -3.706158697605133057e-02 -1.441915929317474365e-01 3.729867935180664062e-02 2.986635565757751465e-01 2.695744633674621582e-01 -8.053933829069137573e-02 2.735449932515621185e-02 -1.202593892812728882e-01 2.553506940603256226e-02 5.494428798556327820e-03 -1.304817944765090942e-01 -1.086854487657546997e-01 -2.102450728416442871e-01 -4.462120532989501953e-01 -1.038883626461029053e-01 1.487498134374618530e-01 -5.068447440862655640e-03 -4.180263727903366089e-02 1.526916474103927612e-01 4.068300127983093262e-01 2.115711569786071777e-01 -5.075146630406379700e-02 3.673678264021873474e-02 2.154331356287002563e-01
5.358862131834030151e-02 -2.988047301769256592e-01 1.542555540800094604e-01 1.051687970757484436e-01 -1.348905712366104126e-01 -3.620102703571319580e-01 -2.095571756362915039e-01 -8.790500462055206299e-03 2.775727771222591400e-02 -2.281400710344314575e-01 1.031762138009071350e-01 -1.269488334655761719e-01 -1.273789703845977783e-01 7.214846555143594742e-03 2.518309839069843292e-02 -7.921560108661651611e-02 1.042328216135501862e-02 3.087320923805236816e-02 5.887175351381301880e-02 2.535567283630371094e-01 -3.247106969356536865e-01 1.188526973128318787e-01 5.155844986438751221e-02 -9.383365511894226074e-02 -3.182040452957153320e-01 1.612474769353866577e-01 3.155304789543151855e-01 6.718828529119491577e-02 -4.785773530602455139e-02 -3.365940749645233154e-01 3.453551232814788818e-02 -1.703887879848480225e-01
-6.753882020711898804e-02 -2.203573286533355713e-01 1.571607887744903564e-01 -1.244004890322685242e-01 -2.436309605836868286e-01 -1.425782591104507446e-01 -2.889251708984375000e-01 1.022335514426231384e-01 5.032674223184585571e-02 1.835836619138717651e-01 2.306495010852813721e-01 2.907626628875732422e-01 -1.290963590145111084e-01 -1.398807615041732788e-01 6.116575375199317932e-02 -1.113715916872024536e-01 1.425356138497591019e-02 -2.426245659589767456e-01 2.027931809425354004e-01 -5.981642007827758789e-02 -4.280858337879180908e-01 -2.413332648575305939e-02 -1.950711160898208618e-01 1.288720220327377319e-01 1.133063882589340210e-01 1.068302616477012634e-01 6.655610352754592896e-02 3.269233107566833496e-01 -2.132176268787588924e-05 1.786501705646514893e-02 4.959751293063163757e-02 -1.616309583187103271e-01
-2.094777673482894897e-01 -2.092849761247634888e-01 -2.410328388214111328e-01 -1.342357099056243896e-01 -1.255055814981460571e-01 -2.641392648220062256e-01 -1.072335690259933472e-01 1.956464909017086029e-02 8.413355797529220581e-02 -1.001344025135040283e-01 2.281571971252560616e-03 2.480219155550003052e-01 -9.689635038375854492e-02 1.588622182607650757e-01 1.849353909492492676e-01 2.816483080387115479e-01 2.834242582321166992e-01 -1.043762266635894775e-01 -6.578925997018814087e-02 1.904874742031097412e-01 -2.986539304256439209e-01 -1.824132204055786133e-01 3.866282105445861816e-02 2.605251073837280273e-01 -7.185839861631393433e-02 -4.817160218954086304e-02 1.824869513511657715e-01 -4.622531309723854065e-02 8.682273328304290771e-02 -2.298689484596252441e-01 -2.900273203849792480e-01 3.051378950476646423e-02
6.105848401784896851e-02 -2.296706438064575195e-01 -2.281800806522369385e-01 -7.895358651876449585e-02 -8.032535761594772339e-02 -1.616666764020919800e-01 -1.759205013513565063e-01 4.605123773217201233e-02 1.418168470263481140e-02 1.338415406644344330e-02 1.471702754497528076e-01 -4.952706024050712585e-02 -2.282594144344329834e-01 1.277266293764114380e-01 3.339203894138336182e-01 4.125920683145523071e-02 2.587098181247711182e-01 -1.644431352615356445e-01 9.398436546325683594e-02 1.941703408956527710e-01 -2.020255178213119507e-01 -3.494746983051300049e-02 9.119609743356704712e-02 1.000413373112678528e-01 2.051706165075302124e-01 4.918247088789939880e-02 4.829362332820892334e-01 1.453534960746765137e-01 -5.065573751926422119e-02 -1.495115011930465698e-01 1.707125455141067505e-01 -2.442398369312286377e-01
2.731887400150299072e-01 -1.637804061174392700e-01 1.530180219560861588e-02 1.014451608061790466e-01 -2.437029629945755005e-01 -2.880498766899108887e-01 -1.664595864713191986e-02 -6.394239608198404312e-03 -5.967148765921592712e-02 1.011428609490394592e-01 -3.905762359499931335e-02 1.890915483236312866e-01 6.188216432929039001e-02 -2.070989310741424561e-01 1.868238449096679688e-01 1.821100264787673950e-01 -1.087226271629333496e-01 -1.459998786449432373e-01 -4.090801626443862915e-02 -1.533470023423433304e-02 -1.312316954135894775e-01 8.917585760354995728e-02 -1.907148659229278564e-01 2.162148654460906982e-01 1.702339500188827515e-01 9.678182005882263184e-02 1.391986012458801270e-01 4.749077558517456055e-01 -1.278438419103622437e-01 -2.931087315082550049e-01 -2.245290428400039673e-01 1.442657783627510071e-02
2.631686031818389893e-01 -3.578439354896545410e-01 -2.553745172917842865e-02 -7.681809365749359131e-04 -2.608833014965057373e-01 -4.073230922222137451e-01 -1.763951405882835388e-02 9.789253771305084229e-02 -9.503164142370223999e-02 1.865717172622680664e-01 -1.205467730760574341e-01 1.857777535915374756e-01 1.062231734395027161e-01 -1.895837038755416870e-01 2.073657661676406860e-01 2.398160845041275024e-01 -1.369043141603469849e-01 -5.781763792037963867e-02 -1.265965253114700317e-01 -6.954419612884521484e-02 -9.117715060710906982e-02 -8.342067152261734009e-02 -1.503169238567352295e-01 1.843182891607284546e-01 1.465765088796615601e-01 1.346575170755386353e-01 1.955756694078445435e-01 3.036120831966400146e-01 -5.720051378011703491e-02 -1.360665857791900635e-01 -9.312379360198974609e-02 -4.746925830841064453e-02
8.874487876892089844e-02 -1.137790381908416748e-01 1.437355428934097290e-01 -2.001170068979263306e-01 -2.290663868188858032e-02 -3.320986628532409668e-01 -1.645906269550323486e-01 1.927691996097564697e-01 -1.203521341085433960e-01 1.530080884695053101e-01 -7.655218243598937988e-02 2.284391969442367554e-01 1.336930245161056519e-01 1.502054743468761444e-02 1.878345012664794922e-02 -5.443806573748588562e-02 2.986617684364318848e-01 -9.376350790262222290e-02 -1.726755052804946899e-01 4.397147595882415771e-01 9.580246359109878540e-02 -1.688247919082641602e-01 -4.570688307285308838e-02 -1.490738335996866226e-02 -1.666846871376037598e-01 4.486770927906036377e-01 -2.960114181041717529e-02 -6.738664209842681885e-02 8.173596113920211792e-02 -4.507545009255409241e-02 -1.141798272728919983e-01 9.296058863401412964e-02
-1.035144403576850891e-01 -1.197642013430595398e-01 4.782255366444587708e-02 1.501296553760766983e-02 -1.571184210479259491e-02 -1.980505585670471191e-01 5.841938406229019165e-02 -4.935892298817634583e-02 1.597305685281753540e-01 -7.255563139915466309e-02 5.818457342684268951e-03 -1.481957137584686279e-01 1.349413692951202393e-01 8.915993571281433105e-02 2.008502483367919922e-01 -1.349162906408309937e-01 -1.743150055408477783e-01 1.118084341287612915e-01 -3.087486624717712402e-01 4.667387008666992188e-01 -2.319099605083465576e-01 -1.731124222278594971e-01 2.497533522546291351e-02 2.887769639492034912e-01 -1.281044930219650269e-01 2.220910191535949707e-01 3.449790552258491516e-02 2.877831161022186279e-01 -5.862081050872802734e-02 -1.493836045265197754e-01 1.308496147394180298e-01 2.705391943454742432e-01
3.164734691381454468e-02 -1.052391529083251953e-01 2.402575165033340454e-01 1.649927347898483276e-02 -1.599438339471817017e-01 -2.074177116155624390e-01 -1.371938288211822510e-01 1.630654558539390564e-03 1.474860906600952148e-01 1.362186223268508911e-01 1.614444702863693237e-01 3.815469518303871155e-02 1.525660306215286255e-01 -4.441430568695068359e-01 7.187798619270324707e-02 -3.550108522176742554e-02 2.298314571380615234e-01 1.372005194425582886e-01 -1.525421589612960815e-01 2.356866300106048584e-01 -1.766908615827560425e-01 -5.269981920719146729e-03 1.449895501136779785e-01 7.643337547779083252e-02 -3.495807945728302002e-01 2.319237962365150452e-02 1.473103314638137817e-01 2.659553885459899902e-01 1.915919333696365356e-01 -1.695008724927902222e-01 -2.295114547014236450e-01 -7.640980929136276245e-02
-1.262278258800506592e-01 1.815583854913711548e-01 -9.456311911344528198e-02 1.536456495523452759e-01 -3.679708540439605713e-01 -2.966913580894470215e-01 -2.476483136415481567e-01 -1.534961014986038208e-01 -1.082530468702316284e-01 -2.004760801792144775e-01 3.018901683390140533e-02 -1.255000382661819458e-01 6.723261624574661255e-02 1.068826764822006226e-03 1.470682770013809204e-01 -5.358605831861495972e-02 2.576603293418884277e-01 -1.457578539848327637e-01 5.011451430618762970e-03 7.254113256931304932e-02 -2.946164011955261230e-01 -3.306246399879455566e-01 -2.546093761920928955e-01 8.449429273605346680e-02 3.106666356325149536e-02 -1.107677444815635681e-02 1.086475178599357605e-01 1.779714524745941162e-01 1.428569108247756958e-01 -2.040142267942428589e-01 -2.120835781097412109e-01 8.278812281787395477e-03
-1.709484308958053589e-01 -1.736987680196762085e-01 2.294069379568099976e-01 9.799661487340927124e-02 -4.550567269325256348e-01 8.793778717517852783e-02 -2.068507969379425049e-01 1.250438988208770752e-01 -2.617469988763332367e-02 7.680770009756088257e-02 6.049330905079841614e-02 1.629319936037063599e-01 -5.334472283720970154e-02 1.658680140972137451e-01 2.802241742610931396e-01 -8.086574077606201172e-02 -1.359470784664154053e-01 -6.126315891742706299e-02 7.849221676588058472e-02 1.613057553768157959e-01 -2.650084197521209717e-01 -4.395185112953186035e-01 5.689863115549087524e-02 -1.297326385974884033e-01 8.024026639759540558e-03 2.117693871259689331e-01 -6.277127563953399658e-02 1.621967554092407227e-01 8.374176174402236938e-02 -1.416613012552261353e-01 -9.977734088897705078e-02 -5.332869663834571838e-02
4.952279105782508850e-02 -2.290052324533462524e-01 2.570588141679763794e-02 -8.037926256656646729e-02 -1.434526294469833374e-01 6.569308042526245117e-02 -1.978139430284500122e-01 -6.169717386364936829e-02 -9.117043763399124146e-02 -1.163930818438529968e-01 -2.782336175441741943e-01 1.266963034868240356e-01 6.235364452004432678e-02 -6.510861217975616455e-02 5.569544807076454163e-02 1.469976007938385010e-01 2.614067196846008301e-01 -3.343806564807891846e-01 -1.242589280009269714e-01 5.038893818855285645e-01 -1.581468582153320312e-01 5.620289221405982971e-02 -5.872228741645812988e-02 2.543374896049499512e-01 9.221710264682769775e-02 2.982182614505290985e-02 1.442368328571319580e-02 7.149418443441390991e-02 2.083893269300460815e-01 -2.729124724864959717e-01 -1.339037120342254639e-01 -1.601393073797225952e-01
3.581158816814422607e-02 -1.849685981869697571e-02 -1.879035234451293945e-01 -2.931665442883968353e-02 -7.288649678230285645e-02 -1.472309827804565430e-01 -3.977196663618087769e-02 3.321834206581115723e-01 -2.933090925216674805e-01 2.130434066057205200e-01 1.208504885435104370e-01 1.191283240914344788e-01 3.495319187641143799e-02 1.556333899497985840e-01 2.390592098236083984e-01 -1.466726809740066528e-01 1.585293710231781006e-01 -2.016949206590652466e-01 -3.937286324799060822e-03 2.215695530176162720e-01 -1.602718234062194824e-01 5.917040258646011353e-02 1.120586097240447998e-01 2.904330193996429443e-01 -1.773728132247924805e-01 1.808234304189682007e-01 3.965011239051818848e-01 2.302811443805694580e-01 5.989487096667289734e-02 -6.549768894910812378e-02 1.772314906120300293e-01 -6.530436873435974121e-02
1.655449122190475464e-01 -1.033721938729286194e-01 2.068250253796577454e-02 7.263500988483428955e-02 -1.313299536705017090e-01 -1.305901706218719482e-01 -1.762451082468032837e-01 1.655438989400863647e-01 9.787306189537048340e-02 -1.811032742261886597e-01 -1.164349615573883057e-01 -2.427968084812164307e-01 3.589848577976226807e-01 -8.397872000932693481e-02 2.619740366935729980e-01 -1.756685078144073486e-01 4.022271633148193359e-01 1.607536673545837402e-01 -2.159290909767150879e-01 8.225262910127639771e-02 -2.246733903884887695e-01 8.920040726661682129e-02 8.662264794111251831e-02 3.394808620214462280e-02 -1.556119620800018311e-01 3.273187279701232910e-01 -8.511760830879211426e-02 9.938043355941772461e-02 8.779467642307281494e-02 -1.426788419485092163e-01 7.630562782287597656e-02 1.505579799413681030e-01
-1.316392049193382263e-02 2.059722552075982094e-03 6.970097124576568604e-02 -1.840206384658813477e-01 -2.595252394676208496e-01 3.654439002275466919e-02 1.135435625910758972e-01 3.773382306098937988e-02 4.414846189320087433e-03 3.383016288280487061e-01 2.564838156104087830e-02 2.175904065370559692e-01 1.320727318525314331e-01 -9.125532209873199463e-02 3.393124639987945557e-01 1.838322877883911133e-01 -1.564823538064956665e-01 5.415844172239303589e-02 -1.975678205490112305e-01 3.123500645160675049e-01 -3.138368129730224609e-01 1.235141158103942871e-01 -1.337990015745162964e-01 1.152905076742172241e-01 1.553799360990524292e-01 9.958549402654170990e-03 1.740861535072326660e-01 3.095718920230865479e-01 -4.612089321017265320e-02 -1.239042654633522034e-01 1.057875305414199829e-01 -2.300327122211456299e-01
3.203334510326385498e-01 -2.407937943935394287e-01 -1.761131733655929565e-01 1.341389715671539307e-01 -3.316881060600280762e-01 -2.809666097164154053e-01 -1.095684021711349487e-01 1.703920066356658936e-01 8.666241168975830078e-02 1.903652995824813843e-01 -2.575937658548355103e-02 1.579362154006958008e-01 9.775052219629287720e-02 -5.004128813743591309e-02 2.467775046825408936e-01 -1.641276106238365173e-02 2.340791821479797363e-01 9.379696846008300781e-02 2.383324354887008667e-01 1.366607397794723511e-01 -1.882092803716659546e-01 8.836383372545242310e-02 -2.854790985584259033e-01 4.754766821861267090e-02 -4.054624587297439575e-03 2.238416373729705811e-01 7.141268998384475708e-02 1.604687422513961792e-01 -1.119876578450202942e-01 -7.324025779962539673e-02 -1.854008585214614868e-01 -1.360280811786651611e-01
-4.496811702847480774e-02 -1.188626214861869812e-01 1.987281739711761475e-01 -2.017619013786315918e-01 8.307624608278274536e-03 -1.802823394536972046e-01 4.446183890104293823e-02 3.109744936227798462e-02 2.611834928393363953e-02 -2.539627021178603172e-03 1.536605954170227051e-01 1.455948948860168457e-01 4.664544761180877686e-01 -1.060879006981849670e-01 3.015881776809692383e-01 -1.808356642723083496e-01 -1.304929852485656738e-01 5.505580455064773560e-02 -2.330998778343200684e-01 4.596645832061767578e-01 -1.322448998689651489e-01 -4.883782193064689636e-02 1.244501546025276184e-01 1.317978352308273315e-01 -2.878497540950775146e-02 1.582032442092895508e-01 -6.933958083391189575e-02 1.906239986419677734e-01 2.338139116764068604e-01 2.945310901850461960e-03 8.055264502763748169e-02 -5.964137986302375793e-02
1.899840682744979858e-01 1.166281178593635559e-01 3.961293101310729980e-01 3.730895742774009705e-02 -3.640854656696319580e-01 -1.183560490608215332e-01 -3.395721912384033203e-01 2.931169867515563965e-01 -2.467593923211097717e-02 4.471503198146820068e-02 -6.953877210617065430e-02 8.891545981168746948e-02 -1.757843941450119019e-01 -7.132107391953468323e-03 1.560143977403640747e-01 1.045787706971168518e-01 1.850857585668563843e-02 -9.365551918745040894e-02 -3.594143688678741455e-02 1.724855601787567139e-01 -1.110719591379165649e-01 2.395554678514599800e-03 6.815601885318756104e-02 2.011100947856903076e-01 2.038649320602416992e-01 2.658762335777282715e-01 -1.064525023102760315e-01 1.858301758766174316e-01 -1.251423209905624390e-01 -2.589178383350372314e-01 1.232329607009887695e-01 9.502879530191421509e-02
-1.017660833895206451e-02 8.413715660572052002e-02 -4.493393376469612122e-02 1.429527881555259228e-03 1.322807967662811279e-01 -2.062924653291702271e-01 -1.627664268016815186e-01 4.179733693599700928e-01 -3.738465532660484314e-02 2.991787530481815338e-02 -1.103383898735046387e-01 -1.291231662034988403e-01 5.225099995732307434e-02 -3.865863382816314697e-02 1.808487772941589355e-01 3.640105426311492920e-01 5.184948444366455078e-02 -1.415548473596572876e-01 -2.172725833952426910e-02 2.963799238204956055e-01 5.918306857347488403e-02 -6.012913957238197327e-02 -3.471435979008674622e-02 8.955864608287811279e-02 -1.388873010873794556e-01 3.319006562232971191e-01 6.630466133356094360e-02 3.437766134738922119e-01 -2.182960510253906250e-02 -1.878033876419067383e-01 9.049309790134429932e-02 -3.250029683113098145e-01
4.276135265827178955e-01 -2.145300805568695068e-01 2.259591519832611084e-01 1.362175941467285156e-01 -3.301334083080291748e-01 -3.792846798896789551e-01 -1.149483621120452881e-01 -8.516171574592590332e-02 -6.525862962007522583e-02 1.691762655973434448e-01 1.004668921232223511e-01 8.004690706729888916e-02 -8.985307067632675171e-02 -3.242237865924835205e-02 1.452066898345947266e-01 -6.759575754404067993e-02 -3.591112047433853149e-02 -4.396959766745567322e-02 -1.425287127494812012e-01 3.306707441806793213e-01 -1.531738881021738052e-02 -1.324181705713272095e-01 -2.301088422536849976e-01 8.624751120805740356e-02 1.126992404460906982e-01 -2.253269776701927185e-02 1.630008071660995483e-01 3.653049096465110779e-02 -1.571883261203765869e-01 -2.536306977272033691e-01 -3.253801167011260986e-02 -4.236099123954772949e-02
-5.850509554147720337e-02 1.064421026967465878e-03 -1.635919809341430664e-01 2.790354564785957336e-02 -9.655733406543731689e-02 -2.044902294874191284e-01 -1.667144149541854858e-01 1.522363722324371338e-01 7.621303200721740723e-02 -7.819963246583938599e-02 1.785493046045303345e-01 2.540038526058197021e-02 -3.874675557017326355e-02 1.003712788224220276e-01 1.294651478528976440e-01 2.138670533895492554e-01 3.330197036266326904e-01 9.408397972583770752e-02 -1.197330728173255920e-01 2.433015406131744385e-01 -4.296789467334747314e-01 -2.261610329151153564e-01 4.494330659508705139e-02 3.451236784458160400e-01 -1.791871488094329834e-01 -2.992717176675796509e-02 1.579230129718780518e-01 -1.462695896625518799e-01 -7.013058662414550781e-02 -6.044241040945053101e-02 -3.273243308067321777e-01 5.622908100485801697e-02
[truncated: 3,273,181 more chars]
