# Supplementary material for: The Language of Innovation
Source: PLoS One. 2020 Apr 30;15(4):e0230107. doi: 10.1371/journal.pone.0230107 (PMC7194493; doi:10.1371/journal.pone.0230107)
Supplement: S26 File — (GZ) [file pone.0230107.s026.tar.gz › 2004-2008/V2Run_23_VS_4500_embeddings2004-2008ED32.txt]

9.169494360685348511e-02 -1.577478088438510895e-02 1.367221027612686157e-01 -1.875202544033527374e-02 -1.579956561326980591e-01 -3.259840309619903564e-01 1.427007466554641724e-02 1.300143152475357056e-01 -8.147709816694259644e-02 1.051744967699050903e-01 -1.563455313444137573e-01 -1.023269668221473694e-01 3.285516053438186646e-02 -1.525955460965633392e-02 -3.046898245811462402e-01 1.653091758489608765e-01 1.683998852968215942e-02 9.139311313629150391e-02 2.404022812843322754e-01 3.553881347179412842e-01 3.436241745948791504e-01 1.237084940075874329e-01 3.335915803909301758e-01 4.005175549536943436e-03 2.822145521640777588e-01 2.319167852401733398e-01 1.445024609565734863e-01 -6.175103411078453064e-02 -1.482274681329727173e-01 3.559098765254020691e-02 -1.693613976240158081e-01 -4.915053769946098328e-02
2.850189059972763062e-02 -1.590180099010467529e-01 -1.836134195327758789e-01 -4.709460958838462830e-02 2.951500713825225830e-01 -1.846716552972793579e-01 9.193970263004302979e-02 -1.256288290023803711e-01 -2.040572613477706909e-01 2.488930076360702515e-01 -1.810691654682159424e-01 -3.330890089273452759e-02 -3.225091695785522461e-01 -1.542147994041442871e-01 1.437332183122634888e-01 3.167565166950225830e-01 1.464594453573226929e-01 4.083188250660896301e-02 -9.393014945089817047e-03 2.265550196170806885e-01 1.295560598373413086e-01 -1.166656846180558205e-03 1.838885843753814697e-01 1.689981967210769653e-01 -1.125296503305435181e-01 1.425849199295043945e-01 1.307012736797332764e-01 -1.811672002077102661e-01 2.927692532539367676e-01 2.093636393547058105e-01 -1.604110896587371826e-01 1.198936030268669128e-01
2.846965193748474121e-02 2.602258920669555664e-01 9.017775207757949829e-02 -6.396268960088491440e-03 8.121422678232192993e-02 1.658269949257373810e-02 -2.890158677473664284e-03 1.616371870040893555e-01 2.694997005164623260e-02 8.382201194763183594e-02 -3.894015848636627197e-01 -2.173700928688049316e-01 -1.351313292980194092e-01 5.097319930791854858e-02 -8.866647630929946899e-02 1.685922034084796906e-03 3.189361393451690674e-01 9.344255924224853516e-02 3.035961091518402100e-01 3.132004439830780029e-01 2.485673129558563232e-01 1.251447498798370361e-01 2.368006408214569092e-01 9.554192423820495605e-02 -5.424297414720058441e-04 1.110144332051277161e-02 9.038197249174118042e-02 -2.867218255996704102e-01 1.845932155847549438e-01 -3.876977041363716125e-02 -1.493847668170928955e-01 2.513403892517089844e-01
-1.833669841289520264e-01 -1.403416395187377930e-01 -3.277090191841125488e-02 -3.253285288810729980e-01 1.174277737736701965e-01 -2.737293243408203125e-01 -8.296837657690048218e-02 2.129202485084533691e-01 1.834783405065536499e-01 8.083732426166534424e-02 -1.776775717735290527e-01 -4.922271519899368286e-02 -1.760089099407196045e-01 9.587146341800689697e-02 2.123696506023406982e-01 1.341691762208938599e-01 3.265633881092071533e-01 2.505078315734863281e-01 1.862016469240188599e-01 2.650445401668548584e-01 1.064439266920089722e-01 1.938349194824695587e-02 1.104949265718460083e-01 2.400450594723224640e-02 -1.236564368009567261e-01 7.164420187473297119e-02 2.208961397409439087e-01 1.242785006761550903e-01 1.671320050954818726e-01 2.267022579908370972e-01 -1.603472083806991577e-01 -1.812660992145538330e-01
6.428061425685882568e-02 6.817190349102020264e-02 -1.492010429501533508e-02 -2.130552679300308228e-01 1.222636029124259949e-01 -2.497142106294631958e-01 -1.592359095811843872e-01 1.565386205911636353e-01 2.648952305316925049e-01 -2.379652112722396851e-03 -3.821989893913269043e-02 -1.028896123170852661e-01 9.514883905649185181e-02 9.310626424849033356e-03 -3.640184924006462097e-02 2.505881190299987793e-01 3.567349910736083984e-02 1.831666976213455200e-01 2.847362756729125977e-01 4.917313158512115479e-01 1.912127584218978882e-01 -2.428389042615890503e-01 1.108877658843994141e-01 2.062645256519317627e-01 8.464231342077255249e-02 3.055242002010345459e-01 -1.611444950103759766e-01 -1.141173169016838074e-01 7.695324718952178955e-02 7.368707656860351562e-02 -4.310090839862823486e-02 4.666479676961898804e-02
-1.564201563596725464e-01 2.588822543621063232e-01 -1.049887090921401978e-01 -2.955129146575927734e-01 2.921996116638183594e-01 -2.553214132785797119e-01 8.656522259116172791e-03 1.381866186857223511e-01 1.571431905031204224e-01 -4.393180832266807556e-02 -1.511680930852890015e-01 -6.232697516679763794e-02 -1.563548892736434937e-01 -1.531149148941040039e-01 -7.605765014886856079e-02 4.061948955059051514e-01 1.755421012639999390e-01 4.835484549403190613e-02 -5.037331953644752502e-02 3.429754674434661865e-01 1.091643944382667542e-01 -2.362705394625663757e-02 1.883035302162170410e-01 -3.976175189018249512e-02 1.494271457195281982e-01 6.057320535182952881e-02 9.366064518690109253e-02 -1.748949736356735229e-01 2.643754184246063232e-01 2.376372739672660828e-02 6.648738682270050049e-02 -1.591118127107620239e-01
9.245581924915313721e-03 9.641965152695775032e-04 -2.641440629959106445e-01 -3.438668847084045410e-01 1.046068519353866577e-01 -2.504638135433197021e-01 7.204154133796691895e-02 2.463533580303192139e-01 7.928828895092010498e-02 1.257767342031002045e-02 -3.754905760288238525e-01 8.467639237642288208e-02 7.606950402259826660e-02 -9.625084698200225830e-02 1.424610465764999390e-01 6.987096369266510010e-02 -2.476564049720764160e-02 1.974527090787887573e-01 1.414257436990737915e-01 2.415799945592880249e-01 2.220039367675781250e-01 -1.041219010949134827e-01 4.352444037795066833e-02 -5.876042321324348450e-02 5.436162650585174561e-02 3.001860082149505615e-01 2.762573063373565674e-01 -1.661451719701290131e-02 3.201642930507659912e-01 1.214626878499984741e-01 6.275579333305358887e-02 -5.666904523968696594e-02
-3.380883485078811646e-02 1.646724641323089600e-01 -2.125183679163455963e-02 -2.588641345500946045e-01 1.240737363696098328e-01 -2.736351191997528076e-01 2.214530669152736664e-02 4.131133109331130981e-02 6.311735510826110840e-02 3.513678908348083496e-01 -1.172179449349641800e-02 2.200427697971463203e-03 -1.381322890520095825e-01 2.019271850585937500e-01 -3.547983989119529724e-02 3.778512179851531982e-01 2.087557166814804077e-01 -1.985485851764678955e-02 2.287223935127258301e-01 -5.506568402051925659e-02 1.717263013124465942e-01 -1.070502176880836487e-01 3.836777508258819580e-01 4.222017154097557068e-02 4.727721959352493286e-02 3.661041259765625000e-01 1.394158322364091873e-02 -1.174438148736953735e-01 -2.531567122787237167e-03 1.705211251974105835e-01 -4.670660197734832764e-02 -9.777008742094039917e-02
-6.410638988018035889e-02 1.511980444192886353e-01 -1.678273975849151611e-01 -2.574022710323333740e-01 1.978903263807296753e-01 -3.648082613945007324e-01 -1.223139911890029907e-01 7.064230274409055710e-03 2.503552436828613281e-01 -9.257128089666366577e-02 -2.186743021011352539e-01 -1.959937065839767456e-01 -5.953053385019302368e-02 2.914925217628479004e-01 2.202587574720382690e-02 -3.532133251428604126e-02 1.767345815896987915e-01 -4.344968125224113464e-03 7.984826713800430298e-02 3.999471664428710938e-01 6.212761998176574707e-02 -1.592534184455871582e-01 5.985747277736663818e-02 -6.223405525088310242e-02 1.944183856248855591e-01 9.504119306802749634e-02 1.162026971578598022e-01 -3.837854042649269104e-02 1.737215667963027954e-01 3.158053159713745117e-01 -1.094294041395187378e-01 -7.528923451900482178e-02
5.073080956935882568e-02 -1.761705148965120316e-03 -1.139838621020317078e-01 -3.031735122203826904e-01 -1.112363189458847046e-01 -3.507234752178192139e-01 1.191968694329261780e-01 5.284506082534790039e-02 -2.258646339178085327e-01 3.220027089118957520e-01 -1.743191033601760864e-01 -5.537980049848556519e-02 -1.713588237762451172e-01 -8.453428000211715698e-02 1.103093326091766357e-01 4.062747117131948471e-03 3.919343277812004089e-02 -5.201262235641479492e-02 1.333135366439819336e-01 3.389853835105895996e-01 2.123594135046005249e-01 -2.080350667238235474e-01 2.318541556596755981e-01 3.582626581192016602e-02 -4.196223802864551544e-03 2.241910845041275024e-01 1.559638697654008865e-02 1.330426633358001709e-01 -9.380917996168136597e-02 3.215712308883666992e-01 -1.730240881443023682e-01 1.121527105569839478e-01
2.950837835669517517e-02 -1.646040529012680054e-01 1.766599714756011963e-02 -1.642982959747314453e-01 -1.068531796336174011e-01 3.936926648020744324e-02 -1.313484609127044678e-01 -6.704799830913543701e-02 4.816724359989166260e-02 -1.102693937718868256e-02 -2.070715725421905518e-01 -2.714851796627044678e-01 -6.945129483938217163e-03 2.987574040889739990e-01 1.390829831361770630e-01 3.732141554355621338e-01 9.482497721910476685e-02 1.863461360335350037e-02 1.733155250549316406e-01 4.709130525588989258e-01 6.122044473886489868e-02 1.718377619981765747e-01 2.140231132507324219e-01 2.974134981632232666e-01 1.251825094223022461e-01 -1.592561751604080200e-01 1.442111134529113770e-01 -6.895873695611953735e-02 2.067186385393142700e-01 5.135667696595191956e-02 -4.618221148848533630e-02 1.703861355781555176e-02
6.462845951318740845e-03 1.143741086125373840e-01 -3.128621876239776611e-01 -1.919416338205337524e-01 2.234221249818801880e-02 -4.326508939266204834e-01 -3.086135722696781158e-02 1.723307371139526367e-01 1.918109953403472900e-01 2.585944533348083496e-02 -1.589692831039428711e-01 -5.032814294099807739e-02 -1.053688153624534607e-01 -5.783688649535179138e-02 -3.516945242881774902e-02 3.120269477367401123e-01 2.596042752265930176e-01 1.943727135658264160e-01 1.998308673501014709e-02 3.048223257064819336e-01 3.117734789848327637e-01 -2.218547314405441284e-01 7.165833562612533569e-02 2.223322354257106781e-02 1.776309162378311157e-01 3.615804761648178101e-02 2.008897662162780762e-01 -1.146767213940620422e-01 -9.384738514199852943e-04 -6.158934906125068665e-02 -3.723565489053726196e-02 -1.158267706632614136e-01
-5.692612379789352417e-02 -5.433417484164237976e-02 -1.715057790279388428e-01 -2.401091754436492920e-01 8.559129387140274048e-02 -4.935485124588012695e-01 -2.518518269062042236e-01 1.199045777320861816e-01 -2.114638127386569977e-02 -1.658715493977069855e-02 -1.627739518880844116e-01 -1.428876258432865143e-02 -2.514567971229553223e-01 -1.535608172416687012e-01 -2.664422988891601562e-01 9.496283531188964844e-02 3.482424020767211914e-01 7.586837280541658401e-03 2.750742621719837189e-02 3.083212971687316895e-01 1.116567999124526978e-01 -1.534485965967178345e-01 1.997394412755966187e-01 9.291983395814895630e-02 3.142255544662475586e-02 1.323147118091583252e-01 1.089490018784999847e-02 1.906489133834838867e-01 1.089212074875831604e-01 6.697946786880493164e-02 -3.749671205878257751e-02 -9.677968919277191162e-02
-3.116279095411300659e-02 -5.049432162195444107e-03 -7.641017436981201172e-02 -2.392207384109497070e-01 -4.104981198906898499e-02 -3.561895489692687988e-01 -1.486997865140438080e-02 3.501287102699279785e-01 1.695265918970108032e-01 -8.916954393498599529e-04 -1.809302717447280884e-01 -4.464580863714218140e-02 -9.628955274820327759e-02 8.641380816698074341e-02 -5.897876247763633728e-02 3.463250398635864258e-01 -1.511573046445846558e-01 2.244861125946044922e-01 -5.725424736738204956e-02 4.768854379653930664e-01 7.187600433826446533e-02 -2.044498771429061890e-01 1.625696122646331787e-01 7.756543159484863281e-02 1.426233798265457153e-01 5.452271178364753723e-02 1.595977395772933960e-01 3.230547532439231873e-02 1.740102916955947876e-01 1.128838062286376953e-01 6.307132542133331299e-02 -2.761065401136875153e-02
1.603007465600967407e-01 4.308974742889404297e-02 1.111139208078384399e-01 8.163592964410781860e-02 -1.377675980329513550e-01 -1.524662375450134277e-01 -1.142199188470840454e-01 -8.314918726682662964e-02 -9.003660082817077637e-02 -1.541714370250701904e-01 -3.848983645439147949e-01 -1.645067185163497925e-01 -2.257485873997211456e-02 2.102397233247756958e-01 -7.691971212625503540e-02 1.369049102067947388e-01 1.013151183724403381e-01 5.362170189619064331e-02 2.084779888391494751e-01 7.405465841293334961e-02 1.205360740423202515e-01 2.816462814807891846e-01 1.245503947138786316e-01 9.587854146957397461e-02 6.493525952100753784e-02 1.287888139486312866e-01 2.291133999824523926e-01 -2.938221395015716553e-01 3.278670608997344971e-01 1.988602876663208008e-01 -2.236345261335372925e-01 2.783296704292297363e-01
-7.763663679361343384e-02 8.911637216806411743e-02 -1.025948002934455872e-01 -1.628108620643615723e-01 5.845520645380020142e-02 -1.590870618820190430e-01 -1.959558427333831787e-01 2.004734277725219727e-01 -3.340456485748291016e-01 2.264574170112609863e-01 5.904953554272651672e-02 -2.323439121246337891e-01 -2.334273755550384521e-01 -1.400574110448360443e-02 -6.570734083652496338e-02 1.584495455026626587e-01 8.517324179410934448e-02 1.838984340429306030e-01 2.146960794925689697e-02 3.243301063776016235e-02 2.112661898136138916e-01 -1.752244085073471069e-01 9.413652122020721436e-02 4.030483067035675049e-01 7.942308485507965088e-02 2.324199974536895752e-01 -6.561473757028579712e-02 -6.935039162635803223e-02 2.081381231546401978e-01 3.507559001445770264e-01 -4.091511666774749756e-02 -1.026439294219017029e-01
4.965883120894432068e-02 -5.110013857483863831e-02 -1.376944482326507568e-01 -2.400872856378555298e-01 1.290144175291061401e-01 -4.606313705444335938e-01 3.064804524183273315e-02 2.682928740978240967e-01 -3.527354274410754442e-04 -9.018689393997192383e-02 -1.330343484878540039e-01 -5.933148786425590515e-02 -2.176961004734039307e-01 2.704449892044067383e-01 -1.664811745285987854e-02 2.917566597461700439e-01 -7.699649780988693237e-02 8.191970735788345337e-02 1.034014075994491577e-01 2.436300665140151978e-01 9.906133636832237244e-03 -2.040396910160779953e-03 -1.901379227638244629e-02 -9.204506874084472656e-03 -1.290810108184814453e-01 4.208912253379821777e-01 1.795002073049545288e-01 -4.001007229089736938e-02 2.469852864742279053e-01 -4.277888312935829163e-02 -5.635419860482215881e-02 -6.645198166370391846e-02
-2.633605301380157471e-01 6.671196222305297852e-02 -2.363903224468231201e-01 -7.822490483522415161e-02 -1.262730807065963745e-01 -1.070303246378898621e-01 6.664060987532138824e-03 1.022381335496902466e-01 -1.730262637138366699e-01 3.109617233276367188e-01 -3.265793919563293457e-01 -2.106467038393020630e-01 -1.853762418031692505e-01 -8.783606439828872681e-02 1.853810399770736694e-01 1.684078425168991089e-01 -8.193282783031463623e-02 1.369621157646179199e-01 3.211367428302764893e-01 1.745212525129318237e-01 3.086303770542144775e-01 -4.020631685853004456e-02 7.446967065334320068e-02 1.456403434276580811e-01 -1.104729175567626953e-01 2.136631011962890625e-01 4.034768790006637573e-02 5.423231422901153564e-02 4.454485699534416199e-02 2.628176212310791016e-01 1.596248708665370941e-02 1.655410677194595337e-01
1.557358354330062866e-01 3.411773145198822021e-01 -4.970983043313026428e-02 5.655043944716453552e-02 -1.648798137903213501e-01 -1.974238008260726929e-01 1.560420244932174683e-01 4.101041704416275024e-02 -4.746156558394432068e-02 3.341482207179069519e-02 -2.921619713306427002e-01 -1.933184862136840820e-01 -9.938762336969375610e-02 -1.182904560118913651e-02 5.786073952913284302e-02 -7.845593988895416260e-02 2.280297130346298218e-01 9.690182656049728394e-02 3.006726503372192383e-01 2.699631452560424805e-01 -1.825373806059360504e-02 3.402369916439056396e-01 -3.515088185667991638e-02 1.085088960826396942e-02 2.077063173055648804e-01 -5.903514474630355835e-02 2.327553182840347290e-01 -4.365395754575729370e-02 3.314931690692901611e-01 1.292659435421228409e-03 -1.634545773267745972e-01 1.855477839708328247e-01
-1.875744014978408813e-01 2.235081642866134644e-01 -1.412906199693679810e-01 -3.669775277376174927e-02 -1.838511973619461060e-02 -3.822533488273620605e-01 -2.706078290939331055e-01 4.662053287029266357e-02 2.245456129312515259e-01 1.257689893245697021e-01 -1.929262727499008179e-01 7.013706862926483154e-02 -1.934961974620819092e-01 -1.151250824332237244e-01 -5.299876630306243896e-02 1.987330168485641479e-01 3.184595406055450439e-01 -9.881122969090938568e-03 1.925822049379348755e-01 3.726274967193603516e-01 6.013807281851768494e-02 -1.953161209821701050e-01 1.710027754306793213e-01 -2.392702735960483551e-02 1.707541793584823608e-01 1.091170683503150940e-01 9.788050502538681030e-02 1.671471074223518372e-02 1.730060279369354248e-01 -3.067082492634654045e-03 -1.826978325843811035e-01 -8.390887826681137085e-02
-2.298187278211116791e-02 -2.949552796781063080e-02 -3.661781176924705505e-02 -8.885776996612548828e-02 -3.818028569221496582e-01 -1.015842780470848083e-01 1.547821462154388428e-01 5.952920019626617432e-02 1.040414050221443176e-01 -8.276493288576602936e-03 -1.806994974613189697e-01 -2.545696496963500977e-01 -2.425438463687896729e-01 2.240289002656936646e-01 -2.379786968231201172e-01 2.214102894067764282e-01 1.124751418828964233e-01 7.058742642402648926e-02 2.454042881727218628e-01 3.566597998142242432e-01 1.891617476940155029e-01 2.737055905163288116e-02 6.529612094163894653e-02 2.378873080015182495e-01 -6.835817825049161911e-03 2.619106508791446686e-02 8.735942095518112183e-02 -1.249730587005615234e-01 3.861398100852966309e-01 -8.170778746716678143e-04 -4.181263595819473267e-02 7.391636818647384644e-02
-1.601586937904357910e-01 -1.926495507359504700e-02 -5.136114358901977539e-02 -2.094044238328933716e-01 -4.436107818037271500e-03 -4.059063196182250977e-01 -1.461610496044158936e-01 2.814415991306304932e-01 1.207882016897201538e-01 -7.373443245887756348e-02 -1.345029920339584351e-01 1.300454512238502502e-02 -3.478148579597473145e-02 7.372543215751647949e-02 -1.158399209380149841e-01 3.652160763740539551e-01 3.298502564430236816e-01 2.366182208061218262e-01 1.766683459281921387e-01 9.771426022052764893e-02 4.250693693757057190e-02 -8.851910382509231567e-02 1.000943779945373535e-01 -2.290486395359039307e-01 2.136892080307006836e-01 1.758841872215270996e-01 9.843592345714569092e-02 4.628921300172805786e-02 2.192746847867965698e-01 1.763509809970855713e-01 9.712547063827514648e-02 -1.252408623695373535e-01
-2.421127110719680786e-01 9.564430266618728638e-02 -2.060401886701583862e-01 -3.004995584487915039e-01 9.968856722116470337e-02 -3.334417939186096191e-01 6.053891777992248535e-02 3.328424692153930664e-01 -4.793616535607725382e-04 -9.109793603420257568e-02 -1.601332873106002808e-01 -5.096957460045814514e-02 -4.186662286520004272e-02 6.004794314503669739e-02 -2.419307082891464233e-02 3.034145832061767578e-01 6.004494428634643555e-02 1.033943220973014832e-01 1.299323439598083496e-01 4.035917222499847412e-01 1.833532750606536865e-01 -1.742621660232543945e-01 1.593622863292694092e-01 1.259758174419403076e-01 3.889936953783035278e-02 1.472648382186889648e-01 7.208693027496337891e-02 -1.561498343944549561e-01 -9.471479058265686035e-02 5.759629979729652405e-02 -1.266558021306991577e-01 -2.212266474962234497e-01
2.544252276420593262e-01 1.007809489965438843e-01 1.014338731765747070e-01 -2.467832416296005249e-01 -2.951926290988922119e-01 -3.758764639496803284e-02 -4.456622898578643799e-02 -1.205119863152503967e-01 1.686087250709533691e-01 -4.785535112023353577e-02 -3.428096175193786621e-01 -6.160197034478187561e-02 -2.542735636234283447e-01 1.173683032393455505e-01 -2.195841260254383087e-02 2.439116686582565308e-01 2.197607047855854034e-02 -3.145388513803482056e-02 1.060016900300979614e-01 5.242835283279418945e-01 2.074752002954483032e-01 2.787493728101253510e-02 1.622888445854187012e-01 2.055394053459167480e-01 5.583737790584564209e-02 -5.445973016321659088e-03 9.132180362939834595e-02 -6.099430844187736511e-02 1.695039123296737671e-01 3.028101753443479538e-03 1.870131678879261017e-02 1.188893765211105347e-01
1.735875159502029419e-01 9.406599402427673340e-02 -1.693135648965835571e-01 -2.712447568774223328e-02 3.570359945297241211e-02 -2.805343270301818848e-01 1.039304211735725403e-01 2.461913228034973145e-01 1.376881897449493408e-01 -1.539107412099838257e-01 -5.548618733882904053e-02 6.982178986072540283e-02 2.473554015159606934e-01 -1.194295063614845276e-01 -1.217979118227958679e-01 4.190876781940460205e-01 1.888365745544433594e-01 1.387865841388702393e-01 8.757276460528373718e-03 4.055726826190948486e-01 3.875489532947540283e-02 -1.036411374807357788e-01 2.472023218870162964e-01 6.088089197874069214e-02 8.076602965593338013e-02 7.586076855659484863e-02 2.177691459655761719e-01 -6.657975912094116211e-02 1.782479435205459595e-01 2.342963963747024536e-01 -1.271170526742935181e-01 -1.437492575496435165e-02
-1.544763445854187012e-01 -1.049339491873979568e-02 -2.341480404138565063e-01 -1.053189560770988464e-01 1.836968511343002319e-01 -3.062379062175750732e-01 6.556291133165359497e-02 3.251397013664245605e-01 7.863241434097290039e-02 -2.630282938480377197e-02 -7.859951257705688477e-02 -2.199827730655670166e-01 -1.099704951047897339e-02 -9.334714710712432861e-02 -5.275180563330650330e-02 3.143633306026458740e-01 3.638392314314842224e-02 2.882585227489471436e-01 7.223393768072128296e-02 3.843808770179748535e-01 2.958021163940429688e-01 -1.718672215938568115e-01 4.517680779099464417e-02 1.087662801146507263e-01 1.563167870044708252e-01 2.043085843324661255e-01 -3.321955353021621704e-02 -9.199409931898117065e-02 1.549779474735260010e-01 1.713105440139770508e-01 -1.798165775835514069e-02 -5.439312011003494263e-02
-1.229811385273933411e-01 1.747499592602252960e-02 1.772965937852859497e-01 -4.374149441719055176e-02 -1.922092288732528687e-01 -3.316118568181991577e-02 1.360891014337539673e-01 -4.128548875451087952e-02 -1.925323456525802612e-01 -1.387808471918106079e-01 -2.155218124389648438e-01 -2.005133926868438721e-01 -2.497735470533370972e-01 1.248134672641754150e-01 -7.834573835134506226e-02 1.966645419597625732e-01 3.784740865230560303e-01 1.022759974002838135e-01 4.428337886929512024e-02 2.020508199930191040e-01 -1.515105664730072021e-01 3.339663445949554443e-01 8.699722588062286377e-02 4.513549432158470154e-02 1.974067240953445435e-01 6.821831315755844116e-02 3.384914398193359375e-01 -5.940594151616096497e-02 2.041990011930465698e-01 -2.038190513849258423e-01 -2.023548036813735962e-01 2.628307044506072998e-02
-1.203775107860565186e-01 -1.080416962504386902e-01 -5.468715354800224304e-02 -3.199722468852996826e-01 1.336099356412887573e-01 -1.098596751689910889e-01 -5.003090575337409973e-02 1.851642429828643799e-01 -1.515411436557769775e-01 -2.371870912611484528e-02 -9.002164751291275024e-02 8.814471960067749023e-02 -5.206747353076934814e-02 2.403367310762405396e-03 -1.030207276344299316e-01 1.569679379463195801e-01 3.205513656139373779e-01 3.542612791061401367e-01 1.811126917600631714e-01 2.446747869253158569e-01 3.803143203258514404e-01 -2.366698384284973145e-01 1.995099335908889771e-01 -2.034587115049362183e-01 6.760506331920623779e-02 2.622569799423217773e-01 -3.068662434816360474e-02 -1.266192793846130371e-01 1.306714862585067749e-01 2.920104935765266418e-02 -8.461853116750717163e-02 -7.873792201280593872e-02
-1.107599437236785889e-01 4.819343239068984985e-02 -9.735045954585075378e-03 -3.018555045127868652e-01 2.397238463163375854e-01 -1.739029437303543091e-01 1.619196534156799316e-01 3.692407906055450439e-01 -2.257103919982910156e-01 2.135339677333831787e-01 -2.357035875320434570e-01 -1.348172277212142944e-01 -3.601985424757003784e-02 8.129996061325073242e-02 2.000778168439865112e-01 8.250583708286285400e-02 3.284299001097679138e-02 -1.298993527889251709e-01 1.572531163692474365e-01 2.109244167804718018e-01 3.846869990229606628e-02 -6.612134724855422974e-02 2.149159759283065796e-01 1.216330379247665405e-01 1.560133993625640869e-01 3.146573007106781006e-01 3.483887389302253723e-02 2.473428100347518921e-01 2.183336913585662842e-01 1.217295974493026733e-01 1.570261199958622456e-03 -1.291318833827972412e-01
1.614100337028503418e-01 1.393083184957504272e-01 5.010158941149711609e-02 -8.778499439358711243e-03 -3.106788694858551025e-01 1.715049892663955688e-02 -1.817673593759536743e-01 1.828011721372604370e-01 4.883925244212150574e-02 3.159828484058380127e-02 -3.450440764427185059e-01 -2.512008249759674072e-01 -1.323291063308715820e-01 1.836829036474227905e-01 -8.484632521867752075e-02 1.286486089229583740e-01 2.787705957889556885e-01 1.745934635400772095e-01 2.824209332466125488e-01 2.462141215801239014e-01 2.435865998268127441e-01 2.187787890434265137e-01 7.829827070236206055e-02 1.553509682416915894e-01 4.679894819855690002e-02 4.390324279665946960e-02 -1.095258514396846294e-03 -2.761525660753250122e-02 2.703141868114471436e-01 8.551070094108581543e-02 -1.097230091691017151e-01 2.116519212722778320e-01
1.447973698377609253e-01 2.023178189992904663e-01 1.382454037666320801e-01 -9.252878278493881226e-02 -5.296193808317184448e-02 9.616872668266296387e-02 7.562997750937938690e-03 2.174875438213348389e-01 5.168351344764232635e-03 2.515232376754283905e-02 -3.146333396434783936e-01 -1.372432559728622437e-01 -1.250964701175689697e-01 9.910959005355834961e-02 -7.109367847442626953e-02 1.888458281755447388e-01 1.927804648876190186e-01 -8.628406561911106110e-03 2.479686290025711060e-01 3.018714189529418945e-01 3.305935859680175781e-01 2.959514856338500977e-01 1.079060435295104980e-01 6.322082132101058960e-02 -9.744183719158172607e-02 -2.922458201646804810e-02 2.351172119379043579e-01 -1.118256524205207825e-01 3.599740862846374512e-01 1.246782392263412476e-01 -1.718454509973526001e-01 1.057068109512329102e-01
1.679901629686355591e-01 1.674079746007919312e-01 1.564317643642425537e-01 -4.267527535557746887e-02 -1.894554644823074341e-01 8.805404603481292725e-02 3.491102904081344604e-02 1.863843500614166260e-01 3.313861042261123657e-02 -3.635554388165473938e-02 -3.068102598190307617e-01 -9.737461060285568237e-02 -1.382955014705657959e-01 1.988830417394638062e-01 9.348311275243759155e-02 2.437354326248168945e-01 2.589039802551269531e-01 6.709034740924835205e-02 3.780877888202667236e-01 3.114463686943054199e-01 2.214100807905197144e-01 8.828032016754150391e-02 1.621047407388687134e-01 -5.559670925140380859e-02 9.778799861669540405e-02 2.723310701549053192e-02 1.050641462206840515e-01 -2.980597317218780518e-01 1.600327938795089722e-01 1.254672706127166748e-01 -1.918375194072723389e-01 1.378183364868164062e-01
2.662225626409053802e-02 8.860409259796142578e-02 1.991531103849411011e-01 -3.377385735511779785e-01 3.205862641334533691e-01 -6.596396863460540771e-02 -5.277499184012413025e-02 5.401249602437019348e-02 -5.846801400184631348e-02 2.166108787059783936e-01 -3.125232756137847900e-01 -5.817749723792076111e-02 -1.489368379116058350e-01 2.876519858837127686e-01 3.589646425098180771e-03 -6.119024008512496948e-03 9.774853289127349854e-02 1.258174329996109009e-01 3.341099619865417480e-02 1.754683107137680054e-01 6.196831911802291870e-02 9.427776187658309937e-02 3.248000741004943848e-01 7.549689710140228271e-02 1.767197847366333008e-01 3.555659353733062744e-01 2.827812731266021729e-01 2.054565027356147766e-02 9.926989674568176270e-02 1.682127863168716431e-01 9.266073256731033325e-02 -5.017479881644248962e-02
-8.799647539854049683e-02 9.338425099849700928e-02 -1.345289796590805054e-01 -1.679482609033584595e-01 -3.759355843067169189e-02 -4.337913095951080322e-01 7.270324975252151489e-02 2.304454892873764038e-01 -2.224643714725971222e-02 -5.889888852834701538e-02 -1.063089445233345032e-01 -7.496444880962371826e-02 -2.582742869853973389e-01 -7.919667288661003113e-03 1.788022667169570923e-01 1.148365363478660583e-01 3.526965528726577759e-02 2.572568058967590332e-01 -1.637586951255798340e-02 4.891016483306884766e-01 9.191615134477615356e-02 -2.680965065956115723e-01 1.613625288009643555e-01 7.540728896856307983e-02 2.160132303833961487e-02 8.378911018371582031e-02 1.079599931836128235e-02 -2.657165527343750000e-01 1.774212121963500977e-01 1.081230640411376953e-01 -1.461855694651603699e-02 -1.260448545217514038e-01
1.009260416030883789e-01 -2.977117598056793213e-01 -1.962567865848541260e-01 -2.545578479766845703e-01 1.093914136290550232e-01 -8.242201805114746094e-02 7.591857761144638062e-02 4.913182854652404785e-01 9.923490881919860840e-02 1.214854791760444641e-01 9.115483611822128296e-02 -9.647501260042190552e-02 -1.412188410758972168e-01 -9.176519699394702911e-03 -1.669491529464721680e-01 8.143126964569091797e-02 2.274191230535507202e-01 1.963673532009124756e-01 7.839190214872360229e-02 1.717105321586132050e-02 -2.055164426565170288e-02 8.829610049724578857e-02 1.705622971057891846e-01 1.272945106029510498e-01 1.028653010725975037e-01 3.146218657493591309e-01 2.173214554786682129e-01 -2.823000252246856689e-01 2.194695621728897095e-01 1.270728092640638351e-02 4.848231095820665359e-03 -1.092304475605487823e-02
2.851421236991882324e-01 -8.439167588949203491e-02 -3.963208943605422974e-02 -2.576478421688079834e-01 -1.823714375495910645e-02 1.258805859833955765e-02 -6.014653667807579041e-02 -4.750810191035270691e-02 -6.500484794378280640e-02 2.510763704776763916e-01 -1.980145573616027832e-01 -1.592692732810974121e-01 9.927783161401748657e-02 2.456555366516113281e-01 -1.499733924865722656e-01 3.748265206813812256e-01 1.726718395948410034e-01 1.940747052431106567e-01 2.278259992599487305e-01 3.509850502014160156e-01 1.976108998060226440e-01 1.087219715118408203e-01 -2.236602827906608582e-03 6.911026686429977417e-02 1.380184739828109741e-01 2.095180600881576538e-01 1.334149539470672607e-01 -5.624917522072792053e-02 1.990036852657794952e-02 2.448160201311111450e-01 8.170389384031295776e-02 -1.519134640693664551e-01
2.762939929962158203e-01 1.323928534984588623e-01 -8.770789019763469696e-03 -2.429517209529876709e-01 1.952212490141391754e-02 -3.121974170207977295e-01 -5.880419537425041199e-02 -4.317217506468296051e-03 1.008594036102294922e-01 1.607273519039154053e-01 -3.185458481311798096e-01 -3.731753826141357422e-01 1.532202064990997314e-01 3.755997121334075928e-02 -4.738804697990417480e-02 1.054128631949424744e-01 8.492022007703781128e-02 2.643072307109832764e-01 3.629308193922042847e-02 3.089164197444915771e-01 1.069345399737358093e-01 -2.589210681617259979e-02 1.550108045339584351e-01 1.129629909992218018e-01 -6.750946491956710815e-02 2.780665270984172821e-02 2.823484688997268677e-02 1.638749837875366211e-01 3.920396268367767334e-01 -8.674604445695877075e-02 5.084005370736122131e-02 1.059536039829254150e-01
-3.546306863427162170e-02 9.797491878271102905e-02 1.252747178077697754e-01 -9.094103425741195679e-02 -1.620250046253204346e-01 8.992210030555725098e-02 -2.107743732631206512e-02 -1.844114810228347778e-02 1.246912553906440735e-01 1.331550925970077515e-01 -4.204346239566802979e-01 -3.174174129962921143e-01 -8.863197267055511475e-02 2.286405302584171295e-02 1.058339551091194153e-01 6.331814080476760864e-02 1.257434040307998657e-01 -2.650913596153259277e-01 7.578286528587341309e-02 8.128398656845092773e-02 1.698985695838928223e-01 4.370067715644836426e-01 8.511333912611007690e-02 7.648999989032745361e-02 2.420971095561981201e-01 7.782549411058425903e-02 7.107365876436233521e-02 -1.232479140162467957e-01 1.859469562768936157e-01 1.953003704547882080e-01 -1.965295076370239258e-01 2.608620226383209229e-01
2.528674155473709106e-02 1.298551261425018311e-01 -1.148410961031913757e-01 -5.199269205331802368e-02 -9.825190156698226929e-02 -3.366342186927795410e-01 2.955108694732189178e-02 3.069908320903778076e-01 5.789787322282791138e-02 -6.047461181879043579e-02 -2.449544370174407959e-01 -6.711972504854202271e-02 2.593831121921539307e-01 5.223753303289413452e-02 6.549279391765594482e-02 2.821945250034332275e-01 1.301497220993041992e-01 -2.249961346387863159e-02 -1.201902627944946289e-01 5.070386528968811035e-01 1.800727248191833496e-01 -2.271883934736251831e-01 1.111545935273170471e-01 2.125601321458816528e-01 1.221252679824829102e-01 8.378415554761886597e-02 1.232214923948049545e-02 -2.314482629299163818e-01 1.156963035464286804e-01 3.071390651166439056e-02 -4.027296975255012512e-02 -3.004884347319602966e-02
1.571096926927566528e-01 1.179288998246192932e-01 -1.506488770246505737e-01 -2.998874485492706299e-01 4.709630087018013000e-02 -5.150703787803649902e-01 2.751539088785648346e-02 -6.198350340127944946e-02 2.247499227523803711e-01 -4.345059767365455627e-02 -1.985266506671905518e-01 -1.244684085249900818e-01 1.066725887358188629e-02 1.531898379325866699e-01 8.454923331737518311e-02 2.426509410142898560e-01 2.429297007620334625e-02 2.467546015977859497e-01 1.786691844463348389e-01 2.210077345371246338e-01 3.972666338086128235e-02 1.585221476852893829e-02 1.685423254966735840e-01 1.547398269176483154e-01 7.094364846125245094e-04 1.875583678483963013e-01 -3.355882689356803894e-02 -1.175557300448417664e-01 1.405318230390548706e-01 2.870245873928070068e-01 -1.008812710642814636e-02 -1.759793609380722046e-01
2.317602783441543579e-01 -3.668496385216712952e-02 -7.598881423473358154e-02 -4.012171924114227295e-01 1.040821671485900879e-01 -2.515177801251411438e-02 1.635818183422088623e-01 1.757691502571105957e-01 -4.173762351274490356e-02 8.721490204334259033e-02 -1.463122069835662842e-01 5.035795271396636963e-02 -1.504738777875900269e-01 1.613311469554901123e-01 9.634969383478164673e-02 2.222787588834762573e-02 1.043419074267148972e-02 -1.101323664188385010e-01 1.331375688314437866e-01 1.000762730836868286e-01 1.546754539012908936e-01 6.325227767229080200e-02 2.879470586776733398e-01 7.337305694818496704e-02 1.299265176057815552e-01 4.115587174892425537e-01 -6.577517092227935791e-02 -3.999943733215332031e-01 2.029474377632141113e-01 4.473163560032844543e-02 2.072703391313552856e-01 -1.562016606330871582e-01
-2.017943263053894043e-01 6.874532252550125122e-02 -1.134985908865928650e-01 -1.168789565563201904e-01 3.212195262312889099e-02 -4.183056354522705078e-01 -3.578100353479385376e-02 9.264168143272399902e-02 1.700567901134490967e-01 -6.615712493658065796e-02 -2.960631847381591797e-01 -1.512047089636325836e-02 -5.740386992692947388e-02 2.481125667691230774e-02 -1.220152974128723145e-01 1.120993643999099731e-01 -1.047317162156105042e-01 1.710540205240249634e-01 -1.156369000673294067e-01 3.944449424743652344e-01 2.422769069671630859e-01 -8.978990465402603149e-02 1.384543925523757935e-01 1.680724918842315674e-01 1.463885158300399780e-01 2.251143753528594971e-01 1.866642571985721588e-02 -2.350833714008331299e-01 1.859906017780303955e-01 3.776298137381672859e-03 -1.582786142826080322e-01 -2.808035910129547119e-01
1.948520839214324951e-01 2.164756208658218384e-01 2.188055068254470825e-01 -7.696180045604705811e-02 -6.901422888040542603e-02 1.123278811573982239e-01 7.061785459518432617e-02 3.041575849056243896e-01 -3.633287921547889709e-02 -3.063166327774524689e-02 -3.021520674228668213e-01 -7.791003584861755371e-02 -1.459295451641082764e-01 5.576770752668380737e-02 -1.454742699861526489e-01 2.190538793802261353e-01 2.027316391468048096e-01 9.235754609107971191e-02 2.178076654672622681e-01 3.025795817375183105e-01 1.996296644210815430e-01 2.529326677322387695e-01 2.129218727350234985e-01 -4.557330161333084106e-02 1.248125918209552765e-03 -2.194886840879917145e-02 2.130602300167083740e-01 -1.345699280500411987e-01 2.436151951551437378e-01 1.425332725048065186e-01 -2.089947313070297241e-01 1.616219580173492432e-01
9.613937884569168091e-02 4.036330431699752808e-02 -9.591979533433914185e-02 -1.425586491823196411e-01 -2.098147198557853699e-02 -2.574447393417358398e-01 -4.455920308828353882e-02 7.277671992778778076e-02 1.206672042608261108e-01 1.156038343906402588e-01 -1.582134366035461426e-01 -2.059311866760253906e-01 1.980509459972381592e-01 1.525774151086807251e-01 -1.181588023900985718e-01 3.652857244014739990e-01 2.227188460528850555e-02 2.504220902919769287e-01 2.504047155380249023e-01 4.358327984809875488e-01 3.323194980621337891e-01 -9.034835547208786011e-02 5.527921766042709351e-02 5.664099007844924927e-02 4.586941748857498169e-02 1.127965369960293174e-04 -2.360967695713043213e-01 -5.702586844563484192e-02 3.794211521744728088e-02 2.247123122215270996e-01 -1.619547009468078613e-01 -1.886947453022003174e-02
1.482384055852890015e-01 1.628693640232086182e-01 1.780337244272232056e-01 -1.478531956672668457e-02 -1.034627556800842285e-01 9.910870343446731567e-02 3.209723532199859619e-02 1.958637535572052002e-01 6.481884419918060303e-02 6.712739914655685425e-02 -2.966119945049285889e-01 2.849048003554344177e-02 -2.146192789077758789e-01 3.969936817884445190e-02 -1.254427582025527954e-01 2.350126355886459351e-01 3.242353796958923340e-01 1.373956799507141113e-01 2.844084203243255615e-01 2.833743095397949219e-01 1.490296125411987305e-01 2.274924516677856445e-01 1.055665463209152222e-01 -3.498953580856323242e-02 1.126117482781410217e-01 4.888521134853363037e-02 1.204373836517333984e-01 -2.854795753955841064e-01 3.202413618564605713e-01 1.677527427673339844e-01 -1.504662483930587769e-01 8.732267469167709351e-02
-3.399965539574623108e-02 3.386307060718536377e-01 -1.242396757006645203e-01 -1.114926338195800781e-01 -7.425186038017272949e-02 -2.778082489967346191e-01 2.413478344678878784e-01 3.282443881034851074e-01 4.720399528741836548e-02 -1.320151388645172119e-01 -1.213463991880416870e-01 2.320531941950321198e-02 1.531892716884613037e-01 5.492090806365013123e-02 6.620731204748153687e-02 2.118184715509414673e-01 1.356166303157806396e-01 2.060258388519287109e-01 -3.992047160863876343e-02 3.959841430187225342e-01 2.280590385198593140e-01 -8.368437737226486206e-02 6.630727648735046387e-02 2.487424463033676147e-01 1.465469747781753540e-01 1.580406576395034790e-01 4.306344687938690186e-02 9.066274017095565796e-02 2.257456779479980469e-01 6.706642359495162964e-02 1.092536076903343201e-01 -1.689039021730422974e-01
1.071872413158416748e-01 2.053930908441543579e-01 1.307225525379180908e-01 1.865940541028976440e-02 -8.494537323713302612e-02 7.346920669078826904e-02 -7.925872504711151123e-02 6.337922811508178711e-02 3.747292608022689819e-02 2.223559282720088959e-02 -3.410315811634063721e-01 -1.882024854421615601e-02 -1.390635967254638672e-01 1.586536318063735962e-01 -1.009641066193580627e-01 1.241191625595092773e-01 2.449816614389419556e-01 4.880447685718536377e-02 2.837116122245788574e-01 3.486799299716949463e-01 3.269973695278167725e-01 2.377281785011291504e-01 1.231140643358230591e-01 3.838646039366722107e-02 8.635012805461883545e-02 -1.231471356004476547e-02 2.179811298847198486e-01 -9.476244449615478516e-02 2.768150269985198975e-01 9.434553235769271851e-02 -3.462048768997192383e-01 5.728724971413612366e-02
-1.145789995789527893e-01 6.760031729936599731e-02 -1.872068494558334351e-01 -3.690541684627532959e-01 6.209333986043930054e-02 -4.604327976703643799e-01 -1.170927658677101135e-01 8.210150897502899170e-02 1.035134494304656982e-01 -1.686827987432479858e-01 -1.154286339879035950e-01 1.461821701377630234e-02 -2.320002950727939606e-02 5.586897581815719604e-02 9.011033177375793457e-02 2.609044909477233887e-01 2.977858856320381165e-02 1.309601515531539917e-01 3.499134257435798645e-02 3.976734280586242676e-01 9.557484090328216553e-02 -5.148123949766159058e-02 -7.235807925462722778e-02 2.837884426116943359e-01 1.505990624427795410e-01 1.555460095405578613e-01 3.790492564439773560e-02 -2.177500426769256592e-01 1.851258128881454468e-01 1.301579028367996216e-01 -9.100964665412902832e-02 -1.095804274082183838e-01
-2.137288823723793030e-02 -3.486437201499938965e-01 1.499132253229618073e-02 -2.188065797090530396e-01 1.755961477756500244e-01 -4.041739553213119507e-02 9.875416755676269531e-02 1.291702091693878174e-01 -1.000263076275587082e-02 3.140414357185363770e-01 -2.183121144771575928e-01 -2.181057184934616089e-01 -6.725805997848510742e-02 1.622672080993652344e-01 1.248865947127342224e-01 1.947594881057739258e-01 7.712900638580322266e-02 -6.675730645656585693e-02 1.881590038537979126e-01 5.099273473024368286e-02 3.054065704345703125e-01 1.483405828475952148e-01 -1.303628925234079361e-02 2.434009313583374023e-01 1.552832424640655518e-01 2.529182434082031250e-01 -3.837012685835361481e-03 -2.198166996240615845e-01 7.633721455931663513e-03 3.484370410442352295e-01 -7.824857532978057861e-02 -7.446140795946121216e-02
-2.050055563449859619e-02 2.731865942478179932e-01 4.266786575317382812e-02 -1.249375268816947937e-01 -2.713883221149444580e-01 -1.029000431299209595e-01 -2.185531109571456909e-01 3.173361765220761299e-03 3.057468682527542114e-02 -5.879341438412666321e-02 -3.001469671726226807e-01 -1.808425486087799072e-01 -2.417289167642593384e-01 2.489937543869018555e-01 -1.418741196393966675e-01 3.094692528247833252e-01 1.510597616434097290e-01 4.552770778536796570e-02 2.542154788970947266e-01 2.623708844184875488e-01 2.031129300594329834e-01 1.785242110490798950e-01 7.206510752439498901e-03 1.150456592440605164e-01 -2.297056093811988831e-02 -9.765190631151199341e-02 1.379819065332412720e-01 -2.243184447288513184e-01 2.835841178894042969e-01 -2.692931517958641052e-02 5.209246277809143066e-02 6.277357041835784912e-02
-1.395616233348846436e-01 9.524575620889663696e-02 -1.881844848394393921e-01 -3.234349489212036133e-01 -1.257809158414602280e-02 -1.538148075342178345e-01 -8.651083707809448242e-02 -1.062806136906147003e-02 -5.598797928541898727e-03 3.112488985061645508e-01 -9.627269953489303589e-02 1.314894706010818481e-01 -9.791170805692672729e-02 2.437700517475605011e-02 1.900846697390079498e-02 3.058432638645172119e-01 1.647656597197055817e-02 3.840450644493103027e-01 2.825355529785156250e-01 3.974371552467346191e-01 8.578376844525337219e-03 2.143146283924579620e-02 2.233494742540642619e-04 -2.414749190211296082e-02 3.313955962657928467e-01 -1.163392886519432068e-02 -6.247385963797569275e-02 -5.433937907218933105e-02 6.010120734572410583e-02 2.464444190263748169e-01 -6.443269550800323486e-02 2.217667549848556519e-02
-6.338693201541900635e-02 -6.122065708041191101e-03 3.940242528915405273e-02 -2.939132452011108398e-01 2.703802585601806641e-01 -1.863846778869628906e-01 -2.435475289821624756e-01 4.979714006185531616e-02 -2.121490389108657837e-01 -1.015641167759895325e-01 -2.077779024839401245e-01 -8.614281564950942993e-02 -1.154654547572135925e-01 -7.046499103307723999e-02 5.644288659095764160e-02 2.281576544046401978e-01 7.944499701261520386e-02 2.362953126430511475e-01 8.988387137651443481e-02 2.051285468041896820e-02 6.225886568427085876e-02 -2.481654882431030273e-01 6.022973358631134033e-02 -3.208271786570549011e-02 2.175482064485549927e-01 4.389799833297729492e-01 -6.614208966493606567e-02 -1.078394707292318344e-02 2.958133816719055176e-01 9.696687571704387665e-03 -2.841601669788360596e-01 7.265590131282806396e-02
-1.348533630371093750e-01 -2.417370304465293884e-02 -2.353812605142593384e-01 -1.971892118453979492e-01 1.198174431920051575e-01 -3.868811428546905518e-01 5.337626859545707703e-02 5.875142663717269897e-02 5.095823481678962708e-02 -1.103798747062683105e-01 -1.429463326930999756e-01 -1.091730222105979919e-02 9.968848899006843567e-03 2.042811661958694458e-01 5.241487175226211548e-02 2.814422249794006348e-01 9.821244515478610992e-03 8.725760132074356079e-02 1.105368211865425110e-01 5.210567116737365723e-01 3.250703215599060059e-01 -6.714540719985961914e-02 1.756327301263809204e-01 -4.088844358921051025e-02 1.384303122758865356e-01 -6.749172508716583252e-02 -8.799929171800613403e-02 -1.315043866634368896e-01 1.677582114934921265e-01 1.095518171787261963e-01 -1.579651534557342529e-01 -9.751018881797790527e-02
7.826126366853713989e-02 -2.032019942998886108e-02 3.950721770524978638e-02 -4.907581955194473267e-02 -8.259359002113342285e-02 -2.439118623733520508e-01 -1.300207674503326416e-01 -2.390803955495357513e-02 -9.057667851448059082e-02 1.057345345616340637e-01 -8.218850940465927124e-02 7.200203090906143188e-02 -5.044418852776288986e-03 1.273733824491500854e-01 2.456533014774322510e-01 1.187039762735366821e-01 3.663015961647033691e-01 -2.945573627948760986e-02 -8.044279180467128754e-03 1.109585314989089966e-01 4.259707778692245483e-02 4.252089187502861023e-02 2.428412884473800659e-01 2.360742390155792236e-01 2.668495774269104004e-01 4.481396973133087158e-01 3.511388897895812988e-01 3.370248526334762573e-02 1.783793717622756958e-01 7.102336734533309937e-02 -1.115217246115207672e-02 2.906647920608520508e-01
-1.300550252199172974e-01 1.513864006847143173e-02 -2.087491750717163086e-01 -2.668178677558898926e-01 1.109986901283264160e-01 -2.053654193878173828e-01 -1.010797098278999329e-01 1.744036972522735596e-01 1.834903210401535034e-01 7.805184274911880493e-02 -5.887906253337860107e-02 -8.752476423978805542e-02 -4.713151231408119202e-02 -5.164989084005355835e-02 1.627061814069747925e-01 3.444822132587432861e-01 4.253750666975975037e-02 2.165731973946094513e-02 -4.579067230224609375e-03 4.539052844047546387e-01 8.901467174291610718e-02 -2.700256705284118652e-01 2.346100211143493652e-01 1.423768699169158936e-01 3.271929025650024414e-01 -1.580884307622909546e-02 6.270912289619445801e-02 -2.718611359596252441e-01 6.626426428556442261e-02 5.315939895808696747e-03 -1.201529949903488159e-01 -5.965451896190643311e-02
8.709777891635894775e-02 -8.331305347383022308e-03 -3.100115060806274414e-01 -3.311450481414794922e-01 -4.802635312080383301e-02 -3.678835332393646240e-01 -1.315032094717025757e-01 -9.872654452919960022e-03 2.842256426811218262e-01 -1.331915855407714844e-01 -2.099249362945556641e-01 -1.371219456195831299e-01 3.818435221910476685e-02 1.957018375396728516e-01 1.811560392379760742e-01 1.602066010236740112e-01 -1.003826484084129333e-01 8.050023019313812256e-02 1.646966636180877686e-01 1.873156875371932983e-01 8.136527985334396362e-02 8.632668852806091309e-02 1.728301197290420532e-01 1.684893369674682617e-01 -3.601811081171035767e-02 2.235173135995864868e-01 1.641072928905487061e-01 -1.438082903623580933e-01 1.238460838794708252e-01 2.871981263160705566e-01 -5.692505836486816406e-02 -1.444918364286422729e-01
2.694231867790222168e-01 1.604888290166854858e-01 5.198772251605987549e-02 -4.355890303850173950e-02 -7.236873358488082886e-02 5.492476001381874084e-02 1.639515161514282227e-02 1.671173721551895142e-01 -7.552368193864822388e-02 1.816175132989883423e-02 -2.669730782508850098e-01 -2.015472203493118286e-01 -2.272504866123199463e-01 -3.143385425209999084e-02 -5.900200828909873962e-02 2.056115418672561646e-01 3.397724926471710205e-01 -7.017146795988082886e-02 2.914108633995056152e-01 2.546561658382415771e-01 1.006541475653648376e-01 2.174393832683563232e-01 9.269021451473236084e-02 -5.016697943210601807e-02 1.774133555591106415e-02 -3.981932252645492554e-02 2.089553326368331909e-01 -2.675968408584594727e-01 2.809160947799682617e-01 9.303750097751617432e-02 -2.648558020591735840e-01 1.753219217061996460e-01
1.393364556133747101e-02 7.541196048259735107e-02 -2.344255298376083374e-01 -3.681697547435760498e-01 1.866886168718338013e-01 -2.039924561977386475e-01 4.301732406020164490e-03 3.117309808731079102e-01 8.833725750446319580e-02 -6.902746390551328659e-03 -4.071475565433502197e-02 -1.273212134838104248e-01 -7.881185412406921387e-02 9.493619203567504883e-02 1.014621928334236145e-01 1.850805133581161499e-01 5.426640808582305908e-02 1.018154323101043701e-01 9.478542208671569824e-02 2.924957573413848877e-01 2.383631318807601929e-01 -3.470568731427192688e-02 2.287933975458145142e-01 -2.450719010084867477e-03 8.882461115717887878e-03 2.662262618541717529e-01 1.144000887870788574e-01 3.349483609199523926e-01 1.807536333799362183e-01 2.933215498924255371e-01 1.029986813664436340e-01 -2.621047012507915497e-02
1.346759796142578125e-01 4.566485062241554260e-02 1.619752049446105957e-01 4.472719132900238037e-02 -2.033137530088424683e-01 -1.706110984086990356e-01 -5.994268506765365601e-02 6.668683141469955444e-02 5.157829076051712036e-02 1.377657204866409302e-01 -3.523665964603424072e-01 -3.264767676591873169e-02 6.156108528375625610e-02 9.603725746273994446e-03 -4.565969109535217285e-02 1.960498839616775513e-01 3.523996174335479736e-01 -1.113298311829566956e-01 3.608987629413604736e-01 1.847045421600341797e-01 1.468076109886169434e-01 3.062859177589416504e-01 9.378362447023391724e-02 1.779242753982543945e-01 1.134307682514190674e-01 1.358570903539657593e-02 6.969099491834640503e-02 -1.561626046895980835e-01 3.148066103458404541e-01 -2.828426472842693329e-02 -2.534608542919158936e-01 1.363297551870346069e-01
1.464117318391799927e-01 2.462406754493713379e-01 2.133121937513351440e-01 -4.798120260238647461e-02 -1.392778307199478149e-01 4.373123869299888611e-03 8.260525763034820557e-02 1.864138841629028320e-01 -1.326031237840652466e-02 -1.236027479171752930e-01 -2.026287913322448730e-01 -7.660736143589019775e-02 -8.917804807424545288e-02 2.294247038662433624e-02 7.390964776277542114e-02 1.080358922481536865e-01 3.196601867675781250e-01 3.472383320331573486e-02 2.779611349105834961e-01 2.998827993869781494e-01 2.226134240627288818e-01 2.857707440853118896e-01 2.041684985160827637e-01 -2.835546433925628662e-02 -7.279646582901477814e-03 -6.792687624692916870e-02 1.276865601539611816e-01 -2.306784838438034058e-01 2.827081978321075439e-01 1.973305046558380127e-01 -2.620694935321807861e-01 1.229699403047561646e-01
-7.171466946601867676e-02 7.791438698768615723e-02 -1.749472022056579590e-01 -6.578702479600906372e-02 -5.648569390177726746e-02 -6.909148395061492920e-02 7.940429449081420898e-02 -1.523233503103256226e-01 1.025971956551074982e-02 -2.411158084869384766e-01 -1.985628157854080200e-01 -2.418817877769470215e-01 -1.071113497018814087e-01 1.567903906106948853e-02 -1.071064248681068420e-01 3.661774694919586182e-01 4.417165741324424744e-02 1.441117078065872192e-01 3.397272527217864990e-01 -7.717857509851455688e-02 1.110443286597728729e-02 5.130774900317192078e-02 7.788678258657455444e-02 2.652485966682434082e-01 3.671731650829315186e-01 4.385636374354362488e-02 4.492023885250091553e-01 -8.237317204475402832e-02 8.679638057947158813e-02 -1.053780433721840382e-03 -1.288767307996749878e-01 1.010286062955856323e-01
5.505685880780220032e-02 3.020884394645690918e-01 1.302508413791656494e-01 -9.531017276458442211e-04 -3.106372654438018799e-01 -1.022596284747123718e-02 -1.689670532941818237e-01 7.134710997343063354e-02 1.795359551906585693e-01 -5.294155701994895935e-02 -1.353172063827514648e-01 -1.838155239820480347e-01 -2.133018672466278076e-01 1.122465804219245911e-01 -1.214451044797897339e-01 2.302721291780471802e-01 1.021901369094848633e-01 4.502392560243606567e-02 2.428664267063140869e-01 3.617386519908905029e-01 -4.956398624926805496e-03 -2.422703243792057037e-02 1.391336023807525635e-01 2.377188354730606079e-01 1.396471410989761353e-01 7.378321886062622070e-02 4.237584024667739868e-02 -1.021627336740493774e-01 4.059700071811676025e-01 7.500331848859786987e-02 2.584447152912616730e-02 2.417158335447311401e-01
-9.350547939538955688e-02 2.541259527206420898e-01 -2.227330356836318970e-01 -1.850616037845611572e-01 4.702355712652206421e-02 -3.869800865650177002e-01 -1.091387644410133362e-01 1.993376463651657104e-01 2.404783517122268677e-01 -7.028350234031677246e-02 -2.586692571640014648e-01 6.828820705413818359e-02 -3.281548246741294861e-02 -4.711963608860969543e-02 -1.528939008712768555e-01 1.523395478725433350e-01 2.000125646591186523e-01 -1.627010554075241089e-01 7.176321744918823242e-02 3.610295355319976807e-01 1.606055200099945068e-01 -9.875448420643806458e-03 1.024757325649261475e-01 -9.586417675018310547e-02 2.132486253976821899e-01 1.719913780689239502e-01 2.168801575899124146e-01 -3.039629571139812469e-02 2.045796066522598267e-01 -1.649476736783981323e-01 -3.717036172747612000e-02 -1.182065904140472412e-01
7.063478231430053711e-03 6.219208613038063049e-02 3.369303420186042786e-03 -2.205234915018081665e-01 2.746000140905380249e-02 1.231691762804985046e-01 -9.081272780895233154e-02 2.288291007280349731e-01 8.623751997947692871e-02 1.866762936115264893e-01 -2.140796631574630737e-01 1.945641487836837769e-01 -2.135920524597167969e-01 3.771567344665527344e-02 1.562137603759765625e-01 3.051855564117431641e-01 3.580418601632118225e-02 -1.321124434471130371e-01 1.908394396305084229e-01 1.565698981285095215e-01 1.965189278125762939e-01 -1.943549364805221558e-01 3.560504019260406494e-01 2.393121421337127686e-01 5.621427297592163086e-02 2.983371019363403320e-01 5.386724323034286499e-02 -7.302455604076385498e-02 1.031836569309234619e-01 3.134842813014984131e-01 -4.852376505732536316e-02 1.690332442522048950e-01
-1.385641247034072876e-01 -4.164904356002807617e-03 -2.744688987731933594e-01 -2.721306979656219482e-01 6.486103683710098267e-02 -3.034214675426483154e-01 -5.051891133189201355e-02 -9.009804576635360718e-02 -1.873859018087387085e-01 3.512383997440338135e-01 5.190544947981834412e-02 -1.348834186792373657e-01 -7.551264017820358276e-02 -1.206918135285377502e-01 3.265067562460899353e-02 1.219379305839538574e-01 7.464263588190078735e-02 1.853997707366943359e-01 -7.020740211009979248e-02 -4.954907670617103577e-02 3.082594275474548340e-01 1.812602579593658447e-01 1.923349350690841675e-01 1.225071847438812256e-01 1.320611089468002319e-01 2.749794423580169678e-01 -6.426708400249481201e-02 -2.630607485771179199e-01 2.904414236545562744e-01 1.208464950323104858e-01 7.426051050424575806e-02 1.039777696132659912e-01
4.404443874955177307e-02 6.482757627964019775e-02 -2.700686156749725342e-01 -8.930633962154388428e-02 1.367963552474975586e-01 -9.941487759351730347e-02 -1.101092086173593998e-03 2.500395774841308594e-01 -2.110957056283950806e-01 1.252035349607467651e-01 3.566463664174079895e-02 3.792275115847587585e-02 -9.900334477424621582e-02 2.452843636274337769e-01 2.127381414175033569e-01 1.716646850109100342e-01 2.735414505004882812e-01 7.985865324735641479e-02 8.955869078636169434e-02 9.098830074071884155e-02 1.082660406827926636e-01 -1.541023403406143188e-01 2.801336348056793213e-01 1.162395626306533813e-01 1.241536438465118408e-01 3.944529592990875244e-01 1.775060445070266724e-01 9.858038276433944702e-02 1.590581536293029785e-01 3.840332627296447754e-01 -3.610644116997718811e-02 -5.395739898085594177e-02
4.375853016972541809e-02 2.520073354244232178e-01 2.199155045673251152e-03 -1.917281150817871094e-01 4.801053553819656372e-02 -3.344295918941497803e-01 -8.245661854743957520e-02 1.980727463960647583e-01 1.279909908771514893e-01 1.808816194534301758e-01 -2.160967886447906494e-01 5.441932752728462219e-02 1.907284110784530640e-01 5.676589161157608032e-02 5.477814003825187683e-02 2.605938352644443512e-03 1.335985958576202393e-01 -8.581577241420745850e-02 4.097429290413856506e-02 4.709818363189697266e-01 2.621388435363769531e-01 1.676931232213973999e-01 2.857592999935150146e-01 -6.968630105257034302e-02 1.252497285604476929e-01 7.963550835847854614e-02 -1.164255142211914062e-01 2.640825808048248291e-01 1.305222660303115845e-01 1.521271020174026489e-01 4.600195959210395813e-02 -1.287635415792465210e-01
-6.418889760971069336e-02 -2.983121573925018311e-02 -2.695369422435760498e-01 -2.639090418815612793e-01 2.726273238658905029e-02 -3.086749613285064697e-01 -5.013835430145263672e-02 4.155507385730743408e-01 -1.108952984213829041e-02 -2.081707566976547241e-01 6.562579423189163208e-03 -1.407508254051208496e-01 -4.726453498005867004e-02 2.190168797969818115e-01 -1.226989179849624634e-01 1.263602972030639648e-01 3.853626176714897156e-02 1.927840858697891235e-01 1.073388196527957916e-02 1.544208377599716187e-01 9.993883967399597168e-02 -5.514845252037048340e-02 2.086511701345443726e-01 7.972938567399978638e-02 1.048025116324424744e-01 3.534086346626281738e-01 7.218302786350250244e-02 -2.509026229381561279e-01 1.297302842140197754e-01 1.717960238456726074e-01 2.406405955553054810e-01 5.574589222669601440e-02
1.204287335276603699e-01 1.224035695195198059e-01 -5.118710175156593323e-02 -1.036352291703224182e-01 -3.451750874519348145e-01 2.825873903930187225e-03 -1.272550821304321289e-01 8.126077800989151001e-02 1.147636994719505310e-01 -5.681969225406646729e-02 -3.548390269279479980e-01 -1.055749431252479553e-01 -1.100040450692176819e-01 5.306972563266754150e-02 -3.592597320675849915e-02 1.388916075229644775e-01 2.982905209064483643e-01 2.163103520870208740e-01 1.386548280715942383e-01 1.407039463520050049e-01 9.759453684091567993e-02 2.013689428567886353e-01 1.886183470487594604e-01 1.981638222932815552e-01 6.046094000339508057e-02 -1.088566631078720093e-01 2.362850755453109741e-01 -2.689275443553924561e-01 2.110275030136108398e-01 -1.293110847473144531e-01 -3.275253474712371826e-01 1.198050081729888916e-01
7.841277867555618286e-02 2.869209051132202148e-01 -1.302286088466644287e-01 -2.466334998607635498e-01 1.021067351102828979e-01 -3.085277043282985687e-02 -1.264879405498504639e-01 2.767474763095378876e-02 -2.724504768848419189e-01 2.609657645225524902e-01 -1.880355477333068848e-01 -1.646817475557327271e-01 -1.273269653320312500e-01 1.332359760999679565e-01 1.887256503105163574e-01 1.172265186905860901e-01 1.635308265686035156e-01 1.112253032624721527e-02 1.552462428808212280e-01 2.205097228288650513e-01 1.524254083633422852e-01 -2.208599001169204712e-01 3.443478643894195557e-01 -2.030285820364952087e-02 2.777471952140331268e-02 1.221251338720321655e-01 1.023967191576957703e-01 -2.277635335922241211e-01 -2.163186520338058472e-01 3.123352527618408203e-01 -6.644198298454284668e-02 -7.937445305287837982e-03
-9.260404109954833984e-02 8.246269077062606812e-02 1.146677285432815552e-01 -1.208413019776344299e-01 -9.877015650272369385e-02 -2.356974929571151733e-01 -3.230628967285156250e-01 2.684138342738151550e-02 -1.690684407949447632e-01 1.899399757385253906e-01 -9.472234174609184265e-03 -1.854383498430252075e-01 -2.967374399304389954e-02 2.273754775524139404e-01 -4.816953092813491821e-03 6.593075394630432129e-02 1.703173518180847168e-01 -2.986133992671966553e-01 1.129918396472930908e-01 1.889061927795410156e-02 2.117221653461456299e-01 6.185233592987060547e-02 2.148901075124740601e-01 -4.226037766784429550e-03 3.446077108383178711e-01 3.557725250720977783e-01 6.163874641060829163e-02 -1.119498163461685181e-01 2.583805620670318604e-01 -6.040898710489273071e-02 -1.738268882036209106e-01 2.048164159059524536e-01
3.765408322215080261e-02 -1.638706922531127930e-01 -8.054279722273349762e-03 -5.507922768592834473e-01 8.826087228953838348e-03 -3.037114739418029785e-01 6.001675128936767578e-02 4.331937134265899658e-01 8.800220489501953125e-02 6.324437260627746582e-02 -2.712747082114219666e-02 -8.432992617599666119e-04 -5.648510158061981201e-02 1.282577514648437500e-01 -1.163459718227386475e-01 2.423567175865173340e-01 -1.235859561711549759e-02 1.051335781812667847e-01 -6.416248530149459839e-02 1.395152211189270020e-01 -6.717340648174285889e-02 1.317629814147949219e-01 2.916563749313354492e-01 -4.418536275625228882e-02 1.550949662923812866e-01 1.287362128496170044e-01 1.545804440975189209e-01 -1.768930554389953613e-01 1.737281233072280884e-01 3.741890192031860352e-02 -5.859426409006118774e-02 7.625181972980499268e-02
6.234193965792655945e-02 1.611291021108627319e-01 5.437207594513893127e-02 -4.108171910047531128e-02 -1.268362104892730713e-01 -2.073830366134643555e-01 -1.819534897804260254e-01 1.469702869653701782e-01 2.950623631477355957e-02 3.659059107303619385e-01 7.546300441026687622e-02 -1.155864298343658447e-01 -1.353103071451187134e-01 1.867768466472625732e-01 -6.250663101673126221e-02 3.591926395893096924e-02 3.164183497428894043e-01 -1.140673533082008362e-01 1.823339760303497314e-01 2.280639298260211945e-02 2.089826464653015137e-01 3.185221552848815918e-02 9.704181551933288574e-02 -3.632356598973274231e-02 3.332915306091308594e-01 3.402768671512603760e-01 2.464342564344406128e-01 -1.369311213493347168e-01 1.914314180612564087e-01 6.225142255425453186e-02 -1.316523253917694092e-01 2.701342105865478516e-01
1.334148347377777100e-01 8.624888211488723755e-02 1.419671177864074707e-01 -3.054312989115715027e-02 -1.345616281032562256e-01 -7.746223360300064087e-02 -4.363544657826423645e-02 8.717802166938781738e-02 3.725533559918403625e-02 -2.818332985043525696e-02 -4.562133550643920898e-01 -1.399579644203186035e-01 -2.802876830101013184e-01 3.271210938692092896e-02 5.374526232481002808e-02 1.157097052782773972e-02 2.985123693943023682e-01 -9.045839309692382812e-03 3.892805278301239014e-01 1.611339151859283447e-01 1.963500827550888062e-01 2.771322727203369141e-01 1.440257132053375244e-01 -3.254654258489608765e-02 -1.888337917625904083e-02 -6.399527192115783691e-02 2.203183323144912720e-01 -1.653460264205932617e-01 1.121851429343223572e-01 2.081165164709091187e-01 -1.980956941843032837e-01 1.678792089223861694e-01
-1.063673421740531921e-01 -2.779168263077735901e-02 -1.728175431489944458e-01 -3.919394612312316895e-01 5.389206856489181519e-02 -9.093203395605087280e-02 -1.401704698801040649e-01 3.178356885910034180e-01 -9.938785433769226074e-02 1.669128686189651489e-01 -3.300558924674987793e-01 -8.062221854925155640e-02 2.371416240930557251e-01 -1.493236571550369263e-01 4.002263024449348450e-02 1.991050541400909424e-01 1.660979241132736206e-01 -2.448753118515014648e-01 2.075629234313964844e-01 -3.153100376948714256e-03 6.454831361770629883e-02 1.310139447450637817e-01 2.895056605339050293e-01 3.299108147621154785e-02 2.993698418140411377e-01 -7.269764691591262817e-02 -6.788933183997869492e-03 -1.987105160951614380e-01 -6.276516243815422058e-03 1.269307732582092285e-01 -9.958805143833160400e-02 4.745659604668617249e-02
8.746056258678436279e-02 1.544520631432533264e-02 -1.640157699584960938e-01 -2.887616455554962158e-01 6.170301884412765503e-02 -2.879834175109863281e-01 -2.204687744379043579e-01 1.209202483296394348e-01 -2.954338788986206055e-01 1.613917499780654907e-01 -1.276162117719650269e-01 -9.989371756091713905e-04 -2.710867207497358322e-03 -2.699903249740600586e-01 9.631408751010894775e-02 1.014779135584831238e-01 2.823573350906372070e-01 5.497870594263076782e-02 1.302339434623718262e-01 1.025858968496322632e-01 1.622148207388818264e-03 1.690898835659027100e-02 -1.520116329193115234e-01 7.214406505227088928e-03 2.419642657041549683e-01 2.195454388856887817e-01 6.622687727212905884e-02 -1.454412788152694702e-01 2.886223495006561279e-01 1.198946535587310791e-01 -1.844005584716796875e-01 -3.348398208618164062e-01
2.394836097955703735e-01 1.758142858743667603e-01 1.458497047424316406e-01 -2.310220152139663696e-02 2.813494997099041939e-03 3.596520423889160156e-02 -3.504300490021705627e-02 1.772015094757080078e-01 8.583974093198776245e-02 -1.034162286669015884e-02 -2.848629355430603027e-01 -9.714663773775100708e-02 -2.890788614749908447e-01 7.213775813579559326e-02 6.798451393842697144e-02 5.966135859489440918e-02 2.894278168678283691e-01 7.163917273283004761e-02 1.869119256734848022e-01 3.736705780029296875e-01 1.661206781864166260e-01 2.487192153930664062e-01 8.237365633249282837e-02 9.028788655996322632e-02 2.198707498610019684e-02 -5.057746171951293945e-02 2.056304365396499634e-01 -2.272332906723022461e-01 2.393984794616699219e-01 1.682429611682891846e-01 -2.859596908092498779e-01 1.696417480707168579e-01
1.279236078262329102e-01 2.892998233437538147e-02 -9.781304746866226196e-02 -1.287070065736770630e-01 -5.670189391821622849e-03 -2.557058632373809814e-01 6.117908656597137451e-02 -1.140577569603919983e-01 6.677114963531494141e-02 -6.285271793603897095e-02 -7.264829427003860474e-02 -1.892468333244323730e-01 -8.119460195302963257e-02 1.032826527953147888e-01 3.388794511556625366e-02 2.525795400142669678e-01 1.063243448734283447e-01 2.769926935434341431e-02 1.551503241062164307e-01 -3.521802276372909546e-02 3.807671368122100830e-01 -2.221141755580902100e-01 3.255386352539062500e-01 2.084235399961471558e-01 4.054234325885772705e-01 -1.558955013751983643e-01 2.052189558744430542e-01 -1.264357864856719971e-01 -1.583547890186309814e-01 -2.356795407831668854e-02 -2.987746298313140869e-01 1.414542784914374352e-03
-2.033586502075195312e-01 5.182071030139923096e-02 -2.149457633495330811e-01 -8.742538094520568848e-02 -1.272375583648681641e-01 -2.709023952484130859e-01 -1.468310207128524780e-01 2.621062397956848145e-01 1.785480231046676636e-01 -5.069069564342498779e-02 -3.549585044384002686e-01 -6.804127991199493408e-02 -1.549254953861236572e-01 -1.169579550623893738e-01 -2.271064184606075287e-02 4.317817091941833496e-01 2.958308160305023193e-01 1.271269470453262329e-02 1.215689349919557571e-02 2.851362228393554688e-01 2.406820654869079590e-01 -1.060161665081977844e-01 -7.451526820659637451e-02 -4.514616355299949646e-02 -3.506546095013618469e-02 2.037487775087356567e-01 5.729703977704048157e-02 -2.812206186354160309e-02 1.647629588842391968e-01 -6.984357023611664772e-04 2.313582785427570343e-02 -1.103927344083786011e-01
-2.749746143817901611e-01 1.124558299779891968e-01 -2.122256755828857422e-01 -2.998067438602447510e-01 -6.729548424482345581e-02 -3.380359411239624023e-01 -2.343029975891113281e-01 1.197704300284385681e-01 1.518623977899551392e-01 -7.145944982767105103e-02 -2.526943981647491455e-01 3.663091734051704407e-02 -2.088842354714870453e-02 -4.148252308368682861e-02 -9.345232695341110229e-02 2.390743643045425415e-01 1.996360719203948975e-01 -4.530610144138336182e-02 9.031920880079269409e-02 4.019623994827270508e-01 2.209032028913497925e-01 -1.143501028418540955e-01 1.560019999742507935e-01 -5.963752418756484985e-02 2.005303055047988892e-01 1.251106560230255127e-01 1.567522436380386353e-01 5.914532765746116638e-02 1.726511716842651367e-01 7.528217136859893799e-02 4.827407374978065491e-02 -6.496348232030868530e-02
1.567347943782806396e-01 5.233243852853775024e-02 1.229415610432624817e-01 1.838791817426681519e-01 -1.874437630176544189e-01 -1.400738954544067383e-01 -1.347537934780120850e-01 1.293611228466033936e-01 8.725789189338684082e-02 -1.965867355465888977e-02 -2.505950629711151123e-01 -2.320693284273147583e-01 -2.168473452329635620e-01 1.234875321388244629e-01 -1.233531907200813293e-01 1.543216556310653687e-01 2.357697933912277222e-01 1.642949581146240234e-01 1.900031566619873047e-01 3.739227950572967529e-01 2.817358672618865967e-01 1.499801725149154663e-01 1.214623153209686279e-01 2.586213350296020508e-01 -2.224451862275600433e-02 -1.118574887514114380e-01 2.046027183532714844e-01 -1.453259438276290894e-01 2.909944355487823486e-01 4.086688905954360962e-02 3.770150616765022278e-02 4.896863549947738647e-02
-3.333020024001598358e-03 1.963044106960296631e-01 -2.077920734882354736e-01 -1.984388083219528198e-01 -7.228814065456390381e-03 5.159658193588256836e-02 -5.736644566059112549e-02 8.567710220813751221e-02 -5.832139402627944946e-02 2.140992730855941772e-01 -4.299169778823852539e-01 8.376791141927242279e-03 -2.939773797988891602e-01 -4.536433517932891846e-02 8.938642591238021851e-02 1.462090946733951569e-02 3.212083578109741211e-01 5.021563917398452759e-02 5.179528892040252686e-02 3.922110050916671753e-02 1.023202314972877502e-01 5.443213507533073425e-02 2.632719576358795166e-01 7.132429629564285278e-02 6.563024967908859253e-02 3.731085360050201416e-01 1.468966603279113770e-01 1.583271622657775879e-01 1.782189458608627319e-01 -5.445203557610511780e-02 -2.465859949588775635e-01 -2.264617532491683960e-01
1.205207854509353638e-01 1.296652406454086304e-01 1.914265155792236328e-01 2.234431169927120209e-02 -7.084824144840240479e-02 -1.707179099321365356e-01 -1.261753588914871216e-01 -1.132933422923088074e-01 3.377205729484558105e-01 -2.419619821012020111e-02 -3.418989777565002441e-01 -1.842608004808425903e-01 -6.873118132352828979e-02 -1.170749366283416748e-01 9.376358985900878906e-02 2.211413681507110596e-01 7.690141350030899048e-02 3.535144627094268799e-01 1.776425167918205261e-02 1.291596740484237671e-01 -3.102772682905197144e-02 8.606266975402832031e-02 1.696386337280273438e-01 2.155570080503821373e-03 5.025573074817657471e-02 2.142391949892044067e-01 5.125791206955909729e-02 1.874940097332000732e-02 3.837730586528778076e-01 2.974352240562438965e-01 1.853274367749691010e-02 2.333535999059677124e-01
-8.198259025812149048e-02 2.081058472394943237e-01 -1.256132423877716064e-01 -2.094094902276992798e-01 6.296746432781219482e-02 2.938899397850036621e-02 -2.235760621260851622e-04 3.472295105457305908e-01 -1.351358741521835327e-01 3.199473619461059570e-01 -9.675326943397521973e-02 6.930173188447952271e-02 -4.278297349810600281e-02 1.537898033857345581e-01 8.232219517230987549e-02 2.927411794662475586e-01 1.488050166517496109e-02 -1.396123040467500687e-02 1.890856176614761353e-01 1.196868047118186951e-01 2.746076583862304688e-01 6.389939226210117340e-03 4.644005596637725830e-01 6.675522029399871826e-02 -1.270397901535034180e-01 2.604378163814544678e-01 2.496996819972991943e-01 1.277364324778318405e-03 -4.372744262218475342e-02 7.299127429723739624e-02 -1.106293573975563049e-01 1.812815107405185699e-02
1.106980815529823303e-01 5.639015138149261475e-02 4.792473092675209045e-02 1.587108708918094635e-02 -2.808322310447692871e-01 -8.354295045137405396e-02 -1.425602287054061890e-01 9.222345054149627686e-02 1.494484543800354004e-01 -9.240638464689254761e-02 -1.576182991266250610e-01 -3.097525835037231445e-01 -2.053563743829727173e-01 6.227184832096099854e-02 -2.867342829704284668e-01 3.538544476032257080e-01 2.189450263977050781e-01 -4.828924778848886490e-03 3.459037244319915771e-01 2.956653833389282227e-01 8.097126334905624390e-02 7.104394584894180298e-02 -7.828014343976974487e-02 3.097145259380340576e-01 5.431411415338516235e-02 7.140509039163589478e-02 1.224334463477134705e-01 -1.359555423259735107e-01 -5.888488516211509705e-02 1.791478134691715240e-02 -2.104083001613616943e-01 6.273388117551803589e-02
9.772177785634994507e-02 -2.817630171775817871e-01 -5.141887813806533813e-02 -1.912684440612792969e-01 6.484624743461608887e-02 1.220560818910598755e-01 -1.669426411390304565e-01 1.427202969789505005e-01 -1.068821847438812256e-01 1.001490727066993713e-01 -1.426430791616439819e-01 1.287504434585571289e-01 3.273985162377357483e-02 -9.562221169471740723e-02 2.394794672727584839e-02 2.636602818965911865e-01 2.546934485435485840e-01 -7.180839031934738159e-02 2.564390301704406738e-01 2.517746947705745697e-02 1.627943813800811768e-01 7.549157738685607910e-02 3.735397160053253174e-01 9.607535600662231445e-02 5.344610214233398438e-01 -5.762926116585731506e-02 1.906013190746307373e-01 -7.996073365211486816e-02 8.535313606262207031e-02 7.769942283630371094e-02 -5.443825200200080872e-02 -2.112140879034996033e-02
-1.630357801914215088e-01 -2.198830991983413696e-02 -1.864745318889617920e-01 -2.510299980640411377e-01 1.082044690847396851e-01 -1.149097308516502380e-01 -4.245235621929168701e-01 1.015654653310775757e-01 -4.233078956604003906e-01 2.181483358144760132e-01 -3.562487661838531494e-02 -1.172856688499450684e-01 -5.039590597152709961e-02 1.617807447910308838e-01 -1.223761960864067078e-02 1.212247610092163086e-01 1.564972996711730957e-01 8.608698844909667969e-02 1.463220268487930298e-01 1.618162840604782104e-01 1.469808220863342285e-01 -3.804766759276390076e-02 1.538037508726119995e-01 7.554512470960617065e-02 1.142366677522659302e-01 3.023191690444946289e-01 7.058940827846527100e-02 -2.915170192718505859e-01 1.588453054428100586e-01 1.305903196334838867e-01 -4.911609739065170288e-02 -5.759207159280776978e-02
-3.489249199628829956e-02 -2.065326832234859467e-02 2.222631424665451050e-01 -1.589721739292144775e-01 9.354880452156066895e-02 -6.029750704765319824e-01 7.962450385093688965e-02 -3.883696347475051880e-02 -4.790221527218818665e-02 -1.638615876436233521e-01 -1.410313881933689117e-02 -2.645832002162933350e-01 -6.491253525018692017e-02 -8.916091173887252808e-03 5.832714587450027466e-02 8.340331166982650757e-02 5.598263815045356750e-02 1.900514513254165649e-01 1.831980943679809570e-01 3.843104839324951172e-01 9.575139731168746948e-02 -2.062079161405563354e-01 2.266308665275573730e-01 6.055286899209022522e-02 1.021938249468803406e-01 9.799942374229431152e-02 1.301046907901763916e-01 -9.512448310852050781e-02 -1.228700950741767883e-01 2.648325078189373016e-02 -1.028703451156616211e-01 -1.728366017341613770e-01
1.804354637861251831e-01 1.743818372488021851e-01 3.430579230189323425e-02 -8.887995034456253052e-02 -1.379473507404327393e-01 2.205041237175464630e-02 -9.371860325336456299e-02 2.047007828950881958e-01 5.429502949118614197e-02 -6.296395789831876755e-03 -3.678585588932037354e-01 -1.730716973543167114e-01 -1.905922293663024902e-01 1.647755205631256104e-01 -1.793522238731384277e-01 1.331256031990051270e-01 2.672410309314727783e-01 -5.930015444755554199e-02 2.501475214958190918e-01 3.302102982997894287e-01 2.085384428501129150e-01 1.575319916009902954e-01 6.489723175764083862e-02 1.559174852445721626e-03 6.199721619486808777e-02 -6.556648761034011841e-02 1.050060242414474487e-01 -2.594195902347564697e-01 2.494212985038757324e-01 1.404060423374176025e-01 -2.401979416608810425e-01 1.759998947381973267e-01
1.431284355930984020e-03 1.725115180015563965e-01 -1.835638433694839478e-01 -3.745788931846618652e-01 -9.174002707004547119e-02 -2.206717431545257568e-01 -2.062718868255615234e-01 2.628636658191680908e-01 2.741746306419372559e-01 -1.327627897262573242e-01 -2.605642080307006836e-01 -8.676753193140029907e-02 1.115376036614179611e-02 -2.040799707174301147e-01 -4.628393799066543579e-02 1.530077159404754639e-01 3.064264059066772461e-01 5.332008376717567444e-02 -3.760774433612823486e-02 2.932926118373870850e-01 9.400722384452819824e-02 -1.557970046997070312e-01 1.195615008473396301e-01 -1.331213489174842834e-02 2.140572816133499146e-01 1.284960359334945679e-01 1.533589810132980347e-01 -2.690209634602069855e-02 1.293336004018783569e-01 4.839368909597396851e-02 1.442221109755337238e-03 -2.335074543952941895e-01
-1.849374361336231232e-02 1.158162504434585571e-01 -9.305091202259063721e-02 -3.097189366817474365e-01 -1.606704890727996826e-01 -2.674123048782348633e-01 -2.141131162643432617e-01 -6.636769324541091919e-02 4.319030418992042542e-02 3.934670984745025635e-01 -2.972220480442047119e-01 -9.397396445274353027e-02 -3.664559423923492432e-01 2.004561126232147217e-01 4.023229703307151794e-03 1.369629204273223877e-01 1.436364501714706421e-01 1.278623491525650024e-01 -1.241598874330520630e-01 3.435219172388315201e-03 3.403628617525100708e-02 3.200402110815048218e-02 4.160428652539849281e-04 -5.272909626364707947e-02 1.580700278282165527e-01 1.748639196157455444e-01 1.336030215024948120e-01 1.862021017586812377e-04 1.385135501623153687e-01 3.069618344306945801e-01 2.068204879760742188e-01 -3.868337487801909447e-03
-2.725411653518676758e-01 1.631200462579727173e-01 -2.238930612802505493e-01 -2.134625762701034546e-01 -3.743151202797889709e-02 -4.276628196239471436e-01 -2.049953043460845947e-01 2.157382816076278687e-01 2.464528083801269531e-01 1.514435559511184692e-02 -1.290457844734191895e-01 3.372609615325927734e-02 -1.370243430137634277e-01 -1.469442844390869141e-01 -7.932000607252120972e-02 2.435047328472137451e-01 2.345629781484603882e-01 -4.943393170833587646e-02 -4.229551181197166443e-02 2.774767279624938965e-01 2.885577678680419922e-01 -3.564558923244476318e-02 1.317549645900726318e-01 -6.852853298187255859e-02 1.437817364931106567e-01 1.227984130382537842e-01 1.620681285858154297e-01 2.688040584325790405e-02 1.929041892290115356e-01 -2.068996801972389221e-02 -4.547486826777458191e-02 -2.358590625226497650e-02
-2.894216962158679962e-02 1.192872673273086548e-01 9.841102361679077148e-02 6.802599877119064331e-03 3.940125554800033569e-02 -1.503536105155944824e-01 -2.721787691116333008e-01 1.438996344804763794e-01 -2.994786500930786133e-01 -1.204301789402961731e-01 -1.800119429826736450e-01 -2.390602082014083862e-01 1.015262752771377563e-01 1.207214593887329102e-01 3.241636157035827637e-01 1.642376035451889038e-01 1.479482054710388184e-01 -9.054221957921981812e-02 -1.065441891551017761e-01 1.681747138500213623e-01 2.731285393238067627e-01 4.760825261473655701e-02 6.044108793139457703e-02 -7.530971616506576538e-02 2.042442560195922852e-01 2.084871940314769745e-02 5.317845344543457031e-01 6.701572239398956299e-02 -1.594833214767277241e-03 1.280238479375839233e-01 -5.878817290067672729e-02 -1.939043775200843811e-02
1.645404696464538574e-01 1.941061615943908691e-01 9.195309877395629883e-02 -7.053773850202560425e-02 -1.631079614162445068e-01 -8.300320059061050415e-02 -4.619961977005004883e-02 1.944951713085174561e-01 5.314980447292327881e-02 9.591978788375854492e-02 -3.596701622009277344e-01 -8.470458537340164185e-02 -5.807200819253921509e-02 2.349844574928283691e-01 -1.091125905513763428e-01 1.692826747894287109e-01 2.770300209522247314e-01 3.611530736088752747e-02 2.208053171634674072e-01 2.956062257289886475e-01 2.437272667884826660e-01 2.762120664119720459e-01 1.841639578342437744e-01 2.753438614308834076e-02 8.392472751438617706e-03 -7.364076375961303711e-02 1.468809545040130615e-01 -1.532399356365203857e-01 2.854254245758056641e-01 1.458351612091064453e-01 -8.779907971620559692e-02 2.347210198640823364e-01
-1.539630591869354248e-01 -1.176511123776435852e-01 -2.156056910753250122e-01 -1.286802738904953003e-01 -1.180447861552238464e-01 -4.362342953681945801e-01 -1.202047467231750488e-01 5.271304398775100708e-02 -7.099779695272445679e-02 4.475572332739830017e-02 -8.359701186418533325e-02 7.272922247648239136e-02 2.243231087923049927e-01 3.504060953855514526e-02 -7.677864748984575272e-03 2.099038660526275635e-01 2.917572855949401855e-01 3.582410216331481934e-01 6.865777075290679932e-02 2.766970396041870117e-01 9.910640865564346313e-02 -1.549695283174514771e-01 2.659737467765808105e-01 1.894954591989517212e-01 7.740031927824020386e-02 2.533554732799530029e-01 1.473523676395416260e-01 -8.982445299625396729e-02 1.571311205625534058e-01 2.660016715526580811e-02 -3.516309335827827454e-02 3.376445174217224121e-02
-1.871320605278015137e-01 1.719220727682113647e-01 -1.200919672846794128e-01 -2.168364077806472778e-01 -1.909731030464172363e-01 -6.197561696171760559e-02 -1.253886818885803223e-01 9.144437313079833984e-02 -1.288517862558364868e-01 3.556212484836578369e-01 -1.618162393569946289e-01 -1.710923314094543457e-01 -3.431304395198822021e-01 2.320432066917419434e-01 8.604931086301803589e-02 2.577957510948181152e-01 9.861278347671031952e-03 2.828203327953815460e-02 -2.543312683701515198e-02 3.574224188923835754e-02 3.782571107149124146e-02 -1.869066506624221802e-01 3.185052871704101562e-01 1.718076467514038086e-01 3.863614797592163086e-02 3.085475862026214600e-01 9.929952025413513184e-02 8.656051754951477051e-02 4.493539780378341675e-02 1.147901564836502075e-01 -2.564178407192230225e-01 -2.174817770719528198e-02
1.821965873241424561e-01 5.132725089788436890e-02 -1.350485831499099731e-01 -2.323235124349594116e-01 6.090368703007698059e-02 -3.492385745048522949e-01 -3.435820341110229492e-01 1.027354821562767029e-01 -5.030000582337379456e-02 8.080244064331054688e-02 -1.622814685106277466e-01 2.726259641349315643e-02 2.814164757728576660e-02 -1.822004839777946472e-02 -3.954816237092018127e-02 2.409213781356811523e-01 7.421044260263442993e-02 -1.223934255540370941e-02 7.920638471841812134e-02 1.536232698708772659e-02 3.574074059724807739e-02 9.608775377273559570e-02 3.363914787769317627e-01 2.631972432136535645e-01 2.734148204326629639e-01 -1.183729991316795349e-01 1.345759481191635132e-01 -7.597027719020843506e-02 -1.260773688554763794e-01 -3.433628380298614502e-02 -1.960041970014572144e-01 4.093381464481353760e-01
5.826833844184875488e-02 1.034604907035827637e-01 9.457504749298095703e-02 -8.874285221099853516e-02 -3.321503698825836182e-01 -5.193551629781723022e-02 -8.115162700414657593e-02 1.299052834510803223e-01 -2.280032075941562653e-02 -1.693839579820632935e-02 -2.012282796204090118e-02 -2.044502049684524536e-01 -1.844672858715057373e-01 2.435846328735351562e-01 -9.352047741413116455e-02 3.439548313617706299e-01 1.159094646573066711e-01 -9.101515263319015503e-02 3.055557012557983398e-01 4.360956549644470215e-01 2.651326954364776611e-01 6.396821141242980957e-02 1.802208423614501953e-01 1.401432454586029053e-01 -6.292302906513214111e-02 -3.821724280714988708e-02 8.141353726387023926e-02 -1.695160870440304279e-03 2.903208732604980469e-01 -9.013219922780990601e-02 -8.918519318103790283e-02 1.580834984779357910e-01
-8.613883517682552338e-03 2.964352443814277649e-02 7.655106484889984131e-02 -2.943359017372131348e-01 -4.344186559319496155e-02 1.901133917272090912e-02 7.975756376981735229e-02 -2.004524320363998413e-02 -8.876403421163558960e-02 -1.437564641237258911e-01 -4.103495273739099503e-03 -5.133251473307609558e-02 1.475804448127746582e-01 -1.966183073818683624e-02 1.394401192665100098e-01 -6.136582791805267334e-02 5.355814695358276367e-01 2.304453700780868530e-01 1.571572422981262207e-01 3.265606462955474854e-01 3.819047473371028900e-03 1.528920531272888184e-01 1.017587631940841675e-01 9.784416109323501587e-02 2.726936042308807373e-01 3.863727748394012451e-01 -9.073142893612384796e-03 -8.528231829404830933e-02 2.002146653831005096e-02 2.117535620927810669e-01 -1.356204450130462646e-01 1.082713603973388672e-01
3.377692103385925293e-01 6.910415738821029663e-02 1.280235499143600464e-01 -4.617735743522644043e-02 -2.235016785562038422e-02 -1.601852625608444214e-01 -2.101641446352005005e-01 1.560121625661849976e-01 1.813475638628005981e-01 1.672463119029998779e-01 -2.710771262645721436e-01 -2.790370881557464600e-01 6.263972818851470947e-02 -9.193082898855209351e-02 7.663962314836680889e-04 4.464726448059082031e-01 2.238666862249374390e-01 -8.299068547785282135e-03 8.340032398700714111e-02 -1.164126768708229065e-02 1.355743966996669769e-02 -3.124231938272714615e-03 1.379022449254989624e-01 -1.597907580435276031e-02 -1.203495636582374573e-01 1.396362334489822388e-01 2.144340127706527710e-01 -1.947100907564163208e-01 3.198659420013427734e-01 8.569803833961486816e-02 1.018274202942848206e-02 1.991228610277175903e-01
5.591961555182933807e-03 1.927185356616973877e-01 -3.440562784671783447e-01 1.982673443853855133e-02 -2.025084570050239563e-03 -4.468234479427337646e-01 -2.330901473760604858e-01 2.915956676006317139e-01 2.406902462244033813e-01 -4.358130320906639099e-02 -2.044117301702499390e-01 -9.054627269506454468e-02 5.012273043394088745e-02 4.584217816591262817e-02 8.931844681501388550e-02 2.097144573926925659e-01 -1.157710477709770203e-01 -1.067781150341033936e-01 1.507720500230789185e-01 2.586746811866760254e-01 7.278626412153244019e-02 1.138380691409111023e-01 1.874317973852157593e-01 1.400901675224304199e-01 5.788942426443099976e-02 2.986625954508781433e-02 3.284525498747825623e-02 2.103631496429443359e-01 2.043364793062210083e-01 2.383174002170562744e-01 -5.517426133155822754e-02 -5.542075727134943008e-03
-1.279790326952934265e-02 1.011687293648719788e-01 -2.108862251043319702e-01 -2.187741845846176147e-01 -3.443331923335790634e-03 -5.905794352293014526e-02 -1.132366284728050232e-01 2.269810140132904053e-01 -1.273795962333679199e-01 -1.863596960902214050e-03 -4.179536551237106323e-02 -1.181865036487579346e-01 1.079037934541702271e-01 -1.277627423405647278e-02 5.404875427484512329e-02 3.492332994937896729e-01 -7.121181488037109375e-02 3.289277255535125732e-01 1.338713336735963821e-02 6.444829106330871582e-01 2.024740166962146759e-02 3.367187082767486572e-02 8.743434399366378784e-02 -6.521591544151306152e-02 7.027196884155273438e-02 2.588222026824951172e-01 3.600493073463439941e-02 -8.205487579107284546e-02 2.035406418144702911e-02 -8.436679095029830933e-02 -1.598262786865234375e-01 7.423577457666397095e-02
1.319469511508941650e-01 2.052969485521316528e-01 1.731731742620468140e-01 -5.148486793041229248e-02 -1.952936351299285889e-01 5.728083103895187378e-02 -6.177525222301483154e-02 2.455101311206817627e-01 -7.462288439273834229e-02 1.678851246833801270e-02 -3.620371520519256592e-01 -1.293325275182723999e-01 -1.804710626602172852e-01 1.286924816668033600e-02 -1.315934360027313232e-01 7.827974110841751099e-02 2.734250724315643311e-01 7.182992249727249146e-02 3.791997730731964111e-01 2.193460911512374878e-01 1.294866949319839478e-01 1.412111967802047729e-01 1.634369939565658569e-01 -4.026887565851211548e-02 7.586311548948287964e-02 -4.720727726817131042e-02 2.092972546815872192e-01 -2.037397325038909912e-01 2.388740777969360352e-01 1.981884390115737915e-01 -2.316965162754058838e-01 1.107931882143020630e-01
-1.645289920270442963e-02 -2.253647148609161377e-02 9.880260378122329712e-02 -9.778934717178344727e-02 2.237942069768905640e-02 -2.540704011917114258e-01 -2.846265137195587158e-01 5.260210484266281128e-02 6.804797053337097168e-02 2.259776741266250610e-01 -7.878549396991729736e-02 -3.228471055626869202e-02 -1.038840338587760925e-01 1.124728471040725708e-01 7.813809812068939209e-02 -3.680223599076271057e-02 2.656007409095764160e-01 -1.454109884798526764e-02 2.503773272037506104e-01 1.709996536374092102e-02 8.754960447549819946e-02 -1.615193858742713928e-02 2.913620471954345703e-01 2.651654481887817383e-01 4.599235355854034424e-01 3.070710003376007080e-01 9.247831255197525024e-02 7.353172259172424674e-05 1.840265691280364990e-01 1.546387821435928345e-01 1.066747214645147324e-02 2.609272897243499756e-01
-3.579313755035400391e-01 5.480726808309555054e-02 -6.481901556253433228e-02 -9.903030097484588623e-02 5.450885742902755737e-02 -4.565680921077728271e-01 -5.742658302187919617e-02 1.207409203052520752e-01 1.911246627569198608e-01 1.788672208786010742e-01 -1.660238504409790039e-01 -2.802157402038574219e-01 -1.182867139577865601e-01 -2.859644591808319092e-01 -1.469513624906539917e-01 1.568620502948760986e-01 1.374516040086746216e-01 8.060737699270248413e-02 1.037637814879417419e-01 3.889298439025878906e-01 1.149192005395889282e-01 3.035002015531063080e-02 2.348120883107185364e-02 6.476406753063201904e-02 2.545721232891082764e-01 9.544113278388977051e-02 7.416178286075592041e-02 -7.522900402545928955e-02 -1.465803477913141251e-02 -7.444024831056594849e-02 -1.034570299088954926e-02 -1.084456518292427063e-01
-7.235404849052429199e-02 -2.957001924514770508e-01 1.145270168781280518e-01 -1.586233675479888916e-01 1.724720001220703125e-01 -7.047237455844879150e-02 -3.130763769149780273e-02 -3.634025156497955322e-02 -1.191853210330009460e-01 9.098199009895324707e-02 -1.062863767147064209e-01 1.494469791650772095e-01 -2.818550765514373779e-01 7.479842007160186768e-02 2.534192241728305817e-02 3.214973956346511841e-02 8.372708410024642944e-02 -4.464696720242500305e-02 1.116345897316932678e-01 4.382534623146057129e-01 1.962908059358596802e-01 -1.851016655564308167e-02 2.713328897953033447e-01 1.422846764326095581e-01 2.211724221706390381e-01 1.998884081840515137e-01 2.420949637889862061e-01 -1.261157691478729248e-01 -6.392920017242431641e-02 2.821826934814453125e-01 9.022376686334609985e-02 -2.961331009864807129e-01
1.810548901557922363e-01 1.095045581459999084e-01 1.490364521741867065e-01 -4.614333435893058777e-02 -2.944275923073291779e-02 9.753794968128204346e-02 6.779210641980171204e-03 2.844927310943603516e-01 -5.455520749092102051e-02 -7.746382802724838257e-02 -3.150484263896942139e-01 -7.528943568468093872e-02 -6.136813759803771973e-02 -5.715178325772285461e-02 -3.691494092345237732e-02 8.080165088176727295e-02 2.653853297233581543e-01 6.583564728498458862e-02 2.644599378108978271e-01 2.997120618820190430e-01 2.410319000482559204e-01 3.199571073055267334e-01 1.057066544890403748e-01 1.288661062717437744e-01 7.360801845788955688e-02 -3.291448205709457397e-02 1.936890929937362671e-01 -2.746094167232513428e-01 2.948898971080780029e-01 1.043887063860893250e-01 -2.277356386184692383e-01 1.370110809803009033e-01
3.038624823093414307e-01 8.782868087291717529e-02 -1.054701730608940125e-01 -3.191552162170410156e-01 7.479289546608924866e-03 1.650982652790844440e-03 -2.111394107341766357e-01 -1.777986288070678711e-01 -6.470759212970733643e-02 1.228193193674087524e-01 -4.738217592239379883e-02 -2.075226306915283203e-01 -1.408113911747932434e-02 9.022068977355957031e-02 -2.216988615691661835e-02 2.364023178815841675e-01 1.588580310344696045e-01 1.594818234443664551e-01 3.200707733631134033e-01 2.892685830593109131e-01 1.889635473489761353e-01 -5.106755346059799194e-02 3.092450797557830811e-01 2.403068840503692627e-01 2.562911808490753174e-01 -7.950957864522933960e-02 -1.207908466458320618e-01 -2.240414321422576904e-01 9.313910454511642456e-02 7.708293944597244263e-02 -1.922882162034511566e-02 -3.399460017681121826e-02
9.888823330402374268e-02 2.232136875391006470e-01 1.070126965641975403e-01 1.111744791269302368e-01 -2.815368399024009705e-02 -1.746276915073394775e-01 4.044668283313512802e-03 2.233173698186874390e-01 1.878183782100677490e-01 8.143096417188644409e-02 -2.618782520294189453e-01 -3.380886912345886230e-01 -2.037484794855117798e-01 1.990342587232589722e-01 -7.257632166147232056e-02 1.709948629140853882e-01 2.623826563358306885e-01 -1.198497787117958069e-01 1.371463537216186523e-01 -1.092935726046562195e-01 1.183684244751930237e-01 3.584121465682983398e-01 8.447252959012985229e-02 1.613801568746566772e-01 7.807461172342300415e-02 7.961582392454147339e-02 2.096522599458694458e-01 -7.464437931776046753e-02 3.307917341589927673e-02 6.947363913059234619e-02 -3.370145261287689209e-01 1.546387225389480591e-01
-2.553638517856597900e-01 2.058588117361068726e-01 -2.143324762582778931e-01 -3.076965687796473503e-03 1.580789238214492798e-01 -4.222395122051239014e-01 -1.685609072446823120e-01 -5.812753736972808838e-02 6.520826369524002075e-02 6.438610702753067017e-02 -6.668052077293395996e-02 -2.046148031949996948e-01 -2.535037100315093994e-01 -2.369509190320968628e-01 -4.361643642187118530e-02 6.234233826398849487e-02 9.805564582347869873e-02 1.013758182525634766e-01 4.036134853959083557e-02 3.625766038894653320e-01 8.164279907941818237e-02 1.278046425431966782e-02 1.939798742532730103e-01 7.376995682716369629e-02 3.350245356559753418e-01 8.020039647817611694e-02 2.041039615869522095e-01 1.693354398012161255e-01 1.193883642554283142e-01 -3.406263887882232666e-02 8.600980043411254883e-02 -1.256455183029174805e-01
2.298785597085952759e-01 -7.019050419330596924e-02 9.596496820449829102e-02 -3.959788680076599121e-01 -6.739937514066696167e-02 4.492115601897239685e-02 1.154850423336029053e-01 2.129366062581539154e-02 -1.285275518894195557e-01 1.589254736900329590e-01 -4.468390345573425293e-02 -3.944573923945426941e-02 -1.727158427238464355e-01 -1.199824735522270203e-01 2.492194920778274536e-01 2.285559922456741333e-01 6.919500231742858887e-02 1.104267537593841553e-01 1.513158679008483887e-01 1.134177893400192261e-01 1.730937510728836060e-01 -1.840294152498245239e-02 2.935997545719146729e-01 3.028178215026855469e-01 7.092960923910140991e-02 3.137841522693634033e-01 1.020187214016914368e-01 -1.423613280057907104e-01 -8.228486031293869019e-02 1.125267520546913147e-01 -3.407659530639648438e-01 1.459576487541198730e-01
6.639251112937927246e-02 1.759564876556396484e-01 -1.101425588130950928e-01 -4.430441260337829590e-01 6.115139648318290710e-02 -4.240164533257484436e-02 -2.943030893802642822e-01 4.153726398944854736e-01 -1.915409713983535767e-01 -7.189026474952697754e-02 -3.380411565303802490e-01 -5.012273788452148438e-02 -7.911438494920730591e-02 -2.435780763626098633e-01 -4.638605937361717224e-02 1.433334201574325562e-01 1.099749952554702759e-01 9.472667425870895386e-02 1.856157779693603516e-01 2.141141891479492188e-01 -9.255464375019073486e-02 5.007290840148925781e-02 2.068770974874496460e-01 5.583555996417999268e-02 1.169739663600921631e-01 1.061474457383155823e-01 1.169416867196559906e-02 2.050751000642776489e-01 -2.135744784027338028e-03 -2.331206202507019043e-02 -4.172741994261741638e-02 1.296648383140563965e-01
1.568228602409362793e-01 -3.549452498555183411e-02 -1.226819008588790894e-01 9.032545238733291626e-02 1.726432144641876221e-02 -1.413262933492660522e-01 -6.137108802795410156e-02 2.055637836456298828e-01 -1.792618483304977417e-01 -7.288697361946105957e-02 -3.699049651622772217e-01 -1.486217379570007324e-01 -2.124529331922531128e-01 -3.723998740315437317e-02 2.030013129115104675e-02 3.361449763178825378e-02 -1.398591250181198120e-01 1.109713464975357056e-01 1.938213109970092773e-01 2.890627980232238770e-01 4.527526199817657471e-01 1.446689385920763016e-02 1.209158524870872498e-01 2.508599758148193359e-01 3.344796001911163330e-01 -4.706894606351852417e-02 -1.293777227401733398e-01 1.498628705739974976e-01 4.759619012475013733e-02 -1.112490743398666382e-01 1.024069041013717651e-01 -1.613982021808624268e-01
2.508812248706817627e-01 -6.170176714658737183e-02 -6.533357501029968262e-02 1.214113831520080566e-01 6.261694431304931641e-02 -3.885332345962524414e-01 -3.034416437149047852e-01 2.498301714658737183e-01 1.864454708993434906e-02 6.720615178346633911e-02 -1.280490122735500336e-02 -2.336765825748443604e-02 9.155850857496261597e-02 1.322292089462280273e-01 9.917341917753219604e-02 -1.164892874658107758e-02 8.701866865158081055e-02 3.083308786153793335e-02 1.492459774017333984e-01 3.460737764835357666e-01 1.010663211345672607e-01 1.916508078575134277e-01 -9.889546781778335571e-03 6.500204652547836304e-02 2.046307027339935303e-01 2.994147837162017822e-01 4.323601722717285156e-02 2.576423883438110352e-01 2.486134022474288940e-01 2.005636319518089294e-02 -1.741457283496856689e-01 -2.632815241813659668e-01
1.381270438432693481e-01 7.682293653488159180e-02 -1.219971403479576111e-01 -1.818019002676010132e-01 1.557147037237882614e-02 -2.281489670276641846e-01 -1.549826264381408691e-01 -6.488384306430816650e-02 1.389030963182449341e-01 2.428826540708541870e-01 1.441651955246925354e-02 -2.404463142156600952e-01 -5.763440951704978943e-02 1.882072240114212036e-01 7.954374700784683228e-02 2.306388765573501587e-01 -6.497590988874435425e-02 1.041547656059265137e-01 1.510238796472549438e-01 4.503301084041595459e-01 -1.164781451225280762e-01 2.957155406475067139e-01 2.500742375850677490e-01 2.250327169895172119e-02 6.826306879520416260e-02 3.432412147521972656e-01 4.325005039572715759e-02 -5.433934926986694336e-02 5.026438087224960327e-02 2.347125709056854248e-01 1.079730242490768433e-01 -1.033449992537498474e-01
-1.174562051892280579e-01 1.037205308675765991e-01 -2.137781530618667603e-01 -3.363334834575653076e-01 -1.321002840995788574e-01 -2.519637644290924072e-01 -1.461319625377655029e-01 -2.716738032177090645e-03 -1.359665542840957642e-01 -2.534215152263641357e-01 -5.541786178946495056e-02 1.988716274499893188e-01 2.424573600292205811e-01 6.476606428623199463e-02 -1.222899705171585083e-01 1.426918357610702515e-01 1.596118211746215820e-01 1.584674417972564697e-01 2.042788714170455933e-01 3.673966825008392334e-01 8.486417680978775024e-02 -2.171214856207370758e-02 1.999090313911437988e-01 6.589056551456451416e-02 9.767379611730575562e-02 2.912061810493469238e-01 1.206636875867843628e-01 -1.465864181518554688e-01 2.440190464258193970e-01 3.049768973141908646e-03 -5.043994169682264328e-03 -1.464754045009613037e-01
4.808259755373001099e-02 3.209659457206726074e-02 -1.046410128474235535e-01 -9.222242981195449829e-02 1.249747723340988159e-01 -2.891100645065307617e-01 8.733455836772918701e-02 7.381312083452939987e-03 7.380127161741256714e-02 2.134690880775451660e-01 -3.421601057052612305e-01 -1.623897701501846313e-01 -1.535454839468002319e-01 3.290306329727172852e-01 4.194881394505500793e-02 4.864513128995895386e-02 4.297282174229621887e-02 1.919562369585037231e-01 1.382375657558441162e-01 1.247535198926925659e-01 1.134895086288452148e-01 1.766164042055606842e-02 3.422589302062988281e-01 -1.012782528996467590e-01 5.959852039813995361e-02 4.144017696380615234e-01 1.270199269056320190e-01 1.437583565711975098e-01 3.082175739109516144e-02 2.743912637233734131e-01 -4.447512328624725342e-02 -1.887796670198440552e-01
8.395249396562576294e-02 2.249295711517333984e-01 5.208085104823112488e-02 -1.448498219251632690e-01 -3.189370334148406982e-01 -6.176720932126045227e-02 -1.522071361541748047e-01 7.828848063945770264e-02 -3.469862043857574463e-02 6.644342094659805298e-02 -3.138189017772674561e-01 -2.497457563877105713e-01 -1.827890127897262573e-01 2.877933681011199951e-01 -1.426913589239120483e-01 1.672301590442657471e-01 3.181901574134826660e-02 9.187190234661102295e-02 1.591004431247711182e-01 3.624112308025360107e-01 3.102735579013824463e-01 4.371722787618637085e-02 -6.147203221917152405e-02 2.194992154836654663e-01 -6.415892392396926880e-02 -2.329584211111068726e-02 9.524082392454147339e-02 -1.900247931480407715e-01 2.243778556585311890e-01 5.514905974268913269e-02 -1.453347355127334595e-01 1.104509904980659485e-01
-2.028900086879730225e-01 -7.197472453117370605e-02 -1.983568668365478516e-01 1.433823723345994949e-02 -7.514771819114685059e-02 -2.768286764621734619e-01 -4.461352825164794922e-01 6.526096910238265991e-02 -2.404701858758926392e-01 -1.593193262815475464e-01 -2.903281450271606445e-01 1.092248708009719849e-01 -4.937161132693290710e-02 -1.193072199821472168e-01 4.875519871711730957e-02 6.679237633943557739e-02 1.683550626039505005e-01 1.929095829837024212e-03 7.512841373682022095e-02 3.435288965702056885e-01 -1.126544363796710968e-02 6.873928755521774292e-02 2.030526399612426758e-01 -1.148284529335796833e-03 3.826016187667846680e-02 3.075887262821197510e-01 1.912269741296768188e-01 6.949630379676818848e-02 2.842965126037597656e-01 -6.441861391067504883e-02 -3.800842538475990295e-02 -6.008236855268478394e-02
4.375000298023223877e-02 1.040938943624496460e-01 3.740762174129486084e-02 -2.295572310686111450e-01 -3.128973245620727539e-01 -7.825948297977447510e-02 -9.082224965095520020e-02 5.668580532073974609e-02 1.023752391338348389e-01 -1.116619855165481567e-01 -2.574262619018554688e-01 -3.425678312778472900e-01 -2.062701135873794556e-01 1.670532226562500000e-01 -6.866069883108139038e-02 1.330346763134002686e-01 3.183144629001617432e-01 -3.343704715371131897e-02 2.064684629440307617e-01 3.529674410820007324e-01 2.990432977676391602e-01 1.410560160875320435e-01 -1.843967288732528687e-02 1.612051129341125488e-01 1.266769915819168091e-01 -7.670599222183227539e-02 -3.551939036697149277e-03 -1.945610046386718750e-01 1.963816881179809570e-01 9.962879121303558350e-02 3.475405508652329445e-03 6.794936209917068481e-02
-4.468246921896934509e-02 1.604811400175094604e-01 1.597088575363159180e-01 -1.947092413902282715e-01 -2.978865802288055420e-01 -2.862057462334632874e-02 -7.181347906589508057e-02 1.133006662130355835e-01 1.997785717248916626e-01 -5.946938320994377136e-02 -5.146471410989761353e-02 -2.016858011484146118e-01 -1.461816281080245972e-01 3.985504806041717529e-02 -9.881177544593811035e-02 2.526016235351562500e-01 1.470407843589782715e-01 2.507503330707550049e-02 2.869353592395782471e-01 3.637478947639465332e-01 2.630813717842102051e-01 3.105501830577850342e-01 2.568477764725685120e-02 2.852559387683868408e-01 -4.254443943500518799e-02 3.731710463762283325e-02 1.420448720455169678e-01 -2.001129835844039917e-01 2.243620008230209351e-01 6.789651513099670410e-02 -5.499953031539916992e-02 1.095560640096664429e-01
-6.511762738227844238e-02 1.199745088815689087e-01 -8.411736041307449341e-02 -2.298139967024326324e-02 5.792523920536041260e-02 6.596002727746963501e-02 -2.099371701478958130e-01 1.023819744586944580e-01 -6.237574294209480286e-02 2.591171562671661377e-01 -2.598696351051330566e-01 4.633268341422080994e-02 -1.547814309597015381e-01 8.435420691967010498e-03 -3.037833422422409058e-02 1.288985759019851685e-01 1.473017781972885132e-01 -1.268648803234100342e-01 -6.964110583066940308e-02 8.607376366853713989e-02 2.817431986331939697e-01 2.646585702896118164e-01 -4.307582508772611618e-03 3.835959434509277344e-01 2.939730286598205566e-01 3.395274281501770020e-01 3.459749221801757812e-01 -9.737672656774520874e-02 1.770880073308944702e-02 -9.528578072786331177e-02 -9.061805903911590576e-02 1.846601516008377075e-01
-2.873997390270233154e-02 -3.937543928623199463e-02 -1.779038012027740479e-01 -1.332402080297470093e-01 1.016198098659515381e-01 -1.228225007653236389e-01 1.122508011758327484e-02 2.710359990596771240e-01 -5.971177294850349426e-02 1.317257732152938843e-01 -2.024093270301818848e-01 -1.504769474267959595e-01 -2.969215512275695801e-01 2.318547666072845459e-01 -1.102166771888732910e-01 1.422962695360183716e-01 1.976398080587387085e-01 -1.227773129940032959e-01 2.742661396041512489e-03 1.012627631425857544e-01 5.812029540538787842e-02 -9.533745050430297852e-02 1.377287060022354126e-01 -1.650006510317325592e-02 5.105965957045555115e-02 4.748292863368988037e-01 1.820441037416458130e-01 2.054740190505981445e-01 3.659081086516380310e-02 3.089151978492736816e-01 -1.089472100138664246e-01 -2.867137789726257324e-01
-1.143445842899382114e-03 9.727039933204650879e-02 5.457969382405281067e-02 -4.831968545913696289e-01 1.489222496747970581e-01 -2.187508195638656616e-01 -3.743333518505096436e-01 1.510562002658843994e-01 -2.903478220105171204e-02 -5.307548493146896362e-02 -1.767769157886505127e-01 7.209593057632446289e-02 -1.547884009778499603e-02 -1.522798836231231689e-01 -9.037961252033710480e-03 6.896995753049850464e-02 2.402896881103515625e-01 9.755259752273559570e-02 3.047820627689361572e-01 -1.078776121139526367e-01 1.214081123471260071e-01 8.984107524156570435e-02 2.547390162944793701e-01 3.108201362192630768e-02 2.940633893013000488e-01 9.343681484460830688e-02 -2.160165645182132721e-02 -9.090733528137207031e-02 -1.556228846311569214e-02 2.202644199132919312e-01 7.784493267536163330e-02 1.830926686525344849e-01
1.879942268133163452e-01 -1.721785515546798706e-01 2.164129912853240967e-01 -2.227886766195297241e-01 -7.458284497261047363e-02 -2.132741957902908325e-01 -1.567671000957489014e-01 1.397670358419418335e-01 -1.556348949670791626e-01 2.033356428146362305e-01 3.407983109354972839e-02 -2.805455029010772705e-01 -9.139831364154815674e-02 -6.715086847543716431e-02 1.378860026597976685e-01 -1.359634250402450562e-01 3.755960166454315186e-01 1.458956748247146606e-01 -8.337809890508651733e-02 4.690382629632949829e-02 1.748962551355361938e-01 1.142866313457489014e-01 2.605402171611785889e-01 -4.243136197328567505e-02 2.746253013610839844e-01 2.067585289478302002e-01 7.894873619079589844e-02 3.065355494618415833e-02 5.633065849542617798e-02 3.494724631309509277e-01 1.092394962906837463e-01 1.297098677605390549e-02
6.289734691381454468e-02 -1.806893968023359776e-03 -9.357402473688125610e-02 -2.088203281164169312e-01 1.585970669984817505e-01 -2.322096824645996094e-01 -2.503292635083198547e-02 1.267973631620407104e-01 8.357246965169906616e-02 2.812084555625915527e-02 -1.699753999710083008e-01 -1.060392111539840698e-01 -2.465912252664566040e-01 1.192273274064064026e-01 -4.518630355596542358e-02 1.461942214518785477e-02 1.598577946424484253e-01 1.824362576007843018e-01 2.725017666816711426e-01 3.070501685142517090e-01 -6.020809710025787354e-02 -8.937125653028488159e-02 1.613819599151611328e-01 1.512333601713180542e-01 3.634780272841453552e-02 3.008134663105010986e-01 3.217062056064605713e-01 6.120806932449340820e-02 1.670860201120376587e-01 3.187616169452667236e-01 -2.698145434260368347e-02 -3.248116075992584229e-01
2.843953669071197510e-01 6.776823848485946655e-02 -2.692904472351074219e-01 -1.742034107446670532e-01 -6.312374491244554520e-03 -3.711289167404174805e-01 -1.422049198299646378e-02 -4.913900420069694519e-02 2.200528383255004883e-01 -5.283591151237487793e-02 -3.862561658024787903e-02 -2.420535385608673096e-01 1.955308020114898682e-02 1.926416456699371338e-01 5.133376456797122955e-03 1.447014361619949341e-01 1.139174997806549072e-01 1.022512838244438171e-01 7.612285017967224121e-02 3.747972249984741211e-01 6.870558857917785645e-02 -2.222423069179058075e-02 2.506721019744873047e-01 6.740584969520568848e-02 -1.091394573450088501e-01 2.419429272413253784e-01 1.824152916669845581e-01 -6.677768379449844360e-02 2.048400342464447021e-01 2.120206654071807861e-01 -1.154265105724334717e-01 -2.253931909799575806e-01
-3.858116269111633301e-02 -1.040748059749603271e-01 -1.312148272991180420e-01 -2.341565787792205811e-01 7.732472568750381470e-02 -1.298147886991500854e-01 -5.327226594090461731e-02 3.292180970311164856e-02 -2.082809805870056152e-02 -1.572989374399185181e-01 -1.393582522869110107e-01 -1.112101450562477112e-01 -7.958056777715682983e-02 -2.283645235002040863e-02 6.324331462383270264e-02 1.578657925128936768e-01 -1.411353349685668945e-01 1.004838868975639343e-01 1.775523126125335693e-01 4.371430352330207825e-02 5.119053721427917480e-01 1.829015165567398071e-01 2.311965525150299072e-01 1.482853740453720093e-01 3.987730741500854492e-01 -1.372070163488388062e-01 1.154669374227523804e-01 -7.135573029518127441e-02 1.772382557392120361e-01 -3.597829341888427734e-01 -6.787535548210144043e-02 -3.554377239197492599e-03
2.295717746019363403e-01 -2.648224309086799622e-02 -1.911179870367050171e-01 -1.580255925655364990e-01 3.856411576271057129e-02 -3.461411297321319580e-01 -1.126675158739089966e-01 -8.532714843750000000e-02 4.000493884086608887e-02 8.173997513949871063e-03 -1.965716481208801270e-01 -2.421940118074417114e-01 -3.274579644203186035e-01 5.806497111916542053e-02 2.263524085283279419e-01 -4.348143935203552246e-03 9.536553174257278442e-02 1.553416848182678223e-01 3.083026409149169922e-01 1.102238222956657410e-01 -8.332125842571258545e-02 6.206439062952995300e-02 2.397288382053375244e-01 -1.569118052721023560e-01 -2.391043351963162422e-03 3.878947198390960693e-01 2.478583455085754395e-01 1.757279410958290100e-02 -9.122825413942337036e-02 1.673859953880310059e-01 2.218779549002647400e-02 -2.543694898486137390e-02
-2.767144441604614258e-01 1.674927771091461182e-01 -2.003283202648162842e-01 -1.521426141262054443e-01 1.168754473328590393e-01 -2.546546459197998047e-01 -6.549917161464691162e-02 1.972049772739410400e-01 2.172098010778427124e-01 1.863728612661361694e-01 -2.327865809202194214e-01 -1.625154018402099609e-01 -2.238728851079940796e-01 -2.183530032634735107e-01 -5.534285306930541992e-02 1.753236651420593262e-01 2.156421095132827759e-01 6.931475549936294556e-02 3.613669425249099731e-02 3.478621244430541992e-01 2.253228425979614258e-01 -3.810754790902137756e-02 4.987277463078498840e-02 8.176567405462265015e-02 3.047346770763397217e-01 1.239987611770629883e-01 9.432956576347351074e-02 1.231219246983528137e-02 6.251414865255355835e-02 1.943745277822017670e-02 6.772460788488388062e-02 -2.347704321146011353e-01
-6.693818420171737671e-02 7.184437662363052368e-02 -3.050651773810386658e-02 -1.871216669678688049e-02 1.317200157791376114e-02 -4.804315418004989624e-02 5.941439792513847351e-02 -1.008687019348144531e-01 -1.021164748817682266e-02 -2.216111682355403900e-02 3.300277888774871826e-02 -2.809315919876098633e-01 1.028653085231781006e-01 1.240572184324264526e-01 3.114748559892177582e-02 2.001865506172180176e-01 5.988832116127014160e-01 2.957119941711425781e-01 -1.641801744699478149e-02 3.789149597287178040e-02 1.026230230927467346e-01 1.858717948198318481e-01 3.367578089237213135e-01 1.088193431496620178e-01 3.009870350360870361e-01 1.897098869085311890e-01 1.144860684871673584e-01 -8.825523406267166138e-02 -3.551529487594962120e-03 1.580312550067901611e-01 -1.503258794546127319e-01 1.098391488194465637e-01
2.334578335285186768e-01 -4.804685711860656738e-03 1.247806288301944733e-02 -1.675661057233810425e-01 8.843240328133106232e-03 -2.170229256153106689e-01 -5.488148331642150879e-02 -7.404328882694244385e-02 -2.011975795030593872e-01 1.277101188898086548e-01 -1.431607604026794434e-01 2.345893904566764832e-02 -2.618681490421295166e-01 -9.358969330787658691e-02 3.718404471874237061e-01 1.127303093671798706e-01 5.331902205944061279e-02 1.074414029717445374e-01 1.594794690608978271e-01 1.313532143831253052e-01 7.232316583395004272e-02 1.742767095565795898e-01 3.722534775733947754e-01 2.963262796401977539e-01 5.893458425998687744e-02 3.300758600234985352e-01 2.764793485403060913e-02 1.222755983471870422e-01 -1.513988375663757324e-01 1.019875407218933105e-01 -1.811651140451431274e-01 2.051436603069305420e-01
-5.582907795906066895e-02 -3.888290142640471458e-03 5.454739555716514587e-03 -1.108812093734741211e-01 4.681995511054992676e-02 -3.843739032745361328e-01 1.160728782415390015e-01 4.809789732098579407e-02 2.421867102384567261e-02 -2.345628440380096436e-01 -2.024643570184707642e-01 -1.619336456060409546e-01 -1.317813396453857422e-01 9.776566177606582642e-02 3.537714779376983643e-01 5.368135124444961548e-02 1.038434207439422607e-01 2.893991768360137939e-02 1.305008828639984131e-01 4.657487273216247559e-01 -2.213967964053153992e-03 -1.623770445585250854e-01 1.778858006000518799e-01 1.605235338211059570e-01 2.300369441509246826e-01 2.229773104190826416e-01 2.049266127869486809e-03 -9.051489830017089844e-02 -9.142695367336273193e-02 1.262038052082061768e-01 -3.407389298081398010e-02 -2.745990753173828125e-01
2.314861118793487549e-01 2.349851839244365692e-02 -2.382205724716186523e-01 -6.772404164075851440e-02 6.431329250335693359e-02 -3.228980004787445068e-01 -2.635071277618408203e-01 2.432827204465866089e-01 -6.975302845239639282e-02 1.094618514180183411e-01 -7.571052759885787964e-02 3.140548989176750183e-02 -2.688859123736619949e-03 -1.900264061987400055e-02 1.099199056625366211e-01 4.456514492630958557e-02 3.127709329128265381e-01 1.490537077188491821e-01 1.893502622842788696e-01 2.650276422500610352e-01 2.033391743898391724e-01 -1.598348170518875122e-01 3.984312713146209717e-02 -1.524997353553771973e-01 3.596619367599487305e-01 1.362479478120803833e-01 -2.591971755027770996e-01 1.594874411821365356e-01 5.729363486170768738e-02 1.275445967912673950e-01 -1.635224372148513794e-01 -6.927596032619476318e-02
8.016803860664367676e-02 1.284507811069488525e-01 1.603075563907623291e-01 -4.889292269945144653e-02 -1.391046792268753052e-01 -1.884003579616546631e-01 -1.772012114524841309e-01 -7.679750770330429077e-02 -1.396564990282058716e-01 7.923594862222671509e-02 -5.393435806035995483e-02 -6.420638412237167358e-02 3.651255741715431213e-02 6.649824976921081543e-02 3.117444515228271484e-01 1.292354892939329147e-02 1.759052872657775879e-01 9.318985044956207275e-02 2.831442840397357941e-02 1.801345683634281158e-02 4.146362543106079102e-01 1.579177938401699066e-02 3.961305022239685059e-01 2.817686498165130615e-01 8.693955093622207642e-02 2.918924093246459961e-01 2.986239790916442871e-01 -7.071238011121749878e-02 1.798828244209289551e-01 1.716197431087493896e-01 -2.382771670818328857e-02 1.495561897754669189e-01
-1.850685179233551025e-01 1.064625158905982971e-01 1.087230513803660870e-03 -2.114908546209335327e-01 -1.940243318676948547e-02 -1.690877526998519897e-01 6.353218108415603638e-02 3.178861737251281738e-02 -1.320603191852569580e-01 7.311429828405380249e-02 -7.040256261825561523e-02 -1.500476431101560593e-02 -2.366885095834732056e-01 -2.805162072181701660e-01 8.103847503662109375e-02 5.881479382514953613e-02 2.413773722946643829e-02 9.968811273574829102e-02 3.294675350189208984e-01 3.795532584190368652e-01 2.333884388208389282e-01 -2.838943600654602051e-01 1.184881702065467834e-01 3.631288707256317139e-01 1.150286570191383362e-02 1.284165531396865845e-01 2.492332831025123596e-02 -3.181964159011840820e-02 1.554511189460754395e-01 2.636162340641021729e-01 -2.142452895641326904e-01 -3.244568780064582825e-02
-6.573724746704101562e-02 8.560917526483535767e-02 1.190635040402412415e-01 -7.673737406730651855e-02 5.510196834802627563e-02 -1.384202390909194946e-01 -2.700401544570922852e-01 2.202428318560123444e-02 -1.827121526002883911e-01 1.796139776706695557e-01 -8.265342563390731812e-02 1.117196902632713318e-01 -1.050294637680053711e-01 -7.358729839324951172e-02 2.614841163158416748e-01 2.540282309055328369e-01 1.362633705139160156e-01 1.843000054359436035e-01 -1.726045086979866028e-02 -1.457889098674058914e-02 1.621811091899871826e-01 7.539295405149459839e-02 3.399053215980529785e-01 2.959422171115875244e-01 2.470380663871765137e-01 4.111046493053436279e-01 2.020466327667236328e-01 -1.338188052177429199e-01 1.423788964748382568e-01 3.563631325960159302e-02 -8.733177185058593750e-02 1.796970665454864502e-01
1.538716629147529602e-02 -1.412354260683059692e-01 3.433907637372612953e-03 -1.165722683072090149e-02 -1.133966445922851562e-01 -1.010852158069610596e-01 -2.710213512182235718e-02 2.421654611825942993e-01 1.607902348041534424e-01 2.212874293327331543e-01 1.200861334800720215e-01 -2.099198102951049805e-01 -3.544897139072418213e-01 -9.166913479566574097e-02 2.369480133056640625e-01 1.590194106101989746e-01 5.455113202333450317e-02 2.290412038564682007e-01 -1.085573434829711914e-01 1.025098189711570740e-01 1.468691080808639526e-01 2.423976920545101166e-02 3.287465274333953857e-01 -2.090690881013870239e-01 4.109980463981628418e-01 6.144070252776145935e-02 -1.091301813721656799e-02 -2.584099471569061279e-01 -2.708200737833976746e-02 1.765487939119338989e-01 -7.583390921354293823e-02 1.396154165267944336e-01
-7.344523817300796509e-02 -2.193947732448577881e-01 1.835201680660247803e-02 -2.690037488937377930e-01 1.965009272098541260e-01 -2.321094423532485962e-01 -1.627545207738876343e-01 8.343078941106796265e-02 -1.061902940273284912e-01 1.815293133258819580e-01 1.069535687565803528e-01 -2.472632378339767456e-01 -1.947384476661682129e-01 -1.642920821905136108e-01 2.112756967544555664e-01 -5.785033106803894043e-02 2.576762111857533455e-03 1.997388899326324463e-01 2.843375690281391144e-02 3.169684410095214844e-01 1.840851455926895142e-01 8.946806937456130981e-02 1.610529869794845581e-01 4.132502675056457520e-01 8.056502044200897217e-02 9.758908301591873169e-02 2.700931727886199951e-01 -5.076449364423751831e-02 -6.955265416763722897e-04 -6.307756900787353516e-02 -4.770555719733238220e-02 -2.013605684041976929e-01
-9.755114093422889709e-03 2.972581796348094940e-02 8.423379063606262207e-02 -4.267900064587593079e-02 -1.389825493097305298e-01 -1.399867832660675049e-01 -2.192531824111938477e-01 1.803603582084178925e-02 -1.272518634796142578e-01 1.552495211362838745e-01 -5.404340475797653198e-02 -4.429223015904426575e-02 -2.133520394563674927e-01 1.960234791040420532e-01 -7.969278842210769653e-02 -1.254752427339553833e-01 2.257484495639801025e-01 -1.283028423786163330e-01 1.759556382894515991e-01 2.821288444101810455e-02 1.141329184174537659e-01 7.285319268703460693e-02 2.967975735664367676e-01 2.069185674190521240e-01 3.521781563758850098e-01 3.643082380294799805e-01 2.448723763227462769e-01 -3.574754297733306885e-02 2.482816129922866821e-01 1.805728226900100708e-01 -1.364645957946777344e-01 2.688790261745452881e-01
1.283662915229797363e-01 2.671710029244422913e-02 3.121640160679817200e-02 -3.378866910934448242e-01 -1.940709799528121948e-01 4.682135581970214844e-02 -1.218114569783210754e-01 -1.594936288893222809e-02 -6.699615716934204102e-02 -1.372520923614501953e-01 -1.327308863401412964e-01 -3.333633244037628174e-01 -8.779722265899181366e-03 5.582185462117195129e-02 -2.478736191987991333e-01 2.431087493896484375e-01 2.199196666479110718e-01 -3.185410751029849052e-04 2.046424299478530884e-01 2.518980503082275391e-01 1.682282239198684692e-01 1.242351531982421875e-01 1.526061594486236572e-01 4.705654084682464600e-01 -2.114888280630111694e-02 1.065387129783630371e-01 2.080369293689727783e-01 -1.825534552335739136e-02 1.421301215887069702e-01 5.021299049258232117e-02 1.246833428740501404e-01 -3.281164914369583130e-02
5.792204663157463074e-02 1.951740980148315430e-01 1.504231840372085571e-01 -8.217216469347476959e-03 -2.368155270814895630e-01 -1.280096918344497681e-01 -1.925135105848312378e-01 8.504914492368698120e-02 2.494757063686847687e-02 1.990003138780593872e-02 -2.896802723407745361e-01 -1.525304019451141357e-01 -1.341282576322555542e-01 1.592815816402435303e-01 -1.966952383518218994e-01 2.467098087072372437e-01 2.751828432083129883e-01 6.571941077709197998e-02 2.229204773902893066e-01 4.026828706264495850e-01 2.221920490264892578e-01 2.075887471437454224e-02 -2.739027328789234161e-02 1.602332741022109985e-01 -1.472652144730091095e-02 -3.062426578253507614e-03 1.522414982318878174e-01 -1.245381236076354980e-01 3.311186730861663818e-01 1.086492165923118591e-01 -8.313623070716857910e-02 1.805386394262313843e-01
3.806240856647491455e-02 5.131752043962478638e-02 -3.660840168595314026e-02 -2.611201107501983643e-01 4.064837470650672913e-02 -2.897141575813293457e-01 4.778156802058219910e-02 1.087399795651435852e-01 -8.935961127281188965e-02 -2.202503383159637451e-01 -2.468335628509521484e-01 3.293745592236518860e-02 -1.303923875093460083e-01 1.584272272884845734e-02 2.032022923231124878e-01 1.423678994178771973e-01 2.951588332653045654e-01 5.745965987443923950e-02 1.583714187145233154e-01 2.071348428726196289e-01 -5.815633386373519897e-02 4.835962876677513123e-02 2.347609996795654297e-01 -2.599911689758300781e-01 -6.032173335552215576e-02 3.394830226898193359e-01 1.945529729127883911e-01 -6.239490117877721786e-03 1.667957380414009094e-02 3.547436296939849854e-01 -6.693277508020401001e-02 -2.348740100860595703e-01
1.931765377521514893e-01 2.352751232683658600e-02 4.060916602611541748e-02 -3.301064670085906982e-01 -5.408254638314247131e-02 -8.835760876536369324e-03 1.511409580707550049e-01 -8.872934430837631226e-02 -2.240608781576156616e-01 -2.492844313383102417e-02 -1.238301172852516174e-01 -1.665214151144027710e-01 -1.459829509258270264e-01 5.972664430737495422e-02 -1.873013526201248169e-01 3.273649215698242188e-01 1.284762471914291382e-01 -4.042101651430130005e-02 2.126118987798690796e-01 8.758843690156936646e-02 2.614395022392272949e-01 -8.657512255012989044e-03 3.440629243850708008e-01 4.589108228683471680e-01 1.914750784635543823e-01 1.067080572247505188e-01 3.570192493498325348e-03 -3.386996313929557800e-02 1.586458683013916016e-01 6.421982496976852417e-02 -6.807617843151092529e-02 7.224065810441970825e-02
4.691572487354278564e-01 1.872642338275909424e-01 -2.927564382553100586e-01 1.520802527666091919e-01 8.757605403661727905e-02 1.300455480813980103e-01 -8.996719121932983398e-02 1.229293048381805420e-01 -9.939782321453094482e-02 -1.260863989591598511e-01 -5.991851538419723511e-02 -8.095074445009231567e-02 -1.752017289400100708e-01 -1.309214346110820770e-02 1.262622922658920288e-01 -1.131761912256479263e-02 1.602290570735931396e-02 1.479364484548568726e-01 1.631509065628051758e-01 3.003441691398620605e-01 1.057008579373359680e-01 -5.936965346336364746e-02 3.024330437183380127e-01 1.589857339859008789e-01 2.780284881591796875e-01 1.907924413681030273e-01 1.366393640637397766e-02 -8.710866421461105347e-02 2.584842219948768616e-02 4.742256551980972290e-02 -3.310631215572357178e-01 -3.067528828978538513e-02
-4.976410884410142899e-03 -7.723031938076019287e-02 -1.003312692046165466e-01 -6.128048524260520935e-02 -2.335746400058269501e-02 -7.759718596935272217e-02 -6.645667552947998047e-02 2.604896128177642822e-01 6.705048680305480957e-02 1.577501595020294189e-01 -3.438360393047332764e-01 -9.048319607973098755e-02 -8.833355456590652466e-02 3.820206820964813232e-01 8.229563385248184204e-02 2.349400892853736877e-02 -2.831619046628475189e-02 1.793276667594909668e-01 -1.508245617151260376e-01 1.130537018179893494e-01 2.006972283124923706e-01 1.195789575576782227e-01 2.307042628526687622e-01 3.669599890708923340e-01 1.326986551284790039e-01 2.613863348960876465e-01 1.976182311773300171e-01 -3.561833798885345459e-01 -4.221681505441665649e-02 -4.175076261162757874e-02 8.678673207759857178e-02 1.031110510230064392e-01
1.535350084304809570e-01 1.752035915851593018e-01 8.591172099113464355e-02 -1.092058867216110229e-01 -1.294017881155014038e-01 9.758033603429794312e-02 -5.838086828589439392e-03 2.061254233121871948e-01 6.296588107943534851e-03 -9.205072373151779175e-02 -3.723040223121643066e-01 -2.464417181909084320e-02 -1.203230470418930054e-01 6.330148875713348389e-02 -8.365616202354431152e-03 5.104492232203483582e-02 2.041579037904739380e-01 1.017287820577621460e-01 3.512730002403259277e-01 3.551091551780700684e-01 1.599924564361572266e-01 2.720727026462554932e-01 1.633724272251129150e-01 1.193571984767913818e-01 4.748235270380973816e-02 3.917725011706352234e-02 1.435066759586334229e-01 -2.452770471572875977e-01 2.609747946262359619e-01 1.662551611661911011e-01 -2.275493144989013672e-01 1.207909658551216125e-01
1.494336575269699097e-01 2.239780873060226440e-01 2.762605547904968262e-01 -1.034184768795967102e-01 -1.728855520486831665e-01 7.170564681291580200e-02 2.180312015116214752e-02 2.417696267366409302e-01 -5.572465434670448303e-02 -2.605454437434673309e-02 -2.382291555404663086e-01 -1.381175071001052856e-01 -1.214265152812004089e-01 5.226104333996772766e-02 1.412259135395288467e-02 1.385078579187393188e-01 2.359822392463684082e-01 1.172064766287803650e-01 2.868706285953521729e-01 3.046153783798217773e-01 2.055796533823013306e-01 1.388511359691619873e-01 2.146992385387420654e-01 2.964524552226066589e-03 4.566123336553573608e-02 -7.134802639484405518e-02 2.272072434425354004e-01 -2.267386615276336670e-01 2.893253862857818604e-01 1.115880459547042847e-01 -2.150247842073440552e-01 1.590369045734405518e-01
5.266809463500976562e-02 1.545047610998153687e-01 8.978705108165740967e-02 1.900140382349491119e-02 1.640302687883377075e-02 -3.789880126714706421e-02 4.697421565651893616e-02 3.369342386722564697e-01 -1.181350946426391602e-01 6.129519641399383545e-02 -2.913576066493988037e-01 1.730418205261230469e-01 -1.316618472337722778e-01 2.702582180500030518e-01 6.805504858493804932e-02 2.454074025154113770e-01 2.037200331687927246e-02 6.585247814655303955e-02 2.501512467861175537e-01 3.722900152206420898e-01 2.221020013093948364e-01 3.092781603336334229e-01 6.905606389045715332e-02 4.165470227599143982e-02 1.219838783144950867e-01 8.501952141523361206e-02 1.521325111389160156e-01 -2.168702185153961182e-01 8.168346434831619263e-02 8.138910681009292603e-02 -8.170124888420104980e-02 3.000812530517578125e-01
-1.182652860879898071e-01 -6.886548548936843872e-02 -1.601355150341987610e-02 -4.116461277008056641e-01 7.097356021404266357e-02 -2.407082468271255493e-01 -3.381378352642059326e-01 2.174648791551589966e-01 -2.392828464508056641e-01 -5.671910196542739868e-02 -1.932405531406402588e-01 -4.605005681514739990e-02 6.299597211182117462e-03 -7.364552468061447144e-02 1.004062816500663757e-01 1.192698255181312561e-01 2.225329130887985229e-01 2.707301378250122070e-01 1.742808148264884949e-02 1.415350660681724548e-02 2.094541043043136597e-01 -1.665949821472167969e-01 1.534995585680007935e-01 -1.454320102930068970e-01 1.558752804994583130e-01 3.424179255962371826e-01 7.318012416362762451e-02 -1.679000211879611015e-03 1.542498916387557983e-01 1.959013342857360840e-01 -7.688546925783157349e-02 -5.104834213852882385e-02
1.762962341308593750e-01 5.233433470129966736e-02 8.231210708618164062e-02 -1.483343541622161865e-01 9.119872748851776123e-02 -3.453074023127555847e-02 -7.320489734411239624e-02 2.172088250517845154e-02 -5.876203253865242004e-02 1.787109524011611938e-01 -1.018131300806999207e-01 -2.223488688468933105e-02 -1.245180424302816391e-02 1.063466304913163185e-03 1.698850542306900024e-01 2.932665944099426270e-01 1.505971327424049377e-02 1.468707323074340820e-01 1.738944947719573975e-01 9.226586669683456421e-02 3.200243711471557617e-01 2.107673138380050659e-01 3.261733651161193848e-01 2.536923289299011230e-01 1.095087528228759766e-01 4.427073895931243896e-01 2.432522624731063843e-01 -1.252089254558086395e-02 2.702418155968189240e-02 -1.418784707784652710e-01 1.682604551315307617e-01 2.572344839572906494e-01
7.127907592803239822e-03 8.035868406295776367e-02 -1.689892262220382690e-03 -1.518498361110687256e-01 3.895484656095504761e-02 2.147262357175350189e-02 -2.451676428318023682e-01 2.629177570343017578e-01 1.091444864869117737e-02 -1.264460235834121704e-01 -3.732196986675262451e-02 -3.924049139022827148e-01 -3.329459130764007568e-01 -1.232312470674514771e-01 1.009083352982997894e-03 3.189432322978973389e-01 -1.203052699565887451e-01 -4.535274952650070190e-02 -1.572531759738922119e-01 -1.268094033002853394e-01 8.134399354457855225e-02 7.331912219524383545e-02 2.449296563863754272e-01 -9.209168702363967896e-02 3.116916716098785400e-01 3.802606835961341858e-02 7.639006525278091431e-02 8.369138091802597046e-02 1.843286454677581787e-01 3.951740562915802002e-01 -1.079868339002132416e-02 2.179366350173950195e-02
5.981247127056121826e-02 -2.910448051989078522e-02 -1.225130185484886169e-01 -8.332628011703491211e-02 1.520644277334213257e-01 -1.494928747415542603e-01 -8.849747478961944580e-02 3.237768709659576416e-01 -1.612750887870788574e-01 -1.309258043766021729e-01 -2.903273701667785645e-01 -3.117170333862304688e-01 3.743736445903778076e-02 5.752116814255714417e-02 8.388426899909973145e-02 3.708697855472564697e-02 -1.369876265525817871e-01 1.124180015176534653e-02 1.856987029314041138e-01 3.137892186641693115e-01 2.447087615728378296e-01 1.506925076246261597e-01 3.122890293598175049e-01 2.482195496559143066e-01 3.411216437816619873e-01 -8.810708671808242798e-02 -3.962783887982368469e-02 9.499429166316986084e-02 -1.365893799811601639e-02 -1.491866260766983032e-01 -4.899824038147926331e-02 -1.569204777479171753e-01
2.438203692436218262e-01 7.206315547227859497e-02 1.376045402139425278e-04 -2.096819132566452026e-01 -4.322867467999458313e-02 -1.678315699100494385e-01 -3.174678608775138855e-02 -4.393118247389793396e-02 2.171815335750579834e-01 -3.748713806271553040e-02 -1.920861303806304932e-01 -3.385136425495147705e-01 1.877635717391967773e-01 -6.557555170729756355e-04 1.401340812444686890e-01 1.937384754419326782e-01 3.200826942920684814e-01 3.187397718429565430e-01 8.873444795608520508e-02 1.195993945002555847e-01 1.341279447078704834e-01 7.689923048019409180e-02 2.292156815528869629e-01 -3.353388234972953796e-02 -1.870823651552200317e-01 2.088949680328369141e-01 1.257802098989486694e-01 -7.440536748617887497e-03 3.690465688705444336e-01 1.303244084119796753e-01 -1.195879578590393066e-01 1.185934524983167648e-02
-7.258372008800506592e-02 3.532407060265541077e-02 -3.472774475812911987e-02 -3.363386392593383789e-01 2.872024476528167725e-01 -2.852362096309661865e-01 6.817801296710968018e-02 2.064724415540695190e-01 -2.812244184315204620e-02 -1.191251501441001892e-01 -2.863981425762176514e-01 -2.329855561256408691e-01 -1.127043589949607849e-01 8.922547847032546997e-02 1.882891505956649780e-01 1.076205968856811523e-01 1.211720630526542664e-01 -6.841497868299484253e-02 3.022700846195220947e-01 2.116244286298751831e-01 2.490199916064739227e-02 1.380071043968200684e-01 2.568276040256023407e-02 -1.651291996240615845e-01 -5.637146905064582825e-02 2.163317948579788208e-01 2.513835728168487549e-01 -5.764243751764297485e-02 -2.767491713166236877e-02 3.189967572689056396e-01 -5.782660469412803650e-02 -1.535343378782272339e-01
-1.231417208909988403e-01 1.503936201333999634e-01 -1.777899861335754395e-01 -1.481276303529739380e-01 1.238284073770046234e-02 -4.220523238182067871e-01 -2.443636208772659302e-01 3.044179975986480713e-01 1.702514737844467163e-01 2.216873317956924438e-02 -1.951854079961776733e-01 6.208455562591552734e-02 -2.720431610941886902e-02 -1.362687945365905762e-01 -9.293910861015319824e-02 2.451338022947311401e-01 2.444630414247512817e-01 -7.800614833831787109e-02 -4.752615094184875488e-02 3.290848731994628906e-01 1.757030785083770752e-01 1.435356959700584412e-02 -2.161117456853389740e-02 4.186037927865982056e-02 2.631746828556060791e-01 1.057978048920631409e-01 2.381783276796340942e-01 3.091222234070301056e-02 2.006918638944625854e-01 -1.159328818321228027e-01 1.470305025577545166e-02 -1.294724941253662109e-01
1.678287535905838013e-01 1.701378971338272095e-01 4.520253837108612061e-02 2.158076614141464233e-01 -1.689866334199905396e-01 -4.451246932148933411e-02 9.614498913288116455e-02 -2.356808632612228394e-02 5.020595714449882507e-02 6.151058711111545563e-03 -4.301607608795166016e-01 -1.197856441140174866e-01 -8.407729119062423706e-02 -6.209090724587440491e-02 -8.968352526426315308e-02 2.431011795997619629e-01 1.003350019454956055e-01 2.638798439875245094e-03 3.051134347915649414e-01 1.646462976932525635e-01 2.944991923868656158e-02 1.873212456703186035e-01 1.869004815816879272e-01 2.096752226352691650e-01 1.032871454954147339e-01 7.401610910892486572e-02 1.826169341802597046e-01 -1.777275800704956055e-01 3.417766690254211426e-01 1.342448592185974121e-01 -2.605801522731781006e-01 2.120753973722457886e-01
1.063081547617912292e-01 1.389855891466140747e-01 -8.102805353701114655e-03 -2.358925491571426392e-01 -1.661838293075561523e-01 -3.399663865566253662e-01 -2.482552230358123779e-01 -5.342656001448631287e-02 -2.420863360166549683e-01 -5.097061768174171448e-02 -1.357547342777252197e-01 -1.154693365097045898e-01 -2.988768219947814941e-01 -7.326667755842208862e-02 1.844344884157180786e-01 9.256265312433242798e-02 -1.872461438179016113e-01 -1.029755473136901855e-01 1.843743473291397095e-01 -1.659477055072784424e-01 8.049868047237396240e-02 -1.012574061751365662e-01 3.416870832443237305e-01 3.165451884269714355e-01 1.330662071704864502e-01 1.009728237986564636e-01 1.820812076330184937e-01 -2.021744698286056519e-01 1.544604897499084473e-01 3.818503767251968384e-02 -8.120550960302352905e-02 3.199374303221702576e-02
-2.101590037345886230e-01 -3.653821302577853203e-03 -6.800314038991928101e-02 -2.356965467333793640e-02 6.046134233474731445e-02 -3.101190924644470215e-01 -7.605887204408645630e-02 -4.025585949420928955e-02 -1.026720106601715088e-01 3.334664702415466309e-01 -3.760311901569366455e-01 -9.467605501413345337e-02 -2.487929165363311768e-01 1.582666039466857910e-01 -1.331721246242523193e-01 4.077889621257781982e-01 9.233333170413970947e-02 1.525356024503707886e-01 3.974217921495437622e-02 2.572190761566162109e-01 1.319610234349966049e-02 -6.943422555923461914e-02 -6.108440458774566650e-02 3.250668570399284363e-02 2.195770591497421265e-01 8.676016330718994141e-02 2.461401373147964478e-01 1.437399238348007202e-01 7.437432557344436646e-02 7.932052761316299438e-02 8.592413738369941711e-03 -2.052468657493591309e-01
1.513670384883880615e-01 3.692424893379211426e-01 -2.036076486110687256e-01 -1.516623944044113159e-01 -8.846780657768249512e-02 -1.414278000593185425e-01 -3.958090394735336304e-02 1.845361292362213135e-01 -1.122887879610061646e-01 1.633030921220779419e-01 -2.258525341749191284e-01 1.234912872314453125e-02 -2.818905115127563477e-01 1.259849071502685547e-01 -1.351988166570663452e-01 1.115807704627513885e-02 2.781967222690582275e-01 8.916124701499938965e-02 4.728356748819351196e-02 -1.614792831242084503e-02 2.805830538272857666e-02 1.868836581707000732e-02 2.286897897720336914e-01 1.449337899684906006e-01 1.816263645887374878e-01 3.852597475051879883e-01 3.752734512090682983e-02 1.413605064153671265e-01 9.392171166837215424e-03 1.707275956869125366e-02 -2.381790578365325928e-01 -2.940601408481597900e-01
1.500582247972488403e-01 6.831684615463018417e-03 -1.161466240882873535e-01 -9.739456325769424438e-02 1.899600774049758911e-01 -2.448581606149673462e-01 -3.174058347940444946e-02 3.744753599166870117e-01 2.460865490138530731e-02 6.061642989516258240e-02 -4.064894318580627441e-01 -2.619253471493721008e-02 -1.568953692913055420e-01 -8.296947181224822998e-02 9.202427417039871216e-02 -2.011520043015480042e-02 -1.688581705093383789e-02 -2.741639688611030579e-02 1.842347383499145508e-01 2.713571488857269287e-01 1.959644854068756104e-01 2.510377764701843262e-01 1.292418241500854492e-01 7.400535047054290771e-02 1.891305446624755859e-01 -9.698577970266342163e-02 -2.182236462831497192e-01 1.050024293363094330e-02 -1.709232479333877563e-02 -3.557957708835601807e-02 -3.893155753612518311e-01 -1.683992296457290649e-01
-6.149071734398603439e-03 1.256167441606521606e-01 1.807597279548645020e-01 -7.682040333747863770e-02 -3.279818594455718994e-02 -9.147257357835769653e-02 -9.289541840553283691e-02 -8.482373505830764771e-02 -8.688165992498397827e-02 2.646409571170806885e-01 -2.856598049402236938e-02 -2.296344637870788574e-01 -3.890145719051361084e-01 9.251136332750320435e-02 1.732031553983688354e-01 2.311192825436592102e-02 1.952266693115234375e-01 -9.183052927255630493e-02 2.624491155147552490e-01 9.218578785657882690e-02 3.032644689083099365e-01 -5.785417184233665466e-02 4.334414750337600708e-02 1.945123225450515747e-01 3.193454146385192871e-01 3.225275278091430664e-01 1.783259660005569458e-01 -1.371388137340545654e-01 -2.585417777299880981e-02 4.021187126636505127e-02 -1.979072839021682739e-01 2.043637782335281372e-01
6.264898926019668579e-02 2.986815571784973145e-01 -1.483200490474700928e-01 -1.926797777414321899e-01 -1.011023595929145813e-01 -1.822195798158645630e-01 7.088536024093627930e-02 1.229305714368820190e-01 -1.614698171615600586e-01 3.154186308383941650e-01 -2.921644747257232666e-01 2.692782506346702576e-02 -2.317118197679519653e-01 6.423915922641754150e-02 -8.761242032051086426e-02 -4.519857000559568405e-03 1.088817417621612549e-01 1.493462324142456055e-01 1.255796551704406738e-01 -5.396206863224506378e-03 1.082742214202880859e-01 1.222445592284202576e-01 2.386063486337661743e-01 1.889568381011486053e-02 7.207749038934707642e-02 4.393173456192016602e-01 2.566051185131072998e-01 1.852863281965255737e-01 1.551962345838546753e-01 6.802536547183990479e-02 -1.260153576731681824e-02 -2.141442596912384033e-01
1.624565124511718750e-01 -4.257712885737419128e-02 1.654389947652816772e-01 -1.535079479217529297e-01 1.541394591331481934e-01 4.590583965182304382e-02 -1.652321219444274902e-01 -3.665172308683395386e-02 -5.906550586223602295e-02 1.569512188434600830e-01 -9.067314863204956055e-02 2.134145051240921021e-02 -2.881732024252414703e-02 -1.091435924172401428e-02 8.900766819715499878e-02 3.030559420585632324e-01 6.757035106420516968e-02 7.715057581663131714e-02 1.603140234947204590e-01 1.168261989951133728e-01 3.815000653266906738e-01 1.892444342374801636e-01 2.986651062965393066e-01 3.027172386646270752e-01 1.074837595224380493e-01 4.383923411369323730e-01 2.113585025072097778e-01 -6.040329858660697937e-02 9.625037759542465210e-02 -1.143730431795120239e-01 1.127867922186851501e-01 1.721795946359634399e-01
-9.051282703876495361e-02 -9.806277602910995483e-02 -2.778529822826385498e-01 -3.330713510513305664e-01 -6.787519156932830811e-02 -1.800248026847839355e-01 2.090042689815163612e-03 -4.545403644442558289e-02 4.662097617983818054e-02 6.636416167020797729e-02 -3.905466198921203613e-01 -2.427869141101837158e-01 -1.998508870601654053e-01 1.189047470688819885e-01 -5.317454412579536438e-02 -2.362145110964775085e-03 -1.349245160818099976e-01 5.744387209415435791e-02 1.342450827360153198e-01 -2.702168934047222137e-02 4.355375841259956360e-02 1.117581278085708618e-01 3.688856661319732666e-01 6.938878912478685379e-03 1.901581883430480957e-02 3.954277634620666504e-01 1.441518515348434448e-01 -1.020264625549316406e-01 8.499012887477874756e-02 2.526829242706298828e-01 1.729888767004013062e-01 -1.803503558039665222e-02
-2.712626196444034576e-02 -2.076179534196853638e-02 -9.663156233727931976e-03 1.959287524223327637e-01 -1.489165145903825760e-02 -4.613918438553810120e-02 2.590044587850570679e-02 1.477841287851333618e-01 1.220552474260330200e-01 -5.842905119061470032e-02 -1.116793379187583923e-01 -3.735125064849853516e-02 -1.823967099189758301e-01 1.258549988269805908e-01 -2.005196735262870789e-02 2.803933620452880859e-01 2.742527723312377930e-01 -1.009303107857704163e-01 3.177341520786285400e-01 4.174565076828002930e-01 3.258534967899322510e-01 1.458957046270370483e-01 7.920075207948684692e-02 -2.934666164219379425e-02 5.441348254680633545e-02 1.156086549162864685e-01 2.047615349292755127e-01 -5.382669623941183090e-03 2.204428464174270630e-01 5.387673154473304749e-02 -1.611799746751785278e-01 3.797305822372436523e-01
9.450110048055648804e-02 1.293492615222930908e-01 -8.075786381959915161e-02 -2.344050854444503784e-01 -6.783976405858993530e-02 -2.542444765567779541e-01 1.410802304744720459e-01 1.239256709814071655e-01 -1.373543292284011841e-01 -2.499386668205261230e-02 -1.167116016149520874e-01 3.921470046043395996e-02 -1.986353248357772827e-01 -1.787979900836944580e-01 1.020464003086090088e-01 6.540648639202117920e-02 1.691724359989166260e-01 -6.512365490198135376e-02 2.815760374069213867e-01 -1.201921924948692322e-01 5.042563080787658691e-01 -1.542317867279052734e-02 1.623836755752563477e-01 3.122113049030303955e-01 1.912525892257690430e-01 -1.323809772729873657e-01 5.531368404626846313e-02 3.292616084218025208e-02 1.537168323993682861e-01 1.164456382393836975e-01 -1.695609390735626221e-01 2.417996674776077271e-01
2.290112078189849854e-01 9.538064897060394287e-02 8.320218324661254883e-02 -3.420185064896941185e-03 -5.905024707317352295e-02 9.427785873413085938e-02 -3.814907744526863098e-02 2.638564407825469971e-01 -3.447931632399559021e-02 3.655381128191947937e-02 -2.644009590148925781e-01 -6.929879635572433472e-02 -1.379929780960083008e-01 1.651656627655029297e-02 -1.265855580568313599e-01 8.417430520057678223e-02 2.503099739551544189e-01 5.086816474795341492e-02 2.503787279129028320e-01 3.221082389354705811e-01 1.584541797637939453e-01 2.906608283519744873e-01 1.582032740116119385e-01 3.480356186628341675e-02 2.453099377453327179e-02 -1.722403243184089661e-02 2.192619293928146362e-01 -2.748988866806030273e-01 3.863995969295501709e-01 1.302261352539062500e-01 -2.638817131519317627e-01 2.131589688360691071e-02
2.342890799045562744e-01 7.235367596149444580e-02 -3.712230175733566284e-02 -2.263102978467941284e-01 2.026984691619873047e-01 -4.801975190639495850e-02 -2.177086621522903442e-01 3.054089657962322235e-02 -9.693886339664459229e-02 1.387029141187667847e-01 -8.002252876758575439e-02 -1.505876481533050537e-01 -5.375378578901290894e-02 9.244633466005325317e-02 1.326167285442352295e-01 1.817140579223632812e-01 1.770592182874679565e-01 1.892942376434803009e-02 5.998149141669273376e-02 4.017953574657440186e-02 3.309869170188903809e-01 2.825840711593627930e-01 4.814098775386810303e-02 3.457348048686981201e-01 1.656080931425094604e-01 4.345025122165679932e-01 1.957479119300842285e-01 6.999125331640243530e-02 3.482823073863983154e-02 -1.755855083465576172e-01 2.734465524554252625e-02 1.881378591060638428e-01
1.014652997255325317e-01 -1.247461885213851929e-01 1.266888678073883057e-01 -1.428617686033248901e-01 2.399424463510513306e-01 -9.700910001993179321e-02 -2.063849866390228271e-01 5.996343120932579041e-02 4.556566104292869568e-02 3.361899554729461670e-01 -3.241266608238220215e-01 -1.232716590166091919e-01 -1.848687976598739624e-01 9.336643666028976440e-02 5.266835913062095642e-02 3.537536785006523132e-02 2.262427210807800293e-01 -1.313742343336343765e-02 1.060249656438827515e-01 6.477931980043649673e-03 2.729869782924652100e-01 4.905825853347778320e-02 2.980366647243499756e-01 1.573226302862167358e-01 8.548820018768310547e-02 2.935693860054016113e-01 3.573427498340606689e-01 -8.225265145301818848e-02 -3.050116449594497681e-02 2.202053070068359375e-01 -1.013941913843154907e-01 -3.792976588010787964e-02
1.907246261835098267e-01 1.319992393255233765e-01 4.164092615246772766e-02 -1.513760089874267578e-01 2.059148252010345459e-01 -1.477433741092681885e-01 6.057600677013397217e-02 7.473856955766677856e-02 -2.773074433207511902e-02 5.114371422678232193e-03 -3.900662064552307129e-01 -4.111192822456359863e-01 9.629554301500320435e-02 9.696488082408905029e-02 -1.375629846006631851e-02 1.807577311992645264e-01 -5.227850750088691711e-02 2.376571744680404663e-01 -5.026612430810928345e-03 2.824214100837707520e-01 3.399276733398437500e-02 1.382887214422225952e-01 3.649037778377532959e-01 8.002469688653945923e-02 -1.607994735240936279e-01 5.674899742007255554e-02 6.912595033645629883e-02 -3.256385028362274170e-02 1.274982243776321411e-01 2.498720288276672363e-01 -2.039456963539123535e-01 -1.432600915431976318e-01
-4.244342073798179626e-02 3.630525767803192139e-01 -3.721818923950195312e-01 -3.282886147499084473e-01 -3.533450420945882797e-03 -4.844485968351364136e-02 4.488393664360046387e-02 2.457183450460433960e-01 -7.826480269432067871e-02 1.609028875827789307e-01 -2.792659997940063477e-01 -4.133617132902145386e-02 -1.660805940628051758e-01 9.697332978248596191e-02 -1.056662574410438538e-01 4.854964464902877808e-02 2.795869410037994385e-01 1.651111990213394165e-02 1.253039091825485229e-01 1.320526450872421265e-01 -7.649408280849456787e-02 -4.127715528011322021e-02 1.798723638057708740e-01 1.044784709811210632e-01 5.848954617977142334e-02 1.647683978080749512e-01 3.262256039306521416e-03 1.860777139663696289e-01 3.250811696052551270e-01 2.234030216932296753e-01 -9.737934917211532593e-02 -2.109199762344360352e-02
4.952502623200416565e-02 3.926791995763778687e-02 1.530340611934661865e-01 -7.072548568248748779e-02 -1.070139408111572266e-01 -2.230643332004547119e-01 -1.123451590538024902e-01 1.166168320924043655e-02 -2.524655498564243317e-02 3.443295061588287354e-01 4.114691168069839478e-03 -2.142996340990066528e-01 -6.316857784986495972e-02 1.784961968660354614e-01 -1.413544267416000366e-01 7.120899856090545654e-02 2.027978748083114624e-01 -1.148314848542213440e-01 2.079672515392303467e-01 4.555109888315200806e-02 1.339603662490844727e-01 1.718461364507675171e-01 1.555037498474121094e-01 1.970007568597793579e-01 4.013695120811462402e-01 2.411810010671615601e-01 2.787342965602874756e-01 -2.082417309284210205e-01 3.050722777843475342e-01 9.333190321922302246e-02 -8.155573159456253052e-02 9.333803504705429077e-02
4.867162555456161499e-02 -1.025639590807259083e-03 1.840282604098320007e-02 4.294468089938163757e-02 -3.896240517497062683e-02 -2.342534363269805908e-01 -1.578177511692047119e-01 2.682710066437721252e-02 -1.727604568004608154e-01 9.981858730316162109e-02 -1.703479886054992676e-01 2.779145911335945129e-02 4.542995989322662354e-02 7.662543654441833496e-02 3.606022000312805176e-01 7.497360557317733765e-02 2.443779706954956055e-01 1.117147281765937805e-01 9.041046351194381714e-02 1.495315320789813995e-02 2.246080189943313599e-01 1.055471003055572510e-01 3.014961779117584229e-01 1.723478585481643677e-01 1.359916180372238159e-01 4.839870631694793701e-01 3.329263627529144287e-01 2.745416946709156036e-02 1.164677664637565613e-01 1.617100089788436890e-01 4.232027009129524231e-02 1.777898222208023071e-01
1.874477714300155640e-01 1.682570725679397583e-01 1.546670049428939819e-01 3.488972410559654236e-02 -4.776084423065185547e-02 2.313386462628841400e-02 -1.939773187041282654e-02 3.489096462726593018e-01 -1.348519697785377502e-02 6.540749222040176392e-02 -3.005082011222839355e-01 -1.873792558908462524e-01 -6.320874392986297607e-02 1.296608299016952515e-01 -6.160889938473701477e-02 1.629321575164794922e-01 2.010963708162307739e-01 1.624462753534317017e-01 2.293548136949539185e-01 3.117790222167968750e-01 1.763634085655212402e-01 2.925164997577667236e-01 2.077006101608276367e-01 2.352001890540122986e-02 -2.515644952654838562e-02 -3.626538906246423721e-03 2.135363370180130005e-01 -1.716143190860748291e-01 2.227908819913864136e-01 1.207281425595283508e-01 -2.255563884973526001e-01 1.940986812114715576e-01
1.528213620185852051e-01 1.294528692960739136e-01 5.749369040131568909e-03 1.880316436290740967e-02 -5.979018285870552063e-02 -2.322093397378921509e-01 -1.855885088443756104e-01 -1.474332623183727264e-02 2.069854177534580231e-02 1.418810486793518066e-01 -5.241132900118827820e-02 -3.148597478866577148e-02 -8.102757483720779419e-02 4.976112022995948792e-02 -6.319146603345870972e-02 -4.004576429724693298e-02 3.019066452980041504e-01 -3.708562254905700684e-01 -9.937852621078491211e-02 9.640059620141983032e-02 1.885548382997512817e-01 -1.133421361446380615e-01 2.025549560785293579e-01 1.003281325101852417e-01 3.243225812911987305e-01 2.911765575408935547e-01 8.072774112224578857e-02 -1.909315139055252075e-01 3.194633722305297852e-01 2.464686781167984009e-01 -2.387229353189468384e-02 2.911185622215270996e-01
-2.651824057102203369e-01 -8.317310363054275513e-03 -7.242918014526367188e-02 -1.477819085121154785e-01 7.370954006910324097e-02 -2.505628764629364014e-01 1.854038834571838379e-01 1.734499484300613403e-01 -1.111638396978378296e-01 1.349974125623703003e-01 1.524714846163988113e-02 -8.442075550556182861e-02 -4.553968831896781921e-02 -2.834251224994659424e-01 1.909859776496887207e-01 9.832103550434112549e-02 1.168579235672950745e-01 1.415082067251205444e-01 2.352522611618041992e-01 3.676883578300476074e-01 2.980210483074188232e-01 -3.179653584957122803e-01 2.365586608648300171e-01 1.020608320832252502e-01 1.148324087262153625e-01 1.913851499557495117e-01 1.360004544258117676e-01 -7.231654226779937744e-02 1.607317626476287842e-01 1.270601749420166016e-01 -6.068143248558044434e-02 -6.038812920451164246e-02
2.987546324729919434e-01 1.351728290319442749e-01 -4.062721505761146545e-02 -3.559911549091339111e-01 -4.427721723914146423e-02 4.291958734393119812e-02 -5.966635420918464661e-02 -1.842204183340072632e-01 -1.323639750480651855e-01 -1.021218895912170410e-01 -8.338430523872375488e-02 -3.852661550045013428e-01 -2.393363043665885925e-02 2.035764902830123901e-01 -1.015400281175971031e-03 2.652460336685180664e-01 2.737799892202019691e-03 1.570319980382919312e-01 2.017299272119998932e-02 2.616640627384185791e-01 1.731668561697006226e-01 1.301299780607223511e-01 2.228371053934097290e-01 3.228808641433715820e-01 1.270289570093154907e-01 6.328807771205902100e-02 1.437722094124183059e-04 -1.879111826419830322e-01 2.354170829057693481e-01 1.013428941369056702e-01 6.158629804849624634e-02 -8.821422606706619263e-02
1.189377605915069580e-01 2.912697941064834595e-02 3.440498188138008118e-02 -2.586211860179901123e-01 6.922192405909299850e-04 -5.389962717890739441e-02 -1.616155058145523071e-01 -1.670363545417785645e-02 -1.956117451190948486e-01 2.272569984197616577e-01 -2.865550518035888672e-01 1.471002846956253052e-01 -6.388168781995773315e-02 -2.771340496838092804e-02 1.129528656601905823e-01 8.992201089859008789e-02 4.433952271938323975e-02 8.547503501176834106e-02 1.571424901485443115e-01 1.426170021295547485e-01 2.351284474134445190e-01 6.687801331281661987e-02 3.493461906909942627e-01 2.774119675159454346e-01 1.828732788562774658e-01 3.928750157356262207e-01 2.633463442325592041e-01 -7.029067724943161011e-02 1.643529348075389862e-02 -9.982792660593986511e-03 1.978506892919540405e-01 2.315458357334136963e-01
-5.758157745003700256e-02 -7.494200766086578369e-02 1.882852315902709961e-01 -1.581595093011856079e-01 -1.071961522102355957e-01 -2.592903375625610352e-01 -1.405075937509536743e-01 -9.299971908330917358e-02 -2.125761210918426514e-01 4.843712225556373596e-02 -1.124260053038597107e-01 -1.087517812848091125e-01 5.613380298018455505e-02 1.412786096334457397e-01 3.813609182834625244e-01 1.180780958384275436e-02 1.162900626659393311e-01 2.215232551097869873e-01 8.322138339281082153e-03 9.130653738975524902e-02 3.352478444576263428e-01 -1.894612051546573639e-02 3.809575140476226807e-01 2.317081689834594727e-01 1.941816061735153198e-01 2.683708965778350830e-01 2.671571373939514160e-01 -4.863021522760391235e-02 5.818163231015205383e-02 5.194817483425140381e-02 -1.228316687047481537e-02 1.026139929890632629e-01
3.795563429594039917e-02 6.140326708555221558e-02 -1.207758858799934387e-02 -1.113073378801345825e-01 1.383128613233566284e-01 -1.983438581228256226e-01 9.620702266693115234e-02 -8.658182807266712189e-03 -6.057512015104293823e-02 3.176449537277221680e-01 -1.302734017372131348e-01 -2.563595473766326904e-01 -4.147847369313240051e-02 2.658973932266235352e-01 2.240687608718872070e-03 7.877625524997711182e-02 5.723814293742179871e-02 -1.822216361761093140e-01 1.600019037723541260e-01 9.522740542888641357e-02 2.569550275802612305e-01 1.779782623052597046e-01 2.069027125835418701e-01 2.267140746116638184e-01 3.444323837757110596e-01 1.673988848924636841e-01 2.116743773221969604e-01 -1.167448535561561584e-01 2.724738717079162598e-01 1.055978238582611084e-01 7.172989100217819214e-02 2.997851967811584473e-01
2.849794328212738037e-01 2.127401828765869141e-01 9.647918865084648132e-03 -1.053722277283668518e-01 8.616916090250015259e-02 -1.210659518837928772e-01 2.070815302431583405e-02 -1.639013886451721191e-01 3.126423060894012451e-01 1.312961131334304810e-01 -2.453284859657287598e-01 -2.327782362699508667e-01 -5.629781517200171947e-04 9.676549583673477173e-02 1.483782231807708740e-01 3.140170872211456299e-01 3.352636098861694336e-01 1.964458674192428589e-01 1.383120864629745483e-01 1.483491063117980957e-01 1.070986837148666382e-01 1.633019710425287485e-04 3.008514642715454102e-01 -2.194779813289642334e-01 -7.158009707927703857e-02 1.445703953504562378e-01 1.854057759046554565e-01 -4.800983145833015442e-02 1.263837218284606934e-01 1.079520434141159058e-01 -6.672359257936477661e-02 -1.286444365978240967e-01
3.833013772964477539e-02 7.384793460369110107e-02 -5.329340230673551559e-03 -3.044927418231964111e-01 3.639065846800804138e-02 -4.901999980211257935e-02 -8.102562278509140015e-02 2.789528667926788330e-01 -7.902161777019500732e-02 -1.764516085386276245e-01 1.366440672427415848e-03 -3.042726814746856689e-01 -2.610686123371124268e-01 -9.148861467838287354e-02 9.367143362760543823e-02 2.051158435642719269e-02 -4.892265051603317261e-02 4.083452373743057251e-02 9.160329401493072510e-02 1.369208246469497681e-01 -9.137038141489028931e-03 2.032713890075683594e-01 4.584186077117919922e-01 -2.533476054668426514e-01 2.405607402324676514e-01 2.105390131473541260e-01 -7.456754893064498901e-02 -1.821796596050262451e-01 4.873790591955184937e-02 1.039934903383255005e-01 -2.398682087659835815e-01 -1.947642415761947632e-01
8.106835931539535522e-02 2.112944424152374268e-01 -3.610192239284515381e-02 -2.078336477279663086e-01 1.099613234400749207e-01 -1.451669335365295410e-01 1.541111916303634644e-01 -9.895600378513336182e-02 -1.643707156181335449e-01 -2.265372127294540405e-01 -6.625284999608993530e-02 -1.062473952770233154e-01 8.069327473640441895e-02 1.256039645522832870e-02 -3.738146740943193436e-03 4.199428856372833252e-02 5.917522907257080078e-01 2.266137450933456421e-01 -5.130408331751823425e-02 1.366756707429885864e-01 1.475549787282943726e-01 1.623082309961318970e-01 1.626561731100082397e-01 1.918341964483261108e-01 1.753837317228317261e-01 3.256411254405975342e-01 1.030158326029777527e-01 -5.721956863999366760e-02 7.595104724168777466e-02 1.750582605600357056e-01 -1.210974343121051788e-02 1.168594881892204285e-01
2.213691771030426025e-01 2.907226979732513428e-01 1.513768220320343971e-03 -1.409218460321426392e-01 -1.938256900757551193e-03 1.533682225272059441e-04 3.520048037171363831e-02 3.238538205623626709e-01 -1.875262409448623657e-01 2.708466947078704834e-01 -1.581334620714187622e-01 5.534800887107849121e-02 -1.304030418395996094e-01 1.165695711970329285e-01 8.528499305248260498e-02 4.965607821941375732e-02 2.027653902769088745e-02 -1.483285129070281982e-01 2.671511471271514893e-01 1.162370815873146057e-01 1.727184653282165527e-01 1.314529031515121460e-01 4.248960912227630615e-01 2.905217707157135010e-01 -1.142945885658264160e-01 1.196208968758583069e-01 1.405864506959915161e-01 -5.885435733944177628e-03 1.670901179313659668e-01 2.602026760578155518e-01 -2.582371979951858521e-02 2.751219831407070160e-02
-1.426191627979278564e-01 -8.849992416799068451e-03 -1.470599919557571411e-01 -3.788387775421142578e-01 -1.159376129508018494e-01 -4.046431481838226318e-01 -4.704214259982109070e-02 2.256841026246547699e-02 -1.366693377494812012e-01 1.211329130455851555e-03 -1.554765850305557251e-01 5.873171240091323853e-02 1.970267593860626221e-01 1.322582662105560303e-01 -8.972788602113723755e-02 1.447794884443283081e-01 1.733049303293228149e-01 7.473872601985931396e-02 7.294609211385250092e-03 4.279826581478118896e-01 1.207515224814414978e-01 -7.917413860559463501e-02 2.404888570308685303e-01 2.134005166590213776e-02 5.693358555436134338e-02 2.837505638599395752e-01 6.989226490259170532e-02 -7.488077133893966675e-02 2.798092365264892578e-01 1.011810228228569031e-01 3.881847113370895386e-02 -1.436714082956314087e-01
-2.409170717000961304e-01 2.658714950084686279e-01 -8.852154016494750977e-02 -4.661630466580390930e-02 -4.571643844246864319e-02 -3.236337900161743164e-01 -1.418211460113525391e-01 8.692005276679992676e-02 1.272622495889663696e-01 6.656683236360549927e-02 -5.360242351889610291e-02 -2.988661453127861023e-02 -2.323188185691833496e-01 -2.071954011917114258e-01 -1.686482727527618408e-01 2.397807091474533081e-01 2.739522457122802734e-01 1.184791699051856995e-01 7.892217487096786499e-02 4.327867031097412109e-01 2.302830517292022705e-01 1.154786646366119385e-01 1.661632768809795380e-02 -1.101358532905578613e-01 2.116112858057022095e-01 1.233787611126899719e-01 2.030927389860153198e-01 7.203349471092224121e-02 1.226440593600273132e-01 -1.679583787918090820e-01 -3.416845947504043579e-02 -8.535029739141464233e-02
-6.578353792428970337e-02 2.076667845249176025e-01 1.132163554430007935e-01 -2.558882236480712891e-01 1.518467813730239868e-01 -2.140324860811233521e-01 2.325637191534042358e-01 2.388541400432586670e-01 1.158876530826091766e-02 1.395147293806076050e-01 -1.728181242942810059e-01 7.944894582033157349e-02 -2.222897708415985107e-01 7.390212267637252808e-02 -8.205847442150115967e-02 2.284301817417144775e-01 4.688328504562377930e-02 -2.518252469599246979e-02 2.470827549695968628e-01 9.073638170957565308e-02 3.544409573078155518e-01 1.352313905954360962e-01 1.406505107879638672e-01 1.547552794218063354e-01 1.384885609149932861e-01 -2.173185497522354126e-01 2.162018716335296631e-01 -4.237802699208259583e-02 2.777686715126037598e-01 1.397939398884773254e-02 -9.143728762865066528e-02 2.534969747066497803e-01
3.933159634470939636e-02 1.632125675678253174e-02 -1.412614285945892334e-01 -2.377287745475769043e-01 -5.199031531810760498e-02 -2.548589706420898438e-01 -2.491350769996643066e-01 -1.289100665599107742e-02 -8.018470555543899536e-02 -3.366691246628761292e-02 -1.965258270502090454e-01 -2.332256920635700226e-02 1.709725111722946167e-01 9.263721294701099396e-03 4.702339321374893188e-02 2.107436805963516235e-01 3.341755867004394531e-01 1.206683665513992310e-01 -1.169370785355567932e-01 4.446794092655181885e-01 5.920653790235519409e-02 2.290313504636287689e-02 3.507340550422668457e-01 -2.308647520840167999e-02 8.739981800317764282e-02 1.736733764410018921e-01 1.553946137428283691e-01 2.792158350348472595e-02 9.714435040950775146e-02 -1.292333751916885376e-01 -1.404077708721160889e-01 -3.087864518165588379e-01
1.763884723186492920e-01 1.124863997101783752e-01 -1.056527495384216309e-01 9.154064208269119263e-02 4.855962842702865601e-02 -2.998379766941070557e-01 -1.104575172066688538e-01 2.395902127027511597e-01 -3.160622343420982361e-02 1.352847665548324585e-01 -1.088469177484512329e-01 -1.504427343606948853e-01 -1.842292547225952148e-01 -3.696011006832122803e-01 1.244799792766571045e-01 1.944273263216018677e-01 -8.600452914834022522e-03 2.458817362785339355e-01 -8.310540579259395599e-03 -7.453045994043350220e-02 -3.007638826966285706e-02 4.167138934135437012e-01 2.999060153961181641e-01 6.277233362197875977e-02 2.673572897911071777e-01 5.266415327787399292e-02 1.970325261354446411e-01 -1.323892623186111450e-01 5.664549767971038818e-02 -1.289069205522537231e-01 6.813724525272846222e-03 1.101511120796203613e-01
-1.543761789798736572e-01 2.486937791109085083e-01 -4.518800228834152222e-02 -2.487188279628753662e-01 -7.787670474499464035e-03 -3.044532537460327148e-01 -2.628776133060455322e-01 2.370059490203857422e-01 2.134057879447937012e-01 -5.404619500041007996e-02 -1.823322623968124390e-01 2.150358259677886963e-02 -6.826436519622802734e-02 -1.131483763456344604e-01 -6.385477632284164429e-02 3.804545402526855469e-01 1.711809784173965454e-01 7.511560618877410889e-02 -2.593303471803665161e-02 2.723468542098999023e-01 3.245623707771301270e-01 -1.811121590435504913e-03 3.291046246886253357e-02 -3.872321546077728271e-02 1.743422597646713257e-01 6.410656124353408813e-02 1.890293359756469727e-01 -1.067725941538810730e-01 2.156808078289031982e-01 -1.323317140340805054e-01 4.872617498040199280e-02 -1.348061114549636841e-01
-8.982846885919570923e-02 6.296115368604660034e-02 -2.924028933048248291e-01 -2.964314222335815430e-01 3.782737627625465393e-02 -2.139119058847427368e-01 2.905666595324873924e-03 2.610451579093933105e-01 -1.652966588735580444e-01 1.336374580860137939e-01 -1.883821040391921997e-01 -1.583928465843200684e-01 -1.406387705355882645e-02 -1.806581765413284302e-01 -1.320722550153732300e-01 3.973375633358955383e-02 -1.182692945003509521e-01 1.794762462377548218e-01 5.615734457969665527e-01 5.873138830065727234e-02 -1.519386377185583115e-02 -5.034242197871208191e-02 1.774076223373413086e-01 2.310433425009250641e-02 1.708357632160186768e-01 2.564443945884704590e-01 6.495690345764160156e-02 5.583726614713668823e-02 1.260542422533035278e-01 3.754466399550437927e-02 -1.349910795688629150e-01 6.359789520502090454e-02
1.568282395601272583e-01 1.565681993961334229e-01 6.661543250083923340e-02 -5.688515678048133850e-02 -3.047107160091400146e-01 -1.348257660865783691e-01 -2.053723037242889404e-01 3.096100986003875732e-01 -1.185064613819122314e-01 -1.282750535756349564e-02 1.957559213042259216e-02 -2.455217689275741577e-01 1.389572918415069580e-01 4.937851801514625549e-02 1.883303076028823853e-01 -1.257335096597671509e-01 -3.875363618135452271e-02 3.277225792407989502e-02 -5.296080932021141052e-02 1.551771163940429688e-01 3.497114181518554688e-01 9.333889186382293701e-02 7.816256582736968994e-02 3.753456054255366325e-03 6.478162109851837158e-02 2.182045429944992065e-01 -8.189724385738372803e-02 2.486770749092102051e-01 3.235310316085815430e-01 2.875683009624481201e-01 -2.588007152080535889e-01 -7.043159753084182739e-02
-1.796384602785110474e-01 -1.987561136484146118e-01 -2.487358003854751587e-01 -3.999894857406616211e-02 -6.484442204236984253e-02 -9.763474576175212860e-03 -1.476427316665649414e-01 1.264206469058990479e-01 -1.192301288247108459e-01 2.452697046101093292e-02 -2.144045829772949219e-01 4.083276540040969849e-02 -1.734878122806549072e-01 3.606624603271484375e-01 3.511245921254158020e-02 6.043851748108863831e-02 1.144910007715225220e-01 -6.730301678180694580e-02 1.655025631189346313e-01 1.234828978776931763e-01 1.632531285285949707e-01 3.249290883541107178e-01 6.653959304094314575e-02 3.454638719558715820e-01 2.301499545574188232e-01 2.644596099853515625e-01 2.314198017120361328e-01 -2.095070183277130127e-01 1.190580800175666809e-01 -4.576740786433219910e-02 1.757940798997879028e-01 1.065424233675003052e-01
-8.752238005399703979e-02 6.360389292240142822e-02 -1.959036439657211304e-01 -2.627793550491333008e-01 1.820060163736343384e-01 -5.592805519700050354e-02 -1.027169078588485718e-01 3.440296947956085205e-01 -1.972488909959793091e-01 2.696439325809478760e-01 -7.409334927797317505e-02 -2.158742249011993408e-01 -1.220413744449615479e-01 -2.295015007257461548e-01 -2.166899591684341431e-01 1.264985650777816772e-01 5.097566172480583191e-03 1.235139816999435425e-01 3.331628441810607910e-01 1.167204603552818298e-01 5.694462358951568604e-02 8.217676728963851929e-02 1.654006689786911011e-01 -1.124350875616073608e-01 1.313904672861099243e-01 8.690079301595687866e-02 5.588477477431297302e-02 8.658385276794433594e-02 2.776976525783538818e-01 1.670957505702972412e-01 -3.016370236873626709e-01 1.093228347599506378e-02
-1.052850633859634399e-01 1.619027107954025269e-01 -2.206976711750030518e-01 -1.254655718803405762e-01 -2.276597619056701660e-01 -1.487738043069839478e-01 7.988228648900985718e-02 9.401293843984603882e-02 1.939932443201541901e-02 -1.436153501272201538e-01 5.052980408072471619e-02 -2.464914917945861816e-01 -7.157145068049430847e-03 -5.958081781864166260e-02 -7.887064665555953979e-02 2.085226327180862427e-01 1.372167468070983887e-01 -2.178970724344253540e-01 1.091200709342956543e-01 9.707942605018615723e-02 1.706706434488296509e-01 5.183262005448341370e-02 1.428772211074829102e-01 4.927642941474914551e-01 2.950282394886016846e-01 9.932520799338817596e-03 2.614317536354064941e-01 -3.188708424568176270e-01 -4.467858374118804932e-02 1.073963791131973267e-01 -1.058996841311454773e-01 -8.282376080751419067e-02
3.636481240391731262e-02 1.580703854560852051e-01 -8.184914290904998779e-02 2.878858149051666260e-02 9.081694483757019043e-02 -9.784473478794097900e-02 -1.452630609273910522e-01 4.484139755368232727e-02 -1.101757287979125977e-01 1.643443852663040161e-01 -2.378247678279876709e-01 -7.986325770616531372e-02 -2.018895596265792847e-01 1.117145121097564697e-01 -7.659303396940231323e-02 1.637731306254863739e-02 2.735920250415802002e-02 -2.092285454273223877e-01 1.484189555048942566e-02 2.475762553513050079e-02 3.242672085762023926e-01 2.404779046773910522e-01 8.663780242204666138e-02 3.185790777206420898e-01 2.765783071517944336e-01 4.385983943939208984e-01 2.639928460121154785e-01 -1.321514993906021118e-01 -3.639217093586921692e-02 -4.864202067255973816e-02 -9.794693440198898315e-02 2.777211070060729980e-01
-1.117504239082336426e-01 -2.001176960766315460e-02 -1.692668199539184570e-01 -1.168739348649978638e-01 -1.730279922485351562e-01 -1.766757667064666748e-01 -9.968107193708419800e-02 7.731080800294876099e-02 -3.844509720802307129e-01 2.281230539083480835e-01 -1.451534777879714966e-01 -8.976396173238754272e-02 -2.323928922414779663e-01 2.736134827136993408e-02 -6.870419532060623169e-02 1.496538668870925903e-01 2.284635901451110840e-01 2.658388018608093262e-01 2.404388338327407837e-01 1.820842921733856201e-01 7.164455950260162354e-02 -2.177972942590713501e-01 1.420547217130661011e-01 1.527254879474639893e-01 -1.263119839131832123e-02 4.185739755630493164e-01 -5.364984646439552307e-02 -4.863036051392555237e-02 9.541763365268707275e-02 1.152418702840805054e-01 -2.091740369796752930e-01 -1.556501351296901703e-02
3.292822465300559998e-02 -8.842117339372634888e-02 1.048652455210685730e-02 -2.674870193004608154e-01 -2.510438859462738037e-01 -2.624443769454956055e-01 2.044935226440429688e-01 3.130698800086975098e-01 2.546156644821166992e-01 2.363846451044082642e-02 -1.928468234837055206e-02 -1.067034527659416199e-01 1.041413992643356323e-01 -7.836289703845977783e-02 5.773659050464630127e-02 2.347771376371383667e-01 8.256997168064117432e-02 -1.025501638650894165e-01 7.050892710685729980e-02 4.300245940685272217e-01 7.032807916402816772e-02 -1.549595892429351807e-01 7.934233546257019043e-02 -4.695469513535499573e-02 1.798555850982666016e-01 2.810501456260681152e-01 -3.045178763568401337e-02 1.687857657670974731e-01 1.942954659461975098e-01 2.423423528671264648e-01 -9.755105525255203247e-02 -6.072082743048667908e-02
-1.963764131069183350e-01 2.299690246582031250e-01 -2.867184281349182129e-01 -3.789414763450622559e-01 -6.654307991266250610e-02 -1.618101447820663452e-01 -5.690114200115203857e-02 2.068459391593933105e-01 -2.082052826881408691e-01 1.111053377389907837e-01 -1.250549126416444778e-02 -2.000428587198257446e-01 -1.726678609848022461e-01 8.416327834129333496e-02 1.289766877889633179e-01 7.256720215082168579e-02 1.089834701269865036e-02 1.945070475339889526e-01 2.285237312316894531e-01 3.425127863883972168e-01 2.130687609314918518e-02 -2.259289622306823730e-01 1.696916073560714722e-01 9.560916572809219360e-03 1.396190524101257324e-01 1.378979980945587158e-01 -2.013993449509143829e-03 1.763994842767715454e-01 2.947800159454345703e-01 7.728570699691772461e-02 -2.838691882789134979e-02 1.637769117951393127e-02
1.368838846683502197e-01 9.298790991306304932e-02 1.540826112031936646e-01 3.847672045230865479e-02 -1.297062039375305176e-01 -1.846807152032852173e-01 2.008945792913436890e-01 1.720627769827842712e-02 -1.340613979846239090e-02 5.223130807280540466e-02 -3.589246273040771484e-01 -2.593690454959869385e-01 1.835869401693344116e-01 -7.045700401067733765e-02 1.021468266844749451e-01 1.189061626791954041e-01 2.749900817871093750e-01 -8.676011860370635986e-02 -4.315729811787605286e-02 -2.342398092150688171e-02 1.784887164831161499e-01 6.563623994588851929e-02 2.221297323703765869e-01 7.191870361566543579e-02 -4.657348245382308960e-02 2.599622309207916260e-01 2.356619834899902344e-01 -1.504632085561752319e-01 4.924131631851196289e-01 -2.258062735199928284e-02 1.196193993091583252e-01 1.100353896617889404e-01
9.028270840644836426e-02 -1.488172411918640137e-01 2.354275584220886230e-01 -2.360498532652854919e-02 -1.804459393024444580e-01 -2.450103163719177246e-01 -1.734303683042526245e-01 -2.246793359518051147e-02 -2.200183831155300140e-02 1.077678427100181580e-01 8.453419804573059082e-02 -6.066378206014633179e-02 -1.008002832531929016e-01 5.275977030396461487e-02 2.999409101903438568e-02 9.036632627248764038e-02 4.196121692657470703e-01 -1.827721744775772095e-01 8.177659660577774048e-02 1.292820125818252563e-01 1.574248969554901123e-01 -5.984924267977476120e-03 2.918215394020080566e-01 3.446342796087265015e-02 3.792611062526702881e-01 2.109677046537399292e-01 2.481081634759902954e-01 -1.886393576860427856e-01 2.249077856540679932e-01 2.171733677387237549e-01 1.255127787590026855e-01 5.073444917798042297e-02
-6.924182176589965820e-02 1.639585644006729126e-01 7.402554899454116821e-02 -1.757455170154571533e-01 -1.813009530305862427e-01 -3.371372818946838379e-01 -2.504688501358032227e-01 1.572865098714828491e-01 -2.505528032779693604e-01 1.860866844654083252e-01 2.844435349106788635e-02 4.424538463354110718e-02 2.811176329851150513e-02 -2.525649070739746094e-01 7.790138572454452515e-02 3.450835049152374268e-01 1.850062459707260132e-01 3.668896481394767761e-02 1.056924909353256226e-01 1.148190349340438843e-01 -3.521342203021049500e-02 2.134864404797554016e-02 2.418307587504386902e-02 -2.031754516065120697e-02 9.020996838808059692e-02 3.517656028270721436e-01 -8.663570135831832886e-02 -1.387290805578231812e-01 3.095579743385314941e-01 2.329951822757720947e-01 -1.001977100968360901e-01 -1.632404327392578125e-01
3.800891637802124023e-01 2.832906506955623627e-02 7.623900473117828369e-02 -6.080096960067749023e-02 -1.933476626873016357e-01 -1.680402904748916626e-01 4.306617751717567444e-02 -1.967415586113929749e-02 1.060655266046524048e-01 -8.280605077743530273e-02 -3.530570864677429199e-01 -1.399852782487869263e-01 1.421970129013061523e-01 -2.596394158899784088e-02 8.989062905311584473e-02 3.252254128456115723e-01 4.052976965904235840e-01 1.070971563458442688e-01 4.883101582527160645e-02 8.713159710168838501e-02 7.954072207212448120e-03 -1.856353878974914551e-02 3.821325600147247314e-01 1.407619751989841461e-02 9.964429587125778198e-02 6.067792326211929321e-02 6.531376391649246216e-02 1.550396233797073364e-01 2.610759735107421875e-01 6.928221555426716805e-04 -1.632523685693740845e-01 1.057825163006782532e-01
1.095114834606647491e-02 1.176237240433692932e-01 -1.896945238113403320e-01 -1.681611388921737671e-01 6.305240839719772339e-02 -3.947217762470245361e-01 -4.551291465759277344e-03 3.481164872646331787e-01 -9.357261657714843750e-02 8.504435420036315918e-02 -3.557815849781036377e-01 -8.835665136575698853e-02 -3.679870441555976868e-02 -1.275654137134552002e-01 -5.503283068537712097e-02 -1.302526444196701050e-01 4.739014804363250732e-02 8.822548389434814453e-02 1.262418925762176514e-01 1.471380442380905151e-01 8.774306625127792358e-02 1.355817019939422607e-01 2.128596752882003784e-01 -2.272457629442214966e-02 3.840203881263732910e-01 -1.329686939716339111e-01 -3.080307245254516602e-01 -4.524030908942222595e-02 -1.723784580826759338e-02 1.117932796478271484e-01 -1.431846022605895996e-01 1.946713179349899292e-01
2.643922343850135803e-02 4.531114697456359863e-01 -9.810101240873336792e-02 -2.733137011528015137e-01 -2.011043280363082886e-01 -1.540721766650676727e-02 -1.337631493806838989e-01 2.354843765497207642e-01 -8.601820468902587891e-02 2.577674090862274170e-01 -2.172765731811523438e-01 -4.087593033909797668e-02 -2.365613430738449097e-01 -8.635964989662170410e-02 -2.978641353547573090e-02 6.948347389698028564e-02 2.123398482799530029e-01 1.313766688108444214e-01 2.085036486387252808e-01 4.493162408471107483e-02 5.288989096879959106e-02 5.503570195287466049e-03 1.417559087276458740e-01 7.344696670770645142e-03 1.104182600975036621e-01 3.217977881431579590e-01 1.690665036439895630e-01 2.789604067802429199e-01 1.098974347114562988e-01 9.951543807983398438e-02 -5.863500386476516724e-02 -1.593716740608215332e-01
9.854459762573242188e-02 1.933193504810333252e-01 -2.599996328353881836e-01 -1.484711170196533203e-01 -4.241853579878807068e-02 -1.496439427137374878e-01 -2.688529491424560547e-01 1.249230951070785522e-01 6.194601580500602722e-02 -1.354946522042155266e-03 -2.641447186470031738e-01 -1.662455201148986816e-01 2.093786448240280151e-01 -3.355308249592781067e-02 -3.252658993005752563e-02 2.152357101440429688e-01 3.019679486751556396e-01 1.563690304756164551e-01 -5.255010724067687988e-02 3.281730115413665771e-01 8.378078788518905640e-02 -4.681019112467765808e-02 3.390548229217529297e-01 9.193978458642959595e-02 2.058017104864120483e-01 -1.192903984338045120e-02 1.004790794104337692e-02 1.682919263839721680e-01 2.569686770439147949e-01 1.050629168748855591e-01 -5.363025888800621033e-02 -2.191128283739089966e-01
-1.902782469987869263e-01 2.151433974504470825e-01 -1.243203282356262207e-01 -5.518615245819091797e-02 1.157380640506744385e-01 -2.131636291742324829e-01 -2.346666008234024048e-01 2.628979682922363281e-01 2.737926542758941650e-01 -2.695538103580474854e-02 -2.786508798599243164e-01 3.127393499016761780e-02 -1.477231234312057495e-01 -1.554065197706222534e-01 -8.734904974699020386e-02 2.655946910381317139e-01 2.629307508468627930e-01 7.242114748805761337e-03 8.041050285100936890e-02 3.518550097942352295e-01 2.258556038141250610e-01 -4.794368892908096313e-02 7.009316235780715942e-02 -4.873681813478469849e-03 3.089346587657928467e-01 3.668327257037162781e-02 2.049524188041687012e-01 -4.751973226666450500e-02 1.248371899127960205e-01 -1.490494757890701294e-01 3.107232786715030670e-02 4.133106674998998642e-03
2.193799614906311035e-01 9.671019017696380615e-02 -1.921091377735137939e-01 -2.479797005653381348e-01 -8.572690188884735107e-03 -5.298264324665069580e-02 -2.007916569709777832e-02 1.182631999254226685e-01 -1.455736607313156128e-01 -2.667341008782386780e-02 -6.278354674577713013e-02 -3.179621100425720215e-01 -9.949648380279541016e-02 -1.204299461096525192e-02 -2.257531695067882538e-02 1.883137673139572144e-01 -5.832350347191095352e-03 -6.539528071880340576e-02 -3.158241882920265198e-02 -2.674604393541812897e-02 4.986362755298614502e-01 -1.757817268371582031e-01 -4.233959689736366272e-02 -3.380708694458007812e-01 2.766816914081573486e-01 1.436268687248229980e-01 2.690068781375885010e-01 7.102862745523452759e-02 1.685285121202468872e-01 5.688339471817016602e-02 -1.792310327291488647e-01 1.178589165210723877e-01
-4.245569929480552673e-02 -1.627307534217834473e-01 -3.242561519145965576e-01 2.612440846860408783e-02 1.140471454709768295e-02 -3.471418470144271851e-02 5.145345814526081085e-03 2.879867851734161377e-01 2.485630810260772705e-01 -5.665600299835205078e-02 -3.102897405624389648e-01 -1.034620329737663269e-01 -2.159207165241241455e-01 -3.923270106315612793e-02 6.698200106620788574e-02 -1.359777748584747314e-01 1.311985868960618973e-02 2.226681858301162720e-01 1.870291978120803833e-01 2.777744233608245850e-01 3.656010627746582031e-01 2.217014282941818237e-01 2.537042796611785889e-01 -8.614756166934967041e-02 2.293903827667236328e-01 1.586452126502990723e-02 -1.177202761173248291e-01 -1.119096875190734863e-01 8.920608460903167725e-02 2.117144130170345306e-02 -1.720405668020248413e-01 -6.874907016754150391e-02
2.555795609951019287e-01 1.696354746818542480e-01 -1.770418584346771240e-01 -1.793638020753860474e-01 6.304751336574554443e-02 -1.752153337001800537e-01 2.095656692981719971e-01 6.619284395128488541e-04 5.063817277550697327e-02 -3.677186369895935059e-01 -2.338477671146392822e-01 -1.750154197216033936e-01 1.002521589398384094e-01 7.951493561267852783e-02 1.091885268688201904e-01 8.481574058532714844e-02 2.451279759407043457e-01 -6.986505538225173950e-02 -4.733372852206230164e-02 2.793427370488643646e-02 1.274257246404886246e-02 1.723025143146514893e-01 1.995985656976699829e-01 1.402219235897064209e-01 5.674384534358978271e-02 4.005324542522430420e-01 3.319877432659268379e-03 -1.185890845954418182e-02 8.934085816144943237e-02 3.604588285088539124e-02 -1.420240700244903564e-01 3.932137489318847656e-01
-2.042623423039913177e-02 -4.505670443177223206e-02 -1.029952093958854675e-01 -1.933540850877761841e-01 -1.525868624448776245e-01 -3.272636830806732178e-01 3.681228309869766235e-02 2.978210896253585815e-02 -1.842242181301116943e-01 3.169498443603515625e-01 -4.140004813671112061e-01 -2.196007668972015381e-01 -2.671432197093963623e-01 1.013912707567214966e-01 -1.298557221889495850e-01 1.921607106924057007e-01 1.611449122428894043e-01 2.743313312530517578e-01 6.984362006187438965e-02 1.420832704752683640e-03 5.866693705320358276e-02 -8.070460706949234009e-02 1.981878280639648438e-01 2.241709530353546143e-01 8.326832950115203857e-02 1.340973377227783203e-01 1.804107986390590668e-02 -4.752394929528236389e-02 -1.878970414400100708e-01 2.195413559675216675e-01 3.535087406635284424e-02 -9.816989302635192871e-02
-1.276917010545730591e-02 2.186438441276550293e-01 -5.824203044176101685e-02 -1.369889527559280396e-01 5.706803873181343079e-02 -1.052671521902084351e-01 3.025133349001407623e-02 1.645778268575668335e-01 -1.516205370426177979e-01 -2.060731947422027588e-01 -5.772469937801361084e-02 -2.648828327655792236e-01 -2.935947179794311523e-01 -2.393786460161209106e-01 6.878770887851715088e-02 -7.332225330173969269e-03 -6.936732679605484009e-02 2.040690928697586060e-01 5.186754837632179260e-02 5.011172220110893250e-02 -8.684810996055603027e-02 1.551854312419891357e-01 4.604968130588531494e-01 -4.493852704763412476e-02 1.346134245395660400e-01 8.605965226888656616e-02 -1.835300326347351074e-01 -1.907679736614227295e-01 3.307441473007202148e-01 2.891089618206024170e-01 -8.021143823862075806e-02 8.903878927230834961e-02
-7.292983122169971466e-03 2.384375929832458496e-01 -1.818684041500091553e-01 -1.560923736542463303e-02 -1.786953508853912354e-01 -4.638831615447998047e-01 1.588077694177627563e-01 1.200627312064170837e-01 1.185665056109428406e-01 -1.584776043891906738e-01 -1.164532378315925598e-01 3.287611901760101318e-02 1.730834841728210449e-01 1.632206588983535767e-01 -1.008252128958702087e-01 1.974966675043106079e-01 4.098369926214218140e-02 1.395007520914077759e-01 -3.924422338604927063e-02 4.477715790271759033e-01 1.377905160188674927e-01 -1.269607245922088623e-01 1.389398127794265747e-01 6.390843540430068970e-02 2.569476068019866943e-01 1.385144740343093872e-01 -2.494824677705764771e-02 -1.904205530881881714e-01 9.583707898855209351e-02 2.006541192531585693e-01 9.904137812554836273e-03 1.006279066205024719e-01
1.692446917295455933e-01 8.031460456550121307e-03 -1.365119684487581253e-02 -1.263253092765808105e-01 -9.923429042100906372e-02 -3.243387639522552490e-01 -1.886337101459503174e-01 8.527306467294692993e-02 -1.870980262756347656e-01 -6.342107802629470825e-02 -1.725819706916809082e-02 7.408519834280014038e-02 -5.023642629384994507e-02 2.491385340690612793e-01 1.186962872743606567e-01 -1.343789994716644287e-01 1.594315022230148315e-01 1.007209271192550659e-01 -5.836824327707290649e-02 4.715056717395782471e-02 4.627015292644500732e-01 2.084189802408218384e-01 2.099865376949310303e-01 -1.891440600156784058e-01 2.663808763027191162e-01 1.266178786754608154e-01 -1.437381803989410400e-01 1.674093604087829590e-01 2.388262450695037842e-01 1.599419265985488892e-01 -2.374909371137619019e-01 -4.901630431413650513e-02
3.083842433989048004e-02 -7.608629763126373291e-02 2.818972766399383545e-01 2.170278690755367279e-02 1.946264952421188354e-01 -2.702378630638122559e-01 -1.230543255805969238e-01 1.453029662370681763e-01 1.011095568537712097e-01 -2.893158793449401855e-02 1.508989632129669189e-01 -1.039115414023399353e-01 -1.415732502937316895e-01 7.044802606105804443e-02 1.664824485778808594e-01 1.314565241336822510e-01 -1.281418800354003906e-01 -6.869602203369140625e-02 1.600431799888610840e-01 2.066415995359420776e-01 2.926989197731018066e-01 -3.190814703702926636e-02 7.368171215057373047e-02 -2.588714659214019775e-01 3.759162425994873047e-01 2.571392357349395752e-01 1.348545104265213013e-01 -1.411587446928024292e-01 7.241766899824142456e-02 2.578080296516418457e-01 -2.642729580402374268e-01 -1.258776336908340454e-01
-1.244820058345794678e-01 1.711650379002094269e-02 1.036718040704727173e-01 -1.449282169342041016e-01 -8.594156801700592041e-02 -4.215553998947143555e-01 -1.703577190637588501e-01 -1.139115821570158005e-02 -2.215454280376434326e-01 -2.070525735616683960e-01 -3.233460187911987305e-01 -2.772912085056304932e-01 -2.975673601031303406e-02 -1.610450148582458496e-01 4.917645826935768127e-02 1.190934106707572937e-01 1.521607339382171631e-01 -4.986410960555076599e-02 1.670266091823577881e-01 5.551857501268386841e-02 1.765227764844894409e-01 -1.209773868322372437e-01 2.204408794641494751e-01 -4.210478067398071289e-02 1.895324559882283211e-03 2.260527908802032471e-01 -4.488005489110946655e-02 1.328125894069671631e-01 2.988106012344360352e-01 1.737900674343109131e-01 8.567176759243011475e-02 -2.665044963359832764e-01
1.812350191175937653e-02 -1.174652948975563049e-01 -2.921047210693359375e-01 8.027587831020355225e-02 4.879339411854743958e-02 -1.191700994968414307e-01 -2.597012221813201904e-01 -8.722038939595222473e-03 -2.324407696723937988e-01 -2.897502854466438293e-02 -5.478031933307647705e-02 -3.837766349315643311e-01 -3.076649606227874756e-01 2.786652743816375732e-02 -2.669898234307765961e-02 1.797327548265457153e-01 -7.733767479658126831e-02 1.133164539933204651e-01 2.495644688606262207e-01 7.230432331562042236e-02 3.216158151626586914e-01 1.063045337796211243e-01 4.414675831794738770e-01 -6.289976090192794800e-02 -1.485676765441894531e-01 1.719398349523544312e-01 9.968354552984237671e-02 7.929284125566482544e-02 3.111742436885833740e-02 3.750254213809967041e-02 7.411073893308639526e-02 2.738542109727859497e-02
-9.813337773084640503e-02 1.323602944612503052e-01 -1.923111081123352051e-01 -2.367178052663803101e-01 8.457332104444503784e-02 -1.789871901273727417e-01 6.441373378038406372e-02 3.477006554603576660e-01 -1.937130391597747803e-01 2.125308662652969360e-01 -1.139435544610023499e-01 -1.685406118631362915e-01 -9.977816790342330933e-02 -1.983964294195175171e-01 2.336771041154861450e-02 1.873866170644760132e-01 1.004466600716114044e-02 1.198616921901702881e-01 4.043940901756286621e-01 2.324993014335632324e-01 3.955362364649772644e-02 -1.834454238414764404e-01 1.237347945570945740e-01 -4.600004106760025024e-02 2.194209396839141846e-01 9.250038117170333862e-02 1.182602420449256897e-01 2.253743559122085571e-01 1.967190057039260864e-01 1.456166803836822510e-01 -1.835351437330245972e-01 8.226805180311203003e-02
8.221183903515338898e-03 1.613413728773593903e-02 1.322737932205200195e-01 -1.508861035108566284e-01 -1.394612640142440796e-01 -3.137230277061462402e-01 -9.263426810503005981e-02 -1.345198601484298706e-02 -2.195241004228591919e-01 1.138242632150650024e-01 -1.227153912186622620e-01 -1.491630524396896362e-01 9.063639491796493530e-02 3.491332009434700012e-02 3.495855331420898438e-01 1.152215823531150818e-01 2.311443835496902466e-01 1.609332561492919922e-01 -4.574920237064361572e-02 3.694234788417816162e-02 2.671626508235931396e-01 -4.470208287239074707e-02 2.736653089523315430e-01 1.169985085725784302e-01 1.826341301202774048e-01 4.021666646003723145e-01 1.207367777824401855e-01 -6.244590505957603455e-02 2.169572114944458008e-01 6.583662331104278564e-02 1.714958250522613525e-01 2.242183536291122437e-01
-2.584526501595973969e-02 4.625762253999710083e-02 -9.672633558511734009e-02 -1.850991398096084595e-01 -1.742661185562610626e-02 8.969312906265258789e-02 4.288701340556144714e-02 -2.531887590885162354e-02 3.270096704363822937e-02 -1.209422498941421509e-01 -2.467352002859115601e-01 -1.408023387193679810e-01 6.035303696990013123e-02 9.427882730960845947e-02 -8.507902920246124268e-02 1.520361453294754028e-01 2.907333076000213623e-01 -9.617656469345092773e-02 2.359109669923782349e-01 -4.355438053607940674e-02 4.746752083301544189e-01 6.418974604457616806e-03 2.107474952936172485e-01 3.117403388023376465e-02 4.260202124714851379e-02 1.323187947273254395e-01 4.157042205333709717e-01 1.898128241300582886e-01 8.736416697502136230e-02 -1.177665963768959045e-01 -3.453299105167388916e-01 1.116883233189582825e-01
5.476303026080131531e-02 1.056164428591728210e-01 -3.330144658684730530e-02 -3.286934792995452881e-01 -5.091812834143638611e-02 -1.649693548679351807e-01 -5.316191911697387695e-02 1.015063375234603882e-01 -2.217956483364105225e-01 1.848723292350769043e-01 -1.551089901477098465e-02 1.105196699500083923e-01 -2.019630670547485352e-01 4.921543598175048828e-02 1.844233423471450806e-01 2.490222305059432983e-01 -1.012506708502769470e-01 -1.449892520904541016e-01 1.314897239208221436e-01 1.640912890434265137e-02 1.124824956059455872e-01 2.475541532039642334e-01 2.095696032047271729e-01 3.152780234813690186e-01 1.222499297000467777e-03 2.592055499553680420e-01 2.155243307352066040e-01 1.681939065456390381e-01 2.927157580852508545e-01 2.446154654026031494e-01 -9.646150469779968262e-02 -1.893637031316757202e-01
1.455963104963302612e-01 -4.055154696106910706e-02 -1.461242735385894775e-01 -2.863523960113525391e-01 4.830521717667579651e-02 -3.703729212284088135e-01 -1.029311642050743103e-01 1.384318321943283081e-01 2.998336851596832275e-01 -6.654158234596252441e-02 -2.529062032699584961e-01 -2.411492019891738892e-01 -3.594061732292175293e-02 1.995878517627716064e-01 -3.122614696621894836e-02 1.857607513666152954e-01 -1.011838391423225403e-01 4.855057224631309509e-02 6.642223149538040161e-02 2.701336741447448730e-01 -1.165059953927993774e-02 5.431732162833213806e-02 1.779833585023880005e-01 1.286682337522506714e-01 -7.618163526058197021e-02 2.298842370510101318e-01 3.102833926677703857e-01 -3.029614500701427460e-02 6.433779001235961914e-02 3.192163109779357910e-01 -1.617832668125629425e-02 -8.969243615865707397e-02
6.643997877836227417e-02 -1.206354275345802307e-01 -1.057122461497783661e-02 -1.931748837232589722e-01 2.466044761240482330e-02 1.635698676109313965e-01 1.251092553138732910e-01 1.811235770583152771e-02 2.459930628538131714e-01 1.408657133579254150e-01 2.520340867340564728e-02 -2.671411037445068359e-01 -2.439095675945281982e-01 -1.469159424304962158e-01 5.293431505560874939e-02 3.546690046787261963e-01 7.597353309392929077e-02 7.912055402994155884e-02 1.209008097648620605e-01 9.863232076168060303e-02 1.793192327022552490e-01 1.790860891342163086e-01 -5.129492282867431641e-02 1.486692577600479126e-01 1.758545935153961182e-01 4.547574222087860107e-01 1.891925632953643799e-01 6.413411349058151245e-02 -5.230411887168884277e-02 3.012129068374633789e-01 -1.675324589014053345e-01 1.171785816550254822e-01
1.718677878379821777e-01 1.934646517038345337e-01 -1.546384859830141068e-02 -2.388308644294738770e-01 -1.205545198172330856e-02 -2.799627780914306641e-01 -6.096670404076576233e-02 4.092932492494583130e-02 -1.775307059288024902e-01 -1.364864688366651535e-02 -2.301363833248615265e-02 -9.052035957574844360e-02 -1.293517053127288818e-01 2.361674010753631592e-01 1.808932274580001831e-01 2.040181607007980347e-01 2.639529109001159668e-01 1.831446290016174316e-01 -3.652532994747161865e-01 4.620389640331268311e-02 3.848252594470977783e-01 3.838774561882019043e-02 1.045064255595207214e-01 -1.300009042024612427e-01 2.042526938021183014e-02 1.703654378652572632e-01 3.475925922393798828e-01 1.710254698991775513e-02 2.761478349566459656e-02 -1.326628625392913818e-01 -1.383692920207977295e-01 1.872744411230087280e-02
-6.399616599082946777e-02 1.610392779111862183e-01 1.066447868943214417e-01 1.397149264812469482e-02 4.179177060723304749e-02 -1.153779104351997375e-01 -4.790137335658073425e-02 1.607005894184112549e-01 2.597317397594451904e-01 -3.950309474021196365e-03 -3.625616431236267090e-01 -1.750744134187698364e-01 -2.463157027959823608e-01 1.627282798290252686e-01 8.317887037992477417e-02 9.464626014232635498e-02 2.989964187145233154e-01 -2.397725582122802734e-01 3.359459638595581055e-01 -9.603528678417205811e-02 1.659766286611557007e-01 2.663963735103607178e-01 8.867264539003372192e-02 6.335601210594177246e-02 1.441119313240051270e-01 1.394264847040176392e-01 1.325035095214843750e-01 -2.282902896404266357e-01 1.434488222002983093e-02 2.815982885658740997e-02 -2.940039634704589844e-01 7.703765481710433960e-02
6.315382570028305054e-02 3.513119369745254517e-02 -7.429398596286773682e-03 9.443419426679611206e-02 -3.795833513140678406e-02 -5.313245579600334167e-02 1.290729492902755737e-01 3.830411136150360107e-01 -1.842867434024810791e-01 -1.424208749085664749e-03 -3.408926129341125488e-01 5.205666273832321167e-02 -1.756068617105484009e-01 3.178409934043884277e-01 7.311842590570449829e-02 2.489402443170547485e-01 1.658181101083755493e-01 1.129001751542091370e-02 2.304800599813461304e-01 2.957972288131713867e-01 1.659525334835052490e-01 2.303188741207122803e-01 1.175838783383369446e-01 8.815903216600418091e-02 5.888613685965538025e-02 8.022627979516983032e-02 1.485094875097274780e-01 -2.037661373615264893e-01 3.082170337438583374e-02 2.571991384029388428e-01 -3.388819843530654907e-02 2.322631478309631348e-01
1.862872540950775146e-01 1.391765624284744263e-01 -1.273554712533950806e-01 -1.828584372997283936e-01 -6.302636116743087769e-02 -2.513212561607360840e-01 -2.525941431522369385e-01 1.655480563640594482e-01 -1.733057200908660889e-01 3.284727036952972412e-01 -6.571912020444869995e-02 1.094287261366844177e-01 -6.531650573015213013e-02 -1.308366656303405762e-02 4.767930135130882263e-03 6.516766548156738281e-02 -4.684768244624137878e-02 -1.464282977394759655e-03 2.252298593521118164e-01 -2.219482883810997009e-02 6.949473917484283447e-02 -1.011966168880462646e-02 2.324869334697723389e-01 1.976032406091690063e-01 3.308533430099487305e-01 1.576111316680908203e-01 1.960658282041549683e-01 -1.322449594736099243e-01 1.941683441400527954e-01 2.286447882652282715e-01 -6.692604720592498779e-02 3.726314604282379150e-01
2.368313670158386230e-01 -1.924901157617568970e-01 3.677904978394508362e-02 6.847449392080307007e-02 -1.088400185108184814e-01 -2.531264424324035645e-01 1.176350936293601990e-02 7.344791293144226074e-02 -2.487386763095855713e-01 2.416309863328933716e-01 -2.210954278707504272e-01 -1.335244476795196533e-01 -1.091419085860252380e-01 3.205155581235885620e-02 1.876585483551025391e-01 5.165564417839050293e-01 -2.795173600316047668e-02 1.534295082092285156e-01 6.141316890716552734e-02 1.760232448577880859e-01 2.661853469908237457e-02 4.606902971863746643e-02 2.075483053922653198e-01 -4.471482336521148682e-02 4.629914090037345886e-02 3.928013145923614502e-01 3.475655242800712585e-02 -3.054367611184716225e-03 -1.115601211786270142e-01 1.808952093124389648e-01 7.333485037088394165e-02 4.718088358640670776e-02
8.077295124530792236e-02 -3.217130005359649658e-01 3.284949064254760742e-01 -2.255530841648578644e-02 -2.372744530439376831e-01 -2.060615718364715576e-01 -1.800939142704010010e-01 1.321780979633331299e-01 -1.563358902931213379e-01 2.617663741111755371e-01 -5.708055570721626282e-03 -1.182262971997261047e-01 -2.422729283571243286e-01 7.758614420890808105e-02 1.252278834581375122e-01 7.482136785984039307e-02 3.198606967926025391e-01 2.229173183441162109e-01 5.360925570130348206e-02 2.258217185735702515e-01 2.509073019027709961e-01 1.323920935392379761e-01 2.234767079353332520e-01 7.340833544731140137e-02 1.074194088578224182e-01 1.998205482959747314e-01 4.667173326015472412e-02 1.654673069715499878e-01 6.914375722408294678e-02 -9.066198952496051788e-03 1.080766990780830383e-01 2.590517885982990265e-02
-2.693064510822296143e-01 -3.975227847695350647e-02 -1.871661543846130371e-01 -2.155153602361679077e-01 -9.265318512916564941e-02 -2.474511712789535522e-01 1.234411448240280151e-01 6.692224182188510895e-03 -5.226693674921989441e-02 6.227592006325721741e-02 -9.084369242191314697e-02 1.886000186204910278e-01 2.395633012056350708e-01 9.185377508401870728e-02 3.691837191581726074e-02 -1.115707308053970337e-01 2.235075831413269043e-01 9.495743364095687866e-02 1.962459832429885864e-02 3.306335210800170898e-01 3.075341582298278809e-01 1.362286955118179321e-01 2.565089464187622070e-01 2.463207989931106567e-01 1.187698356807231903e-02 3.319948017597198486e-01 2.000941336154937744e-01 -8.559778332710266113e-02 2.097771018743515015e-01 1.037603989243507385e-01 8.873289823532104492e-02 -2.429398894309997559e-02
1.624661833047866821e-01 1.023817807435989380e-01 1.547128614038228989e-02 -1.548318415880203247e-01 -3.032963164150714874e-02 -8.532214909791946411e-02 -4.284458979964256287e-02 -2.871042490005493164e-02 -1.364743113517761230e-01 7.345193624496459961e-02 -1.454373449087142944e-01 -3.029781281948089600e-01 9.374905377626419067e-02 -5.262859165668487549e-02 -7.638548314571380615e-02 7.603442762047052383e-03 1.106577888131141663e-01 -7.596971094608306885e-02 2.696000337600708008e-01 -4.496304900385439396e-04 4.987619519233703613e-01 1.664211787283420563e-02 1.122596189379692078e-01 4.092184603214263916e-01 2.419341355562210083e-01 -1.328889131546020508e-01 2.689288854598999023e-01 -6.709067523479461670e-02 1.534293889999389648e-01 2.387017905712127686e-01 -1.157123073935508728e-01 8.309054374694824219e-02
1.572240293025970459e-01 1.187911704182624817e-01 -1.661914736032485962e-01 -7.583380490541458130e-02 -2.045298367738723755e-01 -5.096504092216491699e-02 6.632333993911743164e-02 -7.752471417188644409e-02 -1.213793382048606873e-01 -1.054348349571228027e-01 1.822839826345443726e-01 -1.994951665401458740e-01 -4.143755510449409485e-02 -1.529375929385423660e-02 -8.966433256864547729e-02 4.078683629631996155e-02 2.939475774765014648e-01 -4.310708027333021164e-03 1.433483362197875977e-01 2.377132922410964966e-01 1.114007234573364258e-01 2.650948762893676758e-01 8.223625272512435913e-02 1.497021615505218506e-01 1.675806492567062378e-01 2.100553363561630249e-01 1.674440801143646240e-01 -6.217421218752861023e-02 1.556539237499237061e-01 -2.078940160572528839e-03 -5.145566463470458984e-01 3.065628707408905029e-01
2.597592212259769440e-02 -1.400592774152755737e-01 -8.514519035816192627e-02 -3.166685625910758972e-02 1.321414858102798462e-01 -2.637263238430023193e-01 6.742949038743972778e-02 4.354063272476196289e-01 1.901424303650856018e-02 -9.194616973400115967e-02 -2.474883794784545898e-01 -3.226083517074584961e-02 -7.699082046747207642e-02 -1.791084557771682739e-01 6.611675024032592773e-02 -8.409625291824340820e-02 1.087157651782035828e-01 5.240393802523612976e-02 3.134299516677856445e-01 2.074703425168991089e-01 2.498558610677719116e-01 1.100927293300628662e-01 2.284334003925323486e-01 2.892885915935039520e-02 3.232689201831817627e-01 -5.991281196475028992e-02 -2.858671545982360840e-01 -1.244837790727615356e-01 8.404304832220077515e-02 5.543761700391769409e-02 -2.656885087490081787e-01 1.759847626090049744e-02
4.200836122035980225e-01 4.953577369451522827e-02 6.676843017339706421e-02 -1.090410724282264709e-01 2.017735503613948822e-02 -1.309017837047576904e-01 -1.961454898118972778e-01 8.685072511434555054e-02 1.400402374565601349e-02 -1.111658215522766113e-01 2.020754218101501465e-01 -1.247134879231452942e-01 -3.350807428359985352e-01 1.051157340407371521e-01 2.096014618873596191e-01 1.112861856818199158e-01 5.866563320159912109e-02 -2.005663514137268066e-02 1.255556046962738037e-01 2.754967100918292999e-02 1.299548149108886719e-01 -1.243304740637540817e-02 1.035706549882888794e-01 -1.377421021461486816e-01 4.664456546306610107e-01 3.028677701950073242e-01 -7.606507837772369385e-02 -1.221630722284317017e-01 1.299811452627182007e-01 1.001843735575675964e-01 -1.725881993770599365e-01 1.968328058719635010e-01
-2.068711258471012115e-02 2.286249101161956787e-01 -2.370799519121646881e-02 -6.207567825913429260e-02 -1.455786079168319702e-01 -5.013480186462402344e-01 1.613237857818603516e-01 6.573481112718582153e-02 1.444154679775238037e-01 -1.953621506690979004e-01 -2.617138326168060303e-01 1.621930003166198730e-01 1.251484006643295288e-01 3.146053478121757507e-02 4.752475768327713013e-02 2.471944689750671387e-01 1.035358756780624390e-01 1.345639973878860474e-01 -1.828429289162158966e-02 3.206659853458404541e-01 9.353223443031311035e-02 -2.040959447622299194e-01 1.247045695781707764e-01 1.105345115065574646e-01 1.439844518899917603e-01 2.601610124111175537e-01 -7.169799506664276123e-02 -8.358635008335113525e-02 2.791235744953155518e-01 -1.944762654602527618e-02 -6.789030134677886963e-02 1.120667979121208191e-01
-6.193331256508827209e-02 2.131985872983932495e-01 -1.400903910398483276e-01 -1.768289208412170410e-01 -4.253205284476280212e-02 -9.389132261276245117e-02 -1.805654764175415039e-01 9.501510858535766602e-02 -1.027675569057464600e-01 2.280807197093963623e-01 -3.782733380794525146e-01 -6.871519982814788818e-02 -2.407499402761459351e-01 2.462836205959320068e-01 -4.075040295720100403e-02 -1.314130797982215881e-02 2.276218533515930176e-01 1.179569438099861145e-01 6.927578896284103394e-02 4.422884806990623474e-02 1.055269911885261536e-01 8.330366015434265137e-02 2.190156280994415283e-01 1.447286456823348999e-01 8.933189511299133301e-02 4.356647729873657227e-01 2.125115394592285156e-01 1.887211352586746216e-01 1.083833649754524231e-01 4.531920328736305237e-02 -7.549422234296798706e-02 -2.432801276445388794e-01
1.314586699008941650e-01 1.415270939469337463e-02 1.512303203344345093e-01 1.564349420368671417e-02 -8.160462975502014160e-02 -6.190156564116477966e-02 1.489653438329696655e-01 3.635100126266479492e-01 -1.578557342290878296e-01 3.946198150515556335e-02 -2.847258448600769043e-01 2.076632529497146606e-02 -2.202908992767333984e-01 1.375750601291656494e-01 3.565521165728569031e-02 3.940972313284873962e-02 1.151498034596443176e-01 -2.318992046639323235e-03 1.774220615625381470e-01 5.033351778984069824e-01 1.089156940579414368e-01 1.179619058966636658e-01 1.379808634519577026e-01 7.827141322195529938e-03 1.423866897821426392e-01 2.109999768435955048e-02 1.948750019073486328e-01 -1.697932481765747070e-01 1.216937303543090820e-01 1.916186511516571045e-01 -9.923082590103149414e-02 3.527891933917999268e-01
3.455647453665733337e-02 1.069975793361663818e-01 1.465713828802108765e-01 -1.910898536443710327e-01 -1.445778459310531616e-01 -7.003156095743179321e-02 -7.749480754137039185e-02 5.912644788622856140e-02 1.884840056300163269e-02 1.330714970827102661e-01 -4.286458790302276611e-01 -9.506965056061744690e-03 3.413719236850738525e-01 -1.158884465694427490e-01 5.128870531916618347e-02 2.986467778682708740e-01 8.553171157836914062e-02 1.763449013233184814e-01 2.792678475379943848e-01 7.904420793056488037e-02 4.388421401381492615e-02 3.324209898710250854e-02 2.454296499490737915e-01 -5.446296557784080505e-02 7.880938053131103516e-02 7.837078720331192017e-02 1.890528351068496704e-01 -8.739439398050308228e-02 4.300971329212188721e-01 1.981494575738906860e-01 -3.887316584587097168e-02 1.855221344158053398e-04
2.516068331897258759e-02 -9.170128963887691498e-03 2.944642677903175354e-02 1.215807255357503891e-02 -2.917744517326354980e-01 -2.983667552471160889e-01 8.316641300916671753e-02 1.280473023653030396e-01 1.927452534437179565e-01 1.171968728303909302e-01 -2.972862720489501953e-01 -4.463471174240112305e-01 1.865295618772506714e-01 -8.406733162701129913e-03 -1.198252383619546890e-02 -7.097484916448593140e-02 1.709324121475219727e-01 2.182413935661315918e-01 -3.813890367746353149e-02 -1.482927948236465454e-01 1.271625608205795288e-01 4.591468721628189087e-02 2.508988082408905029e-01 5.739833042025566101e-02 2.987228147685527802e-02 8.105248212814331055e-02 1.449562907218933105e-01 -1.042814850807189941e-01 3.369925022125244141e-01 5.959292501211166382e-02 -2.842824757099151611e-01 -1.296487171202898026e-02
1.963176876306533813e-01 2.342423945665359497e-01 -1.481208205223083496e-01 -1.914544552564620972e-01 1.009568944573402405e-02 -1.976658254861831665e-01 -2.911111116409301758e-01 1.817686110734939575e-01 3.719949722290039062e-02 1.527919173240661621e-01 -1.628813594579696655e-01 7.610978186130523682e-02 -1.312383413314819336e-01 9.941169619560241699e-02 1.347825974225997925e-01 9.967431426048278809e-02 9.684018045663833618e-02 -1.964127086102962494e-02 -8.656165562570095062e-03 2.387919872999191284e-01 8.708362281322479248e-02 1.625887602567672729e-01 2.334753721952438354e-01 5.831206962466239929e-02 3.444618731737136841e-02 3.149552643299102783e-01 -1.391380876302719116e-01 3.965750634670257568e-01 2.529267072677612305e-01 -1.024231538176536560e-01 -1.558285355567932129e-01 -2.103015482425689697e-01
1.647887974977493286e-01 1.625314205884933472e-01 -1.299154609441757202e-01 7.999704033136367798e-02 1.892234385013580322e-01 -2.693951427936553955e-01 -1.241841241717338562e-01 4.379320442676544189e-01 1.033761277794837952e-01 -6.461865454912185669e-02 -1.156678423285484314e-01 2.938354201614856720e-02 2.541404664516448975e-01 2.950608171522617340e-02 5.165055394172668457e-02 1.717422157526016235e-01 1.867350786924362183e-01 -2.098793908953666687e-02 2.780491411685943604e-01 1.795151680707931519e-01 2.979356050491333008e-01 8.496121317148208618e-02 2.139751017093658447e-01 1.259536743164062500e-01 -9.219186380505561829e-03 5.061832442879676819e-02 6.827684491872787476e-02 2.929209358990192413e-02 1.272813826799392700e-01 2.907932996749877930e-01 1.535531878471374512e-01 -2.141292840242385864e-01
-2.923239767551422119e-01 7.194383442401885986e-02 -9.872370213270187378e-02 -1.040742248296737671e-01 2.854981925338506699e-03 -4.249067306518554688e-01 -9.696755558252334595e-02 -9.393712505698204041e-03 2.296603918075561523e-01 2.650157548487186432e-02 -2.821651399135589600e-01 -5.360375344753265381e-02 -3.195521533489227295e-01 -1.925117820501327515e-01 -6.675020605325698853e-02 8.632249385118484497e-02 1.948160976171493530e-01 9.843552112579345703e-02 1.255880296230316162e-01 3.003913760185241699e-01 3.702551499009132385e-02 7.827798277139663696e-02 1.501471847295761108e-01 -1.957260770723223686e-03 3.977302014827728271e-01 1.082146838307380676e-01 6.080557778477668762e-02 2.059227600693702698e-02 9.266386926174163818e-02 -8.896641433238983154e-02 1.925788521766662598e-01 -2.058809250593185425e-02
1.026743575930595398e-01 9.024605900049209595e-02 3.604419827461242676e-01 4.886931926012039185e-02 8.056698739528656006e-02 -2.276067137718200684e-01 2.734727598726749420e-02 2.343915849924087524e-01 -2.031851932406425476e-02 2.066355794668197632e-01 -1.408921629190444946e-01 -2.534460648894309998e-02 -1.919568777084350586e-01 1.792372390627861023e-02 -7.827106118202209473e-02 1.218592524528503418e-01 3.729512915015220642e-02 -7.032074034214019775e-02 2.105637937784194946e-01 -1.035462878644466400e-02 1.283934414386749268e-01 -5.087900161743164062e-02 2.688238956034183502e-02 2.460875213146209717e-01 2.580773532390594482e-01 4.950470030307769775e-01 2.189929485321044922e-01 -1.540704965591430664e-01 2.802269756793975830e-01 -5.241742730140686035e-02 2.378138713538646698e-02 1.301073282957077026e-01
-1.302612721920013428e-01 1.696676015853881836e-01 -5.782471597194671631e-02 -5.276676639914512634e-02 -5.129804462194442749e-02 -2.883653640747070312e-01 -2.523387968540191650e-01 1.577486544847488403e-01 1.869350522756576538e-01 7.129714358597993851e-03 -2.131031304597854614e-01 9.317354112863540649e-02 -1.014036461710929871e-01 -1.431954056024551392e-01 -2.091784328222274780e-01 3.547530472278594971e-01 2.042297720909118652e-01 1.256355433724820614e-03 7.705409824848175049e-02 3.896757364273071289e-01 2.262895405292510986e-01 -5.563031136989593506e-02 2.551665902137756348e-01 -1.575625836849212646e-01 2.541426718235015869e-01 6.085371971130371094e-02 1.519795954227447510e-01 2.344184322282671928e-03 1.072272211313247681e-01 -1.153313964605331421e-01 -2.194308303296566010e-02 -1.545304358005523682e-01
2.293886244297027588e-02 1.513148546218872070e-01 2.321678251028060913e-01 1.036856230348348618e-02 -1.470761466771364212e-02 -1.506651490926742554e-01 -2.322023063898086548e-01 1.064714118838310242e-01 -6.871271133422851562e-02 4.254795238375663757e-02 5.238325148820877075e-02 -5.708455666899681091e-02 -1.042105555534362793e-01 1.367628723382949829e-01 -1.861526221036911011e-01 2.132397517561912537e-02 3.064220249652862549e-01 -1.930264532566070557e-01 1.877733469009399414e-01 1.269205212593078613e-01 -2.935220114886760712e-02 -7.842334359884262085e-02 2.588430047035217285e-01 1.637547910213470459e-01 3.486400544643402100e-01 4.602007865905761719e-01 2.147262096405029297e-01 -1.836078613996505737e-01 1.000069826841354370e-01 1.687518656253814697e-01 -7.618186622858047485e-02 1.280916482210159302e-01
1.055442020297050476e-01 2.644386887550354004e-01 -4.479638859629631042e-02 1.225179433822631836e-01 -1.713528037071228027e-01 -3.217725455760955811e-02 1.686200797557830811e-01 -1.106986403465270996e-01 -1.312221586704254150e-01 -2.224929034709930420e-01 -2.430216036736965179e-02 -1.743934154510498047e-01 -2.963967621326446533e-01 1.131364107131958008e-01 -4.362478107213973999e-02 1.486957818269729614e-01 3.050495386123657227e-01 4.130840301513671875e-02 1.160494610667228699e-01 2.490728348493576050e-01 3.715370967984199524e-02 4.480134248733520508e-01 2.241845130920410156e-01 1.504515856504440308e-02 2.040894776582717896e-01 6.044931709766387939e-03 1.770835071802139282e-01 -9.333212673664093018e-02 1.188202053308486938e-01 8.466159552335739136e-02 -2.590964436531066895e-01 1.241677179932594299e-01
-2.989523112773895264e-01 2.404052317142486572e-01 -8.774222433567047119e-02 -1.129812374711036682e-01 2.496803551912307739e-02 -3.284386396408081055e-01 -2.858234345912933350e-01 2.385164648294448853e-01 1.252363175153732300e-01 -1.255888640880584717e-01 -1.716013848781585693e-01 1.617565401829779148e-03 -2.222494333982467651e-01 -9.421601146459579468e-02 -2.254200130701065063e-01 2.738738059997558594e-01 1.684092283248901367e-01 5.325995013117790222e-02 3.059505298733711243e-02 2.794847786426544189e-01 2.311512529850006104e-01 7.854400575160980225e-02 -3.312356024980545044e-02 8.409815281629562378e-02 2.669861614704132080e-01 2.899554558098316193e-02 2.058946937322616577e-01 -1.301024667918682098e-02 9.594067931175231934e-02 -1.314586997032165527e-01 -7.872962206602096558e-02 -1.220891103148460388e-01
2.846652865409851074e-01 3.157756105065345764e-02 2.947982214391231537e-02 -1.033565104007720947e-01 -2.561611533164978027e-01 -6.186236068606376648e-02 -2.694638371467590332e-01 -4.077857825905084610e-03 2.447598576545715332e-01 9.900201857089996338e-02 -1.324776858091354370e-01 -1.392927914857864380e-01 -1.704855710268020630e-01 1.208228319883346558e-01 7.983422279357910156e-02 1.386251002550125122e-01 1.836186200380325317e-01 2.274086624383926392e-01 2.549388408660888672e-01 -4.640074819326400757e-02 4.783794656395912170e-02 4.345409106463193893e-03 3.144228458404541016e-01 3.037424758076667786e-02 -4.340308904647827148e-02 1.012545749545097351e-01 3.740723729133605957e-01 -2.032174170017242432e-01 2.815242111682891846e-01 1.337200403213500977e-02 -8.669729530811309814e-02 2.311814278364181519e-01
-1.587746441364288330e-01 1.567039489746093750e-01 1.247788369655609131e-01 -1.211918517947196960e-01 -3.141252100467681885e-01 -7.985901087522506714e-02 -1.224225610494613647e-01 1.603443026542663574e-01 -4.614801146090030670e-03 -2.281519174575805664e-01 -1.087628677487373352e-01 -3.530852496623992920e-01 -1.638812124729156494e-01 -2.668468095362186432e-02 -2.727111876010894775e-01 7.054983079433441162e-02 8.050794154405593872e-02 -1.118601262569427490e-01 2.961531281471252441e-01 3.225030303001403809e-01 1.376433968544006348e-01 1.161411702632904053e-01 1.397316753864288330e-01 3.067735433578491211e-01 5.010962858796119690e-02 -1.158066932111978531e-02 2.066017091274261475e-01 3.468435630202293396e-02 4.195131361484527588e-02 5.883681029081344604e-02 -1.030456200242042542e-01 2.441017180681228638e-01
6.457332987338304520e-03 2.128407210111618042e-01 -1.294945031404495239e-01 -1.110242456197738647e-01 3.511929884552955627e-02 -3.376064896583557129e-01 -2.049266397953033447e-01 4.302499070763587952e-02 4.305251408368349075e-03 -5.944153666496276855e-02 -2.520184516906738281e-01 -2.058603912591934204e-01 1.227346137166023254e-01 1.424100100994110107e-01 2.786839194595813751e-02 4.071674942970275879e-01 3.650606572628021240e-01 -6.101995706558227539e-02 -1.128711402416229248e-01 2.784481644630432129e-01 -5.970851052552461624e-03 -2.893828041851520538e-02 2.431073933839797974e-01 9.448358416557312012e-02 1.135174632072448730e-01 1.118264812976121902e-02 -6.413415074348449707e-02 6.328687816858291626e-02 7.360114902257919312e-02 -8.144881576299667358e-02 -1.971537917852401733e-01 -2.948498427867889404e-01
2.761192321777343750e-01 -5.648332182317972183e-03 4.582927096635103226e-03 -9.686924517154693604e-02 -1.219112128019332886e-01 -2.111684828996658325e-01 -1.192904710769653320e-01 -1.908924616873264313e-02 2.407482117414474487e-01 5.419649183750152588e-02 -3.330366313457489014e-01 -1.626675873994827271e-01 6.259926408529281616e-02 2.354836091399192810e-02 5.327982455492019653e-02 2.978644371032714844e-01 2.266576290130615234e-01 3.840388953685760498e-01 2.583201043307781219e-02 -1.473043709993362427e-01 1.443117707967758179e-01 7.491090893745422363e-02 9.670813381671905518e-02 2.905375882983207703e-02 1.091683208942413330e-01 5.335149914026260376e-02 8.607365936040878296e-02 -6.045295670628547668e-02 4.845914244651794434e-01 1.076689362525939941e-01 -5.875926464796066284e-02 1.113799065351486206e-01
6.010991707444190979e-02 6.402253359556198120e-02 -8.444470167160034180e-02 8.728992938995361328e-02 -8.340426534414291382e-02 -6.689423322677612305e-02 6.425584852695465088e-02 -5.996080487966537476e-02 1.510781645774841309e-01 7.751197367906570435e-02 -2.505172193050384521e-01 -1.083215400576591492e-01 -2.320403009653091431e-01 -2.376153692603111267e-02 -1.553897857666015625e-01 1.336177289485931396e-01 2.077162414789199829e-01 -1.404059976339340210e-01 1.515485942363739014e-01 2.330898791551589966e-01 3.421126306056976318e-01 1.667827367782592773e-01 2.237231433391571045e-01 -1.656993664801120758e-02 1.512090563774108887e-01 1.525832265615463257e-01 4.446651339530944824e-01 6.002386286854743958e-02 4.286270961165428162e-02 -8.915152400732040405e-02 -1.128499135375022888e-01 3.915507793426513672e-01
1.250532418489456177e-01 -1.654665321111679077e-01 1.468838900327682495e-01 -9.897498041391372681e-02 -2.209237962961196899e-01 -3.282846808433532715e-01 -4.272880405187606812e-02 -6.818792968988418579e-02 -2.340371608734130859e-01 6.410844624042510986e-03 -1.332583725452423096e-01 -1.118620783090591431e-01 1.273951511393534020e-05 9.573768079280853271e-02 2.311818748712539673e-01 2.040233612060546875e-01 2.327056378126144409e-01 1.821031868457794189e-01 -1.012312322854995728e-01 5.300275981426239014e-03 1.333825141191482544e-01 7.978787273168563843e-02 2.255191802978515625e-01 3.877348080277442932e-02 2.810977697372436523e-01 3.201871216297149658e-01 1.548260301351547241e-01 -1.233297735452651978e-01 2.030328065156936646e-01 2.348346114158630371e-01 2.545978128910064697e-01 1.312282383441925049e-01
-5.149641260504722595e-02 2.146611064672470093e-01 2.079635113477706909e-02 9.173264726996421814e-03 1.583535820245742798e-01 -5.468486249446868896e-02 6.764462590217590332e-02 -5.706465244293212891e-02 -2.292317152023315430e-02 -3.263140842318534851e-02 -2.586812973022460938e-01 -1.473110169172286987e-01 -5.160935595631599426e-02 -3.062251806259155273e-01 -3.331903219223022461e-01 1.077888831496238708e-01 -1.715716272592544556e-01 6.441339850425720215e-02 -1.633931696414947510e-01 1.859788000583648682e-01 -2.461023628711700439e-02 -9.095009416341781616e-02 1.856009960174560547e-01 1.040614023804664612e-01 4.337763190269470215e-01 1.790353655815124512e-01 2.979609668254852295e-01 -8.825393393635749817e-03 1.439505964517593384e-01 1.633974462747573853e-01 -3.163148164749145508e-01 9.740908717503771186e-05
1.725140213966369629e-01 -8.701306767761707306e-03 -3.535550460219383240e-02 -2.487815767526626587e-01 -1.140388995409011841e-01 8.678292483091354370e-02 -3.653295338153839111e-02 1.511573940515518188e-01 1.236500516533851624e-01 1.411583740264177322e-02 -1.217412576079368591e-01 -8.259928226470947266e-02 -1.850756555795669556e-01 6.961794942617416382e-02 -1.538949161767959595e-01 1.924051940441131592e-01 -1.311928331851959229e-01 5.465047806501388550e-02 -4.540530592203140259e-02 1.073662489652633667e-01 4.318063259124755859e-01 -3.264171779155731201e-01 1.500154137611389160e-01 -7.975331693887710571e-02 2.086227387189865112e-01 1.976468712091445923e-01 2.609418630599975586e-01 2.838703244924545288e-02 2.014287412166595459e-01 1.081024184823036194e-01 -4.071609675884246826e-01 -1.359707489609718323e-02
-4.466055426746606827e-03 4.965646564960479736e-02 1.095433309674263000e-01 -8.743829280138015747e-02 -8.428987860679626465e-02 -1.115541160106658936e-01 -9.555131942033767700e-02 2.915291190147399902e-01 1.968940496444702148e-01 1.535665988922119141e-01 1.021896228194236755e-01 -3.962557017803192139e-01 -2.590009272098541260e-01 -7.861707359552383423e-02 1.751146912574768066e-01 2.010255306959152222e-01 -6.883193552494049072e-02 -2.304556220769882202e-02 -9.276524931192398071e-02 2.931877076625823975e-01 3.569264337420463562e-02 1.729334890842437744e-01 3.317211568355560303e-01 -1.952777057886123657e-01 3.794764280319213867e-01 1.613744199275970459e-01 -4.768534004688262939e-02 -7.768199592828750610e-02 6.862821429967880249e-02 -1.045155003666877747e-01 1.044593900442123413e-01 7.725156843662261963e-02
1.419716328382492065e-01 9.359835833311080933e-02 5.268942564725875854e-02 -1.455014646053314209e-01 -6.186021119356155396e-02 -1.028666943311691284e-01 -9.573452174663543701e-02 -8.230901509523391724e-02 -1.945796757936477661e-01 1.005151793360710144e-01 -8.829353749752044678e-02 9.590214490890502930e-02 -1.824318766593933105e-01 1.051000319421291351e-02 3.686535358428955078e-01 1.263201683759689331e-01 1.616818308830261230e-01 5.909445881843566895e-02 6.374333798885345459e-02 4.304873198270797729e-02 1.887972354888916016e-01 2.360590733587741852e-02 4.167572259902954102e-01 3.029238581657409668e-01 1.162332892417907715e-01 3.625202775001525879e-01 2.610624730587005615e-01 -8.290082216262817383e-02 4.353049211204051971e-03 1.602955311536788940e-01 -1.747672557830810547e-01 2.305684238672256470e-01
1.567379534244537354e-01 4.743758589029312134e-02 4.954719543457031250e-02 -1.632198989391326904e-01 -1.945068389177322388e-01 -9.138191491365432739e-02 -1.571764796972274780e-01 -4.028957709670066833e-02 -9.129262715578079224e-02 2.125869840383529663e-01 -3.181680738925933838e-01 -4.753023386001586914e-02 4.713284969329833984e-02 -1.750818192958831787e-01 1.222623810172080994e-01 -6.420126557350158691e-02 -6.528806686401367188e-02 2.970790266990661621e-01 9.417627006769180298e-02 4.333256483078002930e-01 -7.252851035445928574e-03 -5.984181538224220276e-02 3.675099611282348633e-01 9.571969509124755859e-02 1.253652274608612061e-01 -2.382698282599449158e-02 1.805216446518898010e-02 -1.463709920644760132e-01 2.284200489521026611e-01 3.499547243118286133e-01 7.482232060283422470e-03 -1.134037896990776062e-01
-3.367484807968139648e-01 4.253371059894561768e-02 -2.890363633632659912e-01 -1.037873625755310059e-01 3.143085911870002747e-02 -3.808439373970031738e-01 1.249859947711229324e-02 -4.631645232439041138e-02 6.077199429273605347e-02 4.900993779301643372e-02 -1.684615164995193481e-01 -1.242930665612220764e-01 -2.648555934429168701e-01 -1.338840723037719727e-01 -1.285383701324462891e-01 9.675525128841400146e-02 1.892540752887725830e-01 6.741514056921005249e-02 1.561064422130584717e-01 3.264446854591369629e-01 6.438235193490982056e-02 -1.620694100856781006e-01 2.535703182220458984e-01 -2.599070593714714050e-02 3.606841862201690674e-01 1.372458040714263916e-01 8.296131342649459839e-02 1.757727935910224915e-02 2.264528423547744751e-01 -4.526393488049507141e-03 5.112256109714508057e-02 -3.933863714337348938e-02
-5.734571069478988647e-02 4.573309719562530518e-01 -7.315403223037719727e-02 -2.228328734636306763e-01 -2.762044593691825867e-02 4.906938597559928894e-02 -2.120058685541152954e-01 1.375409811735153198e-01 -2.568125426769256592e-01 9.425091743469238281e-02 -2.499278336763381958e-01 1.790576241910457611e-02 -2.193212360143661499e-01 1.650666818022727966e-02 2.810816280543804169e-02 7.442332059144973755e-02 3.025434315204620361e-01 1.351428329944610596e-01 1.036986708641052246e-01 6.103738024830818176e-02 1.451288014650344849e-01 1.915855109691619873e-01 1.295720934867858887e-01 -4.761583171784877777e-03 3.728080168366432190e-02 3.059202134609222412e-01 1.187297850847244263e-01 1.967436969280242920e-01 1.945024579763412476e-01 1.111370846629142761e-01 -6.012902408838272095e-02 -2.697436511516571045e-01
4.121502488851547241e-02 -6.651083379983901978e-02 -2.164878100156784058e-01 -2.388414889574050903e-01 1.443739980459213257e-01 1.495746970176696777e-01 -5.482117086648941040e-02 2.815013825893402100e-01 -6.288590282201766968e-02 -8.196237497031688690e-03 -1.571934968233108521e-01 -2.782160043716430664e-01 -9.686260670423507690e-02 3.217089921236038208e-02 -4.114865511655807495e-02 2.486709058284759521e-01 1.056104302406311035e-01 6.643118709325790405e-02 3.551863133907318115e-02 1.687690764665603638e-01 2.635338604450225830e-01 -2.181505113840103149e-01 1.373368054628372192e-01 -1.547175794839859009e-01 2.124984264373779297e-01 -7.843456417322158813e-02 3.546644747257232666e-01 -4.304950311779975891e-02 3.036137223243713379e-01 -7.147011160850524902e-02 -2.931605279445648193e-01 -1.307174563407897949e-01
-2.204526029527187347e-02 4.427589848637580872e-02 -1.863189339637756348e-01 -1.819187551736831665e-01 -1.769718229770660400e-01 -3.353164494037628174e-01 -2.304053008556365967e-01 -2.343538217246532440e-02 5.607096850872039795e-02 -1.381040960550308228e-01 -1.772302091121673584e-01 -2.966116182506084442e-02 -1.247116997838020325e-01 4.344873875379562378e-02 1.393016725778579712e-01 5.223042517900466919e-02 1.623714417219161987e-01 1.655579954385757446e-01 -3.742314279079437256e-01 2.663951516151428223e-01 1.801462657749652863e-02 1.640840023756027222e-01 4.213412851095199585e-02 -2.113439515233039856e-02 2.368813306093215942e-01 1.955367326736450195e-01 1.589305549860000610e-01 4.138981550931930542e-02 6.570619344711303711e-02 -1.000717133283615112e-01 -4.561273753643035889e-01 -1.757747493684291840e-02
9.711875766515731812e-02 -7.338022347539663315e-03 -3.510280279442667961e-03 -2.444353252649307251e-01 -2.808277606964111328e-01 -2.032100036740303040e-02 -8.559295535087585449e-02 -3.106122650206089020e-02 -2.625822722911834717e-01 7.408399879932403564e-02 -6.797657161951065063e-02 6.449751555919647217e-02 -2.068467438220977783e-01 -9.151973575353622437e-02 3.325499221682548523e-02 1.010081842541694641e-01 1.618752032518386841e-01 -3.349292278289794922e-02 3.166727423667907715e-01 4.573092237114906311e-02 3.711101412773132324e-01 2.823270624503493309e-03 4.005248546600341797e-01 3.980765342712402344e-01 1.057061478495597839e-01 4.933671280741691589e-02 1.483276486396789551e-01 -1.622886769473552704e-02 1.316300183534622192e-01 1.251599341630935669e-01 -1.667470932006835938e-01 1.204721927642822266e-01
1.342786699533462524e-01 -8.861871063709259033e-02 -7.891368120908737183e-03 -1.696085035800933838e-01 1.049923151731491089e-01 -3.198096454143524170e-01 -2.979277074337005615e-01 2.452647984027862549e-01 2.121617458760738373e-02 -1.050280705094337463e-01 -3.230981528759002686e-02 -5.450407415628433228e-02 5.931277945637702942e-02 -6.729326397180557251e-02 1.211679428815841675e-01 3.474555164575576782e-02 2.816182672977447510e-01 9.463391453027725220e-02 1.660057306289672852e-01 1.210128664970397949e-01 1.843896359205245972e-01 7.038725912570953369e-02 1.224674582481384277e-01 -2.197649516165256500e-02 1.596610099077224731e-01 2.863382995128631592e-01 -3.977394849061965942e-02 3.885777592658996582e-01 2.655082941055297852e-01 2.297915518283843994e-01 4.376639553811401129e-04 -2.745575606822967529e-01
2.883698046207427979e-01 1.709369421005249023e-01 2.027016691863536835e-02 8.322951383888721466e-03 -1.629881262779235840e-01 -1.328778117895126343e-01 2.167977765202522278e-02 -1.093448400497436523e-01 1.035626828670501709e-01 -1.424047052860260010e-01 -3.039224743843078613e-01 -3.355562984943389893e-01 -2.404177002608776093e-02 -3.518082946538925171e-02 -1.147645041346549988e-01 2.178280204534530640e-01 2.575277388095855713e-01 2.271903157234191895e-01 9.559709578752517700e-02 -9.583164006471633911e-02 6.197804957628250122e-02 -1.342204306274652481e-02 3.332674503326416016e-01 7.318124175071716309e-02 1.720114052295684814e-01 -1.292586512863636017e-02 2.073266506195068359e-01 6.610488146543502808e-02 3.769338130950927734e-01 2.355266660451889038e-01 -2.735223970375955105e-04 2.691730484366416931e-02
-1.461944133043289185e-01 3.163131326436996460e-02 -4.909005761146545410e-02 2.728612534701824188e-02 2.951803803443908691e-02 -2.450973540544509888e-01 1.245008558034896851e-01 1.111214086413383484e-01 -1.073550730943679810e-01 1.477326303720474243e-01 1.132099032402038574e-01 -2.331610396504402161e-02 -2.103660702705383301e-01 -1.519502848386764526e-01 8.773866295814514160e-02 3.395194709300994873e-01 -2.654247172176837921e-02 1.730704158544540405e-01 3.185421228408813477e-01 2.915977537631988525e-01 2.486263215541839600e-01 -3.213260769844055176e-01 2.081508636474609375e-01 1.980891823768615723e-01 9.561628848314285278e-02 2.006224691867828369e-01 3.510630503296852112e-02 -8.697953820228576660e-02 7.884492725133895874e-02 1.939484626054763794e-01 -2.328918278217315674e-01 -1.661527156829833984e-01
-5.645514279603958130e-02 2.911737859249114990e-01 1.338821202516555786e-01 -3.894576057791709900e-02 1.120569533668458462e-03 -1.424177885055541992e-01 -3.643344342708587646e-01 -6.843397766351699829e-02 -7.678017765283584595e-02 -1.381596326828002930e-01 -1.362773217260837555e-02 -1.906043142080307007e-01 -8.998172730207443237e-02 -2.064216695725917816e-02 3.169245719909667969e-01 2.622353732585906982e-01 2.029177248477935791e-01 5.529911071062088013e-02 -1.898835003376007080e-01 2.205910384654998779e-01 3.287974596023559570e-01 -7.041965425014495850e-02 2.244628034532070160e-02 5.012722313404083252e-02 1.782500296831130981e-01 9.975951164960861206e-02 4.168162643909454346e-01 -7.645996659994125366e-02 7.289121299982070923e-02 1.763074286282062531e-02 -1.467468738555908203e-01 -4.640790820121765137e-02
1.591564714908599854e-01 1.556796580553054810e-01 -4.098737984895706177e-02 -2.835204303264617920e-01 4.697255790233612061e-02 3.342289477586746216e-02 -3.569986298680305481e-02 2.923857569694519043e-01 -2.001891732215881348e-01 1.413531005382537842e-01 -2.858751416206359863e-01 4.531665891408920288e-02 -1.216439530253410339e-01 1.484067291021347046e-01 9.555198252201080322e-02 3.031271696090698242e-01 -7.072062045335769653e-02 -1.420948505401611328e-01 3.237338364124298096e-01 -1.429566368460655212e-02 1.594537943601608276e-01 3.482934087514877319e-02 1.781679391860961914e-01 1.970411837100982666e-01 -4.862556606531143188e-02 2.706849575042724609e-01 1.160378009080886841e-01 5.879579484462738037e-02 1.635808348655700684e-01 3.069722354412078857e-01 -2.359052896499633789e-01 1.712188939563930035e-03
1.483642123639583588e-02 1.986192166805267334e-01 -8.699866384267807007e-02 -7.123237848281860352e-02 -2.812507152557373047e-01 2.332369796931743622e-02 3.874968364834785461e-02 4.498355835676193237e-02 1.995356380939483643e-01 -6.874433159828186035e-02 -8.218269795179367065e-03 -2.501357495784759521e-01 -1.518066525459289551e-01 -2.942041680216789246e-02 -1.553033888339996338e-01 2.148330807685852051e-01 -6.284501403570175171e-02 -2.121105417609214783e-02 3.393226563930511475e-01 1.052167341113090515e-01 1.744779199361801147e-01 6.666633486747741699e-02 1.457429677248001099e-01 2.688078880310058594e-01 3.835284411907196045e-01 2.496372349560260773e-02 4.236973822116851807e-01 1.556042730808258057e-01 1.352303922176361084e-01 1.444444060325622559e-01 1.003553047776222229e-01 -5.907650664448738098e-02
6.005797535181045532e-02 2.535679936408996582e-01 1.010700501501560211e-02 -2.744163572788238525e-01 1.526586115360260010e-01 -7.418668270111083984e-02 -4.258429110050201416e-01 1.170399636030197144e-01 -1.973522007465362549e-01 6.827031075954437256e-02 -2.187574803829193115e-01 -1.581819728016853333e-02 6.784521788358688354e-02 -1.845868527889251709e-01 9.696011245250701904e-02 1.640851199626922607e-01 1.199122816324234009e-01 1.214563548564910889e-01 -5.223022773861885071e-02 -8.983984589576721191e-03 1.873173415660858154e-01 1.221910044550895691e-01 -9.380691498517990112e-02 -1.736816316843032837e-01 3.965974450111389160e-01 2.564733624458312988e-01 5.203092470765113831e-02 -5.135710537433624268e-02 2.550173997879028320e-01 1.616708189249038696e-01 -2.989401295781135559e-02 -1.572455167770385742e-01
-3.655879572033882141e-02 3.198824822902679443e-03 1.630579978227615356e-01 -5.752794817090034485e-02 -6.213873159140348434e-03 -3.786865994334220886e-02 1.762006431818008423e-01 -3.205474466085433960e-02 3.465524017810821533e-01 1.051890403032302856e-01 -1.499074548482894897e-01 -3.517130017280578613e-01 -2.875635921955108643e-01 5.219737067818641663e-02 4.673856124281883240e-02 2.607591748237609863e-01 1.594886034727096558e-01 -1.481625288724899292e-01 2.540578246116638184e-01 8.060703054070472717e-03 3.373755514621734619e-01 2.279352843761444092e-01 8.642287552356719971e-02 1.174046322703361511e-01 7.344479113817214966e-02 2.843763828277587891e-01 9.165021032094955444e-02 -1.683328747749328613e-01 4.851236939430236816e-02 8.739396184682846069e-02 -1.004127189517021179e-01 2.452995777130126953e-01
1.055819615721702576e-01 9.308998472988605499e-03 -9.867387264966964722e-02 -2.580781280994415283e-01 -2.614535987377166748e-01 -3.541680872440338135e-01 3.705083727836608887e-01 1.387035101652145386e-01 1.086985245347023010e-01 -2.755164541304111481e-02 -4.197942465543746948e-02 -9.810426086187362671e-02 9.250519424676895142e-02 -1.207962185144424438e-01 1.465090513229370117e-01 3.940940648317337036e-02 9.487262368202209473e-02 -8.026642352342605591e-02 1.107255369424819946e-02 4.311434030532836914e-01 3.179084360599517822e-01 -1.606689244508743286e-01 1.125065833330154419e-01 -7.929772883653640747e-02 -3.772618621587753296e-02 1.703373193740844727e-01 1.030168458819389343e-01 9.259140491485595703e-02 2.020117938518524170e-01 -3.981919214129447937e-02 -2.262260317802429199e-01 3.892975673079490662e-02
5.216128006577491760e-02 6.208963692188262939e-02 -4.106720983982086182e-01 -1.531851589679718018e-01 -1.582637988030910492e-02 -2.357839941978454590e-01 -2.911244928836822510e-01 1.973151266574859619e-01 1.083915159106254578e-01 1.219907477498054504e-01 -2.151559442281723022e-01 -3.055772185325622559e-01 5.567590892314910889e-02 -5.326624587178230286e-02 -5.877713859081268311e-02 2.681042850017547607e-01 2.405716776847839355e-01 1.331599205732345581e-01 -5.018288642168045044e-02 3.483927249908447266e-01 -6.358516216278076172e-02 -4.182690754532814026e-02 1.429310590028762817e-01 -7.237723469734191895e-02 1.837406307458877563e-01 7.930482923984527588e-02 1.305678486824035645e-01 1.574317365884780884e-01 1.780633926391601562e-01 -8.535083383321762085e-02 -1.325798630714416504e-01 -6.921005994081497192e-02
-2.351651340723037720e-02 8.515772968530654907e-02 8.357205241918563843e-02 -2.488208748400211334e-02 1.068591773509979248e-01 -2.098023891448974609e-01 -2.661488391458988190e-02 -3.452249336987733841e-03 -1.330749839544296265e-01 -1.139034032821655273e-01 -4.865024983882904053e-02 -1.349065750837326050e-01 3.282859176397323608e-02 2.763541974127292633e-02 -2.915016561746597290e-02 1.090646684169769287e-01 5.828022956848144531e-01 1.958367042243480682e-02 -1.288414448499679565e-01 1.143808886408805847e-01 1.217244565486907959e-01 2.468433082103729248e-01 2.174797356128692627e-01 2.278485447168350220e-01 2.873435616493225098e-01 2.374195307493209839e-01 5.290993303060531616e-02 2.692136541008949280e-02 -2.491800859570503235e-02 2.956703305244445801e-01 -9.588319063186645508e-02 2.796783149242401123e-01
-2.468974888324737549e-01 8.128814399242401123e-02 -6.184021010994911194e-02 -1.806892603635787964e-01 -6.712987273931503296e-02 -1.929753869771957397e-01 2.149110101163387299e-02 -6.501782685518264771e-02 -1.383587867021560669e-01 3.599563241004943848e-01 -4.492471814155578613e-01 -2.554521262645721436e-01 -1.928583234548568726e-01 1.762303560972213745e-01 -3.599637374281883240e-02 1.939741373062133789e-01 -1.585733145475387573e-01 1.566037386655807495e-01 -6.092350184917449951e-02 4.050489142537117004e-02 1.239559203386306763e-01 1.942782253026962280e-01 2.449304163455963135e-01 2.956359460949897766e-02 7.825012505054473877e-02 1.390169560909271240e-01 1.270301789045333862e-01 4.770260769873857498e-03 1.350804697722196579e-02 3.106831312179565430e-01 7.403163611888885498e-02 -1.173466891050338745e-01
1.556612551212310791e-01 -5.804678425192832947e-02 -2.429564297199249268e-01 -3.916491568088531494e-02 -1.498688906431198120e-01 -2.247852832078933716e-02 -6.020617112517356873e-02 1.801539063453674316e-01 -8.121018111705780029e-02 -1.569875627756118774e-01 1.292449235916137695e-01 -7.715058326721191406e-02 -4.732969105243682861e-01 4.550904035568237305e-02 -6.964467465877532959e-02 1.390787363052368164e-01 1.499299425631761551e-02 -4.170884937047958374e-02 3.294085264205932617e-01 1.142509654164314270e-01 1.995003372430801392e-01 1.518629938364028931e-01 -5.734148249030113220e-02 -1.786753535270690918e-03 2.630840539932250977e-01 4.494258202612400055e-03 1.779658049345016479e-01 -1.448038518428802490e-01 3.824260532855987549e-01 -7.585919648408889771e-02 5.067244917154312134e-02 -2.872178852558135986e-01
5.648553743958473206e-02 1.514899581670761108e-01 1.626354306936264038e-01 -4.754184931516647339e-02 -1.329685747623443604e-01 -1.766077578067779541e-01 -3.534819185733795166e-02 1.625882983207702637e-01 -7.134646922349929810e-02 1.268886774778366089e-01 -1.027182489633560181e-01 -3.036844134330749512e-01 1.011466756463050842e-01 -1.677730232477188110e-01 1.809744387865066528e-01 -2.694973945617675781e-01 1.857317388057708740e-01 1.055342778563499451e-01 4.629510268568992615e-02 9.966933727264404297e-02 3.873166143894195557e-01 2.380667626857757568e-02 -8.330619335174560547e-02 5.512048676609992981e-02 1.372471451759338379e-01 2.447070926427841187e-01 -1.843572407960891724e-02 6.699538230895996094e-02 3.512279093265533447e-01 1.331183761358261108e-01 -3.153180480003356934e-01 -2.419612109661102295e-01
1.502020936459302902e-02 1.041308641433715820e-01 4.589076340198516846e-02 -4.264219477772712708e-02 4.110221285372972488e-03 -1.497694551944732666e-01 -9.796972386538982391e-03 -1.055738776922225952e-01 -5.674419924616813660e-02 -6.792881758883595467e-04 4.100816324353218079e-02 -1.856886744499206543e-01 1.033364087343215942e-01 6.747762672603130341e-03 1.929729878902435303e-01 -4.827852919697761536e-02 5.703003406524658203e-01 5.508082360029220581e-02 8.971682190895080566e-02 2.173396013677120209e-02 9.035471826791763306e-02 1.800064593553543091e-01 3.735843598842620850e-01 1.845537126064300537e-01 2.955254316329956055e-01 3.429580032825469971e-01 1.290295124053955078e-01 -2.716485857963562012e-01 2.521974965929985046e-02 7.711477577686309814e-02 -3.251515328884124756e-02 8.726458996534347534e-02
3.128260076045989990e-01 -6.108540296554565430e-02 4.422174766659736633e-02 -3.327542841434478760e-01 -7.619781047105789185e-02 -2.825137786567211151e-02 1.044566333293914795e-01 -2.254114001989364624e-01 -1.687559634447097778e-01 -8.371718972921371460e-02 -7.439778000116348267e-02 -1.840191483497619629e-01 -3.300866857171058655e-02 6.218975782394409180e-02 -1.325031965970993042e-01 3.528420329093933105e-01 1.871676146984100342e-01 9.270932525396347046e-02 3.347736969590187073e-02 3.486088514328002930e-01 2.274328619241714478e-01 4.556216672062873840e-02 2.570546269416809082e-01 2.839113473892211914e-01 9.751547127962112427e-02 1.412725597620010376e-01 5.163611099123954773e-02 7.047570310533046722e-03 2.214130014181137085e-01 -1.038130223751068115e-01 9.991799294948577881e-02 -1.636373102664947510e-01
-2.862805426120758057e-01 9.114339202642440796e-02 1.052738400176167488e-03 -2.220734655857086182e-01 -6.561799347400665283e-02 -3.441795110702514648e-01 1.975931972265243530e-02 2.115685865283012390e-02 -1.555601060390472412e-01 1.219087839126586914e-01 -9.977572411298751831e-02 -2.424302846193313599e-01 -2.074014991521835327e-01 -2.459252811968326569e-02 5.733623355627059937e-02 2.094777822494506836e-01 4.208748787641525269e-02 5.961284507066011429e-03 3.188521564006805420e-01 3.145431280136108398e-01 -3.522703051567077637e-02 -8.321698755025863647e-02 3.607109487056732178e-01 -1.001281738281250000e-01 9.683373570442199707e-02 6.063919886946678162e-02 1.098503023386001587e-01 2.894429862499237061e-01 1.982323825359344482e-01 9.060712158679962158e-02 1.340929120779037476e-01 1.146220415830612183e-01
7.449769228696823120e-02 6.623574346303939819e-02 -1.242734789848327637e-01 -2.278073579072952271e-01 -3.575404286384582520e-01 -4.508357122540473938e-02 -8.019610494375228882e-02 1.145125553011894226e-01 -2.378588467836380005e-01 2.062120139598846436e-01 -3.658588603138923645e-02 -1.058687269687652588e-01 1.227912902832031250e-01 -7.545312494039535522e-02 -4.926460608839988708e-02 1.283956766128540039e-01 -2.835907042026519775e-01 1.157767549157142639e-01 -1.185649335384368896e-01 1.323926001787185669e-01 2.565204538404941559e-02 -1.110851517296396196e-04 1.568297594785690308e-01 -3.216554969549179077e-02 1.662290394306182861e-01 4.432218372821807861e-01 3.456372022628784180e-01 2.668861858546733856e-02 1.893280744552612305e-01 1.323786973953247070e-01 -2.148804813623428345e-01 1.627299785614013672e-01
2.189653068780899048e-01 -5.890672281384468079e-02 -1.070684716105461121e-01 -3.201192915439605713e-01 -7.445080578327178955e-02 -1.338443160057067871e-01 -1.009341888129711151e-02 3.747462481260299683e-02 -4.389136657118797302e-02 -3.432593047618865967e-01 -5.425304919481277466e-02 -2.600247859954833984e-01 -2.277986891567707062e-02 -2.944288589060306549e-02 1.569024920463562012e-01 1.864244230091571808e-02 3.920967876911163330e-02 1.411707997322082520e-01 1.014133691787719727e-01 -6.058267131447792053e-02 5.364344120025634766e-01 -1.418886184692382812e-01 3.146040141582489014e-01 1.816350072622299194e-01 1.640327274799346924e-01 -3.307646512985229492e-02 2.412297576665878296e-01 -5.494079366326332092e-02 -6.752443313598632812e-02 5.738330259919166565e-02 -1.389019638299942017e-01 -3.713984042406082153e-02
5.901875346899032593e-02 -1.122308447957038879e-01 1.788231283426284790e-01 -1.483329534530639648e-01 1.632824391126632690e-01 -1.836071908473968506e-01 -1.316754072904586792e-01 3.850130736827850342e-02 2.866307273507118225e-02 1.207088977098464966e-01 -3.111554086208343506e-01 -2.160770148038864136e-01 -3.973445892333984375e-01 2.055388838052749634e-01 9.753167629241943359e-03 4.412490129470825195e-02 1.769267320632934570e-01 1.836619526147842407e-01 1.426463574171066284e-01 5.564031004905700684e-02 2.571609057486057281e-02 5.283747240900993347e-02 2.692751586437225342e-01 1.187779158353805542e-01 -5.004027858376502991e-03 3.845634460449218750e-01 2.383359521627426147e-01 1.680876687169075012e-02 -1.380781456828117371e-02 2.921861410140991211e-01 5.871029943227767944e-02 -1.308314800262451172e-01
7.214430253952741623e-03 -6.462018191814422607e-02 2.327063120901584625e-02 -3.622510731220245361e-01 2.248312346637248993e-03 -1.160570234060287476e-01 4.233479872345924377e-02 -4.335720464587211609e-02 -1.028059050440788269e-01 -3.233312442898750305e-02 -1.432848572731018066e-01 -2.694368660449981689e-01 -4.524333029985427856e-02 7.232540845870971680e-02 -7.226504385471343994e-02 1.414266694337129593e-02 3.171709775924682617e-01 2.085385769605636597e-01 -2.339287549257278442e-01 9.497191756963729858e-02 2.378785014152526855e-01 -7.527606189250946045e-02 -1.727000027894973755e-01 -8.677043020725250244e-02 4.109812974929809570e-01 1.554820984601974487e-01 2.274235337972640991e-01 -7.785744220018386841e-02 2.198676764965057373e-01 1.092544272541999817e-01 -3.206869363784790039e-01 -8.944255113601684570e-02
3.135704249143600464e-02 7.265280932188034058e-02 -3.229797631502151489e-02 -1.439724266529083252e-01 -3.279427438974380493e-02 -1.511481255292892456e-01 1.394504308700561523e-01 -9.623294696211814880e-03 -2.102405875921249390e-01 4.426774103194475174e-04 -1.920928210020065308e-01 -2.672903239727020264e-02 -8.592002838850021362e-02 -2.785432338714599609e-02 1.075014397501945496e-01 1.081177666783332825e-01 4.246305301785469055e-02 9.529464878141880035e-03 1.131348311901092529e-01 -1.087746620178222656e-01 6.119220852851867676e-01 1.848585531115531921e-02 3.684077262878417969e-01 3.370285630226135254e-01 2.229550182819366455e-01 1.417596009559929371e-03 2.759122848510742188e-01 -2.100607194006443024e-02 5.728635936975479126e-02 1.812641695141792297e-02 -1.301414072513580322e-01 1.335379779338836670e-01
1.940707303583621979e-02 -1.660822704434394836e-02 -5.584596469998359680e-02 8.108973503112792969e-02 -1.524918228387832642e-01 -1.005057841539382935e-01 -8.356306701898574829e-02 2.059928476810455322e-01 6.432552635669708252e-02 -2.239062078297138214e-02 4.175796732306480408e-02 1.145091652870178223e-01 -1.838261187076568604e-01 -9.083046019077301025e-02 2.588029205799102783e-01 1.103283837437629700e-01 -1.076949611306190491e-01 -2.082675695419311523e-02 4.567206278443336487e-02 4.431331753730773926e-01 -2.391909249126911163e-02 1.859121173620223999e-01 2.819288074970245361e-01 -1.671342924237251282e-02 3.713913857936859131e-01 -8.406206965446472168e-03 -1.467817276716232300e-01 -1.096193119883537292e-01 3.406834900379180908e-01 1.717924177646636963e-01 -3.065621256828308105e-01 -1.723027676343917847e-01
7.059092819690704346e-02 1.215600743889808655e-01 -3.637228161096572876e-02 -3.220646083354949951e-01 -2.079380862414836884e-02 -1.477423906326293945e-01 -1.116658225655555725e-01 1.725203245878219604e-01 -1.313558965921401978e-01 -2.122124731540679932e-01 1.307312250137329102e-01 -2.629154622554779053e-01 -3.523050844669342041e-01 -1.388560235500335693e-01 9.843135625123977661e-02 -6.108242087066173553e-03 4.197422787547111511e-02 6.270568817853927612e-02 1.022591069340705872e-01 1.603545993566513062e-02 -2.700435183942317963e-02 1.091697216033935547e-01 2.935231029987335205e-01 -2.487950176000595093e-01 3.195722103118896484e-01 1.885645091533660889e-01 -2.243566811084747314e-01 -1.830132305622100830e-01 2.327849566936492920e-01 2.346109747886657715e-01 -5.614041350781917572e-03 -3.440893441438674927e-02
-1.791916601359844208e-02 2.496965676546096802e-01 -9.594208747148513794e-02 -7.396247982978820801e-02 -5.491172894835472107e-02 -1.440536975860595703e-01 -1.240118369460105896e-01 2.215793132781982422e-01 -1.310674399137496948e-01 2.657921016216278076e-01 -3.997485637664794922e-01 -1.730941981077194214e-01 -1.520330160856246948e-01 2.530127167701721191e-01 2.479358762502670288e-02 1.547352075576782227e-01 1.994897872209548950e-01 1.108858734369277954e-01 -5.654612556099891663e-02 -1.181244552135467529e-01 2.054834179580211639e-02 1.007918864488601685e-01 2.186660170555114746e-01 1.781685277819633484e-02 1.000410690903663635e-01 3.534809648990631104e-01 2.473920881748199463e-01 1.268448978662490845e-01 1.890271157026290894e-01 1.110550165176391602e-01 8.937370032072067261e-02 -2.210938185453414917e-01
1.937007606029510498e-01 2.873695194721221924e-01 1.107118278741836548e-01 -1.534818559885025024e-01 -7.749487459659576416e-02 -1.183285787701606750e-01 1.264541596174240112e-01 -1.433844305574893951e-02 -4.414782300591468811e-02 2.637740075588226318e-01 -4.049316346645355225e-01 -1.708059608936309814e-01 1.809389740228652954e-01 4.204303026199340820e-02 1.269438862800598145e-02 2.309301346540451050e-01 -1.552166193723678589e-01 1.817848533391952515e-01 1.381279081106185913e-01 2.039576768875122070e-01 4.925424233078956604e-02 1.075599491596221924e-01 8.089051395654678345e-02 9.297052398324012756e-03 -5.826475843787193298e-02 2.139606326818466187e-01 2.307663410902023315e-01 7.775786519050598145e-02 2.968087792396545410e-01 2.392630875110626221e-01 -2.476474493741989136e-01 4.036508500576019287e-02
4.107285290956497192e-02 1.034704074263572693e-01 2.659352868795394897e-02 -4.267473891377449036e-02 -1.060041785240173340e-01 -9.096279391087591648e-04 8.500255644321441650e-02 2.812615036964416504e-01 -2.176454514265060425e-01 -2.130658365786075592e-02 -2.250998616218566895e-01 1.320176273584365845e-01 -2.693270742893218994e-01 2.531021833419799805e-01 6.612273305654525757e-02 6.929009407758712769e-02 1.239500045776367188e-01 -5.382403731346130371e-02 2.662195563316345215e-01 3.981832563877105713e-01 2.319187074899673462e-01 1.539938747882843018e-01 7.588853687047958374e-02 -4.144065454602241516e-02 1.077098026871681213e-01 4.445675015449523926e-02 1.889205574989318848e-01 -2.261146008968353271e-01 2.907214760780334473e-01 8.162500709295272827e-02 -1.477608084678649902e-01 2.823871076107025146e-01
6.071793287992477417e-02 -9.137304872274398804e-02 -7.291927933692932129e-02 -1.339975297451019287e-01 -5.043623223900794983e-02 -7.019676733762025833e-03 1.567434221506118774e-01 -2.591877281665802002e-01 1.149900630116462708e-01 3.870727866888046265e-02 -1.597061902284622192e-01 -2.894409000873565674e-01 1.110532879829406738e-01 -3.069489262998104095e-02 -8.520959317684173584e-02 3.159864842891693115e-01 1.928482651710510254e-01 8.188800513744354248e-02 1.661657691001892090e-01 1.200525090098381042e-01 2.394557893276214600e-01 5.612296238541603088e-02 1.429882049560546875e-01 5.822569876909255981e-02 3.951794281601905823e-02 2.001427263021469116e-01 3.681340515613555908e-01 1.587186455726623535e-01 1.515150964260101318e-01 1.622633785009384155e-01 -4.149550497531890869e-01 1.786461919546127319e-01
2.669930756092071533e-01 -8.525682240724563599e-02 -8.636882156133651733e-02 -1.869430094957351685e-01 -5.868738517165184021e-02 2.191259153187274933e-02 -2.012663781642913818e-01 3.480767607688903809e-01 -1.557441949844360352e-01 2.416392602026462555e-02 -2.721646726131439209e-01 6.102314684540033340e-03 -5.178222432732582092e-02 4.802840575575828552e-02 -1.378353834152221680e-01 -1.318556964397430420e-01 -2.031037583947181702e-02 1.492903679609298706e-01 -1.300683617591857910e-01 9.825239330530166626e-02 3.845113515853881836e-01 -1.834207475185394287e-01 1.843975335359573364e-01 -3.044729679822921753e-02 3.500561118125915527e-01 1.361985057592391968e-01 4.094755649566650391e-02 9.409582614898681641e-02 1.897206455469131470e-01 4.052427038550376892e-02 -3.436639904975891113e-01 8.415747433900833130e-03
1.178470849990844727e-01 -1.372673362493515015e-01 -2.519332170486450195e-01 -2.403635829687118530e-01 -6.560661643743515015e-02 -3.014650046825408936e-01 -1.312164366245269775e-01 -1.151535958051681519e-01 1.491312533617019653e-01 3.240408003330230713e-01 -2.201035767793655396e-01 -3.114459514617919922e-01 -1.962766945362091064e-01 -1.074260920286178589e-01 1.777077168226242065e-01 -3.307236358523368835e-02 -1.076931580901145935e-01 1.447666883468627930e-01 1.192141696810722351e-02 2.592441737651824951e-01 2.631704846862703562e-04 1.045060083270072937e-01 2.207047939300537109e-01 -1.485405415296554565e-01 3.281255960464477539e-01 2.003903239965438843e-01 -4.567695409059524536e-02 3.512227674946188927e-03 1.303559094667434692e-01 9.161314368247985840e-02 -4.410417750477790833e-02 -7.798852771520614624e-02
3.360778093338012695e-02 7.232350297272205353e-03 -1.855880916118621826e-01 -1.649600267410278320e-02 2.906178124248981476e-02 -1.942368894815444946e-01 -5.258166044950485229e-02 1.526805013418197632e-01 5.607397761195898056e-03 -1.691955626010894775e-01 -3.810584545135498047e-01 -1.367373466491699219e-01 -8.232576400041580200e-02 -5.895914509892463684e-02 1.288708150386810303e-01 5.477870628237724304e-02 4.014972969889640808e-02 -4.187859594821929932e-02 3.755060434341430664e-01 2.479459792375564575e-01 2.983326911926269531e-01 9.531801939010620117e-02 1.509005129337310791e-01 2.965190820395946503e-02 3.237198591232299805e-01 3.309137746691703796e-02 -3.004719316959381104e-01 -1.267877500504255295e-02 1.010391162708401680e-03 -9.932143986225128174e-02 -3.281276226043701172e-01 -1.886217892169952393e-01
8.067564666271209717e-02 2.705577015876770020e-02 1.267988979816436768e-01 5.755178257822990417e-02 -1.122718676924705505e-01 -5.273919925093650818e-02 1.493093371391296387e-01 3.989172279834747314e-01 -5.251154676079750061e-02 7.087304443120956421e-02 -2.687236964702606201e-01 1.195910274982452393e-01 -2.788497209548950195e-01 1.663758009672164917e-01 -4.795305430889129639e-02 2.424977719783782959e-01 2.071223706007003784e-01 6.848318874835968018e-02 1.040927916765213013e-01 3.603253364562988281e-01 1.355240643024444580e-01 2.195589095354080200e-01 1.997481137514114380e-01 -5.342860147356987000e-02 3.646995872259140015e-02 8.507874608039855957e-02 1.646638363599777222e-01 -2.620668411254882812e-01 8.703590929508209229e-02 2.001233994960784912e-01 3.306267037987709045e-02 2.550522387027740479e-01
6.459690630435943604e-03 -8.013527095317840576e-02 -6.825426220893859863e-02 -2.301847189664840698e-01 -1.754327267408370972e-01 6.993735581636428833e-02 1.455617696046829224e-01 3.020544648170471191e-01 -8.302229642868041992e-02 1.201138347387313843e-01 -1.706377863883972168e-01 -2.565022110939025879e-01 -2.971376776695251465e-01 -7.942936569452285767e-02 -9.353839606046676636e-02 1.120502725243568420e-01 1.138226389884948730e-01 -3.166581690311431885e-02 -2.748604416847229004e-01 9.839726239442825317e-02 1.787733882665634155e-01 -1.985612213611602783e-01 1.582787036895751953e-01 -5.424004420638084412e-02 4.580239057540893555e-01 8.346042782068252563e-02 5.453899130225181580e-02 -7.443979382514953613e-02 1.423878073692321777e-01 -1.287790238857269287e-01 -2.947197556495666504e-01 -9.005606174468994141e-02
3.124878406524658203e-01 1.502968519926071167e-01 -2.623815536499023438e-01 -8.601914159953594208e-03 -7.973574101924896240e-02 -8.304017595946788788e-03 1.879204809665679932e-01 2.643542550504207611e-02 -9.536201506853103638e-02 -1.762075424194335938e-01 -1.070936471223831177e-01 -9.381797909736633301e-02 1.182003784924745560e-02 -2.779058814048767090e-01 2.447634190320968628e-01 7.891394942998886108e-02 1.210836246609687805e-01 -4.274662584066390991e-02 1.715838164091110229e-01 4.748631268739700317e-02 7.628726214170455933e-02 7.809481024742126465e-02 -8.099294267594814301e-03 -9.249065071344375610e-02 3.069455921649932861e-01 2.906706631183624268e-01 4.750118851661682129e-01 1.828506775200366974e-02 1.074403226375579834e-01 2.014964967966079712e-01 -1.126918867230415344e-01 -1.619879454374313354e-01
-2.175217717885971069e-01 1.074996888637542725e-01 -1.932591795921325684e-01 -2.085337936878204346e-01 -4.658405482769012451e-02 -3.703871667385101318e-01 -2.483764141798019409e-01 6.419999059289693832e-03 1.097236052155494690e-01 1.972524970769882202e-01 -1.692672520875930786e-01 -1.723359078168869019e-01 -1.822861135005950928e-01 -2.052164673805236816e-01 -1.360778212547302246e-01 2.214659303426742554e-01 1.962160617113113403e-01 2.451053261756896973e-02 1.578932553529739380e-01 3.014798760414123535e-01 1.357374638319015503e-01 -1.413723453879356384e-02 1.565060466527938843e-01 -9.849174320697784424e-02 2.358925044536590576e-01 7.773125171661376953e-02 1.535023301839828491e-01 9.129731915891170502e-03 2.201223373413085938e-01 -3.786783665418624878e-02 1.295632570981979370e-01 -2.173691689968109131e-01
3.506034379824995995e-03 3.156292140483856201e-01 -1.134358197450637817e-01 -9.346060454845428467e-02 -7.757040113210678101e-02 -2.342708855867385864e-01 -1.253972649574279785e-01 -6.218939274549484253e-02 -9.665486216545104980e-02 6.368771195411682129e-02 -5.890886858105659485e-02 -3.351483643054962158e-01 -2.201935499906539917e-01 -1.348002105951309204e-01 2.384776175022125244e-01 -3.738177241757512093e-03 1.318626999855041504e-01 -3.133167326450347900e-01 -5.780964158475399017e-03 7.901124656200408936e-02 3.987553119659423828e-01 5.922777578234672546e-02 -7.145664095878601074e-02 2.291961312294006348e-01 1.772363781929016113e-01 -1.903080381453037262e-02 2.859192788600921631e-01 -1.701384335756301880e-01 2.290441542863845825e-01 -1.390013843774795532e-02 4.854360222816467285e-02 -7.792162895202636719e-02
1.655665785074234009e-01 1.642230302095413208e-01 7.845466956496238708e-03 -3.195370137691497803e-01 -1.003792881965637207e-01 -2.008620947599411011e-01 -3.374662101268768311e-01 6.844051927328109741e-02 -3.782159686088562012e-01 1.763063818216323853e-01 -1.812005192041397095e-01 1.392511874437332153e-01 -1.704727113246917725e-01 -1.744031459093093872e-01 5.077896639704704285e-02 2.317631244659423828e-01 1.111839562654495239e-01 1.086100190877914429e-02 1.383312605321407318e-02 1.886211931705474854e-01 -3.195416554808616638e-02 -1.999018713831901550e-02 -5.739052593708038330e-02 -1.191828548908233643e-01 2.679256498813629150e-01 2.092467099428176880e-01 -6.439717486500740051e-03 -1.017346009612083435e-01 3.363480269908905029e-01 1.262334436178207397e-01 -8.144501596689224243e-02 -5.926374718546867371e-02
3.992887213826179504e-03 1.352563500404357910e-01 -2.829829603433609009e-02 -1.679260432720184326e-01 -2.556491270661354065e-02 -4.342365562915802002e-01 -7.297887653112411499e-02 -6.439769268035888672e-02 -1.781562864780426025e-01 1.969919204711914062e-01 -2.285266518592834473e-01 -4.887416586279869080e-02 1.417145580053329468e-01 9.697157889604568481e-02 1.879629492759704590e-01 -1.345262676477432251e-01 2.343811392784118652e-01 4.173765704035758972e-02 1.293450891971588135e-01 7.838819921016693115e-02 2.080878764390945435e-01 6.648926995694637299e-03 -1.052600666880607605e-01 2.389082908630371094e-01 2.143026888370513916e-01 4.346345961093902588e-01 1.419430226087570190e-01 -1.646132767200469971e-01 7.056207954883575439e-02 1.380241364240646362e-01 -5.437669157981872559e-02 2.140368968248367310e-01
5.807481706142425537e-02 1.409124881029129028e-01 1.163447424769401550e-01 -2.894618213176727295e-01 -1.418112665414810181e-01 -1.136691421270370483e-01 -1.442251540720462799e-02 7.973009720444679260e-03 1.231601163744926453e-01 -1.264898478984832764e-01 3.378707682713866234e-03 -2.443346232175827026e-01 -9.958446770906448364e-02 2.380023300647735596e-01 -7.120776176452636719e-02 2.102558463811874390e-01 1.931327432394027710e-01 3.261152654886245728e-02 4.365923404693603516e-01 3.866553902626037598e-01 8.242550492286682129e-02 2.219932675361633301e-01 -5.016735568642616272e-02 3.107382953166961670e-01 9.984967857599258423e-02 7.870085537433624268e-02 1.335761547088623047e-01 -1.465714722871780396e-02 1.754878908395767212e-01 -4.945835098624229431e-02 -2.772016637027263641e-02 1.938145309686660767e-01
6.599549949169158936e-02 -3.903622180223464966e-02 -9.440494328737258911e-02 -1.529665142297744751e-01 9.789595007896423340e-02 -1.883602887392044067e-01 -6.052732467651367188e-02 3.907903432846069336e-01 -6.701648235321044922e-02 1.024754866957664490e-01 -2.983353435993194580e-01 -1.992205679416656494e-01 -5.751122906804084778e-02 3.104837797582149506e-02 -7.888808101415634155e-02 -6.333824992179870605e-02 3.715477138757705688e-02 9.862262755632400513e-02 3.335192799568176270e-01 2.895122468471527100e-01 2.317540645599365234e-01 2.154925465583801270e-01 1.830214560031890869e-01 -2.852989733219146729e-02 4.017041623592376709e-01 -4.920742474496364594e-03 -2.491705119609832764e-01 -7.760987430810928345e-02 -4.062527045607566833e-02 4.658552259206771851e-02 -1.389784365892410278e-01 -9.445419907569885254e-02
-4.612955078482627869e-02 3.462195396423339844e-01 -1.479542404413223267e-01 -1.493051201105117798e-01 -8.353163301944732666e-02 -1.127300411462783813e-01 -1.225919723510742188e-01 1.511541847139596939e-02 -2.251572906970977783e-01 9.338283538818359375e-02 -3.219194710254669189e-01 1.435341313481330872e-02 -3.773947358131408691e-01 1.900471597909927368e-01 -4.525746032595634460e-02 8.478864282369613647e-02 2.806308567523956299e-01 2.689789831638336182e-01 1.486514210700988770e-01 -2.531160414218902588e-02 1.172683164477348328e-01 -6.916657835245132446e-02 1.970243602991104126e-01 -1.895561465062201023e-03 2.586509846150875092e-02 3.337930142879486084e-01 9.112249128520488739e-03 1.542782485485076904e-01 1.289037913084030151e-01 -1.144854910671710968e-02 -2.327519208192825317e-01 -9.874568879604339600e-02
-1.643697470426559448e-01 -1.252113096415996552e-02 5.969434231519699097e-02 -9.736987203359603882e-02 1.064360737800598145e-01 -1.927836537361145020e-01 1.841568946838378906e-01 -5.782555416226387024e-02 -1.152748540043830872e-01 -2.243743389844894409e-01 -1.435507684946060181e-01 -1.001930311322212219e-01 1.585612446069717407e-01 -8.665918558835983276e-02 6.843928247690200806e-02 1.651701182126998901e-01 5.564873218536376953e-01 -2.188880462199449539e-04 4.637989774346351624e-02 1.113265007734298706e-01 4.532788693904876709e-02 1.756520420312881470e-01 1.574082374572753906e-01 1.509509235620498657e-01 2.969345152378082275e-01 3.826207518577575684e-01 -4.308119416236877441e-02 -1.919668316841125488e-01 5.971271917223930359e-02 1.472327709197998047e-01 -1.088211834430694580e-01 8.950894698500633240e-03
5.355204269289970398e-02 2.756311930716037750e-02 2.837201021611690521e-02 -1.200980972498655319e-02 -5.809071660041809082e-02 8.581801503896713257e-02 7.308109104633331299e-02 3.832742571830749512e-01 -1.531278789043426514e-01 -2.906089834868907928e-02 -3.920898139476776123e-01 1.109915450215339661e-01 -1.865233182907104492e-01 2.482029497623443604e-01 1.346205770969390869e-01 2.516777813434600830e-01 8.377971500158309937e-02 -2.011773735284805298e-02 1.456467360258102417e-01 3.743694126605987549e-01 2.463375031948089600e-02 2.118241488933563232e-01 2.186519801616668701e-01 1.769983321428298950e-01 1.348111480474472046e-01 -2.516804495826363564e-03 1.428294032812118530e-01 -1.284793615341186523e-01 1.160125657916069031e-01 1.656631529331207275e-01 -6.679978966712951660e-02 2.652964890003204346e-01
-8.334976434707641602e-02 1.650831699371337891e-01 -9.821546263992786407e-03 -1.840368658304214478e-01 -2.186671365052461624e-03 -2.232936322689056396e-01 9.079231321811676025e-02 3.876456990838050842e-02 -2.406427711248397827e-01 -5.009872093796730042e-02 -2.330471575260162354e-01 2.612040564417839050e-02 -1.206749454140663147e-01 -1.244935579597949982e-02 6.467439234256744385e-02 1.864465028047561646e-01 1.480127722024917603e-01 -9.250286966562271118e-02 1.694659739732742310e-01 -6.942213326692581177e-02 4.874873459339141846e-01 2.241735719144344330e-02 3.279249668121337891e-01 3.647241294384002686e-01 2.543761134147644043e-01 -1.478453576564788818e-01 1.101061701774597168e-01 -5.554828047752380371e-02 9.800292551517486572e-02 -1.667180657386779785e-02 -6.829398870468139648e-02 2.100483328104019165e-01
6.501232087612152100e-02 -1.472830539569258690e-03 -1.175785139203071594e-01 -2.018402889370918274e-02 -2.241354584693908691e-01 -9.888401627540588379e-02 1.185565367341041565e-01 1.507945805788040161e-01 -5.464655160903930664e-02 5.589393153786659241e-02 1.683966517448425293e-01 3.845953848212957382e-03 -1.149229779839515686e-01 -5.194871500134468079e-02 -7.130803167819976807e-02 3.349900543689727783e-01 1.737125217914581299e-01 2.956205606460571289e-01 -1.598605215549468994e-01 3.263555765151977539e-01 5.909641459584236145e-02 3.319422602653503418e-01 6.957016140222549438e-02 3.013117611408233643e-01 1.807878166437149048e-02 3.477778434753417969e-01 -1.591859161853790283e-01 -1.633601486682891846e-01 1.919744610786437988e-01 2.052252739667892456e-01 -6.607492268085479736e-02 -3.820762783288955688e-02
-2.046689763665199280e-02 2.445956766605377197e-01 -1.474602799862623215e-02 4.201355203986167908e-02 1.821558028459548950e-01 -2.569984495639801025e-01 -1.711172163486480713e-01 -4.402475431561470032e-02 -3.865239024162292480e-01 1.464691758155822754e-01 -4.110259935259819031e-03 -2.180432826280593872e-01 1.458843052387237549e-02 -2.778293490409851074e-01 7.973703742027282715e-02 1.292052213102579117e-02 4.942116513848304749e-02 1.755280494689941406e-01 2.907939553260803223e-01 1.598431766033172607e-01 -7.082409411668777466e-02 9.663908183574676514e-02 2.485232502222061157e-01 1.278181932866573334e-02 2.858652472496032715e-01 2.481069043278694153e-02 1.121743023395538330e-01 1.158831194043159485e-01 3.397060036659240723e-01 1.526583433151245117e-01 -1.832507550716400146e-01 6.858889013528823853e-02
1.239443123340606689e-01 -1.260018497705459595e-01 1.985995657742023468e-02 -1.214412376284599304e-01 -1.059055924415588379e-01 -1.614494770765304565e-01 -5.098305270075798035e-02 3.085885941982269287e-01 -1.886000335216522217e-01 8.048725128173828125e-02 2.644504979252815247e-02 -1.093248799443244934e-01 -3.141711354255676270e-01 -2.513491213321685791e-01 2.606931328773498535e-01 3.257384598255157471e-01 3.647838532924652100e-02 1.129399612545967102e-01 -7.051923871040344238e-02 -1.940966211259365082e-02 -5.797294154763221741e-02 4.429639577865600586e-01 1.384610235691070557e-01 4.340481944382190704e-03 1.964483857154846191e-01 -1.556827593594789505e-02 2.693155407905578613e-01 -8.985976874828338623e-02 2.218952625989913940e-01 -7.076868414878845215e-02 -8.286377787590026855e-02 -9.543971717357635498e-02
2.637105882167816162e-01 -7.052247226238250732e-02 -1.919175684452056885e-01 -3.654416799545288086e-01 -9.019076824188232422e-02 -8.614542335271835327e-02 1.416009515523910522e-01 -1.458084732294082642e-01 -1.587262600660324097e-01 1.881923377513885498e-01 4.924933984875679016e-02 6.063710898160934448e-02 -2.281773984432220459e-01 2.367096953094005585e-02 2.055179178714752197e-01 1.225299313664436340e-01 -4.049591720104217529e-02 2.230797857046127319e-01 6.638271361589431763e-02 3.737955093383789062e-01 1.819938272237777710e-01 1.252638101577758789e-01 5.498871207237243652e-02 2.644220292568206787e-01 9.371384233236312866e-02 1.093001887202262878e-01 2.495274245738983154e-01 -5.246237386018037796e-03 -4.511922132223844528e-03 1.992164254188537598e-01 -2.855131626129150391e-01 -1.060515549033880234e-02
-3.538967669010162354e-02 3.905651569366455078e-01 1.020390465855598450e-01 -8.087210357189178467e-02 5.402797460556030273e-02 -8.150196820497512817e-02 -7.438160479068756104e-02 -3.105049394071102142e-02 -2.333022058010101318e-01 -5.009552836418151855e-02 -7.984629273414611816e-02 -4.000808671116828918e-02 -1.949146017432212830e-02 5.101675912737846375e-02 2.775132954120635986e-01 2.204634547233581543e-01 1.321866363286972046e-01 -2.394355461001396179e-02 -1.403241008520126343e-01 1.088455393910408020e-01 3.809648156166076660e-01 3.280258923768997192e-02 1.465874016284942627e-01 -2.514009922742843628e-02 1.157561466097831726e-01 3.423299789428710938e-01 4.639965593814849854e-01 -1.187454685568809509e-01 1.588519960641860962e-01 -1.060006096959114075e-01 7.233637571334838867e-02 -8.927058428525924683e-03
-1.692366302013397217e-01 1.764338910579681396e-01 1.659645140171051025e-01 -5.704169347882270813e-02 1.454294193536043167e-02 -2.729608416557312012e-01 1.551808118820190430e-01 2.222934812307357788e-01 -8.742538280785083771e-03 1.371354609727859497e-01 -6.724809855222702026e-02 -4.172427579760551453e-02 -2.223305851221084595e-01 3.102767169475555420e-01 -2.232259213924407959e-01 1.005818843841552734e-01 7.662792503833770752e-02 2.011578828096389771e-01 1.363560557365417480e-01 6.262148916721343994e-02 2.838115096092224121e-01 2.845872640609741211e-01 1.602614372968673706e-01 2.176761329174041748e-01 1.939550936222076416e-01 -1.059140786528587341e-01 2.264376729726791382e-01 -3.345747292041778564e-02 1.797312200069427490e-01 1.007897406816482544e-01 -1.375958323478698730e-01 2.536578774452209473e-01
4.246637970209121704e-02 1.294928044080734253e-01 -8.604816347360610962e-02 8.007264137268066406e-02 -2.257564514875411987e-01 -6.977656483650207520e-02 1.005502045154571533e-02 3.415332138538360596e-01 -1.767311692237854004e-01 1.590569019317626953e-01 -2.292618155479431152e-01 1.576621830463409424e-01 -2.006104141473770142e-01 2.996114492416381836e-01 1.137449592351913452e-01 1.901876330375671387e-01 7.902937382459640503e-02 -4.245227947831153870e-02 1.685053259134292603e-01 3.446265459060668945e-01 1.680743098258972168e-01 2.441514581441879272e-01 1.715811491012573242e-01 4.689165949821472168e-02 -4.667964577674865723e-02 3.301762789487838745e-02 2.086110115051269531e-01 -2.224789261817932129e-01 1.943166553974151611e-01 8.045166730880737305e-02 -4.396977648138999939e-02 2.545639276504516602e-01
-2.027457207441329956e-01 2.007710486650466919e-01 -3.135747909545898438e-01 -2.547361850738525391e-01 1.060370877385139465e-01 -1.415102332830429077e-01 1.556630525738000870e-02 6.801387667655944824e-02 -8.201108127832412720e-02 9.801167249679565430e-02 -7.473254203796386719e-02 -1.003220900893211365e-01 -2.110787481069564819e-01 -1.102506220340728760e-01 1.458448767662048340e-01 9.622399508953094482e-02 -4.071526601910591125e-02 2.264629006385803223e-01 2.931428253650665283e-01 3.250197172164916992e-01 3.369363546371459961e-01 -1.977773606777191162e-01 2.376732975244522095e-01 1.546276360750198364e-01 1.802917867898941040e-01 1.032744646072387695e-01 -1.136910691857337952e-01 1.297006011009216309e-01 1.920288205146789551e-01 9.458371996879577637e-02 4.905732348561286926e-02 3.615261614322662354e-02
1.438865810632705688e-01 1.177414730191230774e-01 2.288453653454780579e-02 -3.207123577594757080e-01 -2.087061060592532158e-03 -2.029295861721038818e-01 -3.729463741183280945e-02 -9.664972126483917236e-02 8.037957362830638885e-03 -1.974290935322642326e-03 -1.464363634586334229e-01 1.440421342849731445e-01 -1.241218745708465576e-01 -1.617877930402755737e-01 -2.275687605142593384e-01 1.851659417152404785e-01 -1.122898682951927185e-01 2.993956021964550018e-02 2.177291065454483032e-01 -3.307768842205405235e-03 1.971861571073532104e-01 -2.125390106812119484e-03 2.920673787593841553e-01 3.202657401561737061e-01 5.359929800033569336e-01 -5.489492416381835938e-02 7.595022022724151611e-02 -8.919422328472137451e-02 1.249676123261451721e-01 5.143749341368675232e-02 -1.660569161176681519e-01 5.171788483858108521e-02
3.403713181614875793e-02 6.936840713024139404e-02 1.271420717239379883e-01 -1.097383350133895874e-01 -6.124109774827957153e-02 -1.571235954761505127e-01 -9.600066393613815308e-02 -5.503851547837257385e-02 -5.876809731125831604e-02 3.726778924465179443e-01 -1.235441267490386963e-01 -2.179561853408813477e-01 -1.002942696213722229e-01 2.813491225242614746e-01 -6.757599115371704102e-02 3.943297546356916428e-03 1.508024483919143677e-01 -2.178031355142593384e-01 1.743465214967727661e-01 4.594680666923522949e-02 9.613119065761566162e-02 1.127357706427574158e-01 1.623668819665908813e-01 1.612543016672134399e-01 3.442907631397247314e-01 3.270024657249450684e-01 3.158139586448669434e-01 -1.281520724296569824e-01 2.866975069046020508e-01 9.608747065067291260e-02 -8.640439808368682861e-02 9.329117834568023682e-02
1.456691324710845947e-01 1.393057852983474731e-01 -1.376851648092269897e-01 -3.096489310264587402e-01 3.251472860574722290e-02 6.884935498237609863e-02 1.571502238512039185e-01 7.481872569769620895e-03 -1.502840872853994370e-02 2.879844605922698975e-01 -1.481268107891082764e-01 -3.870366811752319336e-01 5.235274136066436768e-02 7.972582429647445679e-02 1.165212318301200867e-01 1.340575218200683594e-01 4.190672188997268677e-02 -6.526340544223785400e-02 5.498000234365463257e-02 1.584468334913253784e-01 5.948464944958686829e-02 2.120151966810226440e-01 2.326361387968063354e-01 2.507849633693695068e-01 6.783006340265274048e-02 2.424584329128265381e-01 2.407300472259521484e-01 -9.995531290769577026e-02 1.064448356628417969e-01 1.268332451581954956e-01 2.278724461793899536e-01 -3.288194239139556885e-01
3.336300253868103027e-01 3.507757559418678284e-02 8.500695228576660156e-03 -3.149949610233306885e-01 2.988429367542266846e-02 -1.221852600574493408e-01 5.283875763416290283e-02 -5.124434456229209900e-02 -9.984380751848220825e-02 1.768830567598342896e-01 -2.106193453073501587e-01 -2.888461053371429443e-01 1.307812333106994629e-01 1.588130742311477661e-02 1.894540339708328247e-01 1.888930201530456543e-01 -3.054506843909621239e-03 -9.872367978096008301e-02 1.279038041830062866e-01 4.937383830547332764e-01 4.169168323278427124e-02 8.925326913595199585e-02 8.098451793193817139e-02 2.280287295579910278e-01 -4.203163832426071167e-02 9.386456012725830078e-02 1.052466332912445068e-01 3.990596160292625427e-02 5.169256776571273804e-02 2.915920019149780273e-01 -2.340274751186370850e-01 -7.128797471523284912e-02
4.622203763574361801e-03 1.967233568429946899e-01 -3.166338205337524414e-01 -1.865261644124984741e-01 4.727841168642044067e-02 -1.943458020687103271e-01 -1.619036048650741577e-01 2.112429887056350708e-01 -1.203931495547294617e-01 -1.736809909343719482e-01 -9.838363528251647949e-02 -3.058927357196807861e-01 4.291652888059616089e-02 -4.494182765483856201e-02 -3.812276944518089294e-02 1.965164244174957275e-01 1.544587910175323486e-01 5.629748106002807617e-02 -4.889485985040664673e-02 4.421508014202117920e-01 -1.847796142101287842e-02 -1.997765302658081055e-01 1.580448150634765625e-01 -1.007864326238632202e-01 1.793358772993087769e-01 2.857575416564941406e-01 1.674858480691909790e-01 1.723684221506118774e-01 1.079855561256408691e-01 -6.852011382579803467e-02 -8.976916968822479248e-02 -1.650633215904235840e-01
4.304463788866996765e-02 3.446133807301521301e-02 -1.512210667133331299e-01 -4.352465569972991943e-01 8.853676915168762207e-02 -2.200116068124771118e-01 2.012138813734054565e-01 9.574640542268753052e-02 1.554783135652542114e-01 1.635853201150894165e-01 3.940759971737861633e-02 -2.345582395792007446e-01 -1.896979361772537231e-01 2.262115180492401123e-01 -3.796714916825294495e-02 4.570907354354858398e-02 1.494416967034339905e-03 2.027582824230194092e-01 4.952102527022361755e-02 1.500908136367797852e-01 1.920028775930404663e-02 1.912488043308258057e-01 9.062214940786361694e-02 5.140963941812515259e-02 3.442005440592765808e-02 3.919912874698638916e-01 9.489652514457702637e-02 -3.081580102443695068e-01 4.665968939661979675e-03 3.146864175796508789e-01 -2.136825211346149445e-02 -9.140314161777496338e-02
-2.180643379688262939e-01 2.880544066429138184e-01 -7.666606456041336060e-02 -1.722633689641952515e-01 9.759929776191711426e-02 -3.394115567207336426e-01 -1.658982932567596436e-01 2.144690155982971191e-01 1.299042403697967529e-01 -3.487677499651908875e-02 -2.665530443191528320e-01 1.313719749450683594e-01 -9.474593400955200195e-02 -4.285119101405143738e-02 -6.339313834905624390e-02 1.266712844371795654e-01 3.319815397262573242e-01 -3.669430688023567200e-02 6.681068241596221924e-02 3.170644044876098633e-01 3.829738497734069824e-01 4.024696722626686096e-02 1.283191144466400146e-02 -1.066124141216278076e-01 2.656494975090026855e-01 6.937567889690399170e-02 9.175801277160644531e-02 1.179261878132820129e-02 1.482604295015335083e-01 -9.781894087791442871e-02 1.860383525490760803e-02 -7.866955548524856567e-02
2.319299578666687012e-01 -3.203053027391433716e-02 -1.106159836053848267e-01 -2.786469459533691406e-01 3.682769089937210083e-02 -4.050865769386291504e-01 4.299156367778778076e-02 1.716812700033187866e-01 3.619059622287750244e-01 -8.707207441329956055e-02 -2.165261358022689819e-01 -4.092840850353240967e-02 -7.195544987916946411e-02 8.966492116451263428e-02 6.349372863769531250e-02 6.808657944202423096e-02 2.466892078518867493e-02 5.240074917674064636e-02 1.260387152433395386e-01 3.021516203880310059e-01 1.358810625970363617e-02 3.480967134237289429e-02 2.388606965541839600e-01 4.997751861810684204e-02 -4.635030403733253479e-03 3.286418914794921875e-01 1.236702278256416321e-01 -9.935037232935428619e-03 1.949898153543472290e-01 3.252323567867279053e-01 -1.805732399225234985e-02 -1.024701669812202454e-01
2.203551679849624634e-02 2.630541026592254639e-01 1.368352174758911133e-01 -2.611883729696273804e-02 -3.437564894556999207e-02 -1.237361133098602295e-01 -3.054934442043304443e-01 -2.269495511427521706e-03 -1.616269648075103760e-01 -5.469303950667381287e-02 -1.246091201901435852e-01 -1.096195429563522339e-01 -5.352828279137611389e-02 3.424696624279022217e-02 3.388414978981018066e-01 1.665374934673309326e-01 1.792902350425720215e-01 -3.549665957689285278e-02 -1.725972890853881836e-01 1.440590471029281616e-01 4.790832996368408203e-01 -1.019249036908149719e-01 8.633513748645782471e-02 5.699220672249794006e-02 1.549538224935531616e-01 2.028129994869232178e-01 3.740673065185546875e-01 -1.696543097496032715e-01 1.540150791406631470e-01 -4.601952061057090759e-02 2.875865623354911804e-02 -5.258141830563545227e-02
1.434881053864955902e-02 -4.390964657068252563e-02 -1.843061447143554688e-01 -7.348432391881942749e-02 -6.712524592876434326e-02 -3.052382469177246094e-01 6.974340067245066166e-04 2.370307892560958862e-01 3.030605316162109375e-01 -8.804177492856979370e-02 -3.108752667903900146e-01 -7.039482891559600830e-02 -2.532831132411956787e-01 -2.718445472419261932e-02 1.415819078683853149e-01 -1.355793178081512451e-01 -8.291018009185791016e-02 2.063078619539737701e-02 2.608164250850677490e-01 3.588291108608245850e-01 2.505765855312347412e-01 2.782413661479949951e-01 9.406851232051849365e-02 2.288089320063591003e-02 1.710361689329147339e-01 1.746441125869750977e-01 -2.634876668453216553e-01 -7.590361684560775757e-02 5.237827450037002563e-02 -6.762575358152389526e-03 -9.341815859079360962e-02 -1.719140564091503620e-03
-1.975255608558654785e-01 2.242737859487533569e-01 -9.911840781569480896e-03 -2.530870735645294189e-01 4.690669849514961243e-02 -2.978474497795104980e-01 -1.047643721103668213e-01 1.859390735626220703e-01 2.993738055229187012e-01 -2.222584746778011322e-02 -1.848245710134506226e-01 7.217988371849060059e-02 -8.074766397476196289e-02 -2.003636211156845093e-01 -7.908906787633895874e-02 2.705865204334259033e-01 2.818108797073364258e-01 3.259996697306632996e-02 -5.013415589928627014e-02 2.465917468070983887e-01 3.116797208786010742e-01 1.724160648882389069e-02 3.467223420739173889e-02 -7.363537698984146118e-02 3.555031418800354004e-01 1.235311329364776611e-01 8.643480390310287476e-02 8.085177838802337646e-02 1.343510448932647705e-01 -1.349986791610717773e-01 -9.099401533603668213e-02 -7.982921600341796875e-02
2.303389459848403931e-01 2.229202240705490112e-01 -8.405419439077377319e-02 -2.205315232276916504e-01 1.744849025271832943e-03 -3.143801391124725342e-01 -3.584777712821960449e-01 8.612664043903350830e-02 -2.514736950397491455e-01 3.950938284397125244e-01 -9.524602442979812622e-02 1.052002310752868652e-01 -4.599262401461601257e-02 -1.840837597846984863e-01 -2.350561507046222687e-02 1.948767751455307007e-01 -8.757022023200988770e-02 2.033553086221218109e-02 7.488534902222454548e-04 9.268035739660263062e-02 1.468310058116912842e-01 2.524761110544204712e-02 9.226776659488677979e-02 1.182147711515426636e-01 2.515133023262023926e-01 1.414457410573959351e-01 9.525311738252639771e-02 -1.439403295516967773e-01 1.228979229927062988e-01 2.345268875360488892e-01 3.889459371566772461e-02 2.162082642316818237e-01
1.023406460881233215e-01 1.152905076742172241e-01 3.168735280632972717e-02 -3.216370567679405212e-02 -4.737659916281700134e-02 -1.476002931594848633e-01 1.474967449903488159e-01 3.353686034679412842e-01 -1.866405010223388672e-01 1.402788423001766205e-02 -2.993431091308593750e-01 1.603194177150726318e-01 -1.990447789430618286e-01 1.960112601518630981e-01 -2.547293715178966522e-02 1.380600035190582275e-01 1.034716814756393433e-01 -9.046790748834609985e-02 2.564013898372650146e-01 2.530984282493591309e-01 2.210872322320938110e-01 1.858612895011901855e-01 2.138505727052688599e-01 1.618984192609786987e-01 6.759563833475112915e-02 -2.057243511080741882e-02 1.873770207166671753e-01 -1.465866565704345703e-01 1.540048867464065552e-01 2.107268571853637695e-01 -9.120541065931320190e-02 3.546254336833953857e-01
-1.328776963055133820e-02 3.449749574065208435e-02 -1.190802454948425293e-01 -8.547304570674896240e-02 -6.992352753877639771e-02 -2.684195637702941895e-01 -3.950328826904296875e-01 -1.025084033608436584e-01 6.732604652643203735e-02 -9.133302606642246246e-03 -1.379265785217285156e-01 1.856384566053748131e-03 8.191538602113723755e-02 1.362410403089597821e-04 -1.216042339801788330e-01 9.034680575132369995e-02 -1.259721815586090088e-02 -6.736154854297637939e-02 1.854892224073410034e-01 4.374713897705078125e-01 8.292357623577117920e-02 2.286463081836700439e-01 3.220938742160797119e-01 6.326706707477569580e-02 1.179080903530120850e-01 1.368882060050964355e-01 2.429796382784843445e-02 9.781420975923538208e-02 3.406834304332733154e-01 1.897627413272857666e-01 -1.370259933173656464e-02 -2.964771687984466553e-01
1.105074062943458557e-01 -5.101515352725982666e-02 -6.187009438872337341e-02 -1.037102937698364258e-01 1.797438599169254303e-02 -1.032472476363182068e-01 6.515865679830312729e-03 -8.183206617832183838e-02 2.397612854838371277e-02 -1.671111136674880981e-01 -8.669464290142059326e-02 -2.468117177486419678e-01 1.047874614596366882e-01 -5.156689882278442383e-02 7.835999876260757446e-02 1.666061729192733765e-01 6.376029849052429199e-01 3.746609017252922058e-02 -3.482467960566282272e-03 1.976508498191833496e-01 -5.309676751494407654e-02 2.281266897916793823e-01 1.997911334037780762e-01 1.677210330963134766e-01 2.186352610588073730e-01 2.568183243274688721e-01 2.169792950153350830e-01 -1.392911672592163086e-01 -5.960568413138389587e-02 1.488021165132522583e-01 -1.445383876562118530e-01 1.079683899879455566e-01
9.720057994127273560e-02 1.483226716518402100e-01 -2.647084593772888184e-01 -1.566776037216186523e-01 -4.005143791437149048e-02 -9.675171226263046265e-02 4.565826430916786194e-02 2.516539394855499268e-01 -2.050639241933822632e-01 1.844185441732406616e-01 -1.649505794048309326e-01 -4.301810637116432190e-03 -9.126169979572296143e-02 -5.321523174643516541e-02 -5.613466724753379822e-02 1.446324139833450317e-01 1.858407407999038696e-01 1.236436069011688232e-01 3.830517530441284180e-01 1.083203107118606567e-01 -1.910925060510635376e-01 -3.483851253986358643e-02 2.373701781034469604e-01 3.049379773437976837e-02 1.389392912387847900e-01 3.089677393436431885e-01 2.604671418666839600e-01 3.432531952857971191e-01 2.203901112079620361e-01 -3.459112020209431648e-03 -6.400521844625473022e-02 -5.131466314196586609e-02
1.064570769667625427e-01 2.148206830024719238e-01 -5.420074984431266785e-02 3.671417385339736938e-02 -1.314581632614135742e-01 -2.575683593750000000e-01 -9.427358210086822510e-02 -3.559918329119682312e-02 -7.822002470493316650e-02 1.853751540184020996e-01 -1.826807856559753418e-01 -3.029566630721092224e-02 -3.427016139030456543e-01 -2.369076246395707130e-03 -9.394325315952301025e-02 2.704881131649017334e-01 -1.332554370164871216e-01 -6.456441432237625122e-02 2.063765227794647217e-01 6.955203413963317871e-02 1.018702685832977295e-01 -7.740657776594161987e-02 1.758797764778137207e-01 4.374023377895355225e-01 -5.588944628834724426e-02 1.747380197048187256e-01 3.968715295195579529e-02 -1.689696907997131348e-01 -2.022888958454132080e-01 2.115615308284759521e-01 -3.358439803123474121e-01 -3.586949547752737999e-03
-1.573073118925094604e-02 3.968095034360885620e-02 1.935559958219528198e-01 -5.703909695148468018e-02 -2.429064661264419556e-01 -3.370963782072067261e-02 -1.489655822515487671e-01 -1.313196122646331787e-01 -6.798882782459259033e-02 1.929932087659835815e-02 -2.541121244430541992e-01 -3.101278543472290039e-01 -3.000106811523437500e-01 9.627690166234970093e-02 -1.414148509502410889e-01 2.084565609693527222e-01 5.364341288805007935e-02 7.854576408863067627e-02 2.269827723503112793e-01 3.087149858474731445e-01 3.421764075756072998e-01 4.850952327251434326e-02 1.743020415306091309e-01 1.997793465852737427e-01 1.281489133834838867e-01 -1.809307336807250977e-01 1.012181639671325684e-01 -7.955478131771087646e-02 2.663102746009826660e-01 1.933073550462722778e-01 -4.992968589067459106e-02 8.539281040430068970e-02
1.851412802934646606e-01 4.673171043395996094e-02 7.934758067131042480e-02 -1.751122474670410156e-01 3.076081164181232452e-02 -1.507862359285354614e-01 -1.992847174406051636e-01 9.697377681732177734e-03 -6.274983286857604980e-02 3.154235780239105225e-01 -9.224937111139297485e-02 -1.870696991682052612e-02 -9.824854880571365356e-02 3.148034214973449707e-02 -2.865952625870704651e-02 1.403114646673202515e-01 2.108631283044815063e-01 -1.061059720814228058e-02 5.385299772024154663e-02 2.696156129240989685e-02 1.435693502426147461e-01 1.001063063740730286e-01 3.549450039863586426e-01 2.391481846570968628e-01 1.955594569444656372e-01 4.178906977176666260e-01 3.132841289043426514e-01 -1.501076668500900269e-01 7.954404503107070923e-02 1.277296841144561768e-01 2.754626050591468811e-02 3.172932565212249756e-01
-1.211539730429649353e-01 1.019973605871200562e-01 -4.650452360510826111e-02 -1.458273231983184814e-01 -4.385536611080169678e-01 1.754568330943584442e-02 -1.557065397500991821e-01 7.436110824346542358e-02 7.036545127630233765e-02 4.323151335120201111e-02 -6.792349368333816528e-02 -2.049692161381244659e-02 -2.667129039764404297e-01 -1.629450853215530515e-04 -5.422835797071456909e-02 2.713121175765991211e-01 4.758568406105041504e-01 7.069951295852661133e-02 2.651381194591522217e-01 3.476903438568115234e-01 2.264629006385803223e-01 1.628676056861877441e-02 -6.062214449048042297e-02 1.344650685787200928e-01 2.822275459766387939e-02 2.591007575392723083e-02 1.190243586897850037e-01 9.303845465183258057e-02 8.880588412284851074e-02 8.672057092189788818e-02 -4.373250529170036316e-02 1.788745820522308350e-01
-2.547327578067779541e-01 8.401793241500854492e-02 -3.208943307399749756e-01 5.576573312282562256e-02 1.639405190944671631e-01 -2.616994082927703857e-01 -9.937313199043273926e-02 1.607602089643478394e-01 1.179651170969009399e-01 2.264569550752639771e-01 -2.031850069761276245e-01 -1.222163215279579163e-01 -2.673064470291137695e-01 -2.030081152915954590e-01 -9.305009245872497559e-02 2.641672492027282715e-01 2.213082313537597656e-01 8.748698979616165161e-02 6.867189705371856689e-02 4.362209737300872803e-01 1.743348836898803711e-01 -1.606760174036026001e-02 6.651499122381210327e-02 -5.438928306102752686e-02 2.239294052124023438e-01 1.741715371608734131e-01 6.763917207717895508e-02 -2.192019112408161163e-02 1.443223189562559128e-02 -3.165159747004508972e-02 6.681299302726984024e-03 4.359342157840728760e-02
-2.047783136367797852e-01 6.292789429426193237e-02 -5.811181664466857910e-02 -1.984035819768905640e-01 -8.087174035608768463e-03 -2.542659938335418701e-01 -1.922644674777984619e-02 3.046482242643833160e-02 -1.518047600984573364e-01 -6.144578754901885986e-02 -2.172772735357284546e-01 4.613097012042999268e-02 2.754343152046203613e-01 1.270582973957061768e-01 1.617700308561325073e-01 -3.555919975042343140e-02 3.123184740543365479e-01 3.005504049360752106e-02 -1.704444885253906250e-01 2.193497419357299805e-01 1.676123738288879395e-01 1.105929538607597351e-01 2.813442945480346680e-01 3.151298463344573975e-01 1.085887551307678223e-01 3.812779784202575684e-01 -1.012853160500526428e-02 -3.169035911560058594e-02 2.481195628643035889e-01 1.393963545560836792e-01 1.123208254575729370e-01 5.891750752925872803e-02
1.256812363862991333e-01 5.898704379796981812e-02 -1.181859597563743591e-01 -2.026644200086593628e-01 -1.628682911396026611e-01 -3.472329974174499512e-01 -2.829696238040924072e-01 6.397821754217147827e-02 -2.110223844647407532e-02 9.871582733467221260e-04 2.252886444330215454e-01 -7.477430999279022217e-02 2.661739848554134369e-02 2.528569400310516357e-01 8.534507453441619873e-02 5.105508863925933838e-02 1.652923822402954102e-01 2.873732149600982666e-01 -1.209911257028579712e-01 5.465869605541229248e-02 3.973369896411895752e-01 1.931418031454086304e-01 9.818214178085327148e-02 -1.289540976285934448e-01 3.076319694519042969e-01 1.172163337469100952e-01 -5.082887131720781326e-03 1.235555335879325867e-01 2.255579829216003418e-01 5.434569343924522400e-02 -1.731418222188949585e-01 -8.146589249372482300e-02
-8.455357700586318970e-02 -3.657524287700653076e-02 4.853871185332536697e-03 -2.914958298206329346e-01 7.638917863368988037e-02 -2.174331098794937134e-01 -4.386185109615325928e-01 -1.024901214987039566e-02 -1.596261262893676758e-01 1.557499915361404419e-01 -1.371332351118326187e-02 6.468639243394136429e-03 2.867298014461994171e-02 -1.777856349945068359e-01 1.731524169445037842e-01 1.676225513219833374e-01 1.471350789070129395e-01 1.173757910728454590e-01 1.445322036743164062e-01 -1.652942225337028503e-02 1.903632283210754395e-01 -8.335765451192855835e-02 2.654293477535247803e-01 3.243696875870227814e-03 9.876393526792526245e-02 4.126215577125549316e-01 2.813787460327148438e-01 -3.590840846300125122e-02 2.419169247150421143e-01 1.330737620592117310e-01 -6.744149327278137207e-02 -9.457678347826004028e-02
-6.971853971481323242e-02 1.098087355494499207e-01 -3.347482681274414062e-01 -1.940813213586807251e-01 1.008420512080192566e-01 -3.489124774932861328e-01 -2.277040928602218628e-01 1.996290124952793121e-02 -2.850862219929695129e-02 -1.812942624092102051e-01 -1.652642786502838135e-01 -1.386938393115997314e-01 6.555001437664031982e-02 9.053519368171691895e-02 7.528338581323623657e-02 7.569327950477600098e-02 1.510719656944274902e-01 1.806803494691848755e-01 -7.812310755252838135e-02 2.618772387504577637e-01 1.522176563739776611e-01 2.235619723796844482e-01 2.247303277254104614e-01 -4.244845733046531677e-02 1.945216357707977295e-01 6.430394202470779419e-02 -1.430708467960357666e-01 8.098304271697998047e-02 2.919983267784118652e-01 -2.123821973800659180e-01 -2.514598667621612549e-01 -1.639281362295150757e-01
7.052496075630187988e-02 -1.362699568271636963e-01 -2.016401588916778564e-01 -2.501025497913360596e-01 -1.210012212395668030e-01 -4.470295310020446777e-01 1.494969874620437622e-01 2.829300165176391602e-01 1.063684523105621338e-01 -2.685827389359474182e-02 -8.328309655189514160e-02 -5.353751778602600098e-02 5.708405002951622009e-02 5.021868739277124405e-03 -1.925199776887893677e-01 1.020327210426330566e-01 -1.134005635976791382e-01 7.143790274858474731e-02 5.460060201585292816e-03 9.393794834613800049e-02 1.157956644892692566e-01 2.633155286312103271e-01 1.667251735925674438e-01 -2.985502034425735474e-02 8.610434830188751221e-02 4.120142459869384766e-01 2.229413948953151703e-02 -3.803463876247406006e-01 3.631856816355139017e-04 8.449893444776535034e-02 -2.929564379155635834e-02 1.232754886150360107e-01
-1.502130739390850067e-02 2.329821884632110596e-01 -2.182487249374389648e-01 -3.853936493396759033e-01 -2.198393046855926514e-01 -1.337049454450607300e-01 -1.018089354038238525e-01 2.633383572101593018e-01 -1.131388247013092041e-01 8.107016794383525848e-03 -2.243564128875732422e-01 4.743783548474311829e-02 -1.419018208980560303e-01 5.198852159082889557e-03 3.719884455204010010e-01 1.239523664116859436e-02 1.549614071846008301e-01 3.092217147350311279e-01 7.654972374439239502e-02 1.777974367141723633e-01 4.510179907083511353e-02 -9.415033459663391113e-02 1.237570270895957947e-01 -1.976997256278991699e-01 1.513974666595458984e-01 2.344525456428527832e-01 -7.875333726406097412e-02 -3.319000825285911560e-02 2.058578729629516602e-01 4.179324954748153687e-03 -1.552891433238983154e-01 -7.186874002218246460e-02
1.477108448743820190e-01 -1.484920829534530640e-01 -1.141996830701828003e-01 -2.603540718555450439e-01 7.720121741294860840e-02 2.787784859538078308e-02 1.182350292801856995e-01 3.905733302235603333e-02 -5.498541146516799927e-02 1.149232964962720871e-02 -2.679192125797271729e-01 -3.858150541782379150e-02 -1.301968097686767578e-01 -1.400259602814912796e-02 1.984577625989913940e-02 3.098492324352264404e-01 8.866132050752639771e-02 -4.131480585783720016e-03 5.706707760691642761e-02 4.510667547583580017e-02 3.991994261741638184e-01 2.053124457597732544e-01 1.085752099752426147e-01 1.670068651437759399e-01 5.538690835237503052e-02 5.658063292503356934e-01 9.129379689693450928e-02 5.935648828744888306e-02 -3.919585607945919037e-03 -6.807774305343627930e-02 1.363851428031921387e-01 2.245345860719680786e-01
-1.101670190691947937e-01 1.436786204576492310e-01 -2.091301530599594116e-01 6.058328598737716675e-02 -3.019002974033355713e-01 -9.214417636394500732e-02 1.428904384374618530e-01 -2.423272654414176941e-02 -2.466297708451747894e-02 -1.181905195116996765e-01 1.098718792200088501e-01 -2.620557546615600586e-01 -1.225000917911529541e-01 8.052305877208709717e-02 -1.508839130401611328e-01 1.638814955949783325e-01 -4.724648594856262207e-02 -5.524090677499771118e-02 2.295184582471847534e-01 1.378837674856185913e-01 2.223464250564575195e-01 3.446728736162185669e-02 1.557534635066986084e-01 3.406022787094116211e-01 3.782526850700378418e-01 3.688557446002960205e-02 3.089803755283355713e-01 -2.102648913860321045e-01 1.479398272931575775e-02 2.379638403654098511e-01 -4.349842667579650879e-02 -1.483779102563858032e-01
-3.810721635818481445e-02 1.202545613050460815e-01 -2.880979180335998535e-01 -1.255087107419967651e-01 4.929480142891407013e-03 -3.135691955685615540e-02 -1.489083096385002136e-02 7.955984026193618774e-02 -1.208977997303009033e-01 -1.498717069625854492e-01 2.163314521312713623e-01 -5.077260732650756836e-02 -2.203741073608398438e-01 -8.486637473106384277e-02 -2.846272885799407959e-01 1.275551468133926392e-01 2.452624402940273285e-02 2.965197563171386719e-01 -1.109207049012184143e-01 1.141024231910705566e-01 2.418793588876724243e-01 6.129440292716026306e-02 2.927913367748260498e-01 -3.904583677649497986e-02 9.996003657579421997e-02 1.994163990020751953e-01 4.342636466026306152e-01 1.066853478550910950e-01 1.309839636087417603e-01 8.423022180795669556e-02 -2.761771678924560547e-01 1.570242196321487427e-01
-2.467369884252548218e-01 2.623071894049644470e-02 -2.216966822743415833e-02 -1.304825544357299805e-01 -4.727031290531158447e-02 -5.210704803466796875e-01 -1.668276935815811157e-01 9.756897389888763428e-02 -2.018617540597915649e-01 8.967257291078567505e-02 -1.431757509708404541e-01 -6.851854175329208374e-02 1.841461211442947388e-01 -1.023588478565216064e-01 -1.235959529876708984e-01 1.056907773017883301e-01 2.738887369632720947e-01 5.756397172808647156e-02 6.598577648401260376e-02 3.937505781650543213e-01 6.127473339438438416e-02 -2.921834960579872131e-02 1.982938945293426514e-01 -2.085661143064498901e-02 1.017599180340766907e-01 1.683040708303451538e-01 7.567171752452850342e-02 5.168259143829345703e-02 3.351714611053466797e-01 -1.049582511186599731e-01 -1.563524454832077026e-02 -1.106033846735954285e-01
1.849141418933868408e-01 -1.458355225622653961e-02 -6.613563001155853271e-02 -1.409691274166107178e-01 -3.064609169960021973e-01 -1.869114488363265991e-01 -1.875341981649398804e-01 2.791955834254622459e-03 -2.041635364294052124e-01 2.292520105838775635e-01 -1.037022545933723450e-01 -2.974717877805233002e-02 -1.002064496278762817e-01 8.174695074558258057e-03 2.713582478463649750e-02 1.936830878257751465e-01 -1.420761197805404663e-01 5.764210969209671021e-02 2.255356907844543457e-01 1.488505005836486816e-01 2.286389321088790894e-01 2.104281075298786163e-02 3.131059408187866211e-01 4.499629735946655273e-01 1.097173988819122314e-02 1.055750027298927307e-01 1.555871516466140747e-01 -1.033541783690452576e-01 1.447401344776153564e-01 1.595654934644699097e-01 -1.491963565349578857e-01 2.418735176324844360e-01
1.163100153207778931e-01 1.584669947624206543e-01 5.811633542180061340e-02 -1.080835834145545959e-01 -2.698747068643569946e-02 -3.257343173027038574e-02 -1.178690195083618164e-01 2.983577549457550049e-01 -1.467442959547042847e-01 -1.241807043552398682e-01 -1.337988972663879395e-01 -1.619434505701065063e-01 -2.355781644582748413e-01 -9.574045240879058838e-02 3.798167780041694641e-02 5.719091296195983887e-01 -9.145494550466537476e-02 -1.541387755423784256e-02 -6.566168367862701416e-02 -2.514343708753585815e-02 2.077919840812683105e-01 3.029789589345455170e-02 3.390502631664276123e-01 1.110881194472312927e-01 2.907848358154296875e-01 1.979179233312606812e-01 -9.715770930051803589e-02 -3.634430840611457825e-02 -1.219993606209754944e-01 1.912187598645687103e-02 -8.937736600637435913e-02 -1.570680141448974609e-01
-7.936143130064010620e-02 3.227227367460727692e-03 -9.162508696317672729e-02 -1.595146059989929199e-01 -9.527727030217647552e-03 -2.285848557949066162e-01 -2.203275561332702637e-01 1.856345683336257935e-01 -8.400156348943710327e-02 1.195162683725357056e-01 -1.125545427203178406e-02 1.026906967163085938e-01 -1.332174837589263916e-01 1.023522540926933289e-01 -8.430199325084686279e-02 4.051638245582580566e-01 -4.080465435981750488e-02 -1.559021621942520142e-01 2.584650516510009766e-01 -8.618554472923278809e-02 2.950065135955810547e-01 -1.838025078177452087e-02 2.278342247009277344e-01 6.541629880666732788e-02 4.495715722441673279e-02 2.636549472808837891e-01 2.697191536426544189e-01 2.339951992034912109e-01 8.404459804296493530e-02 3.279991149902343750e-01 -5.000283569097518921e-02 -1.818342953920364380e-01
-1.146457046270370483e-01 -1.338752061128616333e-01 -2.583711147308349609e-01 -2.206914573907852173e-01 2.997770160436630249e-02 -1.647362112998962402e-01 2.304406762123107910e-01 -1.251333504915237427e-01 1.598230749368667603e-02 2.401419728994369507e-01 -2.282874286174774170e-02 -2.031410634517669678e-01 -9.448442608118057251e-02 1.733991056680679321e-01 2.789415717124938965e-01 1.857663244009017944e-01 -4.049357026815414429e-02 -4.110570624470710754e-02 -5.146420001983642578e-02 3.271767199039459229e-01 2.784080803394317627e-01 1.114516481757164001e-01 1.494720131158828735e-01 1.497668176889419556e-01 3.973345458507537842e-02 2.298977226018905640e-01 1.672406643629074097e-01 -1.261885911226272583e-01 1.049381643533706665e-01 3.675192594528198242e-01 -1.039785072207450867e-01 5.202483385801315308e-02
9.645061194896697998e-02 -6.243504583835601807e-02 -1.073158159852027893e-01 9.645996242761611938e-02 5.746975541114807129e-02 -1.691072583198547363e-01 -2.363826846703886986e-03 1.437959522008895874e-01 -8.136553317308425903e-02 -1.673339754343032837e-01 -3.507013618946075439e-01 -3.055141568183898926e-01 -4.490276798605918884e-02 1.114855185151100159e-01 -9.185426682233810425e-02 2.212284654378890991e-01 -1.153246015310287476e-01 5.043020471930503845e-02 4.992894828319549561e-02 1.421899441629648209e-02 3.231203556060791016e-01 8.743994683027267456e-02 1.605507880449295044e-01 1.750441491603851318e-01 6.143885850906372070e-01 2.416367270052433014e-02 -1.160671040415763855e-01 -5.827927030622959137e-03 8.063746243715286255e-02 -6.490775942802429199e-02 -3.296411782503128052e-02 1.571094989776611328e-02
-7.312330417335033417e-03 -1.144829615950584412e-01 -2.092870920896530151e-01 2.924929000437259674e-02 -1.666474938392639160e-01 -3.210730850696563721e-01 -3.399421572685241699e-01 -2.209000289440155029e-01 7.301530987024307251e-02 2.359132282435894012e-02 -1.996294856071472168e-01 -1.413148269057273865e-02 -1.181196570396423340e-01 7.065425068140029907e-02 -8.731340616941452026e-02 1.589473783969879150e-01 3.455689549446105957e-02 -7.241836190223693848e-02 2.890956103801727295e-01 3.582194745540618896e-01 1.884053200483322144e-01 3.504563495516777039e-02 2.569622397422790527e-01 -5.056764557957649231e-02 9.678833186626434326e-03 1.415726691484451294e-01 6.187226250767707825e-02 1.700970381498336792e-01 2.950173616409301758e-01 2.279862761497497559e-01 -2.764888294041156769e-02 -1.813084185123443604e-01
2.480671852827072144e-01 3.519393876194953918e-02 1.256994456052780151e-01 -9.326426684856414795e-02 1.269564311951398849e-02 -7.945138961076736450e-02 -1.591192334890365601e-01 1.168169546872377396e-02 -2.907366678118705750e-02 -9.278209879994392395e-03 -3.646122813224792480e-01 -3.877557218074798584e-01 1.055019199848175049e-01 4.756691399961709976e-03 1.238089054822921753e-01 2.018977105617523193e-01 -6.604995578527450562e-02 -7.618029415607452393e-02 9.753971546888351440e-02 3.252800405025482178e-01 6.111784651875495911e-02 -7.889837771654129028e-02 1.802397519350051880e-01 -2.949141524732112885e-02 -1.702376455068588257e-01 1.914815157651901245e-01 9.327175095677375793e-03 -1.363049633800983429e-02 5.177572369575500488e-01 1.314163655042648315e-01 -6.328605860471725464e-02 -7.248149067163467407e-02
2.013643085956573486e-01 1.323835831135511398e-02 -9.034354984760284424e-02 -2.090213298797607422e-01 -2.324273437261581421e-02 6.178526952862739563e-02 -1.047979071736335754e-01 -1.053986996412277222e-01 -1.195786744356155396e-01 4.909712076187133789e-02 -6.921597570180892944e-02 -1.615383177995681763e-01 -8.561778813600540161e-02 1.186221837997436523e-01 -1.690702885389328003e-01 4.889130890369415283e-01 6.119664758443832397e-02 -1.416450180113315582e-02 4.606804251670837402e-02 4.806395471096038818e-01 2.541901171207427979e-01 9.346465812996029854e-04 3.043302595615386963e-01 2.611673176288604736e-01 7.043315470218658447e-02 6.197496131062507629e-02 1.049569323658943176e-01 2.094939164817333221e-02 2.054947614669799805e-01 1.329268887639045715e-02 1.340041607618331909e-01 3.492012992501258850e-02
1.652288138866424561e-01 -5.563954263925552368e-02 -1.903984695672988892e-01 -1.301064640283584595e-01 -1.659642755985260010e-01 -2.131467610597610474e-01 -2.164039015769958496e-01 3.806040063500404358e-02 6.669862568378448486e-02 2.670092284679412842e-01 -1.928778737783432007e-01 -2.847508192062377930e-01 -1.525998264551162720e-01 -1.125771105289459229e-01 1.845645904541015625e-01 -3.026513149961829185e-04 -1.433876156806945801e-01 3.713123500347137451e-01 -8.436663076281547546e-03 4.383018612861633301e-01 9.059603512287139893e-02 1.345448642969131470e-01 1.748888492584228516e-01 -1.929995045065879822e-02 1.738461703062057495e-01 1.747379601001739502e-01 -9.456247836351394653e-02 -1.371995545923709869e-02 1.687327772378921509e-01 1.455323398113250732e-01 1.611965149641036987e-02 -5.865050852298736572e-02
2.047077864408493042e-01 2.233510166406631470e-01 -4.969951137900352478e-02 -1.008396297693252563e-01 2.585379183292388916e-01 -8.526609092950820923e-02 -4.534543678164482117e-02 7.530525326728820801e-02 -9.041424840688705444e-02 1.309140324592590332e-01 -6.761646270751953125e-02 -2.872315943241119385e-01 -1.558079719543457031e-01 2.678214013576507568e-01 -3.271858021616935730e-02 1.521261930465698242e-01 1.408892273902893066e-01 -8.428187668323516846e-02 -5.786964669823646545e-02 5.733006447553634644e-02 5.516986548900604248e-02 1.193951666355133057e-01 6.161690130829811096e-02 3.287979662418365479e-01 2.938337028026580811e-01 3.651791512966156006e-01 2.567724883556365967e-01 -1.274508237838745117e-01 -4.260749369859695435e-02 -2.870006859302520752e-01 -1.257771402597427368e-01 1.282947063446044922e-01
-4.099776223301887512e-02 1.292069256305694580e-01 -2.403863072395324707e-01 2.594706229865550995e-02 -1.457261741161346436e-01 -4.397594332695007324e-01 -3.037979304790496826e-01 1.509345620870590210e-01 1.530087888240814209e-01 5.114122759550809860e-03 -2.168094962835311890e-01 -5.761761963367462158e-02 1.623646239750087261e-03 -6.028815731406211853e-02 -1.157324016094207764e-01 2.539373338222503662e-01 1.204512864351272583e-01 1.873966175480745733e-05 9.827044606208801270e-02 3.643563389778137207e-01 1.213830262422561646e-01 1.060025840997695923e-01 3.355528116226196289e-01 -1.771976649761199951e-01 -2.981049567461013794e-02 4.496685788035392761e-02 1.640709489583969116e-01 -1.592738740146160126e-02 5.694207549095153809e-02 1.558159887790679932e-01 9.151764214038848877e-02 -2.128880023956298828e-01
1.878397017717361450e-01 4.991046339273452759e-02 -2.204311192035675049e-01 8.858785033226013184e-02 1.861599087715148926e-01 -2.534432709217071533e-01 -1.317195314913988113e-02 1.440218240022659302e-01 6.652471423149108887e-02 2.136026471853256226e-01 -5.379999056458473206e-02 -8.725269883871078491e-02 -8.983182162046432495e-02 -1.024682261049747467e-02 -1.165152341127395630e-01 1.555265039205551147e-01 -5.856083706021308899e-02 5.182603001594543457e-02 4.544908553361892700e-02 3.040637075901031494e-01 2.329249531030654907e-01 2.542215585708618164e-01 4.040183126926422119e-01 -1.649757772684097290e-01 2.454307228326797485e-01 5.222138017416000366e-02 -1.520364880561828613e-01 2.055268883705139160e-01 2.650485932826995850e-01 -9.072986245155334473e-02 -2.192713767290115356e-01 -1.209800690412521362e-01
-2.490258067846298218e-01 1.580968052148818970e-01 -1.800122708082199097e-01 -1.552787870168685913e-01 8.867592364549636841e-02 -2.607170939445495605e-01 -2.574834525585174561e-01 1.093182489275932312e-01 -7.688577473163604736e-02 9.004797041416168213e-02 -1.924880594015121460e-01 -2.500298023223876953e-01 -1.431097686290740967e-01 -1.492781639099121094e-01 -1.730522215366363525e-01 1.277509033679962158e-01 3.778564035892486572e-01 1.383671760559082031e-01 1.814469099044799805e-01 3.688365817070007324e-01 1.442865580320358276e-01 -1.702891290187835693e-01 1.844061166048049927e-02 5.638233851641416550e-03 2.266725599765777588e-01 1.684627830982208252e-01 -8.386155962944030762e-02 8.517175912857055664e-02 7.953015714883804321e-02 4.322963207960128784e-02 1.975969411432743073e-02 -1.267583072185516357e-01
-2.147508040070533752e-02 -3.334622830152511597e-02 -2.075292170047760010e-01 -2.117963582277297974e-01 -8.035647869110107422e-02 -4.023900032043457031e-01 -1.430608611553907394e-02 1.515973806381225586e-01 1.537893712520599365e-01 -3.507722914218902588e-01 -2.728050053119659424e-01 -1.985196471214294434e-01 -3.653217852115631104e-02 -1.256212498992681503e-02 7.056214660406112671e-02 2.453463077545166016e-01 7.626875489950180054e-02 -9.875327348709106445e-02 2.206229567527770996e-01 2.650572657585144043e-01 2.723821401596069336e-01 -9.781063348054885864e-02 4.639793187379837036e-02 5.695408210158348083e-03 4.931372776627540588e-02 1.301193684339523315e-01 -6.399594247341156006e-02 1.744993031024932861e-01 2.093461900949478149e-01 1.637675911188125610e-01 1.702365875244140625e-01 -1.333060264587402344e-01
-3.806128799915313721e-01 2.238875925540924072e-01 -2.684671878814697266e-01 -1.896746456623077393e-01 1.298808008432388306e-01 -4.144307971000671387e-01 -1.261279881000518799e-01 1.173349618911743164e-01 6.742972135543823242e-02 1.647063344717025757e-02 -1.079481765627861023e-01 -1.135638281702995300e-01 -2.825151383876800537e-01 -1.764321625232696533e-01 -1.432901471853256226e-01 9.830395132303237915e-02 5.253941193222999573e-02 1.722306609153747559e-01 1.890178024768829346e-01 3.112737834453582764e-01 1.395287066698074341e-01 -2.632813341915607452e-02 1.858921647071838379e-01 3.428154066205024719e-02 1.229758411645889282e-01 8.859998732805252075e-02 1.751134693622589111e-01 -1.004506573081016541e-01 -7.602606434375047684e-03 6.635420769453048706e-02 -3.234647959470748901e-02 -1.340990960597991943e-01
2.947706282138824463e-01 1.258851736783981323e-01 4.558755829930305481e-02 -2.073562741279602051e-01 -5.777411162853240967e-03 -1.103373616933822632e-01 -1.991844624280929565e-01 -3.247414529323577881e-02 1.406238675117492676e-01 8.927275240421295166e-02 -5.281643867492675781e-01 -2.064766138792037964e-01 9.477770328521728516e-02 -1.481381356716156006e-01 -1.010877043008804321e-01 2.214956581592559814e-01 1.945674046874046326e-02 2.093350142240524292e-01 1.309771090745925903e-01 4.470964148640632629e-02 -5.945098237134516239e-04 6.882939487695693970e-02 1.687677502632141113e-01 -2.191882207989692688e-02 -9.590534865856170654e-02 2.456570118665695190e-01 9.098834544420242310e-02 -4.685075953602790833e-02 2.797567248344421387e-01 8.710638433694839478e-02 -3.031661808490753174e-01 6.982243061065673828e-02
-1.303785294294357300e-01 7.664913684129714966e-02 5.016859620809555054e-02 -1.388854384422302246e-01 -1.162557974457740784e-01 -3.224933519959449768e-02 -2.585118450224399567e-02 -2.588189244270324707e-01 -6.929536163806915283e-02 1.689030975103378296e-02 -1.722411513328552246e-01 2.412887848913669586e-02 -1.880814135074615479e-01 1.449300348758697510e-01 1.555454432964324951e-01 1.791102588176727295e-01 7.758586853742599487e-02 1.962264180183410645e-01 -6.715274602174758911e-02 2.393512427806854248e-01 3.493146300315856934e-01 -4.757703840732574463e-02 2.930742502212524414e-01 1.987927407026290894e-01 -2.685456909239292145e-02 4.644878804683685303e-01 1.619440764188766479e-01 -3.267468810081481934e-01 -2.748606540262699127e-02 6.246916204690933228e-02 1.188794150948524475e-01 2.916938625276088715e-02
1.306569129228591919e-01 8.964207768440246582e-02 -2.186560630798339844e-01 -2.171667516231536865e-01 -2.438487298786640167e-02 -4.580713808536529541e-01 5.590550601482391357e-02 3.106785714626312256e-01 2.163987606763839722e-01 5.522619467228651047e-04 -1.187977343797683716e-01 -1.892408728599548340e-01 8.433694392442703247e-02 1.661768704652786255e-01 8.250308781862258911e-02 1.012772321701049805e-01 -9.549981355667114258e-02 1.043508108705282211e-02 1.262645274400711060e-01 2.912888824939727783e-01 1.195265874266624451e-01 1.065803226083517075e-02 1.691054254770278931e-01 9.024982154369354248e-02 -8.610606193542480469e-02 1.552737951278686523e-01 1.532811075448989868e-01 -1.565799303352832794e-02 2.349254190921783447e-01 3.748089373111724854e-01 -3.773251920938491821e-02 -8.821984380483627319e-02
-9.705744683742523193e-02 1.307850182056427002e-01 -5.755968764424324036e-02 -1.456782668828964233e-01 5.850708112120628357e-02 -4.209841489791870117e-01 -1.675688028335571289e-01 6.462772935628890991e-02 1.493300199508666992e-01 -1.700337529182434082e-01 -1.843553036451339722e-01 -5.020177736878395081e-02 -7.232819497585296631e-02 -7.343499362468719482e-02 -1.749691963195800781e-01 2.946611940860748291e-01 2.177024483680725098e-01 7.648264616727828979e-02 -1.398664712905883789e-01 2.999057173728942871e-01 3.272693753242492676e-01 -1.300727277994155884e-01 3.226750716567039490e-02 6.668067723512649536e-02 1.477908045053482056e-01 1.017529815435409546e-01 1.638925522565841675e-01 7.563196122646331787e-03 3.310394287109375000e-01 -2.086134105920791626e-01 -1.055012345314025879e-01 -6.810888648033142090e-02
1.705719381570816040e-01 2.081263959407806396e-01 -7.679902762174606323e-02 -2.193524092435836792e-01 -3.300052881240844727e-02 1.014889851212501526e-01 -4.777459427714347839e-02 1.241088435053825378e-01 -3.490673378109931946e-02 -1.502947807312011719e-01 8.340615034103393555e-02 -1.567502766847610474e-01 -4.374423995614051819e-02 6.105123087763786316e-02 -3.765588626265525818e-02 2.938000857830047607e-01 -7.799530774354934692e-02 3.419138863682746887e-02 2.970502153038978577e-02 4.641474410891532898e-02 4.548399150371551514e-01 -2.889258861541748047e-01 2.559977173805236816e-01 -1.892739236354827881e-01 1.897725164890289307e-01 1.990613192319869995e-01 3.236134648323059082e-01 -3.005303442478179932e-03 1.099249124526977539e-01 4.643856734037399292e-02 -3.076545596122741699e-01 6.721632927656173706e-02
1.057901978492736816e-02 4.649659097194671631e-01 -1.312366127967834473e-01 -3.392747342586517334e-01 -1.179705932736396790e-01 6.536864489316940308e-02 -5.352755263447761536e-02 1.106787845492362976e-01 -3.974993154406547546e-02 4.457056056708097458e-03 -3.083586096763610840e-01 -1.414845883846282959e-01 -1.891723871231079102e-01 -4.022275656461715698e-02 -9.904460608959197998e-02 2.699262648820877075e-02 2.455380111932754517e-01 1.276219785213470459e-01 -2.734789252281188965e-02 -6.561618647538125515e-04 1.565166264772415161e-01 -9.683497250080108643e-02 1.717261523008346558e-01 -8.966647833585739136e-02 2.288723737001419067e-02 4.590088427066802979e-01 1.879037916660308838e-01 1.206574514508247375e-01 7.180909067392349243e-02 1.367664486169815063e-01 -3.209030255675315857e-02 -1.368017047643661499e-01
-7.562126964330673218e-02 8.042029291391372681e-02 3.359561413526535034e-02 -4.995752498507499695e-02 1.391758620738983154e-01 -1.411477476358413696e-01 -1.144567206501960754e-01 3.144502043724060059e-01 1.651866585016250610e-01 -9.918545186519622803e-02 -3.187353312969207764e-01 8.810076862573623657e-03 -2.956492304801940918e-01 8.735388517379760742e-02 8.042540401220321655e-02 3.587998449802398682e-03 1.234575267881155014e-02 -1.796364411711692810e-02 6.486521661281585693e-02 2.575399875640869141e-01 2.587038874626159668e-01 2.831692099571228027e-01 2.054595053195953369e-01 -2.229552716016769409e-01 3.099363744258880615e-01 2.216683179140090942e-01 -2.791222631931304932e-01 -2.041979581117630005e-01 9.776992350816726685e-02 -4.124327003955841064e-02 -7.828684151172637939e-02 1.913663931190967560e-02
4.849225655198097229e-02 3.617241233587265015e-02 3.186757862567901611e-01 -1.151607856154441833e-01 -1.173583194613456726e-01 -3.512694239616394043e-01 -1.920907050371170044e-01 5.384774133563041687e-02 -9.980298578739166260e-02 1.681830286979675293e-01 4.734003916382789612e-02 -7.261788100004196167e-02 -5.676366761326789856e-02 1.102758869528770447e-01 1.142385154962539673e-01 1.267832368612289429e-01 2.466231882572174072e-01 -9.335701912641525269e-02 1.319936513900756836e-01 -7.241861894726753235e-03 1.365431696176528931e-01 5.743251182138919830e-03 1.037790179252624512e-01 1.871190220117568970e-01 3.755136728286743164e-01 8.416350930929183960e-02 3.925396502017974854e-01 3.328166529536247253e-02 3.332099318504333496e-01 6.835027784109115601e-02 -4.771067574620246887e-02 2.038491964340209961e-01
1.297911256551742554e-01 -7.802129536867141724e-02 -2.162393182516098022e-01 -3.290751278400421143e-01 6.456468254327774048e-02 -6.173966079950332642e-02 9.443715214729309082e-02 -5.451127141714096069e-02 1.850852742791175842e-02 1.372253000736236572e-01 -9.917147457599639893e-02 -1.863100565969944000e-02 -9.603681415319442749e-02 -3.052539750933647156e-02 1.213194653391838074e-01 2.545622885227203369e-01 9.011553227901458740e-02 1.394745111465454102e-01 1.135254427790641785e-01 1.575611382722854614e-01 4.181105494499206543e-01 3.012964129447937012e-01 6.126725301146507263e-02 2.093397378921508789e-01 5.776874348521232605e-02 4.541020989418029785e-01 6.118980795145034790e-02 4.912237077951431274e-02 3.914023982360959053e-04 -8.859334141016006470e-02 1.962180584669113159e-01 2.064032256603240967e-01
-1.740046292543411255e-01 6.350557506084442139e-02 -1.675400137901306152e-01 -1.715119928121566772e-01 1.330262124538421631e-01 -5.030538439750671387e-01 2.808313257992267609e-02 -1.368472427129745483e-01 2.324389070272445679e-01 -1.524466788396239281e-03 -1.203054338693618774e-01 -1.246385499835014343e-01 -1.702199131250381470e-02 -1.468839496374130249e-02 -1.053223982453346252e-01 1.258553266525268555e-01 1.674512326717376709e-01 1.926586627960205078e-01 1.306379563175141811e-03 4.069271385669708252e-01 2.908166050910949707e-01 -1.033695489168167114e-01 2.556912600994110107e-01 1.931949555873870850e-01 8.752697706222534180e-02 1.376254558563232422e-01 1.628954336047172546e-02 -2.034640498459339142e-02 1.892576217651367188e-01 -7.774465531110763550e-02 -2.811548858880996704e-02 8.835855126380920410e-02
-1.081511154770851135e-01 1.869264692068099976e-01 -3.594068288803100586e-01 -1.477509289979934692e-01 -1.297938525676727295e-01 1.296941936016082764e-01 -1.061831787228584290e-01 6.040461361408233643e-02 -2.219945937395095825e-01 -4.058836773037910461e-02 1.696231402456760406e-02 -2.504990994930267334e-01 2.600587718188762665e-02 -1.299339234828948975e-01 -2.440182864665985107e-01 7.644615322351455688e-02 1.996377408504486084e-01 1.698676645755767822e-01 -9.996376931667327881e-02 1.900730133056640625e-01 -2.525351941585540771e-02 2.121533900499343872e-01 2.132593691349029541e-01 1.249721180647611618e-02 2.757923305034637451e-01 1.337195038795471191e-01 2.915075123310089111e-01 -2.084538638591766357e-01 3.854926675558090210e-02 2.194016277790069580e-01 -1.713904589414596558e-01 2.221932709217071533e-01
2.103078067302703857e-01 6.741234660148620605e-02 4.378734529018402100e-02 -2.654496021568775177e-02 -2.877133199945092201e-03 -3.953270018100738525e-01 -3.262909352779388428e-01 2.089298069477081299e-01 -8.210235089063644409e-02 -4.219932109117507935e-02 -1.172692477703094482e-01 -2.574058994650840759e-02 1.104370728135108948e-01 1.476949453353881836e-01 1.461481600999832153e-01 -1.766146123409271240e-01 3.553172200918197632e-02 4.447099193930625916e-02 -2.755199968814849854e-01 4.248368553817272186e-03 3.177217841148376465e-01 8.585987985134124756e-02 3.123045563697814941e-01 5.053409188985824585e-02 2.743053138256072998e-01 2.704287767410278320e-01 1.036806926131248474e-01 1.435315012931823730e-01 2.395555675029754639e-01 7.093933224678039551e-02 -2.203905023634433746e-02 -4.989421740174293518e-02
6.777015328407287598e-02 6.693181395530700684e-02 1.616273522377014160e-01 -4.516439512372016907e-02 -1.055030152201652527e-01 -1.907727271318435669e-01 -5.140756070613861084e-02 -2.087210118770599365e-02 -4.476694762706756592e-02 3.794440329074859619e-01 -2.085993587970733643e-01 -9.398069232702255249e-02 -3.237797319889068604e-01 1.146480068564414978e-01 3.834983333945274353e-03 -2.952445670962333679e-02 1.808835864067077637e-01 -1.342112421989440918e-01 1.629993170499801636e-01 -6.593322008848190308e-02 1.391873210668563843e-01 5.934624001383781433e-02 1.173372045159339905e-01 3.222769498825073242e-02 3.026010692119598389e-01 4.034134745597839355e-01 1.580571085214614868e-01 -2.302045822143554688e-01 4.894381761550903320e-02 -2.203597920015454292e-03 -3.128987550735473633e-01 2.074309140443801880e-01
6.286869198083877563e-02 1.556231081485748291e-01 -3.115358054637908936e-01 -2.707502543926239014e-01 -6.382060796022415161e-02 -1.367780864238739014e-01 -1.283195614814758301e-01 3.453782200813293457e-01 -2.860607504844665527e-01 1.580268740653991699e-01 -1.123065054416656494e-01 -1.967817842960357666e-01 -1.652535349130630493e-01 -2.334329336881637573e-01 5.219622049480676651e-03 1.015343517065048218e-02 2.185391932725906372e-01 2.163069695234298706e-01 2.295149117708206177e-01 3.003231883049011230e-01 -2.919137664139270782e-02 -1.003519296646118164e-01 1.472799926996231079e-01 -1.059289369732141495e-02 1.961725503206253052e-01 -4.341763630509376526e-02 -1.092880144715309143e-01 -5.713041126728057861e-02 3.307775408029556274e-02 4.414677992463111877e-02 -2.716602981090545654e-01 1.737309619784355164e-02
-8.205210417509078979e-02 2.550945281982421875e-01 -3.271948099136352539e-01 -3.228461742401123047e-01 -3.583198785781860352e-02 -7.713872939348220825e-02 -3.975465148687362671e-02 2.234775573015213013e-01 -3.193771839141845703e-01 1.439382284879684448e-01 -1.056917980313301086e-01 -1.960184723138809204e-01 1.289557944983243942e-02 -2.153713852167129517e-01 1.194892376661300659e-01 1.850326955318450928e-01 1.695762723684310913e-01 1.960637420415878296e-01 3.156053125858306885e-01 3.224940001964569092e-01 1.062477454543113708e-01 -4.951517283916473389e-02 -1.665785908699035645e-03 -7.746344059705734253e-02 1.601825803518295288e-01 -4.109481349587440491e-02 -4.538404941558837891e-02 -4.090252891182899475e-02 8.990383148193359375e-02 2.068023383617401123e-02 -2.459294050931930542e-01 -1.223640237003564835e-02
2.049557417631149292e-01 2.334430217742919922e-01 1.078939158469438553e-02 9.866560809314250946e-03 3.044451475143432617e-01 6.682870537042617798e-02 7.710588723421096802e-02 -1.084715053439140320e-01 2.086207084357738495e-02 -2.696790993213653564e-01 -1.714290678501129150e-01 -1.292942762374877930e-01 -4.923529922962188721e-02 -5.262290942482650280e-04 -1.285564899444580078e-02 3.740188181400299072e-01 -1.864487677812576294e-02 1.035866066813468933e-01 1.889711320400238037e-01 3.995088487863540649e-02 2.242635041475296021e-01 1.415373086929321289e-01 9.707699716091156006e-02 1.401341259479522705e-01 2.213612347841262817e-01 5.605347752571105957e-01 6.581766158342361450e-02 4.340618476271629333e-02 -6.115918513387441635e-03 6.147056072950363159e-02 -5.385413393378257751e-02 5.261133238673210144e-02
-3.521670773625373840e-02 4.332787916064262390e-02 2.982693910598754883e-02 -1.641579568386077881e-01 -2.159704454243183136e-02 -4.156082570552825928e-01 -6.412334740161895752e-02 4.284457117319107056e-02 -7.852566242218017578e-02 -1.407565474510192871e-01 -1.285675913095474243e-01 -3.382688164710998535e-01 -1.244775801897048950e-01 -1.600771546363830566e-01 1.222668401896953583e-02 4.444583877921104431e-02 2.943615615367889404e-01 -1.257122755050659180e-01 1.824465543031692505e-01 2.414035648107528687e-01 1.637943536043167114e-01 -2.662473917007446289e-01 1.044701114296913147e-01 -4.015752673149108887e-02 6.513638049364089966e-02 3.172454610466957092e-02 5.254577845335006714e-02 2.264413237571716309e-01 3.755896687507629395e-01 1.922892928123474121e-01 2.359247580170631409e-02 -2.181271463632583618e-01
1.441339999437332153e-01 2.273102849721908569e-01 -2.358155697584152222e-02 -1.178542524576187134e-01 1.327206641435623169e-01 -1.745503842830657959e-01 -3.064851649105548859e-02 1.993383467197418213e-02 -1.522736102342605591e-01 5.229414626955986023e-02 -3.501321673393249512e-01 -2.690870165824890137e-01 -5.263219121843576431e-03 1.298307478427886963e-01 5.891348049044609070e-02 3.156992495059967041e-01 -4.315682128071784973e-02 -8.867584168910980225e-02 1.641742885112762451e-02 3.121067285537719727e-01 -5.300009250640869141e-02 -6.187069043517112732e-02 2.012270390987396240e-01 3.050322532653808594e-01 -1.178193315863609314e-01 -5.321471765637397766e-02 2.081071287393569946e-01 1.228020861744880676e-01 2.945823222398757935e-02 4.164372384548187256e-01 -1.586969941854476929e-01 -2.435200102627277374e-02
3.776666894555091858e-02 2.325138002634048462e-01 -2.115868330001831055e-01 -8.192819356918334961e-02 3.405377641320228577e-02 -2.312414944171905518e-01 -4.785032868385314941e-01 -1.232971064746379852e-02 -1.599116474390029907e-01 2.448515146970748901e-01 -4.189267754554748535e-02 -1.191126108169555664e-01 -1.593536324799060822e-02 -1.476988643407821655e-01 -1.261242628097534180e-01 1.724395304918289185e-01 2.713762968778610229e-02 -1.458805352449417114e-01 2.551751397550106049e-02 5.894412100315093994e-02 -4.512216150760650635e-02 -4.189174622297286987e-03 8.905270695686340332e-02 2.408639155328273773e-02 4.606726765632629395e-01 2.330386638641357422e-01 1.312409788370132446e-01 -1.862089931964874268e-01 2.107176184654235840e-01 1.982138454914093018e-01 1.130362600088119507e-02 -3.393856436014175415e-02
2.183558344841003418e-01 2.615457177162170410e-01 2.427044212818145752e-01 -1.418645586818456650e-02 -1.567258834838867188e-01 7.483958452939987183e-02 4.338400810956954956e-02 2.017215639352798462e-01 1.737573929131031036e-02 -1.033032834529876709e-01 -3.490648269653320312e-01 -7.402787357568740845e-02 -1.557726263999938965e-01 1.265138834714889526e-01 -6.931159645318984985e-02 7.088041305541992188e-02 2.348436713218688965e-01 1.544125676155090332e-01 1.912713050842285156e-01 3.777425289154052734e-01 1.712010800838470459e-01 1.204857081174850464e-01 1.707563251256942749e-01 2.101800963282585144e-02 1.891523599624633789e-01 1.043728552758693695e-02 1.193241178989410400e-01 -2.694875001907348633e-01 1.812638789415359497e-01 1.924761831760406494e-01 -1.142333224415779114e-01 1.620922684669494629e-01
-1.354427933692932129e-01 1.483517140150070190e-01 -1.374209076166152954e-01 -4.748827815055847168e-01 -1.281837522983551025e-01 -1.323346793651580811e-01 -1.402853429317474365e-01 3.631940186023712158e-01 -5.450036749243736267e-02 -6.179259717464447021e-02 -9.830364584922790527e-02 -1.383718997240066528e-01 -4.238941520452499390e-02 4.009449109435081482e-02 4.173154234886169434e-01 4.748416319489479065e-02 1.850793808698654175e-01 -1.106502208858728409e-02 -1.106670009903609753e-03 8.981020748615264893e-02 6.189467012882232666e-02 -1.409951448440551758e-01 1.973730176687240601e-01 -4.435564950108528137e-02 7.575484365224838257e-02 3.301635384559631348e-01 -1.569046378135681152e-01 -1.016725413501262665e-02 2.455451190471649170e-01 -2.546148747205734253e-02 -7.911467552185058594e-02 -2.362477965652942657e-02
-5.070535838603973389e-02 1.183808147907257080e-01 -3.352833390235900879e-01 -2.286334037780761719e-01 -2.690043114125728607e-02 -1.301451474428176880e-01 -2.837853133678436279e-02 3.929127752780914307e-01 -3.104751408100128174e-01 1.458465605974197388e-01 1.191577967256307602e-02 -1.997104436159133911e-01 -2.156378030776977539e-01 -1.488751620054244995e-01 -1.595684140920639038e-01 3.961263224482536316e-02 1.491440087556838989e-01 1.841006278991699219e-01 3.493544161319732666e-01 7.875560969114303589e-02 3.619563579559326172e-02 -1.545461714267730713e-01 1.488124132156372070e-01 -8.624280989170074463e-02 1.678033769130706787e-01 5.031349509954452515e-02 7.242179661989212036e-02 8.415948599576950073e-03 2.727054059505462646e-01 1.811857223510742188e-01 -9.899473190307617188e-02 1.804274134337902069e-02
-2.348037362098693848e-01 1.823340952396392822e-01 -1.418684329837560654e-02 -1.151725798845291138e-01 3.409074991941452026e-02 -3.383706808090209961e-01 -3.049668967723846436e-01 1.301828920841217041e-01 1.655384004116058350e-01 1.790799647569656372e-01 -2.777537405490875244e-01 9.375614672899246216e-02 -1.051048114895820618e-01 -1.769520938396453857e-01 -2.216013371944427490e-01 1.018239557743072510e-01 2.382947951555252075e-01 5.629310384392738342e-02 9.225740283727645874e-02 3.320315778255462646e-01 1.714688539505004883e-01 1.175741553306579590e-01 1.597129851579666138e-01 -8.645651489496231079e-02 2.106639742851257324e-01 -3.096808120608329773e-02 2.425380349159240723e-01 1.502656564116477966e-02 2.246121466159820557e-01 -7.616396248340606689e-02 -2.287532389163970947e-02 -9.602286666631698608e-02
2.499865889549255371e-01 2.686683274805545807e-02 -1.440704911947250366e-01 -1.517986357212066650e-01 -7.786246947944164276e-03 8.334867656230926514e-02 5.843220744282007217e-03 -2.832265496253967285e-01 -2.217644900083541870e-01 -3.551996778696775436e-03 -3.033794462680816650e-01 -8.100159466266632080e-02 -2.200968712568283081e-01 1.033497005701065063e-01 -5.594673752784729004e-02 1.192933768033981323e-01 1.895201802253723145e-01 6.477604806423187256e-02 1.237280741333961487e-01 2.778271734714508057e-01 1.545241475105285645e-01 1.747746467590332031e-01 1.727115958929061890e-01 2.728566229343414307e-01 1.799537241458892822e-01 -2.060484886169433594e-01 2.631323635578155518e-01 -8.142776042222976685e-02 3.317416012287139893e-01 1.618435233831405640e-01 -5.065767094492912292e-02 -2.479319088160991669e-02
1.694238930940628052e-01 -8.654092997312545776e-02 -2.474602125585079193e-02 -2.539816498756408691e-01 -7.169645279645919800e-02 -2.879745066165924072e-01 -8.413071744143962860e-03 2.854917570948600769e-02 6.210020557045936584e-02 8.220703154802322388e-02 -3.720695674419403076e-01 -1.736425906419754028e-01 -2.666547298431396484e-01 1.399160325527191162e-01 4.374891892075538635e-02 -1.509356796741485596e-01 -2.768656611442565918e-02 1.737604439258575439e-01 2.194205373525619507e-01 1.685749739408493042e-01 1.393964290618896484e-01 1.157579272985458374e-01 1.626876741647720337e-01 -1.317831277847290039e-01 2.658943459391593933e-02 3.180196881294250488e-01 3.278589844703674316e-01 8.366835862398147583e-02 -1.902563273906707764e-01 2.630380690097808838e-01 4.115499183535575867e-02 -8.688933402299880981e-02
-1.712606996297836304e-01 -1.940034329891204834e-01 -6.967256311327219009e-03 -1.477202773094177246e-01 7.294058799743652344e-02 -3.620178401470184326e-01 -1.888888180255889893e-01 2.514318749308586121e-02 -2.097501605749130249e-01 -2.434787899255752563e-01 -5.482288450002670288e-02 -1.858304589986801147e-01 -2.387122623622417450e-02 3.057029098272323608e-02 2.193215191364288330e-01 8.490675687789916992e-02 2.570207715034484863e-01 2.890723347663879395e-01 -1.841666549444198608e-02 1.745154410600662231e-01 2.910804748535156250e-02 -6.368982046842575073e-02 2.431350499391555786e-01 9.556475281715393066e-02 2.432519048452377319e-01 1.016614586114883423e-01 6.107044219970703125e-02 -1.685234159231185913e-01 -1.080193966627120972e-01 2.729743123054504395e-01 -1.641326099634170532e-01 -2.692875564098358154e-01
3.906726837158203125e-03 3.649362921714782715e-02 -2.241974696516990662e-03 1.140754744410514832e-01 -1.534451730549335480e-02 -1.360642910003662109e-01 -9.548106789588928223e-02 1.395318657159805298e-01 1.063845530152320862e-01 3.372542187571525574e-02 -9.459246695041656494e-02 5.607881769537925720e-02 -1.009417176246643066e-01 -1.463538855314254761e-01 3.414420410990715027e-02 4.826528206467628479e-02 -2.670348994433879852e-02 -1.210951805114746094e-01 6.645231693983078003e-02 4.913241565227508545e-01 4.713545367121696472e-02 1.588482856750488281e-01 2.572520375251770020e-01 1.127049252390861511e-01 3.922986388206481934e-01 1.716809272766113281e-01 -2.634438276290893555e-01 -1.174681354314088821e-03 2.559991478919982910e-01 1.346306502819061279e-01 -2.949806749820709229e-01 -2.960896193981170654e-01
7.966865599155426025e-02 3.279067277908325195e-01 -1.483839005231857300e-01 -1.969707310199737549e-01 -1.222232729196548462e-01 -4.508382454514503479e-02 -1.039942726492881775e-01 1.255320906639099121e-01 -2.796854972839355469e-01 1.879583895206451416e-01 -1.744182854890823364e-01 1.028103232383728027e-01 -2.441567480564117432e-01 7.160783559083938599e-02 -2.702931687235832214e-02 1.386094540357589722e-01 3.164890110492706299e-01 2.364885956048965454e-01 1.793937236070632935e-01 8.490563370287418365e-03 1.220087185502052307e-01 1.631049960851669312e-01 1.395135968923568726e-01 7.874276489019393921e-02 6.446823477745056152e-02 3.868681788444519043e-01 5.470114760100841522e-03 1.902852207422256470e-01 1.916533261537551880e-01 -3.383328393101692200e-02 -4.886140674352645874e-02 -2.381562590599060059e-01
1.785921454429626465e-01 1.726951450109481812e-01 -1.606698781251907349e-01 -2.055832147598266602e-01 -1.047845706343650818e-01 -3.846721351146697998e-01 -2.166180312633514404e-01 -6.840973347425460815e-02 -3.632071018218994141e-01 2.107985913753509521e-01 1.291571930050849915e-02 3.890777006745338440e-02 -1.007522195577621460e-01 -1.749636530876159668e-01 3.788742469623684883e-03 3.135832250118255615e-01 4.532176256179809570e-02 6.338882446289062500e-02 1.258222311735153198e-01 9.795846045017242432e-02 6.478018313646316528e-02 7.129828631877899170e-02 2.438806550344452262e-04 -1.375197470188140869e-01 1.216158866882324219e-01 2.511990666389465332e-01 -1.082283258438110352e-01 -2.710428535938262939e-01 2.983553111553192139e-01 1.679686307907104492e-01 -2.625166997313499451e-02 -4.265801608562469482e-02
-6.602685153484344482e-02 -3.909161780029535294e-03 -2.238857150077819824e-01 6.949598342180252075e-02 3.339098021388053894e-02 -1.306468695402145386e-01 -6.182357203215360641e-03 3.660364747047424316e-01 1.209905371069908142e-01 -1.634145677089691162e-01 3.150668740272521973e-02 -2.942117154598236084e-01 -2.573684453964233398e-01 7.280862890183925629e-03 2.299041599035263062e-01 -2.836225740611553192e-02 -1.408399492502212524e-01 7.069823145866394043e-02 2.035389095544815063e-02 1.140925958752632141e-01 1.816456019878387451e-01 2.234282046556472778e-01 3.126685917377471924e-01 -1.485114991664886475e-01 3.010089993476867676e-01 2.227493226528167725e-01 -8.824298530817031860e-02 -2.982031702995300293e-01 1.762576028704643250e-02 2.717268094420433044e-02 -2.208951115608215332e-01 1.088147982954978943e-01
-7.853350043296813965e-02 1.256295889616012573e-01 2.335698306560516357e-01 -2.058660537004470825e-01 -1.125792935490608215e-01 -1.711762249469757080e-01 -1.149624511599540710e-01 1.633348912000656128e-01 5.659119039773941040e-02 1.750321984291076660e-01 -1.433278061449527740e-02 -6.002091988921165466e-02 -6.831420958042144775e-02 2.299048900604248047e-01 -2.201797664165496826e-01 -3.096635453402996063e-02 2.877726852893829346e-01 1.181091070175170898e-01 9.816308319568634033e-02 1.171654388308525085e-01 1.067249923944473267e-01 8.359140157699584961e-02 2.147350758314132690e-01 3.347456753253936768e-01 2.247955501079559326e-01 2.436517328023910522e-01 2.986241579055786133e-01 -7.495373487472534180e-02 1.830634921789169312e-01 1.344099491834640503e-01 1.603694632649421692e-02 3.184914588928222656e-01
-1.665508151054382324e-01 -2.086094617843627930e-01 -2.572492957115173340e-01 -6.852944195270538330e-02 -7.075169682502746582e-02 -2.081778794527053833e-01 5.400109663605690002e-02 9.859196841716766357e-02 -2.385975094512104988e-03 8.634450286626815796e-02 -3.830783069133758545e-02 -9.684441983699798584e-02 -3.081270158290863037e-01 -4.006769955158233643e-01 8.780493587255477905e-02 3.136148154735565186e-01 2.627865644171833992e-03 1.232114955782890320e-01 2.483031302690505981e-01 3.704284429550170898e-01 8.417843282222747803e-02 -1.888929754495620728e-01 1.162301823496818542e-01 1.977337598800659180e-01 1.528763920068740845e-01 1.629896610975265503e-01 1.937876455485820770e-02 -1.629860401153564453e-01 2.332640066742897034e-02 1.339425444602966309e-01 -8.968681097030639648e-02 -6.475958973169326782e-02
1.966477483510971069e-01 5.883511900901794434e-02 -1.371199488639831543e-01 -7.241925597190856934e-02 2.082834839820861816e-01 -3.716746270656585693e-01 -1.791686266660690308e-01 1.353147327899932861e-01 3.311102092266082764e-02 3.779540210962295532e-02 -1.630447804927825928e-01 2.701821178197860718e-02 -1.171621531248092651e-01 1.263801604509353638e-01 8.958286046981811523e-02 -4.228092730045318604e-03 1.723250895738601685e-01 1.227316483855247498e-01 2.651757933199405670e-02 2.390757948160171509e-01 1.099854558706283569e-01 2.805571854114532471e-01 2.612111270427703857e-01 3.628724953159689903e-03 2.202325500547885895e-02 2.453184723854064941e-01 -5.966717377305030823e-02 2.488639950752258301e-01 3.514610603451728821e-02 2.761849164962768555e-01 -1.712742149829864502e-01 -3.736644387245178223e-01
1.499143838882446289e-01 1.422547399997711182e-01 3.784504532814025879e-02 4.441904835402965546e-03 3.314338624477386475e-02 -3.354917094111442566e-02 1.198890134692192078e-01 3.458505570888519287e-01 -8.924758434295654297e-02 -5.477648228406906128e-02 -1.714147180318832397e-01 6.826774030923843384e-02 -2.633183896541595459e-01 2.594578266143798828e-01 8.916294574737548828e-02 1.381846070289611816e-01 1.371114403009414673e-01 -5.965430662035942078e-02 2.362846136093139648e-01 3.144178986549377441e-01 1.036344617605209351e-01 8.591536432504653931e-02 4.582954570651054382e-02 4.708722606301307678e-02 4.769870266318321228e-02 1.704474389553070068e-01 9.927728772163391113e-02 -2.581285536289215088e-01 2.228587716817855835e-01 2.490309178829193115e-01 -3.030122816562652588e-02 4.370555579662322998e-01
-5.216205492615699768e-02 3.166147768497467041e-01 -9.391245245933532715e-02 2.034293562173843384e-01 -9.860460460186004639e-02 8.837004005908966064e-02 5.154808610677719116e-02 2.120363116264343262e-01 -1.604048758745193481e-01 -1.724992319941520691e-02 -1.084484457969665527e-01 -1.371270865201950073e-01 1.504229288548231125e-02 2.665528282523155212e-02 3.449860215187072754e-02 3.354062736034393311e-01 4.392527341842651367e-01 -7.606601715087890625e-02 -9.894587099552154541e-02 1.952504068613052368e-01 3.053718209266662598e-01 -2.797574400901794434e-01 7.357515394687652588e-02 1.370287239551544189e-01 1.530113369226455688e-01 1.979603618383407593e-01 2.414926886558532715e-01 -3.552030771970748901e-02 -4.977142438292503357e-03 1.872725933790206909e-01 1.039138957858085632e-01 6.542134098708629608e-03
1.818497478961944580e-01 -3.871695324778556824e-02 1.675217412412166595e-02 -8.624484390020370483e-02 -4.739105701446533203e-02 -2.116420269012451172e-01 -2.344695664942264557e-02 -1.280429307371377945e-02 -5.683796852827072144e-02 -3.383202552795410156e-01 -4.806287586688995361e-02 -3.101898133754730225e-01 4.282771423459053040e-02 -9.533882141113281250e-03 1.176842898130416870e-01 3.144514188170433044e-02 5.661403015255928040e-02 5.010379478335380554e-02 2.218127101659774780e-01 -1.483346819877624512e-01 4.043391048908233643e-01 -1.496985107660293579e-01 3.689969778060913086e-01 2.681802511215209961e-01 1.614233553409576416e-01 -4.525925032794475555e-03 3.714021146297454834e-01 -1.394013315439224243e-01 6.579344719648361206e-02 1.076639071106910706e-01 -1.312525290995836258e-02 8.085232973098754883e-02
1.704096645116806030e-01 8.165497332811355591e-02 -1.197792664170265198e-01 -2.447631508111953735e-01 4.287347197532653809e-02 -1.557996273040771484e-01 1.442851722240447998e-01 -1.708913147449493408e-01 -2.970548868179321289e-01 1.400581747293472290e-01 6.201991066336631775e-02 -1.249679177999496460e-01 -1.598059386014938354e-01 -1.964592784643173218e-01 2.609176039695739746e-01 3.552787303924560547e-01 -6.395757198333740234e-03 1.025845669209957123e-02 2.145779877901077271e-01 2.394516021013259888e-01 1.795511990785598755e-01 1.147161051630973816e-01 1.460479050874710083e-01 2.766212522983551025e-01 1.846056133508682251e-01 2.243453711271286011e-01 3.463065996766090393e-02 1.465217024087905884e-01 -9.737323969602584839e-02 3.764268010854721069e-02 -2.271262258291244507e-01 1.086708381772041321e-01
1.734011918306350708e-01 1.981164813041687012e-01 2.555218711495399475e-02 -1.518628746271133423e-01 -2.262535989284515381e-01 6.068281829357147217e-02 5.507073178887367249e-02 2.349755913019180298e-01 7.801469415426254272e-02 -1.801432222127914429e-01 -3.272156119346618652e-01 -6.823772192001342773e-02 -1.919535547494888306e-01 1.337089687585830688e-01 1.324768085032701492e-02 1.002652272582054138e-01 2.276489585638046265e-01 2.842940622940659523e-03 2.847697138786315918e-01 2.227737754583358765e-01 1.780282855033874512e-01 1.327709704637527466e-01 1.558186262845993042e-01 9.750522440299391747e-04 1.244396790862083435e-01 -7.814022153615951538e-02 5.567985773086547852e-02 -3.329040706157684326e-01 3.027887642383575439e-01 1.758614331483840942e-01 -7.317590713500976562e-02 2.428864538669586182e-01
-4.167205467820167542e-02 3.420588374137878418e-01 4.136962443590164185e-02 6.268774718046188354e-02 -4.065552055835723877e-01 -4.409068822860717773e-02 1.003635972738265991e-01 1.060774251818656921e-01 -1.161573454737663269e-01 -1.265439987182617188e-01 -2.115214020013809204e-01 -1.854854524135589600e-01 -1.505597978830337524e-01 5.487995594739913940e-02 -1.539112329483032227e-01 1.881655603647232056e-01 3.372273147106170654e-01 -6.503590196371078491e-02 1.299070268869400024e-01 2.390692085027694702e-01 3.250240162014961243e-02 2.039879113435745239e-01 1.074463874101638794e-01 2.839725911617279053e-01 3.385757561773061752e-03 -1.885799318552017212e-02 2.431602030992507935e-01 1.636425219476222992e-02 4.192345589399337769e-02 5.968625470995903015e-02 -3.174582719802856445e-01 3.063366375863552094e-02
-2.227222174406051636e-01 2.314755618572235107e-01 -7.766249589622020721e-03 -2.559243440628051758e-01 1.634179428219795227e-02 -3.008081614971160889e-01 -2.036618143320083618e-01 1.961564421653747559e-01 1.367893815040588379e-01 5.605149269104003906e-02 -2.476782202720642090e-01 9.430016577243804932e-02 -6.498993933200836182e-02 -1.746724843978881836e-01 -1.247125044465065002e-01 1.261337995529174805e-01 2.939694225788116455e-01 6.725534051656723022e-02 -8.706936612725257874e-03 3.155836164951324463e-01 1.301067024469375610e-01 -8.472339250147342682e-03 2.435688972473144531e-01 -1.314618736505508423e-01 3.053256571292877197e-01 3.943459689617156982e-02 2.471924126148223877e-01 1.357823461294174194e-01 1.538915038108825684e-01 -1.369276493787765503e-01 -6.754746194928884506e-03 -3.530144691467285156e-02
-7.306444644927978516e-02 2.049756348133087158e-01 -1.419430375099182129e-01 -3.800283074378967285e-01 -9.138337522745132446e-02 3.323256224393844604e-02 -3.699682652950286865e-02 4.743335023522377014e-02 -1.930054724216461182e-01 9.691233187913894653e-02 -2.258271276950836182e-01 2.704107016324996948e-02 -1.956742852926254272e-01 2.289246618747711182e-01 4.996931552886962891e-02 2.425244450569152832e-01 8.095686882734298706e-02 -7.373047620058059692e-02 3.082230091094970703e-01 -1.164797991514205933e-01 1.188927739858627319e-01 1.779798567295074463e-01 1.111891493201255798e-01 -7.100012619048357010e-03 1.101254820823669434e-01 3.079503178596496582e-01 2.434077262878417969e-01 1.679694354534149170e-01 2.454059273004531860e-01 1.148532778024673462e-01 -2.646199166774749756e-01 -8.930321037769317627e-02
4.937422648072242737e-02 7.885399274528026581e-03 -7.138883322477340698e-02 -2.994651198387145996e-01 -2.604617178440093994e-01 -2.668145895004272461e-01 2.857029438018798828e-02 5.415633786469697952e-03 -3.200003504753112793e-01 -2.895880676805973053e-02 1.744950264692306519e-01 -1.199900656938552856e-01 -4.730119556188583374e-02 -9.889856725931167603e-02 -2.513937950134277344e-01 2.413301020860671997e-01 -2.046418376266956329e-02 1.734949946403503418e-01 2.423405274748802185e-02 1.014806106686592102e-01 -1.694005727767944336e-01 -5.966533441096544266e-03 2.783714234828948975e-01 -2.809282205998897552e-02 1.315290033817291260e-01 2.103506773710250854e-01 4.277929365634918213e-01 -2.252462692558765411e-02 2.046940922737121582e-01 -4.106758162379264832e-02 -1.431408971548080444e-01 1.541172116994857788e-01
1.979146152734756470e-01 -1.569027081131935120e-02 -2.393342405557632446e-01 -1.119746118783950806e-01 6.997182965278625488e-02 -1.220792829990386963e-01 2.383608603850007057e-03 -1.313005834817886353e-01 -2.328804880380630493e-01 -2.202729433774948120e-01 -2.119757980108261108e-01 -5.041316896677017212e-02 4.004326090216636658e-02 -1.767087727785110474e-03 -6.214463338255882263e-02 1.117254346609115601e-01 5.665464401245117188e-01 -6.096166372299194336e-02 -5.917705595493316650e-02 1.618956476449966431e-01 2.027849256992340088e-01 2.278717011213302612e-01 1.449259519577026367e-01 -2.202836610376834869e-02 1.803116053342819214e-01 2.254659682512283325e-01 7.004427164793014526e-02 1.077531576156616211e-01 6.579605489969253540e-02 2.001947909593582153e-01 -1.722112447023391724e-01 2.065731287002563477e-01
-1.663910448551177979e-01 -1.604605913162231445e-01 -3.412498533725738525e-02 -1.522133052349090576e-01 -1.643916666507720947e-01 -4.050152599811553955e-01 -3.127098083496093750e-01 3.481941297650337219e-02 -3.910729289054870605e-02 1.636391133069992065e-02 -2.793446779251098633e-01 -1.181527855806052685e-03 5.013466626405715942e-02 -1.678845733404159546e-01 -2.027750760316848755e-01 -1.914940425194799900e-03 1.312976032495498657e-01 -4.255914315581321716e-02 1.761587411165237427e-01 2.311433404684066772e-01 -9.946231730282306671e-03 3.729978576302528381e-03 1.565996855497360229e-01 1.839865744113922119e-01 1.586281061172485352e-01 2.164192050695419312e-01 6.666874140501022339e-02 1.589390486478805542e-01 4.017060101032257080e-01 8.765000849962234497e-02 -1.897197216749191284e-01 1.084986254572868347e-01
1.366747319698333740e-01 4.627051204442977905e-02 -1.734602749347686768e-01 8.782915771007537842e-02 2.096976488828659058e-01 -2.415595352649688721e-01 -1.626595854759216309e-01 1.925680041313171387e-01 1.855306029319763184e-01 5.619990825653076172e-02 -1.859448701143264771e-01 -4.338087141513824463e-02 2.085401117801666260e-02 1.314389705657958984e-01 -4.022275283932685852e-02 1.786665804684162140e-02 -4.519253224134445190e-02 -6.516796350479125977e-02 2.838306427001953125e-01 4.536680877208709717e-01 2.532472610473632812e-01 1.909524500370025635e-01 2.822525501251220703e-01 -2.392550930380821228e-02 2.551168799400329590e-01 9.479942172765731812e-02 -1.655706018209457397e-01 2.827024646103382111e-02 1.182821616530418396e-01 8.849847316741943359e-02 -2.814436256885528564e-01 -7.077590376138687134e-02
-1.591457426548004150e-01 2.987820096313953400e-02 -2.114196270704269409e-01 -1.776959598064422607e-01 1.067066565155982971e-01 -4.223783314228057861e-01 2.603028714656829834e-01 3.425073623657226562e-02 2.775039970874786377e-01 -3.051630593836307526e-02 -3.811097145080566406e-02 -2.041170597076416016e-01 -1.620837301015853882e-01 -6.351015716791152954e-02 7.062155753374099731e-02 9.929411113262176514e-02 1.030017212033271790e-01 7.605975866317749023e-02 3.377862572669982910e-01 3.660772740840911865e-01 4.209622740745544434e-03 4.796165972948074341e-02 1.920785605907440186e-01 1.826899349689483643e-01 1.417910456657409668e-01 1.619580388069152832e-01 1.713191568851470947e-01 4.502904135733842850e-03 6.441324949264526367e-02 -1.176060992293059826e-03 9.744261205196380615e-02 -2.147846370935440063e-01
-8.785549551248550415e-02 1.393761932849884033e-01 -2.317465692758560181e-01 3.090189769864082336e-02 -6.598895788192749023e-02 -3.672658503055572510e-01 1.229097917675971985e-01 2.567659318447113037e-02 1.992861032485961914e-01 -2.137125879526138306e-01 -1.853252053260803223e-01 -3.006679005920886993e-02 1.525998562574386597e-01 -4.506004229187965393e-02 1.256920546293258667e-01 2.874961793422698975e-01 3.660295158624649048e-02 1.502568423748016357e-01 9.905424900352954865e-03 5.252484083175659180e-01 1.912935227155685425e-01 -1.465680152177810669e-01 2.391322106122970581e-01 1.272561550140380859e-01 9.602547436952590942e-02 1.477405130863189697e-01 4.268066212534904480e-02 -9.181291610002517700e-02 1.672282814979553223e-01 1.186988428235054016e-01 -5.588539689779281616e-02 3.082929737865924835e-02
2.682128548622131348e-01 -4.845447838306427002e-03 -3.131039142608642578e-01 -1.461678147315979004e-01 -1.909815073013305664e-01 5.827779322862625122e-02 -2.407033592462539673e-01 8.413419127464294434e-02 -6.902352720499038696e-02 -1.692558825016021729e-01 -2.431892603635787964e-01 -1.997490078210830688e-01 -1.630889475345611572e-01 2.124454826116561890e-02 8.176262676715850830e-02 2.998246848583221436e-01 -8.053250610828399658e-03 -1.319521386176347733e-02 -4.341511800885200500e-02 3.604884445667266846e-01 2.323382301256060600e-03 -1.497296988964080811e-01 2.494750469923019409e-01 2.218856960535049438e-01 2.802497446537017822e-01 7.737709209322929382e-03 9.026669710874557495e-02 1.695916801691055298e-01 1.610116064548492432e-01 4.820223152637481689e-02 1.843486726284027100e-01 -6.290803849697113037e-02
-1.323024742305278778e-02 1.323624420911073685e-02 2.338756993412971497e-02 -1.730454862117767334e-01 6.380771100521087646e-02 -2.325272709131240845e-01 -1.195409893989562988e-02 -2.766481973230838776e-02 3.170134127140045166e-02 3.471543490886688232e-01 -9.246221184730529785e-02 -2.235730886459350586e-01 -8.216163143515586853e-03 2.455265223979949951e-01 -9.543682634830474854e-02 2.636771569086704403e-05 1.185536831617355347e-01 -1.828459501266479492e-01 2.466970235109329224e-01 1.017186567187309265e-01 3.448356389999389648e-01 9.857267886400222778e-02 6.435976177453994751e-02 1.982925385236740112e-01 3.287816941738128662e-01 1.702948063611984253e-01 1.765370815992355347e-01 -1.609782502055168152e-02 3.264337778091430664e-01 1.787981241941452026e-01 6.949741393327713013e-02 2.406889200210571289e-01
1.269878894090652466e-01 2.590918242931365967e-01 -2.768084108829498291e-01 -2.437222898006439209e-01 4.541099816560745239e-02 -2.376965731382369995e-01 -3.180046081542968750e-01 2.428993955254554749e-02 8.802986145019531250e-02 -4.870340600609779358e-02 -1.129899919033050537e-01 -2.042334228754043579e-01 -4.925488308072090149e-02 1.247219741344451904e-01 1.821379512548446655e-01 -5.920530110597610474e-02 1.612675338983535767e-01 2.235559970140457153e-01 -1.134434416890144348e-01 1.447566151618957520e-01 2.956850528717041016e-01 2.474765479564666748e-02 1.107311397790908813e-01 -2.149043679237365723e-01 6.772382557392120361e-02 2.337461560964584351e-01 3.285137414932250977e-01 -1.034727692604064941e-01 -8.300928771495819092e-02 -4.785120487213134766e-03 -1.833194941282272339e-01 1.628370732069015503e-01
9.359027608297765255e-04 1.940457373857498169e-01 -5.436860024929046631e-02 -7.152150571346282959e-02 -2.951169312000274658e-01 -6.732717901468276978e-02 -9.920691698789596558e-02 4.628599062561988831e-02 2.359281778335571289e-01 -5.214842408895492554e-02 9.545467048883438110e-02 -2.986602783203125000e-01 -2.785308063030242920e-01 4.161738604307174683e-02 2.315682172775268555e-02 3.996497988700866699e-01 3.269416093826293945e-01 -8.923622965812683105e-02 1.278548836708068848e-01 3.360950052738189697e-01 1.965506523847579956e-01 -5.303968116641044617e-02 -1.281406581401824951e-01 7.004888355731964111e-02 -3.848115354776382446e-02 3.661682084202766418e-02 1.652822196483612061e-01 1.023808610625565052e-03 7.041160762310028076e-02 1.809592097997665405e-01 -1.167227625846862793e-01 2.569085061550140381e-01
-8.415050059556961060e-02 2.725207507610321045e-01 -2.502259314060211182e-01 -2.105428278446197510e-01 -1.760482415556907654e-02 -2.406940162181854248e-01 1.799245737493038177e-02 3.818990588188171387e-01 -2.288812845945358276e-01 -7.336357980966567993e-02 -2.979191839694976807e-01 -2.377709150314331055e-01 1.164881885051727295e-01 -2.325152009725570679e-01 -9.655971080064773560e-02 1.493373811244964600e-01 6.119308527559041977e-04 1.400908231735229492e-01 2.621421813964843750e-01 2.234344184398651123e-01 -1.032234653830528259e-01 -1.509707570075988770e-01 1.259589344263076782e-01 1.207469478249549866e-01 1.655977815389633179e-01 6.894416362047195435e-02 -4.124841839075088501e-02 4.817105457186698914e-02 2.220975002273917198e-03 -2.232992276549339294e-02 -1.942217350006103516e-01 1.685059964656829834e-01
-5.463491752743721008e-02 -4.493848606944084167e-02 4.249431565403938293e-02 3.694557771086692810e-02 -2.486207783222198486e-01 -1.399168074131011963e-01 1.032214537262916565e-01 -3.954206034541130066e-02 1.463711261749267578e-01 -1.850843876600265503e-01 -1.152674257755279541e-01 -1.482914686203002930e-01 8.834690786898136139e-03 -1.379743963479995728e-01 9.863825142383575439e-02 -1.536593772470951080e-02 5.374300479888916016e-01 8.255149424076080322e-02 -8.020854438655078411e-04 1.404009312391281128e-01 -5.179849267005920410e-02 2.201137244701385498e-01 3.258339762687683105e-01 1.387973576784133911e-01 2.853794991970062256e-01 3.857828378677368164e-01 8.813096582889556885e-02 7.002739608287811279e-02 6.318780034780502319e-02 1.866156011819839478e-01 -6.391565315425395966e-03 6.674663722515106201e-02
-2.765305526554584503e-02 1.612956076860427856e-01 -1.368156969547271729e-01 -1.192844733595848083e-01 -3.141098022460937500e-01 -1.911216415464878082e-02 -9.253793954849243164e-02 4.475545138120651245e-03 -2.083172202110290527e-01 4.193736240267753601e-02 -1.657468825578689575e-01 -2.430891543626785278e-01 -3.444661498069763184e-01 7.063025142997503281e-03 2.367472350597381592e-01 -3.437346592545509338e-02 1.214353665709495544e-01 -3.105590045452117920e-01 -5.051847174763679504e-02 5.978188291192054749e-02 2.477253377437591553e-01 1.016821265220642090e-01 5.711205303668975830e-02 1.596522778272628784e-01 2.852880358695983887e-01 -9.620894677937030792e-03 3.906147480010986328e-01 -2.077051997184753418e-01 1.425612419843673706e-01 -8.207754231989383698e-03 9.651489555835723877e-02 -1.775085926055908203e-02
2.465713471174240112e-01 1.682506352663040161e-01 -2.009322941303253174e-01 -2.755709886550903320e-01 -1.075121611356735229e-01 -1.585559099912643433e-01 -2.932027876377105713e-01 5.168978124856948853e-02 -7.728243619203567505e-02 -9.991138428449630737e-02 2.754678204655647278e-02 -6.032508611679077148e-02 -1.029440388083457947e-01 1.217809095978736877e-01 1.190322544425725937e-02 2.520247362554073334e-02 -3.020230494439601898e-02 1.004723682999610901e-01 -1.257339268922805786e-01 3.982918560504913330e-01 1.390840709209442139e-01 4.306050762534141541e-02 1.888579428195953369e-01 -3.581323623657226562e-01 1.133668795228004456e-01 2.036041617393493652e-01 1.627601683139801025e-01 -1.261920630931854248e-01 7.471656054258346558e-02 -7.500167936086654663e-02 -3.513566255569458008e-01 -1.439673006534576416e-01
-7.541120797395706177e-02 -2.848519361577928066e-04 4.388137534260749817e-02 6.349092721939086914e-02 1.131776794791221619e-01 -1.631425321102142334e-01 -1.604857593774795532e-01 1.023359447717666626e-01 -1.673531234264373779e-01 1.819888055324554443e-01 -1.317169219255447388e-01 -5.612874776124954224e-02 -2.890290319919586182e-01 1.382971256971359253e-01 7.731670513749122620e-03 -4.482780024409294128e-02 1.817451417446136475e-01 -5.925949197262525558e-03 2.095991820096969604e-01 -5.165740102529525757e-02 1.359156668186187744e-01 -8.845565468072891235e-02 1.682150959968566895e-01 1.938783824443817139e-01 3.420681059360504150e-01 4.165179431438446045e-01 1.115308403968811035e-01 -2.108858823776245117e-01 3.271947801113128662e-01 3.166760131716728210e-02 -2.565341591835021973e-01 1.822502166032791138e-01
2.454623430967330933e-01 2.300529740750789642e-02 1.571104303002357483e-02 -2.133003771305084229e-01 -5.524240434169769287e-02 4.407824575901031494e-02 -4.183756932616233826e-02 -2.460234612226486206e-01 -1.487104892730712891e-01 -1.824570000171661377e-01 -7.998132705688476562e-02 -2.028076052665710449e-01 -7.528102397918701172e-02 1.758247017860412598e-01 -9.588168561458587646e-02 3.838970661163330078e-01 2.669265866279602051e-01 1.011293604969978333e-01 1.742071472108364105e-02 2.737267017364501953e-01 1.728208661079406738e-01 7.093874365091323853e-02 3.267560899257659912e-01 3.361939787864685059e-01 7.502595335245132446e-02 1.050478816032409668e-01 1.098156571388244629e-01 -6.970733869820833206e-03 2.296001315116882324e-01 1.249666735529899597e-01 1.100398376584053040e-01 -9.747745096683502197e-02
-6.268905103206634521e-02 2.909326553344726562e-01 -2.339444011449813843e-01 -6.487536430358886719e-02 1.109419167041778564e-01 -8.822844177484512329e-02 -1.147741898894309998e-01 2.976868748664855957e-01 -3.868725150823593140e-02 6.666696816682815552e-02 -3.128418922424316406e-01 1.245975941419601440e-01 -7.009138062130659819e-05 1.102853417396545410e-01 1.491389721632003784e-01 1.121229529380798340e-01 2.270259112119674683e-01 2.294585481286048889e-02 -9.975188970565795898e-02 3.530690819025039673e-02 1.274344027042388916e-01 -6.233395636081695557e-02 4.518577158451080322e-01 1.437237709760665894e-01 8.410876244306564331e-02 4.339469075202941895e-01 1.245461106300354004e-01 1.196748539805412292e-01 6.090968474745750427e-02 1.121806874871253967e-01 -7.494293153285980225e-02 -9.457104653120040894e-02
6.866989284753799438e-02 -9.312466531991958618e-02 2.195799723267555237e-02 -3.003163635730743408e-01 4.138759523630142212e-02 -7.546609640121459961e-02 1.213271468877792358e-01 1.223065853118896484e-01 -9.534022957086563110e-02 -6.417330354452133179e-02 -1.595929861068725586e-01 -1.821501553058624268e-01 -4.839936271309852600e-02 -4.212142154574394226e-02 -1.008135303854942322e-01 9.827767312526702881e-02 3.049443662166595459e-01 1.204538196325302124e-01 -2.640685439109802246e-01 2.128967791795730591e-01 1.616424918174743652e-01 -3.703176975250244141e-02 -1.880950182676315308e-01 1.495687216520309448e-01 3.813683390617370605e-01 8.668943494558334351e-02 7.703656703233718872e-02 -1.400130987167358398e-01 3.047540187835693359e-01 -3.636372461915016174e-02 -4.271086454391479492e-01 -1.165359374135732651e-02
-9.979187697172164917e-02 2.525936663150787354e-01 -6.089510023593902588e-02 -9.684845805168151855e-02 -1.079006642103195190e-01 -1.468526124954223633e-01 1.552943736314773560e-01 8.163464069366455078e-02 -1.251948922872543335e-01 6.462436169385910034e-02 -2.270832210779190063e-01 2.160597406327724457e-02 -1.670064926147460938e-01 -1.029733493924140930e-01 4.631349444389343262e-02 1.365845650434494019e-01 3.013426065444946289e-02 -2.564040571451187134e-02 1.279578804969787598e-01 -1.006645262241363525e-01 4.438677430152893066e-01 5.074398592114448547e-02 3.684553503990173340e-01 3.568022251129150391e-01 2.969215512275695801e-01 -1.406129896640777588e-01 2.474757581949234009e-01 -2.083957381546497345e-02 7.460045069456100464e-02 8.604453504085540771e-02 -8.017969131469726562e-02 1.955492794513702393e-01
-1.364563591778278351e-02 7.544820755720138550e-02 1.851393878459930420e-01 2.539147995412349701e-02 -2.882016003131866455e-01 -1.439433693885803223e-01 -1.194031760096549988e-01 -6.673759222030639648e-02 -9.006066620349884033e-02 -8.003592374734580517e-04 -3.294945955276489258e-01 -2.376127243041992188e-01 -2.289345562458038330e-01 2.153666615486145020e-01 -2.779819443821907043e-02 1.682597100734710693e-01 1.659737080335617065e-01 -7.737449556589126587e-02 2.918791174888610840e-01 3.128825128078460693e-01 3.484385907649993896e-01 1.176887825131416321e-01 -2.468790113925933838e-02 1.167366951704025269e-01 -8.841342292726039886e-03 -4.136796295642852783e-02 -4.707067087292671204e-02 -3.169493973255157471e-01 2.014371603727340698e-01 1.421270966529846191e-01 -6.504501402378082275e-02 1.015931926667690277e-02
1.391507685184478760e-01 7.807610929012298584e-02 -2.602301537990570068e-01 -3.958139419555664062e-01 -2.227569557726383209e-02 -1.373158842325210571e-01 -5.286869406700134277e-02 -3.739122673869132996e-02 -1.792249530553817749e-01 2.563602924346923828e-01 -2.243558019399642944e-01 -3.047762513160705566e-01 -4.334847629070281982e-02 2.227920591831207275e-01 6.830774247646331787e-02 2.610609829425811768e-01 1.171910837292671204e-01 8.697900176048278809e-02 1.423423886299133301e-01 2.326429039239883423e-01 -4.834418941754847765e-04 -2.750611305236816406e-02 3.353631794452667236e-01 1.677037030458450317e-02 2.002248773351311684e-03 5.309430137276649475e-02 2.371541708707809448e-01 1.288728415966033936e-01 2.755289711058139801e-02 2.669805884361267090e-01 4.096230864524841309e-02 -5.127001926302909851e-02
-2.237433642148971558e-01 5.111775919795036316e-02 -1.598023921251296997e-01 -8.418845385313034058e-02 8.961008489131927490e-02 -2.906778454780578613e-01 1.618156582117080688e-01 -7.648289669305086136e-03 1.313799917697906494e-01 6.407823413610458374e-02 -1.751300692558288574e-01 -7.238554954528808594e-02 -2.999767959117889404e-01 -2.050263136625289917e-01 -7.516819983720779419e-03 8.973619341850280762e-02 1.607446968555450439e-01 3.112199604511260986e-01 2.047901749610900879e-01 4.403301775455474854e-01 3.496132791042327881e-02 -5.779628083109855652e-02 1.377009898424148560e-01 1.221549436450004578e-01 3.532835841178894043e-01 9.734041988849639893e-02 6.483905017375946045e-02 -1.422220170497894287e-01 5.472671240568161011e-02 -6.464619934558868408e-02 3.257575631141662598e-02 -1.860205829143524170e-01
1.546376291662454605e-02 5.852427706122398376e-02 -1.443350613117218018e-01 -3.641256392002105713e-01 -8.790826052427291870e-02 -5.619419366121292114e-02 -1.578443944454193115e-01 -6.880606710910797119e-02 -1.352573037147521973e-01 2.541221380233764648e-01 -7.122203707695007324e-02 -1.253329962491989136e-01 -1.414292454719543457e-01 -2.119835019111633301e-01 1.826718449592590332e-01 4.392293989658355713e-01 2.725614309310913086e-01 6.842190772294998169e-02 1.390882283449172974e-01 3.223446607589721680e-01 -3.439598158001899719e-02 -1.104061957448720932e-02 -1.348044537007808685e-02 1.616976559162139893e-01 2.640652358531951904e-01 1.921267509460449219e-01 -2.094467729330062866e-01 -5.267449095845222473e-02 4.295531287789344788e-02 1.494494378566741943e-01 1.973247854039072990e-03 -1.308364234864711761e-02
1.394362598657608032e-01 1.265451163053512573e-01 -2.101929932832717896e-01 -1.561628282070159912e-01 8.561496436595916748e-02 -6.769590079784393311e-02 1.590594351291656494e-01 -1.041980087757110596e-02 -9.043561667203903198e-02 -2.548200488090515137e-01 -2.097160220146179199e-01 -1.513603776693344116e-01 1.910691522061824799e-02 6.264321506023406982e-02 -2.367902174592018127e-02 1.614697128534317017e-01 4.961688518524169922e-01 -7.307375967502593994e-02 -9.069238603115081787e-02 1.160800363868474960e-02 2.105291634798049927e-01 3.683432638645172119e-01 1.711706966161727905e-01 -4.591688886284828186e-02 1.534589827060699463e-01 2.287194132804870605e-01 5.119289271533489227e-03 9.913117438554763794e-02 7.034862041473388672e-02 2.101022452116012573e-01 6.772073358297348022e-02 2.775722146034240723e-01
-1.685809195041656494e-01 3.096169233322143555e-01 -1.314371973276138306e-01 -3.218586742877960205e-01 3.222188353538513184e-02 -4.183504879474639893e-01 -8.393165469169616699e-02 1.471754908561706543e-01 2.305881828069686890e-01 4.687147587537765503e-02 -2.758818268775939941e-01 9.045457094907760620e-02 -1.184700801968574524e-01 -1.723796278238296509e-01 -6.983815878629684448e-02 1.881440579891204834e-01 2.208141833543777466e-01 1.009060293436050415e-01 8.962919004261493683e-03 2.323800921440124512e-01 2.484629899263381958e-01 3.956712782382965088e-02 -4.313911125063896179e-02 -1.467021927237510681e-02 2.503413558006286621e-01 7.259572297334671021e-02 1.103400588035583496e-01 3.475771099328994751e-02 2.181581705808639526e-01 -8.802174031734466553e-02 -6.320429593324661255e-02 -8.570659160614013672e-02
-3.483190387487411499e-02 -1.071162670850753784e-01 -3.048135340213775635e-01 -3.374366462230682373e-01 5.616124346852302551e-02 -3.638286292552947998e-01 7.119155675172805786e-02 3.169877827167510986e-01 6.069906055927276611e-02 -8.717063814401626587e-02 -1.505666226148605347e-01 -7.225468754768371582e-02 2.788910269737243652e-02 2.933056056499481201e-01 1.195104233920574188e-02 1.529074460268020630e-01 5.166963115334510803e-02 -5.154788028448820114e-03 -1.277497317641973495e-02 2.931805849075317383e-01 1.408680081367492676e-01 4.488275945186614990e-02 1.764143556356430054e-01 7.798551023006439209e-02 -1.220112107694149017e-02 3.409359753131866455e-01 1.259391903877258301e-01 -2.456831037998199463e-01 1.442024856805801392e-01 1.398597806692123413e-01 9.511736780405044556e-02 8.585374802350997925e-03
3.416223824024200439e-02 2.203959673643112183e-01 3.067927435040473938e-02 1.036463901400566101e-01 6.971608847379684448e-02 -3.616615533828735352e-01 -2.239993661642074585e-01 -1.702282130718231201e-01 -2.092522829771041870e-01 1.514929085969924927e-01 -1.405020896345376968e-02 -8.421336114406585693e-02 -1.402269899845123291e-01 -2.407210916280746460e-01 -1.407841453328728676e-03 7.228930294513702393e-02 -1.611237376928329468e-01 2.963504791259765625e-01 1.228172406554222107e-01 2.311935573816299438e-01 -4.947159811854362488e-02 1.689990758895874023e-01 4.694459438323974609e-01 1.781311333179473877e-01 1.107546612620353699e-01 9.429693222045898438e-02 1.210577562451362610e-01 -1.530050337314605713e-01 1.025443077087402344e-01 1.170271784067153931e-01 -1.296763420104980469e-01 3.478469699621200562e-02
-2.394739091396331787e-01 -5.654689297080039978e-02 -1.337230652570724487e-01 -2.407054156064987183e-01 7.245771586894989014e-02 -1.534952372312545776e-01 -1.397757679224014282e-01 -6.095300987362861633e-02 -2.491809614002704620e-02 1.664648577570915222e-02 -3.031968884170055389e-02 -3.551177382469177246e-01 -1.416241228580474854e-01 -5.508746951818466187e-02 8.110086619853973389e-02 1.990480870008468628e-01 2.770362198352813721e-01 1.698191277682781219e-02 4.027205407619476318e-01 2.576790452003479004e-01 7.864061743021011353e-02 -1.504060029983520508e-01 2.964552044868469238e-01 2.904762327671051025e-02 2.444534003734588623e-01 9.625838696956634521e-02 -3.303877310827374458e-03 2.810668349266052246e-01 1.717270016670227051e-01 -3.359328582882881165e-02 -6.482194364070892334e-02 9.135738015174865723e-02
-1.216771975159645081e-01 3.819343149662017822e-01 -5.737440288066864014e-02 7.759204506874084473e-02 -3.646563887596130371e-01 1.451539844274520874e-01 5.030445381999015808e-02 1.674319952726364136e-01 1.658575087785720825e-01 -9.831187874078750610e-02 -1.102394312620162964e-01 -5.625863000750541687e-02 -2.156763225793838501e-01 1.733680441975593567e-02 1.090204045176506042e-01 3.594522178173065186e-02 2.830765247344970703e-01 -9.812316298484802246e-02 -3.327955678105354309e-02 3.154331743717193604e-01 1.746727228164672852e-01 -1.768588572740554810e-01 1.550810486078262329e-01 2.034550309181213379e-01 2.293401807546615601e-01 6.423732638359069824e-02 3.254155218601226807e-01 -6.897166371345520020e-02 -4.000432044267654419e-02 1.730807125568389893e-01 9.382970631122589111e-02 8.705034106969833374e-02
-3.348423242568969727e-01 1.468220949172973633e-01 -3.072876036167144775e-01 -3.331756293773651123e-01 1.400309056043624878e-01 -2.983190715312957764e-01 -4.475972801446914673e-02 3.248213231563568115e-02 -1.211398839950561523e-01 8.769063651561737061e-02 -6.676294654607772827e-02 -1.835175007581710815e-01 -2.797350287437438965e-01 -9.030476212501525879e-02 1.117764115333557129e-01 1.046264171600341797e-01 -1.099169533699750900e-02 1.154962405562400818e-01 2.953543961048126221e-01 2.467172741889953613e-01 1.673842966556549072e-01 -1.475812792778015137e-01 1.945988088846206665e-01 5.064953491091728210e-02 2.779862880706787109e-01 -3.607238829135894775e-02 4.788022860884666443e-02 2.874591015279293060e-02 1.314161121845245361e-01 1.661512553691864014e-01 1.171889435499906540e-02 -1.942468807101249695e-02
1.539121121168136597e-01 -8.698166906833648682e-02 -5.114388652145862579e-03 -9.946276247501373291e-02 -2.862640284001827240e-02 -2.672583162784576416e-01 -4.083672538399696350e-02 1.839235574007034302e-01 -1.560788601636886597e-02 1.268220786005258560e-02 4.860755428671836853e-02 -1.109248623251914978e-01 -2.462891787290573120e-01 -3.332482874393463135e-01 2.717586979269981384e-02 4.438557922840118408e-01 -2.808927558362483978e-03 1.119103208184242249e-01 -6.500147283077239990e-02 1.386701688170433044e-02 -1.092393845319747925e-01 3.545418381690979004e-01 3.493955135345458984e-01 6.504811346530914307e-02 2.317469567060470581e-01 2.640684321522712708e-02 2.358772009611129761e-01 -1.638339161872863770e-01 1.970602273941040039e-01 -8.229873329401016235e-02 -4.614150151610374451e-02 3.231208026409149170e-02
-3.108042851090431213e-02 6.696929037570953369e-02 -4.724730551242828369e-02 -1.329316198825836182e-01 -2.533197402954101562e-02 -1.883105337619781494e-01 1.732546389102935791e-01 1.814647018909454346e-01 1.093538776040077209e-01 3.527661263942718506e-01 -1.409380733966827393e-01 -5.344474222511053085e-03 -5.152072012424468994e-02 8.023186773061752319e-02 9.770341217517852783e-02 9.204712510108947754e-02 1.457054764032363892e-01 -3.230600953102111816e-01 -1.324151083827018738e-02 1.144731566309928894e-01 2.539544701576232910e-01 2.545447461307048798e-02 1.103011146187782288e-01 2.250643372535705566e-01 4.125376641750335693e-01 -1.495036110281944275e-02 1.863446235656738281e-01 -2.121533080935478210e-02 3.587339818477630615e-01 2.024762928485870361e-01 5.720809102058410645e-02 2.163543701171875000e-01
3.146779239177703857e-01 1.251304596662521362e-01 -7.867048680782318115e-02 -6.360868364572525024e-02 -1.525061856955289841e-02 4.556681960821151733e-02 5.133449286222457886e-02 1.013578623533248901e-01 -5.581594631075859070e-02 -4.251648783683776855e-01 1.219115480780601501e-01 -3.105274736881256104e-01 -6.093558669090270996e-02 1.209281980991363525e-01 -3.513251245021820068e-02 6.761057674884796143e-02 -4.740937426686286926e-02 1.872721016407012939e-01 1.933059841394424438e-01 5.467799678444862366e-02 1.758271604776382446e-01 6.147985905408859253e-02 3.144129514694213867e-01 1.824266463518142700e-01 2.937591373920440674e-01 1.180112585425376892e-01 2.725889980792999268e-01 -3.744815289974212646e-02 1.239209622144699097e-01 3.131856620311737061e-01 -5.662467330694198608e-02 5.893393978476524353e-02
-9.070115536451339722e-02 2.015946805477142334e-01 1.692174524068832397e-01 1.019657924771308899e-01 -3.668021038174629211e-02 -8.188930153846740723e-02 -2.277988493442535400e-01 -2.436736831441521645e-03 -1.361344605684280396e-01 -4.418912529945373535e-02 -5.072975158691406250e-02 -1.087360456585884094e-01 -2.631937712430953979e-02 1.171957850456237793e-01 2.350211143493652344e-01 2.033719420433044434e-01 -1.708491891622543335e-02 5.648429319262504578e-02 -1.689825654029846191e-01 2.280153781175613403e-01 1.984166651964187622e-01 -7.415439188480377197e-02 1.058757826685905457e-01 2.957619726657867432e-01 3.087763786315917969e-01 3.560779392719268799e-01 4.493850171566009521e-01 8.135814964771270752e-02 1.944370418787002563e-01 -5.841761082410812378e-02 2.663926454260945320e-03 -8.209540694952011108e-02
1.664921492338180542e-01 -8.034443110227584839e-02 9.398655593395233154e-02 -6.815211474895477295e-02 8.265706896781921387e-02 6.314070522785186768e-02 1.598864328116178513e-03 6.392479687929153442e-02 1.084302961826324463e-01 -4.453964531421661377e-02 -4.008263349533081055e-03 -1.263134777545928955e-01 -4.191800653934478760e-01 -3.189644515514373779e-01 3.412014618515968323e-02 1.845845580101013184e-01 1.847852021455764771e-01 -5.180941894650459290e-02 -1.052782386541366577e-01 9.233639389276504517e-02 2.385497093200683594e-01 -7.510495930910110474e-02 4.581720829010009766e-01 -1.580326259136199951e-01 3.658428788185119629e-01 1.059694215655326843e-01 -5.365545302629470825e-02 3.637924790382385254e-02 2.596940696239471436e-01 -1.161785144358873367e-02 -1.530966460704803467e-01 2.952461503446102142e-02
1.011973246932029724e-01 1.162448152899742126e-01 1.300882548093795776e-03 -1.625974476337432861e-01 -2.243977040052413940e-02 -2.116311043500900269e-01 1.596483588218688965e-01 3.822519630193710327e-02 7.505863439291715622e-03 4.365078508853912354e-01 -9.007459878921508789e-02 -3.175759911537170410e-01 -1.771406531333923340e-01 2.645421028137207031e-01 2.528293430805206299e-02 -1.535441875457763672e-01 1.039329171180725098e-01 -1.227445080876350403e-01 2.334770262241363525e-01 1.202673092484474182e-01 2.527822554111480713e-01 9.761518985033035278e-02 1.257699429988861084e-01 2.356978803873062134e-01 2.048381716012954712e-01 2.131192237138748169e-01 2.267503142356872559e-01 -9.047553688287734985e-02 1.154459342360496521e-01 1.269836425781250000e-01 5.775251984596252441e-02 1.817025393247604370e-01
2.443466484546661377e-01 -1.877089403569698334e-02 -9.152013063430786133e-02 -1.930312365293502808e-01 2.104362249374389648e-01 -3.396012187004089355e-01 1.239813938736915588e-01 2.356000542640686035e-01 2.399481236934661865e-01 4.583642259240150452e-02 -1.216278150677680969e-01 -2.763514518737792969e-01 7.594462484121322632e-02 6.850064545869827271e-02 7.475086301565170288e-02 2.369931638240814209e-01 -1.321693300269544125e-03 1.884284801781177521e-02 1.762480735778808594e-01 2.425047904253005981e-01 1.524278223514556885e-01 -1.011101901531219482e-01 1.448316276073455811e-01 1.194309536367654800e-02 -1.128315404057502747e-01 2.106192708015441895e-01 1.572699695825576782e-01 7.572045177221298218e-02 3.336565494537353516e-01 2.313371002674102783e-01 -1.812443286180496216e-01 -1.034613326191902161e-01
1.579433977603912354e-01 8.053093403577804565e-02 -2.859022095799446106e-02 -3.459713980555534363e-02 -2.982773259282112122e-02 -1.899195462465286255e-01 5.698778107762336731e-02 -5.321461334824562073e-02 1.806736439466476440e-01 -1.336266249418258667e-01 -2.576677501201629639e-01 -1.074617505073547363e-01 2.188102900981903076e-01 9.332973510026931763e-02 -5.959142372012138367e-02 2.038912922143936157e-01 5.152459740638732910e-01 1.482003778219223022e-01 -6.433666497468948364e-02 1.008579134941101074e-01 2.590407617390155792e-02 1.636001914739608765e-01 1.339871585369110107e-01 2.640084028244018555e-01 1.582808941602706909e-01 1.124528273940086365e-01 1.555376052856445312e-01 3.211901709437370300e-02 3.460754156112670898e-01 2.579684555530548096e-01 -3.185839205980300903e-02 1.620790809392929077e-01
2.882326766848564148e-02 1.384070217609405518e-01 5.448711453936994076e-04 2.349331788718700409e-02 -4.130451381206512451e-02 1.456150263547897339e-01 -5.323926731944084167e-02 1.478505134582519531e-02 -3.638985455036163330e-01 -2.198136299848556519e-01 -2.148228138685226440e-01 3.253870457410812378e-02 5.094461375847458839e-04 -1.693630963563919067e-01 -1.815920770168304443e-01 2.101798504590988159e-01 -1.445090919733047485e-01 3.706364706158638000e-02 -1.110915467143058777e-02 3.039007484912872314e-01 1.853890419006347656e-01 -4.097594320774078369e-02 9.180980175733566284e-02 -7.009395863860845566e-03 4.253656864166259766e-01 3.587773740291595459e-01 1.533982008695602417e-01 5.772408843040466309e-02 2.341975867748260498e-01 -2.001403598114848137e-03 -2.499547600746154785e-01 8.125589787960052490e-02
9.566152840852737427e-02 1.481386572122573853e-01 1.727467775344848633e-01 -1.537002325057983398e-01 -8.247444778680801392e-02 -1.178396716713905334e-01 1.193460002541542053e-01 2.248856574296951294e-01 -1.968803852796554565e-01 8.647429198026657104e-02 -2.394581139087677002e-01 7.419198006391525269e-02 -1.635559946298599243e-01 3.799992501735687256e-01 1.399565786123275757e-01 1.184255182743072510e-01 -6.455862428992986679e-03 -7.960411906242370605e-02 2.033229917287826538e-01 3.651033043861389160e-01 8.718277513980865479e-02 6.974386423826217651e-02 2.931811809539794922e-01 1.271954551339149475e-02 1.461354494094848633e-01 -5.764329805970191956e-03 1.781858652830123901e-01 -1.665606349706649780e-01 1.758231371641159058e-01 1.215882450342178345e-01 -8.234605938196182251e-02 3.211318850517272949e-01
-2.609783969819545746e-02 3.897699341177940369e-02 -1.427775472402572632e-01 -3.897386789321899414e-01 1.410227417945861816e-01 -2.464614361524581909e-01 -2.355515807867050171e-01 1.699744760990142822e-01 -1.935085952281951904e-01 1.866142749786376953e-01 -1.082133948802947998e-01 -6.532383710145950317e-02 1.236000470817089081e-02 -1.661783754825592041e-01 1.828809976577758789e-01 1.529997885227203369e-01 1.804925948381423950e-01 -9.599032253026962280e-02 3.056141734123229980e-01 5.012815073132514954e-02 3.898921236395835876e-02 1.847976446151733398e-01 1.854337304830551147e-01 1.214653402566909790e-01 1.368561387062072754e-01 -9.259993582963943481e-02 1.190247610211372375e-01 -1.040906161069869995e-01 2.489841170608997345e-02 2.426984608173370361e-01 -1.774703264236450195e-01 3.490023612976074219e-01
-1.812707073986530304e-02 2.129017263650894165e-01 -1.804798394441604614e-01 -8.351138979196548462e-02 2.901013009250164032e-02 -2.588710561394691467e-02 -1.481070369482040405e-02 -2.234495803713798523e-02 -1.690273433923721313e-01 2.644126117229461670e-01 -2.440892904996871948e-01 -7.903868705034255981e-02 -1.783092021942138672e-01 1.633905246853828430e-02 -4.428513720631599426e-02 2.130550891160964966e-01 4.433558881282806396e-01 -9.171248227357864380e-02 5.889838188886642456e-02 -3.208090085536241531e-03 1.859189718961715698e-01 7.891301810741424561e-02 1.388966441154479980e-01 8.018730208277702332e-03 1.392109990119934082e-01 4.001833498477935791e-01 2.160875797271728516e-01 3.109291195869445801e-01 1.233759820461273193e-01 4.184087365865707397e-02 -8.257294446229934692e-02 -2.314056605100631714e-01
2.313633114099502563e-01 1.503063738346099854e-01 3.096675314009189606e-02 -1.006406322121620178e-01 -1.642497628927230835e-01 -7.322130352258682251e-02 -1.035588309168815613e-01 2.665911242365837097e-02 6.461319327354431152e-02 2.581261098384857178e-01 -3.341505825519561768e-01 -7.436522841453552246e-02 1.180640086531639099e-01 2.611730098724365234e-01 4.742892831563949585e-02 1.594791561365127563e-01 1.872529685497283936e-01 7.281272113323211670e-02 2.679672837257385254e-01 2.300826609134674072e-01 3.022352755069732666e-01 1.624498814344406128e-01 2.613874673843383789e-01 1.324896961450576782e-01 -5.012462660670280457e-02 -6.121870875358581543e-02 1.270896643400192261e-01 -1.650046110153198242e-01 3.118528127670288086e-01 2.241890430450439453e-01 -6.666945666074752808e-02 2.955332398414611816e-02
-4.029726982116699219e-01 1.079489961266517639e-01 -2.806666195392608643e-01 -2.171387523412704468e-01 1.205756813287734985e-01 -4.257670640945434570e-01 5.941790342330932617e-02 7.035741209983825684e-02 -1.055132374167442322e-01 -4.510548338294029236e-02 -1.024342328310012817e-01 -1.615069806575775146e-01 -3.275147676467895508e-01 -4.581714048981666565e-02 1.502089798450469971e-01 7.022321969270706177e-02 1.006179079413414001e-01 1.297744214534759521e-01 2.372750341892242432e-01 1.221785470843315125e-01 1.175791174173355103e-01 -6.881305575370788574e-02 2.476874887943267822e-01 7.281529903411865234e-02 2.609546184539794922e-01 -3.261313587427139282e-02 2.285646833479404449e-02 7.261657714843750000e-02 5.077408999204635620e-02 1.421734243631362915e-01 -3.281581401824951172e-02 -1.640369892120361328e-01
2.425511777400970459e-01 2.491930685937404633e-02 -1.184498220682144165e-01 7.745543122291564941e-02 8.545964211225509644e-02 -2.228385657072067261e-01 -1.190500184893608093e-01 2.219059765338897705e-01 2.662433087825775146e-01 3.203170001506805420e-02 -1.926065236330032349e-01 -1.369778811931610107e-01 8.149185450747609138e-04 2.556668967008590698e-02 -1.193679273128509521e-01 -6.217181682586669922e-02 -1.048855632543563843e-01 6.321487575769424438e-02 6.943184137344360352e-02 3.118612468242645264e-01 3.447104990482330322e-01 1.808404475450515747e-01 2.748343646526336670e-01 6.009967532008886337e-03 2.553002536296844482e-01 1.819893270730972290e-01 -8.734337985515594482e-02 1.913786828517913818e-01 1.588829606771469116e-01 -1.470149606466293335e-01 -3.100096583366394043e-01 -1.546371877193450928e-01
1.781389415264129639e-01 -9.305451810359954834e-02 9.351957589387893677e-02 -2.419429868459701538e-01 -8.727648854255676270e-02 -3.550889492034912109e-01 1.299217790365219116e-01 1.307973265647888184e-01 -2.796899080276489258e-01 4.668049979954957962e-03 -4.009700939059257507e-02 -2.839420437812805176e-01 3.687023743987083435e-02 -8.152347803115844727e-02 3.022125363349914551e-02 1.157471984624862671e-01 2.587519884109497070e-01 -7.655488699674606323e-02 1.864646933972835541e-02 3.603372275829315186e-01 5.459974333643913269e-02 1.745354831218719482e-01 1.816202327609062195e-02 -7.352550327777862549e-02 -5.938484799116849899e-03 2.911791801452636719e-01 3.640185669064521790e-02 -3.975999355316162109e-01 1.690846495330333710e-02 -2.317870110273361206e-01 -3.036039881408214569e-02 2.211710624396800995e-02
-1.689719110727310181e-01 1.441789716482162476e-01 6.540764123201370239e-02 1.287013478577136993e-02 1.116155013442039490e-01 -1.935014724731445312e-01 1.529649086296558380e-02 6.654268503189086914e-02 -2.876011133193969727e-01 3.180903494358062744e-01 -1.174194216728210449e-01 -1.490644514560699463e-01 -2.608811259269714355e-01 2.601365745067596436e-01 -7.377291470766067505e-02 1.355433613061904907e-01 1.486735492944717407e-01 1.097594946622848511e-01 1.380056738853454590e-01 -5.363110080361366272e-02 1.193329840898513794e-01 -2.611996978521347046e-02 1.034030169248580933e-01 1.622506231069564819e-01 2.481148391962051392e-01 3.167580068111419678e-01 1.232919618487358093e-01 -2.914116084575653076e-01 2.672373056411743164e-01 3.725000098347663879e-02 -1.181677058339118958e-01 2.353897541761398315e-01
1.630584895610809326e-01 -5.677497759461402893e-02 1.987863890826702118e-02 -1.955133676528930664e-01 -7.626558840274810791e-02 -8.985161781311035156e-02 -2.719857692718505859e-01 -7.308687549084424973e-03 2.678638696670532227e-01 -1.344889104366302490e-01 -4.210070967674255371e-01 -2.512126266956329346e-01 -2.150819897651672363e-01 6.979721784591674805e-02 2.966798655688762665e-02 1.840551197528839111e-01 1.045243218541145325e-01 2.073940336704254150e-01 5.571291968226432800e-02 1.582689434289932251e-01 -1.807025820016860962e-01 1.990292072296142578e-01 2.288221567869186401e-01 -1.032230071723461151e-02 3.250471130013465881e-02 3.645218014717102051e-01 9.406213462352752686e-02 1.397554129362106323e-01 -4.904836416244506836e-03 1.692241728305816650e-01 -1.637724041938781738e-02 -1.717644780874252319e-01
7.710398733615875244e-02 1.520172357559204102e-01 -4.140057787299156189e-02 -2.590118050575256348e-01 -1.842841273173689842e-03 -1.252120137214660645e-01 -2.097896672785282135e-02 3.612910211086273193e-01 4.990587383508682251e-02 5.569775775074958801e-02 1.398233324289321899e-01 5.012128502130508423e-02 -1.467927359044551849e-02 2.186376005411148071e-01 -1.605810970067977905e-01 2.524751126766204834e-01 -1.242150142788887024e-01 -1.551170349121093750e-01 1.695004999637603760e-01 5.857258290052413940e-02 -5.450802296400070190e-02 2.512010931968688965e-01 2.173715680837631226e-01 3.672531619668006897e-02 1.903348416090011597e-01 2.856836915016174316e-01 3.540293574333190918e-01 -2.889658808708190918e-01 2.312581539154052734e-01 4.632809199392795563e-03 4.922175034880638123e-02 1.461474299430847168e-01
-1.929435320198535919e-02 9.276678785681724548e-03 -1.922902017831802368e-01 -1.785008609294891357e-02 -1.134762167930603027e-01 5.109136924147605896e-03 -7.107387483119964600e-02 4.896196350455284119e-02 -3.511071503162384033e-01 1.641963236033916473e-02 4.724171012639999390e-02 -3.076240420341491699e-01 5.470652133226394653e-02 2.032654173672199249e-02 -2.550418376922607422e-01 2.145134806632995605e-01 2.018818557262420654e-01 2.634051144123077393e-01 -1.127569228410720825e-01 1.858606189489364624e-01 6.635985523462295532e-02 2.234068661928176880e-01 3.295137584209442139e-01 -5.181832239031791687e-02 2.700202167034149170e-01 2.670509219169616699e-01 1.956653296947479248e-01 2.670275233685970306e-02 -1.113378107547760010e-01 -7.480142265558242798e-02 -1.086759194731712341e-01 2.664867341518402100e-01
2.784702181816101074e-01 1.543044447898864746e-01 5.460158362984657288e-02 8.024732582271099091e-03 -8.204641938209533691e-02 -4.287341237068176270e-01 -1.223119869828224182e-01 1.129269003868103027e-01 -2.565682828426361084e-01 1.729440838098526001e-01 1.071422025561332703e-01 -2.331362813711166382e-01 -1.461303830146789551e-01 -2.494973540306091309e-01 3.638327121734619141e-01 8.626346290111541748e-02 -5.580394994467496872e-03 8.743481338024139404e-02 1.615186929702758789e-01 -2.224270626902580261e-02 1.534759700298309326e-01 1.628161817789077759e-01 3.068613409996032715e-01 2.163539379835128784e-01 1.511192470788955688e-01 -1.683128299191594124e-03 3.308846056461334229e-02 -1.205345839262008667e-01 8.808314800262451172e-02 6.893502175807952881e-02 -1.033401936292648315e-01 7.351777702569961548e-02
4.478337988257408142e-02 -1.194354668259620667e-01 3.953044712543487549e-01 -6.127358227968215942e-02 -2.854287028312683105e-01 -3.930620849132537842e-01 -1.661399900913238525e-01 -8.578874170780181885e-03 -1.312336623668670654e-01 2.051951438188552856e-01 2.121413312852382660e-02 -2.313656210899353027e-01 -1.453986763954162598e-01 3.971668332815170288e-02 1.523804515600204468e-01 -2.346530742943286896e-02 2.425554245710372925e-01 8.413664996623992920e-02 -7.297948002815246582e-02 1.209798157215118408e-01 1.353383958339691162e-01 1.723245531320571899e-01 2.349973618984222412e-01 1.371114403009414673e-01 2.010920941829681396e-01 1.453061699867248535e-01 1.290625035762786865e-01 -1.448015719652175903e-01 1.162616908550262451e-01 2.602390050888061523e-01 7.165465503931045532e-02 -8.251293003559112549e-02
9.125524014234542847e-02 4.083818495273590088e-01 -1.112156659364700317e-01 -2.553484141826629639e-01 -1.108050867915153503e-01 -9.913752228021621704e-02 -6.683794409036636353e-02 1.348513513803482056e-01 -1.050380319356918335e-01 2.072163671255111694e-01 -2.359056770801544189e-01 -6.447509676218032837e-02 -4.056071639060974121e-01 9.913730621337890625e-02 6.586242467164993286e-02 3.770453156903386116e-03 2.809984385967254639e-01 1.091053113341331482e-01 1.220177672803401947e-02 -2.352780476212501526e-02 1.220018193125724792e-01 7.770712673664093018e-02 1.480596363544464111e-01 7.403145730495452881e-02 9.497807174921035767e-02 3.537030220031738281e-01 9.067502617835998535e-02 1.413989067077636719e-01 2.072822302579879761e-01 -9.841375052928924561e-02 -1.178387776017189026e-01 -2.032683640718460083e-01
-5.114546790719032288e-02 -1.635811291635036469e-02 1.181446313858032227e-01 -4.178184643387794495e-02 -2.103224992752075195e-01 -3.098965287208557129e-01 -1.442346721887588501e-02 1.431879587471485138e-02 5.323453620076179504e-02 -3.615785017609596252e-02 -1.232222840189933777e-02 -1.449428051710128784e-01 2.031986862421035767e-01 -1.221550777554512024e-01 3.258739709854125977e-01 -6.650698184967041016e-02 1.129373013973236084e-01 -5.433526635169982910e-02 9.278079867362976074e-02 4.453805088996887207e-02 3.778757154941558838e-01 -2.021425403654575348e-02 3.703068196773529053e-01 1.494093239307403564e-01 1.000229865312576294e-01 2.085900753736495972e-01 3.229509890079498291e-01 -2.575693093240261078e-02 2.808782160282135010e-01 4.054048284888267517e-02 -6.697286665439605713e-02 2.759591042995452881e-01
6.688936054706573486e-02 1.446101218461990356e-01 -3.646832332015037537e-02 5.839842185378074646e-02 -3.769257292151451111e-02 -3.749331831932067871e-01 -5.739700049161911011e-02 -9.600767493247985840e-02 -2.263007164001464844e-01 2.367506772279739380e-01 -2.798565328121185303e-01 1.754361204802989960e-03 -8.480129390954971313e-02 9.045919775962829590e-02 2.197676748037338257e-01 -8.792811632156372070e-02 1.027443930506706238e-01 -1.416006684303283691e-01 2.274469137191772461e-01 1.379759907722473145e-01 1.582338213920593262e-01 2.356635965406894684e-02 -1.615992784500122070e-01 3.349130153656005859e-01 2.780345082283020020e-01 3.818019330501556396e-01 8.309627324342727661e-02 -1.253964304924011230e-01 1.348286122083663940e-01 5.810923501849174500e-02 -7.949152588844299316e-02 1.398089528083801270e-01
2.191875129938125610e-01 2.670944333076477051e-01 1.910678111016750336e-02 7.534932345151901245e-02 -2.908850014209747314e-01 -5.270671099424362183e-02 -3.831842541694641113e-02 1.765688210725784302e-01 1.184855215251445770e-02 -4.320721328258514404e-02 -2.185276597738265991e-01 -3.038339018821716309e-01 -9.616325050592422485e-02 1.231150031089782715e-01 -1.707068085670471191e-01 3.328617513179779053e-01 3.397313356399536133e-01 8.140315115451812744e-02 1.325472593307495117e-01 4.048833847045898438e-01 1.265731751918792725e-01 3.067113086581230164e-02 -3.847326338291168213e-02 2.284946143627166748e-01 -7.939416170120239258e-02 -6.927023082971572876e-02 1.614831387996673584e-01 -1.884728111326694489e-02 9.621845185756683350e-02 1.170258745551109314e-01 -1.081755161285400391e-01 -4.165955260396003723e-02
-3.068463690578937531e-02 2.817820198833942413e-02 -9.823367744684219360e-02 -1.936343461275100708e-01 -1.167997065931558609e-02 -2.361317127943038940e-01 -1.219625934027135372e-03 2.042017690837383270e-02 -6.143589317798614502e-02 -2.020385488867759705e-02 -3.340504467487335205e-01 -6.414481997489929199e-02 -1.968420594930648804e-01 1.196387782692909241e-01 9.675931930541992188e-02 9.783850610256195068e-02 1.371564865112304688e-01 -6.084809824824333191e-02 2.432117313146591187e-01 3.429764211177825928e-01 -1.512087881565093994e-02 1.807133406400680542e-01 6.791738420724868774e-02 -2.949994504451751709e-01 -5.470877885818481445e-02 3.272015750408172607e-01 2.228996157646179199e-01 -6.448771804571151733e-02 -1.144964993000030518e-01 3.790895342826843262e-01 -1.321064233779907227e-01 -2.023257762193679810e-01
2.001173347234725952e-01 2.031320631504058838e-01 6.397260725498199463e-02 1.397556345909833908e-02 -1.721432060003280640e-01 3.794881328940391541e-02 2.478606253862380981e-01 -1.199137642979621887e-01 -1.423636972904205322e-01 -4.742733202874660492e-03 -2.130754142999649048e-01 -2.833110690116882324e-01 -1.842692345380783081e-01 2.648928761482238770e-02 -4.110015556216239929e-02 3.100012242794036865e-01 8.998129516839981079e-02 -6.909220665693283081e-02 1.548751741647720337e-01 7.572191208600997925e-02 6.557799875736236572e-02 3.524283319711685181e-02 1.497115194797515869e-01 3.867458999156951904e-01 4.677475094795227051e-01 2.367286235094070435e-01 1.147941127419471741e-01 3.006468713283538818e-02 4.970942437648773193e-02 -8.411828428506851196e-03 -1.323665976524353027e-01 4.551424644887447357e-03
-2.991344220936298370e-02 1.470795273780822754e-01 -4.661212489008903503e-02 -9.337016195058822632e-02 -2.187128961086273193e-01 -6.473729759454727173e-02 -4.342056438326835632e-02 2.467267662286758423e-01 6.068143621087074280e-02 5.614027753472328186e-02 -2.856630682945251465e-01 -2.154892235994338989e-01 1.614085733890533447e-01 -2.806715667247772217e-01 6.030707806348800659e-02 -1.211703792214393616e-01 7.293593138456344604e-02 3.002710640430450439e-02 -1.360682696104049683e-01 1.367533802986145020e-01 2.159481346607208252e-01 1.502501666545867920e-01 4.387161433696746826e-01 1.456691026687622070e-01 -1.655705720186233521e-01 3.095397055149078369e-01 1.922965943813323975e-01 6.195877119898796082e-02 2.502427995204925537e-01 -1.451116055250167847e-02 -1.273781806230545044e-01 1.559969782829284668e-01
1.023204103112220764e-01 3.323044180870056152e-01 -9.087777882814407349e-02 -1.608388721942901611e-01 -3.260833397507667542e-02 -1.568906307220458984e-01 -1.392520815134048462e-01 1.567493975162506104e-01 -4.798888787627220154e-02 3.233334124088287354e-01 -3.414117991924285889e-01 -1.658729612827301025e-01 -3.160420060157775879e-01 1.491325050592422485e-01 1.016035825014114380e-01 6.598341278731822968e-03 2.118709236383438110e-01 2.845569700002670288e-02 8.537210524082183838e-02 1.690438576042652130e-02 9.882146865129470825e-02 1.934389770030975342e-01 2.264481633901596069e-01 4.784872755408287048e-02 -4.655279591679573059e-02 3.699607253074645996e-01 1.145354211330413818e-01 2.478600293397903442e-01 4.356246814131736755e-02 -4.208883270621299744e-02 4.808214027434587479e-03 -1.435776501893997192e-01
3.072740137577056885e-01 1.207605302333831787e-01 -3.259442448616027832e-01 9.835819900035858154e-02 1.066394746303558350e-01 -1.327104400843381882e-02 3.792730718851089478e-02 5.071720853447914124e-02 2.947680652141571045e-02 -1.297108232975006104e-01 -3.056904375553131104e-01 -3.955524414777755737e-02 -2.250512838363647461e-01 4.766496364027261734e-03 1.828005909919738770e-01 6.232580170035362244e-03 -1.267065107822418213e-01 1.074956655502319336e-01 -9.848117828369140625e-02 1.871701627969741821e-01 1.667920649051666260e-01 4.326787590980529785e-02 1.222565248608589172e-01 1.951187551021575928e-01 4.994139373302459717e-01 3.199503943324089050e-02 2.072322368621826172e-01 -9.493982791900634766e-02 1.781383156776428223e-01 1.313603669404983521e-01 -2.325869500637054443e-01 4.650908336043357849e-02
3.751877695322036743e-02 8.109694719314575195e-02 5.893678590655326843e-02 -2.568397521972656250e-01 -4.018761962652206421e-02 7.447627140209078789e-04 8.652554452419281006e-02 2.012898772954940796e-01 -1.558933854103088379e-01 -1.988176107406616211e-01 3.749126940965652466e-02 -2.075106352567672729e-01 -2.483576685190200806e-01 -2.494793981313705444e-01 6.059008836746215820e-02 -7.195017486810684204e-02 2.331536263227462769e-02 -3.069867379963397980e-02 2.372245192527770996e-01 2.421737611293792725e-01 -1.115233227610588074e-01 8.980081230401992798e-02 3.556928336620330811e-01 -2.389627397060394287e-01 3.347086608409881592e-01 2.658981978893280029e-01 -6.430687010288238525e-02 -1.200581416487693787e-01 2.719457745552062988e-01 1.552323400974273682e-01 -1.016748845577239990e-01 4.106624424457550049e-02
-3.952400758862495422e-02 1.967504471540451050e-01 4.885054752230644226e-02 -2.195985019207000732e-01 1.086744815111160278e-01 -1.321770548820495605e-01 1.378828585147857666e-01 2.503778338432312012e-01 -8.347607403993606567e-02 7.613950967788696289e-02 1.888026832602918148e-03 6.525953859090805054e-02 -1.186213269829750061e-01 2.418441325426101685e-02 1.015463992953300476e-01 1.904309839010238647e-01 1.923204362392425537e-01 -1.641050279140472412e-01 2.013062834739685059e-01 1.507514994591474533e-02 3.307569324970245361e-01 1.426778137683868408e-01 2.529316544532775879e-01 2.616585791110992432e-01 2.574521601200103760e-01 -1.081520318984985352e-01 1.729505062103271484e-01 -1.568056493997573853e-01 3.247506320476531982e-01 3.803416341543197632e-02 -1.076256185770034790e-01 3.194361329078674316e-01
1.684790849685668945e-01 6.850878149271011353e-02 -6.159116514027118683e-03 -2.122003436088562012e-01 4.752247780561447144e-02 -2.003173083066940308e-01 2.329311519861221313e-02 -1.523255743086338043e-02 -2.294365614652633667e-01 -2.600100636482238770e-02 6.641599349677562714e-03 -1.975036263465881348e-01 -1.367945671081542969e-01 -4.364746510982513428e-01 1.608907580375671387e-01 1.875459030270576477e-02 -6.436484307050704956e-02 9.776078909635543823e-02 1.414285600185394287e-01 1.650761216878890991e-01 2.361429668962955475e-02 2.404775172472000122e-01 3.499354720115661621e-01 -1.932606101036071777e-01 2.309064716100692749e-01 7.155276834964752197e-02 -1.085494011640548706e-01 -2.334642112255096436e-01 3.296408355236053467e-01 1.481019407510757446e-01 -1.194815486669540405e-01 -4.606525599956512451e-02
-1.088042706251144409e-01 2.996194362640380859e-01 -9.488105028867721558e-02 -1.945799961686134338e-02 1.244429275393486023e-01 -5.004572868347167969e-01 -6.112115085124969482e-02 8.643061667680740356e-02 2.841005325317382812e-01 -1.662060916423797607e-01 -2.374637275934219360e-01 -1.831550896167755127e-01 -1.782575100660324097e-01 -6.757342070341110229e-02 2.164319306612014771e-01 1.777285784482955933e-01 1.760192513465881348e-01 1.561537384986877441e-01 9.337317943572998047e-02 3.786848783493041992e-01 6.466680020093917847e-02 -4.806868359446525574e-02 1.074717193841934204e-01 -2.321124263107776642e-02 3.760787844657897949e-02 1.333926469087600708e-01 1.687492281198501587e-01 1.150124967098236084e-01 -5.404120311141014099e-02 6.720582395792007446e-02 -1.449541281908750534e-02 -6.470248103141784668e-02
9.616317600011825562e-02 -7.838549464941024780e-02 2.047548815608024597e-02 6.145184487104415894e-02 5.354993045330047607e-03 7.495336979627609253e-02 -4.442571196705102921e-03 6.531143188476562500e-02 -2.725951969623565674e-01 7.883119583129882812e-02 -3.631190359592437744e-01 -2.039541602134704590e-01 -1.218108534812927246e-01 -2.326318025588989258e-01 6.802072376012802124e-02 2.026910930871963501e-01 1.066646054387092590e-01 -4.443648457527160645e-02 -1.281439363956451416e-01 2.163083851337432861e-01 3.688143193721771240e-02 -1.427933275699615479e-01 2.163105756044387817e-01 -6.652684509754180908e-02 2.453371882438659668e-01 1.095704808831214905e-01 4.548155963420867920e-01 1.759855002164840698e-01 -7.851246744394302368e-02 3.386623561382293701e-01 -1.434422731399536133e-01 -2.924120239913463593e-02
1.161142587661743164e-01 -5.727845057845115662e-02 -1.623917818069458008e-01 -3.549848198890686035e-01 1.380537729710340500e-02 -4.066269695758819580e-01 3.517870232462882996e-02 4.335039258003234863e-01 -1.400422118604183197e-02 -2.396882623434066772e-01 -8.007116266526281834e-04 -1.878957897424697876e-01 -7.093916088342666626e-02 7.079967111349105835e-02 3.810523450374603271e-02 8.816515654325485229e-02 5.536179989576339722e-03 6.706042587757110596e-02 -7.056849449872970581e-02 1.464396864175796509e-01 2.399376779794692993e-01 -4.791323840618133545e-02 2.001301050186157227e-01 1.591484248638153076e-01 -6.866594403982162476e-02 2.891743779182434082e-01 2.215295135974884033e-01 -6.410955637693405151e-02 1.604813188314437866e-01 6.629138439893722534e-02 1.634545028209686279e-01 -9.665955603122711182e-02
-5.048338696360588074e-02 -2.048174850642681122e-02 -3.877959400415420532e-02 2.783077210187911987e-02 -2.153817117214202881e-01 -7.032456248998641968e-02 1.221281662583351135e-01 -1.582207158207893372e-02 4.123808816075325012e-02 -7.262581586837768555e-02 -1.375591754913330078e-01 -9.203092753887176514e-02 4.082784056663513184e-02 -2.465973645448684692e-01 1.648239940404891968e-01 3.818110749125480652e-02 6.583375930786132812e-01 6.547140330076217651e-02 6.393111497163772583e-02 9.501247853040695190e-02 1.647660695016384125e-02 1.722919791936874390e-01 1.623110026121139526e-01 1.892501711845397949e-01 2.061275839805603027e-01 2.790692150592803955e-01 2.563704848289489746e-01 -1.263962686061859131e-01 1.566222161054611206e-01 1.729419827461242676e-01 4.617132619023323059e-02 -3.488064184784889221e-02
2.259556949138641357e-01 8.990079164505004883e-03 -8.134558796882629395e-02 -2.251940518617630005e-01 -7.871331274509429932e-02 -1.390251964330673218e-01 -9.835411608219146729e-02 2.838709056377410889e-01 4.019428417086601257e-02 -1.443891376256942749e-01 -1.992822065949440002e-02 -2.579044699668884277e-01 -3.663510084152221680e-01 -1.861428618431091309e-01 -9.580743312835693359e-02 1.826738715171813965e-01 1.476780772209167480e-01 -9.250174462795257568e-02 -1.941308528184890747e-01 2.020848356187343597e-02 2.147909402847290039e-01 -5.368252098560333252e-02 3.669160306453704834e-01 -7.135681062936782837e-02 1.876833736896514893e-01 -1.316827256232500076e-02 -1.108849570155143738e-01 -1.138495579361915588e-01 2.472209632396697998e-01 -9.831840544939041138e-02 -1.449847370386123657e-01 2.555569708347320557e-01
7.968962937593460083e-02 -9.270811825990676880e-02 7.196588814258575439e-02 -8.848164230585098267e-02 -5.322936549782752991e-02 -4.069403409957885742e-01 1.669078320264816284e-01 1.845802068710327148e-01 -2.869410216808319092e-01 2.032099105417728424e-02 -2.238825112581253052e-01 -1.832207739353179932e-01 -5.112193152308464050e-02 -6.556636095046997070e-02 1.335305273532867432e-01 1.236214563250541687e-01 2.422145456075668335e-01 -1.919873356819152832e-01 -1.835523359477519989e-02 3.700722455978393555e-01 -1.162241175770759583e-01 2.768581211566925049e-01 -1.842128299176692963e-02 2.610046789050102234e-02 6.794468313455581665e-02 2.469962984323501587e-01 1.584038883447647095e-01 -3.145411312580108643e-01 -9.626327455043792725e-02 -9.959626942873001099e-02 2.772969752550125122e-02 4.019100591540336609e-02
3.936213627457618713e-02 9.101553261280059814e-02 -4.002766311168670654e-02 6.056294217705726624e-02 -2.467869371175765991e-01 -1.855191886425018311e-01 -2.893144190311431885e-01 3.804955631494522095e-02 -1.241335049271583557e-01 3.214459419250488281e-01 -6.489396560937166214e-03 -1.349789947271347046e-01 -9.167078882455825806e-02 1.112008318305015564e-01 -1.186832860112190247e-01 3.278230130672454834e-02 1.231921911239624023e-01 -1.879103630781173706e-01 1.448793113231658936e-01 -2.438868954777717590e-02 2.438234388828277588e-01 1.126108169555664062e-01 2.199382930994033813e-01 1.158537194132804871e-01 3.200887143611907959e-01 3.691069781780242920e-01 1.419332325458526611e-01 -2.163225859403610229e-01 9.523703157901763916e-02 1.228779703378677368e-01 -1.930178701877593994e-01 2.417388111352920532e-01
-7.903499901294708252e-02 1.184320151805877686e-01 1.301698684692382812e-01 4.019483923912048340e-02 -1.179589256644248962e-01 -1.966041028499603271e-01 -2.828250825405120850e-01 8.433144539594650269e-02 -9.335123002529144287e-02 3.051588535308837891e-01 1.025062054395675659e-01 -2.124290168285369873e-02 -1.925504356622695923e-01 1.030593067407608032e-01 -1.299537122249603271e-01 5.689902976155281067e-02 1.520839780569076538e-01 -1.187154427170753479e-01 5.944425612688064575e-02 3.565273806452751160e-02 1.503888964653015137e-01 3.476066514849662781e-02 3.596635162830352783e-01 1.141424849629402161e-02 3.573443591594696045e-01 3.679437637329101562e-01 1.927296966314315796e-01 -1.999319195747375488e-01 2.757988274097442627e-01 5.725128576159477234e-02 -1.352555900812149048e-01 8.779563754796981812e-02
1.226477101445198059e-01 -2.699036709964275360e-02 -2.196011096239089966e-01 4.186308383941650391e-02 -3.242747485637664795e-01 -1.284988224506378174e-01 -1.205355897545814514e-01 1.349611580371856689e-01 8.347252756357192993e-02 -2.242005467414855957e-01 -2.906550765037536621e-01 1.494415104389190674e-01 -4.436185583472251892e-02 1.849583983421325684e-01 9.589076787233352661e-02 5.501018092036247253e-02 -7.629777491092681885e-02 1.788299679756164551e-01 2.635388635098934174e-02 2.659952044486999512e-01 2.623672783374786377e-01 2.326281964778900146e-01 2.101003676652908325e-01 -2.876189351081848145e-01 3.848303258419036865e-01 1.496817618608474731e-01 9.491428500041365623e-04 9.043530374765396118e-02 4.546207562088966370e-02 1.291043013334274292e-01 -2.977547422051429749e-02 -1.001417487859725952e-01
2.904272638261318207e-02 1.434099525213241577e-01 -2.493638545274734497e-01 -3.679430782794952393e-01 -4.622576385736465454e-02 -1.480022370815277100e-01 -3.879479318857192993e-02 2.426942251622676849e-02 2.728962805122137070e-03 2.275810688734054565e-01 -2.444573938846588135e-01 -8.593801409006118774e-02 -1.188831850886344910e-01 -3.058679997920989990e-01 1.100704772397875786e-03 2.960886955261230469e-01 1.841821819543838501e-01 2.229893356561660767e-01 3.050218820571899414e-01 2.796090543270111084e-01 2.568162744864821434e-03 -9.159430861473083496e-02 1.967478245496749878e-01 -7.211874704807996750e-03 2.484469562768936157e-01 -3.096905164420604706e-02 -1.510487198829650879e-01 3.815432265400886536e-02 1.484353840351104736e-01 1.332177370786666870e-01 -5.778975039720535278e-02 9.211876243352890015e-02
-1.484547555446624756e-01 1.649841070175170898e-01 -2.556310035288333893e-02 -3.310238942503929138e-03 2.556453943252563477e-01 -4.325497746467590332e-01 -9.830346703529357910e-02 1.853538453578948975e-01 1.950415223836898804e-01 -7.275605201721191406e-02 -1.620133221149444580e-01 -2.534958124160766602e-01 -5.989217013120651245e-02 -9.829270839691162109e-02 2.146063372492790222e-02 2.078557908535003662e-01 3.318200409412384033e-01 2.234515175223350525e-02 -9.618499316275119781e-03 2.556836009025573730e-01 7.883401215076446533e-02 -8.634123951196670532e-02 1.194993630051612854e-01 1.296038627624511719e-01 2.379135787487030029e-01 1.141634434461593628e-01 2.930218279361724854e-01 2.082308977842330933e-01 -1.458104327321052551e-02 8.019088953733444214e-02 5.810915306210517883e-02 -1.820770055055618286e-01
1.368490010499954224e-01 1.573898792266845703e-01 -1.503561288118362427e-01 -2.871844768524169922e-01 1.228147298097610474e-01 1.455428451299667358e-01 5.788981914520263672e-03 -4.052998498082160950e-03 -8.329062163829803467e-02 -9.210573136806488037e-02 -1.381690800189971924e-01 -1.974150836467742920e-01 -1.150659620761871338e-01 -4.975065961480140686e-02 -1.065645813941955566e-01 1.251543909311294556e-01 4.245020076632499695e-02 -4.626729711890220642e-02 -1.020454242825508118e-02 6.812357902526855469e-02 5.855994820594787598e-01 -2.121242135763168335e-01 1.647849529981613159e-01 -3.258576244115829468e-02 1.456607282161712646e-01 1.252579987049102783e-01 2.665170729160308838e-01 -6.236440315842628479e-02 2.187686115503311157e-01 -2.859132364392280579e-02 -3.364394605159759521e-01 -1.899050362408161163e-02
1.725151538848876953e-01 9.274505823850631714e-02 3.718481212854385376e-02 1.028036549687385559e-01 -5.774867534637451172e-02 4.224333167076110840e-02 -7.478378247469663620e-03 1.177986636757850647e-01 1.179595291614532471e-01 1.354632228612899780e-01 -3.292717337608337402e-01 -2.505793869495391846e-01 1.704850047826766968e-01 -2.014557132497429848e-03 -1.045185402035713196e-01 2.660598456859588623e-01 2.421728372573852539e-01 3.110134005546569824e-01 8.203146606683731079e-02 -2.511234022676944733e-02 6.872382760047912598e-02 2.194984257221221924e-01 2.268417179584503174e-01 9.794443845748901367e-02 6.691320985555648804e-02 1.108660101890563965e-01 3.241779506206512451e-01 3.943380713462829590e-02 3.672692477703094482e-01 1.405716538429260254e-01 -2.383427172899246216e-01 6.941831111907958984e-02
3.357383310794830322e-01 -1.682264506816864014e-01 3.331760689616203308e-02 -3.561472520232200623e-02 1.932489722967147827e-01 -2.083420455455780029e-01 1.014493685215711594e-02 8.443006873130798340e-02 -1.142274513840675354e-01 -3.676352798938751221e-01 -2.352745831012725830e-01 -2.355453073978424072e-01 -2.760621905326843262e-01 -6.944475322961807251e-02 -6.903325766324996948e-02 1.572501957416534424e-01 -3.083479404449462891e-02 -6.035726889967918396e-02 1.411943137645721436e-01 8.062926679849624634e-02 1.337694674730300903e-01 2.136797606945037842e-01 2.882430143654346466e-02 7.999082654714584351e-02 3.481014966964721680e-01 -1.176726631820201874e-02 8.349708467721939087e-02 2.404036223888397217e-01 2.389238774776458740e-01 1.962234377861022949e-01 -5.355342477560043335e-02 -1.127133890986442566e-01
1.966122984886169434e-01 6.284717470407485962e-02 4.554690420627593994e-02 6.960125174373388290e-03 2.321214787662029266e-02 -2.720707356929779053e-01 -7.630967348814010620e-02 3.529716981574892998e-03 -2.545439898967742920e-01 -1.077199131250381470e-01 1.779027469456195831e-02 -2.319843769073486328e-01 -2.100599259138107300e-01 -2.794422209262847900e-01 1.466162204742431641e-01 9.523743391036987305e-02 3.387806937098503113e-02 2.833943367004394531e-01 7.485468685626983643e-02 4.819235205650329590e-01 1.346777528524398804e-01 2.073549032211303711e-01 -3.916209563612937927e-02 -4.016659036278724670e-02 6.348978728055953979e-03 2.656531035900115967e-01 5.966296792030334473e-02 -1.752794086933135986e-01 2.847690694034099579e-02 2.476720064878463745e-01 2.437387220561504364e-02 2.008215188980102539e-01
5.670888349413871765e-02 7.139467447996139526e-02 -2.466168999671936035e-01 -4.842182155698537827e-03 -2.591169066727161407e-02 -5.814260616898536682e-02 -2.819450497627258301e-01 1.967597007751464844e-01 1.020058542490005493e-01 -1.476336270570755005e-01 -1.021790429949760437e-01 2.223744057118892670e-02 -8.225650340318679810e-02 -1.144675444811582565e-02 7.098099589347839355e-02 2.398273944854736328e-01 -6.421993672847747803e-02 7.714141160249710083e-03 6.349668651819229126e-02 6.125549674034118652e-01 2.778089642524719238e-01 1.173216179013252258e-01 2.378856241703033447e-01 -1.105789188295602798e-02 -6.485191173851490021e-03 1.395978033542633057e-02 -1.249385103583335876e-01 1.853663474321365356e-01 -9.744069539010524750e-03 2.542109489440917969e-01 -2.012499570846557617e-01 -9.734220057725906372e-02
1.617812365293502808e-02 1.168592870235443115e-01 6.653623282909393311e-02 4.852177947759628296e-02 -6.051046028733253479e-02 -1.569429934024810791e-01 -2.967016696929931641e-01 -1.366172283887863159e-01 -2.135302275419235229e-01 2.504499554634094238e-01 4.886744171380996704e-02 -1.128091290593147278e-02 -2.179060578346252441e-01 -1.305339932441711426e-01 8.034496009349822998e-02 2.299879677593708038e-02 2.669254131615161896e-02 2.919354736804962158e-01 1.210415810346603394e-01 1.946049630641937256e-01 3.885821625590324402e-02 2.469508796930313110e-01 4.892696142196655273e-01 2.260790914297103882e-01 2.285604327917098999e-01 -6.779150664806365967e-02 2.406528592109680176e-01 -7.187539339065551758e-02 1.528759747743606567e-01 -6.588871590793132782e-03 -1.641922891139984131e-01 -1.512436289340257645e-02
7.755291461944580078e-02 -9.694633632898330688e-02 2.836017608642578125e-01 1.471666526049375534e-02 -2.298894077539443970e-01 -3.832432627677917480e-01 -1.869574040174484253e-01 3.202173709869384766e-01 1.278379559516906738e-02 1.435691863298416138e-01 3.670403361320495605e-02 -5.164442211389541626e-02 -1.694075465202331543e-01 -1.630244590342044830e-02 3.733110427856445312e-02 -9.631037712097167969e-02 3.067971765995025635e-01 1.027335971593856812e-02 -1.854943633079528809e-01 1.359896510839462280e-01 2.175105065107345581e-01 -7.332561165094375610e-02 1.999684870243072510e-01 2.033291161060333252e-01 2.145080566406250000e-01 2.452798485755920410e-01 7.652932405471801758e-02 -1.065704226493835449e-01 1.759901642799377441e-01 1.560329645872116089e-01 1.850562840700149536e-01 9.053280949592590332e-02
1.255436688661575317e-01 1.045545265078544617e-01 -2.794406116008758545e-01 -1.506878584623336792e-01 -2.645073235034942627e-01 -1.755493432283401489e-01 -3.119703829288482666e-01 -2.840910106897354126e-02 -9.450181573629379272e-02 -3.510995209217071533e-02 -1.682593524456024170e-01 -2.987229228019714355e-01 1.177993640303611755e-01 -1.152519062161445618e-01 5.397485569119453430e-02 -7.892042398452758789e-02 6.732057780027389526e-02 2.579637765884399414e-01 1.852334290742874146e-01 2.365946620702743530e-01 1.857617348432540894e-01 1.034411638975143433e-01 1.831284314393997192e-01 2.753707468509674072e-01 -6.688832305371761322e-03 -7.674369215965270996e-02 4.116591066122055054e-02 -4.845757409930229187e-02 2.589470148086547852e-01 1.201664432883262634e-01 8.584973216056823730e-02 -3.079093694686889648e-01
-9.588738530874252319e-02 2.077701315283775330e-02 6.606577336788177490e-02 1.599311679601669312e-01 -1.164057403802871704e-01 -1.392209976911544800e-01 4.802365228533744812e-02 2.826995961368083954e-02 1.764466017484664917e-01 -7.344869524240493774e-02 -2.078199535608291626e-01 -8.511165529489517212e-02 -1.383696645498275757e-01 6.664617359638214111e-02 -2.416496574878692627e-01 2.899637818336486816e-01 1.986070722341537476e-01 -8.346454054117202759e-02 2.350755631923675537e-01 2.203928083181381226e-01 4.770608246326446533e-01 1.690836846828460693e-01 1.427795290946960449e-01 -3.818099945783615112e-02 1.069467216730117798e-01 1.346777826547622681e-01 1.712295413017272949e-01 -6.369890179485082626e-04 1.496149897575378418e-01 3.842031210660934448e-02 -1.046235300600528717e-02 4.002996683120727539e-01
-3.906920179724693298e-02 9.100615233182907104e-02 2.619129419326782227e-01 4.912833496928215027e-02 -7.370293606072664261e-03 -1.329595446586608887e-01 -9.611960500478744507e-02 3.209520876407623291e-01 9.656883776187896729e-02 1.647839397192001343e-01 -2.426784299314022064e-02 -5.410973913967609406e-03 -2.460885345935821533e-01 -1.887640357017517090e-01 -1.301294714212417603e-01 -7.063162326812744141e-02 6.513306498527526855e-02 2.969230413436889648e-01 -1.723268534988164902e-03 1.740695983171463013e-01 2.483989596366882324e-01 2.835563719272613525e-01 3.658386170864105225e-01 -2.590532600879669189e-01 2.818158566951751709e-01 6.732757389545440674e-02 1.357062906026840210e-01 1.352395564317703247e-01 1.513125747442245483e-01 -2.651903592050075531e-02 -1.380527466535568237e-01 -7.005986571311950684e-02
2.808396518230438232e-02 1.917804963886737823e-02 1.032569110393524170e-01 -4.386921972036361694e-02 -1.002480387687683105e-01 -2.852049171924591064e-01 -1.592462211847305298e-01 4.490624368190765381e-02 3.348769247531890869e-01 1.557437479496002197e-01 -1.349921375513076782e-01 -7.546420395374298096e-02 -3.929716721177101135e-02 -1.008596941828727722e-01 1.669360399246215820e-01 -7.550176978111267090e-02 2.013523504137992859e-02 -2.201455533504486084e-01 1.945727318525314331e-01 6.159314885735511780e-02 3.021382689476013184e-01 8.428292721509933472e-02 1.922082006931304932e-01 2.410575598478317261e-01 1.436647772789001465e-01 3.914969265460968018e-01 2.555721104145050049e-01 -2.161671668291091919e-01 1.366643756628036499e-01 -5.559267848730087280e-02 -1.642000526189804077e-01 2.079384028911590576e-01
1.919390261173248291e-01 -1.905731298029422760e-02 9.571664035320281982e-02 -2.154069691896438599e-01 -5.149520188570022583e-02 -1.148660704493522644e-01 1.606540754437446594e-03 3.197487294673919678e-01 2.254150211811065674e-01 -8.104106783866882324e-02 -3.028345294296741486e-02 -2.001906186342239380e-01 -2.487947195768356323e-01 -3.591398000717163086e-01 7.653961330652236938e-02 1.822604537010192871e-01 1.963726431131362915e-01 -4.547536000609397888e-02 -1.915677785873413086e-01 2.839552797377109528e-02 2.386275529861450195e-01 -8.320438861846923828e-02 3.326272070407867432e-01 5.935094133019447327e-02 1.643641293048858643e-01 -6.170599907636642456e-02 -9.567148983478546143e-02 -2.247964143753051758e-01 2.064452916383743286e-01 -5.571706593036651611e-02 -2.457149624824523926e-01 8.967921137809753418e-02
-6.131318211555480957e-02 -1.054272428154945374e-01 -9.447453171014785767e-02 -1.708448976278305054e-01 -2.816436626017093658e-02 -4.585464298725128174e-01 6.526549346745014191e-03 -1.139623112976551056e-02 2.431142181158065796e-01 -1.515577137470245361e-01 -2.246583849191665649e-01 -2.807830870151519775e-01 -2.402849346399307251e-01 -7.624258100986480713e-02 5.068350955843925476e-02 8.656629174947738647e-02 2.013546973466873169e-01 -8.097971975803375244e-02 2.778103351593017578e-01 3.550699949264526367e-01 1.430176347494125366e-01 -1.918061375617980957e-01 -1.123294457793235779e-01 4.909720271825790405e-02 1.309634000062942505e-01 1.811674833297729492e-01 -3.983426722697913647e-04 -7.255970500409603119e-03 1.833421736955642700e-01 1.674169325269758701e-03 6.786839663982391357e-02 -1.997712850570678711e-01
[truncated: 3,263,208 more chars]
