# Supplementary material for: The Language of Innovation
Source: PLoS One. 2020 Apr 30;15(4):e0230107. doi: 10.1371/journal.pone.0230107 (PMC7194493; doi:10.1371/journal.pone.0230107)
Supplement: S26 File — (GZ) [file pone.0230107.s026.tar.gz › 2004-2008/V2Run_8_VS_4500_embeddings2004-2008ED32.txt]

-1.426897495985031128e-01 1.286518573760986328e-01 -6.980992853641510010e-02 -9.248111397027969360e-02 3.767300248146057129e-01 -2.354087121784687042e-02 -3.662775158882141113e-01 1.404361277818679810e-01 1.676970422267913818e-01 -9.729881584644317627e-02 -4.364959001541137695e-01 -1.631192676723003387e-02 3.253851830959320068e-02 -1.853357553482055664e-01 -9.790607541799545288e-02 -6.131394207477569580e-02 3.111957199871540070e-02 -1.009326204657554626e-01 3.212314471602439880e-02 -1.114041507244110107e-01 7.283161580562591553e-02 -1.987996548414230347e-01 -1.967227607965469360e-01 2.398147284984588623e-01 -9.647163003683090210e-02 -1.081230565905570984e-01 -1.302045136690139771e-01 -1.332415491342544556e-01 1.505275629460811615e-02 1.914597600698471069e-01 -7.024334371089935303e-02 3.361651897430419922e-01
-6.392917782068252563e-02 1.878155916929244995e-01 -2.088006772100925446e-02 4.200981929898262024e-02 3.693395555019378662e-01 -8.690124750137329102e-02 -1.107853129506111145e-01 1.921398639678955078e-01 -8.333800733089447021e-02 -1.130621954798698425e-01 -2.745505571365356445e-01 5.766949150711297989e-03 -9.410464763641357422e-02 8.273674547672271729e-02 -1.886231452226638794e-01 1.184689700603485107e-01 2.127526998519897461e-01 3.905092775821685791e-01 8.735601603984832764e-02 -1.680752076208591461e-02 -2.466736882925033569e-01 -7.438494265079498291e-02 -4.331750273704528809e-01 1.756275594234466553e-01 1.562182158231735229e-01 -9.864225983619689941e-03 -1.322156786918640137e-01 1.295650377869606018e-02 7.447536289691925049e-02 -8.600313961505889893e-02 2.301252484321594238e-01 7.897070050239562988e-02
-4.368626326322555542e-02 2.391053438186645508e-01 4.008740931749343872e-02 -4.441769421100616455e-01 3.815850913524627686e-01 -2.758346199989318848e-01 -3.719254136085510254e-01 2.198065668344497681e-01 -7.312465459108352661e-02 -7.316137850284576416e-02 -2.236097157001495361e-01 -1.147193252108991146e-03 1.302017122507095337e-01 -4.972111782990396023e-04 -3.378414362668991089e-02 -6.006678193807601929e-02 4.833116754889488220e-02 -8.792220056056976318e-02 3.523125872015953064e-02 -1.065554320812225342e-01 1.781892031431198120e-01 -2.087561041116714478e-01 -2.211163640022277832e-01 -4.747627303004264832e-02 -7.027600705623626709e-02 1.075845435261726379e-01 1.235071271657943726e-01 1.668938547372817993e-01 -1.244643926620483398e-01 9.425220638513565063e-02 6.209282204508781433e-02 -1.195431873202323914e-01
-2.924320101737976074e-02 1.069858297705650330e-02 2.448865212500095367e-02 -2.544945338740944862e-03 4.632684588432312012e-01 -1.136218942701816559e-02 -3.576933741569519043e-01 8.086841553449630737e-02 -7.508818060159683228e-02 -3.034394979476928711e-01 -9.032603353261947632e-02 -2.281509637832641602e-01 -8.285091817378997803e-02 -9.340452030301094055e-03 7.052621990442276001e-02 -8.504176884889602661e-02 -2.404612749814987183e-01 9.196841716766357422e-02 6.064948812127113342e-02 -8.635888248682022095e-02 -4.155833423137664795e-01 -1.715359240770339966e-01 -2.445650845766067505e-01 3.679749369621276855e-02 -1.795408576726913452e-01 -1.035047993063926697e-01 2.131943404674530029e-02 9.179376810789108276e-02 1.457122806459665298e-02 1.821756064891815186e-01 -8.700422197580337524e-02 -1.964565515518188477e-01
1.578168272972106934e-01 3.065629117190837860e-02 -1.534009166061878204e-02 -1.644930839538574219e-01 2.387800067663192749e-01 -1.632410474121570587e-02 -4.323522746562957764e-01 5.824804306030273438e-03 1.924386322498321533e-01 -7.566480338573455811e-02 -3.233038005419075489e-04 -2.086140811443328857e-01 7.305502146482467651e-02 -4.047454893589019775e-01 -1.652825325727462769e-01 -1.227413341403007507e-01 -4.041700065135955811e-02 -3.673017770051956177e-02 8.340392261743545532e-02 -1.372896321117877960e-02 -2.284480482339859009e-01 -1.963579356670379639e-01 -3.314292430877685547e-01 2.060877233743667603e-01 1.638231799006462097e-03 1.389798521995544434e-01 -1.811218857765197754e-01 -1.847987473011016846e-01 1.081995889544487000e-01 8.379112929105758667e-02 -1.746402829885482788e-01 1.269159764051437378e-01
1.158840954303741455e-01 2.267576009035110474e-02 -1.205391958355903625e-01 -7.251805067062377930e-02 1.376181840896606445e-01 2.909324318170547485e-02 -4.856485128402709961e-01 -4.295233637094497681e-02 9.011304378509521484e-02 -3.251638710498809814e-01 -7.849740982055664062e-02 -3.835108876228332520e-01 -1.765954047441482544e-01 -1.811527460813522339e-01 2.075540274381637573e-02 -1.511890143156051636e-01 1.771756112575531006e-01 1.252200603485107422e-01 1.771788001060485840e-01 -4.530186951160430908e-02 -2.283800989389419556e-01 -2.779927253723144531e-01 -2.273422330617904663e-01 -5.928108468651771545e-02 1.168542727828025818e-01 -1.453274488449096680e-01 2.239578403532505035e-02 1.148404777050018311e-01 -3.548518940806388855e-02 1.470751762390136719e-01 1.303186863660812378e-01 3.013181686401367188e-02
-9.676963090896606445e-02 1.056309044361114502e-01 8.775371126830577850e-03 -1.065333858132362366e-01 2.097634375095367432e-01 -4.535946995019912720e-02 -3.750652074813842773e-01 1.123790908604860306e-02 -1.687289178371429443e-01 -3.738259971141815186e-01 -1.527150720357894897e-01 -1.845163851976394653e-01 -8.150438219308853149e-02 -1.581509262323379517e-01 -1.012265030294656754e-02 -8.528083562850952148e-02 -4.248581081628799438e-02 1.812739297747612000e-02 3.398735523223876953e-01 3.394306451082229614e-02 -1.658571362495422363e-01 -1.294595003128051758e-01 -3.894569873809814453e-01 2.118187844753265381e-01 1.682790964841842651e-01 -4.728089645504951477e-02 2.090171426534652710e-01 -1.302078664302825928e-01 -1.081323176622390747e-01 -8.786597102880477905e-02 -1.936570107936859131e-01 -9.410519152879714966e-02
1.152795776724815369e-01 -1.720372289419174194e-01 -1.894408613443374634e-01 -1.376339346170425415e-01 5.098974108695983887e-01 -1.976280361413955688e-01 -1.488126814365386963e-01 -7.835721969604492188e-02 -8.114452473819255829e-03 8.155117183923721313e-02 -8.134353160858154297e-02 -1.355946213006973267e-01 3.446308523416519165e-02 -6.242239102721214294e-02 8.615441038273274899e-04 -1.565637812018394470e-02 -1.133920997381210327e-01 2.593809664249420166e-01 1.866788715124130249e-01 -1.547036170959472656e-01 -2.914339900016784668e-01 8.281631022691726685e-02 -2.176004350185394287e-01 1.611938923597335815e-01 2.507368028163909912e-01 -2.312864959239959717e-01 -2.254477515816688538e-02 -5.410131067037582397e-02 -2.071865051984786987e-01 4.253453388810157776e-02 2.577341794967651367e-01 -5.377990752458572388e-02
-1.068178191781044006e-01 -3.864955902099609375e-02 -7.583875209093093872e-02 -2.320180237293243408e-01 2.651020586490631104e-01 -8.118703961372375488e-02 -2.736484408378601074e-01 1.043518856167793274e-01 1.950185745954513550e-01 -2.570534646511077881e-01 -1.224747747182846069e-01 -2.753086090087890625e-01 -1.155374050140380859e-01 -1.754672080278396606e-01 1.957201510667800903e-01 -8.196248859167098999e-02 -5.966489017009735107e-02 -2.865884602069854736e-01 7.598697394132614136e-02 -1.503806561231613159e-01 -3.584302067756652832e-01 -1.449600011110305786e-01 -3.227146863937377930e-01 2.068958990275859833e-02 2.445634454488754272e-02 -1.340658962726593018e-01 8.599708974361419678e-02 -1.769759356975555420e-01 3.244590386748313904e-02 1.121178045868873596e-01 1.540751457214355469e-01 -1.342154145240783691e-01
-2.556045167148113251e-02 -5.178539431653916836e-04 -2.375654280185699463e-01 -2.113895714282989502e-01 5.562819838523864746e-01 -1.725291758775711060e-01 -1.921157091856002808e-01 -1.799236983060836792e-01 -8.133155852556228638e-02 -1.322292983531951904e-01 -1.164068579673767090e-01 -3.676786646246910095e-02 -9.505524486303329468e-02 -1.512606590986251831e-01 -7.752523571252822876e-02 -2.917602285742759705e-02 8.139611035585403442e-02 -7.487905211746692657e-03 1.631747931241989136e-01 -5.973157240077853203e-04 -1.630901694297790527e-01 -1.613869965076446533e-01 -1.545160263776779175e-01 1.586764454841613770e-01 3.380957245826721191e-02 2.194763273000717163e-01 -3.325707316398620605e-01 8.363319933414459229e-02 -1.414686627686023712e-02 -1.490324288606643677e-01 1.857648044824600220e-01 -2.304614633321762085e-01
1.214481890201568604e-01 6.850500404834747314e-02 -1.895896196365356445e-01 -3.242197036743164062e-01 2.851746380329132080e-01 2.284218929708003998e-02 -3.174251317977905273e-01 2.392988502979278564e-01 -1.020341292023658752e-01 3.601485192775726318e-01 -1.942756921052932739e-01 -1.211806461215019226e-01 5.149971693754196167e-02 -3.549519181251525879e-01 1.583424583077430725e-02 9.352988004684448242e-02 1.078188866376876831e-01 -1.350717712193727493e-02 -4.358577728271484375e-02 -4.834111779928207397e-02 -1.826373040676116943e-01 -1.213150098919868469e-01 -3.364296853542327881e-01 3.238230571150779724e-02 1.377578526735305786e-01 5.325850099325180054e-02 1.450162529945373535e-01 -1.540229190140962601e-03 -6.850834190845489502e-02 1.186938658356666565e-01 1.668043732643127441e-01 4.045068845152854919e-02
-7.743978500366210938e-02 -1.309244930744171143e-01 1.633130013942718506e-01 -9.828519076108932495e-02 1.295439898967742920e-01 -1.723528951406478882e-01 -3.758513629436492920e-01 7.548111677169799805e-02 9.394139796495437622e-02 -3.398976922035217285e-01 -8.813455700874328613e-02 -2.196676135063171387e-01 -9.438738971948623657e-02 -3.520608879625797272e-03 -1.333234608173370361e-01 -1.098489835858345032e-01 4.935588687658309937e-02 -1.056167334318161011e-01 1.990962624549865723e-01 -9.514910168945789337e-03 -3.546707034111022949e-01 -3.658153116703033447e-01 -2.872855663299560547e-01 9.970782697200775146e-02 6.151842698454856873e-02 -5.592292174696922302e-02 6.241713836789131165e-02 -6.816963106393814087e-02 -1.182764545083045959e-01 1.291982829570770264e-01 1.465388387441635132e-01 2.343590557575225830e-01
-2.596001513302326202e-02 9.517502039670944214e-02 1.706612408161163330e-01 1.628730893135070801e-01 1.137535646557807922e-01 -2.586769163608551025e-01 -4.233101606369018555e-01 5.228132754564285278e-02 4.105738177895545959e-02 -2.645604610443115234e-01 -2.782107293605804443e-01 -3.572499752044677734e-01 -6.608835607767105103e-02 8.215977996587753296e-02 -8.525720983743667603e-02 -7.780084013938903809e-02 3.037478774785995483e-02 5.357744172215461731e-03 9.749533236026763916e-02 -2.005571424961090088e-01 -3.250983357429504395e-01 -2.215983718633651733e-01 -1.973651647567749023e-01 -5.394331365823745728e-02 9.702656418085098267e-02 -7.108125835657119751e-02 -1.739058941602706909e-01 -1.140808090567588806e-01 -5.867080762982368469e-03 1.027105972170829773e-01 2.063558250665664673e-01 -1.160241812467575073e-01
8.912391215562820435e-02 2.959701046347618103e-02 1.921893358230590820e-01 -1.477309912443161011e-01 3.354057967662811279e-01 -8.618695288896560669e-02 -4.543674290180206299e-01 -5.716353282332420349e-02 -7.133948057889938354e-02 -1.944408863782882690e-01 5.529598146677017212e-02 -3.025983572006225586e-01 3.869964275509119034e-03 -7.197213172912597656e-02 9.867931902408599854e-02 -4.710623249411582947e-02 6.196162477135658264e-02 -1.362525671720504761e-02 1.447536200284957886e-01 2.147038280963897705e-02 -3.569874465465545654e-01 -2.071176767349243164e-01 -4.396358132362365723e-01 2.541570737957954407e-02 7.849419116973876953e-02 1.505162864923477173e-01 3.296328708529472351e-02 -5.663051083683967590e-02 5.816225707530975342e-02 5.227416008710861206e-02 -9.933264553546905518e-02 9.648951143026351929e-02
3.940359503030776978e-02 1.182818114757537842e-01 -8.884567022323608398e-02 -2.171328961849212646e-01 2.719931602478027344e-01 -3.379653990268707275e-01 -3.494470119476318359e-01 -4.069716483354568481e-02 -2.162820398807525635e-01 2.793963849544525146e-01 -2.690025568008422852e-01 -1.190201286226511002e-02 1.546372622251510620e-01 -2.163753509521484375e-01 -3.471598401665687561e-02 -1.334234923124313354e-01 -8.942374587059020996e-02 -7.182584702968597412e-02 2.524066269397735596e-01 -1.607614010572433472e-01 6.196809560060501099e-02 -1.399079412221908569e-01 -1.161991059780120850e-01 -2.873440682888031006e-01 4.241868108510971069e-02 -1.530379522591829300e-02 -3.176335012540221214e-03 1.759619414806365967e-01 -2.010990679264068604e-02 1.281390786170959473e-01 2.382018566131591797e-01 4.001720994710922241e-02
-1.963589787483215332e-01 1.146886274218559265e-01 -5.543931201100349426e-02 -2.895004153251647949e-01 4.301305711269378662e-01 3.284389153122901917e-02 -2.735189795494079590e-01 -3.001962006092071533e-01 8.105695992708206177e-02 1.218158751726150513e-01 -2.599869966506958008e-01 -6.945765111595392227e-03 -1.090653985738754272e-01 -1.917256601154804230e-02 -1.166368499398231506e-01 4.006963223218917847e-02 -1.307474076747894287e-01 3.627894520759582520e-01 3.077058307826519012e-02 -6.796298176050186157e-02 -2.460235208272933960e-01 -1.509066522121429443e-01 -1.850853413343429565e-01 5.520026898011565208e-04 5.504387989640235901e-02 -4.161067306995391846e-02 -2.568756937980651855e-01 -1.422675400972366333e-01 -1.152394413948059082e-01 7.047833502292633057e-02 -7.596790045499801636e-02 8.379755914211273193e-02
-3.974044695496559143e-02 1.745120994746685028e-02 3.663606643676757812e-01 -1.581601612269878387e-02 3.273669183254241943e-01 -3.853832930326461792e-02 -4.357738196849822998e-01 1.853933483362197876e-01 -1.117446124553680420e-01 -1.441932767629623413e-01 -5.262888595461845398e-02 -3.287031650543212891e-01 -1.975001953542232513e-02 -2.771826982498168945e-01 1.294145733118057251e-01 -3.428136557340621948e-02 -5.607557948678731918e-03 -2.759435446932911873e-03 2.958524525165557861e-01 -7.208596169948577881e-02 -2.129380404949188232e-01 3.627406060695648193e-02 -2.058274000883102417e-01 1.683777868747711182e-01 -8.815103024244308472e-02 -6.884791702032089233e-02 -9.459599852561950684e-02 -3.077248856425285339e-02 -9.613507241010665894e-02 -1.282895058393478394e-01 9.358266741037368774e-02 -1.564671397209167480e-01
-8.240407705307006836e-02 6.255444139242172241e-02 -8.152532577514648438e-02 -1.567263007164001465e-01 5.785214304924011230e-01 -5.920818075537681580e-03 -4.384143650531768799e-01 6.934067700058221817e-03 -1.644691079854965210e-01 3.138412162661552429e-02 -1.348358839750289917e-01 -1.265096664428710938e-01 -2.718460261821746826e-01 -6.512086093425750732e-02 -1.432479172945022583e-01 -1.244545076042413712e-02 5.391291901469230652e-02 7.329858094453811646e-02 -7.534639537334442139e-02 1.620136201381683350e-02 -2.050936669111251831e-01 -1.145693585276603699e-01 5.934681370854377747e-02 3.400268852710723877e-01 4.962214734405279160e-03 1.856772005558013916e-01 -1.913883239030838013e-01 5.918306857347488403e-02 -5.631706863641738892e-02 -2.385134622454643250e-02 -5.159934237599372864e-02 2.210896089673042297e-02
4.480973631143569946e-02 4.576259106397628784e-02 -1.396237164735794067e-01 -5.705999583005905151e-02 2.084790021181106567e-01 -3.426866531372070312e-01 -4.874458909034729004e-01 2.161441892385482788e-01 1.247570216655731201e-01 1.245345268398523331e-02 -1.435060054063796997e-01 1.158608198165893555e-01 1.886930018663406372e-01 -5.426762625575065613e-02 1.157068461179733276e-01 9.237638115882873535e-02 1.287660747766494751e-01 -1.193448305130004883e-01 2.567847967147827148e-01 -1.025231629610061646e-01 1.308579742908477783e-01 -3.481139838695526123e-01 -4.560313373804092407e-02 -8.082976937294006348e-02 -1.767434179782867432e-01 9.011760354042053223e-02 6.157174333930015564e-02 1.507989168167114258e-01 -1.339775621891021729e-01 1.093577221035957336e-01 2.310659140348434448e-01 1.197269186377525330e-01
-3.475539386272430420e-02 9.239892661571502686e-02 4.407957568764686584e-02 -6.510954350233078003e-02 1.471586227416992188e-01 -1.852070987224578857e-01 -4.465666115283966064e-01 -5.379286035895347595e-02 -5.192650482058525085e-02 -2.915837764739990234e-01 -4.078188538551330566e-02 -4.089645445346832275e-01 -3.900445625185966492e-02 3.677110001444816589e-02 1.661947555840015411e-02 -2.034887969493865967e-01 3.424843307584524155e-03 -2.409337908029556274e-01 -6.513443589210510254e-02 -2.158382683992385864e-01 -2.477450668811798096e-01 -3.448948562145233154e-01 -7.967083156108856201e-02 4.640055820345878601e-02 1.391011774539947510e-01 -1.878732740879058838e-01 -5.204339325428009033e-02 -7.433619350194931030e-02 -1.744087338447570801e-01 -1.177830100059509277e-01 4.836113750934600830e-02 1.318320035934448242e-01
-1.289818137884140015e-01 1.911724209785461426e-01 -6.778881698846817017e-02 -1.435557752847671509e-01 2.532716691493988037e-01 -1.818593740463256836e-01 -5.501463413238525391e-01 3.226717710494995117e-01 -7.340364903211593628e-02 1.285161226987838745e-01 -2.261478304862976074e-01 -5.602706596255302429e-02 3.605920448899269104e-02 -1.500748842954635620e-01 1.619236469268798828e-01 4.914371296763420105e-02 1.640443317592144012e-02 -1.046447232365608215e-01 -6.447214633226394653e-02 1.235355436801910400e-01 -2.534575462341308594e-01 -7.200270425528287888e-03 -1.995834261178970337e-01 -1.663629412651062012e-01 -1.542165223509073257e-02 1.422403901815414429e-01 7.675609737634658813e-02 1.066268682479858398e-01 1.069335490465164185e-01 2.102441340684890747e-01 8.364939130842685699e-03 1.819173395633697510e-01
9.832684695720672607e-02 -1.674001663923263550e-01 2.761858701705932617e-01 -2.199176847934722900e-01 3.307172656059265137e-01 3.616188466548919678e-02 -2.787573337554931641e-01 -2.724073454737663269e-02 3.530531655997037888e-03 -2.768339514732360840e-01 -2.433560043573379517e-01 -2.987258434295654297e-01 -6.004436686635017395e-02 2.303839847445487976e-02 3.886376693844795227e-02 -4.915603622794151306e-02 -8.167435228824615479e-02 1.691380590200424194e-01 1.911213845014572144e-01 -1.687192767858505249e-01 -2.016575485467910767e-01 -3.420477807521820068e-01 -1.007975488901138306e-01 -5.355241149663925171e-02 1.686436533927917480e-01 -1.719753593206405640e-01 6.778532266616821289e-02 -1.239425987005233765e-01 -1.681030243635177612e-01 7.487340271472930908e-02 1.275215893983840942e-01 -1.276869475841522217e-01
-1.133357957005500793e-01 -1.750609874725341797e-01 3.464945033192634583e-02 -1.449971795082092285e-01 1.855610162019729614e-01 -9.923948347568511963e-02 -4.156907498836517334e-01 -1.188148036599159241e-01 -8.014617115259170532e-02 -1.783301532268524170e-01 4.933964461088180542e-02 -2.313145548105239868e-01 -1.059195771813392639e-02 -1.684180200099945068e-01 -8.062902837991714478e-02 -5.056070908904075623e-02 -7.315296214073896408e-03 8.630378544330596924e-02 3.516048789024353027e-01 -6.710945814847946167e-02 -4.006124138832092285e-01 -2.413990944623947144e-01 -3.227322697639465332e-01 8.764097094535827637e-02 1.105895638465881348e-01 -1.200986579060554504e-01 -1.188395768404006958e-01 -1.860935986042022705e-01 9.510096907615661621e-02 1.212634891271591187e-01 4.108876455575227737e-03 7.733655720949172974e-02
4.214655607938766479e-02 2.932785451412200928e-01 -9.966353327035903931e-02 -3.820959627628326416e-01 2.260133326053619385e-01 -2.302153557538986206e-01 -3.081413805484771729e-01 1.541781872510910034e-01 9.565778821706771851e-02 2.466943413019180298e-01 -2.672530114650726318e-01 -3.153240084648132324e-01 6.140395998954772949e-02 -1.628935337066650391e-01 -6.484178453683853149e-02 2.318944931030273438e-01 -4.598157480359077454e-02 -6.009877100586891174e-02 7.458072900772094727e-02 4.453789815306663513e-02 -2.205592393875122070e-01 5.286903679370880127e-02 -6.982223689556121826e-02 6.291706860065460205e-02 1.086519882082939148e-01 2.783275209367275238e-02 6.800282001495361328e-02 1.770188957452774048e-01 4.058525711297988892e-02 1.451539248228073120e-01 1.478793472051620483e-01 1.940602809190750122e-01
9.994195401668548584e-02 2.069431692361831665e-01 3.461557999253273010e-02 -8.996485173702239990e-02 1.015350446105003357e-01 -1.802690625190734863e-01 -3.016723692417144775e-01 4.973665997385978699e-02 2.703473269939422607e-01 -1.496984511613845825e-01 -4.863720387220382690e-02 -3.418077230453491211e-01 1.791072487831115723e-01 -1.060805246233940125e-01 -3.290217369794845581e-02 -4.953100904822349548e-02 2.253084480762481689e-01 1.696266531944274902e-01 3.069488108158111572e-01 4.732900485396385193e-02 -2.247405201196670532e-01 -2.820278406143188477e-01 -3.095541894435882568e-01 5.722610279917716980e-02 -2.152641862630844116e-01 -1.387485861778259277e-01 1.781663000583648682e-01 -9.137158840894699097e-02 8.639906346797943115e-02 -9.970193356275558472e-02 -7.296852767467498779e-02 8.056917786598205566e-02
5.147975683212280273e-02 -7.773327082395553589e-02 -5.519452691078186035e-02 -1.787904798984527588e-01 1.897427588701248169e-01 -1.464051008224487305e-01 -5.535398125648498535e-01 -4.113091900944709778e-02 5.017412081360816956e-02 -1.802597939968109131e-01 1.830872893333435059e-02 -3.068746328353881836e-01 -1.014514192938804626e-01 -9.709116816520690918e-02 -5.169103294610977173e-02 5.549016874283552170e-03 5.485986173152923584e-02 5.988127738237380981e-02 3.108411729335784912e-01 -1.103237792849540710e-01 -2.845849990844726562e-01 -1.589404791593551636e-01 -3.347017168998718262e-01 1.091683655977249146e-01 8.028957992792129517e-02 9.126214683055877686e-02 5.817038565874099731e-02 -1.221261024475097656e-01 -3.978487476706504822e-02 -1.016401574015617371e-01 -9.568810462951660156e-02 1.977217644453048706e-01
2.225899696350097656e-01 1.497495174407958984e-01 -2.409017533063888550e-01 7.106830924749374390e-02 2.925158143043518066e-01 -2.330817282199859619e-01 -5.286149978637695312e-01 -4.548145085573196411e-02 -3.035671263933181763e-02 -8.880060166120529175e-02 -5.200836807489395142e-02 -4.305649548768997192e-02 1.843946725130081177e-01 -1.565224230289459229e-01 1.055148169398307800e-01 -1.107546389102935791e-01 1.735690683126449585e-01 -9.979686141014099121e-02 -7.821874320507049561e-02 7.455953210592269897e-02 1.696126610040664673e-01 -4.687430709600448608e-02 -1.822077333927154541e-01 -6.876006722450256348e-02 1.412990689277648926e-01 -1.152617782354354858e-01 1.711043268442153931e-01 1.821683794260025024e-01 -1.026234701275825500e-01 2.403624206781387329e-01 2.004381418228149414e-01 1.530779898166656494e-01
4.798722453415393829e-03 -7.466577738523483276e-02 1.931840032339096069e-01 -8.395136147737503052e-02 3.413892686367034912e-01 1.341731101274490356e-01 -3.320371210575103760e-01 -7.552284747362136841e-02 8.049125969409942627e-02 -3.749100863933563232e-01 -2.665493190288543701e-01 -2.211538851261138916e-01 -7.411181926727294922e-02 2.609938383102416992e-03 -2.138826400041580200e-01 -1.423116773366928101e-01 8.642819523811340332e-02 1.091730296611785889e-01 2.051066905260086060e-01 -1.823509633541107178e-01 -1.480031758546829224e-03 2.055315300822257996e-02 -3.935793042182922363e-01 1.244803890585899353e-01 1.066574901342391968e-01 -9.728098660707473755e-02 -1.580062657594680786e-01 -1.384229511022567749e-01 1.449954956769943237e-01 5.570197105407714844e-02 -5.846126005053520203e-02 -5.474052578210830688e-02
7.580870389938354492e-02 7.911381870508193970e-02 -4.752189293503761292e-02 -1.925109885632991791e-03 3.674076497554779053e-01 -3.959724903106689453e-01 -1.917754858732223511e-01 -9.592188149690628052e-02 -1.628856807947158813e-01 -3.089519143104553223e-01 -6.863533705472946167e-02 -3.656903505325317383e-01 -1.571697890758514404e-01 -1.242151856422424316e-01 -4.592160508036613464e-02 -2.006436586380004883e-01 2.596145495772361755e-02 1.477655470371246338e-01 1.820236444473266602e-01 -1.508683264255523682e-01 3.595698857679963112e-03 -1.642261259257793427e-02 -1.790891587734222412e-01 3.492878973484039307e-01 -6.855209171772003174e-02 1.102745905518531799e-02 -1.691599637269973755e-01 8.815295249223709106e-02 -2.706574089825153351e-02 5.974085256457328796e-02 1.634142249822616577e-01 -8.716841228306293488e-03
-8.844817057251930237e-03 3.458615839481353760e-01 -7.040822505950927734e-02 -3.625574111938476562e-01 2.025687098503112793e-01 -2.945415675640106201e-01 -3.470751047134399414e-01 3.057450652122497559e-01 -1.086462512612342834e-01 7.692393660545349121e-02 -1.830677688121795654e-01 -1.071291044354438782e-02 2.005449682474136353e-01 -3.175100088119506836e-01 9.440228343009948730e-02 -8.405630290508270264e-02 1.192334108054637909e-02 -1.456290632486343384e-01 1.756900250911712646e-01 -1.405653357505798340e-01 4.042866826057434082e-02 -1.288785636425018311e-01 -1.258650869131088257e-01 2.474649809300899506e-02 -6.636082381010055542e-02 -4.505860060453414917e-02 6.976215541362762451e-02 4.498274531215429306e-03 -8.034116774797439575e-02 1.393925547599792480e-01 -9.339939802885055542e-02 2.029892057180404663e-01
6.603217124938964844e-02 3.072654902935028076e-01 -3.170312941074371338e-02 -4.528437554836273193e-01 3.545061945915222168e-01 -1.315018385648727417e-01 -4.171833395957946777e-01 1.353809833526611328e-01 -5.504632368683815002e-02 2.173779904842376709e-01 -1.388244330883026123e-01 1.354614086449146271e-02 -7.622095197439193726e-02 2.914547175168991089e-02 1.066373810172080994e-01 1.377836242318153381e-02 -2.078328467905521393e-02 -9.542933106422424316e-02 2.274035066366195679e-01 -1.399648487567901611e-01 5.639534443616867065e-02 -2.534544169902801514e-01 -1.426518261432647705e-01 -6.737996637821197510e-02 -7.900896482169628143e-03 -1.422381773591041565e-02 9.988629072904586792e-02 7.852924615144729614e-02 -5.480815097689628601e-02 2.462382018566131592e-01 5.988568440079689026e-02 1.227821558713912964e-01
-6.771606858819723129e-04 1.805111020803451538e-01 -9.944886714220046997e-02 -4.019361734390258789e-01 2.986713051795959473e-01 -1.790333390235900879e-01 -4.500096142292022705e-01 2.999401390552520752e-01 -1.146650966256856918e-02 1.569176763296127319e-01 -2.180325686931610107e-01 1.084222644567489624e-02 2.634516730904579163e-02 1.092672068625688553e-02 -1.285855174064636230e-01 -1.013486012816429138e-01 -2.528017212171107531e-04 -2.816769853234291077e-02 4.780359566211700439e-02 -2.619425356388092041e-01 6.193754076957702637e-02 -1.436421573162078857e-01 -2.667472958564758301e-01 -5.958134308457374573e-02 -1.242997124791145325e-01 -1.043813154101371765e-01 1.095467209815979004e-01 4.038609564304351807e-02 -3.212418407201766968e-02 2.295079529285430908e-01 7.210221141576766968e-02 1.116457656025886536e-01
-1.201715096831321716e-01 1.901161074638366699e-01 1.126214861869812012e-02 -8.628033101558685303e-02 4.904252290725708008e-01 -3.399004936218261719e-01 -1.255300939083099365e-01 2.227114439010620117e-01 6.685799360275268555e-02 -2.065775543451309204e-01 -2.890063822269439697e-01 -1.023694053292274475e-01 -6.292559206485748291e-02 -9.852617979049682617e-02 4.769542068243026733e-02 -1.814110875129699707e-01 -5.085700005292892456e-02 1.405559927225112915e-01 2.298940531909465790e-02 6.399670988321304321e-02 -2.011815309524536133e-01 6.519260257482528687e-02 -9.588710963726043701e-02 1.702081859111785889e-01 -9.397102519869804382e-03 -3.254595398902893066e-01 -4.774104431271553040e-02 -1.253713369369506836e-01 -2.876256406307220459e-01 -3.099862486124038696e-02 1.073263883590698242e-01 3.690677508711814880e-02
3.466702997684478760e-02 -1.355141848325729370e-01 1.748388111591339111e-01 -2.129421979188919067e-01 2.884108722209930420e-01 -3.900855779647827148e-02 -4.524145126342773438e-01 -7.570715248584747314e-02 4.115888103842735291e-02 -3.438780009746551514e-01 -1.728070229291915894e-01 -1.103356033563613892e-01 -2.527048289775848389e-01 -1.649680435657501221e-01 -2.479423768818378448e-02 1.580788344144821167e-01 9.659812785685062408e-03 -1.088290847837924957e-02 3.431403338909149170e-01 -4.016974940896034241e-02 -1.630489081144332886e-01 -1.391472965478897095e-01 -1.843713521957397461e-01 9.678641706705093384e-02 1.369158029556274414e-01 2.034924030303955078e-01 9.941950440406799316e-02 3.099581785500049591e-02 1.504742503166198730e-01 8.388479799032211304e-02 4.267526790499687195e-02 1.391754746437072754e-01
-1.155177131295204163e-01 4.322175309062004089e-02 2.608845531940460205e-01 2.591328024864196777e-01 2.851322591304779053e-01 -4.250855371356010437e-02 -1.153568401932716370e-01 2.233872711658477783e-01 -1.053276062011718750e-01 -1.181466411799192429e-02 -2.612395882606506348e-01 -1.654350012540817261e-01 -1.982497721910476685e-01 -1.789124011993408203e-01 1.706602871417999268e-01 -1.829037219285964966e-01 2.034112066030502319e-01 2.727496325969696045e-01 3.626851737499237061e-01 -1.203360185027122498e-01 -8.886301890015602112e-03 -1.592086255550384521e-01 -3.460578620433807373e-01 -6.796780228614807129e-02 -1.293008029460906982e-01 -8.100294508039951324e-03 -1.253516878932714462e-02 6.594343576580286026e-03 -4.502953961491584778e-02 2.998384460806846619e-02 1.752707213163375854e-01 -1.725128479301929474e-02
-2.058825269341468811e-02 2.650366127490997314e-01 -9.434782713651657104e-02 -5.815790966153144836e-02 2.882749438285827637e-01 -9.657668322324752808e-02 -2.088950872421264648e-01 4.489501193165779114e-02 1.931516826152801514e-01 9.941829741001129150e-02 -2.328172028064727783e-01 -6.525263935327529907e-02 1.034080907702445984e-01 -3.449420332908630371e-01 2.151724994182586670e-01 -4.304302856326103210e-02 7.707598060369491577e-02 -1.314430683851242065e-01 1.525125652551651001e-02 1.076171994209289551e-01 -3.842132687568664551e-01 -1.103283911943435669e-01 -2.864373624324798584e-01 4.178010523319244385e-01 -6.246806681156158447e-02 4.220491647720336914e-02 -2.456524781882762909e-02 8.928575366735458374e-02 -1.639562845230102539e-01 2.769103832542896271e-02 -2.693448588252067566e-02 -3.770115971565246582e-02
1.723255664110183716e-01 1.564160920679569244e-02 1.736836135387420654e-01 -3.393510580062866211e-01 1.856171637773513794e-01 -1.617951840162277222e-01 -5.460468679666519165e-02 1.676042377948760986e-02 9.019816666841506958e-02 1.205927729606628418e-01 -3.939941823482513428e-01 -1.668552160263061523e-01 -4.861870035529136658e-02 -7.896969467401504517e-02 -4.979939758777618408e-02 -5.815207026898860931e-03 -2.575630843639373779e-01 -1.648752838373184204e-01 2.076663970947265625e-01 -1.681747585535049438e-01 -3.457840681076049805e-01 -3.636900186538696289e-01 -2.003099918365478516e-01 9.480054676532745361e-02 -1.264193803071975708e-01 8.436227589845657349e-02 1.666921675205230713e-01 4.286827519536018372e-02 4.126735031604766846e-02 -1.188294310122728348e-02 7.031372189521789551e-02 1.363308578729629517e-01
9.385106712579727173e-02 2.741015851497650146e-01 -8.628051728010177612e-02 -1.405688971281051636e-01 3.641796410083770752e-01 -3.112500309944152832e-01 -3.936567008495330811e-01 1.671551913022994995e-01 4.226217046380043030e-02 7.939971238374710083e-02 -5.116494721733033657e-04 -8.924976736307144165e-02 1.061098799109458923e-01 -6.612179428339004517e-02 -9.235921315848827362e-03 1.135036796331405640e-01 1.280136555433273315e-01 5.588036030530929565e-02 1.867048591375350952e-01 -2.977576851844787598e-01 -8.440568111836910248e-03 -2.668856680393218994e-01 3.565628454089164734e-02 -1.639232784509658813e-01 1.507555693387985229e-01 -1.564830988645553589e-01 -1.560997124761343002e-02 3.002813160419464111e-01 1.922694593667984009e-01 -1.148992124944925308e-02 1.113613173365592957e-01 -4.682988673448562622e-02
-8.000068366527557373e-02 6.619435548782348633e-02 2.081920951604843140e-02 -1.713647991418838501e-01 1.257681101560592651e-01 -8.537236601114273071e-02 -2.860767841339111328e-01 -1.364374756813049316e-01 4.323712736368179321e-02 -1.124752461910247803e-01 -2.125390246510505676e-02 -3.823150694370269775e-01 1.121286004781723022e-01 -2.455186545848846436e-01 -1.114596147090196609e-03 7.662827521562576294e-02 5.584448203444480896e-02 -7.164011895656585693e-02 4.103753268718719482e-01 1.567962467670440674e-01 -2.903815507888793945e-01 -3.006443083286285400e-01 -3.301334977149963379e-01 -1.102331429719924927e-01 -1.229908019304275513e-01 3.038076870143413544e-02 -6.417842209339141846e-02 -6.973133236169815063e-02 1.884374618530273438e-01 2.399837831035256386e-03 4.137300327420234680e-02 1.914333552122116089e-01
2.579981982707977295e-01 -3.462950512766838074e-02 -6.400477141141891479e-02 -9.821453690528869629e-02 2.190464735031127930e-01 -1.655676364898681641e-01 -4.627330005168914795e-01 4.929141700267791748e-02 -1.193591877818107605e-01 -1.169388964772224426e-01 -2.766672074794769287e-01 -1.004739999771118164e-01 -1.204963680356740952e-02 -2.544816732406616211e-01 1.119147762656211853e-01 4.529733583331108093e-02 -4.408200085163116455e-02 -7.728091627359390259e-02 2.684215605258941650e-01 2.053433842957019806e-02 -4.401896595954895020e-01 -1.254739761352539062e-01 -2.566893100738525391e-01 6.814390420913696289e-02 -2.141331434249877930e-01 -6.284550577402114868e-02 -6.960248947143554688e-02 -1.090288609266281128e-01 3.992595523595809937e-02 -4.461800307035446167e-02 3.933404386043548584e-02 2.020940743386745453e-02
-1.503683924674987793e-01 -4.719533771276473999e-02 1.195190548896789551e-01 -1.862216144800186157e-01 4.876885414123535156e-01 -8.525906503200531006e-02 -9.355905652046203613e-02 1.535801216959953308e-02 -2.005770653486251831e-01 3.166328370571136475e-02 -2.797610824927687645e-03 -5.767356976866722107e-02 6.576293706893920898e-02 -2.367910593748092651e-01 2.681529223918914795e-01 -9.274356067180633545e-03 1.085550934076309204e-01 3.085514903068542480e-01 2.200335264205932617e-01 -1.440025866031646729e-01 -1.463842689990997314e-01 -2.227150499820709229e-01 -2.926892340183258057e-01 8.644084632396697998e-02 -5.689081922173500061e-02 5.740091204643249512e-02 1.499039530754089355e-01 -1.879143267869949341e-01 -2.035261392593383789e-01 -1.593358069658279419e-01 -1.155989468097686768e-01 1.017269864678382874e-01
-6.348814070224761963e-02 3.422340005636215210e-02 7.009404897689819336e-02 -9.525460004806518555e-02 2.404143214225769043e-01 -2.390195429325103760e-01 -5.401183962821960449e-01 -9.934011101722717285e-02 -3.641114011406898499e-02 -1.391222029924392700e-01 1.384371072053909302e-01 -2.403958588838577271e-01 -6.892331689596176147e-02 -2.258993387222290039e-01 -4.544651880860328674e-02 4.683371260762214661e-02 1.795927137136459351e-01 -2.013667076826095581e-01 2.710190117359161377e-01 -1.600459404289722443e-02 -2.760127186775207520e-01 -3.619024455547332764e-01 -9.156382083892822266e-02 2.080442383885383606e-02 -2.024707570672035217e-02 8.862565457820892334e-02 1.046481654047966003e-01 -1.163232102990150452e-01 -2.229140698909759521e-02 8.160667121410369873e-02 -4.239495843648910522e-02 -4.926242679357528687e-02
4.500656574964523315e-02 3.048462271690368652e-01 -9.677850455045700073e-02 -4.687150120735168457e-01 3.150086402893066406e-01 -2.083709388971328735e-01 -4.166276752948760986e-01 6.216451525688171387e-02 -4.919186979532241821e-02 1.915259063243865967e-01 -1.685753762722015381e-01 1.036166911944746971e-03 -9.604698419570922852e-02 8.245134353637695312e-02 5.212225392460823059e-02 -9.896845370531082153e-02 3.869694843888282776e-02 -1.438454985618591309e-01 1.040196418762207031e-01 -9.665729105472564697e-02 1.052867174148559570e-01 -2.147558331489562988e-01 -2.673707306385040283e-01 -1.508493255823850632e-02 -4.163890331983566284e-02 -5.224208161234855652e-02 1.059357225894927979e-01 1.776097156107425690e-02 -7.461067289113998413e-03 1.920724213123321533e-01 9.476485103368759155e-02 1.632044166326522827e-01
2.840073406696319580e-01 2.153656631708145142e-01 8.065540459938347340e-04 -3.947848677635192871e-01 1.092750057578086853e-01 -7.537066191434860229e-02 -3.651491999626159668e-01 5.585209466516971588e-03 9.276347607374191284e-02 -9.422151744365692139e-02 -2.189822345972061157e-01 -1.478932797908782959e-01 6.916435062885284424e-02 -1.621909439563751221e-01 4.785136133432388306e-02 1.947109252214431763e-01 1.380006074905395508e-01 -8.128689229488372803e-02 1.470605880022048950e-01 7.391338795423507690e-02 -2.387018650770187378e-01 -1.332131028175354004e-01 -2.426959723234176636e-01 2.791827917098999023e-01 7.029584050178527832e-02 -4.569754470139741898e-03 2.254315279424190521e-02 -1.923559457063674927e-01 2.218021079897880554e-02 6.555198132991790771e-02 -1.679394841194152832e-01 2.602698504924774170e-01
1.667964607477188110e-01 3.044905364513397217e-01 -8.634739369153976440e-02 -3.494058549404144287e-01 3.766875267028808594e-01 -2.045460641384124756e-01 -3.896324038505554199e-01 1.311887651681900024e-01 -9.762569516897201538e-02 1.478102058172225952e-01 -1.716725826263427734e-01 7.331303507089614868e-02 5.106491222977638245e-02 2.712326869368553162e-02 -1.589055173099040985e-03 -6.123093143105506897e-02 5.434300005435943604e-02 -4.137174040079116821e-02 1.001692488789558411e-01 -9.154189378023147583e-02 5.952201411128044128e-02 -1.696377396583557129e-01 -2.481994032859802246e-01 1.753392443060874939e-02 -1.343395859003067017e-01 -2.103557437658309937e-02 1.656723171472549438e-01 8.617688715457916260e-02 -1.173033863306045532e-01 2.983993887901306152e-01 1.737724989652633667e-01 1.420436352491378784e-01
1.190150454640388489e-01 1.308839768171310425e-02 -7.408627122640609741e-02 -1.718908101320266724e-01 2.536328136920928955e-01 -1.508380621671676636e-01 -3.854029178619384766e-01 3.773223608732223511e-02 6.878337264060974121e-02 -2.321863770484924316e-01 3.739973157644271851e-02 -3.613653779029846191e-01 8.163544535636901855e-02 -9.563750028610229492e-02 1.028151288628578186e-01 1.355953514575958252e-01 -2.012257874011993408e-01 -4.388820007443428040e-02 3.857975304126739502e-01 1.380027383565902710e-01 -1.475792527198791504e-01 -3.780679106712341309e-01 -1.505831182003021240e-01 9.172467887401580811e-02 -7.761107385158538818e-02 -4.529917240142822266e-02 -3.897512331604957581e-02 8.875748515129089355e-02 1.454696506261825562e-01 -1.133267879486083984e-01 1.801571063697338104e-02 1.424334347248077393e-01
-3.242956474423408508e-03 2.002139091491699219e-01 6.219423189759254456e-02 -4.041327536106109619e-01 2.767058014869689941e-01 -6.611427664756774902e-02 -5.310075879096984863e-01 1.305755823850631714e-01 -9.700873494148254395e-02 2.593951225280761719e-01 -9.332905709743499756e-02 -5.874127149581909180e-02 3.056425414979457855e-02 -2.288528345525264740e-02 7.037336379289627075e-02 -4.280951619148254395e-02 4.379166662693023682e-02 -8.862763643264770508e-02 5.349229648709297180e-02 -7.373471558094024658e-02 1.297776103019714355e-01 -2.862420380115509033e-01 -1.016355231404304504e-01 1.721495576202869415e-02 1.267017517238855362e-02 -1.333873718976974487e-01 1.461561024188995361e-01 1.404535919427871704e-01 -3.519557416439056396e-02 3.002662360668182373e-01 1.761687546968460083e-01 8.189523965120315552e-02
-1.464974731206893921e-01 -6.815887242555618286e-02 5.780617147684097290e-02 -2.152087241411209106e-01 2.179536223411560059e-01 3.646125784143805504e-03 -5.915442109107971191e-01 -7.210869342088699341e-02 -2.964493120089173317e-03 -1.555808335542678833e-01 -7.975860498845577240e-03 -2.462778836488723755e-01 -8.014944195747375488e-02 -2.752079665660858154e-01 -5.140179395675659180e-02 1.801604628562927246e-01 2.334910631179809570e-02 1.554168313741683960e-01 1.232224032282829285e-01 1.523416936397552490e-01 -2.031741887331008911e-01 -2.424029111862182617e-01 -2.833006680011749268e-01 1.198648381978273392e-02 -2.620009519159793854e-02 5.087853595614433289e-02 4.091595113277435303e-02 -2.336964011192321777e-01 -2.374390512704849243e-02 1.209782250225543976e-02 5.633937194943428040e-02 1.114482730627059937e-01
9.969267249107360840e-02 3.065293431282043457e-01 -6.289790570735931396e-02 2.882046811282634735e-02 6.277456879615783691e-01 -2.399731874465942383e-01 -1.179158911108970642e-01 3.546019550412893295e-03 -3.027560412883758545e-01 -2.893297746777534485e-02 -7.082773372530937195e-03 -6.241286173462867737e-02 7.305692136287689209e-02 -1.236796155571937561e-01 -9.358484297990798950e-02 -1.364743895828723907e-02 3.411639854311943054e-02 9.568012505769729614e-02 2.762485742568969727e-01 1.968457177281379700e-02 -3.131873607635498047e-01 2.571486122906208038e-02 -1.207158043980598450e-01 2.589249610900878906e-02 3.631528839468955994e-02 2.341197244822978973e-02 3.747592493891716003e-02 1.831170171499252319e-01 -2.008991241455078125e-01 -6.756367534399032593e-02 -1.267647892236709595e-01 3.027109615504741669e-02
-9.911004453897476196e-02 3.585610985755920410e-01 -2.159127593040466309e-01 -3.149330019950866699e-01 1.965615451335906982e-01 -1.347159594297409058e-01 -4.002444446086883545e-01 2.593304216861724854e-01 -6.845866143703460693e-02 1.101048849523067474e-02 -2.894640564918518066e-01 1.292810440063476562e-01 5.922920256853103638e-02 -1.702641099691390991e-01 -4.893856123089790344e-02 9.240802377462387085e-02 9.400306269526481628e-03 -2.765069305896759033e-01 7.081709802150726318e-02 1.078851893544197083e-02 -1.316519677639007568e-01 -1.685085892677307129e-01 -5.305869132280349731e-02 2.744734287261962891e-03 1.418031156063079834e-01 1.079619601368904114e-01 -7.183233276009559631e-03 4.554961621761322021e-02 -5.195557698607444763e-02 3.322528004646301270e-01 1.939716748893260956e-02 7.245899736881256104e-02
4.202991724014282227e-02 5.688212811946868896e-02 5.746367946267127991e-02 -8.293700963258743286e-02 2.875924706459045410e-01 7.314387708902359009e-02 -3.631953895092010498e-01 -1.845808327198028564e-01 -4.222593456506729126e-02 -5.076287314295768738e-02 -6.381451338529586792e-02 -1.999502032995223999e-01 -1.438021659851074219e-01 2.264164574444293976e-02 -1.929817497730255127e-01 -1.144763976335525513e-01 1.822098195552825928e-01 -7.805310189723968506e-02 1.156395152211189270e-01 -1.252144202589988708e-02 -3.991743624210357666e-01 -1.045137271285057068e-01 -1.107373088598251343e-01 3.320727646350860596e-01 3.064304888248443604e-01 1.722688823938369751e-01 1.025965139269828796e-01 7.472125440835952759e-02 -2.529171407222747803e-01 2.003475129604339600e-01 -1.373210698366165161e-01 5.056476965546607971e-02
-3.845567256212234497e-02 -4.805219941772520542e-04 4.456616565585136414e-02 -1.557194292545318604e-01 4.043899774551391602e-01 -8.019641786813735962e-02 -3.020175397396087646e-01 -3.835796117782592773e-01 -8.373178541660308838e-02 -2.852460145950317383e-01 -1.405994445085525513e-01 -1.469204723834991455e-01 1.607968360185623169e-01 1.285873353481292725e-01 -8.872471004724502563e-02 -2.733412683010101318e-01 1.167378202080726624e-01 3.302632868289947510e-01 1.922077126801013947e-02 -1.731918901205062866e-01 -1.166902706027030945e-01 -8.372518420219421387e-02 -1.415043175220489502e-01 6.715009920299053192e-03 9.861464053392410278e-02 2.047494649887084961e-01 -2.177729830145835876e-02 -1.892051100730895996e-01 -6.619436666369438171e-03 -6.810799241065979004e-02 -6.627456098794937134e-02 -1.360560655593872070e-01
9.958497434854507446e-02 1.102213636040687561e-01 1.087012514472007751e-02 -2.358111739158630371e-01 1.504568010568618774e-01 -9.213342517614364624e-02 -5.125750303268432617e-01 9.900625795125961304e-02 -1.464235782623291016e-02 -2.036121934652328491e-01 -1.305631641298532486e-02 -2.241569757461547852e-01 -1.226658001542091370e-01 -6.459223479032516479e-02 1.004220619797706604e-01 1.039883345365524292e-01 1.497962772846221924e-01 2.368765883147716522e-02 2.729665040969848633e-01 9.277024865150451660e-02 -3.132589459419250488e-01 -1.086040437221527100e-01 -2.499761134386062622e-01 2.213891148567199707e-01 1.157009080052375793e-01 -5.753125622868537903e-02 -1.000855490565299988e-01 -2.495123893022537231e-01 1.417651027441024780e-01 1.241188198328018188e-01 3.400934487581253052e-02 1.821195185184478760e-01
-2.380506396293640137e-01 -6.346607953310012817e-02 -4.018514230847358704e-02 -4.107518121600151062e-02 5.120736956596374512e-01 -2.818372547626495361e-01 -2.463718205690383911e-01 -1.506666690111160278e-01 -2.307278849184513092e-02 1.686468720436096191e-02 -3.309812545776367188e-01 2.062750160694122314e-01 1.527373790740966797e-01 -5.970689654350280762e-02 1.477436870336532593e-01 -3.035674989223480225e-01 -4.060193896293640137e-03 8.958115428686141968e-02 1.581914424896240234e-01 1.101696770638227463e-02 -1.775109320878982544e-01 -1.748357564210891724e-01 7.205987721681594849e-02 1.316615641117095947e-01 -3.495314344763755798e-02 -1.573645323514938354e-01 1.035269573330879211e-01 3.289946913719177246e-02 1.950791776180267334e-01 -1.128972545266151428e-01 9.866900742053985596e-02 -3.234016522765159607e-02
-1.950023770332336426e-01 4.438128322362899780e-02 6.665565073490142822e-02 -4.330742731690406799e-02 1.178829669952392578e-01 1.163295097649097443e-02 -4.607927203178405762e-01 -1.931519210338592529e-01 9.927123039960861206e-02 -1.393652260303497314e-01 -3.585779108107089996e-03 -1.782363504171371460e-01 -2.569586932659149170e-01 -1.483974456787109375e-01 1.078506782650947571e-01 -2.245076186954975128e-02 8.073225617408752441e-02 -1.433256268501281738e-02 1.580657064914703369e-01 -3.434123471379280090e-02 -3.691366910934448242e-01 -3.060611188411712646e-01 -2.748698890209197998e-01 2.342669516801834106e-01 8.674168586730957031e-02 8.831229805946350098e-02 -1.175622791051864624e-01 -4.086315259337425232e-02 8.591227978467941284e-02 1.596378237009048462e-01 4.531323909759521484e-02 2.641657888889312744e-01
3.215257450938224792e-02 9.451863169670104980e-02 -1.671066731214523315e-01 -2.331618964672088623e-02 2.906921207904815674e-01 -4.156637564301490784e-02 -3.448902368545532227e-01 2.280324697494506836e-02 -1.748297661542892456e-01 -1.633062958717346191e-01 -2.779767811298370361e-01 -1.645936965942382812e-01 -4.995764791965484619e-02 -3.294140100479125977e-01 1.041720137000083923e-01 -4.512585327029228210e-02 -3.717035800218582153e-02 -1.138695925474166870e-01 2.993407249450683594e-01 -2.594959735870361328e-02 -4.088376462459564209e-01 1.194595079869031906e-02 -2.491877973079681396e-01 5.383369699120521545e-02 -2.637263834476470947e-01 -1.311352252960205078e-01 -6.633370369672775269e-02 -1.357799023389816284e-01 7.263166457414627075e-02 -4.656772688031196594e-02 -1.268791556358337402e-01 -1.829766668379306793e-02
1.424673795700073242e-01 3.143768608570098877e-01 -1.949959807097911835e-02 -2.615957856178283691e-01 3.486385345458984375e-01 -2.818615734577178955e-01 -4.573643207550048828e-01 1.419271528720855713e-01 -5.807453766465187073e-02 1.742765903472900391e-01 -4.885711520910263062e-02 9.942398965358734131e-02 1.212509945034980774e-01 8.194217085838317871e-02 -5.607593804597854614e-03 -1.856471002101898193e-01 -4.531892761588096619e-02 -4.836222156882286072e-02 9.775015711784362793e-02 -1.959676444530487061e-01 6.382593512535095215e-02 -1.944793760776519775e-01 -1.699585616588592529e-01 -1.210629567503929138e-02 -5.746321380138397217e-02 6.594051420688629150e-02 7.668388076126575470e-03 1.603046059608459473e-01 -1.576140820980072021e-01 2.039313316345214844e-01 1.980287432670593262e-01 1.321967244148254395e-01
-9.924095869064331055e-02 1.384185105562210083e-01 3.128695860505104065e-02 -1.358602792024612427e-01 2.634206414222717285e-01 -2.977165281772613525e-01 -3.683277964591979980e-01 -1.219227686524391174e-01 -1.131113097071647644e-01 -1.962730437517166138e-01 -1.917288750410079956e-01 -3.904130160808563232e-01 -1.711567640304565430e-01 -2.762547433376312256e-01 1.159018352627754211e-01 -1.628083176910877228e-02 -1.922355592250823975e-01 1.199614703655242920e-01 1.433880329132080078e-01 -7.676962763071060181e-02 -1.907826215028762817e-01 -8.121822029352188110e-03 -2.167467027902603149e-01 1.531925797462463379e-01 4.403444752097129822e-02 3.515234589576721191e-02 -9.729480743408203125e-02 -7.967249304056167603e-02 9.784673154354095459e-02 2.058762013912200928e-01 -5.307395383715629578e-02 -1.572092026472091675e-01
5.373799800872802734e-02 3.031907081604003906e-01 -2.470275945961475372e-02 -3.192458152770996094e-01 4.158723652362823486e-01 -1.090256571769714355e-01 -3.338341712951660156e-01 1.852854639291763306e-01 9.547386318445205688e-03 1.273552626371383667e-01 -9.123938530683517456e-02 1.631155163049697876e-01 1.140613853931427002e-01 -3.183743655681610107e-01 -3.793929144740104675e-02 -1.009843945503234863e-01 1.628455519676208496e-01 -5.982709303498268127e-02 5.840583890676498413e-02 -1.351885050535202026e-01 -3.509766981005668640e-02 -2.724826037883758545e-01 -1.101399362087249756e-01 -1.464112848043441772e-01 -1.306928843259811401e-01 -7.098691165447235107e-02 8.712170645594596863e-03 1.610830873250961304e-01 -6.769879907369613647e-02 1.640389412641525269e-01 1.800182610750198364e-01 1.480641812086105347e-01
1.439673006534576416e-01 2.258049398660659790e-01 -9.856343269348144531e-02 -3.088398277759552002e-01 3.780704140663146973e-01 -1.430401951074600220e-01 -5.060848593711853027e-01 4.461801797151565552e-02 1.998895034193992615e-02 1.962352842092514038e-01 -1.616153717041015625e-01 2.657110802829265594e-02 1.443061530590057373e-01 9.513908624649047852e-02 6.561005860567092896e-02 -6.987317651510238647e-02 -5.533019546419382095e-03 -1.262287795543670654e-01 5.045983940362930298e-02 -2.283755987882614136e-01 1.146487221121788025e-01 -1.822819262742996216e-01 -2.239396125078201294e-01 -1.151738390326499939e-01 -9.639716893434524536e-02 -4.888991639018058777e-02 1.290214359760284424e-01 1.101766154170036316e-01 -6.282686442136764526e-02 2.460589110851287842e-01 1.878174766898155212e-02 1.054434329271316528e-01
-2.884540259838104248e-01 1.970825493335723877e-01 -1.103840470314025879e-01 -3.531695902347564697e-02 1.153513416647911072e-01 -1.345914006233215332e-01 -2.153237462043762207e-01 6.661473773419857025e-03 -1.202015802264213562e-01 1.059457808732986450e-01 -1.350524574518203735e-01 -1.847900599241256714e-01 4.701136052608489990e-01 -8.455423638224601746e-03 -2.118822932243347168e-01 -2.879180386662483215e-02 4.409316480159759521e-01 -5.670928582549095154e-02 2.685533277690410614e-02 -1.042431220412254333e-01 -6.536324322223663330e-02 3.392538800835609436e-02 -3.269590437412261963e-01 1.804944686591625214e-02 1.303042024374008179e-01 -1.258889883756637573e-01 -4.305771552026271820e-03 2.745585739612579346e-01 -5.962150916457176208e-02 -4.303110297769308090e-03 7.269845157861709595e-02 5.355543643236160278e-02
1.763220131397247314e-02 2.739540040493011475e-01 -1.562669128179550171e-01 -2.852356731891632080e-01 2.041409313678741455e-01 -1.743472814559936523e-01 -4.124358594417572021e-01 2.980794906616210938e-01 -7.357177138328552246e-02 1.110900193452835083e-01 -3.383953571319580078e-01 -1.071219816803932190e-01 1.922920197248458862e-01 -7.419086247682571411e-02 1.695823520421981812e-01 -1.524330396205186844e-02 -3.615282475948333740e-02 -4.639896564185619354e-03 -8.122977614402770996e-02 9.391023963689804077e-02 -2.211450040340423584e-01 -1.596079021692276001e-01 -1.827472075819969177e-02 -5.868881195783615112e-02 5.617298185825347900e-02 -8.809919655323028564e-02 5.454422906041145325e-02 6.389532238245010376e-02 -2.587904930114746094e-01 2.474073469638824463e-01 -4.745365679264068604e-02 1.712003201246261597e-01
-2.857119590044021606e-02 9.127909690141677856e-02 9.721400588750839233e-02 -2.091076970100402832e-01 1.917368620634078979e-01 -2.938436903059482574e-02 -2.504289746284484863e-01 -1.375735271722078323e-02 -3.998304903507232666e-02 -3.793046474456787109e-01 1.767423748970031738e-02 -5.388341546058654785e-01 2.092081680893898010e-02 -1.456133574247360229e-01 -9.626950323581695557e-02 -2.086250185966491699e-01 8.876332640647888184e-02 -1.364098191261291504e-01 1.295694559812545776e-01 -1.312131714075803757e-02 -1.301065087318420410e-01 -3.485646247863769531e-01 -2.041314095258712769e-01 -1.501882076263427734e-01 1.798099279403686523e-02 -4.541720263659954071e-03 -9.841035306453704834e-02 -1.875423267483711243e-02 -1.317056715488433838e-01 3.716616705060005188e-02 2.251270860433578491e-01 2.642188966274261475e-02
-1.410074532032012939e-01 1.362427324056625366e-02 -4.023050516843795776e-02 -1.958044618368148804e-01 5.482012033462524414e-01 -1.182391718029975891e-01 -1.405539512634277344e-01 -1.104085892438888550e-02 -2.525952644646167755e-02 1.219684109091758728e-01 -1.569995135068893433e-01 -8.891927450895309448e-02 -2.190911620855331421e-01 2.424317039549350739e-02 -2.264105156064033508e-02 -2.623923420906066895e-01 -2.428347468376159668e-01 5.981327593326568604e-02 2.504824101924896240e-01 -1.216082051396369934e-01 6.244577467441558838e-03 5.499350652098655701e-02 -3.232385218143463135e-01 2.759058177471160889e-01 1.116931289434432983e-01 -2.517383359372615814e-02 -5.884455889463424683e-02 1.194061264395713806e-01 -2.384083122014999390e-01 -7.891025394201278687e-02 1.158570200204849243e-01 -9.222634136676788330e-02
4.178201407194137573e-02 2.158527821302413940e-01 2.107375711202621460e-01 -1.556824594736099243e-01 4.883983135223388672e-01 1.377088129520416260e-01 -2.021275013685226440e-01 -8.647090941667556763e-02 -1.559963729232549667e-02 1.303699314594268799e-01 -1.662581413984298706e-01 1.401055953465402126e-03 6.847000215202569962e-03 1.451749056577682495e-01 6.750559061765670776e-02 5.511749535799026489e-02 1.037545949220657349e-01 2.626932263374328613e-01 1.335722059011459351e-01 -6.508795171976089478e-02 -3.602382540702819824e-01 -3.174259886145591736e-02 -3.894397243857383728e-02 1.924850940704345703e-01 3.370294272899627686e-01 -1.237986534833908081e-01 -8.551053702831268311e-02 -2.420527786016464233e-01 -3.468278050422668457e-02 -3.263202309608459473e-02 1.449047029018402100e-01 1.196059733629226685e-01
-1.281013991683721542e-02 5.370340310037136078e-03 -2.980809658765792847e-02 -2.537769079208374023e-01 3.129989206790924072e-01 -3.858944177627563477e-01 -2.649933397769927979e-01 -1.619461327791213989e-01 -3.683008253574371338e-02 -1.938126981258392334e-01 -4.381261169910430908e-01 -2.169089466333389282e-01 -9.275180101394653320e-02 5.043777450919151306e-02 -9.995197877287864685e-03 -1.962629146873950958e-02 -8.792223781347274780e-02 2.088523805141448975e-01 2.276958376169204712e-01 -5.920582264661788940e-02 -1.209870651364326477e-01 1.275147646665573120e-01 -4.559497535228729248e-02 2.932221889495849609e-01 5.385182425379753113e-02 -1.588368266820907593e-01 -1.725011765956878662e-01 5.820387229323387146e-02 -2.653893642127513885e-02 -2.882712334394454956e-02 -1.048370674252510071e-01 4.661631584167480469e-02
1.539903040975332260e-02 1.515430212020874023e-01 -8.264306932687759399e-02 -1.323787420988082886e-01 5.318073555827140808e-02 -3.810435533523559570e-02 -3.133182823657989502e-01 -3.252687677741050720e-02 7.190985232591629028e-02 -3.210758045315742493e-02 -9.184777736663818359e-02 -3.729673922061920166e-01 1.017243368551135063e-03 -1.571067124605178833e-01 1.905271112918853760e-01 -1.736692041158676147e-01 -2.124036252498626709e-01 4.311601817607879639e-02 1.359332054853439331e-01 1.762744933366775513e-01 -3.569430708885192871e-01 -3.442054986953735352e-01 1.090464182198047638e-02 2.566800713539123535e-01 -9.789030253887176514e-02 1.557687763124704361e-02 2.064264938235282898e-02 -1.860935240983963013e-01 -8.963562548160552979e-02 2.666202783584594727e-01 2.667176723480224609e-01 -2.222191169857978821e-02
-6.418393552303314209e-02 -2.056999653577804565e-01 3.122807741165161133e-01 9.987281262874603271e-02 3.690779209136962891e-01 -7.080291956663131714e-02 -3.103668987751007080e-01 2.514404244720935822e-03 -4.329092055559158325e-02 -1.040367558598518372e-01 -2.310443222522735596e-01 -2.216203510761260986e-01 2.489996142685413361e-02 -2.845926582813262939e-01 1.431668549776077271e-01 1.227127984166145325e-01 -6.926745921373367310e-02 3.647653013467788696e-02 3.921894729137420654e-01 -1.693293601274490356e-01 -1.264185737818479538e-02 -1.248694434762001038e-01 -3.161924183368682861e-01 1.240910869091749191e-02 2.357218414545059204e-02 1.295894235372543335e-01 -1.060563772916793823e-01 -1.738245487213134766e-01 2.880960330367088318e-02 -2.569569274783134460e-02 -6.954722106456756592e-02 8.067948371171951294e-02
1.031616181135177612e-01 2.833630144596099854e-01 6.353428214788436890e-02 -2.665615081787109375e-01 2.965434789657592773e-01 -2.465290874242782593e-01 -4.503418505191802979e-01 1.780747026205062866e-01 -7.795029878616333008e-02 1.586409509181976318e-01 -2.046688199043273926e-01 9.118732810020446777e-02 3.560090959072113037e-01 -7.300218194723129272e-02 -1.633460521697998047e-01 -8.014345914125442505e-02 4.729459062218666077e-02 -2.501394748687744141e-01 -1.255591679364442825e-02 -8.129547350108623505e-03 -1.418873388320207596e-02 -1.586226075887680054e-01 -5.887988209724426270e-02 -1.165669411420822144e-01 4.327340051531791687e-03 1.195313930511474609e-01 1.372516900300979614e-01 -3.967224806547164917e-02 1.072135195136070251e-02 7.075907289981842041e-02 1.732405722141265869e-01 1.637507081031799316e-01
-1.114295497536659241e-01 6.236607674509286880e-03 -1.407640278339385986e-01 -2.424206733703613281e-01 4.478273391723632812e-01 -1.636029332876205444e-01 -1.383363753557205200e-01 -8.708248287439346313e-02 3.295597732067108154e-01 3.468515351414680481e-02 -1.360033303499221802e-01 -7.639447599649429321e-02 -4.611917957663536072e-02 -1.439548283815383911e-01 -2.538452148437500000e-01 -1.767441630363464355e-01 1.005245074629783630e-01 2.337215393781661987e-01 5.512260273098945618e-02 -1.469024270772933960e-01 -1.694714277982711792e-01 -1.757081449031829834e-01 -1.789205670356750488e-01 2.421685755252838135e-01 -2.211678922176361084e-01 2.705121040344238281e-02 -7.851208746433258057e-02 1.170959174633026123e-01 -2.519346475601196289e-01 -1.172034367918968201e-01 9.025666862726211548e-02 -8.818475157022476196e-02
-1.030454859137535095e-01 2.070602402091026306e-02 -8.295560628175735474e-02 -1.769593507051467896e-01 5.265550613403320312e-01 -1.597328856587409973e-02 -2.646803855895996094e-01 1.289937179535627365e-02 1.011134590953588486e-02 2.254071831703186035e-02 -2.502985894680023193e-01 -2.682648226618766785e-02 7.409126963466405869e-03 -2.182172238826751709e-01 -1.208818629384040833e-01 -2.922069132328033447e-01 3.857572972774505615e-01 2.255702018737792969e-01 1.610455214977264404e-01 6.579716503620147705e-02 -1.418123543262481689e-01 -1.029994934797286987e-01 4.765245690941810608e-02 -1.054506823420524597e-01 1.536104679107666016e-01 -1.823289245367050171e-01 2.007639557123184204e-01 7.598369568586349487e-02 9.386953711509704590e-02 3.792643174529075623e-02 -2.931757085025310516e-02 -5.721965432167053223e-02
4.048780351877212524e-02 -2.402807585895061493e-02 1.361558288335800171e-01 1.361893564462661743e-01 3.210441172122955322e-01 1.013038307428359985e-01 -3.657900989055633545e-01 -1.037728339433670044e-01 -1.155746877193450928e-01 1.462961137294769287e-01 2.177629247307777405e-02 -1.765052080154418945e-01 -4.762050509452819824e-02 -3.480932116508483887e-01 2.522386610507965088e-01 2.053793705999851227e-02 1.410976797342300415e-01 2.039015442132949829e-01 3.818585872650146484e-01 -1.838826537132263184e-01 -5.593594163656234741e-02 -2.678393945097923279e-02 -2.659023106098175049e-01 2.765416540205478668e-02 -3.168931696563959122e-03 2.484470838680863380e-03 1.647195070981979370e-01 -7.439303398132324219e-02 -1.650390774011611938e-01 1.798501014709472656e-01 1.733780056238174438e-01 -1.008370146155357361e-01
-1.623386144638061523e-01 5.139090120792388916e-03 -6.063326448202133179e-02 -2.940730154514312744e-01 5.476065874099731445e-01 -3.982457146048545837e-02 -1.848037987947463989e-01 1.701058149337768555e-01 -1.376424431800842285e-01 -9.456003457307815552e-02 -2.880398035049438477e-01 -6.022658944129943848e-02 -7.421291433274745941e-03 -2.619727142155170441e-02 7.599090784788131714e-02 -1.677099168300628662e-01 2.602919042110443115e-01 1.642768979072570801e-01 1.295947432518005371e-01 9.976714849472045898e-03 -6.547538936138153076e-02 -1.277118325233459473e-01 1.505292952060699463e-02 -3.205751255154609680e-02 2.695379257202148438e-01 -3.245265185832977295e-01 1.612449288368225098e-01 1.449695974588394165e-01 1.038481667637825012e-01 -1.297329366207122803e-02 -1.870113983750343323e-02 -4.659534897655248642e-03
9.848817437887191772e-02 1.170129925012588501e-01 -1.438900232315063477e-01 -2.113085836172103882e-01 3.864514827728271484e-01 -2.750595808029174805e-01 -4.841864109039306641e-01 2.441177517175674438e-01 -2.096161432564258575e-02 2.011251002550125122e-01 -1.324345469474792480e-01 6.024104356765747070e-02 -1.429209392517805099e-02 -7.542415708303451538e-02 -7.612338662147521973e-02 -1.442702412605285645e-01 -8.051406592130661011e-02 -7.907927781343460083e-02 6.674036383628845215e-02 -2.939476668834686279e-01 2.083100751042366028e-02 -2.937485873699188232e-01 -8.135686069726943970e-02 -1.051933616399765015e-01 3.335276991128921509e-02 -1.158051379024982452e-02 1.381579935550689697e-01 1.229001283645629883e-01 -1.293928325176239014e-01 1.346700340509414673e-01 1.220734491944313049e-01 6.661973893642425537e-02
-1.433143168687820435e-01 1.172965317964553833e-01 -2.458820864558219910e-02 -3.089096844196319580e-01 7.654055207967758179e-02 2.404111437499523163e-02 -1.847778409719467163e-01 -1.121681928634643555e-01 8.541639894247055054e-02 1.319451481103897095e-01 -2.248216867446899414e-01 -2.967653572559356689e-01 1.042057722806930542e-01 2.876583952456712723e-03 4.675602167844772339e-02 6.654302589595317841e-03 1.585587263107299805e-01 2.808074951171875000e-01 3.321550190448760986e-01 5.505005642771720886e-02 -1.443805843591690063e-01 -2.529091835021972656e-01 -5.801022518426179886e-03 3.013312583789229393e-03 3.393769562244415283e-01 -6.653396040201187134e-02 -2.382523715496063232e-01 9.429717063903808594e-02 -9.869744628667831421e-02 2.651405334472656250e-01 1.387757062911987305e-01 -2.309381663799285889e-01
-2.025566101074218750e-01 2.335653603076934814e-01 6.167582422494888306e-02 -6.057551130652427673e-02 2.480859607458114624e-01 -1.171372532844543457e-01 -1.394170969724655151e-01 -2.595190405845642090e-01 3.154409229755401611e-01 -9.448593854904174805e-02 -3.038775324821472168e-01 -2.507790625095367432e-01 1.583220064640045166e-02 2.120383381843566895e-01 -1.322264224290847778e-01 1.158790569752454758e-02 2.790072374045848846e-02 -3.064451180398464203e-02 2.247647345066070557e-01 -1.294058114290237427e-01 -1.765120029449462891e-01 -6.634806096553802490e-02 -1.236345693469047546e-01 2.695882320404052734e-01 2.550501227378845215e-01 7.546496391296386719e-02 1.072741523385047913e-01 -3.479904532432556152e-01 -5.567907914519309998e-02 -4.200748633593320847e-03 9.348551183938980103e-02 2.619193680584430695e-02
1.372877359390258789e-01 1.968897879123687744e-01 -9.013807773590087891e-02 -4.092545807361602783e-01 3.421970903873443604e-01 -1.141377836465835571e-01 -4.910818338394165039e-01 1.824661493301391602e-01 -2.370414584875106812e-01 1.327323764562606812e-01 -1.528789103031158447e-01 6.077820807695388794e-02 1.435403674840927124e-01 9.736275672912597656e-02 3.159485012292861938e-02 -7.786881923675537109e-02 -1.292551169171929359e-03 -1.189042031764984131e-01 1.651853024959564209e-01 -1.356625705957412720e-01 3.820062056183815002e-02 -2.016537040472030640e-01 -7.131526619195938110e-02 -8.245994895696640015e-02 -9.688137471675872803e-02 -2.082131244242191315e-02 1.303980946540832520e-01 1.362101584672927856e-01 -1.415981352329254150e-01 1.500617861747741699e-01 3.046997264027595520e-02 1.464941799640655518e-01
-1.269785570912063122e-03 -1.396900862455368042e-01 -1.874748617410659790e-01 -1.062650531530380249e-01 1.322624683380126953e-01 -7.706934213638305664e-02 -1.636860370635986328e-01 6.887936592102050781e-02 1.813418716192245483e-01 6.188441812992095947e-02 -1.186442151665687561e-01 -1.701736152172088623e-01 3.463216423988342285e-01 -1.730104535818099976e-01 -1.436603367328643799e-01 -1.962307095527648926e-01 4.290878772735595703e-01 -1.638589054346084595e-02 2.499042600393295288e-01 -5.100033059716224670e-02 7.533544301986694336e-02 -1.924477401189506054e-03 -2.699588239192962646e-01 1.557585597038269043e-01 3.073828518390655518e-01 1.539630740880966187e-01 1.614254666492342949e-03 -6.165907718241214752e-03 1.021779105067253113e-01 1.014741063117980957e-01 1.005900651216506958e-01 2.982761561870574951e-01
4.873627424240112305e-02 1.586540229618549347e-02 1.594401001930236816e-01 -1.057987585663795471e-01 2.176182866096496582e-01 -1.172009273432195187e-03 -4.817980527877807617e-01 1.625218987464904785e-01 1.089133694767951965e-01 -2.551682293415069580e-01 -3.686618059873580933e-02 -4.598896205425262451e-01 1.154098957777023315e-01 -7.255376130342483521e-02 -1.036221086978912354e-01 -1.383283436298370361e-01 -3.229890391230583191e-02 -1.624566130340099335e-02 1.800044178962707520e-01 1.481900960206985474e-01 -2.113941311836242676e-01 -2.236292958259582520e-01 -1.194668710231781006e-01 -1.983966864645481110e-02 2.315795719623565674e-01 -7.871389389038085938e-02 -4.500046372413635254e-02 5.061959382146596909e-03 -2.723637223243713379e-01 1.084294244647026062e-01 -6.083089485764503479e-02 4.789012484252452850e-03
-4.150030389428138733e-02 1.378377061337232590e-02 6.478049606084823608e-02 -7.910081744194030762e-02 3.272993266582489014e-01 4.351875558495521545e-02 -3.751687705516815186e-01 -5.606737360358238220e-02 -4.305622354149818420e-02 -3.577571213245391846e-01 -8.348859101533889771e-02 -4.262318313121795654e-01 -4.148953408002853394e-02 7.527022622525691986e-03 -6.672701984643936157e-02 -2.591506540775299072e-01 -7.233200222253799438e-02 -6.815030425786972046e-02 4.602870717644691467e-02 2.317786961793899536e-02 -2.918361723423004150e-01 -2.873814105987548828e-01 -2.583256363868713379e-01 -1.129724606871604919e-01 1.767076700925827026e-01 -4.467837512493133545e-02 -8.004916459321975708e-02 -1.520827561616897583e-01 -3.882334008812904358e-02 4.394284635782241821e-02 1.298525184392929077e-01 -7.629136671312153339e-04
-3.662577643990516663e-02 1.494044512510299683e-01 -6.282690912485122681e-02 -5.035404562950134277e-01 2.187736332416534424e-01 -1.444532424211502075e-01 -4.473367929458618164e-01 1.949412673711776733e-01 5.988257378339767456e-02 5.299397557973861694e-02 -1.654630601406097412e-01 -2.352864481508731842e-02 1.514465920627117157e-02 -2.977766096591949463e-01 1.286055445671081543e-01 -1.415889710187911987e-01 -8.960078656673431396e-02 -1.848760694265365601e-01 5.720407888293266296e-02 -3.724180161952972412e-02 -6.252331286668777466e-02 -1.416581273078918457e-01 -5.529245734214782715e-02 -1.018043160438537598e-01 1.088699102401733398e-01 1.631034463644027710e-01 3.579513728618621826e-02 9.451063722372055054e-02 -1.170869544148445129e-01 2.049902826547622681e-01 4.554915428161621094e-02 2.478799074888229370e-01
-1.406556814908981323e-01 -1.718961447477340698e-01 1.307928934693336487e-02 -6.490330398082733154e-02 4.720332324504852295e-01 -1.977970153093338013e-01 -1.255949288606643677e-01 -1.879057586193084717e-01 -1.878502815961837769e-01 -1.078289225697517395e-01 -2.080993652343750000e-01 -2.157061100006103516e-01 2.539636194705963135e-01 -1.122163608670234680e-02 -6.532885017804801464e-04 -1.800936758518218994e-01 6.792624294757843018e-02 8.267518132925033569e-02 -7.382135838270187378e-02 6.353620439767837524e-02 -1.356973648071289062e-01 -1.417507380247116089e-01 -1.363467276096343994e-01 3.722786009311676025e-01 8.431047201156616211e-03 6.913722306489944458e-02 1.568817347288131714e-01 -1.922382861375808716e-01 -1.156503334641456604e-01 2.368239313364028931e-01 1.590103656053543091e-01 -1.472001820802688599e-01
-2.618351951241493225e-02 3.372953236103057861e-01 5.040651559829711914e-02 -2.292214334011077881e-01 6.391926854848861694e-02 -1.486596018075942993e-01 1.883461326360702515e-02 1.115371659398078918e-01 4.111259058117866516e-02 -4.834898747503757477e-03 -3.980409502983093262e-01 3.343105316162109375e-02 1.382951289415359497e-01 -4.906341806054115295e-02 5.761768668889999390e-02 -2.229280918836593628e-01 7.502809911966323853e-02 1.342493146657943726e-01 -3.415654599666595459e-02 -2.756698727607727051e-01 -2.577777504920959473e-01 -4.402518868446350098e-01 -2.533693611621856689e-01 -7.524225395172834396e-03 -4.064436256885528564e-02 2.169830724596977234e-02 1.463667303323745728e-01 9.402224421501159668e-02 2.745630033314228058e-02 1.470367312431335449e-01 2.748830914497375488e-01 2.851721365004777908e-03
3.372487053275108337e-02 -1.061527207493782043e-01 -1.732902228832244873e-01 5.252972617745399475e-02 5.906164646148681641e-01 -3.518401384353637695e-01 -1.237534359097480774e-01 -5.950020253658294678e-02 1.041721832007169724e-02 2.153127938508987427e-01 -7.858462631702423096e-02 -2.413140386343002319e-01 -1.939547210931777954e-01 6.761370599269866943e-02 6.592415273189544678e-02 -2.305351346731185913e-01 -1.469409614801406860e-01 3.897641971707344055e-02 8.135629445314407349e-02 1.673789112828671932e-03 -9.478347748517990112e-02 -9.926028549671173096e-02 -1.958175897598266602e-01 3.447384536266326904e-01 9.367942810058593750e-02 -1.374289486557245255e-02 -1.212812289595603943e-01 -7.777132838964462280e-02 4.275970160961151123e-03 6.841134279966354370e-02 4.524949565529823303e-02 1.026933565735816956e-01
-1.097074076533317566e-01 1.788467168807983398e-01 -8.410979062318801880e-02 -3.084583878517150879e-01 9.840218722820281982e-02 -2.451251596212387085e-01 -4.760194420814514160e-01 3.494669497013092041e-01 1.903893612325191498e-02 1.559986323118209839e-01 -4.545782133936882019e-02 -2.033765055239200592e-02 3.149888813495635986e-01 -4.602758213877677917e-02 4.093922674655914307e-02 -3.098175860941410065e-02 -7.993192970752716064e-02 -4.285157099366188049e-02 1.798412054777145386e-01 1.600189656019210815e-01 -1.801442503929138184e-01 1.976999081671237946e-02 -2.769802510738372803e-01 -1.549347862601280212e-02 9.282147884368896484e-02 -2.715805359184741974e-02 -5.997264385223388672e-02 5.635081604123115540e-02 -1.287766247987747192e-01 2.621575295925140381e-01 1.620823591947555542e-01 2.083785645663738251e-02
-1.098799556493759155e-01 5.167428404092788696e-02 5.667783319950103760e-02 -2.887178063392639160e-01 2.344931364059448242e-01 5.552572384476661682e-02 -3.518306091427803040e-02 -4.337413609027862549e-02 -5.552239343523979187e-02 2.519821524620056152e-01 -3.032255470752716064e-01 -2.324161976575851440e-01 3.063925206661224365e-01 1.055640578269958496e-01 7.676800340414047241e-02 -9.677163511514663696e-02 3.355683386325836182e-01 9.117667376995086670e-02 4.207765460014343262e-01 -4.725112766027450562e-02 -1.238164082169532776e-01 -1.911787129938602448e-02 -6.083103269338607788e-02 7.229039072990417480e-02 2.152504473924636841e-01 -1.699814945459365845e-01 -2.541574835777282715e-01 -1.230394467711448669e-01 -1.230805516242980957e-01 7.042929530143737793e-02 6.550935655832290649e-02 -2.210472151637077332e-02
-1.112608984112739563e-01 9.923598170280456543e-02 -3.988506272435188293e-02 4.448036197572946548e-03 4.732045829296112061e-01 -1.163332760334014893e-01 -2.004782557487487793e-01 -2.944203317165374756e-01 1.551470756530761719e-01 2.368698595091700554e-03 -3.977540433406829834e-01 -5.902251973748207092e-02 -1.484637428075075150e-02 -2.259069122374057770e-02 -1.659059971570968628e-01 -6.481973826885223389e-02 2.020654678344726562e-01 1.104931756854057312e-01 1.152651906013488770e-01 -2.020966559648513794e-01 -2.348642349243164062e-01 -4.917881265282630920e-02 -1.061255708336830139e-01 3.245685622096061707e-02 2.081589698791503906e-01 -2.092556804418563843e-01 -2.000929266214370728e-01 -2.617085576057434082e-01 -2.605142816901206970e-02 3.586370870471000671e-02 -1.211945191025733948e-01 6.513654440641403198e-02
1.052478328347206116e-01 -1.886934041976928711e-02 5.974749103188514709e-02 8.102723397314548492e-03 2.516764104366302490e-01 -2.354681938886642456e-01 -4.540335834026336670e-01 -6.519431620836257935e-02 2.226026356220245361e-01 -3.659426569938659668e-01 5.478201061487197876e-02 7.179300487041473389e-02 -4.740099608898162842e-02 -1.401789933443069458e-01 -6.218748912215232849e-02 -8.739548921585083008e-02 1.071254909038543701e-02 -8.525677025318145752e-02 3.588669598102569580e-01 -6.773697584867477417e-02 -3.040253520011901855e-01 7.496823370456695557e-02 -1.250084340572357178e-01 1.226541586220264435e-02 8.771172910928726196e-02 1.517334431409835815e-01 -2.241734042763710022e-02 -1.171049848198890686e-01 -1.498894207179546356e-02 2.433435320854187012e-01 2.501792907714843750e-01 9.578872472047805786e-02
-1.202931851148605347e-01 2.733819186687469482e-01 3.715227544307708740e-02 -3.971987366676330566e-01 2.787310183048248291e-01 -1.478701233863830566e-01 -5.606245398521423340e-01 1.509815007448196411e-01 -1.559860557317733765e-01 1.393315643072128296e-01 -1.389664411544799805e-01 9.130932390689849854e-02 8.193966001272201538e-02 -4.697755724191665649e-02 9.234275668859481812e-03 6.947001814842224121e-02 4.659277200698852539e-02 -1.203673332929611206e-01 4.268547892570495605e-02 -1.644573658704757690e-01 4.721274971961975098e-02 -1.299705952405929565e-01 -1.686531156301498413e-01 -5.968977138400077820e-02 -1.123808789998292923e-02 -6.815913319587707520e-02 6.881089508533477783e-02 1.243634447455406189e-01 -1.310460865497589111e-01 2.269250899553298950e-01 1.610107719898223877e-01 1.163839697837829590e-01
-5.139630660414695740e-02 -1.173793897032737732e-01 -8.098100870847702026e-02 -6.582665443420410156e-02 1.643294394016265869e-01 -2.675759838894009590e-03 -3.220779001712799072e-01 -3.985810652375221252e-02 1.083637475967407227e-01 -3.622452318668365479e-01 -2.280704528093338013e-01 -3.552921712398529053e-01 1.270944178104400635e-01 -7.061037421226501465e-02 -2.225942723453044891e-02 -9.350963681936264038e-02 -4.943077452480792999e-03 -7.972490042448043823e-02 1.526382863521575928e-01 3.608772531151771545e-04 -3.378544449806213379e-01 -4.160822331905364990e-01 -3.061364293098449707e-01 -1.377472728490829468e-01 -3.496406972408294678e-02 1.565097016282379627e-03 1.404998898506164551e-01 -1.726736873388290405e-02 -1.619450002908706665e-01 8.055457472801208496e-02 -4.721949622035026550e-02 -5.397175252437591553e-02
-1.947795003652572632e-01 5.424439907073974609e-02 -1.015441790223121643e-01 -2.416391856968402863e-02 1.618410199880599976e-01 -2.903208509087562561e-02 -2.132862061262130737e-01 -6.845545023679733276e-02 -1.251582801342010498e-01 -2.247573286294937134e-01 -4.361207187175750732e-01 -4.206494241952896118e-02 -3.930053487420082092e-02 2.495737187564373016e-02 4.925380647182464600e-02 -5.849407985806465149e-02 9.186447411775588989e-02 1.890171617269515991e-01 -1.477700471878051758e-02 4.302103817462921143e-02 -4.296378791332244873e-01 -2.570933848619461060e-02 -1.216661259531974792e-01 1.530771851539611816e-01 1.738881319761276245e-01 -2.059637606143951416e-01 2.398011535406112671e-01 5.775649100542068481e-02 -4.452581405639648438e-01 3.644354641437530518e-02 4.108689725399017334e-02 -1.882966049015522003e-02
5.316430330276489258e-02 -5.167923122644424438e-02 1.443613916635513306e-01 -1.110119447112083435e-01 2.560985684394836426e-01 -7.754305005073547363e-02 -4.552654623985290527e-01 -1.600528955459594727e-01 5.794684216380119324e-02 -1.943441033363342285e-01 -9.631100296974182129e-02 -3.819005787372589111e-01 -2.995777688920497894e-02 -1.591698452830314636e-02 4.446829482913017273e-02 -3.062673509120941162e-01 -6.806243956089019775e-02 -1.960589587688446045e-01 1.014471724629402161e-01 -4.009255673736333847e-03 -2.573761940002441406e-01 -3.061365485191345215e-01 -1.741868555545806885e-01 -1.344678252935409546e-01 4.800318274646997452e-03 -1.165158152580261230e-01 -1.511385887861251831e-01 2.550286799669265747e-02 -2.225408703088760376e-01 8.476424217224121094e-02 4.208485782146453857e-02 7.962453365325927734e-02
-3.543058037757873535e-01 -1.804045438766479492e-01 5.028110370039939880e-02 -2.386765033006668091e-01 1.811631172895431519e-01 -1.492558121681213379e-01 -3.105438053607940674e-01 1.119239926338195801e-01 1.910834163427352905e-01 9.783005714416503906e-02 -3.829801082611083984e-02 -1.079676523804664612e-01 8.198799937963485718e-02 6.242022290825843811e-02 -1.682339310646057129e-01 -3.750484287738800049e-01 -1.473415046930313110e-01 1.333866864442825317e-01 1.837194412946701050e-01 -2.538019120693206787e-01 -1.232040673494338989e-01 2.323603071272373199e-02 1.231083869934082031e-01 1.685366220772266388e-02 -8.506772667169570923e-02 2.952682040631771088e-02 7.604732364416122437e-02 -9.943807870149612427e-02 -2.408044226467609406e-02 -1.388678550720214844e-01 3.833932578563690186e-01 1.418190747499465942e-01
6.642322242259979248e-02 1.447107493877410889e-01 -1.412585377693176270e-03 -4.483152329921722412e-01 3.857952952384948730e-01 -2.949481308460235596e-01 -3.942739069461822510e-01 1.362438201904296875e-01 -1.082222014665603638e-01 1.605169475078582764e-01 -2.178050577640533447e-01 4.224369302392005920e-02 1.381503790616989136e-01 -3.522051125764846802e-02 1.707166135311126709e-01 -5.403189733624458313e-02 -4.559702426195144653e-02 -2.169718891382217407e-01 4.350768774747848511e-02 -3.641744330525398254e-02 -1.204240694642066956e-02 -2.912718653678894043e-01 -1.205799877643585205e-01 -2.126250881701707840e-03 -9.039074927568435669e-02 -3.922018036246299744e-02 -1.080173347145318985e-02 3.106289356946945190e-02 -6.508976221084594727e-02 2.033514231443405151e-01 9.089770913124084473e-02 9.042143076658248901e-02
-3.756963834166526794e-02 8.644205331802368164e-02 5.678300186991691589e-02 1.746196299791336060e-01 3.961433172225952148e-01 1.704177446663379669e-02 -4.063725769519805908e-01 -1.864579468965530396e-01 9.632416814565658569e-02 -5.876589566469192505e-02 -2.257854193449020386e-01 -2.334658205509185791e-01 -1.721436232328414917e-01 -1.100867390632629395e-01 -1.031201407313346863e-01 -5.490240454673767090e-02 -1.233124881982803345e-01 -3.284974396228790283e-02 1.718861609697341919e-01 1.584772318601608276e-01 -2.956813871860504150e-01 -3.834297358989715576e-01 -1.838378459215164185e-01 8.680538833141326904e-02 -6.182056665420532227e-02 -1.078012064099311829e-01 4.871756583452224731e-02 -9.069824218750000000e-02 1.032308936119079590e-01 -1.923786997795104980e-01 5.936133861541748047e-02 5.198561027646064758e-02
1.288664061576128006e-02 -2.226754128932952881e-01 -2.451545558869838715e-02 -5.551079660654067993e-02 5.346240997314453125e-01 -1.122840046882629395e-01 -2.325887978076934814e-01 -9.750428050756454468e-02 3.238565847277641296e-02 1.305676549673080444e-01 -4.220527410507202148e-01 -1.522885411977767944e-01 6.745027005672454834e-02 -9.373786300420761108e-02 -4.036505147814750671e-02 -1.477663218975067139e-01 -1.108782216906547546e-01 1.195215359330177307e-01 -1.328638046979904175e-01 1.355704292654991150e-02 -1.201576665043830872e-01 -1.473862230777740479e-01 -1.376845687627792358e-01 2.242240756750106812e-01 3.704007714986801147e-02 -5.111168138682842255e-03 -2.859399914741516113e-01 -2.577036991715431213e-02 -2.686485350131988525e-01 3.944284096360206604e-02 1.050594151020050049e-01 -9.957473725080490112e-02
-2.840171754360198975e-01 4.654353484511375427e-02 8.481841534376144409e-02 -1.407587081193923950e-01 2.913840115070343018e-01 -1.311227381229400635e-01 -1.338842213153839111e-01 -2.957831323146820068e-02 1.383888125419616699e-01 3.120906949043273926e-01 -4.827424138784408569e-02 3.443509712815284729e-02 9.930373728275299072e-02 -1.064652856439352036e-02 -5.125593394041061401e-02 -4.186101555824279785e-01 1.647597849369049072e-01 -6.232697889208793640e-02 3.553938269615173340e-01 9.907758980989456177e-02 -8.179803378880023956e-03 -2.439118027687072754e-01 -1.050926521420478821e-01 1.419006884098052979e-01 2.620612382888793945e-01 1.697596460580825806e-01 -1.565899699926376343e-01 -5.295905098319053650e-02 -2.325058430433273315e-01 1.177923306822776794e-01 7.391096651554107666e-02 -7.246043533086776733e-02
-2.618796005845069885e-02 6.590428948402404785e-02 -6.808203458786010742e-02 -3.252327442169189453e-01 3.588477969169616699e-01 -7.275044173002243042e-02 -3.998438715934753418e-01 2.526372671127319336e-01 5.468840524554252625e-02 6.783715635538101196e-02 -2.250444442033767700e-01 2.356376126408576965e-02 9.330993890762329102e-02 -1.502272337675094604e-01 1.648445725440979004e-01 2.153068184852600098e-01 -1.195890530943870544e-01 -1.439591497182846069e-01 5.507890135049819946e-02 -2.252569049596786499e-02 -1.512198001146316528e-01 -7.262443751096725464e-02 -1.285457462072372437e-01 1.405878216028213501e-01 1.113656386733055115e-01 4.568492621183395386e-02 2.239908277988433838e-01 5.698532611131668091e-02 -9.623401798307895660e-03 3.864950537681579590e-01 -9.301596134901046753e-02 1.848417371511459351e-01
-6.095230113714933395e-03 2.633099257946014404e-01 4.252427443861961365e-02 -1.370113641023635864e-01 3.984487950801849365e-01 4.909178987145423889e-02 -3.867268860340118408e-01 -2.526927590370178223e-01 1.660694479942321777e-01 -6.473463028669357300e-02 -4.985338822007179260e-02 1.446120291948318481e-01 3.328841626644134521e-01 -1.591278016567230225e-01 7.011009752750396729e-02 -2.851796522736549377e-02 -1.757027655839920044e-01 1.078377366065979004e-01 -1.035101711750030518e-02 9.736553765833377838e-03 -7.334089372307062149e-03 -1.537690758705139160e-01 -2.337392270565032959e-01 2.366637140512466431e-01 1.045481935143470764e-01 -7.003914564847946167e-02 5.684287101030349731e-02 2.030204795300960541e-02 3.259941637516021729e-01 -1.594758778810501099e-02 1.716949194669723511e-01 -7.686402648687362671e-02
3.333266973495483398e-01 2.381793856620788574e-01 -4.798335954546928406e-02 -3.081567585468292236e-01 2.019143253564834595e-01 -2.830619513988494873e-01 -1.627560704946517944e-02 1.399939209222793579e-01 -7.008530944585800171e-02 -1.622431911528110504e-03 -4.325392544269561768e-01 1.437757462263107300e-01 1.889190226793289185e-01 -1.335985511541366577e-01 8.473240584135055542e-02 -1.193476468324661255e-01 5.881301313638687134e-02 3.158382326364517212e-02 1.692542731761932373e-01 -1.697139590978622437e-01 -1.583286970853805542e-01 -2.141676098108291626e-01 -9.240513294935226440e-02 5.176751688122749329e-02 1.678813546895980835e-01 9.146104753017425537e-02 9.791041910648345947e-02 -1.736329346895217896e-01 9.143237769603729248e-02 6.168492138385772705e-02 1.103745326399803162e-01 2.486226558685302734e-01
2.025578916072845459e-01 8.674424141645431519e-02 -1.237328797578811646e-01 -2.026087641716003418e-01 2.035752087831497192e-01 -4.127978533506393433e-02 -1.387264430522918701e-01 8.617262542247772217e-02 -1.482459157705307007e-01 -2.423329055309295654e-01 -9.014748036861419678e-02 -3.784106373786926270e-01 8.552201092243194580e-02 -9.766025841236114502e-02 1.179161220788955688e-01 -3.242592513561248779e-01 1.667621918022632599e-02 -1.700096414424479008e-03 1.251941323280334473e-01 2.917345054447650909e-02 -3.451722264289855957e-01 -3.245092332363128662e-01 -1.391476988792419434e-01 1.002040952444076538e-01 -2.951050736010074615e-02 -8.504977077245712280e-02 -1.531093716621398926e-01 -2.928670942783355713e-01 2.369478195905685425e-01 5.942597240209579468e-02 9.653665125370025635e-02 1.931984722614288330e-02
9.267892688512802124e-02 8.381948620080947876e-02 -6.941581517457962036e-02 -5.703320726752281189e-02 3.775755763053894043e-01 2.354773283004760742e-01 -1.943722665309906006e-01 -1.754948794841766357e-01 5.379636213183403015e-02 -2.094155102968215942e-01 -3.854543715715408325e-02 -3.909707367420196533e-01 1.382603347301483154e-01 4.288400057703256607e-03 -1.065790187567472458e-02 1.597842127084732056e-01 -1.089837029576301575e-01 9.541334956884384155e-02 6.315636634826660156e-02 -6.713876128196716309e-02 -2.404258549213409424e-01 -2.415662854909896851e-01 -3.561946153640747070e-01 3.142111897468566895e-01 -6.230682134628295898e-02 8.251699060201644897e-02 2.027813345193862915e-02 1.902286708354949951e-02 1.109571903944015503e-01 1.512687504291534424e-01 -6.143288314342498779e-02 2.053737193346023560e-01
6.021239981055259705e-02 2.695631384849548340e-01 4.496663808822631836e-03 -3.203907012939453125e-01 3.312757015228271484e-01 -2.279310822486877441e-01 -4.490713775157928467e-01 2.093211263418197632e-01 -1.111835017800331116e-01 1.878285408020019531e-01 -2.191576510667800903e-01 4.408121109008789062e-02 -3.284399211406707764e-02 1.097434610128402710e-01 7.061139494180679321e-02 -6.786340475082397461e-02 3.503088280558586121e-02 -5.573873594403266907e-02 -7.427261769771575928e-02 -1.913528144359588623e-01 1.594113260507583618e-01 -1.893361061811447144e-01 -1.433147042989730835e-01 1.343385665677487850e-03 2.634130232036113739e-02 -1.731503196060657501e-02 7.720178924500942230e-03 -3.493963927030563354e-02 -1.477932780981063843e-01 1.728425770998001099e-01 2.780835926532745361e-01 1.842430233955383301e-01
-1.788355559110641479e-01 7.673873752355575562e-02 -1.034959778189659119e-01 -1.136405915021896362e-01 4.047101736068725586e-01 -1.812606006860733032e-01 -2.277587503194808960e-01 1.828940026462078094e-02 -1.351006701588630676e-02 -9.079640358686447144e-02 -3.836739063262939453e-01 1.613382548093795776e-01 6.153945624828338623e-02 -9.968353062868118286e-02 -8.049898897297680378e-04 -3.782036006450653076e-01 1.205744445323944092e-01 2.273960262537002563e-01 3.342488408088684082e-01 1.434091776609420776e-01 -1.301126033067703247e-01 -9.631392359733581543e-02 -3.622259944677352905e-02 4.806793108582496643e-02 2.299273610115051270e-01 -1.273390203714370728e-01 9.322648495435714722e-02 1.031468138098716736e-01 1.038319319486618042e-01 8.257001638412475586e-02 -7.358076423406600952e-02 -1.069362461566925049e-01
5.277924239635467529e-02 -6.208267435431480408e-02 -6.991159915924072266e-02 -1.025688555091619492e-02 1.942603290081024170e-01 -9.733669459819793701e-02 -4.507706165313720703e-01 -1.353248804807662964e-01 -7.580618560314178467e-02 -2.949342131614685059e-01 -9.811203181743621826e-02 -1.744895130395889282e-01 2.334151417016983032e-02 -1.064240559935569763e-01 -1.526349335908889771e-01 9.941272437572479248e-02 4.392068088054656982e-02 -1.599515080451965332e-01 -3.082138672471046448e-02 -2.522267997264862061e-01 -2.957984209060668945e-01 -2.765960991382598877e-01 -2.404944449663162231e-01 -1.385638266801834106e-01 3.073384761810302734e-01 -5.905504524707794189e-02 -1.508375555276870728e-01 4.719359055161476135e-02 1.559558976441621780e-02 1.506342738866806030e-01 1.791332066059112549e-01 1.752841472625732422e-01
-1.480774371884763241e-03 1.892929151654243469e-02 -1.572514027357101440e-01 -9.690212458372116089e-02 4.915767610073089600e-01 -2.044015973806381226e-01 -3.252996802330017090e-01 2.222550064325332642e-01 2.800830900669097900e-01 -2.467773854732513428e-01 -7.221859414130449295e-03 9.697211533784866333e-02 -4.624163359403610229e-02 -1.050132513046264648e-01 1.941106319427490234e-01 1.312756091356277466e-01 1.355784386396408081e-01 2.428779304027557373e-01 3.122122772037982941e-02 -1.640825271606445312e-01 -2.724287509918212891e-01 6.739568896591663361e-03 -1.538486331701278687e-01 1.449085772037506104e-01 8.501637727022171021e-02 1.220968216657638550e-01 1.900306940078735352e-01 -7.894566655158996582e-02 1.138441860675811768e-01 -8.117642253637313843e-02 -1.158300135284662247e-02 -4.041587561368942261e-02
9.035243839025497437e-02 2.615399956703186035e-01 -9.943536669015884399e-02 -4.431395828723907471e-01 3.939203619956970215e-01 -1.249694228172302246e-01 -3.915417790412902832e-01 1.308827549219131470e-01 -1.144387722015380859e-01 1.609239280223846436e-01 -6.024609878659248352e-02 -4.472697153687477112e-02 7.098643481731414795e-02 -3.200801461935043335e-02 7.191013544797897339e-02 -1.380851119756698608e-01 -2.553141303360462189e-02 -1.813352108001708984e-01 8.648332953453063965e-02 -2.160274982452392578e-01 1.848187148571014404e-01 -2.259028553962707520e-01 -1.666487008333206177e-01 -2.712602168321609497e-02 -2.592648379504680634e-02 6.849407404661178589e-02 1.367871463298797607e-01 7.423897832632064819e-02 -9.898926317691802979e-02 8.477729558944702148e-02 1.481104344129562378e-01 1.764503568410873413e-01
-4.662691056728363037e-02 1.381939053535461426e-01 1.500104437582194805e-03 -2.650346755981445312e-01 5.600774660706520081e-02 5.804540216922760010e-02 -3.553278148174285889e-01 -5.351598560810089111e-02 1.343590319156646729e-01 2.931661903858184814e-01 -4.201711416244506836e-01 -4.754132032394409180e-02 -1.556976139545440674e-02 -1.795283108949661255e-01 -4.144068062305450439e-02 -4.494199529290199280e-02 2.664238810539245605e-01 -1.981652528047561646e-01 1.324273198843002319e-01 -3.377899900078773499e-02 -2.474133670330047607e-01 4.831019323319196701e-03 -2.970894277095794678e-01 2.938176989555358887e-01 1.312243789434432983e-01 4.212079197168350220e-02 -2.012647502124309540e-02 -1.794477738440036774e-02 -2.126950025558471680e-01 5.770406499505043030e-02 -7.920527458190917969e-02 1.205060034990310669e-01
-8.980084210634231567e-03 1.042003557085990906e-01 1.596896164119243622e-02 -9.199469536542892456e-02 3.563134372234344482e-01 -2.261824607849121094e-01 -3.369157314300537109e-01 2.018725126981735229e-01 -9.026180207729339600e-02 2.016265690326690674e-02 -1.271005719900131226e-02 1.212092787027359009e-01 1.516382098197937012e-01 -2.265884429216384888e-01 -8.035106956958770752e-02 1.247674506157636642e-02 9.133986383676528931e-02 -5.956153199076652527e-02 2.529227733612060547e-01 -2.761134505271911621e-01 1.180108785629272461e-01 -4.133618772029876709e-01 -1.597470194101333618e-01 -2.267659306526184082e-01 2.850543260574340820e-01 -1.073192209005355835e-01 -6.801354140043258667e-02 3.768991306424140930e-02 -6.058941129595041275e-03 1.366987973451614380e-01 1.102659180760383606e-01 8.280701935291290283e-03
-6.878609955310821533e-02 1.196206957101821899e-01 -2.388421818614006042e-02 -1.021270528435707092e-01 1.363962292671203613e-01 -1.080877557396888733e-01 -5.267020463943481445e-01 -1.515183597803115845e-02 7.482234388589859009e-03 -1.914727538824081421e-01 5.485114455223083496e-02 -2.204752117395401001e-01 -1.318850368261337280e-01 6.652006506919860840e-02 -1.088447347283363342e-01 5.845651030540466309e-02 -1.515053808689117432e-01 -1.326050758361816406e-01 -1.570625463500618935e-03 -2.031871676445007324e-01 -2.664263248443603516e-01 -2.307378053665161133e-01 -2.318821400403976440e-01 -5.516840517520904541e-02 1.857087016105651855e-01 -6.292320042848587036e-02 -4.747983068227767944e-02 -2.641941979527473450e-02 -2.036430537700653076e-01 1.281024515628814697e-01 4.164146780967712402e-01 3.265324234962463379e-02
-3.776885196566581726e-02 1.130117685534060001e-03 9.785973280668258667e-02 -1.280069351196289062e-01 5.748802423477172852e-01 -8.773271739482879639e-02 -3.024542331695556641e-01 -7.872673869132995605e-02 1.051392685621976852e-02 1.111649125814437866e-01 -1.370472609996795654e-01 8.113294094800949097e-02 3.551585227251052856e-02 1.912749558687210083e-01 1.171943396329879761e-01 -7.788017392158508301e-02 1.159089654684066772e-01 1.352128237485885620e-01 1.644873768091201782e-01 3.582264482975006104e-02 -1.797599941492080688e-01 6.078651174902915955e-03 -1.066057682037353516e-01 2.185020148754119873e-01 -3.897466883063316345e-02 1.914907991886138916e-01 -1.496752798557281494e-01 3.126040399074554443e-01 -2.097771465778350830e-01 -1.863556057214736938e-01 5.813825130462646484e-02 2.220973074436187744e-01
-2.472012639045715332e-01 1.290146112442016602e-01 -7.346977293491363525e-02 -1.509795188903808594e-01 9.121718257665634155e-02 3.067486174404621124e-02 -2.437480837106704712e-01 -3.672977685928344727e-01 7.208452373743057251e-02 -6.553788483142852783e-02 -1.129886358976364136e-01 -1.923103183507919312e-01 1.311247497797012329e-01 -1.059006899595260620e-01 2.010485157370567322e-03 -2.495497614145278931e-01 1.692405492067337036e-01 -9.219450503587722778e-02 2.558722496032714844e-01 4.220725968480110168e-03 -9.261908382177352905e-02 -2.590041458606719971e-01 -1.718487739562988281e-01 2.354933917522430420e-01 2.639916725456714630e-02 4.879998043179512024e-02 -2.541816830635070801e-01 -9.926061332225799561e-02 -3.091871440410614014e-01 1.346178352832794189e-01 8.492350578308105469e-02 -2.806984782218933105e-01
2.542593865655362606e-04 2.656378224492073059e-02 -3.890595138072967529e-01 1.214438816532492638e-03 8.907734602689743042e-02 1.849942607805132866e-03 -3.890171051025390625e-01 2.174690067768096924e-01 3.300248458981513977e-02 -3.681867942214012146e-02 -2.331373542547225952e-01 -2.738808095455169678e-01 1.147546693682670593e-01 -4.521663114428520203e-02 2.611735165119171143e-01 8.271393924951553345e-02 -1.975372433662414551e-02 -4.612514376640319824e-02 1.721946001052856445e-01 -1.130356639623641968e-01 -4.975833371281623840e-02 -2.143537104129791260e-01 -1.631308346986770630e-01 1.144680604338645935e-01 1.880118101835250854e-01 4.143940210342407227e-01 -2.270586788654327393e-01 -9.244079887866973877e-02 9.477082639932632446e-02 6.802006065845489502e-02 -6.096053868532180786e-02 4.129551351070404053e-02
1.802961975336074829e-01 -6.015985272824764252e-03 -4.421114921569824219e-03 -1.666382402181625366e-01 2.356661409139633179e-01 3.464124351739883423e-02 -1.690939068794250488e-01 3.803682327270507812e-01 -6.078127399086952209e-02 -9.637363255023956299e-02 -2.041348814964294434e-01 -2.836950421333312988e-01 6.530478596687316895e-02 -5.485922470688819885e-02 -1.524983048439025879e-01 -2.385373711585998535e-01 3.374024061486124992e-03 9.780634194612503052e-02 1.099555566906929016e-01 -1.209672763943672180e-01 -2.265842556953430176e-01 -3.205047547817230225e-01 2.032377123832702637e-01 2.747813165187835693e-01 -2.204314917325973511e-01 3.885886445641517639e-02 -4.475740715861320496e-02 -2.071375399827957153e-01 2.276754528284072876e-01 2.070634067058563232e-02 1.557656973600387573e-01 -9.154117107391357422e-02
4.388356953859329224e-02 4.200093448162078857e-02 2.787316043395549059e-04 -1.833574175834655762e-01 3.275772631168365479e-01 1.902921870350837708e-02 -1.732725203037261963e-01 6.870463490486145020e-02 -6.029967591166496277e-02 -1.406779140233993530e-01 -2.253703176975250244e-01 -1.573633253574371338e-01 1.293583661317825317e-01 -3.770284354686737061e-01 2.408635616302490234e-02 5.289826914668083191e-02 9.287402033805847168e-03 -3.302561864256858826e-02 -1.307725310325622559e-01 -1.745565831661224365e-01 -4.981818199157714844e-01 5.175979435443878174e-02 -9.182562679052352905e-02 2.630853652954101562e-01 -1.564230918884277344e-01 5.761326849460601807e-02 -1.501021087169647217e-01 -1.305901855230331421e-01 -7.142653316259384155e-02 -9.938433021306991577e-02 1.042558327317237854e-01 2.975822985172271729e-01
7.766556739807128906e-02 9.427502751350402832e-02 9.004827588796615601e-02 -2.053928375244140625e-02 3.530205190181732178e-01 1.073949858546257019e-01 -2.606788873672485352e-01 -3.120190501213073730e-01 -9.321246296167373657e-02 -1.381592750549316406e-01 -1.716613769531250000e-02 -2.189883440732955933e-01 3.440959006547927856e-02 -1.893912069499492645e-02 -2.121898978948593140e-01 -7.246328145265579224e-02 1.918472535908222198e-02 -1.306172311305999756e-01 3.339655101299285889e-01 -3.056236542761325836e-02 -1.733474433422088623e-01 -2.494710236787796021e-01 -2.533191740512847900e-01 2.018682099878787994e-02 -1.919868439435958862e-01 -2.922303974628448486e-01 6.779114156961441040e-02 -3.051513731479644775e-01 4.541973397135734558e-02 -1.144612058997154236e-01 1.054767519235610962e-01 1.192409098148345947e-01
3.534313291311264038e-02 7.053425163030624390e-02 -2.469355911016464233e-01 -1.444423347711563110e-01 4.495289027690887451e-01 -3.229763507843017578e-01 -1.631783097982406616e-01 -1.394301466643810272e-02 -3.220156952738761902e-02 -3.111716508865356445e-01 -2.261389493942260742e-01 -2.357383072376251221e-01 1.227208971977233887e-01 -1.455498486757278442e-01 2.047110497951507568e-01 5.608326941728591919e-02 -5.615035817027091980e-02 1.491472274065017700e-01 9.338319301605224609e-02 -6.732705235481262207e-02 -3.234982192516326904e-01 9.394172579050064087e-02 -1.187416389584541321e-01 1.847009062767028809e-01 -1.063902080059051514e-01 -1.843946725130081177e-01 -2.312326431274414062e-02 -1.085557788610458374e-01 -1.755991727113723755e-01 1.191315893083810806e-02 5.975345522165298462e-02 -1.795162446796894073e-02
-2.272953391075134277e-01 3.174465298652648926e-01 -7.924523204565048218e-02 -3.490034639835357666e-01 2.994797229766845703e-01 -1.230446323752403259e-01 -3.087530434131622314e-01 1.775939315557479858e-01 -4.329068586230278015e-02 1.867811083793640137e-01 -2.900250852108001709e-01 -6.105361506342887878e-02 6.096621975302696228e-02 -2.387791275978088379e-01 1.102726384997367859e-01 4.612039774656295776e-02 -1.041537523269653320e-01 -3.217017650604248047e-01 1.718297898769378662e-01 -2.709527313709259033e-02 -8.733669668436050415e-02 -1.209461763501167297e-01 -1.656566560268402100e-01 -2.355367876589298248e-02 -8.122312277555465698e-02 5.436232313513755798e-02 8.632209897041320801e-02 7.155368477106094360e-02 -1.666330359876155853e-02 2.537502944469451904e-01 6.403611600399017334e-02 4.917885363101959229e-02
-8.516099303960800171e-02 1.636007130146026611e-01 -3.000422194600105286e-02 7.566623389720916748e-02 3.366819918155670166e-01 4.604893922805786133e-02 -3.313360810279846191e-01 -2.506142258644104004e-01 5.126309022307395935e-02 -1.020249426364898682e-01 -2.388188093900680542e-01 -1.729509681463241577e-01 1.148682683706283569e-01 -8.038623631000518799e-02 -2.649619579315185547e-01 -1.900816559791564941e-01 1.587884128093719482e-02 -2.083680182695388794e-01 3.312695026397705078e-02 -6.110863760113716125e-02 -3.249168694019317627e-01 -1.589300781488418579e-01 7.145258784294128418e-02 -1.875915080308914185e-01 4.532738775014877319e-02 -1.084413826465606689e-01 -8.353562653064727783e-02 -3.800869286060333252e-01 -1.805674731731414795e-01 -7.638362050056457520e-02 1.482823789119720459e-01 -1.563295605592429638e-03
-1.168252974748611450e-01 3.487555980682373047e-01 -1.075901687145233154e-01 -2.382696717977523804e-01 2.074928581714630127e-01 -2.280371189117431641e-01 -5.056232213973999023e-01 2.965543866157531738e-01 -1.515675336122512817e-02 6.423714756965637207e-02 -1.531765609979629517e-01 -6.948726624250411987e-02 1.584745794534683228e-01 -2.236839681863784790e-01 1.008357629179954529e-01 2.238961681723594666e-02 2.227014489471912384e-02 -2.660017907619476318e-01 -1.022869497537612915e-01 -8.818892389535903931e-02 -7.591257244348526001e-02 -2.423073351383209229e-02 -1.628382802009582520e-01 6.639581918716430664e-02 1.705591529607772827e-01 7.601111661642789841e-03 -4.165067523717880249e-02 7.997186854481697083e-03 4.111256077885627747e-02 2.408516258001327515e-01 1.183473318815231323e-01 8.851037919521331787e-02
-7.843883708119392395e-03 2.806145250797271729e-01 -8.211425691843032837e-02 -1.881450116634368896e-01 3.096177279949188232e-01 -2.025036960840225220e-01 -3.700110912322998047e-01 3.076833188533782959e-01 -5.702722817659378052e-02 8.488504588603973389e-02 -1.686729490756988525e-01 -1.099017113447189331e-01 1.155228465795516968e-01 -6.809593760408461094e-04 9.883753210306167603e-02 1.806165650486946106e-02 -1.536398977041244507e-01 -3.338407874107360840e-01 4.739953204989433289e-03 4.013817757368087769e-03 -1.472322940826416016e-01 -7.948716729879379272e-02 -2.287958413362503052e-01 -5.748940631747245789e-03 2.642414271831512451e-01 -6.164113059639930725e-02 2.028739079833030701e-03 1.251444071531295776e-01 -1.247957795858383179e-01 3.170055747032165527e-01 3.837019205093383789e-03 1.238444820046424866e-01
-2.112609297037124634e-01 5.713674705475568771e-03 4.531821981072425842e-02 -1.697902232408523560e-01 5.511620640754699707e-01 -3.101024925708770752e-01 -7.831955701112747192e-02 1.287296414375305176e-01 9.869370609521865845e-03 9.385496377944946289e-02 3.100702888332307339e-04 -1.527727693319320679e-01 5.496016144752502441e-02 -5.513538420200347900e-02 -7.933438569307327271e-02 -3.130384981632232666e-01 1.650137454271316528e-02 -1.997561939060688019e-02 9.097470343112945557e-02 -1.790091693401336670e-01 -2.406725287437438965e-01 -1.437325626611709595e-01 8.738255500793457031e-02 -4.935539513826370239e-02 2.997070252895355225e-01 -2.421454489231109619e-01 -1.174347922205924988e-01 6.277428939938545227e-03 5.985125526785850525e-02 -5.305727943778038025e-02 -9.141781926155090332e-02 2.291776835918426514e-01
-1.259190738201141357e-01 -4.727251082658767700e-02 -5.121641978621482849e-02 -6.100778281688690186e-02 1.977282762527465820e-01 -4.019102454185485840e-01 -1.982808113098144531e-01 3.276184573769569397e-02 -2.902538329362869263e-02 -3.354023694992065430e-01 -2.972582280635833740e-01 -1.736394464969635010e-01 1.612115353345870972e-01 -1.267073899507522583e-01 1.215267479419708252e-01 -9.867494553327560425e-02 -2.014865130186080933e-01 1.919458508491516113e-01 2.018057703971862793e-01 -1.229909881949424744e-01 -3.040501475334167480e-01 1.315230876207351685e-01 -2.043677717447280884e-01 2.773183584213256836e-01 7.721427083015441895e-02 3.757762163877487183e-02 -7.711628824472427368e-02 -3.526469692587852478e-02 -1.552563160657882690e-01 1.729673743247985840e-01 -1.415755040943622589e-02 -7.517803460359573364e-02
-2.735595703125000000e-01 1.508786380290985107e-01 1.173050515353679657e-02 -1.721033304929733276e-01 1.720571070909500122e-01 1.785220205783843994e-01 -2.191578447818756104e-01 -2.266712039709091187e-01 -2.153006196022033691e-02 -1.055421531200408936e-01 -3.492905199527740479e-01 -7.476383447647094727e-02 1.270807385444641113e-01 -2.915764413774013519e-02 1.592890545725822449e-02 -2.972631752490997314e-01 1.261296868324279785e-01 6.778942793607711792e-02 2.593252062797546387e-01 3.863073512911796570e-02 2.132204174995422363e-02 -3.291960656642913818e-01 -2.327224425971508026e-02 1.509879678487777710e-01 2.402665466070175171e-01 -1.482202112674713135e-01 -3.082129955291748047e-01 1.895405910909175873e-02 -2.317603528499603271e-01 -2.681664749979972839e-02 2.975267358124256134e-03 -1.266600042581558228e-01
1.978625804185867310e-01 2.745928466320037842e-01 -2.035080082714557648e-02 -1.903336308896541595e-02 4.089171886444091797e-01 4.658905789256095886e-02 -2.440401464700698853e-01 -6.793433427810668945e-02 9.061453491449356079e-02 -1.252794265747070312e-01 -3.560020327568054199e-01 -9.923677891492843628e-02 3.088403642177581787e-01 -2.440469413995742798e-01 8.960399031639099121e-02 -3.242335319519042969e-01 1.502663791179656982e-01 2.884959876537322998e-01 2.373524159193038940e-01 -3.787498921155929565e-02 -7.921831309795379639e-02 7.301077991724014282e-02 1.189486980438232422e-01 -2.234904468059539795e-02 -4.117794707417488098e-02 4.523423034697771072e-03 8.207192271947860718e-02 7.904333993792533875e-03 1.152544245123863220e-01 -6.757725775241851807e-02 3.160339966416358948e-02 -7.301251590251922607e-02
-1.304400861263275146e-01 -4.005956649780273438e-02 -1.257601529359817505e-01 2.863152418285608292e-03 3.830605149269104004e-01 -2.046614289283752441e-01 -3.322108685970306396e-01 1.737349182367324829e-01 -4.168750345706939697e-02 -3.018958270549774170e-01 -2.000238150358200073e-01 -1.454249769449234009e-01 -1.015218198299407959e-01 -1.705914139747619629e-01 -6.378538161516189575e-02 3.347459435462951660e-02 -1.251891106367111206e-01 4.504676163196563721e-02 1.044398620724678040e-01 -1.623618900775909424e-01 -3.259182572364807129e-01 -1.512324996292591095e-02 -3.179345428943634033e-01 1.964278221130371094e-01 -7.126883417367935181e-02 -5.146883055567741394e-02 1.047883331775665283e-01 -9.467194229364395142e-02 4.803319275379180908e-02 1.556682735681533813e-01 2.022681087255477905e-01 -2.038160711526870728e-01
1.124013811349868774e-01 1.089223697781562805e-01 5.144341662526130676e-02 -5.826586484909057617e-02 2.467881739139556885e-01 -7.111973315477371216e-02 -3.367821872234344482e-01 4.879004135727882385e-02 -4.578716680407524109e-02 -2.226314693689346313e-01 -2.629396021366119385e-01 -1.492034494876861572e-01 8.814556896686553955e-02 -2.922417819499969482e-01 6.460677087306976318e-02 -5.985260754823684692e-02 1.393047906458377838e-02 -1.786025762557983398e-01 1.788312792778015137e-01 -2.343244664371013641e-02 -4.973152875900268555e-01 -4.019347205758094788e-02 -2.187537103891372681e-01 1.667487770318984985e-01 -2.921711802482604980e-01 9.111072868108749390e-03 1.197339519858360291e-01 -1.689837276935577393e-01 1.243089139461517334e-01 4.530286416411399841e-02 9.168106317520141602e-02 1.535552367568016052e-02
-1.223545670509338379e-01 -2.357376068830490112e-01 -1.255040913820266724e-01 -3.800849616527557373e-02 1.567179113626480103e-01 -2.034238129854202271e-01 -2.945807576179504395e-01 1.609475910663604736e-01 6.352081149816513062e-02 1.679742187261581421e-01 -2.038763016462326050e-01 -1.407362520694732666e-01 2.586640715599060059e-01 4.881722107529640198e-02 1.627526432275772095e-01 -2.619940042495727539e-01 2.948146760463714600e-01 -1.313427090644836426e-01 2.692668139934539795e-01 1.126695573329925537e-01 -5.645286664366722107e-02 -1.405445486307144165e-02 -1.691286712884902954e-01 2.349696308374404907e-01 -9.848534315824508667e-02 2.891931533813476562e-01 -1.909942924976348877e-01 -1.476446241140365601e-01 1.327464282512664795e-01 -7.019244134426116943e-02 4.228759929537773132e-02 1.519334316253662109e-01
-1.945383101701736450e-01 7.585567981004714966e-02 -2.412220090627670288e-01 -1.067715808749198914e-01 4.124180376529693604e-01 -2.093506604433059692e-01 -1.701648980379104614e-01 8.433634787797927856e-02 6.237354874610900879e-02 -2.836357653141021729e-01 -3.950169384479522705e-01 -2.167273312807083130e-02 4.679781571030616760e-02 -7.191527634859085083e-02 8.330597728490829468e-02 1.633531749248504639e-01 -1.489124447107315063e-01 -1.607545278966426849e-02 1.800595670938491821e-01 -2.650295384228229523e-02 -3.032151460647583008e-01 4.459774121642112732e-02 -4.865241795778274536e-02 7.268945872783660889e-02 -1.968721598386764526e-01 9.215719252824783325e-02 -1.098672021180391312e-02 -1.879416555166244507e-01 -2.213520705699920654e-01 -8.265886455774307251e-02 1.993888467550277710e-01 -1.399204879999160767e-01
-8.879153430461883545e-02 -7.274524774402379990e-03 4.991089552640914917e-02 -5.467517673969268799e-02 4.091233015060424805e-02 -2.992176078259944916e-02 -4.973367452621459961e-01 -9.477603435516357422e-02 4.567913711071014404e-02 -3.155840933322906494e-01 -1.878755167126655579e-02 -1.925545334815979004e-01 6.975602358579635620e-02 -1.577787548303604126e-01 -5.285651059239171445e-05 -3.047349490225315094e-02 4.864302277565002441e-02 -8.005628734827041626e-02 -1.321079302579164505e-02 -1.649443656206130981e-01 -3.409980833530426025e-01 -2.374120205640792847e-01 -2.806459367275238037e-01 1.081541702151298523e-01 3.038181066513061523e-01 -1.235345304012298584e-01 -1.280594170093536377e-01 9.148477762937545776e-02 -1.576269418001174927e-01 2.192017734050750732e-01 2.168574035167694092e-01 7.981731742620468140e-02
-9.474457055330276489e-02 3.185292333364486694e-02 3.028107166755944490e-04 -1.596286147832870483e-02 2.256030589342117310e-01 -3.049227409064769745e-02 -4.924674332141876221e-01 -1.545245051383972168e-01 1.298283636569976807e-01 -1.060013398528099060e-01 -2.872248589992523193e-01 1.630355119705200195e-01 2.439679950475692749e-01 4.713972285389900208e-02 1.740019321441650391e-01 -6.328806281089782715e-02 6.777624040842056274e-02 1.098291650414466858e-01 4.329177085310220718e-03 1.606649160385131836e-01 -1.189806088805198669e-01 -2.218566536903381348e-01 -3.738668262958526611e-01 -1.597410440444946289e-02 3.557555750012397766e-02 -2.294824421405792236e-01 7.885262370109558105e-03 1.412124484777450562e-01 2.548120021820068359e-01 -1.204045638442039490e-01 1.884340494871139526e-01 5.974257364869117737e-02
-1.355325430631637573e-01 7.417350262403488159e-02 1.157034710049629211e-01 -1.733240783214569092e-01 4.368938505649566650e-01 -2.401115298271179199e-01 -1.456460654735565186e-01 -1.361766010522842407e-01 -3.454226627945899963e-02 -5.379287153482437134e-02 -2.342549562454223633e-01 4.451562091708183289e-02 8.240374177694320679e-02 3.500317409634590149e-02 1.191440224647521973e-01 -1.129341199994087219e-01 2.807478606700897217e-01 1.584375649690628052e-01 2.530381381511688232e-01 -2.427338622510433197e-02 -2.618472576141357422e-01 -4.261772613972425461e-03 5.895047634840011597e-02 2.806442677974700928e-01 -1.170630455017089844e-01 2.377998232841491699e-01 -2.059795409440994263e-01 2.504363358020782471e-01 -5.138068646192550659e-02 -1.469753980636596680e-01 4.250407218933105469e-02 1.664352118968963623e-01
-1.358458101749420166e-01 6.107379496097564697e-02 -8.405510336160659790e-02 -2.316685914993286133e-01 2.305520921945571899e-01 -2.201674580574035645e-01 -3.627831637859344482e-01 -4.958061967045068741e-03 6.364055722951889038e-02 -3.748408555984497070e-01 1.306640505790710449e-01 -1.200574915856122971e-02 -7.878381758928298950e-03 -3.192414045333862305e-01 -5.489016417413949966e-03 -1.137917302548885345e-02 1.263905316591262817e-02 3.711367398500442505e-02 3.575384020805358887e-01 -1.940215378999710083e-01 -4.076555073261260986e-01 -2.900796756148338318e-02 -3.176458412781357765e-04 -9.512895345687866211e-02 4.294726997613906860e-02 6.615140289068222046e-02 9.105322882533073425e-03 -1.691148281097412109e-01 1.321792155504226685e-01 9.345216304063796997e-02 1.249702498316764832e-01 9.568729437887668610e-03
-7.560493052005767822e-02 9.509205073118209839e-02 1.856340840458869934e-02 -2.527803182601928711e-01 1.399512290954589844e-01 2.152639478445053101e-01 -1.952855288982391357e-01 -1.724787615239620209e-02 1.817113757133483887e-01 -2.662992477416992188e-01 -1.562518924474716187e-01 -3.960379958152770996e-01 -2.239205688238143921e-02 -1.131116300821304321e-01 -4.895193874835968018e-02 -1.843840032815933228e-01 8.790020644664764404e-02 6.653004884719848633e-02 1.680921465158462524e-01 -2.443634867668151855e-01 -1.258555650711059570e-01 -1.626084893941879272e-01 2.901183627545833588e-02 4.133152663707733154e-01 1.810713112354278564e-01 -3.355764970183372498e-02 -6.053864024579524994e-03 -3.134667575359344482e-01 4.077015072107315063e-02 1.815537512302398682e-01 -2.770707756280899048e-02 -8.910462260246276855e-03
-1.965428739786148071e-01 -2.741285786032676697e-02 -6.068055983632802963e-03 -1.388970762491226196e-02 3.108626008033752441e-01 -1.673380136489868164e-01 -4.507751166820526123e-01 3.846242278814315796e-02 1.872221231460571289e-01 1.170683801174163818e-01 -3.327240943908691406e-01 1.479654610157012939e-01 1.068024188280105591e-01 -1.816734224557876587e-01 4.466783255338668823e-03 -3.824720382690429688e-01 9.754069894552230835e-02 8.259412646293640137e-02 1.426971703767776489e-01 -7.120245695114135742e-02 -5.975913256406784058e-03 -6.664354354143142700e-02 1.600216031074523926e-01 3.353658914566040039e-01 1.135082989931106567e-01 -7.040030509233474731e-02 9.338076412677764893e-02 9.332334250211715698e-02 8.780256658792495728e-02 -1.116117760539054871e-01 4.239862784743309021e-02 1.320804655551910400e-01
5.639851093292236328e-02 -3.140863031148910522e-02 -2.621628046035766602e-01 9.129819273948669434e-02 3.105933070182800293e-01 -2.157644927501678467e-02 -5.271654129028320312e-01 -1.338377743959426880e-01 5.565281584858894348e-02 -8.898529410362243652e-02 -2.010300606489181519e-01 9.952538460493087769e-02 -3.694967329502105713e-01 6.879711896181106567e-02 -3.576279804110527039e-02 -1.824735850095748901e-02 7.056316826492547989e-03 -3.017865866422653198e-02 2.274223119020462036e-01 -6.666556000709533691e-02 -1.576193571090698242e-01 -1.917657107114791870e-01 -2.454801350831985474e-01 1.937770396471023560e-01 2.821565605700016022e-02 1.808951497077941895e-01 -1.549480557441711426e-01 6.686129420995712280e-02 5.280452966690063477e-02 -9.764512628316879272e-02 -1.329699810594320297e-02 1.753836572170257568e-01
-2.114941179752349854e-01 3.087055310606956482e-02 1.524944156408309937e-01 -1.384111400693655014e-02 5.184168219566345215e-01 -2.783205211162567139e-01 -2.032682299613952637e-01 -1.760376691818237305e-01 1.039868816733360291e-01 1.011324524879455566e-01 -2.500107884407043457e-01 1.503855288028717041e-01 1.229152604937553406e-01 1.126123666763305664e-01 4.486986249685287476e-02 -3.849974870681762695e-01 2.139898389577865601e-02 2.399196922779083252e-01 2.202331870794296265e-01 -6.294657941907644272e-03 -2.560441493988037109e-01 -1.133105382323265076e-01 -6.896149367094039917e-03 8.691718429327011108e-02 4.974277690052986145e-02 3.156079724431037903e-02 -5.269607529044151306e-03 -1.445304509252309799e-02 1.031383350491523743e-01 -7.221751660108566284e-02 -3.762100590392947197e-03 1.265765428543090820e-01
-2.903592288494110107e-01 1.883063167333602905e-01 -1.224968954920768738e-01 -2.527337968349456787e-01 1.428993344306945801e-01 1.764637231826782227e-01 -2.222891002893447876e-01 -8.845315873622894287e-02 -4.408645629882812500e-02 -2.189674675464630127e-01 -4.618332087993621826e-01 7.275120168924331665e-02 -2.997009456157684326e-02 -1.641489416360855103e-01 1.705270856618881226e-01 1.574181020259857178e-03 -2.905972860753536224e-02 5.832061544060707092e-02 5.178693309426307678e-02 -1.364173553884029388e-02 -1.693557798862457275e-01 4.252249374985694885e-02 4.753709584474563599e-02 -2.222548127174377441e-01 6.362600624561309814e-02 2.669608891010284424e-01 -1.959743201732635498e-01 -1.635284274816513062e-01 1.723506152629852295e-01 4.703890159726142883e-02 9.548238664865493774e-02 3.104831874370574951e-01
-1.187613978981971741e-01 -9.414064139127731323e-02 3.648984432220458984e-02 -1.027688756585121155e-02 5.215327143669128418e-01 -2.962054684758186340e-02 -2.567970752716064453e-01 9.111450612545013428e-02 3.115043938159942627e-01 -3.403938561677932739e-02 -9.131662547588348389e-02 1.257207691669464111e-01 -1.948228776454925537e-01 -1.738906949758529663e-01 1.225756574422121048e-02 5.469610914587974548e-03 9.846027940511703491e-02 9.512019157409667969e-02 5.187681689858436584e-02 -9.559297561645507812e-02 -4.096903800964355469e-01 6.581764668226242065e-02 -1.146373227238655090e-01 -1.149533241987228394e-01 7.274414598941802979e-02 2.426359206438064575e-01 -2.172571606934070587e-02 -2.196271419525146484e-01 1.123475879430770874e-01 1.263146661221981049e-02 2.293644100427627563e-01 1.743458360433578491e-01
-2.764547169208526611e-01 3.785163909196853638e-02 -8.694744110107421875e-02 -2.377885431051254272e-01 5.425667762756347656e-01 -8.838184922933578491e-02 -2.595227658748626709e-01 3.726986050605773926e-02 -7.663878053426742554e-02 -1.214802823960781097e-02 -3.268681168556213379e-01 1.977784372866153717e-02 4.732530191540718079e-02 -3.195093870162963867e-01 -1.469455286860466003e-02 -2.784710228443145752e-01 2.198793590068817139e-01 1.348597556352615356e-01 7.791659235954284668e-02 3.175287693738937378e-02 -1.510804984718561172e-02 -6.909870356321334839e-02 6.923316419124603271e-02 -5.831487104296684265e-02 2.517516016960144043e-01 -9.465055167675018311e-02 4.268088191747665405e-02 4.260505735874176025e-02 1.312218159437179565e-01 4.856511950492858887e-02 -2.506840042769908905e-03 -9.692238271236419678e-02
1.796019449830055237e-02 1.473891437053680420e-01 -1.271534711122512817e-02 -2.471698969602584839e-01 2.112734168767929077e-01 -4.477239772677421570e-02 -1.832416504621505737e-01 4.918393492698669434e-01 2.932640016078948975e-01 3.724272921681404114e-02 -3.337725698947906494e-01 -1.551735997200012207e-01 2.271443158388137817e-01 -6.615189462900161743e-02 6.737051904201507568e-02 8.678441494703292847e-02 6.194347143173217773e-02 -1.463503241539001465e-01 3.347563371062278748e-02 6.819505244493484497e-02 -2.344822436571121216e-01 -3.609535843133926392e-02 -3.139658868312835693e-01 1.176086142659187317e-01 2.022557854652404785e-01 -9.785768343135714531e-04 6.861121952533721924e-02 1.613167226314544678e-01 -8.352153748273849487e-02 -3.591607138514518738e-02 1.452979445457458496e-01 5.409211665391921997e-02
-6.498946994543075562e-02 2.274224609136581421e-01 -2.122128382325172424e-02 -4.035654366016387939e-01 1.751020997762680054e-01 -1.974400430917739868e-01 -2.710566520690917969e-01 2.794990539550781250e-01 3.460825607180595398e-02 9.800953418016433716e-02 -3.043538331985473633e-01 -1.210427135229110718e-01 1.039725989103317261e-01 -2.348882257938385010e-01 1.273957192897796631e-01 -5.877002328634262085e-02 3.032603673636913300e-02 -1.642404943704605103e-01 -2.336060442030429840e-02 -2.088013850152492523e-02 -7.159128785133361816e-02 -2.760304212570190430e-01 -1.967641264200210571e-01 -1.022707074880599976e-01 4.651274904608726501e-02 -1.998663879930973053e-02 -6.360477209091186523e-02 2.721755206584930420e-02 -8.383566886186599731e-02 3.624064922332763672e-01 1.603967100381851196e-01 1.579228043556213379e-01
-2.307392358779907227e-01 2.456623129546642303e-02 3.407257422804832458e-02 -1.122239157557487488e-01 2.342039942741394043e-01 -1.687415838241577148e-01 -2.241150289773941040e-01 1.832132637500762939e-01 9.618560224771499634e-02 -2.706493735313415527e-01 -4.087968170642852783e-01 -1.532239466905593872e-01 1.782402545213699341e-01 -4.472034797072410583e-02 -1.366163939237594604e-01 1.542095094919204712e-01 -1.477215588092803955e-01 5.268296599388122559e-02 2.949443757534027100e-01 -2.693039476871490479e-01 -2.324184328317642212e-01 9.148474037647247314e-02 -1.909838616847991943e-01 2.734624966979026794e-02 -2.095977067947387695e-01 -1.087483987212181091e-01 -9.726562350988388062e-02 -1.071852743625640869e-01 -5.389212444424629211e-02 7.638255506753921509e-02 4.238382913172245026e-03 -2.162955552339553833e-01
2.445389330387115479e-02 -4.570492077618837357e-03 1.920302063226699829e-01 -9.210084378719329834e-02 4.047004580497741699e-01 4.629009589552879333e-02 -2.683112621307373047e-01 1.387065947055816650e-01 1.822539418935775757e-01 1.911881566047668457e-01 -4.184343218803405762e-01 -1.119441073387861252e-02 3.149682581424713135e-01 -4.356418550014495850e-02 -1.006442159414291382e-01 -1.266914755105972290e-01 4.351400956511497498e-02 8.513086475431919098e-03 1.965061873197555542e-01 1.078211665153503418e-01 -4.951024428009986877e-02 5.592232570052146912e-02 -3.360822796821594238e-01 7.378685474395751953e-02 1.383169889450073242e-01 6.018355488777160645e-02 -6.069380789995193481e-02 2.603739798069000244e-01 -1.633306592702865601e-01 -6.796183995902538300e-03 -1.229827329516410828e-01 1.110965907573699951e-01
-1.740528941154479980e-01 -1.223076432943344116e-01 -2.566238045692443848e-01 -5.037733167409896851e-02 2.386739999055862427e-01 -2.997664920985698700e-02 -4.604685306549072266e-02 6.673508882522583008e-02 -6.306366622447967529e-02 -3.345752134919166565e-02 -1.518128067255020142e-01 -2.998714745044708252e-01 1.381918936967849731e-01 7.617214322090148926e-02 8.444219827651977539e-02 -7.872541993856430054e-02 1.554981470108032227e-01 -1.055339947342872620e-01 1.144519597291946411e-01 -3.781320154666900635e-01 -1.144919320940971375e-01 -3.414140045642852783e-01 -1.397221535444259644e-01 -1.144527792930603027e-01 9.263687580823898315e-02 4.412223696708679199e-01 1.902642846107482910e-01 2.270192094147205353e-02 6.640168279409408569e-02 -1.409267038106918335e-01 2.150101214647293091e-01 -3.812834620475769043e-02
-2.581982016563415527e-01 6.360089778900146484e-02 4.089715704321861267e-02 -3.746101167052984238e-03 4.784792959690093994e-01 -3.512596189975738525e-01 -2.934616208076477051e-01 -5.242611467838287354e-02 -4.925059154629707336e-02 2.115641720592975616e-02 -2.022492885589599609e-01 1.385511085391044617e-02 -2.094306647777557373e-01 -1.921756416559219360e-01 1.685141623020172119e-01 7.424300909042358398e-02 7.930263876914978027e-02 -7.306248694658279419e-02 3.132868409156799316e-01 -1.413591355085372925e-01 -3.500281646847724915e-02 8.725728839635848999e-02 1.689844951033592224e-02 -3.509536013007164001e-02 5.238261073827743530e-02 -1.506402790546417236e-01 1.617105752229690552e-01 -4.172227345407009125e-03 -1.725691854953765869e-01 -2.542662322521209717e-01 1.619260162115097046e-01 1.239605918526649475e-01
9.058810770511627197e-02 2.123177051544189453e-01 -1.821371912956237793e-01 -3.203135132789611816e-01 3.972453773021697998e-01 -1.231645494699478149e-01 -4.314951598644256592e-01 1.244524791836738586e-01 -2.211728543043136597e-01 1.569252312183380127e-01 -2.026701867580413818e-01 8.104499429464340210e-02 1.060620918869972229e-01 1.008008643984794617e-01 -1.615350879728794098e-02 -9.256667643785476685e-02 4.125738888978958130e-02 -1.532111465930938721e-01 -1.005941629409790039e-02 -1.596232503652572632e-01 1.670273095369338989e-01 -1.698640137910842896e-01 -1.992198824882507324e-01 5.953314155340194702e-02 -1.331769675016403198e-01 1.314173825085163116e-02 1.351856291294097900e-01 5.746155977249145508e-02 -1.057659611105918884e-01 1.732190400362014771e-01 1.772031337022781372e-01 1.484764516353607178e-01
5.988086014986038208e-02 2.528261840343475342e-01 -1.031621098518371582e-01 -4.099492430686950684e-01 3.422891795635223389e-01 -1.852881610393524170e-01 -4.406562447547912598e-01 1.573711782693862915e-01 -4.580074455589056015e-03 2.207505106925964355e-01 -2.291494160890579224e-01 8.347412943840026855e-02 7.858477532863616943e-02 5.013216286897659302e-02 4.142045974731445312e-02 -1.706795990467071533e-01 -3.854793310165405273e-02 -1.604946553707122803e-01 7.932168990373611450e-02 -1.771530807018280029e-01 1.487221717834472656e-01 -1.851528137922286987e-01 -2.121349573135375977e-01 -2.911371923983097076e-02 -5.926100909709930420e-02 1.947781816124916077e-02 8.564401417970657349e-03 5.963544547557830811e-02 -2.506974898278713226e-02 2.225215584039688110e-01 7.634777575731277466e-02 7.019599527120590210e-02
-8.421117067337036133e-02 -9.704072773456573486e-02 -3.109125792980194092e-01 -3.531244695186614990e-01 4.572180509567260742e-01 -1.863307356834411621e-01 -3.919284641742706299e-01 1.352492868900299072e-01 -2.525094747543334961e-01 9.140892326831817627e-02 -1.923209130764007568e-01 -5.979330465197563171e-02 -7.755977660417556763e-02 4.974137246608734131e-02 1.177926175296306610e-02 1.681311428546905518e-02 1.373945027589797974e-01 -1.512257661670446396e-02 -5.427462607622146606e-02 -3.922909125685691833e-02 4.944153130054473877e-02 -1.892304420471191406e-01 -1.458398550748825073e-01 -5.024203658103942871e-02 -2.106393426656723022e-01 -5.355437472462654114e-02 7.242982834577560425e-02 8.354669809341430664e-02 -3.351755067706108093e-02 1.357520669698715210e-01 1.208593547344207764e-01 2.135678678750991821e-01
-1.308509558439254761e-01 5.327695980668067932e-02 5.656437948346138000e-02 -3.557161428034305573e-03 3.302199840545654297e-01 5.399019643664360046e-02 -4.413354694843292236e-01 -3.666600584983825684e-01 4.149013012647628784e-02 -2.815029621124267578e-01 -3.025591969490051270e-01 -1.172824427485466003e-01 4.831107333302497864e-02 1.207725778222084045e-01 8.548901975154876709e-02 -2.427167743444442749e-01 -5.252476781606674194e-02 1.227309107780456543e-01 2.373973131179809570e-01 -1.187115013599395752e-01 -2.370642423629760742e-01 8.065842092037200928e-02 -1.390454769134521484e-01 5.755118653178215027e-02 1.215682402253150940e-01 -7.350753247737884521e-02 -1.008132547140121460e-01 -1.413970291614532471e-01 -1.581919752061367035e-02 -4.212093353271484375e-02 -3.751474246382713318e-02 -1.971169114112854004e-01
-1.113647222518920898e-01 6.543052941560745239e-02 3.189528882503509521e-01 -9.024802595376968384e-02 4.553040564060211182e-01 -2.493817657232284546e-01 -1.768568605184555054e-01 1.755903824232518673e-03 -1.068714335560798645e-01 6.909684091806411743e-02 -2.209826558828353882e-01 -3.236038237810134888e-02 1.263875514268875122e-01 -1.839854270219802856e-01 2.709182798862457275e-01 -2.144323140382766724e-01 -3.955083712935447693e-02 1.707424521446228027e-01 2.311613559722900391e-01 -9.525766223669052124e-02 -1.406930983066558838e-01 -3.501583263278007507e-02 6.007947027683258057e-03 2.153694480657577515e-01 1.678418368101119995e-01 6.992673873901367188e-02 -6.214038282632827759e-02 2.078705728054046631e-01 -5.865608900785446167e-02 -1.399808228015899658e-01 -1.584133505821228027e-02 2.707435190677642822e-01
-1.383814513683319092e-01 9.775190800428390503e-02 -9.602613747119903564e-02 -3.566738665103912354e-01 2.376065999269485474e-01 2.609966993331909180e-01 -2.924740612506866455e-01 -2.937713861465454102e-01 2.669162862002849579e-02 -2.751785889267921448e-02 -1.546854991465806961e-02 -5.863891169428825378e-02 3.189619630575180054e-02 -3.178034909069538116e-03 1.318941414356231689e-01 -2.954492866992950439e-01 -1.771390624344348907e-02 1.977336555719375610e-01 2.195495367050170898e-01 -4.883160814642906189e-02 1.113866567611694336e-01 6.924994289875030518e-02 -3.672381341457366943e-01 1.428732555359601974e-02 1.183584034442901611e-01 3.042429685592651367e-01 7.527763396501541138e-02 -4.972121119499206543e-02 -5.669232085347175598e-02 2.326521836221218109e-02 1.055697724223136902e-01 2.360010892152786255e-01
2.041860520839691162e-01 -1.312597692012786865e-01 -3.293309211730957031e-01 6.485405564308166504e-02 9.748611599206924438e-02 4.978758469223976135e-02 -4.219121634960174561e-01 5.109447240829467773e-02 -9.160108119249343872e-02 4.593354836106300354e-02 -2.787429690361022949e-01 -2.475293427705764771e-01 6.968694180250167847e-02 8.672514557838439941e-02 2.678938210010528564e-01 7.964358478784561157e-02 1.521079987287521362e-01 -5.819163843989372253e-02 3.632725477218627930e-01 -4.888885095715522766e-02 -9.585200250148773193e-02 -1.808284074068069458e-01 -4.754406213760375977e-02 1.050643324851989746e-01 1.465407907962799072e-01 3.179516792297363281e-01 -3.002199158072471619e-02 -1.441709045320749283e-02 1.602256111800670624e-02 1.780168414115905762e-01 -4.779996350407600403e-02 1.479208171367645264e-01
2.130414545536041260e-01 2.136006802320480347e-01 1.849989742040634155e-01 -1.539832949638366699e-01 2.125104665756225586e-01 -1.951069682836532593e-01 -8.970818668603897095e-02 -1.313988566398620605e-01 -1.306400448083877563e-01 -1.260590851306915283e-01 -4.008652567863464355e-01 -1.172543838620185852e-01 2.817688286304473877e-01 -2.353315204381942749e-01 -1.072687841951847076e-02 -4.690244421362876892e-02 -7.508337497711181641e-02 -6.052655726671218872e-02 1.188855692744255066e-01 -1.981207132339477539e-01 -3.692494034767150879e-01 -1.989012509584426880e-01 -2.286820560693740845e-01 1.840246282517910004e-02 -4.941430687904357910e-02 5.088990554213523865e-02 2.006983309984207153e-01 1.321068555116653442e-01 1.619774252176284790e-01 6.211538240313529968e-02 1.042249873280525208e-01 5.544494464993476868e-02
-2.259149700403213501e-01 2.006522566080093384e-01 1.911240443587303162e-02 1.164651475846767426e-02 3.589678108692169189e-01 -2.288757711648941040e-01 -1.364768296480178833e-01 1.928404420614242554e-01 1.406123936176300049e-01 -2.293918430805206299e-01 -1.333962529897689819e-01 -1.628183871507644653e-01 8.397708646953105927e-03 -8.564697951078414917e-02 6.283044070005416870e-02 -4.068512842059135437e-02 -1.544446498155593872e-01 5.255575105547904968e-02 2.767856717109680176e-01 -2.186795622110366821e-01 -2.646026611328125000e-01 -1.488829255104064941e-01 -2.932736873626708984e-01 5.291081964969635010e-02 -2.765622735023498535e-01 2.268451265990734100e-02 -1.626723557710647583e-01 -1.614263355731964111e-01 -3.343214839696884155e-02 7.424672693014144897e-02 1.597999483346939087e-01 -2.184371799230575562e-01
3.064196743071079254e-02 7.571092341095209122e-03 1.269184350967407227e-01 -3.927281498908996582e-02 1.826379299163818359e-01 2.442201972007751465e-02 -2.932629883289337158e-01 -7.422418147325515747e-02 -2.773112850263714790e-03 -3.982652723789215088e-01 -1.223346218466758728e-01 -4.793805181980133057e-01 7.907252758741378784e-02 -5.037370603531599045e-03 4.490343853831291199e-02 -2.096397727727890015e-01 1.059664636850357056e-01 -2.493761628866195679e-01 1.201028227806091309e-01 -2.228977158665657043e-02 -1.692798435688018799e-01 -3.077372610569000244e-01 -1.350951045751571655e-01 -6.885008513927459717e-02 1.274641603231430054e-01 -1.885951459407806396e-01 -3.897910192608833313e-02 -5.245746672153472900e-02 -8.676349371671676636e-02 2.138052880764007568e-01 1.837056875228881836e-01 1.499589830636978149e-01
5.182554945349693298e-02 2.393441498279571533e-01 -1.468755602836608887e-01 -2.755757868289947510e-01 2.394977807998657227e-01 -1.781117618083953857e-01 -3.982259333133697510e-01 3.824610635638237000e-02 -1.816942393779754639e-01 1.331806778907775879e-01 -2.247039824724197388e-01 1.676749289035797119e-01 2.113430500030517578e-01 -1.287368535995483398e-01 -1.205073520541191101e-01 1.556584984064102173e-02 6.411471962928771973e-02 3.903320804238319397e-02 1.915490478277206421e-01 -1.926607340574264526e-01 9.085727483034133911e-02 -3.167659640312194824e-01 -1.482563018798828125e-01 -1.088109612464904785e-01 3.375351056456565857e-02 1.259630620479583740e-01 4.801914840936660767e-02 2.675201594829559326e-01 -1.582717522978782654e-03 1.449974477291107178e-01 1.088080778717994690e-01 2.059631198644638062e-01
-2.126527279615402222e-01 1.899023354053497314e-01 -1.310951560735702515e-01 1.608666628599166870e-01 4.578241705894470215e-01 1.233492698520421982e-02 -2.470853775739669800e-01 2.032883167266845703e-01 -1.453635543584823608e-01 1.448476612567901611e-01 -1.329819951206445694e-02 -2.253460884094238281e-01 7.134636491537094116e-02 2.661819197237491608e-02 -7.304537296295166016e-02 -2.578694522380828857e-01 1.944097280502319336e-01 3.378700911998748779e-01 1.576505154371261597e-01 -8.186524361371994019e-02 -2.005608379840850830e-01 -3.310786187648773193e-02 7.187295705080032349e-02 3.823771700263023376e-02 8.932318538427352905e-02 2.835776209831237793e-01 -6.258910894393920898e-02 2.394929826259613037e-01 1.708519831299781799e-02 3.193202242255210876e-02 -1.012157127261161804e-01 -1.175353210419416428e-02
-9.933275729417800903e-02 -7.921401411294937134e-02 -1.560554206371307373e-01 7.595496624708175659e-02 3.243491649627685547e-01 -1.340084075927734375e-01 -2.039338201284408569e-01 1.377332657575607300e-01 -5.273956805467605591e-02 -3.558203577995300293e-01 -8.070182055234909058e-02 -2.761248648166656494e-01 1.436654943972826004e-03 -1.194847933948040009e-02 5.624596029520034790e-03 -9.101247414946556091e-03 1.638322472572326660e-01 -1.116413809359073639e-02 -2.405891120433807373e-01 -1.384514719247817993e-01 -4.059503078460693359e-01 -3.326287865638732910e-01 -1.185484901070594788e-01 2.521328330039978027e-01 2.359294295310974121e-01 -5.859250947833061218e-02 -2.287354879081249237e-02 3.442090936005115509e-03 -1.700852066278457642e-01 6.744071096181869507e-02 8.205813914537429810e-02 -2.622174844145774841e-02
-1.516691744327545166e-01 -2.181117832660675049e-01 -5.303774774074554443e-02 -6.974563747644424438e-02 3.213908672332763672e-01 -1.358353067189455032e-02 -1.932452768087387085e-01 1.231148187071084976e-02 -1.982593238353729248e-01 -3.165709227323532104e-02 -2.496345043182373047e-01 -2.670590579509735107e-01 1.895532011985778809e-01 -7.049447298049926758e-02 -1.512482762336730957e-01 -3.039038777351379395e-01 -1.005991101264953613e-01 1.002156138420104980e-01 -5.172868818044662476e-02 7.576632499694824219e-02 -2.127883732318878174e-01 -5.797788035124540329e-03 -1.328737139701843262e-01 3.324713110923767090e-01 5.931125581264495850e-02 -5.359863862395286560e-03 7.257758080959320068e-02 -2.667796909809112549e-01 -1.994681209325790405e-01 3.451846837997436523e-01 6.522297114133834839e-02 7.368676364421844482e-02
-1.241241618990898132e-01 7.485618442296981812e-02 -2.659868001937866211e-01 -2.369789630174636841e-01 4.396566003561019897e-02 -6.267433613538742065e-02 -3.282855749130249023e-01 1.384731829166412354e-01 -1.620952785015106201e-01 -8.329463005065917969e-02 -5.629289429634809494e-03 -3.701392710208892822e-01 1.298111081123352051e-01 -2.410438656806945801e-02 -2.448658272624015808e-02 -1.931635104119777679e-02 1.432034373283386230e-01 2.703918144106864929e-03 2.945382595062255859e-01 -3.533620759844779968e-02 -3.710720688104629517e-02 -9.371316432952880859e-02 2.523108571767807007e-02 3.317719101905822754e-01 5.513741821050643921e-02 2.889759838581085205e-01 2.064652182161808014e-02 -3.225117027759552002e-01 -8.549524098634719849e-02 2.989141643047332764e-01 4.421519860625267029e-02 1.078726574778556824e-01
-1.598457396030426025e-01 5.296074599027633667e-02 -1.593558192253112793e-01 -1.892502307891845703e-01 6.182703375816345215e-01 1.574476808309555054e-02 -3.535196185111999512e-01 1.731190979480743408e-01 8.835963159799575806e-02 3.993714693933725357e-03 -8.517163991928100586e-02 1.576250195503234863e-01 4.100737348198890686e-02 -1.909909099340438843e-01 -3.281670510768890381e-01 -2.162614464759826660e-01 6.552638858556747437e-02 3.986372426152229309e-02 -3.798267617821693420e-02 -4.819677211344242096e-03 -7.499448955059051514e-02 5.154886282980442047e-03 1.328957080841064453e-02 -6.472239620052278042e-04 2.616853713989257812e-01 -4.681064561009407043e-02 -5.158026888966560364e-02 1.031344085931777954e-01 1.146012172102928162e-01 -3.495550900697708130e-02 2.067689038813114166e-02 1.688484251499176025e-01
-1.043137460947036743e-01 -1.139227673411369324e-01 -1.782079488039016724e-01 7.812716066837310791e-03 4.146081507205963135e-01 -2.228368073701858521e-01 -8.987858891487121582e-02 -1.582125872373580933e-01 -1.105893179774284363e-01 -1.389705687761306763e-01 -3.376348912715911865e-01 -2.581340074539184570e-01 1.586433649063110352e-01 -1.194451674818992615e-01 -1.093158274888992310e-01 -3.717853873968124390e-02 -6.337026506662368774e-02 2.201794385910034180e-01 2.218401990830898285e-02 3.148240223526954651e-02 -1.429560482501983643e-01 3.201999515295028687e-02 -2.108489871025085449e-01 2.910961508750915527e-01 -2.220173133537173271e-03 -1.072142198681831360e-01 1.057040989398956299e-01 -2.530478499829769135e-02 -1.166270598769187927e-01 3.980661928653717041e-01 1.344307661056518555e-01 8.147116750478744507e-02
-1.406407058238983154e-01 4.820174351334571838e-02 2.092761248350143433e-01 -1.235137656331062317e-01 4.553692936897277832e-01 -2.801849842071533203e-01 -2.009441852569580078e-01 8.439741283655166626e-02 4.649242386221885681e-02 1.157486736774444580e-01 -2.355903834104537964e-01 5.525483563542366028e-02 1.189849227666854858e-01 -1.996151655912399292e-01 1.782830357551574707e-01 -2.157708704471588135e-01 -1.036134827882051468e-02 1.574488878250122070e-01 2.029567211866378784e-01 -1.560288667678833008e-01 -1.495565921068191528e-01 3.067016415297985077e-02 -1.351590007543563843e-01 1.984052956104278564e-01 2.656974196434020996e-01 7.102303206920623779e-03 -7.367301732301712036e-02 1.535216122865676880e-01 -5.233261734247207642e-02 -1.040233820676803589e-01 -4.626206588000059128e-03 3.072784543037414551e-01
-7.621939480304718018e-02 2.540608495473861694e-02 -2.578705251216888428e-01 1.124933883547782898e-01 4.683988988399505615e-01 -6.018049269914627075e-02 -2.411332875490188599e-01 4.832027480006217957e-02 -1.166485249996185303e-01 -1.360116899013519287e-01 -4.071592986583709717e-01 -1.010085567831993103e-01 -6.886183470487594604e-02 -3.280917406082153320e-01 1.602848768234252930e-01 7.920912466943264008e-03 -6.770946830511093140e-02 2.199274022132158279e-03 2.377537824213504791e-02 -8.719997853040695190e-02 -1.264072060585021973e-01 8.463043719530105591e-02 -2.274203598499298096e-01 6.171947345137596130e-02 5.000902339816093445e-02 1.103767678141593933e-01 4.732686653733253479e-02 -1.889231503009796143e-01 -3.573506176471710205e-01 -2.472604997456073761e-02 4.038399457931518555e-02 -1.033433079719543457e-01
-1.306432932615280151e-01 -2.095408551394939423e-02 -2.000916302204132080e-01 -4.335702061653137207e-01 3.733012974262237549e-01 -2.739801704883575439e-01 -3.455336987972259521e-01 1.108622625470161438e-01 -1.754493266344070435e-01 8.951902389526367188e-02 1.261254698038101196e-01 6.574878841638565063e-02 7.326555997133255005e-02 3.162383288145065308e-02 1.213987395167350769e-01 -8.362632244825363159e-02 8.953751064836978912e-03 -4.745926707983016968e-02 1.068317703902721405e-02 -8.637055009603500366e-02 -1.347306668758392334e-01 -2.844940125942230225e-01 -2.609879076480865479e-01 9.405496530234813690e-03 -1.971409097313880920e-02 -4.124540463089942932e-02 1.055718958377838135e-01 1.868464052677154541e-01 1.097095906734466553e-01 2.739732861518859863e-01 1.691820845007896423e-02 9.227828681468963623e-02
-1.543037444353103638e-01 -8.029756695032119751e-02 -5.801418051123619080e-02 -6.432267278432846069e-02 4.914654791355133057e-01 -9.983689337968826294e-02 -3.294339776039123535e-01 1.288337111473083496e-01 4.571121186017990112e-02 7.515992224216461182e-02 -1.743277013301849365e-01 -2.361982911825180054e-01 2.035275548696517944e-01 1.376635134220123291e-01 -1.128365844488143921e-01 -7.961422204971313477e-02 2.004380822181701660e-01 -1.017083153128623962e-01 1.608470380306243896e-01 1.315573602914810181e-02 2.037937343120574951e-01 6.875370442867279053e-02 5.944654811173677444e-03 1.567800790071487427e-01 2.153710275888442993e-01 1.840171962976455688e-01 -1.529680490493774414e-01 2.742657065391540527e-01 1.213996112346649170e-01 2.211844325065612793e-01 -9.526141732931137085e-02 1.149049699306488037e-01
7.619601488113403320e-02 3.258281946182250977e-01 -1.181890368461608887e-01 -3.647513985633850098e-01 3.513139188289642334e-01 -1.522272974252700806e-01 -5.019670128822326660e-01 -5.711018573492765427e-03 -1.075944975018501282e-01 2.203815728425979614e-01 -1.195834726095199585e-01 -1.754809729754924774e-02 6.195292621850967407e-02 -2.185307629406452179e-02 9.004722535610198975e-02 -4.456459358334541321e-02 1.348268389701843262e-01 5.978560820221900940e-02 2.390175871551036835e-02 -1.034361720085144043e-01 1.466500461101531982e-01 -2.285680174827575684e-01 -1.620963811874389648e-01 -2.291980758309364319e-02 -7.526752352714538574e-02 4.610159993171691895e-02 1.720594316720962524e-01 5.465554445981979370e-02 -1.224680319428443909e-01 2.225265651941299438e-01 7.374348491430282593e-02 9.668032079935073853e-02
-2.092013210058212280e-01 1.649965941905975342e-01 1.564399898052215576e-01 -7.214568555355072021e-02 4.124632179737091064e-01 -2.683485448360443115e-01 -4.152448102831840515e-02 1.505244076251983643e-01 1.416249386966228485e-02 9.450591355562210083e-02 -2.717572450637817383e-01 -1.681010574102401733e-01 9.867659956216812134e-02 -2.263983935117721558e-01 4.629202932119369507e-02 -3.228150308132171631e-01 -1.452665925025939941e-01 5.754878371953964233e-02 1.371245086193084717e-01 -1.948226839303970337e-01 -1.140321269631385803e-01 -1.138958260416984558e-01 -1.653865538537502289e-02 9.471884369850158691e-02 2.076600492000579834e-01 -1.278163958340883255e-02 -2.145254909992218018e-01 9.591005742549896240e-02 1.928413286805152893e-02 -3.016831874847412109e-01 2.951187640428543091e-02 2.169576883316040039e-01
-1.514460705220699310e-02 4.884934797883033752e-02 -8.358199894428253174e-02 -1.155362352728843689e-01 6.184775233268737793e-01 -3.853051066398620605e-01 -9.767996147274971008e-03 2.478727847337722778e-01 1.381956636905670166e-01 -1.717271059751510620e-01 -2.325322777032852173e-01 -2.537197992205619812e-02 1.030969023704528809e-01 -6.406844407320022583e-02 -5.750561505556106567e-02 -3.183800578117370605e-01 -6.386050581932067871e-02 1.318264305591583252e-01 6.850498914718627930e-02 -1.659716479480266571e-02 -2.202725708484649658e-01 9.808418899774551392e-02 -7.285288721323013306e-02 1.221401914954185486e-01 4.405279830098152161e-02 -1.005999669432640076e-01 6.080807745456695557e-02 6.613276153802871704e-02 -1.446935683488845825e-01 -4.760880768299102783e-02 1.144637390971183777e-01 -2.452284470200538635e-02
8.593502640724182129e-02 1.668795198202133179e-01 1.878684610128402710e-01 -2.954788804054260254e-01 2.219106405973434448e-01 -5.902523547410964966e-02 -1.113232672214508057e-01 -9.391487576067447662e-03 -1.732107400894165039e-01 3.499026224017143250e-02 -2.557076513767242432e-01 4.907328262925148010e-02 7.462841272354125977e-02 -2.512249350547790527e-01 -2.329858988523483276e-01 -1.513310223817825317e-01 1.096732541918754578e-01 3.901066491380333900e-03 1.419961303472518921e-01 -2.346797436475753784e-01 -3.092003464698791504e-01 -7.030266523361206055e-02 -3.694687187671661377e-01 2.043436616659164429e-01 -2.755772471427917480e-01 -8.648238331079483032e-02 2.741744183003902435e-02 -9.207076579332351685e-02 1.062755435705184937e-01 1.589172780513763428e-01 1.601025015115737915e-01 -1.055574119091033936e-01
-1.694818884134292603e-01 -3.790394961833953857e-02 -1.120434254407882690e-01 -1.762177646160125732e-01 2.034041285514831543e-01 -3.796897456049919128e-02 -1.627541780471801758e-01 -1.791611313819885254e-01 -1.335328072309494019e-01 -1.209309920668601990e-01 -2.147774845361709595e-01 -2.747762203216552734e-01 -1.735671982169151306e-02 2.110450342297554016e-02 -1.446342654526233673e-02 -3.460875526070594788e-02 -1.110785603523254395e-01 4.136964678764343262e-02 2.489794418215751648e-02 -5.270846188068389893e-02 -1.342244595289230347e-01 -1.929560005664825439e-01 -3.492218554019927979e-01 4.909590482711791992e-01 -4.741835966706275940e-02 -1.869252920150756836e-01 -5.426304042339324951e-02 4.917539283633232117e-02 -1.793950498104095459e-01 3.723379671573638916e-01 8.406849205493927002e-02 -1.116210520267486572e-01
-1.165326014161109924e-01 2.065270394086837769e-01 -2.901836857199668884e-02 -9.434377402067184448e-02 5.031681656837463379e-01 -5.666304379701614380e-02 -1.725646555423736572e-01 2.377699613571166992e-01 -5.509508028626441956e-02 7.691770792007446289e-02 -3.650041222572326660e-01 -7.230418920516967773e-02 5.066245049238204956e-02 -3.014951646327972412e-01 -7.388378679752349854e-02 -2.731884419918060303e-01 2.328471839427947998e-01 7.478372752666473389e-02 1.869461536407470703e-01 1.292870100587606430e-02 -1.417210511863231659e-02 -1.080991029739379883e-01 -5.757216364145278931e-02 -4.651140049099922180e-02 1.641483157873153687e-01 -2.676742374897003174e-01 1.535131931304931641e-01 1.579003781080245972e-01 4.327218979597091675e-02 8.947818726301193237e-02 3.132832050323486328e-02 1.066531147807836533e-02
-2.166992127895355225e-01 -1.116969622671604156e-02 -3.810634836554527283e-02 -1.653983257710933685e-02 4.272876977920532227e-01 -3.232514560222625732e-01 -2.522096335887908936e-01 -1.112616956233978271e-01 1.680048406124114990e-01 -2.665294706821441650e-02 -2.693245410919189453e-01 6.435568630695343018e-02 7.418787572532892227e-03 -1.119936108589172363e-01 1.444643139839172363e-01 -2.196060419082641602e-01 -4.327209293842315674e-02 1.964633166790008545e-01 1.827581971883773804e-01 -8.128142356872558594e-02 -2.009833306074142456e-01 -9.107686579227447510e-02 1.463958770036697388e-01 3.373982906341552734e-01 3.642724826931953430e-02 -1.226635277271270752e-01 1.041632890701293945e-01 1.346048116683959961e-01 1.891227960586547852e-01 -9.630525112152099609e-02 2.004946023225784302e-01 7.622434943914413452e-02
5.104699730873107910e-02 2.889356911182403564e-01 -8.053652197122573853e-02 -3.872051239013671875e-01 3.901556134223937988e-01 -1.949650794267654419e-01 -4.038393497467041016e-01 1.746576726436614990e-01 -2.039940059185028076e-01 1.813552677631378174e-01 -2.630912959575653076e-01 2.103071101009845734e-02 6.369698047637939453e-02 -1.362735219299793243e-02 8.782134205102920532e-02 -4.660823568701744080e-02 -4.171975702047348022e-02 -8.439869619905948639e-03 3.531220182776451111e-02 -8.749362081289291382e-02 1.596325933933258057e-01 -2.817521393299102783e-01 -1.512973010540008545e-01 -4.965383559465408325e-02 -5.086479708552360535e-02 2.133161947131156921e-02 -4.647542536258697510e-02 6.244209595024585724e-03 -4.590129852294921875e-02 1.796872019767761230e-01 1.163424253463745117e-01 1.458540111780166626e-01
-2.154255956411361694e-01 5.309163779020309448e-02 -2.525422871112823486e-01 -4.509778320789337158e-02 5.168434381484985352e-01 7.880533114075660706e-03 -1.165708228945732117e-01 2.068385109305381775e-02 1.602666974067687988e-01 -3.751231357455253601e-02 -3.058633506298065186e-01 2.596784941852092743e-02 5.208064615726470947e-02 -2.720483243465423584e-01 2.558045648038387299e-02 -2.815759479999542236e-01 1.194808483123779297e-01 -1.509884838014841080e-02 1.884863376617431641e-01 -8.900460600852966309e-02 1.974912360310554504e-02 -1.349607408046722412e-01 6.760490126907825470e-03 -3.533696755766868591e-02 2.496670633554458618e-01 -1.857205629348754883e-01 1.246743872761726379e-01 -1.792532950639724731e-02 3.076953291893005371e-01 1.449024677276611328e-01 5.813688412308692932e-02 -1.271979510784149170e-01
-1.069370508193969727e-01 -1.969674788415431976e-02 -1.056789010763168335e-01 -4.420564323663711548e-02 3.253043293952941895e-01 -5.305251106619834900e-02 -4.421241581439971924e-01 -1.212336793541908264e-01 1.480540633201599121e-01 -2.385098040103912354e-01 -6.351156532764434814e-02 -4.872592538595199585e-02 -3.606503605842590332e-01 -1.141444891691207886e-01 -3.108443915843963623e-01 5.780252441763877869e-02 -6.921948492527008057e-02 6.049060076475143433e-02 2.548417448997497559e-01 -1.313532590866088867e-01 1.178648509085178375e-02 -1.670133769512176514e-01 -3.025380969047546387e-01 2.062598615884780884e-01 1.043120250105857849e-01 1.541978865861892700e-01 -3.495730832219123840e-02 -7.468687742948532104e-02 -4.785373061895370483e-02 6.686113029718399048e-02 8.215047419071197510e-02 1.422920972108840942e-01
1.132394820451736450e-01 1.900109797716140747e-01 -4.446963220834732056e-02 -1.557584553956985474e-01 2.418247759342193604e-01 8.359268307685852051e-02 -2.661108076572418213e-01 9.612922370433807373e-02 1.151276454329490662e-01 1.819449812173843384e-01 -4.122759997844696045e-01 -1.510763317346572876e-01 1.669470071792602539e-01 -1.260338127613067627e-01 5.811510235071182251e-02 1.660129614174365997e-02 1.776288151741027832e-01 -1.500086635351181030e-01 2.081471728160977364e-03 1.665940321981906891e-02 -3.233917355537414551e-01 7.372774183750152588e-02 -3.319532275199890137e-01 2.265161573886871338e-01 -3.900608420372009277e-02 8.213679492473602295e-02 1.366487145423889160e-01 3.067045509815216064e-01 1.748881768435239792e-03 -5.023357644677162170e-02 1.405238360166549683e-01 1.536557972431182861e-01
-1.997528672218322754e-01 -9.156031534075737000e-03 1.564996540546417236e-01 -1.140311211347579956e-01 4.053764045238494873e-01 -2.265311330556869507e-01 -1.727841943502426147e-01 1.710771583020687103e-02 -4.729202017188072205e-03 1.959837228059768677e-02 -3.035628795623779297e-01 1.345771364867687225e-02 -2.061345241963863373e-02 -2.072898000478744507e-01 1.342498213052749634e-01 -2.406996786594390869e-01 8.624106645584106445e-02 2.174890786409378052e-01 2.862294912338256836e-01 -1.738158911466598511e-01 -1.665060073137283325e-01 -6.530312448740005493e-02 -3.863239288330078125e-02 3.241525888442993164e-01 2.128370702266693115e-01 5.643916130065917969e-02 -8.345818519592285156e-02 1.967697441577911377e-01 -8.973563462495803833e-02 -1.971931457519531250e-01 -9.794889390468597412e-02 9.219758957624435425e-02
-2.082058489322662354e-01 -8.565833419561386108e-02 -6.358356215059757233e-03 7.127451896667480469e-02 4.677862823009490967e-01 -1.879071444272994995e-01 -4.021761715412139893e-01 -1.004220545291900635e-01 1.213108822703361511e-01 3.983812779188156128e-02 -2.768616080284118652e-01 2.078683078289031982e-01 1.025584191083908081e-01 -1.375907510519027710e-01 1.191172301769256592e-01 -2.571218013763427734e-01 1.049908548593521118e-01 1.288256496191024780e-01 2.234444171190261841e-01 -6.754648685455322266e-02 -1.359588503837585449e-01 4.158277437090873718e-02 5.399170890450477600e-02 3.475518822669982910e-01 3.167143091559410095e-02 1.098819449543952942e-02 9.995011240243911743e-02 5.389973986893892288e-03 6.253314763307571411e-02 -9.768740087747573853e-02 5.606687813997268677e-02 1.361764222383499146e-01
-3.134057819843292236e-01 8.886903524398803711e-02 -3.857690095901489258e-02 -9.092528373003005981e-03 5.798748135566711426e-01 -1.080437377095222473e-01 -1.040019765496253967e-01 1.314178109169006348e-01 -7.650922238826751709e-02 -6.378515064716339111e-02 -3.150478601455688477e-01 1.219040751457214355e-01 3.789116442203521729e-02 -2.350378483533859253e-01 1.320186704397201538e-01 6.531564146280288696e-02 2.349274009466171265e-01 -1.618140935897827148e-01 2.016215026378631592e-01 -1.206991225481033325e-01 -1.251904368400573730e-01 -5.390802770853042603e-02 -9.459249675273895264e-02 -2.209937945008277893e-02 1.608341932296752930e-01 -1.395812928676605225e-01 -8.266332559287548065e-03 2.494232654571533203e-01 1.203411370515823364e-01 1.526076197624206543e-01 5.606808885931968689e-02 2.696163766086101532e-02
1.812058836221694946e-01 1.075637713074684143e-01 9.593217819929122925e-02 -2.783683538436889648e-01 1.176581308245658875e-01 -2.421314418315887451e-01 -4.220235347747802734e-02 -1.592449694871902466e-01 -2.434120886027812958e-02 -1.480040103197097778e-01 -3.107084333896636963e-01 -4.104973748326301575e-02 4.009812474250793457e-01 -1.411962658166885376e-01 7.762718200683593750e-02 5.067022517323493958e-02 -4.863211885094642639e-02 -3.601446002721786499e-02 2.432005256414413452e-01 -2.702862024307250977e-01 -4.269670248031616211e-01 -9.394088387489318848e-02 -1.573725789785385132e-01 2.346402592957019806e-02 -4.400369152426719666e-02 -1.464776843786239624e-01 8.344773203134536743e-02 1.321160793304443359e-01 -1.915386915206909180e-01 1.402745693922042847e-01 5.231543257832527161e-02 -6.025938317179679871e-03
-2.345531880855560303e-01 1.945184022188186646e-01 -1.582095623016357422e-01 -2.438421696424484253e-01 3.645013868808746338e-01 1.665341556072235107e-01 -1.344255208969116211e-01 -1.344342827796936035e-01 -6.299453228712081909e-02 -3.939844965934753418e-01 -2.842374145984649658e-01 -5.899994820356369019e-02 1.875486075878143311e-01 8.923655748367309570e-02 -6.685152649879455566e-02 1.827184855937957764e-02 4.963994398713111877e-02 -4.129766672849655151e-02 3.094680607318878174e-01 -3.653298690915107727e-02 5.534597206860780716e-03 4.515908658504486084e-02 -8.176834881305694580e-02 7.425717543810606003e-03 -2.522943727672100067e-02 3.603245913982391357e-01 8.583473414182662964e-02 -1.087769269943237305e-01 -1.582404375076293945e-01 2.221659421920776367e-01 -1.901566423475742340e-02 4.248421173542737961e-04
2.133289352059364319e-02 7.256644219160079956e-02 1.055156812071800232e-01 -1.162498742341995239e-01 3.491593897342681885e-01 -5.955384671688079834e-02 -4.576827883720397949e-01 -9.918660670518875122e-02 1.183083206415176392e-01 -1.160293295979499817e-01 -2.151938080787658691e-01 -5.787688493728637695e-02 3.129011690616607666e-01 -1.128849834203720093e-01 1.144105792045593262e-01 -7.804091274738311768e-02 -3.662911430001258850e-02 1.282198578119277954e-01 5.119448900222778320e-02 1.656230986118316650e-01 -1.152817159891128540e-01 -1.575175821781158447e-01 -1.590621173381805420e-01 -4.070951044559478760e-02 1.706996411085128784e-01 -7.566618919372558594e-02 5.525032058358192444e-02 4.531781747937202454e-02 2.917034626007080078e-01 -2.836817502975463867e-01 3.098981678485870361e-01 5.870437622070312500e-02
-2.854843139648437500e-01 3.439268842339515686e-02 6.588868051767349243e-02 -3.143824040889739990e-01 5.004037022590637207e-01 -2.921890318393707275e-01 -1.029489263892173767e-01 1.217399025335907936e-03 -9.385136514902114868e-02 2.016667276620864868e-01 -4.090515151619911194e-02 -2.247458249330520630e-01 -2.528743147850036621e-01 -3.784913569688796997e-02 -7.282247394323348999e-02 -7.416240870952606201e-02 1.681861728429794312e-01 1.518397182226181030e-01 9.160188585519790649e-02 1.518605202436447144e-01 -1.340688765048980713e-01 -4.507907480001449585e-02 -1.674605906009674072e-01 2.075375765562057495e-01 -9.832406044006347656e-02 6.334750354290008545e-02 1.031884029507637024e-01 1.771517395973205566e-01 -6.800612062215805054e-02 6.904180347919464111e-02 2.217265814542770386e-01 -4.166580364108085632e-02
3.465954214334487915e-02 1.267514526844024658e-01 1.291910558938980103e-01 3.745649755001068115e-02 4.825463294982910156e-01 -1.295574307441711426e-01 -2.332328557968139648e-01 -2.015905827283859253e-01 -4.448467865586280823e-02 -2.147499620914459229e-01 -1.573846638202667236e-01 -3.650248348712921143e-01 4.453044757246971130e-02 -1.110970601439476013e-01 -5.214598402380943298e-02 1.948369592428207397e-01 5.140495300292968750e-02 -5.991201475262641907e-02 2.431325018405914307e-01 4.816424101591110229e-02 -3.045988082885742188e-01 -2.721083760261535645e-01 -1.586662232875823975e-01 4.174525290727615356e-02 -6.247054785490036011e-02 -5.800147354602813721e-02 9.368914365768432617e-02 -2.511195838451385498e-01 1.895936904475092888e-03 -1.021235212683677673e-01 8.780316263437271118e-02 -1.405655406415462494e-02
-3.706018626689910889e-02 1.481917034834623337e-02 5.774359777569770813e-02 -2.109497934579849243e-01 6.899128109216690063e-02 -3.276226343587040901e-03 -4.427042603492736816e-01 -8.160759508609771729e-02 3.760972246527671814e-02 -2.576204836368560791e-01 -9.657206386327743530e-02 -3.291332125663757324e-01 -2.966412901878356934e-02 3.705970942974090576e-02 -1.229385435581207275e-01 -2.067759633064270020e-01 9.874706156551837921e-03 -2.221782803535461426e-01 -3.888733312487602234e-02 -2.277195304632186890e-01 -1.241981834173202515e-01 -4.007206857204437256e-01 -7.777256518602371216e-02 -1.958153098821640015e-01 2.154857963323593140e-01 -4.955488815903663635e-02 -7.201694697141647339e-02 2.630821987986564636e-02 5.584572628140449524e-02 2.524935305118560791e-01 1.235808655619621277e-01 1.935413628816604614e-01
-3.732259944081306458e-02 -8.960007876157760620e-02 5.385880917310714722e-02 -3.481319546699523926e-01 6.029953956604003906e-01 -1.661718785762786865e-01 -2.218496650457382202e-01 1.964667141437530518e-01 -5.961282551288604736e-02 5.247650295495986938e-02 -2.918843366205692291e-02 -1.699103713035583496e-01 9.992250800132751465e-02 1.570241749286651611e-01 -7.161483168601989746e-02 7.995605468750000000e-02 2.556456923484802246e-01 -2.012192755937576294e-01 3.105117976665496826e-01 3.802834823727607727e-02 4.741366580128669739e-02 -3.827055171132087708e-02 -1.783783882856369019e-01 4.677293822169303894e-02 1.025049574673175812e-02 3.515556827187538147e-02 3.739418461918830872e-02 9.672284126281738281e-02 1.015603244304656982e-01 1.575835943222045898e-01 4.575033113360404968e-02 1.203986853361129761e-01
-2.020401880145072937e-02 2.258258406072854996e-03 1.024239417165517807e-02 -4.740778729319572449e-02 2.175102382898330688e-01 -3.980153705924749374e-03 -3.692606985569000244e-01 -8.098469674587249756e-02 5.608765035867691040e-02 -1.575869023799896240e-01 -2.789270877838134766e-01 -2.694062292575836182e-01 4.070594161748886108e-02 4.462935775518417358e-02 -2.785127162933349609e-01 3.782806172966957092e-02 7.720447331666946411e-02 -8.651689440011978149e-02 1.024796664714813232e-01 1.385726630687713623e-01 -4.738019704818725586e-01 -2.914504408836364746e-01 1.415414456278085709e-02 1.425739973783493042e-01 -1.971167773008346558e-01 -3.412946686148643494e-02 1.580269485712051392e-01 -6.843342632055282593e-02 5.770582705736160278e-02 -1.690364032983779907e-01 2.618779838085174561e-01 -5.214433372020721436e-02
-5.288054421544075012e-02 1.008589044213294983e-01 -5.143958702683448792e-02 1.463546901941299438e-01 2.645036280155181885e-01 -2.561343833804130554e-02 -1.330312788486480713e-01 1.548513653688132763e-03 -1.900891400873661041e-02 -5.312088876962661743e-02 -3.500229716300964355e-01 -6.311784684658050537e-02 -3.104173950850963593e-02 1.707752346992492676e-01 4.720444977283477783e-02 -3.319867849349975586e-01 -1.052448749542236328e-01 -5.159256607294082642e-02 2.708186507225036621e-01 -1.267527192831039429e-01 -2.878951132297515869e-01 -1.193976476788520813e-01 1.494722813367843628e-01 -9.583977609872817993e-02 1.262426376342773438e-01 1.951813697814941406e-01 -2.496584802865982056e-01 1.879889965057373047e-01 1.923333294689655304e-02 2.952892780303955078e-01 -1.436461061239242554e-01 3.326818048954010010e-01
6.464302539825439453e-02 -1.882777065038681030e-01 -4.798048362135887146e-02 -8.727435767650604248e-02 1.786743849515914917e-01 -6.466478109359741211e-02 -4.671604335308074951e-01 -7.083872705698013306e-02 -3.671863675117492676e-02 -3.364127278327941895e-01 -7.293330132961273193e-02 -4.094836413860321045e-01 3.413387760519981384e-02 5.395903438329696655e-02 5.369802564382553101e-02 -1.860148310661315918e-01 1.059035733342170715e-01 -1.473500281572341919e-01 1.552127599716186523e-01 6.977657228708267212e-02 -1.778071224689483643e-01 -4.341551065444946289e-01 -1.182900965213775635e-01 -5.294432491064071655e-02 1.244795173406600952e-01 -6.445965915918350220e-02 -9.613674483262002468e-04 1.279302639886736870e-03 -6.306420266628265381e-02 1.163409650325775146e-01 1.577214449644088745e-01 3.436722233891487122e-02
1.843698881566524506e-02 9.206891059875488281e-02 -7.926577329635620117e-02 4.705647379159927368e-02 3.215650022029876709e-01 -1.440143492072820663e-02 -3.388505280017852783e-01 -6.977807730436325073e-02 -7.358817756175994873e-02 -1.232596561312675476e-01 -1.700055785477161407e-02 -1.518270075321197510e-01 -7.577368058264255524e-03 2.536646649241447449e-02 -4.665204510092735291e-02 -2.433498017489910126e-02 -7.069680839776992798e-02 1.193731427192687988e-01 3.439702093601226807e-01 -1.710206717252731323e-01 -4.314958676695823669e-02 -1.859071999788284302e-01 -2.107880562543869019e-01 3.735136091709136963e-01 9.766131639480590820e-02 1.791267096996307373e-01 -2.121014744043350220e-01 -4.321607947349548340e-02 -3.364533185958862305e-01 3.166065216064453125e-01 -3.930032625794410706e-02 -1.460307240486145020e-01
-1.180713325738906860e-01 1.109044179320335388e-01 -9.440537542104721069e-02 -1.951823830604553223e-01 9.333216398954391479e-02 1.299777925014495850e-01 -4.556639194488525391e-01 6.908322870731353760e-02 -3.361704573035240173e-02 -1.506073325872421265e-01 -2.487058639526367188e-01 -1.950947195291519165e-01 -3.833415918052196503e-03 2.360440045595169067e-02 3.198698759078979492e-01 -2.213526517152786255e-01 3.878452256321907043e-02 6.882386654615402222e-02 1.492687016725540161e-01 -2.268531322479248047e-01 -6.677218526601791382e-02 -2.768021523952484131e-01 2.007781565189361572e-01 2.562541961669921875e-01 -2.488974928855895996e-01 -1.086341813206672668e-01 2.414817810058593750e-01 4.183672834187746048e-03 -1.342721562832593918e-02 -3.215132979676127434e-03 -7.143737748265266418e-03 -1.173220947384834290e-01
-2.544420957565307617e-01 7.070033252239227295e-02 1.719527542591094971e-01 -1.226950203999876976e-03 6.107510328292846680e-01 -2.518756985664367676e-01 -3.644390404224395752e-01 8.973711729049682617e-02 -8.751910179853439331e-02 2.021637558937072754e-01 -1.101009100675582886e-01 -1.627624481916427612e-01 -1.287676692008972168e-01 -1.539993435144424438e-01 1.296553909778594971e-01 3.304325044155120850e-02 -1.044477708637714386e-02 1.500275731086730957e-02 6.547486782073974609e-02 -1.365665942430496216e-01 -6.183370202779769897e-02 4.662826657295227051e-02 1.188818961381912231e-01 2.415702678263187408e-02 1.519211232662200928e-01 -6.924734264612197876e-02 2.663208544254302979e-01 -2.028308250010013580e-02 -3.005642257630825043e-02 -8.375000208616256714e-02 -1.563159972429275513e-01 4.970535635948181152e-02
1.430515050888061523e-01 -1.983698830008506775e-02 3.674755990505218506e-02 -1.641569435596466064e-01 2.976696193218231201e-01 8.179534226655960083e-03 -1.846572905778884888e-01 -1.883836835622787476e-01 -1.396098267287015915e-02 -1.230388507246971130e-01 -4.908355697989463806e-02 -8.485442399978637695e-02 1.280265450477600098e-01 3.341712355613708496e-01 4.862152040004730225e-02 1.179386861622333527e-02 7.129176706075668335e-02 1.475862860679626465e-01 3.919280767440795898e-01 -1.865829080343246460e-01 -1.174018159508705139e-01 -2.474895566701889038e-01 -1.672025322914123535e-01 3.842581212520599365e-01 -2.677554450929164886e-02 7.512604445219039917e-02 -2.265602201223373413e-01 -5.972653999924659729e-02 -1.848279982805252075e-01 2.584118545055389404e-01 8.912063390016555786e-02 -3.175411000847816467e-02
-3.516824543476104736e-01 4.777530953288078308e-02 -8.003486692905426025e-02 -3.531889617443084717e-02 2.044105529785156250e-01 7.534939050674438477e-02 -2.798807919025421143e-01 4.757463634014129639e-01 2.788586020469665527e-01 -1.571394130587577820e-02 -1.330655533820390701e-02 -2.139579355716705322e-01 2.623003423213958740e-01 -1.493888534605503082e-02 1.498052477836608887e-02 -9.023341536521911621e-02 4.558721929788589478e-02 7.383333891630172729e-02 1.650297939777374268e-01 3.416212648153305054e-02 -4.069269448518753052e-02 -3.081793710589408875e-02 -2.327275425195693970e-01 1.000063195824623108e-01 1.164682283997535706e-01 -1.790498048067092896e-01 -7.621013373136520386e-02 2.449396848678588867e-01 -1.469972133636474609e-01 7.561975717544555664e-02 1.815247684717178345e-01 1.961994767189025879e-01
-2.581415176391601562e-01 2.915318496525287628e-02 1.192409396171569824e-01 -2.521814107894897461e-01 5.407211780548095703e-01 -3.396025002002716064e-01 -9.606485068798065186e-02 2.071757465600967407e-01 5.488774180412292480e-02 -5.700255278497934341e-04 -6.866852939128875732e-02 -1.266824752092361450e-01 1.786700636148452759e-02 -1.386292278766632080e-01 -1.634405851364135742e-01 -2.545867264270782471e-01 -8.389785885810852051e-03 -3.509833663702011108e-02 1.545171588659286499e-01 -1.412118524312973022e-01 -1.189704239368438721e-01 -1.422113180160522461e-01 1.134259700775146484e-01 1.318813487887382507e-02 2.147791534662246704e-01 -1.226691678166389465e-01 -2.558144927024841309e-02 1.196062341332435608e-01 8.287111669778823853e-02 -1.370277106761932373e-01 -1.068500503897666931e-01 2.329453527927398682e-01
-8.756060153245925903e-02 7.576703093945980072e-03 -1.034691855311393738e-01 -2.040059864521026611e-01 5.871603488922119141e-01 -1.940733008086681366e-02 -2.956332266330718994e-01 -2.728534042835235596e-01 4.246086627244949341e-02 3.476204350590705872e-02 -2.202679514884948730e-01 -4.486846551299095154e-02 -4.904745146632194519e-03 1.478098612278699875e-02 -2.262180149555206299e-01 4.562607035040855408e-02 1.260108053684234619e-01 1.574703305959701538e-01 -1.313429027795791626e-01 -7.374476641416549683e-02 -2.339546233415603638e-01 -1.072504296898841858e-01 -1.721878647804260254e-01 2.174577713012695312e-01 2.226901985704898834e-02 1.261214911937713623e-01 -1.276898682117462158e-01 -2.491576522588729858e-01 -2.131758630275726318e-02 9.054473787546157837e-02 2.917113900184631348e-02 -1.228774785995483398e-01
3.258731961250305176e-02 3.349417448043823242e-01 -8.684507757425308228e-02 -1.147648915648460388e-01 1.720910817384719849e-01 -9.022451192140579224e-02 -3.496005535125732422e-01 -4.381116107106208801e-02 6.446193158626556396e-02 -2.036576159298419952e-02 4.294228926301002502e-02 -4.151110649108886719e-01 -8.421424031257629395e-02 -2.362369596958160400e-01 -1.358572393655776978e-01 2.045694738626480103e-02 -2.578917145729064941e-01 1.347050666809082031e-01 3.713006079196929932e-01 -1.394500881433486938e-01 -2.252932190895080566e-01 -4.753897339105606079e-02 -1.559439748525619507e-01 -5.920657888054847717e-02 3.673220425844192505e-02 -1.528948545455932617e-01 1.090098991990089417e-01 -1.481781750917434692e-01 9.798415005207061768e-02 1.599825322628021240e-01 -4.012758284807205200e-02 1.595609486103057861e-01
5.829634889960289001e-02 -1.655143499374389648e-02 -1.482677906751632690e-01 -1.475283801555633545e-01 3.803131580352783203e-01 -8.223222941160202026e-02 -3.043064475059509277e-01 -1.612865179777145386e-01 4.591688513755798340e-03 -7.351907342672348022e-02 -5.665433779358863831e-02 -2.927704453468322754e-01 -1.458785980939865112e-01 3.202413767576217651e-02 -8.443260192871093750e-02 2.002059668302536011e-02 -4.244402423501014709e-02 -5.804415792226791382e-03 8.346495777368545532e-02 -3.711733520030975342e-01 -1.569790840148925781e-01 -2.439858466386795044e-01 -2.649127542972564697e-01 4.413632154464721680e-01 7.936393469572067261e-02 1.241541504859924316e-01 -8.885191380977630615e-02 -1.029315069317817688e-01 -9.848449379205703735e-02 6.332113873213529587e-03 -1.386256050318479538e-02 -1.118963807821273804e-01
4.746653884649276733e-02 -1.431779563426971436e-02 1.190392524003982544e-01 -2.551933228969573975e-01 1.907761245965957642e-01 -2.220574468374252319e-01 -2.713713347911834717e-01 2.599083818495273590e-02 -3.053883463144302368e-02 -4.217451065778732300e-02 -2.550032734870910645e-01 2.685759067535400391e-01 2.571555078029632568e-01 -3.354828059673309326e-01 2.544520236551761627e-02 -6.025439500808715820e-02 2.000986486673355103e-01 1.522632688283920288e-01 7.729259133338928223e-02 -2.031941115856170654e-01 5.207937210798263550e-02 -2.531518340110778809e-01 -1.972674019634723663e-02 2.491171211004257202e-01 9.888055175542831421e-02 -8.067528903484344482e-02 2.665333747863769531e-01 8.940199762582778931e-02 1.207212060689926147e-01 8.887343108654022217e-02 2.120803147554397583e-01 1.813762038946151733e-01
-4.552909731864929199e-02 1.066239327192306519e-01 -2.022039741277694702e-01 1.059583425521850586e-01 4.096511602401733398e-01 -6.639273371547460556e-03 -2.009509950876235962e-01 7.037517428398132324e-02 1.000899150967597961e-01 1.914244703948497772e-02 -4.269772768020629883e-01 -1.229873765259981155e-02 2.469385713338851929e-01 -1.592957973480224609e-01 1.321161687374114990e-01 -3.288924396038055420e-01 8.892258256673812866e-02 1.738861054182052612e-01 3.977365493774414062e-01 1.312588620930910110e-02 -4.257848020642995834e-03 -5.005137249827384949e-02 -2.596971392631530762e-02 -6.563679780811071396e-03 -3.192854300141334534e-02 -2.081232070922851562e-01 2.036767154932022095e-01 1.333097345195710659e-03 9.589608758687973022e-03 1.600131951272487640e-02 1.670164018869400024e-01 -5.113441869616508484e-02
-1.634131819009780884e-01 2.579068541526794434e-01 9.748596698045730591e-02 6.341263651847839355e-02 3.804118931293487549e-01 6.971329450607299805e-02 -2.108763009309768677e-01 -4.460686743259429932e-01 3.863897174596786499e-02 -9.263110905885696411e-02 -4.012330472469329834e-01 -6.720618903636932373e-02 -1.449776440858840942e-01 1.220563706010580063e-02 -1.083441078662872314e-01 -8.948885649442672729e-02 -1.258348301053047180e-02 4.607207700610160828e-02 2.107817977666854858e-01 -6.147233396768569946e-02 -1.117061525583267212e-01 -1.984528005123138428e-01 -9.371244162321090698e-02 5.741149187088012695e-02 1.603841185569763184e-01 5.578700080513954163e-02 7.834459841251373291e-02 -2.379669398069381714e-01 9.672977775335311890e-02 2.284736186265945435e-01 1.257070749998092651e-01 -1.883811131119728088e-02
3.108049035072326660e-01 2.630607187747955322e-01 6.471461057662963867e-02 -2.769047915935516357e-01 2.043033540248870850e-01 -1.009507700800895691e-01 -1.388450115919113159e-01 -1.358422487974166870e-01 6.460545212030410767e-02 1.271294951438903809e-01 -3.293520510196685791e-01 -1.433961987495422363e-01 3.564953505992889404e-01 -5.163089185953140259e-02 1.241216063499450684e-01 -7.665606588125228882e-02 1.747503578662872314e-01 -6.536982953548431396e-02 1.375645101070404053e-01 -1.608803272247314453e-01 -2.108632773160934448e-01 -2.354403287172317505e-01 -9.100499004125595093e-02 -9.299295395612716675e-02 -7.130523025989532471e-02 1.815448328852653503e-02 2.900987863540649414e-01 1.468669474124908447e-01 1.473857313394546509e-01 -6.681399047374725342e-02 1.691364347934722900e-01 2.979852631688117981e-02
-1.458155363798141479e-01 8.548170328140258789e-02 4.443472996354103088e-02 -3.172251880168914795e-01 1.485929079353809357e-02 1.168058291077613831e-01 -3.361364901065826416e-01 4.464329779148101807e-02 -6.874525547027587891e-02 -5.493530258536338806e-02 -2.386119365692138672e-01 -2.581586241722106934e-01 1.243704631924629211e-01 1.070383861660957336e-01 -6.045738980174064636e-02 -1.531878411769866943e-01 2.755255997180938721e-01 1.014969795942306519e-01 1.916394829750061035e-01 5.835195630788803101e-02 6.253614276647567749e-02 -3.085938990116119385e-01 -1.002995669841766357e-01 2.415467798709869385e-01 1.269769668579101562e-01 3.242144584655761719e-01 -5.460177361965179443e-02 -8.566837757825851440e-02 -3.837645798921585083e-02 3.356349766254425049e-01 2.781200036406517029e-02 -1.194112896919250488e-01
-4.380211234092712402e-02 -8.305966109037399292e-02 -5.460859462618827820e-02 -1.587256342172622681e-01 3.506860136985778809e-01 -1.689023077487945557e-01 -1.593016535043716431e-01 -1.594316512346267700e-01 3.042168449610471725e-03 -6.576705724000930786e-02 -2.553439438343048096e-01 -2.090774178504943848e-01 2.554971575736999512e-01 6.809034943580627441e-02 -3.130938410758972168e-01 -1.728654205799102783e-01 -1.330377459526062012e-01 7.909301668405532837e-02 2.810012549161911011e-03 1.371224131435155869e-02 -6.943859159946441650e-02 -8.685551583766937256e-02 -2.432292550802230835e-01 3.562016785144805908e-01 1.070077046751976013e-01 -1.274704281240701675e-02 7.646085228770971298e-03 -1.443783789873123169e-01 -1.492145657539367676e-01 3.322220742702484131e-01 2.269062697887420654e-01 -1.021403074264526367e-01
-2.370078489184379578e-02 -8.107810467481613159e-02 2.531478926539421082e-02 -2.874520123004913330e-01 7.303614169359207153e-02 9.913355112075805664e-02 -2.321185916662216187e-01 -6.536809355020523071e-02 1.903946325182914734e-02 -9.447574615478515625e-02 -4.664436578750610352e-01 -3.916482925415039062e-01 1.561803519725799561e-01 -3.079011105000972748e-02 -5.892278999090194702e-02 -1.809601485729217529e-02 1.017862260341644287e-01 -8.628118038177490234e-02 1.259459704160690308e-01 -2.735297020990401506e-04 -3.668840229511260986e-01 -3.855193257331848145e-01 -1.767259687185287476e-01 2.077088207006454468e-01 -1.027584448456764221e-01 -5.005976185202598572e-02 3.560428693890571594e-02 -3.723898530006408691e-02 -6.319724768400192261e-02 -5.825496464967727661e-02 6.987975537776947021e-02 -8.737150579690933228e-02
1.089023500680923462e-01 -3.916434943675994873e-02 2.857916802167892456e-02 -7.655522227287292480e-02 2.034444361925125122e-01 1.989806070923805237e-02 -4.733892381191253662e-01 -1.059884056448936462e-01 -1.207581441849470139e-02 -3.143031597137451172e-01 5.662736296653747559e-02 -2.546985149383544922e-01 1.053937673568725586e-01 1.102828234434127808e-02 -4.163730517029762268e-02 -2.818699181079864502e-01 1.027612313628196716e-01 -1.883065849542617798e-01 9.640858322381973267e-02 -2.137538343667984009e-01 -2.819765806198120117e-01 -3.110460042953491211e-01 -1.446093469858169556e-01 -8.368974179029464722e-02 1.597939431667327881e-01 -6.928694248199462891e-02 -2.467840164899826050e-02 3.545773401856422424e-02 -8.389978855848312378e-02 1.659331321716308594e-01 2.104392647743225098e-01 1.647687405347824097e-01
-6.810693442821502686e-02 -1.241959333419799805e-01 4.901917651295661926e-03 -2.603896856307983398e-01 1.887697875499725342e-01 -8.984906226396560669e-02 -2.042012661695480347e-01 5.853341147303581238e-02 1.294199973344802856e-01 3.313587978482246399e-02 -1.584671884775161743e-01 -2.863337099552154541e-01 3.172635734081268311e-01 1.091335713863372803e-01 -1.645385287702083588e-02 -3.803513646125793457e-01 -2.159886527806520462e-03 -9.952624328434467316e-03 1.598266065120697021e-01 -3.897262215614318848e-01 4.096415638923645020e-02 2.198851853609085083e-01 -3.002322316169738770e-01 5.398311838507652283e-02 -8.476740866899490356e-02 -9.380406481795944273e-06 -1.811982989311218262e-01 -7.549510151147842407e-02 1.047969013452529907e-01 -1.644940674304962158e-01 1.738763004541397095e-01 7.887198776006698608e-02
-9.296365827322006226e-02 1.627482622861862183e-01 -8.964149653911590576e-02 -1.624762564897537231e-01 -8.791802078485488892e-02 -1.767505556344985962e-01 -2.752589583396911621e-01 1.646224856376647949e-01 -1.561694592237472534e-01 -1.104971542954444885e-01 -2.858903706073760986e-01 -3.638278245925903320e-01 1.986597329378128052e-01 1.450937539339065552e-01 -1.021395251154899597e-01 4.099364578723907471e-02 1.970397382974624634e-01 -5.612351372838020325e-02 3.448289632797241211e-01 -2.147840708494186401e-01 -1.620623320341110229e-01 1.002647951245307922e-01 -1.132676079869270325e-01 -1.923687756061553955e-02 1.732613146305084229e-02 2.403006702661514282e-01 -2.957542985677719116e-02 -1.757567524909973145e-01 1.345720738172531128e-01 2.536741495132446289e-01 1.890900582075119019e-01 2.663265541195869446e-02
9.430511295795440674e-02 -9.857089072465896606e-02 1.559399664402008057e-01 -1.240914613008499146e-01 3.544512391090393066e-01 9.020502865314483643e-02 -3.205537497997283936e-01 -1.496779024600982666e-01 -2.527970075607299805e-01 -1.008374840021133423e-01 -1.199432685971260071e-01 6.871110200881958008e-02 2.582441866397857666e-01 -1.701503545045852661e-01 2.375953644514083862e-01 -1.677264869213104248e-01 -9.401836246252059937e-02 -7.783106714487075806e-02 1.945608705282211304e-01 4.169778153300285339e-02 1.060320287942886353e-01 -2.440334558486938477e-01 -2.513658404350280762e-01 9.792240336537361145e-03 2.682556807994842529e-01 3.164082393050193787e-02 2.035910785198211670e-01 1.314394474029541016e-01 5.184929072856903076e-02 -1.967438459396362305e-01 2.170470952987670898e-01 -2.402164228260517120e-02
-1.267741322517395020e-01 -9.658575057983398438e-02 -2.522632479667663574e-01 -6.372385472059249878e-02 4.357158541679382324e-01 -1.071920841932296753e-01 -2.021173834800720215e-01 -6.382881104946136475e-02 -1.966044604778289795e-01 -8.733277767896652222e-02 -2.170514762401580811e-01 8.152473717927932739e-02 -1.200561448931694031e-01 -9.855056554079055786e-02 -3.240925958380103111e-03 -4.962354898452758789e-02 1.377796232700347900e-01 8.229041099548339844e-02 -1.442783772945404053e-01 -2.095652371644973755e-01 -3.157566785812377930e-01 -7.070041447877883911e-02 -6.154296547174453735e-02 2.458268702030181885e-01 6.569460779428482056e-02 8.167533576488494873e-02 -5.614356696605682373e-02 -1.456722617149353027e-01 -3.992908895015716553e-01 3.246932849287986755e-02 2.742811143398284912e-01 5.930138751864433289e-02
-2.897794246673583984e-01 4.870016127824783325e-02 -2.524964213371276855e-01 -2.405224591493606567e-01 2.913718521595001221e-01 2.215182930231094360e-01 -7.765862345695495605e-02 -7.489664852619171143e-02 5.715142935514450073e-02 -1.935046315193176270e-01 -2.763917446136474609e-01 1.569710224866867065e-01 4.847021773457527161e-02 6.086437404155731201e-02 -2.506664209067821503e-02 2.559559643268585205e-01 1.529543548822402954e-01 3.888510167598724365e-02 3.276381492614746094e-01 -1.943082809448242188e-01 -1.332121342420578003e-01 -1.143477112054824829e-01 -1.353082805871963501e-01 -1.690412461757659912e-01 1.827778220176696777e-01 1.988655775785446167e-01 1.298435498028993607e-02 -9.772241115570068359e-02 -1.545129865407943726e-01 2.260244190692901611e-01 9.692426770925521851e-02 1.332714259624481201e-01
5.963147431612014771e-02 1.393839530646800995e-02 -5.204888526350259781e-03 -1.025282815098762512e-01 2.898445725440979004e-01 -1.543977856636047363e-01 -3.717206716537475586e-01 -1.284879259765148163e-02 3.225709125399589539e-02 -5.438829772174358368e-03 1.104279831051826477e-01 -3.973777890205383301e-01 -9.747367352247238159e-03 -1.529235392808914185e-01 -3.592581674456596375e-02 -6.131300330162048340e-02 2.705420739948749542e-02 -1.991262733936309814e-01 3.399519026279449463e-01 2.651290595531463623e-01 -1.473446190357208252e-01 -2.771064043045043945e-01 -1.972038447856903076e-01 1.179454252123832703e-01 1.173886507749557495e-01 6.052544713020324707e-02 1.289612948894500732e-01 -2.273985594511032104e-01 8.738956600427627563e-02 -1.357768028974533081e-01 1.662026047706604004e-01 1.509757190942764282e-01
1.084531024098396301e-01 1.221172213554382324e-01 -1.620251685380935669e-01 -2.133900672197341919e-01 1.323954313993453979e-01 5.166155844926834106e-02 -3.586843609809875488e-01 9.774817526340484619e-02 -1.189594529569149017e-02 -8.857902139425277710e-02 -2.828496992588043213e-01 -2.740830481052398682e-01 1.369877904653549194e-01 2.215112894773483276e-01 1.756901592016220093e-01 -3.040271401405334473e-01 4.205409064888954163e-02 -9.511773474514484406e-03 2.679528892040252686e-01 -8.645334839820861816e-02 -7.100920379161834717e-02 1.512182783335447311e-02 4.087862372398376465e-01 1.663521826267242432e-01 -2.097388962283730507e-03 -1.520984172821044922e-01 -4.599545150995254517e-02 -1.019122451543807983e-01 1.504067331552505493e-01 5.441742017865180969e-02 2.084874212741851807e-01 5.488852038979530334e-02
-2.486611753702163696e-01 1.519944220781326294e-01 -2.480972111225128174e-01 -1.766745001077651978e-01 2.339919209480285645e-01 2.128314077854156494e-01 -4.341981709003448486e-01 1.941716112196445465e-02 -1.350498348474502563e-01 -8.979733288288116455e-02 -1.617039442062377930e-01 -7.868824899196624756e-02 -1.087603941559791565e-01 -2.612614929676055908e-01 7.472350262105464935e-04 -2.046133428812026978e-01 -1.155765652656555176e-01 1.324097514152526855e-01 2.301573157310485840e-01 -2.471615523099899292e-01 9.671110659837722778e-02 1.803238093852996826e-01 6.592026352882385254e-02 -1.255018115043640137e-01 -2.008809521794319153e-02 2.303085029125213623e-01 -1.207478716969490051e-01 -2.157657295465469360e-01 1.637355834245681763e-01 3.829295560717582703e-02 -3.857707604765892029e-02 3.856736421585083008e-02
1.644295826554298401e-02 1.944105178117752075e-01 1.997024752199649811e-02 -2.333354949951171875e-01 2.743289470672607422e-01 -1.346675902605056763e-01 -3.929321169853210449e-01 1.766841975040733814e-03 1.622400432825088501e-01 -9.427662938833236694e-02 -3.576055765151977539e-01 -1.946513056755065918e-01 -7.470249664038419724e-03 -6.482207775115966797e-02 -1.480089277029037476e-01 -2.567414939403533936e-01 -2.222665846347808838e-01 1.174025908112525940e-01 9.817829728126525879e-02 -1.359055638313293457e-01 -1.355795860290527344e-01 -1.246338188648223877e-01 -3.892309963703155518e-02 -2.094837129116058350e-01 1.231518462300300598e-01 1.236841604113578796e-01 -5.301205813884735107e-02 -2.550927698612213135e-01 -1.524329632520675659e-01 -2.067947387695312500e-02 -6.867129355669021606e-02 -2.624943852424621582e-01
-1.506254822015762329e-01 2.169353365898132324e-01 -8.458939194679260254e-02 -7.248008251190185547e-02 3.763014376163482666e-01 -1.006067246198654175e-01 -2.266085892915725708e-01 2.151263803243637085e-01 1.481394171714782715e-01 -5.163596197962760925e-02 -4.478346705436706543e-01 -8.214330673217773438e-02 -5.316025763750076294e-02 -8.260847069323062897e-03 1.605228334665298462e-01 1.095920130610466003e-01 -9.431327879428863525e-02 3.779287263751029968e-02 1.687322370707988739e-02 -2.751037180423736572e-01 -1.002618223428726196e-01 -6.561036407947540283e-02 1.894441619515419006e-02 1.126080751419067383e-01 1.014759987592697144e-01 3.024276494979858398e-01 -2.177254706621170044e-01 -1.915880143642425537e-01 -5.501433089375495911e-02 -2.409230619668960571e-01 -1.870964169502258301e-01 1.634896732866764069e-02
3.614039719104766846e-02 -4.200497269630432129e-02 -1.213013902306556702e-01 -1.681810012087225914e-03 2.762751877307891846e-01 -1.727222651243209839e-01 -4.058198630809783936e-01 -1.477102190256118774e-01 4.215386137366294861e-02 -8.776867389678955078e-02 3.551894426345825195e-02 -5.266368389129638672e-02 2.069437876343727112e-02 2.428915798664093018e-01 1.857336238026618958e-02 7.125560194253921509e-02 -1.734900288283824921e-02 4.034654796123504639e-02 3.586291968822479248e-01 -6.089992821216583252e-02 -1.474468261003494263e-01 -2.975880503654479980e-01 -1.378363966941833496e-01 4.454879164695739746e-01 2.237681299448013306e-02 7.260329276323318481e-02 -1.751871854066848755e-01 2.038902603089809418e-02 -2.297156304121017456e-01 1.689347028732299805e-01 8.023584634065628052e-02 -1.566751003265380859e-01
-1.153862625360488892e-01 7.089122384786605835e-02 -6.279505789279937744e-02 1.346217244863510132e-01 4.197791814804077148e-01 -1.034827828407287598e-01 -2.335440516471862793e-01 -6.210923939943313599e-02 1.867338865995407104e-01 1.169350743293762207e-01 -3.925576806068420410e-01 1.703357249498367310e-01 9.680449217557907104e-02 -1.634061783552169800e-01 -2.449413947761058807e-02 -2.572464048862457275e-01 3.561985865235328674e-02 1.177033707499504089e-01 1.595696210861206055e-01 -1.691780537366867065e-01 -1.607451587915420532e-01 -3.733765333890914917e-02 1.877087913453578949e-02 4.015921056270599365e-01 -3.991851210594177246e-02 -3.246985748410224915e-02 1.383132338523864746e-01 -4.105301573872566223e-02 2.381958998739719391e-02 -1.475694328546524048e-01 2.539329826831817627e-01 1.067945957183837891e-01
1.355030946433544159e-02 -3.301762640476226807e-01 -7.383428514003753662e-02 -2.086026966571807861e-01 1.806735545396804810e-01 -2.743170559406280518e-01 -3.480717539787292480e-01 4.800807312130928040e-02 7.223499473184347153e-03 2.688240818679332733e-02 -1.998473852872848511e-01 -1.607675254344940186e-01 4.243434369564056396e-01 -2.275699824094772339e-01 -1.498009562492370605e-01 -2.201905101537704468e-01 4.017632454633712769e-02 7.694982457906007767e-03 -5.120818316936492920e-02 -2.889462560415267944e-02 1.175822988152503967e-01 -1.364417523145675659e-01 -2.268339097499847412e-01 1.516281366348266602e-01 2.353638410568237305e-02 5.379968136548995972e-02 -1.468715071678161621e-01 2.764576077461242676e-01 9.685917198657989502e-02 -5.541007593274116516e-02 9.253241866827011108e-02 8.162469416856765747e-02
-1.538856923580169678e-01 3.931229934096336365e-02 5.132195726037025452e-02 -9.861811995506286621e-02 4.447878599166870117e-01 -1.681805551052093506e-01 -1.179073527455329895e-01 -1.576334834098815918e-01 -9.899836033582687378e-02 2.991716377437114716e-02 -2.155476510524749756e-01 -3.690304756164550781e-01 -1.962876617908477783e-01 -7.339926064014434814e-02 3.080663830041885376e-02 -8.181662112474441528e-02 3.094140253961086273e-02 1.854670196771621704e-01 1.748808920383453369e-01 4.127856716513633728e-02 -1.991559863090515137e-01 2.666737139225006104e-01 -1.387058496475219727e-01 1.060292199254035950e-01 1.545927077531814575e-01 -4.300293326377868652e-02 -1.552751958370208740e-01 1.671056151390075684e-01 -1.253048926591873169e-01 1.809438169002532959e-01 2.616175115108489990e-01 2.215240299701690674e-01
7.522419840097427368e-02 1.305551081895828247e-01 -1.231408771127462387e-02 -1.896787807345390320e-02 3.235479593276977539e-01 -1.353271901607513428e-01 -3.412252962589263916e-01 2.283863537013530731e-02 -2.609433829784393311e-01 -1.291803419589996338e-01 -2.405689507722854614e-01 -5.142319574952125549e-02 -6.742248684167861938e-02 -4.206625521183013916e-01 3.588343039155006409e-02 -1.126983389258384705e-01 -2.187368124723434448e-01 -2.551905214786529541e-01 1.996430456638336182e-01 -1.207365170121192932e-01 -2.959348857402801514e-01 6.075179553590714931e-04 -2.833847403526306152e-01 2.363462932407855988e-02 -1.863038390874862671e-01 4.505492746829986572e-02 -5.904641933739185333e-03 -1.158397123217582703e-01 -5.459522083401679993e-02 -1.536266505718231201e-02 7.435374706983566284e-02 -3.550084680318832397e-02
-1.287897378206253052e-01 2.926529943943023682e-01 -1.397706121206283569e-01 7.515966147184371948e-02 3.794989883899688721e-01 -5.123095121234655380e-03 -3.097758591175079346e-01 -4.304395988583564758e-02 -1.217858046293258667e-01 -1.982153952121734619e-01 -1.492762863636016846e-01 4.460590332746505737e-02 3.059182763099670410e-01 -1.077507659792900085e-01 1.018774658441543579e-01 3.949963301420211792e-02 -1.353970766067504883e-01 -8.920896053314208984e-02 -5.438521131873130798e-02 -1.002964526414871216e-01 -5.677184835076332092e-02 -8.384666591882705688e-02 -2.114745825529098511e-01 1.717581003904342651e-01 2.999872565269470215e-01 5.775543302297592163e-02 -2.507238090038299561e-01 2.565099298954010010e-01 -1.915749460458755493e-01 -1.738040447235107422e-01 -8.335508406162261963e-02 1.247613877058029175e-01
-2.810465991497039795e-01 -1.139850467443466187e-01 -1.015441790223121643e-01 9.488854557275772095e-02 1.710041463375091553e-01 -2.791945636272430420e-02 -5.492164492607116699e-01 -1.427439898252487183e-01 -5.131567642092704773e-02 -5.158423632383346558e-02 -3.768276572227478027e-01 -1.769767142832279205e-02 8.072350174188613892e-02 1.760574579238891602e-01 -2.038755714893341064e-01 -1.069005504250526428e-01 1.299450695514678955e-01 6.984456628561019897e-02 -1.068854629993438721e-01 -2.132868766784667969e-01 -1.643034964799880981e-01 1.130581200122833252e-01 1.063739955425262451e-01 7.899200171232223511e-02 -1.372770816087722778e-01 -1.235651522874832153e-01 1.054813489317893982e-01 8.667610585689544678e-02 5.488006770610809326e-02 7.642663270235061646e-02 3.145410716533660889e-01 4.475229233503341675e-02
4.829133301973342896e-02 -5.810971930623054504e-02 -7.122799009084701538e-02 -3.050809726119041443e-02 4.512313008308410645e-01 -2.771352231502532959e-01 -3.751030564308166504e-01 3.476543128490447998e-01 3.825774043798446655e-02 5.280198529362678528e-02 -4.601812735199928284e-02 1.723968540318310261e-03 1.842745952308177948e-02 -9.960542619228363037e-02 -1.085448116064071655e-01 -9.597139433026313782e-03 -2.092866040766239166e-02 3.877765312790870667e-02 1.452373564243316650e-01 -2.463252097368240356e-01 1.550500094890594482e-01 -4.362844824790954590e-01 -1.331500560045242310e-01 -5.550491809844970703e-02 2.818408608436584473e-01 -6.928528100252151489e-02 4.679204523563385010e-02 6.745280325412750244e-02 3.004057146608829498e-02 3.333956003189086914e-02 -6.065205484628677368e-02 -4.719613865017890930e-02
-5.995231121778488159e-02 -1.099935248494148254e-01 -1.550587713718414307e-01 -5.059408545494079590e-01 4.601802825927734375e-01 -2.837907075881958008e-01 -3.611779510974884033e-01 6.691454350948333740e-02 -1.831034421920776367e-01 8.862008899450302124e-02 -1.849578022956848145e-01 -2.413195557892322540e-02 1.920365169644355774e-02 3.534997254610061646e-02 -3.398592025041580200e-02 1.186284795403480530e-01 4.468845576047897339e-02 -1.820793002843856812e-02 4.596319422125816345e-02 -1.668273210525512695e-01 2.696043625473976135e-02 -1.313402950763702393e-01 -1.827839463949203491e-01 6.518322974443435669e-02 -1.731755882501602173e-01 3.749039722606539726e-03 1.972444728016853333e-02 -8.725314401090145111e-03 1.410558703355491161e-03 5.113026872277259827e-02 1.742166467010974884e-02 2.504837214946746826e-01
-3.481527268886566162e-01 1.817585229873657227e-01 -9.215052425861358643e-02 -1.759067922830581665e-01 4.066986739635467529e-01 -6.690980494022369385e-02 -1.497640460729598999e-01 -9.015422314405441284e-02 1.010340154170989990e-01 1.812501549720764160e-01 -2.512257397174835205e-01 -4.522262886166572571e-02 -1.180974170565605164e-01 -7.318104803562164307e-02 -5.253849551081657410e-02 -2.759203314781188965e-01 2.034669518470764160e-01 7.460891455411911011e-02 3.087547123432159424e-01 4.712934046983718872e-02 -1.036152541637420654e-01 -1.324783563613891602e-01 -3.888900578022003174e-02 2.711800336837768555e-01 2.512765824794769287e-01 -8.601292967796325684e-02 -1.906747967004776001e-01 2.798089571297168732e-02 -1.467106956988573074e-02 1.100747510790824890e-01 -1.755129247903823853e-01 2.826959267258644104e-02
1.422838419675827026e-01 6.902465969324111938e-02 -1.388193666934967041e-01 1.792112290859222412e-01 4.611069560050964355e-01 -2.379833534359931946e-02 -1.769911944866180420e-01 -3.028932958841323853e-02 -9.666520357131958008e-02 -3.703814744949340820e-02 -3.182839155197143555e-01 -9.300706535577774048e-02 -4.494554176926612854e-02 2.454001829028129578e-02 2.013302594423294067e-01 -1.061002537608146667e-01 -4.484276473522186279e-02 3.279556632041931152e-01 -3.122865222394466400e-02 -1.330982148647308350e-01 -3.454467058181762695e-01 -1.102396771311759949e-01 2.598163299262523651e-02 7.288565486669540405e-02 1.885198801755905151e-02 2.126822024583816528e-01 1.349238604307174683e-01 5.301146581768989563e-02 -2.353623807430267334e-01 5.194193869829177856e-02 -3.521177917718887329e-02 3.338005542755126953e-01
1.443393081426620483e-01 -8.561632595956325531e-03 -1.424193680286407471e-01 -1.521208733320236206e-01 3.816670179367065430e-01 1.614935249090194702e-01 -2.567529380321502686e-01 4.824094101786613464e-02 -3.572986647486686707e-02 -3.632440790534019470e-02 -3.055632412433624268e-01 1.882408857345581055e-01 2.808033227920532227e-01 -1.085042133927345276e-01 1.980239450931549072e-01 -2.436619997024536133e-01 -1.375500112771987915e-01 3.426128327846527100e-01 3.533801734447479248e-01 1.298092305660247803e-01 -2.095487117767333984e-01 4.309301078319549561e-02 -1.384356897324323654e-02 4.310994595289230347e-02 -1.498727053403854370e-01 -5.322955083101987839e-03 4.403194785118103027e-02 7.359790150076150894e-03 -8.092959970235824585e-02 6.868757307529449463e-02 3.722137957811355591e-02 1.098918542265892029e-01
-5.274005979299545288e-02 -1.514482079073786736e-03 -3.562418743968009949e-02 1.028231531381607056e-01 3.637901544570922852e-01 -2.673503458499908447e-01 -2.088679373264312744e-01 -2.530809491872787476e-02 -8.361070603132247925e-02 -2.490065842866897583e-01 -2.571885585784912109e-01 -1.006680950522422791e-01 9.450159221887588501e-02 -1.604148298501968384e-01 -6.402385234832763672e-02 2.384491562843322754e-01 7.130010984838008881e-03 1.241995915770530701e-01 3.175805211067199707e-01 1.673857420682907104e-01 -1.764826476573944092e-01 -3.693542778491973877e-01 3.419314324855804443e-02 1.331023126840591431e-01 4.139253497123718262e-02 -1.876551061868667603e-01 1.631839871406555176e-01 -1.509711295366287231e-01 1.315715312957763672e-01 -1.973245590925216675e-01 9.350778535008430481e-03 1.513358205556869507e-01
-1.416048407554626465e-01 -9.138844162225723267e-02 -1.923609524965286255e-01 -2.205040305852890015e-01 2.702239453792572021e-01 -1.739754155278205872e-02 -4.440131783485412598e-01 2.116104811429977417e-01 6.768534332513809204e-02 2.846012413501739502e-01 -2.415052503347396851e-01 8.826735615730285645e-02 2.713997066020965576e-01 -7.023327052593231201e-02 -4.728390648961067200e-02 -1.316994428634643555e-01 2.033113241195678711e-01 -5.913187935948371887e-02 2.729364633560180664e-01 3.214190155267715454e-02 6.581079214811325073e-02 -3.937407955527305603e-02 -1.076621040701866150e-01 2.324026226997375488e-01 1.278809756040573120e-01 8.089167997241020203e-03 4.168163985013961792e-03 2.774739861488342285e-01 7.854609936475753784e-02 -4.705483466386795044e-02 -8.726930245757102966e-03 1.646938771009445190e-01
-4.374844580888748169e-02 6.896315515041351318e-02 -1.302489731460809708e-02 -7.664227485656738281e-02 3.274632990360260010e-01 -3.425320982933044434e-01 -3.586221337318420410e-01 -9.402175247669219971e-02 2.649419605731964111e-01 9.054564684629440308e-02 -1.605441235005855560e-02 -1.198518089950084686e-02 4.396424293518066406e-01 6.427881121635437012e-02 6.643356382846832275e-02 -2.006976306438446045e-02 -8.995899558067321777e-02 -1.214926782995462418e-02 5.118487775325775146e-02 -1.078370958566665649e-01 4.701471887528896332e-03 -1.289297491312026978e-01 -4.152918159961700439e-01 -5.169987678527832031e-02 -3.188890696037560701e-04 -2.326913177967071533e-01 -1.584601253271102905e-01 1.030743569135665894e-01 -7.386752404272556305e-03 8.113766461610794067e-02 9.335964173078536987e-02 1.572935879230499268e-01
-1.157579869031906128e-01 2.496935725212097168e-01 -9.904642403125762939e-02 -2.394176274538040161e-01 4.310548305511474609e-02 1.539657171815633774e-02 -3.060208261013031006e-01 1.620401889085769653e-01 -1.117875277996063232e-01 -1.056860536336898804e-01 -1.275183856487274170e-01 -2.457692623138427734e-01 3.331856727600097656e-01 1.980158388614654541e-01 3.901735693216323853e-02 -3.996649011969566345e-02 1.983274817466735840e-01 1.172263249754905701e-01 2.001953423023223877e-01 -9.559050202369689941e-02 -2.160662598907947540e-02 -2.338167577981948853e-01 -6.449558585882186890e-02 1.982740163803100586e-01 8.260750770568847656e-02 3.229088485240936279e-01 -1.609199792146682739e-01 -2.865358591079711914e-01 -2.741583064198493958e-02 2.412066906690597534e-01 4.901117086410522461e-02 -1.103430800139904022e-02
-1.287914812564849854e-01 9.893018752336502075e-02 -8.305523544549942017e-02 4.309877986088395119e-04 3.968909978866577148e-01 2.304225265979766846e-01 -3.306201398372650146e-01 -1.363188028335571289e-01 -2.504279613494873047e-01 -5.777268484234809875e-02 -3.887186944484710693e-01 2.445935457944869995e-02 1.957541890442371368e-02 6.873408704996109009e-02 8.386350423097610474e-02 -3.024306297302246094e-01 1.321865767240524292e-01 -5.237892642617225647e-02 1.427952200174331665e-01 -1.264773458242416382e-01 -2.682800404727458954e-02 2.082131654024124146e-01 -4.259409755468368530e-02 -1.686630696058273315e-01 1.022880375385284424e-01 2.836768031120300293e-01 1.279048472642898560e-01 4.428470134735107422e-02 2.075494378805160522e-01 -6.198400259017944336e-02 6.432504951953887939e-02 1.249404922127723694e-01
1.005004420876502991e-01 -1.926283165812492371e-02 -2.067930623888969421e-02 -6.418093293905258179e-02 3.823829591274261475e-01 -1.077538356184959412e-01 -3.432585895061492920e-01 1.939575560390949249e-02 1.531887203454971313e-01 -3.686433285474777222e-02 7.872217148542404175e-02 -3.842113614082336426e-01 8.377190679311752319e-02 -1.736946702003479004e-01 -1.683077812194824219e-01 5.973408371210098267e-02 6.313811987638473511e-02 -5.097338557243347168e-02 3.550214767456054688e-01 2.309649288654327393e-01 -1.177304759621620178e-01 -3.572149276733398438e-01 -1.814157366752624512e-01 -1.547126471996307373e-01 -7.913797348737716675e-02 -1.403447892516851425e-02 -2.517300099134445190e-02 -2.387626767158508301e-01 -1.825556531548500061e-02 -5.813135206699371338e-02 4.009776189923286438e-02 8.674679696559906006e-02
-1.833832710981369019e-01 -1.017547100782394409e-01 -1.523928642272949219e-01 -2.408047206699848175e-02 4.196585714817047119e-01 -2.083875387907028198e-01 -1.082411259412765503e-01 -1.612989157438278198e-01 -1.696216762065887451e-01 -1.155337318778038025e-01 -4.386020302772521973e-01 -2.191347479820251465e-01 1.631950289011001587e-01 -1.456620246171951294e-01 2.938825450837612152e-02 -1.097456961870193481e-01 -8.995910733938217163e-02 1.160219460725784302e-01 -1.201406866312026978e-01 7.019349187612533569e-02 -2.617754340171813965e-01 -3.615581989288330078e-02 -4.812578484416007996e-02 3.027125597000122070e-01 2.391356229782104492e-02 -8.757241070270538330e-02 4.212192073464393616e-02 -1.726571023464202881e-01 -6.954961270093917847e-02 2.714854478836059570e-01 8.315555006265640259e-02 4.111927002668380737e-02
-1.143120676279067993e-01 -4.343035444617271423e-02 -2.941691279411315918e-01 -4.094568192958831787e-01 4.825738370418548584e-01 -1.985428631305694580e-01 -2.513881027698516846e-01 1.046470850706100464e-01 -3.061907291412353516e-01 4.835024848580360413e-02 -1.969461739063262939e-01 1.734250597655773163e-02 -2.354634227231144905e-03 1.463607400655746460e-01 7.538833469152450562e-02 1.250494569540023804e-01 -1.297999545931816101e-02 -2.973495982587337494e-02 4.212538525462150574e-02 -1.072606816887855530e-01 6.894867867231369019e-02 -1.583044081926345825e-01 -2.173030525445938110e-01 -7.453989982604980469e-02 -2.420382797718048096e-01 7.711170241236686707e-03 4.873005300760269165e-02 5.511851608753204346e-02 3.988232836127281189e-02 8.414747565984725952e-02 1.164425164461135864e-01 1.525702774524688721e-01
1.595295220613479614e-01 3.487994968891143799e-01 7.205062359571456909e-02 -1.406117975711822510e-01 7.902947068214416504e-02 -1.136223152279853821e-01 -1.676501631736755371e-01 -1.002834513783454895e-01 -6.149724870920181274e-02 7.815630175173282623e-03 -4.121816754341125488e-01 -7.215791940689086914e-02 2.123051136732101440e-02 -1.664013564586639404e-01 -3.079529479146003723e-02 -2.417638525366783142e-02 1.193450167775154114e-01 9.357300400733947754e-02 8.201748877763748169e-02 -3.479918539524078369e-01 -8.710806816816329956e-02 -5.430192351341247559e-01 -1.559919565916061401e-01 5.692728981375694275e-02 1.122771352529525757e-01 -1.379618197679519653e-01 1.055069565773010254e-01 4.554186016321182251e-02 -1.097822040319442749e-01 8.084705471992492676e-02 -9.335694462060928345e-02 9.479160606861114502e-02
9.898279607295989990e-02 1.751537919044494629e-01 3.078093826770782471e-01 -1.690113544464111328e-01 -3.913099318742752075e-02 -1.016844511032104492e-01 -2.840431332588195801e-01 -3.073158860206604004e-02 -2.019787728786468506e-01 8.649091422557830811e-02 -3.998051881790161133e-01 -3.040847741067409515e-02 1.852352321147918701e-01 -1.569672077894210815e-01 8.973924815654754639e-02 -1.908039003610610962e-01 -5.737639591097831726e-02 2.944232337176799774e-02 2.200132608413696289e-01 -3.123156130313873291e-01 -1.410540789365768433e-01 -2.907508909702301025e-01 8.178463205695152283e-03 7.206565886735916138e-02 3.908563777804374695e-02 -1.587017178535461426e-01 2.010899037122726440e-01 5.887753143906593323e-02 1.524771451950073242e-01 9.129629284143447876e-02 1.800779849290847778e-01 1.892960965633392334e-01
9.116974472999572754e-02 -1.606025397777557373e-01 -1.558019369840621948e-01 -1.578772217035293579e-01 2.852846086025238037e-01 -1.053347904235124588e-02 -1.265339702367782593e-01 -5.832801386713981628e-02 -2.335803359746932983e-01 -5.877278000116348267e-02 -2.840451896190643311e-01 -3.779290616512298584e-01 2.929753251373767853e-02 3.806553408503532410e-02 -1.149956807494163513e-01 -2.197062224149703979e-01 -9.590088576078414917e-02 4.360670968890190125e-02 1.314232200384140015e-01 6.615317612886428833e-02 -3.211525678634643555e-01 -1.780140697956085205e-01 1.280300766229629517e-01 3.055713176727294922e-01 -1.531605571508407593e-01 5.639231577515602112e-02 8.333291858434677124e-02 -1.866507828235626221e-01 -3.597436845302581787e-02 2.377271652221679688e-01 2.369319647550582886e-01 -1.036796048283576965e-01
4.103048518300056458e-02 1.351294070482254028e-01 -9.990516304969787598e-02 -3.984175324440002441e-01 1.888071149587631226e-01 -8.239170908927917480e-02 -9.917178004980087280e-02 4.885490238666534424e-02 -1.173109710216522217e-01 -1.422183215618133545e-01 8.154716342687606812e-03 -4.638056755065917969e-01 6.742363329976797104e-03 -8.983033895492553711e-02 1.789572983980178833e-01 -2.668321728706359863e-01 -2.739445865154266357e-01 1.144100874662399292e-01 2.291086316108703613e-01 -2.716771140694618225e-02 -2.036887407302856445e-01 -2.205566912889480591e-01 -1.459694206714630127e-01 -1.025024801492691040e-02 -1.422130763530731201e-01 -1.819811761379241943e-01 -7.847598940134048462e-02 -1.945694983005523682e-01 2.922589518129825592e-02 -9.208201617002487183e-02 1.134763956069946289e-01 1.539226919412612915e-01
4.774836823344230652e-02 2.012542188167572021e-01 1.255932152271270752e-01 -6.797818094491958618e-02 1.436560600996017456e-01 -3.865312039852142334e-02 -5.870614051818847656e-01 2.514518983662128448e-02 -1.371821947395801544e-02 -2.616521120071411133e-01 -8.531911671161651611e-02 -3.132933750748634338e-02 -6.473867595195770264e-02 -1.918640919029712677e-03 2.723899297416210175e-02 -2.768125385046005249e-02 -5.983895622193813324e-03 -1.506664007902145386e-01 -1.641297340393066406e-01 -1.331549137830734253e-01 -2.809260785579681396e-01 -3.654420673847198486e-01 -1.035505458712577820e-01 -3.304543346166610718e-02 2.341009229421615601e-01 -1.375244650989770889e-02 -1.000647619366645813e-01 1.489133760333061218e-02 -8.652059733867645264e-02 9.991911053657531738e-02 3.288583457469940186e-01 6.536252796649932861e-02
-8.954227715730667114e-02 -2.297488413751125336e-02 1.137143298983573914e-01 -3.114628791809082031e-01 5.177637934684753418e-01 1.189420581795275211e-03 -1.011450514197349548e-01 1.872846931219100952e-01 3.550488874316215515e-02 -4.291226342320442200e-02 -3.679085150361061096e-02 1.612367630004882812e-01 2.137186378240585327e-02 -2.990279793739318848e-01 8.047694340348243713e-03 -3.656998574733734131e-01 3.734948858618736267e-02 -6.859535723924636841e-02 3.355038762092590332e-01 -2.292371690273284912e-01 -1.102157235145568848e-01 -1.039686985313892365e-02 7.170562446117401123e-02 -7.150076329708099365e-02 1.159644871950149536e-01 -2.698480486869812012e-01 -6.877093017101287842e-02 2.495062164962291718e-02 -5.121634900569915771e-02 6.790539622306823730e-02 1.207246780395507812e-01 8.276557177305221558e-02
-3.565124422311782837e-02 4.157318267971277237e-03 4.827623814344406128e-02 -1.181735619902610779e-01 1.139123216271400452e-01 3.468039631843566895e-02 -3.283652365207672119e-01 -6.244920566678047180e-02 -2.121932506561279297e-01 -2.078993916511535645e-01 -5.105572938919067383e-02 -3.345811367034912109e-01 -5.449123680591583252e-03 -2.489335276186466217e-02 9.002194553613662720e-02 -3.198420703411102295e-01 8.585430681705474854e-02 -1.853647977113723755e-01 4.727410525083541870e-02 -1.362214237451553345e-01 -2.961539030075073242e-01 -3.892252147197723389e-01 -2.609188556671142578e-01 -1.402438431978225708e-01 1.934131681919097900e-01 -2.744476124644279480e-02 1.411556918174028397e-02 -1.193240806460380554e-01 -2.335107475519180298e-01 1.355423927307128906e-01 1.642257124185562134e-01 2.685521729290485382e-02
-3.887829929590225220e-02 2.863617427647113800e-02 -1.658792723901569843e-03 -5.405662581324577332e-02 4.911530017852783203e-01 -2.715229392051696777e-01 -2.370797395706176758e-01 1.121037229895591736e-01 3.764667361974716187e-02 2.692949958145618439e-02 -3.109018504619598389e-01 -8.177965879440307617e-02 6.857854872941970825e-02 -1.321188360452651978e-01 1.313612759113311768e-01 -3.807087838649749756e-01 1.616508960723876953e-01 -5.663595348596572876e-02 1.335793733596801758e-01 1.402884125709533691e-01 -1.833349466323852539e-01 1.037806738168001175e-03 4.169901832938194275e-02 -1.803622245788574219e-01 2.267966717481613159e-01 -2.808398008346557617e-01 -2.221676334738731384e-02 -7.446652650833129883e-02 2.171686142683029175e-01 3.786497935652732849e-02 3.427251800894737244e-02 -1.754420995712280273e-02
-1.309093646705150604e-02 1.745769381523132324e-01 -1.964357942342758179e-01 -6.514865905046463013e-02 1.854458898305892944e-01 -3.179458975791931152e-01 -5.643600225448608398e-01 -1.004356667399406433e-01 7.095909863710403442e-02 1.002182513475418091e-01 -8.320919424295425415e-02 2.213804572820663452e-01 1.801186352968215942e-01 1.152102723717689514e-01 -4.396623000502586365e-02 -1.192942783236503601e-01 -1.118441745638847351e-01 -1.376628130674362183e-01 1.905992180109024048e-01 1.354848220944404602e-02 1.097906306385993958e-01 -1.345603018999099731e-01 -3.498992919921875000e-01 -4.416139423847198486e-02 1.473643779754638672e-01 -1.319365110248327255e-02 -4.470235109329223633e-02 8.701470494270324707e-02 -1.364864641800522804e-03 8.145780116319656372e-02 2.229446619749069214e-01 1.387251168489456177e-01
2.302204631268978119e-02 -1.339006274938583374e-01 8.781666308641433716e-02 -1.681607067584991455e-01 1.795261055231094360e-01 -9.480389952659606934e-02 -4.266014993190765381e-01 -1.153227016329765320e-01 -5.874681100249290466e-02 -2.911975383758544922e-01 -5.450895428657531738e-02 -3.280925750732421875e-01 8.861124515533447266e-02 -3.410458099097013474e-03 7.629796117544174194e-02 -1.774910688400268555e-01 1.362020522356033325e-01 -2.188244760036468506e-01 6.636350601911544800e-02 -1.213443353772163391e-01 -2.123301029205322266e-01 -2.957981824874877930e-01 -7.278186082839965820e-02 -1.976664811372756958e-01 2.375398576259613037e-01 -1.219685748219490051e-01 -1.498065143823623657e-01 3.388773649930953979e-02 -1.276337504386901855e-01 2.401015758514404297e-01 1.558908671140670776e-01 9.668304771184921265e-02
-2.414886280894279480e-02 1.563172936439514160e-01 1.122954413294792175e-01 -2.809479832649230957e-01 2.047996520996093750e-01 -2.520138621330261230e-01 -1.692822575569152832e-01 1.900251656770706177e-01 -6.818258017301559448e-02 1.169599220156669617e-01 -3.847585916519165039e-01 1.839289516210556030e-01 1.792076081037521362e-01 -2.414736710488796234e-02 1.871145218610763550e-01 -1.438832432031631470e-01 1.716242879629135132e-01 1.719835847616195679e-01 8.644136041402816772e-02 -2.062058597803115845e-01 -2.696587443351745605e-01 -6.100997328758239746e-03 -1.004609763622283936e-01 -1.212664917111396790e-01 2.233493775129318237e-01 5.099998414516448975e-02 1.412971168756484985e-01 1.404187530279159546e-01 1.730917952954769135e-02 2.602426707744598389e-01 1.654394268989562988e-01 1.745505034923553467e-01
-2.692664861679077148e-01 8.065883070230484009e-03 -1.859010457992553711e-01 -2.698460221290588379e-01 1.667593270540237427e-01 -1.662394851446151733e-01 -5.029999017715454102e-01 3.577230870723724365e-01 1.091200858354568481e-01 3.029894828796386719e-02 -1.520049571990966797e-01 -4.621249809861183167e-02 2.004483342170715332e-01 5.016615241765975952e-02 1.140894517302513123e-01 8.432634174823760986e-02 -8.120775967836380005e-02 -2.639416754245758057e-01 5.210828781127929688e-02 6.764217466115951538e-02 -7.920140027999877930e-02 -6.687838584184646606e-02 -4.490525275468826294e-02 -7.755962759256362915e-02 1.570753455162048340e-01 -2.348646968603134155e-01 1.415119320154190063e-01 7.334420084953308105e-02 -7.582008838653564453e-02 2.139886319637298584e-01 1.006028577685356140e-01 1.162658035755157471e-01
-7.939591258764266968e-02 -5.700071156024932861e-02 6.574565917253494263e-02 -2.188261449337005615e-01 1.347991377115249634e-01 1.588569879531860352e-01 -3.445302248001098633e-01 -2.187579497694969177e-02 2.213160973042249680e-03 -1.218270882964134216e-01 -1.810193806886672974e-01 -4.291209876537322998e-01 1.736070215702056885e-01 -1.403825879096984863e-01 -2.300030738115310669e-01 -9.501155465841293335e-02 5.866000056266784668e-02 -1.034080162644386292e-01 1.418676227331161499e-01 -7.629569619894027710e-02 -3.810518682003021240e-01 -3.357667922973632812e-01 -2.979186922311782837e-02 1.653330214321613312e-02 -2.319412827491760254e-01 -1.945932060480117798e-01 2.764906547963619232e-02 -5.321043077856302261e-03 -6.185560673475265503e-02 -2.272143587470054626e-02 1.269671618938446045e-01 -1.414831578731536865e-01
7.465370744466781616e-02 2.575564086437225342e-01 -1.992025971412658691e-02 -2.710511386394500732e-01 2.641579210758209229e-01 -8.591681718826293945e-02 4.746429622173309326e-02 -8.222901821136474609e-02 -7.813475281000137329e-02 -1.074716374278068542e-01 -5.849605798721313477e-01 -8.922776207327842712e-03 2.851882576942443848e-01 -1.442516595125198364e-01 9.132688492536544800e-02 -8.392506092786788940e-02 3.345840424299240112e-02 -2.336799912154674530e-02 5.518618971109390259e-02 -3.708722889423370361e-01 -1.401543170213699341e-01 -2.789635658264160156e-01 -6.499566137790679932e-02 -1.339315026998519897e-01 2.075092494487762451e-02 3.002084046602249146e-02 1.329126358032226562e-01 3.653372079133987427e-02 6.914883106946945190e-02 -3.375308960676193237e-02 3.901803493499755859e-02 3.086886741220951080e-02
-1.433651894330978394e-01 3.664159402251243591e-02 -1.853732168674468994e-01 -3.727373480796813965e-01 3.821901977062225342e-01 -2.982210814952850342e-01 -1.853849291801452637e-01 7.278385758399963379e-02 -1.068316325545310974e-01 -1.120494678616523743e-01 3.958742320537567139e-02 -7.511768024414777756e-03 3.109273612499237061e-01 -7.918260991573333740e-03 1.238422933965921402e-02 -1.055052503943443298e-01 -3.494682908058166504e-02 1.379360631108283997e-02 3.210142021998763084e-03 5.641073361039161682e-02 -1.943821460008621216e-02 -4.438464641571044922e-01 -4.471242427825927734e-02 -1.511633489280939102e-02 2.004894465208053589e-01 2.333661913871765137e-02 1.948644965887069702e-01 2.303463667631149292e-01 1.078097447752952576e-01 8.511249721050262451e-02 -8.316836506128311157e-02 1.864316612482070923e-01
6.833107024431228638e-02 7.897419482469558716e-02 -6.835718452930450439e-02 1.104856133460998535e-01 4.892677962779998779e-01 -7.948494516313076019e-03 -1.295119822025299072e-01 -7.194051891565322876e-02 8.993499726057052612e-02 1.197961270809173584e-01 -4.462996125221252441e-01 1.668859422206878662e-01 1.844035089015960693e-01 -3.256485611200332642e-02 1.364073008298873901e-01 -1.879151016473770142e-01 -2.354827709496021271e-02 1.237394586205482483e-01 2.670003473758697510e-01 -1.630035638809204102e-01 -5.827977135777473450e-02 -9.143748879432678223e-02 -4.305838793516159058e-02 2.149401456117630005e-01 -1.967876106500625610e-01 -2.268705330789089203e-02 1.810886114835739136e-01 -1.110439449548721313e-01 2.011365490034222603e-03 -1.402827054262161255e-01 3.046978712081909180e-01 4.401816427707672119e-02
-2.694795429706573486e-01 -2.217759191989898682e-01 -3.540793359279632568e-01 -1.181547343730926514e-02 8.467531949281692505e-02 3.599796071648597717e-02 -2.727912366390228271e-01 -1.213138401508331299e-01 1.571884192526340485e-02 2.663643099367618561e-02 -2.478681057691574097e-01 -2.306322753429412842e-01 4.080426692962646484e-02 1.539934575557708740e-01 -4.532189667224884033e-02 -8.294139802455902100e-02 -4.757233336567878723e-02 1.492311507463455200e-01 1.502966415137052536e-02 -1.711898744106292725e-01 9.305009245872497559e-02 -4.033783078193664551e-01 -3.838979005813598633e-01 -1.213405653834342957e-01 1.064017862081527710e-01 -1.259191520512104034e-02 9.596360474824905396e-02 2.260832116007804871e-02 -1.398280858993530273e-01 -1.540018897503614426e-02 -2.319747582077980042e-02 2.759021520614624023e-01
-3.365526348352432251e-02 -1.198913827538490295e-01 -2.155382037162780762e-01 -1.315192729234695435e-01 1.769166886806488037e-01 8.727677166461944580e-03 -1.908584833145141602e-01 -1.323909759521484375e-01 -1.415963321924209595e-01 -1.575273871421813965e-01 5.811922997236251831e-02 -3.008057177066802979e-01 2.649832963943481445e-01 6.660439819097518921e-02 4.714372567832469940e-03 -3.865245580673217773e-01 1.579599678516387939e-01 1.811073124408721924e-01 2.251100987195968628e-01 -3.552818894386291504e-01 1.223466172814369202e-01 -2.276512049138545990e-02 -2.954149842262268066e-01 8.243393152952194214e-02 5.055780336260795593e-02 -7.112512737512588501e-02 -2.721123695373535156e-01 1.030264496803283691e-01 1.011748239398002625e-02 -6.087134033441543579e-02 1.299594342708587646e-01 1.242267340421676636e-01
-1.213347539305686951e-01 2.328669279813766479e-02 -1.005522161722183228e-01 -2.170424908399581909e-01 2.771409451961517334e-01 7.208900898694992065e-02 -1.223322674632072449e-01 -1.726095080375671387e-01 -1.657119542360305786e-01 -1.757313758134841919e-01 -3.269522190093994141e-01 -1.000848636031150818e-01 4.719960317015647888e-02 -2.539238631725311279e-01 1.207343488931655884e-01 -1.439150422811508179e-02 -1.303375363349914551e-01 6.974983215332031250e-02 1.717387586832046509e-01 -5.667795985937118530e-02 -4.591652005910873413e-02 3.564837947487831116e-02 6.543408613651990891e-03 -1.189625710248947144e-01 -1.412593573331832886e-01 4.958415627479553223e-01 -1.948986202478408813e-02 -5.282598361372947693e-02 5.037434026598930359e-02 1.331097036600112915e-01 1.543564498424530029e-01 3.985095322132110596e-01
-1.972963362932205200e-01 -7.766800466924905777e-03 3.169185295701026917e-02 -2.286656945943832397e-01 4.455612301826477051e-01 -3.180709779262542725e-01 -2.792833745479583740e-01 -3.126701712608337402e-02 2.461987733840942383e-01 3.495101258158683777e-02 -2.452713549137115479e-01 1.512123495340347290e-01 5.297563225030899048e-02 6.247310433536767960e-03 9.791295230388641357e-02 -2.759605646133422852e-01 1.256728917360305786e-01 1.812276095151901245e-01 1.161339133977890015e-01 -6.070529110729694366e-03 -1.146154329180717468e-01 2.004160545766353607e-02 -3.118239901959896088e-02 3.093059062957763672e-01 3.363939747214317322e-02 2.931346558034420013e-02 -7.001163065433502197e-02 1.525919437408447266e-01 1.939316093921661377e-01 -1.242104023694992065e-01 9.201970696449279785e-02 1.777121424674987793e-01
2.326399236917495728e-01 1.770350188016891479e-01 -1.110188961029052734e-01 -1.226784884929656982e-01 1.663544774055480957e-01 1.162564475089311600e-02 -2.195070534944534302e-01 5.924157425761222839e-02 -1.398340016603469849e-01 -1.258682012557983398e-01 -3.799310624599456787e-01 7.209991663694381714e-02 -7.403368502855300903e-02 -7.577297091484069824e-02 -2.056302726268768311e-01 1.707659289240837097e-02 3.496643006801605225e-01 -9.017170965671539307e-02 4.133166968822479248e-01 -1.432002931833267212e-01 -3.586115241050720215e-01 -2.297723293304443359e-01 -9.573587216436862946e-03 3.873746469616889954e-02 -2.520863153040409088e-02 1.188236847519874573e-01 -2.610931172966957092e-02 7.155709713697433472e-02 -7.416267693042755127e-02 -1.541688293218612671e-01 7.042971998453140259e-02 -9.701568633317947388e-02
4.634122550487518311e-02 1.965392082929611206e-01 9.899491071701049805e-02 -1.659356951713562012e-01 2.311042398214340210e-01 -5.720788985490798950e-02 -5.249589681625366211e-01 3.151392564177513123e-02 1.459861397743225098e-01 -1.554559022188186646e-01 2.325948327779769897e-02 -1.442224383354187012e-01 -1.485674977302551270e-01 9.934451431035995483e-02 2.809892036020755768e-02 9.557154960930347443e-03 3.246467188000679016e-02 -4.975201189517974854e-02 -8.780466765165328979e-02 -2.829629480838775635e-01 -2.294809967279434204e-01 -2.355240285396575928e-01 -2.689167559146881104e-01 1.271145343780517578e-01 2.521368563175201416e-01 -1.532013863325119019e-01 -1.440499424934387207e-01 -6.830728799104690552e-02 -7.400724291801452637e-02 1.013489738106727600e-01 2.627010047435760498e-01 -6.210003048181533813e-02
-2.696109116077423096e-01 -1.362332105636596680e-01 1.073067355901002884e-02 -1.253796070814132690e-01 3.201970756053924561e-01 -1.655460000038146973e-01 -1.495054513216018677e-01 -2.781305313110351562e-01 -7.083376497030258179e-02 -1.635634601116180420e-01 -3.176745772361755371e-01 -1.577943563461303711e-01 2.964589595794677734e-01 1.028684377670288086e-01 -2.309692054986953735e-01 -1.739411205053329468e-01 -9.135247766971588135e-02 3.398599475622177124e-02 -3.634900599718093872e-02 3.775937948375940323e-03 -1.588935852050781250e-01 2.896532416343688965e-02 -1.114411726593971252e-01 2.918593883514404297e-01 -1.941936835646629333e-02 -5.632751062512397766e-02 1.398762166500091553e-01 -1.451563984155654907e-01 4.903309419751167297e-02 3.563231527805328369e-01 1.176709458231925964e-01 4.112000018358230591e-02
-6.582666933536529541e-02 -1.788152009248733521e-01 -3.574399277567863464e-02 -3.501527607440948486e-01 1.640330255031585693e-01 2.990837581455707550e-02 -3.015792071819305420e-01 -1.937206834554672241e-01 -5.868416279554367065e-02 -2.111618593335151672e-02 9.369622915983200073e-02 -4.750302135944366455e-01 2.070214748382568359e-01 1.656362414360046387e-02 -1.150491759181022644e-01 -1.445875614881515503e-01 1.186051964759826660e-01 5.288040265440940857e-02 2.938739955425262451e-02 -3.954319059848785400e-01 7.320874836295843124e-03 3.229427337646484375e-02 -3.516226708889007568e-01 1.171464771032333374e-01 -4.805554449558258057e-02 -3.652934217825531960e-03 -8.280613273382186890e-02 -2.674942137673497200e-03 -1.199226453900337219e-01 4.218614473938941956e-02 5.922511592507362366e-02 1.628637313842773438e-01
-1.285267770290374756e-01 9.110088646411895752e-02 -1.503692120313644409e-01 -1.688851863145828247e-01 1.437758356332778931e-01 3.014538884162902832e-01 -6.524108052253723145e-01 -1.064797770231962204e-02 5.361554026603698730e-02 -6.859155744314193726e-02 -2.287576645612716675e-01 -2.034829258918762207e-01 -3.885928913950920105e-02 4.102398455142974854e-02 -1.429476737976074219e-01 1.372974961996078491e-01 8.853443711996078491e-02 7.089155167341232300e-02 1.285619586706161499e-01 9.123488515615463257e-02 -1.724337227642536163e-03 -2.063826657831668854e-02 1.234375610947608948e-01 1.183449849486351013e-01 4.017863050103187561e-02 6.635522004216909409e-03 2.718760371208190918e-01 -8.848508447408676147e-02 2.927322313189506531e-02 2.540745027363300323e-02 2.648788690567016602e-01 -1.431842595338821411e-01
-2.263929247856140137e-01 -1.499351561069488525e-01 -5.090402811765670776e-02 -1.052566692233085632e-01 3.714973628520965576e-01 -5.335862934589385986e-02 -2.649923861026763916e-01 8.277449756860733032e-02 7.031206041574478149e-02 2.081548869609832764e-01 -4.356781840324401855e-01 -5.123199895024299622e-02 1.698311232030391693e-02 -1.639533638954162598e-01 -1.441925913095474243e-01 -1.135380119085311890e-01 2.043591737747192383e-01 1.183141767978668213e-01 2.297656983137130737e-01 1.607412695884704590e-01 5.717230495065450668e-03 -5.865475535392761230e-02 -1.739881932735443115e-02 9.786999970674514771e-02 1.017421633005142212e-01 1.235894337296485901e-01 -3.052537441253662109e-01 2.015861570835113525e-01 -1.419243663549423218e-01 8.552643656730651855e-02 1.112296581268310547e-01 2.146727591753005981e-01
5.255273426882922649e-04 7.129191607236862183e-02 7.945557124912738800e-03 -1.515733450651168823e-01 1.907825171947479248e-01 4.055350553244352341e-03 -4.270058572292327881e-01 6.972700357437133789e-02 -6.645935773849487305e-02 -2.930342257022857666e-01 -2.633365690708160400e-01 -3.646476268768310547e-01 3.511195257306098938e-02 -9.651059657335281372e-02 8.913536369800567627e-02 -2.221035361289978027e-01 -2.196815162897109985e-01 1.544034928083419800e-01 1.238556727766990662e-01 -1.037787124514579773e-01 -3.120548129081726074e-01 -8.643373847007751465e-02 1.960957497358322144e-01 7.729880511760711670e-02 -1.735475379973649979e-03 7.411772850900888443e-03 1.690378226339817047e-02 -2.436799407005310059e-01 1.310397535562515259e-01 1.282523944973945618e-02 7.683971524238586426e-02 -2.395725399255752563e-01
2.539771376177668571e-03 2.025184184312820435e-01 -2.035520523786544800e-01 -2.940115928649902344e-01 2.485852921381592751e-03 -2.576294839382171631e-01 -8.826488256454467773e-02 -1.131066977977752686e-01 -9.904776513576507568e-02 1.459988504648208618e-01 -5.197170376777648926e-01 1.027753874659538269e-01 3.321515917778015137e-01 -6.604274362325668335e-02 8.934664726257324219e-02 5.666599143296480179e-03 1.877430081367492676e-01 -8.907001465559005737e-02 1.201843544840812683e-01 -1.790848672389984131e-01 -1.342455893754959106e-01 -1.987683773040771484e-01 -1.825261861085891724e-01 3.040631487965583801e-02 5.250534415245056152e-02 9.521363675594329834e-02 6.719888001680374146e-02 7.760454714298248291e-02 1.946980357170104980e-01 -8.113864064216613770e-02 1.987479627132415771e-01 1.477325558662414551e-01
7.167591899633407593e-02 4.929560050368309021e-02 -2.285420447587966919e-01 1.112492755055427551e-02 3.168100416660308838e-01 -2.728204242885112762e-02 -4.763182997703552246e-01 -7.083952426910400391e-02 4.891855642199516296e-02 -1.667054891586303711e-01 -3.972234576940536499e-02 6.061138585209846497e-02 -2.946372032165527344e-01 -7.595018297433853149e-02 -2.811779081821441650e-01 -9.885867685079574585e-02 1.506747771054506302e-02 2.105986922979354858e-01 3.323649168014526367e-01 -6.237499415874481201e-02 -2.765800803899765015e-02 -2.609476447105407715e-01 -2.902905642986297607e-01 7.824416458606719971e-02 2.790360152721405029e-02 5.808527022600173950e-02 -1.890711337327957153e-01 1.303809434175491333e-01 -3.953734785318374634e-02 -4.423254728317260742e-02 -8.465503342449665070e-03 1.074333339929580688e-01
-4.887710809707641602e-01 -5.583320185542106628e-02 -1.914834827184677124e-01 5.666720122098922729e-02 2.111884653568267822e-01 -7.990431785583496094e-02 -4.901058971881866455e-01 -5.342327430844306946e-02 1.870981603860855103e-02 -2.568403491750359535e-03 -9.004929661750793457e-02 -6.156962364912033081e-02 2.291021794080734253e-01 6.740191578865051270e-02 -6.310842931270599365e-02 -1.661021858453750610e-01 -2.748133242130279541e-01 1.326309591531753540e-01 1.253222227096557617e-01 -2.739776670932769775e-01 -1.840982139110565186e-01 1.169072985649108887e-01 6.121843308210372925e-02 -1.012299209833145142e-02 -1.468798965215682983e-01 -2.521376870572566986e-02 1.033927407115697861e-02 -1.447161138057708740e-01 -8.402018807828426361e-03 -4.900819063186645508e-02 1.016503125429153442e-01 1.784625053405761719e-01
8.622980117797851562e-02 -2.841237559914588928e-02 1.160409525036811829e-01 -2.085518687963485718e-01 5.536823868751525879e-01 -9.217716753482818604e-02 -2.134230285882949829e-01 2.293298207223415375e-02 -8.819720894098281860e-02 1.566790193319320679e-01 -1.804555505514144897e-01 -2.293933928012847900e-01 -2.732765376567840576e-01 2.863637544214725494e-02 9.885922074317932129e-02 -1.187352240085601807e-01 -2.231233374914154410e-04 1.855194568634033203e-01 1.378630548715591431e-01 1.371876150369644165e-01 -1.249841153621673584e-01 3.031635843217372894e-02 -2.047675289213657379e-02 3.409752249717712402e-01 2.666373923420906067e-02 8.551266044378280640e-02 -1.051935851573944092e-01 1.501356363296508789e-01 -4.610946401953697205e-02 2.487640082836151123e-01 2.137065827846527100e-01 1.014850131468847394e-04
-1.319029331207275391e-01 2.367807030677795410e-01 -3.561498820781707764e-01 -3.600295633077621460e-02 1.598507761955261230e-01 1.696680188179016113e-01 -3.876156806945800781e-01 2.108852416276931763e-01 -5.355012044310569763e-02 2.280558794736862183e-01 -7.243642956018447876e-02 -1.938883811235427856e-01 3.512087166309356689e-01 5.796095728874206543e-02 -1.013907566666603088e-01 -2.331415414810180664e-01 -1.470455154776573181e-02 -1.269646286964416504e-01 2.085806988179683685e-02 1.715315729379653931e-01 -1.957815885543823242e-01 -8.627456426620483398e-02 -8.899475634098052979e-02 7.809997349977493286e-02 1.814604401588439941e-01 -1.522715538740158081e-01 8.801515400409698486e-02 2.395729869604110718e-01 -5.506514385342597961e-02 6.975166499614715576e-02 7.826308161020278931e-02 1.378905326128005981e-01
-1.977013796567916870e-01 1.669753938913345337e-01 -6.503686308860778809e-02 -1.084914281964302063e-01 1.906297802925109863e-01 7.942530512809753418e-02 -1.225988939404487610e-01 -2.811557948589324951e-01 2.744846977293491364e-02 -8.209776133298873901e-03 -2.049954980611801147e-01 -2.535442411899566650e-01 2.135815918445587158e-01 1.343629807233810425e-01 -1.796217709779739380e-01 -2.221554666757583618e-01 -2.355678752064704895e-02 2.076131701469421387e-01 3.568100333213806152e-01 -3.701231777667999268e-01 -3.041805028915405273e-01 3.705642372369766235e-02 -1.956850290298461914e-02 6.475101411342620850e-02 9.221079945564270020e-02 -1.359831690788269043e-01 1.249769106507301331e-01 -1.190750896930694580e-01 9.265897423028945923e-02 6.123625114560127258e-02 1.764852106571197510e-01 -1.455249786376953125e-01
9.391116909682750702e-03 1.011935397982597351e-01 -1.892656981945037842e-01 -1.873782128095626831e-01 3.321849703788757324e-01 -3.911753743886947632e-02 -4.216952025890350342e-01 2.125980556011199951e-01 -1.540648341178894043e-01 -1.296410262584686279e-01 5.767474323511123657e-02 1.583866626024246216e-01 2.042184621095657349e-01 -7.030072808265686035e-02 -1.586531847715377808e-02 -8.891265839338302612e-02 -1.421810500323772430e-02 7.982175052165985107e-02 9.453474730253219604e-02 -1.168687418103218079e-01 -1.257797032594680786e-01 -2.600401043891906738e-01 -2.309852093458175659e-01 -1.204446107149124146e-01 3.040061295032501221e-01 -2.065012603998184204e-01 -2.062843441963195801e-01 2.806449830532073975e-01 -4.331547766923904419e-02 -1.838750392198562622e-02 -1.448996514081954956e-01 -4.357116762548685074e-03
-3.589498624205589294e-02 2.785285711288452148e-01 -1.732517629861831665e-01 -1.530490964651107788e-01 1.923937052488327026e-01 -1.970873177051544189e-01 -2.056724876165390015e-01 1.384972184896469116e-01 1.056393831968307495e-01 -1.799158155918121338e-01 -6.944368779659271240e-02 -4.073741137981414795e-01 -7.649037241935729980e-02 -9.012694656848907471e-02 -2.787873148918151855e-01 7.000476866960525513e-02 -1.735912412405014038e-01 5.471475422382354736e-02 1.614556461572647095e-01 5.608681961894035339e-02 -9.461340308189392090e-02 -6.413158029317855835e-02 -2.111690491437911987e-01 2.132746390998363495e-02 1.567189246416091919e-01 -7.873500883579254150e-02 1.337676197290420532e-01 -2.360086292028427124e-01 3.133359253406524658e-01 5.349403247237205505e-03 1.534274518489837646e-01 2.699902355670928955e-01
6.704106926918029785e-02 -7.585852593183517456e-02 -1.538974046707153320e-01 -4.925563931465148926e-02 1.457088589668273926e-01 1.854149103164672852e-01 -2.340428680181503296e-01 -1.616228669881820679e-01 -6.263045221567153931e-02 -2.098859995603561401e-01 -3.541156053543090820e-01 -4.348274767398834229e-01 5.364734306931495667e-02 -6.995552778244018555e-02 -7.671225816011428833e-02 -2.401078119874000549e-02 7.330349087715148926e-02 -1.381390094757080078e-01 8.414682000875473022e-02 -2.739447951316833496e-01 -3.503448069095611572e-01 -3.433693051338195801e-01 -2.099572718143463135e-01 8.848822116851806641e-02 -9.530175477266311646e-02 -1.141910180449485779e-01 -9.024840593338012695e-02 -2.127933874726295471e-02 -1.020188927650451660e-01 9.232908487319946289e-02 3.961172327399253845e-02 9.609034284949302673e-03
8.811121806502342224e-03 1.070111021399497986e-01 2.394000440835952759e-02 5.977985635399818420e-02 3.258286714553833008e-01 -1.080810874700546265e-01 -3.172563314437866211e-01 -1.844011247158050537e-01 5.818460136651992798e-03 -4.378110915422439575e-02 -2.151534557342529297e-01 -9.051463752985000610e-02 3.491347432136535645e-01 -5.289172381162643433e-02 1.315441578626632690e-01 -2.492740303277969360e-01 1.074218451976776123e-01 1.392201930284500122e-01 1.205763593316078186e-01 2.205628752708435059e-01 -1.144786924123764038e-01 -1.015250086784362793e-01 -8.151215314865112305e-02 -5.908777564764022827e-02 7.154575735330581665e-02 -1.696504652500152588e-01 6.045517511665821075e-03 2.144877165555953979e-01 3.149079084396362305e-01 -1.136883944272994995e-01 3.887321949005126953e-01 2.124982513487339020e-02
7.953542284667491913e-03 1.361136734485626221e-01 -1.404894888401031494e-01 2.266618190333247185e-03 3.675174117088317871e-01 -2.166589349508285522e-01 -2.902687489986419678e-01 -5.419500917196273804e-02 1.058601494878530502e-02 -1.087344139814376831e-01 -1.964831352233886719e-01 -1.479577571153640747e-01 8.337180130183696747e-03 -1.520101875066757202e-01 1.522398740053176880e-01 -4.793576896190643311e-02 2.517426013946533203e-01 1.693223416805267334e-01 -2.898279130458831787e-01 -1.581079065799713135e-01 -2.107622772455215454e-01 3.571340814232826233e-02 -1.856347471475601196e-01 2.504671216011047363e-01 8.976036310195922852e-02 5.928714945912361145e-02 6.979697942733764648e-02 2.264808863401412964e-02 -4.406999051570892334e-01 3.470074757933616638e-02 1.227151304483413696e-01 3.393853781744837761e-03
-1.856348365545272827e-01 1.674829423427581787e-01 -2.335104495286941528e-01 -1.686597168445587158e-01 1.512764096260070801e-01 -6.562279164791107178e-02 1.392328646034002304e-02 1.226541325449943542e-01 -2.692217826843261719e-01 8.063726872205734253e-02 -8.541128039360046387e-02 -1.763873398303985596e-01 6.032733991742134094e-02 3.299030959606170654e-01 -1.551210042089223862e-02 -4.901293292641639709e-02 2.975296601653099060e-02 -9.874251484870910645e-02 2.941141426563262939e-01 1.231816411018371582e-02 -1.661729514598846436e-01 9.208420664072036743e-02 -3.969597220420837402e-01 7.126954197883605957e-02 2.647643983364105225e-01 -7.373321056365966797e-02 -5.237072706222534180e-03 -1.518397182226181030e-01 1.075025498867034912e-01 4.447279497981071472e-02 3.201263844966888428e-01 2.624956071376800537e-01
-1.157001778483390808e-01 4.572635143995285034e-02 -7.485840469598770142e-02 -1.530586034059524536e-01 5.070738866925239563e-02 -1.092643439769744873e-01 -4.505895674228668213e-01 3.853781521320343018e-02 -5.417666584253311157e-02 -2.485021352767944336e-01 -4.247605502605438232e-01 -1.580933853983879089e-02 2.443575263023376465e-01 -1.053341031074523926e-01 1.190091073513031006e-01 6.080109160393476486e-03 -1.072554010897874832e-02 -1.020369082689285278e-01 2.126063108444213867e-01 -3.281413018703460693e-01 1.415516883134841919e-01 -2.630649805068969727e-01 1.642753034830093384e-01 1.948767900466918945e-01 -1.051393225789070129e-01 -4.665333032608032227e-02 1.082049682736396790e-01 -1.422801911830902100e-01 1.231077685952186584e-01 -6.864976882934570312e-02 -1.348758637905120850e-01 -7.245107740163803101e-02
-1.230753734707832336e-01 1.707131117582321167e-01 -4.421337693929672241e-02 -4.803423956036567688e-02 4.399053156375885010e-01 -2.355394214391708374e-01 -2.230927050113677979e-01 1.368669036310166121e-04 1.582915931940078735e-01 -1.992093026638031006e-01 -2.714502215385437012e-01 1.505800783634185791e-01 2.325900346040725708e-01 3.491839766502380371e-02 1.090612933039665222e-01 -1.698230355978012085e-01 9.933292120695114136e-02 1.893841288983821869e-02 1.320880353450775146e-01 8.163329958915710449e-02 3.685652837157249451e-02 -1.817246824502944946e-01 -1.244217827916145325e-01 9.730237722396850586e-02 7.159141451120376587e-02 -3.546679317951202393e-01 9.727502614259719849e-02 1.529481075704097748e-02 2.393637746572494507e-01 -2.279092669486999512e-01 1.921502053737640381e-01 1.228486672043800354e-01
3.971857577562332153e-02 1.225192770361900330e-01 2.003768980503082275e-01 -1.670821160078048706e-01 2.133945524692535400e-01 6.820800155401229858e-02 -3.042322099208831787e-01 1.318860352039337158e-01 5.689528305083513260e-03 6.206369400024414062e-02 -4.333727359771728516e-01 -2.213875800371170044e-01 1.652807742357254028e-01 -1.344851553440093994e-01 3.053981065750122070e-02 9.061807394027709961e-02 6.021656841039657593e-02 -2.184275835752487183e-01 1.325957179069519043e-01 2.304474562406539917e-01 -2.089830636978149414e-01 -5.060723051428794861e-03 -2.181237787008285522e-01 2.177998721599578857e-01 1.199836581945419312e-01 2.089397311210632324e-01 1.324201226234436035e-01 2.328630536794662476e-01 -8.695545047521591187e-02 -1.819420754909515381e-01 1.593600660562515259e-01 5.775747075676918030e-02
2.261414974927902222e-01 2.819696664810180664e-01 -1.070015132427215576e-01 -9.935710579156875610e-02 3.499345183372497559e-01 -1.505212634801864624e-01 -4.602662622928619385e-01 -1.282888092100620270e-02 3.581059724092483521e-02 -1.410457789897918701e-01 -8.288694918155670166e-02 -5.468510463833808899e-02 -2.274372428655624390e-01 1.753963679075241089e-01 4.386179521679878235e-02 -1.212046742439270020e-01 1.894420757889747620e-02 -2.811589837074279785e-02 1.031914576888084412e-01 -6.263604760169982910e-02 -1.623226553201675415e-01 -1.795050948858261108e-01 -1.074637174606323242e-01 2.056809812784194946e-01 1.668673604726791382e-01 8.085869252681732178e-02 -9.614292532205581665e-02 -1.443946268409490585e-02 -2.988001108169555664e-01 3.328803181648254395e-02 2.017549723386764526e-01 -2.401958554983139038e-01
1.086049377918243408e-01 1.369769964367151260e-02 -1.648806035518646240e-01 2.559538371860980988e-02 2.321744263172149658e-01 4.071464762091636658e-02 -3.242299258708953857e-01 -2.762778401374816895e-01 -6.850793212652206421e-02 2.057139575481414795e-01 -3.807947337627410889e-01 -2.063121199607849121e-01 1.495919376611709595e-01 -1.472731232643127441e-01 -1.798814907670021057e-02 -1.888983696699142456e-01 5.191428214311599731e-02 1.498498022556304932e-01 8.693049103021621704e-02 -1.489132791757583618e-01 1.365513652563095093e-01 -1.016080975532531738e-01 -5.001334473490715027e-02 2.314416617155075073e-01 -2.635400043800473213e-03 -1.569500714540481567e-01 -1.834045350551605225e-01 -2.023423910140991211e-01 -1.929066181182861328e-01 -1.782194375991821289e-01 -2.176425904035568237e-01 2.302669286727905273e-01
-1.687289774417877197e-02 -1.635871529579162598e-01 -2.215406298637390137e-01 5.645010620355606079e-02 1.642130911350250244e-01 8.280562236905097961e-03 -2.375552654266357422e-01 1.563037931919097900e-02 -2.359962649643421173e-02 -1.833862625062465668e-02 -3.105184994637966156e-02 -1.440626382827758789e-01 4.646676778793334961e-01 -1.629406511783599854e-01 7.999228686094284058e-02 -4.120977222919464111e-01 2.420493364334106445e-01 3.621801733970642090e-04 5.465689674019813538e-02 -8.987271040678024292e-02 -1.377193182706832886e-01 2.112317383289337158e-01 -2.229706346988677979e-01 2.335417121648788452e-01 1.256206333637237549e-01 4.924056306481361389e-02 -1.436851918697357178e-01 6.820687651634216309e-02 1.371330916881561279e-01 3.390758112072944641e-02 1.078186482191085815e-01 2.882662713527679443e-01
-1.649073325097560883e-02 8.942005038261413574e-02 -1.593251675367355347e-01 1.211723312735557556e-02 4.741703569889068604e-01 -2.631587684154510498e-01 -1.976512968540191650e-01 1.993235945701599121e-01 4.299210757017135620e-02 -1.002605110406875610e-01 -2.681312859058380127e-01 -7.434917986392974854e-02 4.862711206078529358e-02 -1.817603409290313721e-01 2.558544278144836426e-02 -1.411370486021041870e-01 -1.512986868619918823e-01 2.694959044456481934e-01 7.922256737947463989e-02 5.419886112213134766e-02 -2.759751081466674805e-01 9.487813711166381836e-02 -9.319695085287094116e-02 2.316788583993911743e-01 -1.404848545789718628e-01 -1.083584502339363098e-01 -1.002020947635173798e-02 -1.139972880482673645e-01 -3.131550252437591553e-01 6.968721747398376465e-02 2.194570600986480713e-01 1.006777863949537277e-02
-2.965156920254230499e-02 -1.526893973350524902e-01 4.516062512993812561e-02 -1.777685135602951050e-01 1.725652664899826050e-01 -1.538872122764587402e-01 -5.441038012504577637e-01 -1.117647439241409302e-01 2.127293050289154053e-01 1.500950101763010025e-02 -5.472708866000175476e-02 -2.376480102539062500e-01 2.508291304111480713e-01 2.457257956266403198e-01 1.747253388166427612e-01 -5.184159800410270691e-02 2.205656021833419800e-01 1.988443732261657715e-01 2.371018566191196442e-02 -2.578864693641662598e-01 -3.470967710018157959e-02 -3.662034124135971069e-02 -9.044724702835083008e-02 5.406370013952255249e-02 1.495875567197799683e-01 -1.676882058382034302e-01 -1.420540958642959595e-01 -5.288171023130416870e-02 1.364774852991104126e-01 -5.991299077868461609e-02 2.088703960180282593e-01 1.023826971650123596e-01
-5.838179215788841248e-02 -2.247320115566253662e-01 -8.470840752124786377e-02 -7.264095544815063477e-02 5.056301951408386230e-01 -1.037232428789138794e-01 -2.601405382156372070e-01 1.365300267934799194e-01 -2.943334728479385376e-02 2.685681879520416260e-01 1.601511985063552856e-02 -1.491476446390151978e-01 3.018998205661773682e-01 -6.980883423238992691e-03 -3.951801359653472900e-02 -2.515397667884826660e-01 9.149943292140960693e-02 7.048252224922180176e-02 2.406060993671417236e-01 -1.371678058058023453e-02 2.634629141539335251e-03 7.139820605516433716e-02 -1.384152099490165710e-02 2.292280793190002441e-01 1.920904964208602905e-01 1.635834872722625732e-01 -1.420840173959732056e-01 1.183353140950202942e-01 2.435099035501480103e-01 6.040752679109573364e-02 -7.605948951095342636e-03 1.981502473354339600e-01
-1.776826530694961548e-01 2.517520487308502197e-01 -1.378843337297439575e-01 -4.068625271320343018e-01 9.830091893672943115e-02 -6.242665648460388184e-02 -6.939142197370529175e-02 1.202182844281196594e-01 -3.198260068893432617e-02 -3.174458444118499756e-01 -7.972352206707000732e-02 -1.322257071733474731e-01 7.853861153125762939e-02 -3.793994709849357605e-02 3.028149902820587158e-02 -6.602878123521804810e-02 2.152778804302215576e-01 -9.010738879442214966e-02 2.084806412458419800e-01 -2.791791558265686035e-01 -2.125559598207473755e-01 -1.019373238086700439e-01 1.422124654054641724e-01 2.113608866930007935e-01 -6.412038207054138184e-02 2.047360837459564209e-01 -1.074491888284683228e-01 -3.636028617620468140e-02 2.781651020050048828e-01 1.793894171714782715e-01 2.902504205703735352e-01 -1.089131366461515427e-02
-6.414365023374557495e-02 1.503031700849533081e-01 -1.159992516040802002e-01 -2.654019594192504883e-01 4.573375582695007324e-01 3.455089926719665527e-01 -1.881759315729141235e-01 -1.580470651388168335e-01 -1.464499235153198242e-01 -3.349510431289672852e-01 -1.763014197349548340e-01 -7.885402068495750427e-03 7.986767590045928955e-02 2.007630914449691772e-01 8.339311182498931885e-02 -3.998089954257011414e-02 3.517979755997657776e-03 -2.828944660723209381e-02 2.806183099746704102e-01 -4.417216405272483826e-02 -1.071626916527748108e-01 -2.414796501398086548e-02 -7.007027417421340942e-02 -1.034998521208763123e-01 1.498884707689285278e-01 2.354196906089782715e-01 -3.777614608407020569e-02 -1.880044043064117432e-01 -1.323161870241165161e-01 1.868911832571029663e-01 -2.612844668328762054e-02 5.895681679248809814e-02
-2.319532632827758789e-01 -1.449002046138048172e-02 -1.389346867799758911e-01 8.935422450304031372e-02 2.936348915100097656e-01 -2.834371626377105713e-01 -1.552957147359848022e-01 -3.917814418673515320e-02 -4.859979823231697083e-02 -9.430903196334838867e-02 -3.810367882251739502e-01 -3.981363177299499512e-01 2.402125149965286255e-01 -1.947366893291473389e-01 -2.272886969149112701e-02 -6.440836191177368164e-02 -4.838797077536582947e-02 1.726098805665969849e-01 -1.265872120857238770e-01 -1.198118329048156738e-01 -1.598881632089614868e-01 4.015780054032802582e-03 -4.496738687157630920e-02 3.094421327114105225e-01 1.356112509965896606e-01 -1.479952484369277954e-01 1.884134486317634583e-02 -7.327805459499359131e-02 -6.361839175224304199e-02 2.596610784530639648e-01 8.809865266084671021e-02 -1.104358676820993423e-02
1.282384693622589111e-01 1.505256742238998413e-01 6.393020600080490112e-02 -7.618844509124755859e-02 1.781617850065231323e-01 -4.043842554092407227e-01 -1.610408574342727661e-01 -2.273212522268295288e-01 -2.961817681789398193e-01 2.084708362817764282e-01 -2.599887847900390625e-01 -7.637740671634674072e-02 8.784236013889312744e-02 -1.942390650510787964e-01 -5.325919389724731445e-02 -1.213411763310432434e-01 8.696388453245162964e-02 -4.061453789472579956e-02 1.747337915003299713e-02 -1.587859988212585449e-01 -2.148013561964035034e-01 -2.675997316837310791e-01 -1.726690679788589478e-01 2.605963647365570068e-01 -1.669405549764633179e-01 5.028029903769493103e-02 1.424415558576583862e-01 8.961216360330581665e-02 -2.113346010446548462e-01 1.868033967912197113e-02 1.943144351243972778e-01 1.371842771768569946e-01
-1.510989814996719360e-01 8.665747009217739105e-03 -1.345326006412506104e-01 -4.198024868965148926e-01 4.800525605678558350e-01 -3.015536963939666748e-01 -2.682938873767852783e-01 5.574141815304756165e-02 -2.219154685735702515e-01 2.143301628530025482e-02 -1.804753094911575317e-01 4.214536398649215698e-02 1.886045001447200775e-02 1.445896476507186890e-01 2.615500800311565399e-02 8.033122122287750244e-02 7.313979417085647583e-02 -1.556199938058853149e-01 -6.503649055957794189e-02 -1.818487048149108887e-01 -1.039700000546872616e-03 -1.464883387088775635e-01 -9.956925362348556519e-02 7.123221457004547119e-02 -1.914767324924468994e-01 -9.021469950675964355e-02 -7.478353381156921387e-02 7.218214124441146851e-02 -1.791568845510482788e-02 2.151618152856826782e-01 2.157330363988876343e-01 1.475112736225128174e-01
7.521328330039978027e-02 2.017727092606946826e-04 -2.285610139369964600e-01 -1.524675190448760986e-01 1.533311903476715088e-01 -1.456890851259231567e-01 -1.958362311124801636e-01 -6.093375384807586670e-02 -1.685644537210464478e-01 9.669572114944458008e-02 -2.134681195020675659e-01 -1.149768233299255371e-01 4.605631232261657715e-01 -1.941642612218856812e-01 -6.901948899030685425e-02 -6.278070807456970215e-02 4.733561351895332336e-02 3.360796347260475159e-02 -2.704567313194274902e-01 -8.492077887058258057e-02 -7.917300611734390259e-02 -2.670522928237915039e-01 -3.118198215961456299e-01 1.400310099124908447e-01 1.761385053396224976e-01 -1.637246608734130859e-01 -6.602834165096282959e-02 2.802543640136718750e-01 3.009989857673645020e-02 9.932598099112510681e-03 1.712904721498489380e-01 1.665784865617752075e-01
1.820331215858459473e-01 -2.896665595471858978e-02 -2.843602001667022705e-01 -2.762499153614044189e-01 2.631377875804901123e-01 8.182592689990997314e-02 -2.809171974658966064e-01 -9.019986540079116821e-02 7.070534676313400269e-02 -4.735733941197395325e-02 -1.018426865339279175e-01 -4.122838079929351807e-01 2.787763476371765137e-01 1.389152556657791138e-01 1.178289204835891724e-01 -2.800751328468322754e-01 1.498113870620727539e-01 2.106940150260925293e-01 9.271269291639328003e-02 -3.012499511241912842e-01 1.399101614952087402e-01 -1.391167193651199341e-01 1.976390741765499115e-02 1.156553402543067932e-01 -3.076948784291744232e-02 1.222277358174324036e-01 -1.445409283041954041e-02 -1.096198484301567078e-01 -5.555499345064163208e-02 -9.949090331792831421e-02 -1.252654194831848145e-02 -9.380867332220077515e-02
1.657714135944843292e-03 8.934625238180160522e-02 -2.254596799612045288e-01 -8.323107659816741943e-02 2.966856658458709717e-01 9.195133298635482788e-02 -7.746669650077819824e-02 -9.485510736703872681e-02 -1.254160255193710327e-01 -1.380019187927246094e-01 -2.364300042390823364e-01 -2.003673762083053589e-01 -1.597442030906677246e-01 -2.353415042161941528e-01 9.086047857999801636e-02 -1.303647179156541824e-03 1.282294243574142456e-01 -1.206016317009925842e-01 1.932023316621780396e-01 -3.671896457672119141e-01 -4.413983523845672607e-01 -4.659269005060195923e-02 2.264042617753148079e-03 1.373843699693679810e-01 -1.189396623522043228e-02 3.546690046787261963e-01 4.001916199922561646e-02 -4.247162118554115295e-02 -1.057642921805381775e-01 1.033114120364189148e-01 1.801870614290237427e-01 1.041395124047994614e-02
2.623810060322284698e-02 1.985537447035312653e-02 -3.089291155338287354e-01 -2.745690047740936279e-01 8.128406107425689697e-02 -2.212978526949882507e-02 -3.593856990337371826e-01 6.359315663576126099e-02 2.684169448912143707e-02 -1.165779959410429001e-02 -1.775210201740264893e-01 -3.439037799835205078e-01 2.203567326068878174e-01 9.365064650774002075e-02 1.563768386840820312e-01 8.923405408859252930e-02 1.085868403315544128e-01 -1.116642430424690247e-01 2.835923433303833008e-01 1.062726415693759918e-02 -6.092111580073833466e-03 -1.149783283472061157e-01 1.899158023297786713e-02 2.307121455669403076e-01 4.660477489233016968e-02 2.689433693885803223e-01 -4.911295324563980103e-02 -4.018951058387756348e-01 -4.126728698611259460e-02 1.272723376750946045e-01 -8.572276681661605835e-03 1.391279846429824829e-01
-1.195709407329559326e-01 -5.353247746825218201e-02 -3.180930018424987793e-01 -4.119638800621032715e-01 3.705618083477020264e-01 -2.345373034477233887e-01 -3.609980642795562744e-01 8.505366742610931396e-02 -1.457198709249496460e-01 -3.371507627889513969e-03 -1.532127708196640015e-01 1.962057547643780708e-03 -1.721749641001224518e-02 5.440038070082664490e-02 2.428266778588294983e-02 1.139732375741004944e-01 6.270309910178184509e-03 -3.661316260695457458e-02 4.702222347259521484e-02 -1.137085035443305969e-01 8.981135487556457520e-02 -2.753072381019592285e-01 -2.136651724576950073e-01 6.099241971969604492e-02 -2.663101553916931152e-01 -1.027918308973312378e-01 -4.335344955325126648e-02 1.503130495548248291e-01 -1.631553098559379578e-02 1.238232478499412537e-01 8.724832534790039062e-02 2.039074599742889404e-01
3.293343633413314819e-02 -1.760377883911132812e-01 -1.604196280241012573e-01 -3.907923102378845215e-01 2.863522768020629883e-01 3.637116029858589172e-02 -1.838020384311676025e-01 -2.470495104789733887e-01 8.547569811344146729e-02 1.227365806698799133e-02 -9.533860534429550171e-02 -2.682748436927795410e-01 2.175769805908203125e-01 1.437589675188064575e-01 1.706637889146804810e-01 3.534354642033576965e-02 1.989211589097976685e-01 1.277787983417510986e-01 2.413051128387451172e-01 -3.439849317073822021e-01 7.743053883314132690e-02 2.888987027108669281e-02 -1.752142608165740967e-01 -1.374855637550354004e-01 1.094385534524917603e-01 -4.326441884040832520e-02 -1.514505147933959961e-01 -9.363332390785217285e-02 -7.051321445032954216e-04 -3.353715687990188599e-02 7.857701927423477173e-02 2.875774502754211426e-01
-3.087808191776275635e-01 4.104979708790779114e-02 -1.211708709597587585e-01 5.640756711363792419e-02 2.478156238794326782e-01 9.005425870418548584e-02 -2.399110049009323120e-01 5.562013387680053711e-02 -5.917974561452865601e-02 -1.610827259719371796e-02 -9.118323028087615967e-02 -3.475785851478576660e-01 4.224471747875213623e-01 1.090379953384399414e-01 -7.104040682315826416e-02 -2.129199728369712830e-02 -1.395979337394237518e-02 3.586130216717720032e-02 1.091892085969448090e-02 -3.759130835533142090e-01 -1.070554032921791077e-01 -1.264100670814514160e-01 -8.714368194341659546e-02 -3.253313899040222168e-02 1.028855070471763611e-01 2.026378363370895386e-02 2.210882455110549927e-01 3.079241514205932617e-01 -6.840451806783676147e-02 -2.467505186796188354e-01 1.433094590902328491e-01 -7.996352016925811768e-02
1.527739614248275757e-01 9.780985862016677856e-02 4.148377105593681335e-02 -1.470104306936264038e-01 2.198815494775772095e-01 -1.314953565597534180e-01 -3.907725214958190918e-01 -1.611795574426651001e-01 -2.286868868395686150e-03 -1.839348226785659790e-01 -8.336421102285385132e-02 -2.890493273735046387e-01 -9.084382094442844391e-03 -7.009457796812057495e-03 8.141416124999523163e-03 -8.220735937356948853e-02 1.143559291958808899e-01 -2.002670168876647949e-01 1.202829647809267044e-02 -1.269289255142211914e-01 -4.312892258167266846e-01 -2.136882841587066650e-01 -8.611153066158294678e-02 2.423852868378162384e-02 3.066248893737792969e-01 -5.512016639113426208e-02 -1.376383453607559204e-01 -5.607440602034330368e-03 -2.287190854549407959e-01 6.871430575847625732e-02 2.883778512477874756e-01 -5.294241383671760559e-02
-3.865612149238586426e-01 1.137880161404609680e-01 -1.583529114723205566e-01 -1.171293929219245911e-01 2.120346575975418091e-01 -1.563149876892566681e-02 -1.830808222293853760e-01 2.560124993324279785e-01 -4.511004313826560974e-02 1.243466883897781372e-01 6.765206903219223022e-02 -1.095620077103376389e-02 1.370623409748077393e-01 -1.700018048286437988e-01 -2.478015571832656860e-01 -1.054145619273185730e-01 1.092883422970771790e-01 2.994537949562072754e-01 2.348578274250030518e-01 -3.173663616180419922e-01 -1.430568099021911621e-01 -2.254661871120333672e-03 -1.093703284859657288e-01 2.667280472815036774e-02 2.131687402725219727e-01 -5.619917064905166626e-04 2.629796266555786133e-01 3.171344054862856865e-03 1.673320829868316650e-01 1.015437319874763489e-01 1.974374949932098389e-01 1.721146255731582642e-01
-1.814051866531372070e-01 2.397681921720504761e-01 -6.777248531579971313e-02 2.193692926084622741e-04 3.313428759574890137e-01 2.582591027021408081e-02 -5.107723921537399292e-02 -3.870201408863067627e-01 5.364241544157266617e-03 2.787203900516033173e-02 -3.066024184226989746e-01 -5.122559517621994019e-02 1.247875299304723740e-02 1.631236076354980469e-01 -1.927606165409088135e-01 -1.738547235727310181e-01 -2.010028809309005737e-02 3.311464935541152954e-02 3.544948995113372803e-01 -2.082638889551162720e-01 -2.073383927345275879e-01 -1.979663819074630737e-01 -1.068101227283477783e-01 1.378911435604095459e-01 1.677388101816177368e-01 -5.236887186765670776e-02 8.384107798337936401e-02 -3.326534032821655273e-01 -5.355405062437057495e-02 8.359494060277938843e-02 8.974615484476089478e-02 3.097645007073879242e-02
-1.966949999332427979e-01 4.202462360262870789e-02 2.537156641483306885e-02 -7.695280760526657104e-02 5.624408125877380371e-01 -1.277312356978654861e-02 -2.318885475397109985e-01 -1.077401489019393921e-01 2.408034950494766235e-01 -4.782881587743759155e-02 -2.781833708286285400e-01 1.724367439746856689e-01 -9.067649394273757935e-02 -8.427836000919342041e-02 -7.783596962690353394e-02 -8.156416006386280060e-03 -2.166329175233840942e-01 1.146894171833992004e-01 1.298915147781372070e-01 -6.669906526803970337e-02 -7.330515235662460327e-02 -2.306495010852813721e-01 1.049294024705886841e-01 2.006996572017669678e-01 1.447402536869049072e-01 -2.098235934972763062e-01 2.169624716043472290e-01 1.621077656745910645e-01 -1.289568003267049789e-02 -3.549196198582649231e-02 1.715120226144790649e-01 1.476991027593612671e-01
-1.277621276676654816e-02 2.500419914722442627e-01 -7.512892782688140869e-02 -1.827004998922348022e-01 2.799865305423736572e-01 -9.821277856826782227e-02 -4.334800839424133301e-01 4.005692303180694580e-01 1.365013271570205688e-01 2.109336666762828827e-02 -1.905421763658523560e-01 -1.039345636963844299e-01 1.940424367785453796e-02 -1.370780915021896362e-01 -1.817695051431655884e-02 4.236941412091255188e-02 -5.655235424637794495e-02 -1.560035347938537598e-01 7.176222652196884155e-02 2.292874008417129517e-01 -4.828315600752830505e-02 -1.544394493103027344e-01 -3.328579664230346680e-01 3.106425888836383820e-02 1.920352131128311157e-01 -1.134962514042854309e-01 2.674097567796707153e-02 1.082013696432113647e-01 -5.470052734017372131e-02 2.807911336421966553e-01 3.116670064628124237e-02 7.890207320451736450e-02
1.190577726811170578e-02 8.469081670045852661e-02 -1.521703749895095825e-01 -2.382319569587707520e-01 6.481988728046417236e-02 4.466617107391357422e-02 -3.888126611709594727e-01 8.816512674093246460e-02 -9.814813733100891113e-02 1.345157902687788010e-02 -8.477973192930221558e-02 -3.479588925838470459e-01 2.594876885414123535e-01 6.221460178494453430e-02 2.093523181974887848e-02 -3.189237788319587708e-02 1.950116604566574097e-01 2.933595888316631317e-02 2.769205570220947266e-01 -9.198517352342605591e-02 -6.084623560309410095e-02 -1.948963999748229980e-01 -3.573773801326751709e-02 9.363574534654617310e-02 5.484434589743614197e-02 3.220582604408264160e-01 -9.673260897397994995e-02 -2.865475118160247803e-01 -2.274642735719680786e-01 3.316121697425842285e-01 1.053976733237504959e-02 3.333951532840728760e-02
-8.443333953619003296e-02 -2.045215815305709839e-01 2.373328991234302521e-02 -1.538634598255157471e-01 4.500179886817932129e-01 1.277261134237051010e-02 -2.502230703830718994e-01 -3.889609500765800476e-02 -2.397817187011241913e-02 -1.011899113655090332e-02 -3.748272657394409180e-01 -2.186061888933181763e-01 2.091319859027862549e-01 -1.460950914770364761e-02 -1.571029871702194214e-01 -4.216180741786956787e-02 1.310262456536293030e-02 1.947890073060989380e-01 -1.728693544864654541e-01 1.276242639869451523e-02 -1.099152043461799622e-01 1.577701605856418610e-02 -1.808925867080688477e-01 3.059091567993164062e-01 2.198872715234756470e-02 -4.321484267711639404e-02 -4.741341993212699890e-02 -2.505986988544464111e-01 1.209669094532728195e-02 3.009875118732452393e-01 1.808739602565765381e-01 -5.461591854691505432e-02
-5.361714214086532593e-02 1.888109743595123291e-01 3.079313039779663086e-02 2.728267805650830269e-03 2.616550922393798828e-01 -1.791982948780059814e-01 -2.933298051357269287e-01 -1.459036767482757568e-01 -1.628329604864120483e-02 -2.175975292921066284e-01 -2.530472911894321442e-02 -5.310044437646865845e-02 2.890958487987518311e-01 -9.620204567909240723e-02 9.191988036036491394e-03 -1.657007187604904175e-01 9.816456586122512817e-02 1.473578214645385742e-01 1.144538596272468567e-01 9.238452464342117310e-02 8.911787718534469604e-02 -2.409940809011459351e-01 -2.483433634042739868e-01 1.187695264816284180e-01 7.811611145734786987e-02 -1.764162480831146240e-01 9.809447824954986572e-02 -6.817295681685209274e-03 2.696758508682250977e-01 -1.644298732280731201e-01 4.861425459384918213e-01 -5.823501944541931152e-02
-1.775386631488800049e-01 -1.134190261363983154e-01 -1.533837914466857910e-01 -4.561489522457122803e-01 4.883759021759033203e-01 -2.416156530380249023e-01 -3.573634326457977295e-01 -2.302496321499347687e-02 -1.969032734632492065e-01 1.648551374673843384e-01 -9.054134041070938110e-02 3.663028031587600708e-02 -3.875580057501792908e-02 -1.027848497033119202e-01 9.936971217393875122e-02 7.099274545907974243e-02 7.639787346124649048e-02 -4.340497031807899475e-02 7.915517687797546387e-02 -1.001384556293487549e-01 2.844882663339376450e-03 -1.356748640537261963e-01 -1.144484505057334900e-01 -4.791447147727012634e-02 -2.794348001480102539e-01 -2.875267341732978821e-02 -5.735003203153610229e-02 2.712284959852695465e-02 -1.768323332071304321e-01 6.284195184707641602e-02 9.180751442909240723e-02 1.096118539571762085e-01
-2.479496449232101440e-01 -1.740671694278717041e-01 -6.693957746028900146e-02 -4.936061426997184753e-02 4.825383424758911133e-01 -9.120358526706695557e-02 -2.993609309196472168e-01 4.339033365249633789e-02 6.450382620096206665e-02 1.591172814369201660e-01 -6.815837323665618896e-02 -1.699424833059310913e-01 1.245858147740364075e-01 4.915846884250640869e-02 -2.835985738784074783e-03 -1.007814630866050720e-01 2.572351992130279541e-01 -5.184197798371315002e-02 3.212516903877258301e-01 2.308096922934055328e-02 6.085183471441268921e-02 7.834827154874801636e-02 -6.751829385757446289e-02 1.855424195528030396e-01 2.151159048080444336e-01 1.363546848297119141e-01 -1.700668483972549438e-01 2.467200160026550293e-01 2.111644744873046875e-01 1.653286069631576538e-01 -6.055603548884391785e-02 1.608230173587799072e-01
1.525335758924484253e-01 2.601130008697509766e-01 2.738854382187128067e-03 1.144997552037239075e-01 3.255713880062103271e-01 3.583441078662872314e-01 -2.591359913349151611e-01 -3.807576745748519897e-02 4.843842238187789917e-02 -1.785098761320114136e-01 -3.788825124502182007e-02 1.253625005483627319e-01 1.679248511791229248e-01 -2.119391411542892456e-01 -5.730967968702316284e-02 -6.906992942094802856e-02 7.661772891879081726e-03 -3.313942253589630127e-02 1.604571640491485596e-01 -2.872947417199611664e-02 -1.645665764808654785e-01 -1.833793073892593384e-01 -2.184388786554336548e-01 2.130018174648284912e-01 -1.485959142446517944e-01 -1.287934929132461548e-01 -8.867345750331878662e-02 7.491950690746307373e-02 2.338015288114547729e-02 3.195861354470252991e-02 3.398666679859161377e-01 3.311604857444763184e-01
-7.294580340385437012e-02 1.764006167650222778e-01 -7.095297425985336304e-02 1.263928413391113281e-01 4.745105803012847900e-01 8.381453901529312134e-02 -1.156706586480140686e-01 -9.003097191452980042e-03 2.731902301311492920e-01 3.954109549522399902e-02 -2.064991146326065063e-01 -6.802181899547576904e-02 1.726421564817428589e-01 1.925818175077438354e-01 -1.960222721099853516e-01 2.785971201956272125e-02 1.305560767650604248e-01 -7.214745879173278809e-02 2.493876516819000244e-01 -2.857051491737365723e-01 -3.023281395435333252e-01 -2.638773024082183838e-01 -5.326248332858085632e-02 3.132267668843269348e-02 1.825963519513607025e-02 9.280408918857574463e-02 -2.296447753906250000e-01 -3.903349488973617554e-02 1.009081006050109863e-01 1.218038797378540039e-01 -1.267578080296516418e-02 -2.191759347915649414e-01
-7.443895190954208374e-02 2.621313333511352539e-01 1.424013525247573853e-01 7.383454125374555588e-03 2.714990377426147461e-01 -7.872344553470611572e-02 -1.293411403894424438e-01 -1.471724454313516617e-02 -1.135951653122901917e-01 7.567388564348220825e-02 -1.984652429819107056e-01 -2.789453268051147461e-01 -9.165751747786998749e-03 1.690753698348999023e-01 9.561684727668762207e-02 -2.018976360559463501e-01 -4.747854173183441162e-02 1.851438730955123901e-01 3.204488456249237061e-01 -5.722561478614807129e-02 -1.761588901281356812e-01 -8.136577159166336060e-02 4.293645173311233521e-02 -1.569096446037292480e-01 -8.885951340198516846e-02 1.363496780395507812e-01 -2.931762635707855225e-01 1.807503588497638702e-02 9.906520694494247437e-02 2.269653528928756714e-01 4.673662036657333374e-02 4.596351087093353271e-01
9.887059032917022705e-02 2.282599657773971558e-01 1.164829581975936890e-01 -1.086356416344642639e-01 4.116406440734863281e-01 2.639721706509590149e-02 -1.443524360656738281e-01 9.800234809517860413e-03 -1.640844792127609253e-01 1.378747373819351196e-01 -1.423118561506271362e-01 2.372881025075912476e-02 -7.415799051523208618e-02 -1.108521297574043274e-01 -7.410550117492675781e-02 -2.466631084680557251e-01 -7.274475414305925369e-03 -8.436203002929687500e-02 1.313694119453430176e-01 9.711451828479766846e-02 -2.712003886699676514e-01 7.399701327085494995e-02 -2.600352764129638672e-01 2.679217159748077393e-01 -6.163924466818571091e-03 9.921951591968536377e-02 -3.040043711662292480e-01 6.217046082019805908e-02 -2.012347579002380371e-01 -5.740063264966011047e-02 3.173152208328247070e-01 2.605236470699310303e-01
-4.903278648853302002e-01 -1.354944705963134766e-01 1.069509536027908325e-01 5.401830002665519714e-02 3.040675520896911621e-01 -1.185408905148506165e-01 -3.227865397930145264e-01 -1.496190205216407776e-02 -6.769202649593353271e-02 4.904982820153236389e-02 -1.348394006490707397e-01 -1.342920027673244476e-02 2.119337320327758789e-01 -3.083108738064765930e-02 -6.819842755794525146e-02 -3.692149817943572998e-01 -2.121005505323410034e-01 1.816397011280059814e-01 5.630702152848243713e-02 -2.056346386671066284e-01 -1.897428184747695923e-01 1.006123144179582596e-02 -1.078291311860084534e-01 5.832004919648170471e-02 -1.802309900522232056e-01 -1.462869644165039062e-01 5.005761981010437012e-02 7.304255664348602295e-02 6.851723045110702515e-02 -9.565768390893936157e-02 1.868637204170227051e-01 1.367378830909729004e-01
1.775513216853141785e-02 -5.531397182494401932e-04 7.702225446701049805e-02 -2.768710255622863770e-01 5.972048640251159668e-01 -2.355154007673263550e-01 -3.221427202224731445e-01 8.960278332233428955e-02 1.774160936474800110e-02 -2.593013830482959747e-02 7.462438941001892090e-02 7.016671448945999146e-02 1.682982295751571655e-01 -3.442897275090217590e-02 -6.506540626287460327e-02 -1.249015182256698608e-01 5.154084786772727966e-02 -2.771277725696563721e-01 2.320988178253173828e-01 -6.282831728458404541e-02 2.689291164278984070e-02 8.273524045944213867e-02 -1.208897456526756287e-01 6.120987236499786377e-02 4.943019896745681763e-02 -2.270307391881942749e-01 -1.648348122835159302e-01 1.254310458898544312e-01 7.936840504407882690e-02 2.044626772403717041e-01 1.211410835385322571e-01 9.733358770608901978e-02
-1.017389595508575439e-01 -9.486723691225051880e-02 -1.165967732667922974e-01 -4.212170243263244629e-01 4.807360470294952393e-01 -2.601430416107177734e-01 -2.867302894592285156e-01 5.844743177294731140e-02 -2.023541331291198730e-01 1.082143560051918030e-01 -1.652950495481491089e-01 -9.964419901371002197e-02 -7.309108227491378784e-02 -9.265768527984619141e-02 1.654184460639953613e-01 1.431361138820648193e-01 5.648386850953102112e-02 -2.305856533348560333e-02 1.030366867780685425e-01 -5.915074143558740616e-03 5.708475038409233093e-02 -1.539082378149032593e-01 -1.212987676262855530e-01 -3.618888184428215027e-02 -2.227303385734558105e-01 -1.379044055938720703e-01 2.176631055772304535e-02 1.445843428373336792e-01 -1.946628838777542114e-01 6.303045153617858887e-02 1.318889260292053223e-01 2.166145443916320801e-01
1.915308237075805664e-01 5.970306694507598877e-02 -2.441034279763698578e-02 -3.206518664956092834e-02 2.790217697620391846e-01 5.260609090328216553e-03 -4.941224157810211182e-01 -4.996206983923912048e-02 -1.049507558345794678e-01 -1.163915246725082397e-01 -7.726701349020004272e-02 -8.226697146892547607e-02 -2.011124491691589355e-01 8.540862798690795898e-02 -1.001018807291984558e-01 -6.244517490267753601e-02 -1.333684772253036499e-01 -3.853800892829895020e-02 1.510047465562820435e-01 -1.480485498905181885e-01 -1.319600790739059448e-01 -2.177071720361709595e-01 -2.966656684875488281e-01 4.531268775463104248e-01 1.973308324813842773e-01 1.969283670186996460e-01 -1.027180850505828857e-01 -3.941618651151657104e-02 -1.367544084787368774e-01 -1.919542998075485229e-02 -4.787097219377756119e-03 5.981573089957237244e-02
-2.212596833705902100e-01 -2.176354378461837769e-01 -1.019744575023651123e-02 -1.462169438600540161e-01 3.216749131679534912e-01 8.017958700656890869e-02 -5.617532879114151001e-02 1.046542748808860779e-01 1.158999353647232056e-01 1.682545840740203857e-01 -2.674088478088378906e-01 -1.050547957420349121e-01 2.050801366567611694e-01 4.181585460901260376e-02 -7.221283763647079468e-02 -1.840724647045135498e-01 1.763343662023544312e-01 1.691176556050777435e-02 4.442584812641143799e-01 1.705192029476165771e-01 5.887159705162048340e-02 -2.006275802850723267e-01 -3.312079906463623047e-01 1.259204559028148651e-02 1.683511286973953247e-01 1.576367020606994629e-01 3.053518012166023254e-03 1.535588204860687256e-01 -7.149322330951690674e-02 1.534076035022735596e-01 -4.376683011651039124e-02 1.795973777770996094e-01
-2.263626456260681152e-01 1.129499450325965881e-01 -1.977290213108062744e-02 -1.589392721652984619e-01 5.780745744705200195e-01 -1.490327864885330200e-01 -2.274032235145568848e-01 2.127852290868759155e-01 -9.153372049331665039e-02 -2.724278345704078674e-02 -2.342154085636138916e-01 -2.338332869112491608e-02 1.007792577147483826e-01 -1.217190101742744446e-01 -2.922458946704864502e-02 -1.443462669849395752e-01 8.142330497503280640e-02 2.611929550766944885e-02 1.065889745950698853e-01 3.913084045052528381e-02 -2.151467800140380859e-01 -8.983902633190155029e-02 7.202997803688049316e-02 8.166415244340896606e-02 2.400354743003845215e-01 -3.517796397209167480e-01 1.791071146726608276e-01 1.594549715518951416e-01 1.257546842098236084e-01 6.137932837009429932e-02 -3.024076856672763824e-02 2.134345937520265579e-03
-3.682461678981781006e-01 2.626056782901287079e-02 7.856464385986328125e-02 -1.769713014364242554e-01 1.841837763786315918e-01 -1.650214493274688721e-01 -1.447596400976181030e-01 1.827285997569561005e-02 -8.914579451084136963e-02 1.176161505281925201e-02 -2.252958714962005615e-01 -1.626600921154022217e-01 9.153436869382858276e-02 -3.415260612964630127e-01 1.180257871747016907e-01 1.913287863135337830e-02 1.223349869251251221e-01 -8.626184612512588501e-02 -1.059859693050384521e-01 -1.285093277692794800e-01 -4.560914039611816406e-01 -2.308604493737220764e-02 -3.540395796298980713e-01 1.081376746296882629e-01 -9.798378497362136841e-02 -1.701089292764663696e-01 -9.056191891431808472e-02 1.319149583578109741e-01 -7.915368676185607910e-02 -1.243380084633827209e-01 -5.188074335455894470e-02 1.866814643144607544e-01
1.934825778007507324e-01 2.381679862737655640e-01 1.660684645175933838e-01 -1.216850131750106812e-01 3.511718213558197021e-01 2.048111520707607269e-02 -2.279135733842849731e-01 -3.231483697891235352e-02 -1.017803475260734558e-01 5.762289091944694519e-02 -1.568317562341690063e-01 -1.482820212841033936e-01 -5.626049265265464783e-02 -2.982549071311950684e-01 5.320137366652488708e-03 -2.366488724946975708e-01 2.248336225748062134e-01 -1.218776404857635498e-01 4.725992307066917419e-02 -4.464221745729446411e-02 -3.271324336528778076e-01 1.401014253497123718e-02 -3.238570094108581543e-01 2.018316835165023804e-01 -2.068175971508026123e-01 -4.706641193479299545e-03 -4.472532495856285095e-02 2.743948101997375488e-01 -3.242557495832443237e-02 3.264919505454599857e-04 1.814890652894973755e-01 4.205357283353805542e-02
5.999229103326797485e-02 -1.329348683357238770e-01 -6.982562690973281860e-02 -9.541079401969909668e-02 1.512298136949539185e-01 1.039678752422332764e-01 -3.410899937152862549e-01 -1.291488111019134521e-01 3.047702610492706299e-01 -2.856145203113555908e-01 -2.049862146377563477e-01 -4.457755088806152344e-01 1.200177446007728577e-01 -1.067675575613975525e-01 -1.699818223714828491e-01 2.322478685528039932e-04 -7.355515658855438232e-02 -1.073922812938690186e-01 1.404498219490051270e-01 -3.464200794696807861e-01 -1.698848009109497070e-01 -1.276283413171768188e-01 -2.373969554901123047e-01 6.276649236679077148e-02 -1.112815737724304199e-01 -4.503183066844940186e-02 8.269856870174407959e-02 2.168365940451622009e-02 -1.247927844524383545e-01 7.621552795171737671e-02 1.402689814567565918e-01 -5.704643949866294861e-02
3.142489120364189148e-03 1.239005010575056076e-02 -9.497996419668197632e-02 6.470704916864633560e-03 4.602574110031127930e-01 -1.275700982660055161e-02 -1.652865707874298096e-01 -6.736435741186141968e-02 -2.258205264806747437e-01 -7.638753205537796021e-02 -1.564065068960189819e-01 7.385111600160598755e-02 1.707278192043304443e-01 -2.522516250610351562e-01 1.476158499717712402e-01 1.749661117792129517e-01 -1.979951411485671997e-01 7.812552899122238159e-02 2.299348860979080200e-01 -3.220848366618156433e-02 -2.788014113903045654e-01 -4.202841222286224365e-02 -3.389727175235748291e-01 2.000271528959274292e-01 -1.760323047637939453e-01 -2.392094396054744720e-02 -2.080038487911224365e-01 -2.161953598260879517e-01 -1.340019404888153076e-01 1.068672537803649902e-02 1.100211055018007755e-03 2.042700946331024170e-01
-4.461129009723663330e-02 -1.082613989710807800e-01 1.192873716354370117e-02 -1.193666160106658936e-01 8.987614512443542480e-02 -5.753433331847190857e-03 -4.657230377197265625e-01 -7.654307782649993896e-02 -2.162188291549682617e-02 -3.620096147060394287e-01 -1.642216928303241730e-02 -3.376051783561706543e-01 9.734200686216354370e-02 -2.375645097345113754e-03 1.030592098832130432e-01 -2.720237374305725098e-01 7.646466605365276337e-03 -2.046115845441818237e-01 1.152083277702331543e-01 -7.025626301765441895e-02 -1.141404286026954651e-01 -3.255150318145751953e-01 -1.548634320497512817e-01 -7.088995724916458130e-02 1.619876176118850708e-01 -1.339756697416305542e-01 -1.273209899663925171e-01 -5.134023353457450867e-02 -1.894260942935943604e-01 1.683100014925003052e-01 2.473535537719726562e-01 6.787511706352233887e-02
1.568644493818283081e-02 5.730598792433738708e-02 -5.611056461930274963e-02 -6.042005866765975952e-02 3.104864954948425293e-01 -1.669557988643646240e-01 -3.786737918853759766e-01 3.591797500848770142e-02 -3.257609903812408447e-01 -1.746660768985748291e-01 -2.310935109853744507e-01 -2.154170423746109009e-01 -1.678976975381374359e-02 -3.806679248809814453e-01 5.534510314464569092e-02 -6.415283679962158203e-02 -1.234672665596008301e-01 -1.891134306788444519e-02 2.137351781129837036e-01 -1.157068312168121338e-01 -2.784234583377838135e-01 -3.379119560122489929e-02 -2.895833849906921387e-01 2.199106663465499878e-02 -1.985968798398971558e-01 7.546602934598922729e-02 7.872527092695236206e-02 -1.420351564884185791e-01 5.393576622009277344e-02 -1.305334921926259995e-02 5.084795132279396057e-02 -1.306004673242568970e-01
-3.717276453971862793e-01 -1.999389007687568665e-02 -1.255728751420974731e-01 2.807350456714630127e-02 3.018009364604949951e-01 -1.439049839973449707e-01 -4.113262295722961426e-01 -8.886463940143585205e-02 1.234870105981826782e-01 1.495533883571624756e-01 -2.949074469506740570e-02 -5.518138781189918518e-02 2.021935731172561646e-01 -4.896264895796775818e-02 -1.277308017015457153e-01 -3.831406533718109131e-01 -1.353906095027923584e-01 2.263249158859252930e-01 1.595332771539688110e-01 -2.702921032905578613e-01 -9.093549102544784546e-02 1.563152372837066650e-01 8.289113640785217285e-02 8.003237098455429077e-02 -3.546585887670516968e-02 -1.678848117589950562e-01 9.355166554450988770e-02 -1.954812929034233093e-02 6.594291329383850098e-02 2.462771162390708923e-02 1.515982151031494141e-01 1.658485978841781616e-01
2.498181350529193878e-02 6.807848066091537476e-02 1.166203394532203674e-01 -1.850167512893676758e-01 3.214323893189430237e-02 -1.245695576071739197e-01 -5.009652376174926758e-01 1.654245555400848389e-01 -2.100802212953567505e-01 -8.856901526451110840e-02 -2.396680414676666260e-01 -2.833758890628814697e-01 2.145129442214965820e-01 1.508204191923141479e-01 6.245863810181617737e-02 4.828145727515220642e-03 1.968650668859481812e-01 -2.858639135956764221e-02 2.018485665321350098e-01 -1.149475798010826111e-01 -2.110840976238250732e-01 1.815874725580215454e-01 -6.269796937704086304e-02 1.832458078861236572e-01 8.982738107442855835e-02 2.666613459587097168e-01 -1.715475507080554962e-02 -2.700257003307342529e-01 2.347240597009658813e-02 1.504367142915725708e-01 1.641828566789627075e-02 7.220274209976196289e-02
-2.254243195056915283e-02 -3.843246027827262878e-02 1.550352126359939575e-01 -1.112632304430007935e-01 1.724607497453689575e-01 -2.805262058973312378e-02 -4.835475981235504150e-01 -8.788903057575225830e-02 -2.316669374704360962e-02 -3.012435138225555420e-01 -3.420962393283843994e-02 -4.153212308883666992e-01 1.412528306245803833e-01 6.637556944042444229e-03 1.067739352583885193e-01 -2.529552578926086426e-01 1.062529459595680237e-01 9.363319724798202515e-03 6.526609067805111408e-04 -7.888053543865680695e-03 -1.225632429122924805e-01 -4.256642460823059082e-01 -1.752458959817886353e-01 -7.407809048891067505e-02 7.552101463079452515e-02 -2.616561949253082275e-02 -2.966583333909511566e-02 1.909120380878448486e-02 -1.720402240753173828e-01 1.465404331684112549e-01 1.397491991519927979e-01 8.433542400598526001e-02
-2.512151300907135010e-01 2.351146042346954346e-01 -9.566039592027664185e-02 3.286840394139289856e-02 5.006842613220214844e-01 7.275600731372833252e-02 1.924643106758594513e-02 -9.283074736595153809e-02 1.952302902936935425e-01 1.317298114299774170e-01 -2.558667063713073730e-01 -1.546067297458648682e-01 -6.282640248537063599e-02 -1.350059453397989273e-02 4.054341092705726624e-02 -1.034630835056304932e-01 6.186962500214576721e-02 1.521317809820175171e-01 4.208275973796844482e-01 4.358847439289093018e-02 -1.641081869602203369e-01 -2.877433598041534424e-01 2.241411805152893066e-02 1.884847879409790039e-01 2.468204349279403687e-01 -2.175302617251873016e-02 -3.412956744432449341e-02 -3.069171495735645294e-02 -7.607924938201904297e-02 -1.077021136879920959e-01 -4.762370139360427856e-02 1.010828167200088501e-01
-3.455998748540878296e-02 -1.300770044326782227e-01 -2.125814408063888550e-01 -4.185592830181121826e-01 5.748761296272277832e-01 -2.874054908752441406e-01 -3.201037049293518066e-01 4.235452786087989807e-02 -1.432300508022308350e-01 1.160040944814682007e-01 -1.574195474386215210e-01 3.367833048105239868e-02 1.128189265727996826e-02 3.130333125591278076e-02 -8.645986020565032959e-02 6.103948224335908890e-03 7.713410258293151855e-02 -1.117361038923263550e-01 1.067876908928155899e-02 -2.449871785938739777e-02 1.699669510126113892e-01 -7.785815745592117310e-02 -8.839669823646545410e-02 1.540186554193496704e-01 -1.057462021708488464e-01 2.827979251742362976e-02 5.745689198374748230e-02 8.102627098560333252e-02 6.784270703792572021e-02 1.637472212314605713e-01 3.373255580663681030e-02 1.887164562940597534e-01
1.463131904602050781e-01 1.636942774057388306e-01 -4.972128197550773621e-02 -7.261841744184494019e-02 1.415423601865768433e-01 -4.460000619292259216e-02 -3.438799083232879639e-01 -2.530712867155671120e-03 -4.388782382011413574e-02 -2.997474558651447296e-02 -3.246256709098815918e-01 -3.219412863254547119e-01 6.990481168031692505e-02 1.422312110662460327e-01 1.282332539558410645e-01 -5.042624473571777344e-02 -7.223302870988845825e-02 -2.623530626296997070e-01 -5.513435974717140198e-02 2.273001335561275482e-02 -4.138581752777099609e-01 -2.457458823919296265e-01 -5.443987622857093811e-02 1.248058974742889404e-01 -1.294697970151901245e-01 -7.006547879427671432e-03 -1.906506717205047607e-01 -3.327015340328216553e-01 -4.473983496427536011e-02 -1.416519284248352051e-01 1.631579846143722534e-01 8.638477325439453125e-02
-6.437486410140991211e-02 1.425331681966781616e-01 -6.682738661766052246e-02 -4.844677820801734924e-02 3.602325916290283203e-01 -8.406450599431991577e-02 -3.788233995437622070e-01 -2.039861232042312622e-01 1.223423629999160767e-01 -1.560818254947662354e-01 -2.105675935745239258e-01 1.738234162330627441e-01 2.920272350311279297e-01 -1.722252927720546722e-02 1.429553478956222534e-01 -8.122692257165908813e-02 -6.929088849574327469e-03 -7.341729104518890381e-02 3.862471133470535278e-02 1.444257944822311401e-01 -8.703399449586868286e-03 -1.807560324668884277e-01 -2.982561886310577393e-01 5.558870732784271240e-02 4.877571016550064087e-02 -1.142110899090766907e-01 8.788554370403289795e-02 8.560068905353546143e-02 2.672024965286254883e-01 -2.016423493623733521e-01 3.528828024864196777e-01 2.531052567064762115e-02
1.972056366503238678e-02 5.566870793700218201e-03 -3.186556696891784668e-02 6.329952180385589600e-02 4.274526536464691162e-01 -2.313940227031707764e-01 -1.766435056924819946e-01 -1.285873204469680786e-01 1.940698772668838501e-01 -1.142059117555618286e-01 -1.919926255941390991e-01 -3.310669660568237305e-01 2.784563973546028137e-02 -1.620959723368287086e-03 -5.083175003528594971e-02 2.451495826244354248e-02 2.266225591301918030e-02 -3.455641493201255798e-02 8.402581512928009033e-02 -7.801926136016845703e-02 -6.316452473402023315e-02 -4.251857101917266846e-02 -1.282557398080825806e-01 3.252033293247222900e-01 4.915564786642789841e-03 1.347540467977523804e-01 1.059336494654417038e-02 7.179740071296691895e-02 -1.998569369316101074e-01 4.853430986404418945e-01 9.809973835945129395e-02 -2.408153563737869263e-01
-1.114517003297805786e-01 2.343682497739791870e-01 -6.235171854496002197e-02 -3.504271507263183594e-01 3.905083537101745605e-01 6.975544989109039307e-02 -3.004642426967620850e-01 1.542646139860153198e-01 -4.789336398243904114e-02 9.442489594221115112e-02 1.407209318131208420e-02 -8.879584074020385742e-02 1.383907534182071686e-02 -1.934591494500637054e-02 5.689334869384765625e-02 -1.274253875017166138e-01 3.725314140319824219e-02 3.827077448368072510e-01 -1.032320708036422729e-01 -2.372179925441741943e-02 -1.608871817588806152e-01 -9.371975064277648926e-02 3.754550358280539513e-03 2.464362382888793945e-01 2.023319341242313385e-02 1.849533766508102417e-01 -3.120504021644592285e-01 2.919415235519409180e-01 -7.889803498983383179e-02 4.255822859704494476e-03 1.294965595006942749e-01 2.170977182686328888e-02
-8.847711235284805298e-02 2.881001234054565430e-01 -1.443901211023330688e-01 -2.259247899055480957e-01 3.312410116195678711e-01 -3.630777075886726379e-02 -3.781427145004272461e-01 1.588018983602523804e-01 8.962101489305496216e-02 2.681900858879089355e-01 -2.553031742572784424e-01 -7.708892226219177246e-02 1.689952164888381958e-01 -2.980876564979553223e-01 5.793948471546173096e-02 5.717676132917404175e-02 -4.260186851024627686e-02 -1.977832615375518799e-01 1.653530299663543701e-01 -1.465199291706085205e-01 -9.992630034685134888e-02 5.453715845942497253e-02 -7.663100957870483398e-02 -1.015254929661750793e-01 1.004735380411148071e-01 3.467286750674247742e-02 -3.009262122213840485e-02 2.268955409526824951e-01 -8.742120116949081421e-02 2.869911789894104004e-01 -8.649340271949768066e-02 -5.343193933367729187e-02
-1.310484856367111206e-01 8.879588544368743896e-02 1.016212329268455505e-01 -1.764922738075256348e-01 5.009603500366210938e-01 -2.629423141479492188e-01 -1.270775049924850464e-01 1.606450676918029785e-01 5.261040478944778442e-02 -4.762645065784454346e-02 -3.353009521961212158e-01 1.171365380287170410e-01 1.526282727718353271e-01 -1.490403711795806885e-01 5.169290304183959961e-02 -3.303142488002777100e-01 2.148364186286926270e-01 1.209767088294029236e-01 2.003840357065200806e-01 2.059962041676044464e-02 -1.626395732164382935e-01 -2.932777255773544312e-02 -6.260570138692855835e-02 1.750611215829849243e-01 1.780214607715606689e-01 -1.847494393587112427e-01 -1.376579608768224716e-02 1.701222807168960571e-01 1.573844626545906067e-02 -1.220514029264450073e-01 3.100299648940563202e-02 9.290591627359390259e-02
-1.971383243799209595e-01 2.924855351448059082e-01 -2.683244645595550537e-03 -1.655717939138412476e-01 1.493284851312637329e-01 -2.664264440536499023e-01 -3.214848339557647705e-01 8.370176702737808228e-02 1.298409551382064819e-01 4.893586784601211548e-02 -1.471608132123947144e-02 -7.820200175046920776e-02 2.410766780376434326e-01 -1.377134472131729126e-01 -2.186756581068038940e-02 -5.064250156283378601e-02 1.155491322278976440e-01 -6.025080382823944092e-02 2.069729007780551910e-02 8.686042390763759613e-03 -1.841037869453430176e-01 1.867908611893653870e-02 -2.727655768394470215e-01 -4.947977885603904724e-02 3.217016458511352539e-01 -8.275341987609863281e-02 2.358006685972213745e-01 -1.833068728446960449e-01 -1.066933870315551758e-01 3.996697962284088135e-01 -1.234516128897666931e-01 1.559951603412628174e-01
1.290280651301145554e-02 8.861311525106430054e-02 9.261732548475265503e-02 -1.122303456068038940e-01 1.773104667663574219e-01 -7.110642641782760620e-02 -3.381179869174957275e-01 -6.649468094110488892e-02 -1.129948906600475311e-02 -2.865615785121917725e-01 1.900442177429795265e-03 -3.994874060153961182e-01 -4.113575443625450134e-02 -7.660909742116928101e-02 -2.214661240577697754e-01 -9.097561985254287720e-02 1.030086949467658997e-01 -5.411183461546897888e-02 -7.856695353984832764e-02 -2.426427751779556274e-01 -1.554696708917617798e-01 -2.913427054882049561e-01 -3.222746253013610840e-01 4.782333597540855408e-02 2.593148350715637207e-01 -1.112722977995872498e-01 -6.654585152864456177e-02 7.099403440952301025e-02 -1.020685806870460510e-01 1.802052706480026245e-01 2.317770123481750488e-01 1.713183373212814331e-01
-7.386352866888046265e-02 8.867135271430015564e-03 9.289114922285079956e-02 1.023045331239700317e-01 3.349188566207885742e-01 -2.161912471055984497e-01 -2.222040295600891113e-01 -2.261573076248168945e-01 -2.031246200203895569e-02 -1.350795477628707886e-01 -3.142922520637512207e-01 -1.225680559873580933e-01 1.771870404481887817e-01 -1.187569871544837952e-01 -2.608192712068557739e-02 1.145579591393470764e-01 3.712447732686996460e-02 7.962964475154876709e-03 2.864378094673156738e-01 9.119802713394165039e-02 -2.241652160882949829e-01 -2.077917009592056274e-01 7.196717709302902222e-02 1.661860048770904541e-01 -3.305511176586151123e-02 -1.902275532484054565e-01 2.332396656274795532e-01 -1.719894856214523315e-01 3.490215539932250977e-01 -1.509803235530853271e-01 1.886305809020996094e-01 6.850598007440567017e-02
7.892615348100662231e-02 8.932814747095108032e-02 -3.101254701614379883e-01 1.581548154354095459e-02 1.741171032190322876e-01 1.408099532127380371e-01 -4.849216639995574951e-01 3.227386157959699631e-03 -2.166334241628646851e-01 -1.368420869112014771e-01 -2.848107218742370605e-01 -1.557620018720626831e-01 1.190700083971023560e-01 2.555868923664093018e-01 2.924345247447490692e-02 -2.072488069534301758e-01 9.116055816411972046e-02 8.004682138562202454e-03 8.218979090452194214e-02 -2.020830661058425903e-01 -1.590275168418884277e-01 -1.020105741918087006e-02 2.259988635778427124e-01 2.618679106235504150e-01 -2.022218704223632812e-02 -2.166901528835296631e-01 3.017705120146274567e-02 -1.279023736715316772e-01 9.411605447530746460e-02 1.049941629171371460e-01 1.416554600000381470e-01 -6.421171873807907104e-02
-2.142487615346908569e-01 7.102824002504348755e-02 1.130307838320732117e-01 3.871357068419456482e-02 3.947931528091430664e-01 -5.489648133516311646e-02 -3.335315883159637451e-01 -2.901460826396942139e-01 1.011452544480562210e-02 -8.279082179069519043e-02 -2.870842814445495605e-01 -1.260997503995895386e-01 -9.771251678466796875e-02 -5.687479674816131592e-02 -2.357906661927700043e-02 -2.483920156955718994e-01 1.000407785177230835e-01 2.068732231855392456e-01 1.836521476507186890e-01 -1.977717131376266479e-01 -3.915552198886871338e-01 -1.602752250619232655e-03 3.467953577637672424e-02 -4.374886397272348404e-03 1.664990037679672241e-01 -1.873040795326232910e-01 -1.742223948240280151e-01 -7.880216836929321289e-02 2.979950606822967529e-02 -4.168528690934181213e-02 5.670028179883956909e-02 -1.215210482478141785e-01
3.789100050926208496e-02 5.339625105261802673e-02 -1.664011180400848389e-01 -1.099651097320020199e-03 2.486529946327209473e-01 2.306610792875289917e-01 -3.978426456451416016e-01 -2.602225914597511292e-02 4.994414746761322021e-02 -1.543686985969543457e-01 -1.541996896266937256e-01 -4.631837606430053711e-01 2.711475640535354614e-02 -2.008457854390144348e-02 4.591223970055580139e-02 4.346436262130737305e-02 1.643914729356765747e-01 -1.199293583631515503e-01 8.850165456533432007e-02 -7.534938305616378784e-02 -2.257200777530670166e-01 -2.453173398971557617e-01 7.205332070589065552e-02 1.078909188508987427e-01 -1.497883796691894531e-01 -9.244533255696296692e-03 1.669378727674484253e-01 -2.770664989948272705e-01 6.573382765054702759e-02 2.169240266084671021e-01 1.776765733957290649e-01 -1.768479049205780029e-01
-6.826787255704402924e-03 5.694485455751419067e-02 1.196246668696403503e-01 2.173067033290863037e-01 3.560577929019927979e-01 7.328825443983078003e-02 -2.086496651172637939e-01 9.905468672513961792e-02 -1.771839708089828491e-01 -8.873970806598663330e-02 -1.022242680191993713e-01 -6.709755957126617432e-02 7.576411962509155273e-02 -2.545985281467437744e-01 1.786191314458847046e-01 7.775396853685379028e-02 1.177888885140419006e-01 1.376390270888805389e-02 3.901882171630859375e-01 -3.689486160874366760e-02 -4.111491143703460693e-02 -8.404321223497390747e-02 -2.050744593143463135e-01 1.479188203811645508e-01 2.857116796076297760e-02 -4.303858429193496704e-02 5.112002417445182800e-02 -4.324614405632019043e-01 -2.290527373552322388e-01 1.852082833647727966e-02 2.652397453784942627e-01 1.764239519834518433e-01
-2.274666726589202881e-01 -7.652807235717773438e-02 -2.204465307295322418e-02 1.509683486074209213e-02 3.164890408515930176e-01 -5.243802070617675781e-02 -1.820227950811386108e-01 -1.670387685298919678e-01 -1.154365465044975281e-01 -8.076383173465728760e-02 -2.428381890058517456e-01 -3.486440479755401611e-01 4.976692050695419312e-02 4.436886310577392578e-02 -1.421432793140411377e-01 8.288264274597167969e-03 -9.351980686187744141e-02 3.990928456187248230e-02 2.600730061531066895e-01 -4.328161478042602539e-01 -9.134399145841598511e-02 -1.834677606821060181e-01 -1.564018279314041138e-01 2.805376648902893066e-01 1.122759357094764709e-01 5.455183982849121094e-02 1.548156142234802246e-01 -1.999635547399520874e-01 5.624530464410781860e-02 1.556536555290222168e-01 -1.320570707321166992e-01 -1.334528923034667969e-01
-1.053001210093498230e-01 9.592109173536300659e-02 1.725992858409881592e-01 3.740259259939193726e-02 3.518054783344268799e-01 -1.686060577630996704e-01 -2.503191232681274414e-01 -8.636628836393356323e-02 -2.454838603734970093e-01 -5.626673623919487000e-02 -3.444448113441467285e-01 -1.006628498435020447e-01 8.947535604238510132e-02 -1.553093343973159790e-01 3.539112806320190430e-01 -6.418202817440032959e-02 -1.532441079616546631e-01 1.866972446441650391e-01 1.890196651220321655e-01 -1.861653663218021393e-02 -6.393294781446456909e-02 2.683903835713863373e-02 -1.345634311437606812e-01 7.016093283891677856e-02 2.837442159652709961e-01 8.529037237167358398e-02 -7.975627481937408447e-02 2.437212318181991577e-01 -1.267789453268051147e-01 -2.147759050130844116e-01 4.844597075134515762e-03 1.856914609670639038e-01
-2.832314372062683105e-01 -1.998007297515869141e-02 -1.878017485141754150e-01 -8.584353327751159668e-02 5.771254003047943115e-02 6.361002475023269653e-02 -3.131678700447082520e-01 2.548289000988006592e-01 1.271700114011764526e-01 7.888684421777725220e-02 -4.747941717505455017e-02 -8.447428047657012939e-02 3.374567329883575439e-01 1.537493709474802017e-02 1.607744768261909485e-02 2.296695299446582794e-02 -9.369874373078346252e-03 -8.961644954979419708e-03 3.369496464729309082e-01 -3.150411695241928101e-02 -1.998724639415740967e-01 -1.191187463700771332e-02 -2.166090756654739380e-01 1.274839937686920166e-01 1.508067846298217773e-01 -2.644210755825042725e-01 2.427629008889198303e-02 3.243412971496582031e-01 -2.293174266815185547e-01 8.730613440275192261e-02 1.669495701789855957e-01 2.349075376987457275e-01
9.534367918968200684e-02 -5.189162865281105042e-02 -2.526766061782836914e-01 1.821749955415725708e-01 2.711178064346313477e-01 -7.514786720275878906e-02 -4.496028125286102295e-01 -6.174529716372489929e-02 5.651797354221343994e-02 7.213213294744491577e-02 -7.216367125511169434e-02 -3.218727409839630127e-01 1.898151934146881104e-01 1.848230808973312378e-01 -1.072516664862632751e-01 -1.886272430419921875e-01 5.076278746128082275e-02 1.114478036761283875e-01 5.695406720042228699e-02 -2.930130250751972198e-02 9.882117062807083130e-02 1.644136458635330200e-01 -2.248965650796890259e-01 1.780022531747817993e-01 1.004074420779943466e-02 -1.696716994047164917e-01 -2.158556692302227020e-02 -2.320622503757476807e-01 -1.917711347341537476e-01 -1.394001990556716919e-01 6.741862744092941284e-02 2.991227209568023682e-01
2.530753053724765778e-02 2.132691591978073120e-01 8.864057064056396484e-02 -4.264346137642860413e-02 2.223455905914306641e-01 -5.879109259694814682e-03 -4.340822994709014893e-01 -3.345144689083099365e-01 1.085648313164710999e-01 -1.740208715200424194e-01 -2.278035432100296021e-01 -3.335677981376647949e-01 -4.234236851334571838e-02 -5.690606683492660522e-02 -2.208080589771270752e-01 5.749412998557090759e-02 4.521900415420532227e-02 -1.493450403213500977e-01 1.409950703382492065e-01 -8.735584467649459839e-02 -2.494560331106185913e-01 -3.596792817115783691e-01 7.409443147480487823e-03 -9.467387944459915161e-02 -1.597128063440322876e-02 -2.913460694253444672e-02 2.879701741039752960e-02 -2.122714966535568237e-01 -1.217645183205604553e-01 -2.870713546872138977e-02 1.177559196949005127e-01 5.560505762696266174e-02
-6.309063732624053955e-02 7.919905334711074829e-02 6.685909628868103027e-02 -2.968775928020477295e-01 3.949899673461914062e-01 -7.722818106412887573e-02 -3.862396478652954102e-01 9.962483495473861694e-02 1.386332362890243530e-01 2.545646429061889648e-01 -2.032264769077301025e-01 4.024104773998260498e-02 -4.338144883513450623e-02 -3.108704984188079834e-01 -1.902679167687892914e-02 -9.403264522552490234e-02 1.537048369646072388e-01 2.060965597629547119e-01 1.887048035860061646e-01 -2.465415187180042267e-02 -1.159818395972251892e-01 4.148139804601669312e-02 -5.404046922922134399e-02 2.119752019643783569e-01 1.219507828354835510e-01 1.599056869745254517e-01 -2.957628965377807617e-01 1.891875714063644409e-01 -3.724867478013038635e-02 5.153775587677955627e-02 8.123792707920074463e-02 4.107046127319335938e-02
-1.791939139366149902e-02 1.346858441829681396e-01 -1.866606175899505615e-01 -1.762138754129409790e-01 2.343157231807708740e-01 1.293040066957473755e-01 -2.323369979858398438e-01 7.165335118770599365e-02 1.365062315016984940e-02 -9.988673031330108643e-02 -4.385180026292800903e-02 1.085006371140480042e-01 4.272202402353286743e-02 1.159938499331474304e-01 1.734752058982849121e-01 -4.742720127105712891e-01 2.133535295724868774e-01 1.085681393742561340e-01 2.015906274318695068e-01 4.316338151693344116e-02 -9.161021560430526733e-02 -1.877268254756927490e-01 -2.548410892486572266e-01 8.286537602543830872e-03 1.978567428886890411e-02 2.405443340539932251e-01 -4.195091128349304199e-02 -1.435352265834808350e-01 -1.382519602775573730e-01 -1.361570060253143311e-01 -3.993542119860649109e-02 4.030174612998962402e-01
2.717629633843898773e-02 -1.423428058624267578e-01 -9.701359272003173828e-02 -9.760807454586029053e-02 5.338007807731628418e-01 -1.407794356346130371e-01 -1.128236055374145508e-01 -8.425817638635635376e-02 1.030288040637969971e-01 -1.899068057537078857e-02 -2.374520003795623779e-01 -2.945595681667327881e-01 -1.449735909700393677e-01 1.318531483411788940e-01 1.120267435908317566e-01 -1.439227163791656494e-01 -8.271636813879013062e-02 -3.639478608965873718e-02 2.298256903886795044e-01 5.673748441040515900e-03 -2.555825710296630859e-01 3.312061727046966553e-01 -1.364383697509765625e-01 1.029143333435058594e-01 2.660695016384124756e-01 7.167073898017406464e-03 2.698056772351264954e-02 6.861348450183868408e-02 1.346882432699203491e-02 8.656329661607742310e-02 2.457409203052520752e-01 9.524308145046234131e-03
8.406328409910202026e-02 2.131308466196060181e-01 -4.621010646224021912e-02 -1.303222626447677612e-01 5.634664297103881836e-01 -1.922546923160552979e-01 -1.612291336059570312e-01 -1.564906723797321320e-02 -2.299033403396606445e-01 -4.517086967825889587e-02 2.403504401445388794e-02 1.070228405296802521e-02 1.179637387394905090e-01 -2.242719754576683044e-02 4.351949319243431091e-02 1.061549782752990723e-01 2.315793931484222412e-02 2.362469956278800964e-02 1.244209110736846924e-01 1.731287688016891479e-01 -4.475649893283843994e-01 2.218421734869480133e-02 -2.234303057193756104e-01 2.039115875959396362e-01 6.383286416530609131e-02 -8.633200824260711670e-02 -1.492588669061660767e-01 3.719609230756759644e-02 6.694562733173370361e-02 -2.044465839862823486e-01 1.007071062922477722e-01 1.845428645610809326e-01
-9.775248169898986816e-02 -2.085461914539337158e-01 -1.751563549041748047e-01 -7.828140258789062500e-02 2.821878492832183838e-01 9.114988893270492554e-02 -2.116700112819671631e-01 9.797258675098419189e-02 1.411174088716506958e-01 3.674206510186195374e-02 -2.181293517351150513e-01 -2.835468351840972900e-01 3.343798816204071045e-01 -1.645987620577216148e-03 3.005416393280029297e-01 -2.794444561004638672e-01 1.686289161443710327e-01 -1.152976378798484802e-01 1.185016185045242310e-01 -4.585434868931770325e-02 -1.178422868251800537e-01 -8.260091394186019897e-02 -1.703727096319198608e-01 -1.031736955046653748e-01 2.555389404296875000e-01 3.044402599334716797e-01 -4.431803151965141296e-02 -1.960128098726272583e-01 1.542978081852197647e-02 9.350184351205825806e-02 -9.749571979045867920e-02 5.676883086562156677e-02
9.754695743322372437e-02 1.914659440517425537e-01 -1.237630024552345276e-01 -7.110158912837505341e-03 2.078988850116729736e-01 -1.285779327154159546e-01 -3.339032530784606934e-01 1.226512938737869263e-01 -1.550535559654235840e-01 9.865624457597732544e-02 -2.023616880178451538e-01 -1.984918862581253052e-01 9.444154053926467896e-02 1.409920454025268555e-01 3.515882045030593872e-02 -1.547173261642456055e-01 -6.092306599020957947e-02 -1.178196296095848083e-01 -4.264681041240692139e-02 -1.887263059616088867e-01 -5.117667913436889648e-01 -2.088193744421005249e-01 -7.745993882417678833e-02 1.038286387920379639e-01 -7.699483633041381836e-02 -3.957206755876541138e-02 4.882629588246345520e-02 -3.641647100448608398e-01 -1.765284687280654907e-01 -1.561161577701568604e-01 7.672958076000213623e-02 -5.325891822576522827e-02
1.804244816303253174e-01 3.638424277305603027e-01 1.575875133275985718e-01 -3.342913091182708740e-01 2.269649058580398560e-01 -1.648169904947280884e-01 -1.521355062723159790e-01 5.339572206139564514e-02 -1.706360280513763428e-01 4.333662986755371094e-02 -3.585529923439025879e-01 -1.334590315818786621e-01 8.614699542522430420e-02 -1.458778679370880127e-01 -9.151405096054077148e-02 -1.227773874998092651e-01 -6.895087659358978271e-02 5.571785382926464081e-03 1.064391359686851501e-01 -2.712134420871734619e-01 -2.561619579792022705e-01 -1.462481617927551270e-01 -2.572488486766815186e-01 -1.158288121223449707e-01 -5.088135227560997009e-02 1.857508420944213867e-01 8.480649441480636597e-02 -1.657075732946395874e-01 -4.992745071649551392e-02 -1.148103997111320496e-01 -5.228223651647567749e-02 -1.336672455072402954e-01
-5.513354390859603882e-02 1.615318655967712402e-01 1.107622217386960983e-02 -4.424284100532531738e-01 2.768574953079223633e-01 1.423081308603286743e-01 -2.449015378952026367e-01 1.088543906807899475e-01 1.617482900619506836e-01 2.392958402633666992e-01 -3.688381910324096680e-01 -1.794406771659851074e-01 -7.673860061913728714e-03 -2.096851915121078491e-01 1.152514293789863586e-01 5.405458062887191772e-02 -2.875027246773242950e-02 -1.152942553162574768e-01 4.541737958788871765e-02 3.006734512746334076e-02 -1.659548580646514893e-01 2.761757373809814453e-02 -3.284958600997924805e-01 2.068252414464950562e-01 2.407888919115066528e-01 5.307246372103691101e-02 1.214870251715183258e-02 1.441288292407989502e-01 -7.412219047546386719e-02 -4.132958129048347473e-02 5.993336811661720276e-02 7.609531283378601074e-02
8.154781162738800049e-02 7.700116187334060669e-02 -1.417668014764785767e-01 -2.194125652313232422e-01 1.970980018377304077e-01 2.203521579504013062e-01 -1.936377733945846558e-01 9.727370925247669220e-03 -6.393366307020187378e-02 -1.090159267187118530e-01 -3.423028886318206787e-01 -1.135683879256248474e-01 -1.302371919155120850e-01 -2.378659099340438843e-01 -2.092937938868999481e-02 -2.674550050869584084e-03 2.109369635581970215e-01 1.016895100474357605e-02 2.147551178932189941e-01 -3.609910905361175537e-01 -3.626036942005157471e-01 1.930910535156726837e-02 -3.782852366566658020e-02 1.872866004705429077e-01 -8.201659470796585083e-02 3.201224505901336670e-01 7.244051247835159302e-02 -1.564895957708358765e-01 -6.153943389654159546e-02 -1.137868966907262802e-02 1.440590173006057739e-01 1.454482823610305786e-01
-2.439231723546981812e-01 1.276656091213226318e-01 2.305307053029537201e-02 -1.976066529750823975e-01 4.104261994361877441e-01 -2.652401626110076904e-01 -4.783522710204124451e-02 1.679905951023101807e-01 -4.572587460279464722e-02 6.899239867925643921e-02 -6.622894853353500366e-02 -1.683278679847717285e-01 -1.008922681212425232e-01 -2.447877824306488037e-01 -6.640443112701177597e-03 -2.388386726379394531e-01 -1.198261231184005737e-01 -1.915734261274337769e-01 2.327944338321685791e-01 -9.576049447059631348e-02 -2.304690182209014893e-01 -1.883070915937423706e-01 1.079001501202583313e-01 1.821951009333133698e-02 2.284606248140335083e-01 -2.591647207736968994e-01 -7.775868475437164307e-02 1.976946890354156494e-01 -5.236470699310302734e-02 -1.640959233045578003e-01 1.531057618558406830e-02 1.979552954435348511e-01
2.058274894952774048e-01 1.822580844163894653e-01 -9.886495023965835571e-02 -2.187120616436004639e-01 1.520599573850631714e-01 -1.434906870126724243e-01 -1.762979775667190552e-01 -1.453594304621219635e-03 6.309239566326141357e-02 -1.431772261857986450e-01 -1.593046933412551880e-01 -4.409444928169250488e-01 1.281399279832839966e-01 -4.069535061717033386e-02 9.800722450017929077e-02 -1.158208101987838745e-01 -9.228670597076416016e-02 -1.033685430884361267e-01 -1.669597066938877106e-02 -3.912340477108955383e-02 -3.539729118347167969e-01 -3.139957189559936523e-01 -1.943639367818832397e-01 -4.526039958000183105e-02 -1.943272724747657776e-02 1.329695433378219604e-02 -1.093877851963043213e-01 -3.141761124134063721e-01 -1.632582992315292358e-01 -2.868686802685260773e-02 2.434469759464263916e-01 1.546931564807891846e-01
-3.653127700090408325e-02 1.879807114601135254e-01 -3.740491345524787903e-02 -2.048887461423873901e-01 -2.950350195169448853e-02 1.329711228609085083e-01 -1.118589043617248535e-01 2.836460769176483154e-01 -1.555545181035995483e-01 -6.594102829694747925e-02 -1.233015283942222595e-01 -4.905819296836853027e-01 -3.595508635044097900e-02 3.197344392538070679e-02 1.628036499023437500e-01 -1.842685937881469727e-01 1.166603788733482361e-01 4.103897511959075928e-02 2.252572774887084961e-01 -1.231011152267456055e-01 -1.019755676388740540e-01 -1.830344349145889282e-01 -8.685889095067977905e-02 3.149785399436950684e-01 -1.940240710973739624e-02 2.023827731609344482e-01 -4.934689402580261230e-02 -1.769955158233642578e-01 2.274912595748901367e-02 9.871789813041687012e-02 3.657247424125671387e-01 1.013718023896217346e-01
-7.495253533124923706e-02 1.558748781681060791e-01 -1.378643605858087540e-02 -8.549395203590393066e-02 1.867461949586868286e-01 -5.673398077487945557e-02 -2.839021086692810059e-01 -3.342311829328536987e-02 2.077773064374923706e-01 -2.131406515836715698e-01 -7.336365431547164917e-02 -2.715950906276702881e-01 1.674145832657814026e-02 1.997952349483966827e-02 -2.478527426719665527e-01 -1.779468059539794922e-01 -5.016058310866355896e-02 -4.996640235185623169e-02 5.946149304509162903e-02 -3.012144267559051514e-01 -3.769060075283050537e-01 -3.958666026592254639e-01 -2.876221239566802979e-01 5.732595548033714294e-02 2.119808346033096313e-01 -4.970256239175796509e-02 -6.550245732069015503e-02 -5.782212689518928528e-02 -8.432340621948242188e-02 1.195872426033020020e-01 2.882714197039604187e-02 -1.411060392856597900e-01
1.326781213283538818e-01 3.517851000651717186e-03 -1.926597766578197479e-02 -1.635013967752456665e-01 2.100726217031478882e-01 1.959084719419479370e-02 -2.819197773933410645e-01 2.153968662023544312e-01 1.021984666585922241e-01 -1.764533966779708862e-01 -1.460261791944503784e-01 -2.761579751968383789e-01 2.339463680982589722e-02 -4.358226060867309570e-02 -1.898482069373130798e-02 -1.660417020320892334e-01 -2.828617691993713379e-01 3.657982870936393738e-02 3.459527492523193359e-01 -6.995994597673416138e-02 -4.854584038257598877e-01 -1.584555059671401978e-01 -1.542816758155822754e-01 -2.024901211261749268e-01 1.286399215459823608e-01 1.273319721221923828e-01 -2.203717827796936035e-02 -2.048352062702178955e-01 -1.135275512933731079e-02 -3.666353970766067505e-02 1.192795205861330032e-02 8.377061784267425537e-02
-4.187164828181266785e-02 9.355782717466354370e-02 5.258269608020782471e-02 -1.337921023368835449e-01 2.125611007213592529e-01 -9.035464376211166382e-02 -5.499939918518066406e-01 -1.845699697732925415e-01 1.354994773864746094e-01 -3.216814696788787842e-01 -8.534315228462219238e-02 -9.152534604072570801e-02 -1.040308475494384766e-01 9.726228192448616028e-03 -1.096084564924240112e-01 -1.290677953511476517e-02 -5.273457616567611694e-02 -1.720137447118759155e-01 -6.143866479396820068e-02 -2.617562413215637207e-01 -2.565938830375671387e-01 -2.165519446134567261e-01 -3.765991926193237305e-01 -2.614608267322182655e-03 5.640431120991706848e-02 7.559927552938461304e-02 -1.358468085527420044e-01 4.223383590579032898e-02 -4.299880191683769226e-02 1.149599850177764893e-01 1.204958558082580566e-01 1.942457631230354309e-02
1.374302655458450317e-01 6.523825973272323608e-02 -9.748800843954086304e-02 -1.644816994667053223e-01 1.575032919645309448e-01 -2.993555963039398193e-01 -1.545530557632446289e-01 -2.024555802345275879e-01 -2.056411802768707275e-01 3.300393745303153992e-02 -3.771352469921112061e-01 6.056206673383712769e-02 1.586551219224929810e-01 -7.390367984771728516e-02 3.255442157387733459e-02 3.816478699445724487e-02 4.644735530018806458e-02 1.448980420827865601e-01 3.114340640604496002e-02 -4.365850389003753662e-01 -2.730919122695922852e-01 -2.934032082557678223e-01 -2.342750430107116699e-01 9.950026869773864746e-03 7.857810705900192261e-02 8.357913792133331299e-02 2.348987460136413574e-01 -3.041881509125232697e-02 -5.555751174688339233e-02 1.583736836910247803e-01 9.061665087938308716e-02 5.055964365601539612e-02
-1.095913872122764587e-01 8.307692408561706543e-02 8.873879909515380859e-03 4.733403399586677551e-02 4.486445784568786621e-01 -2.508125901222229004e-01 -3.720653653144836426e-01 7.449875585734844208e-03 1.841657608747482300e-02 1.184466183185577393e-01 -1.896246522665023804e-01 1.417590379714965820e-01 8.102516829967498779e-02 -1.047638580203056335e-01 -1.605567932128906250e-01 -6.070787832140922546e-02 -2.016231268644332886e-01 1.722302734851837158e-01 9.258159995079040527e-02 3.070866875350475311e-02 -2.718658149242401123e-01 3.934196382761001587e-02 -3.227533400058746338e-02 1.742297857999801636e-01 2.544102072715759277e-02 3.257773444056510925e-02 5.807778239250183105e-02 -2.545740902423858643e-01 -6.504639983177185059e-02 -3.228558301925659180e-01 8.939219266176223755e-02 2.926294505596160889e-01
1.975167244672775269e-01 1.461770236492156982e-01 -2.025786601006984711e-02 -1.625849753618240356e-01 3.317328393459320068e-01 -2.289341986179351807e-01 -1.386144459247589111e-01 -3.936195373535156250e-02 -2.424359023571014404e-01 -1.515944451093673706e-01 -8.246406167745590210e-02 -2.631649971008300781e-01 -8.826182782649993896e-02 -2.674477994441986084e-01 1.064560189843177795e-01 -1.938278675079345703e-01 -1.118859499692916870e-01 -5.171377956867218018e-02 3.379596173763275146e-01 -9.536106139421463013e-02 -2.756283283233642578e-01 -9.337988495826721191e-02 -3.432811498641967773e-01 8.474699407815933228e-02 -1.441301554441452026e-01 6.847571581602096558e-02 1.071136370301246643e-01 -1.591801196336746216e-01 1.237428486347198486e-01 4.050822928547859192e-02 -1.464034989476203918e-02 1.259438842535018921e-01
-1.286618318408727646e-02 -1.704088151454925537e-01 5.296491831541061401e-02 -3.622999042272567749e-02 1.525910049676895142e-01 5.921515170484781265e-03 -5.997619032859802246e-01 -5.772300646640360355e-04 5.376371741294860840e-02 -2.811862230300903320e-01 -2.836650051176548004e-02 -2.826475501060485840e-01 7.553997635841369629e-02 -3.180025087203830481e-04 6.471719592809677124e-02 -1.026589721441268921e-01 1.145761236548423767e-01 -2.043331414461135864e-01 2.261297404766082764e-01 2.354685962200164795e-02 -1.215246766805648804e-01 -3.256346285343170166e-01 -2.260051667690277100e-01 -1.686543822288513184e-01 6.239787675440311432e-03 -1.315162479877471924e-01 -8.886528015136718750e-02 -1.731351166963577271e-01 -1.288429200649261475e-01 -9.999458678066730499e-03 1.348939985036849976e-01 5.963722243905067444e-02
-7.513548433780670166e-02 -6.051976606249809265e-02 -1.705160886049270630e-01 -9.971506893634796143e-02 1.377384364604949951e-01 -1.021826043725013733e-01 -3.941623270511627197e-01 -8.366864919662475586e-02 1.420514751225709915e-02 -1.417528539896011353e-01 -7.408175733871757984e-04 -1.887555718421936035e-01 3.542298674583435059e-01 -9.005698375403881073e-03 -1.178902313113212585e-01 -3.832707703113555908e-01 1.623998284339904785e-01 3.716656565666198730e-02 4.557157680392265320e-02 -3.047633767127990723e-01 6.735792011022567749e-02 1.666867583990097046e-01 -3.674405813217163086e-01 2.016781568527221680e-01 -8.256430178880691528e-02 -9.973910450935363770e-02 -1.886816322803497314e-01 2.586876973509788513e-02 -4.846288263797760010e-02 -1.521772444248199463e-01 6.558752153068780899e-03 9.116613119840621948e-02
-1.737392693758010864e-01 -1.335112452507019043e-01 -4.020933061838150024e-03 -6.178766861557960510e-02 1.851529777050018311e-01 -1.848683208227157593e-01 -2.798418998718261719e-01 -3.150130212306976318e-01 -9.129100292921066284e-02 -7.717468589544296265e-02 -3.646880984306335449e-01 -3.295011222362518311e-01 2.313840389251708984e-01 -1.342678815126419067e-01 -2.027799785137176514e-01 -2.267475575208663940e-01 -1.719964593648910522e-01 8.847866952419281006e-02 -1.177101507782936096e-01 -7.147035002708435059e-02 -5.686459690332412720e-02 -1.089042499661445618e-01 -2.814541459083557129e-01 2.064613103866577148e-01 6.003331020474433899e-02 -8.168122172355651855e-02 1.608997769653797150e-02 -6.887272931635379791e-03 -7.005669176578521729e-02 1.329176872968673706e-01 2.232672870159149170e-01 -7.666188478469848633e-02
-1.923086643218994141e-01 6.284257024526596069e-02 -9.593635797500610352e-02 -1.848187595605850220e-01 5.277675390243530273e-02 7.991901040077209473e-02 -3.233897387981414795e-01 1.057053580880165100e-01 -1.569609045982360840e-01 -3.871310874819755554e-02 -1.754805743694305420e-01 -1.385626792907714844e-01 2.817023396492004395e-01 2.941177226603031158e-02 -4.454671964049339294e-02 -8.090370148420333862e-02 -6.453711539506912231e-02 -1.498546898365020752e-01 1.999096423387527466e-01 -8.541487157344818115e-02 -9.167774021625518799e-02 4.692459478974342346e-02 3.466052189469337463e-02 7.683933526277542114e-02 1.478032767772674561e-02 4.280053675174713135e-01 -1.574055552482604980e-01 -2.711058259010314941e-01 1.328692734241485596e-01 3.322794139385223389e-01 3.512275218963623047e-01 3.463929146528244019e-02
-1.967288106679916382e-01 -2.442724071443080902e-03 -1.314398944377899170e-01 -1.480277329683303833e-01 4.483066797256469727e-01 4.002200905233621597e-03 -1.612925082445144653e-01 3.369220066815614700e-03 -1.582049578428268433e-02 9.509725123643875122e-02 -3.231335580348968506e-01 7.207023352384567261e-02 2.608811259269714355e-01 -2.378610074520111084e-01 -3.176085650920867920e-02 -3.947221338748931885e-01 1.461430788040161133e-01 4.860031418502330780e-03 2.380945086479187012e-01 -6.737932562828063965e-02 -3.353533893823623657e-02 -1.050646603107452393e-01 1.619985699653625488e-01 -2.715928666293621063e-02 1.579925715923309326e-01 -2.193147391080856323e-01 2.106640934944152832e-01 2.026925086975097656e-01 -2.333280816674232483e-02 1.127067804336547852e-01 -8.049459196627140045e-03 -3.371159732341766357e-02
-1.298041194677352905e-01 2.440009862184524536e-01 2.631643712520599365e-01 5.242175981402397156e-02 4.330311417579650879e-01 -1.794736832380294800e-02 -2.181182354688644409e-01 -2.327493578195571899e-02 -7.806678116321563721e-02 1.113044843077659607e-01 -1.140530705451965332e-01 -1.212910115718841553e-01 2.032578364014625549e-02 -2.494533509016036987e-01 3.410717546939849854e-01 8.500969968736171722e-03 -1.860710978507995605e-01 1.895294636487960815e-01 1.512589901685714722e-01 -4.710558056831359863e-02 -1.173506155610084534e-01 -9.083245880901813507e-03 -1.417649686336517334e-01 1.943771392107009888e-01 2.822590172290802002e-01 1.219517439603805542e-01 -8.399970084428787231e-02 2.213333398103713989e-01 -3.467405587434768677e-02 -1.384193301200866699e-01 1.519965380430221558e-01 1.702439934015274048e-01
1.273960173130035400e-01 9.811876714229583740e-02 -1.063636876642704010e-02 -8.666440844535827637e-03 2.006378918886184692e-01 -1.808005124330520630e-01 -5.436869263648986816e-01 -8.742189966142177582e-03 -6.309138238430023193e-02 -2.809609770774841309e-01 -3.752286359667778015e-02 -1.396760195493698120e-01 -1.832554042339324951e-01 -1.600609719753265381e-01 -1.725083440542221069e-01 -1.555667221546173096e-01 1.070840284228324890e-01 -2.245139479637145996e-01 6.013048812747001648e-03 9.327340871095657349e-02 -1.304859519004821777e-01 -2.401907891035079956e-01 -3.051710128784179688e-01 -1.442843489348888397e-02 1.169474199414253235e-01 -1.104303169995546341e-02 1.551175415515899658e-01 -2.193735539913177490e-01 6.090999022126197815e-02 6.444773077964782715e-02 2.184455841779708862e-01 9.003954380750656128e-02
-7.412172853946685791e-02 1.136069595813751221e-01 -6.811361759901046753e-02 -1.936218328773975372e-02 2.993233501911163330e-01 3.715649945661425591e-03 -3.845980763435363770e-01 -1.195939630270004272e-01 1.271690875291824341e-01 2.429476827383041382e-01 -2.352066934108734131e-01 -1.699858903884887695e-01 2.749692797660827637e-01 2.754567563533782959e-01 7.266099005937576294e-02 2.672620862722396851e-02 -8.078648149967193604e-02 1.490933597087860107e-01 -5.368617922067642212e-02 1.869814246892929077e-01 -1.372681744396686554e-02 -1.950943320989608765e-01 -3.099561631679534912e-01 4.815321415662765503e-02 1.976495236158370972e-02 -2.884182035923004150e-01 4.501473158597946167e-02 -2.105964869260787964e-01 -1.689640618860721588e-02 -8.379244059324264526e-02 -5.939720198512077332e-02 2.526620626449584961e-01
4.567560181021690369e-02 -1.161833032965660095e-01 -1.863803863525390625e-01 -1.567007601261138916e-01 2.234096527099609375e-01 -6.065165996551513672e-02 -3.545821607112884521e-01 5.407564714550971985e-02 -8.746958337724208832e-03 -4.263030365109443665e-02 -3.880992829799652100e-01 -7.755777239799499512e-02 1.310115605592727661e-01 1.009602472186088562e-01 8.228420466184616089e-02 -3.403652906417846680e-01 -1.707801669836044312e-01 1.700872629880905151e-01 2.490195333957672119e-01 -6.548761390149593353e-03 -1.903827637434005737e-01 3.179724141955375671e-02 3.437756299972534180e-01 1.620074659585952759e-01 6.842771917581558228e-02 -1.133696660399436951e-01 1.199470236897468567e-01 -2.090538740158081055e-01 2.112321406602859497e-01 -1.840234734117984772e-02 9.451650828123092651e-02 5.497283861041069031e-02
-7.328549027442932129e-02 6.354914605617523193e-02 -6.874299794435501099e-02 -2.407533079385757446e-01 6.603103876113891602e-01 -5.811956245452165604e-03 -2.308474034070968628e-01 2.569378018379211426e-01 -1.698691397905349731e-02 -8.298954367637634277e-02 -1.339017599821090698e-01 6.215093284845352173e-02 -2.026522904634475708e-02 -2.172284126281738281e-01 -6.025004759430885315e-02 -1.691637486219406128e-01 1.331729292869567871e-01 1.602808684110641479e-01 2.937126159667968750e-02 -3.881302103400230408e-02 1.827498897910118103e-02 -2.885092496871948242e-01 1.186452805995941162e-01 5.543584004044532776e-02 2.342576235532760620e-01 -1.745607554912567139e-01 -9.146075695753097534e-02 3.753364831209182739e-02 7.928215712308883667e-02 -9.238281846046447754e-02 1.394932251423597336e-02 -8.417837321758270264e-02
-1.516629308462142944e-01 2.079309374094009399e-01 -5.021416023373603821e-02 -1.584560424089431763e-01 1.976754367351531982e-01 2.131075412034988403e-02 -2.291781306266784668e-01 -1.835055053234100342e-01 9.393348009325563908e-04 -1.120375394821166992e-01 3.678927570581436157e-02 -3.949199318885803223e-01 -4.228855669498443604e-02 1.427962630987167358e-01 -1.466160863637924194e-01 4.239184781908988953e-02 1.974617987871170044e-01 4.546856507658958435e-02 2.994197607040405273e-01 -2.959114313125610352e-01 -1.187060102820396423e-01 -2.468554675579071045e-01 -6.694328784942626953e-02 3.892303407192230225e-01 7.650051265954971313e-02 1.321419477462768555e-01 -5.185921862721443176e-02 1.382860839366912842e-01 -1.371009051799774170e-01 1.739477664232254028e-01 7.981636375188827515e-02 -1.234090849757194519e-01
-1.964668184518814087e-01 9.779636561870574951e-02 -1.031078174710273743e-01 6.513558328151702881e-02 1.614799201488494873e-01 7.020980864763259888e-02 -3.725628256797790527e-01 -2.964075505733489990e-01 -9.012813866138458252e-02 5.671354383230209351e-02 -5.204105377197265625e-02 -2.322276234626770020e-01 -6.312376260757446289e-02 4.033505916595458984e-02 -9.528352320194244385e-02 1.151415407657623291e-01 1.636849790811538696e-01 -4.969151690602302551e-02 3.051259219646453857e-01 -3.246178925037384033e-01 -1.931845396757125854e-01 -2.337684631347656250e-01 -1.502922177314758301e-01 4.379365742206573486e-01 5.219854414463043213e-02 -3.408314660191535950e-02 -5.127786099910736084e-02 7.453790307044982910e-02 -6.065468490123748779e-02 1.595782339572906494e-01 -7.824321836233139038e-02 -4.414994269609451294e-02
-8.563915640115737915e-02 -1.734682917594909668e-02 -3.639278002083301544e-04 2.604735493659973145e-01 3.046512603759765625e-01 -1.434703730046749115e-02 -2.511848509311676025e-01 7.528656721115112305e-02 -1.297556459903717041e-01 -1.174751073122024536e-01 -2.729398310184478760e-01 -1.094639748334884644e-01 3.124300539493560791e-01 -8.444278687238693237e-02 1.686381101608276367e-01 -1.326688379049301147e-01 -1.323688179254531860e-01 -3.103744052350521088e-02 -1.336555182933807373e-02 -2.806552350521087646e-01 -4.056070465594530106e-03 -2.110747098922729492e-01 -1.982093006372451782e-01 -1.515759062021970749e-02 2.772405445575714111e-01 3.063427805900573730e-01 9.302816540002822876e-02 1.160097345709800720e-01 -1.135261058807373047e-01 -2.350734621286392212e-01 -6.676681339740753174e-02 2.188547253608703613e-01
5.788977816700935364e-02 5.548178777098655701e-02 1.954856142401695251e-02 -1.899725794792175293e-01 2.221029549837112427e-01 -1.350823491811752319e-01 -4.912640154361724854e-01 2.330234646797180176e-01 7.955373078584671021e-02 -1.462735682725906372e-01 -1.014375761151313782e-01 -2.049024552106857300e-01 -8.152515441179275513e-02 1.478658430278301239e-02 -1.607169508934020996e-01 -2.570331692695617676e-01 -9.173906594514846802e-02 1.285648643970489502e-01 9.278469532728195190e-02 -2.705516219139099121e-01 -2.454322725534439087e-01 -6.564649939537048340e-02 -3.835887834429740906e-02 -1.685828268527984619e-01 1.105773001909255981e-01 1.124738603830337524e-01 6.334590166807174683e-02 -2.743198573589324951e-01 -2.568609714508056641e-01 6.111534312367439270e-02 2.496224083006381989e-02 -1.986286640167236328e-01
8.237044326961040497e-03 6.945297867059707642e-02 -2.459625899791717529e-02 -1.779881566762924194e-01 2.562830746173858643e-01 -6.478109955787658691e-02 -3.733136057853698730e-01 -4.758341610431671143e-02 -2.754438668489456177e-02 8.737052977085113525e-02 -3.009649813175201416e-01 -8.567160367965698242e-02 -2.177068293094635010e-01 -2.320339977741241455e-01 -5.484581738710403442e-02 -2.508407533168792725e-01 2.505379021167755127e-01 1.881711371243000031e-02 -4.360637068748474121e-02 -8.703076094388961792e-02 -2.633699476718902588e-01 3.726389631628990173e-02 -3.334790468215942383e-01 6.453123688697814941e-02 -3.218673467636108398e-01 -3.511194884777069092e-02 -7.673154026269912720e-02 1.689608991146087646e-01 2.086627669632434845e-02 5.141028016805648804e-02 1.801159083843231201e-01 -2.105484455823898315e-01
-2.099606841802597046e-01 3.135780394077301025e-01 -1.677959412336349487e-01 -2.553666941821575165e-02 3.397578597068786621e-01 8.166071772575378418e-02 4.111878201365470886e-02 -7.391133159399032593e-02 1.654639840126037598e-01 4.068677127361297607e-02 -1.906639635562896729e-01 -2.498695403337478638e-01 -2.304342947900295258e-02 1.117903832346200943e-02 -1.090005114674568176e-01 -2.275659590959548950e-01 1.458085924386978149e-01 7.357587665319442749e-02 3.171235620975494385e-01 -2.110925912857055664e-01 -3.767577111721038818e-01 -1.803098022937774658e-01 1.091638021171092987e-02 -1.786170527338981628e-02 2.165503799915313721e-01 -2.637844383716583252e-01 4.570513591170310974e-02 -1.227297559380531311e-01 1.349586397409439087e-01 4.785121232271194458e-02 2.099008485674858093e-02 -7.814430445432662964e-02
1.148042529821395874e-01 1.915465891361236572e-01 -1.723984628915786743e-01 -4.189004600048065186e-01 2.638776898384094238e-01 -2.385577708482742310e-01 -4.484719336032867432e-01 2.095249295234680176e-01 -1.694779843091964722e-02 6.097409501671791077e-02 -2.906804680824279785e-01 1.041678562760353088e-01 4.566586390137672424e-02 -3.563631325960159302e-02 -8.448691666126251221e-02 -9.265602380037307739e-02 -6.449928879737854004e-02 -1.728943176567554474e-02 2.104696780443191528e-01 -1.533072739839553833e-01 1.740338504314422607e-01 -2.217143923044204712e-01 -1.768014878034591675e-01 6.523128133267164230e-03 -1.345042139291763306e-01 4.955597966909408569e-02 3.146038623526692390e-03 -2.817464992403984070e-02 2.532956190407276154e-02 1.983508169651031494e-01 1.246289629489183426e-02 1.021546646952629089e-01
-9.406091272830963135e-02 -1.794953644275665283e-01 1.839311867952346802e-01 3.479379788041114807e-02 3.151091635227203369e-01 -2.673330344259738922e-02 -2.988278865814208984e-01 -1.684309244155883789e-01 -4.175683483481407166e-02 -9.308325499296188354e-02 -3.839569389820098877e-01 -4.580144882202148438e-01 -3.798872232437133789e-02 -2.426020987331867218e-02 -7.483913749456405640e-02 -2.282642424106597900e-01 -1.280107349157333374e-01 -4.545051977038383484e-02 2.561258971691131592e-01 -2.214046567678451538e-01 -1.215125769376754761e-01 -4.174064379185438156e-03 -6.599230319261550903e-02 1.110555753111839294e-01 1.515398640185594559e-02 2.014951109886169434e-01 1.402843594551086426e-01 -6.939871609210968018e-02 -2.584589645266532898e-02 6.392887234687805176e-02 -1.880767941474914551e-01 -9.420242905616760254e-02
2.935248054563999176e-02 2.535003982484340668e-02 -5.707001686096191406e-02 3.575571626424789429e-02 3.874451518058776855e-01 4.287130758166313171e-02 -3.492514789104461670e-01 -1.997253149747848511e-01 7.138751447200775146e-02 -7.951943576335906982e-02 5.298908334225416183e-03 -1.777120530605316162e-01 6.015036255121231079e-02 3.609090149402618408e-01 -4.323342069983482361e-02 7.446257770061492920e-02 3.463205322623252869e-02 1.110337525606155396e-01 3.065156340599060059e-01 -2.548077702522277832e-01 -1.307808607816696167e-01 -1.482850015163421631e-01 -1.172169893980026245e-01 3.026878535747528076e-01 2.103757299482822418e-02 1.152350082993507385e-01 -2.169937938451766968e-01 -2.908225357532501221e-02 -1.439487487077713013e-01 2.684074044227600098e-01 1.041636690497398376e-01 -1.170432120561599731e-01
1.138144508004188538e-01 -4.825538396835327148e-02 1.051951274275779724e-01 -1.312136352062225342e-01 1.727905422449111938e-01 -6.009572371840476990e-02 -4.382550418376922607e-01 -5.007020384073257446e-02 -1.894921958446502686e-01 -2.001903206110000610e-01 -2.871901355683803558e-02 -3.264623582363128662e-01 4.641106352210044861e-02 2.676795795559883118e-02 -8.412956446409225464e-02 -2.473575174808502197e-01 -5.894849821925163269e-02 -5.898187682032585144e-02 -8.143336325883865356e-02 -1.064905673265457153e-01 -2.299156785011291504e-01 -2.909367978572845459e-01 -1.958473771810531616e-01 -1.356745958328247070e-01 2.071474641561508179e-01 -1.388672739267349243e-01 -9.600234031677246094e-02 -1.057384163141250610e-01 -1.441780328750610352e-01 1.467455774545669556e-01 3.125852644443511963e-01 1.790394634008407593e-01
2.170510888099670410e-01 2.453693896532058716e-01 -1.501634716987609863e-01 -3.016256690025329590e-01 2.408041954040527344e-01 3.234566003084182739e-02 -3.107267022132873535e-01 5.090158432722091675e-02 1.590834744274616241e-02 2.659410238265991211e-01 -1.973204314708709717e-01 -2.022399902343750000e-01 9.309920668601989746e-02 -1.806953400373458862e-01 -7.908529043197631836e-02 -5.326116830110549927e-02 2.504155933856964111e-01 -6.454029679298400879e-02 2.125588357448577881e-01 -5.706707015633583069e-02 -3.888199478387832642e-02 8.678197115659713745e-02 -2.714967131614685059e-01 9.352600574493408203e-02 5.172076821327209473e-02 -2.728639915585517883e-02 1.344609707593917847e-01 4.114758372306823730e-01 -6.284428387880325317e-02 -7.620146870613098145e-02 7.837296277284622192e-02 7.896319776773452759e-02
-2.543841116130352020e-02 6.496200710535049438e-02 -2.149133086204528809e-01 1.122826859354972839e-01 4.441093206405639648e-01 -3.861467838287353516e-01 -2.642937600612640381e-01 1.331549584865570068e-01 1.300290226936340332e-02 -2.170082479715347290e-01 -1.419386565685272217e-01 5.383418872952461243e-02 1.768752336502075195e-01 -7.542728632688522339e-02 1.067780032753944397e-01 -4.344826564192771912e-02 -6.241962686181068420e-02 -7.617973536252975464e-02 1.751187890768051147e-01 -1.116773486137390137e-01 -3.516661226749420166e-01 1.268325746059417725e-01 -1.018459945917129517e-01 1.603713631629943848e-01 -2.348025143146514893e-01 1.700158417224884033e-02 7.019294053316116333e-02 -1.061441451311111450e-01 -2.372801452875137329e-01 -1.725361566059291363e-03 1.192362233996391296e-01 -1.049851402640342712e-01
-8.353995531797409058e-02 8.703134208917617798e-02 9.585497528314590454e-02 -2.212034463882446289e-01 3.570509850978851318e-01 -7.960534095764160156e-02 -4.388125240802764893e-01 -2.338153570890426636e-01 2.355176806449890137e-01 -4.209106862545013428e-01 -5.265611782670021057e-02 9.082958102226257324e-02 -3.070105332881212234e-03 8.059486746788024902e-02 9.392991662025451660e-02 -1.222764775156974792e-01 1.129294410347938538e-01 9.484507143497467041e-02 2.748794257640838623e-01 -1.250177528709173203e-02 -2.288836687803268433e-01 1.269031018018722534e-01 -2.273158635944128036e-03 5.721848458051681519e-02 4.632224328815937042e-03 1.553810946643352509e-02 1.767339110374450684e-01 -2.145818918943405151e-01 1.089188829064369202e-01 -9.127473086118698120e-02 5.589932948350906372e-02 -4.738642647862434387e-02
-1.744771935045719147e-02 9.606637060642242432e-02 -1.873418986797332764e-01 -4.320659041404724121e-01 1.459987740963697433e-02 2.682234719395637512e-02 -2.248339504003524780e-01 7.794539630413055420e-02 -1.477912813425064087e-01 -2.158960103988647461e-01 -3.203859180212020874e-02 -2.182287424802780151e-01 1.149381697177886963e-02 -7.769768685102462769e-02 5.293027684092521667e-02 -8.883070200681686401e-02 1.639245599508285522e-01 -4.146130755543708801e-02 1.622108817100524902e-01 -2.049016803503036499e-01 -2.111974805593490601e-01 -2.492158561944961548e-01 1.595728695392608643e-01 2.706089317798614502e-01 -2.403247654438018799e-01 1.287178099155426025e-01 8.116032183170318604e-02 -1.057867705821990967e-01 -2.202007547020912170e-02 2.383865714073181152e-01 3.192311823368072510e-01 1.534556150436401367e-01
-1.358717232942581177e-01 -1.033837422728538513e-01 -7.952705770730972290e-02 -1.140739768743515015e-01 4.075648188591003418e-01 -1.354206651449203491e-01 -4.069019109010696411e-02 -2.014396935701370239e-01 -1.042055115103721619e-01 -1.381713151931762695e-01 -3.131373524665832520e-01 -1.884214282035827637e-01 2.224008589982986450e-01 1.273393779993057251e-01 -1.081338152289390564e-01 -2.337479144334793091e-01 -8.420342952013015747e-02 7.975973188877105713e-02 -3.932792320847511292e-02 9.869255870580673218e-02 -2.061384767293930054e-01 9.410609491169452667e-03 -1.909162700176239014e-01 3.276515305042266846e-01 1.850061118602752686e-01 -7.138161361217498779e-02 2.863638103008270264e-03 -1.785678416490554810e-01 -3.448886796832084656e-02 3.452584743499755859e-01 1.132803335785865784e-01 1.172524914145469666e-01
-1.694579124450683594e-01 4.452763795852661133e-01 -1.440650783479213715e-02 -3.478104993700981140e-02 3.066188693046569824e-01 2.057763189077377319e-01 -1.054487079381942749e-01 -3.158742785453796387e-01 -2.964271977543830872e-02 5.445075407624244690e-02 -3.473995029926300049e-01 1.893496513366699219e-02 -3.892156854271888733e-02 1.058251038193702698e-01 -9.379766136407852173e-02 -5.515153706073760986e-02 1.443440169095993042e-01 1.292046308517456055e-01 2.199243605136871338e-01 -8.146222680807113647e-02 -2.217834293842315674e-01 -1.286907792091369629e-01 -1.242805346846580505e-01 2.382174432277679443e-01 8.428049087524414062e-02 -1.082714349031448364e-01 4.762073233723640442e-02 -2.903677225112915039e-01 -8.001797646284103394e-02 8.220231533050537109e-02 6.651770323514938354e-02 1.463983207941055298e-01
-1.524734795093536377e-01 1.478403806686401367e-01 -2.101458422839641571e-02 -2.405929565429687500e-01 2.120418995618820190e-01 1.580428332090377808e-01 -2.379776686429977417e-01 -1.195864845067262650e-02 -2.706601619720458984e-01 -1.193500459194183350e-01 -1.806158721446990967e-01 -3.590620681643486023e-02 3.051910102367401123e-01 1.351018100976943970e-01 1.675397157669067383e-01 -1.138535067439079285e-01 -4.319040104746818542e-02 -4.092813283205032349e-02 7.441890984773635864e-02 -1.920746415853500366e-01 -6.742566078901290894e-02 1.568588316440582275e-01 -1.186727359890937805e-01 8.812963217496871948e-02 2.816018462181091309e-02 2.210167944431304932e-01 -1.275512576103210449e-01 -2.692306041717529297e-01 1.419345885515213013e-01 3.980966210365295410e-01 8.964914083480834961e-02 2.719969153404235840e-01
4.018597677350044250e-02 4.500865563750267029e-02 5.061834678053855896e-02 -1.087204217910766602e-01 4.947658479213714600e-01 -3.035211861133575439e-01 -1.604463011026382446e-01 1.436964422464370728e-01 -2.297944873571395874e-01 1.669029295444488525e-01 -1.883868128061294556e-01 -2.682685479521751404e-02 7.747934758663177490e-02 -2.084093093872070312e-01 8.353089541196823120e-02 -2.664084434509277344e-01 2.583098709583282471e-01 -7.135095447301864624e-02 1.616708338260650635e-01 1.084718480706214905e-01 -8.315103501081466675e-02 9.262385964393615723e-02 -1.784862950444221497e-02 -1.846284568309783936e-01 1.911355108022689819e-01 -2.366283684968948364e-01 -4.973636195063591003e-02 1.104460377246141434e-02 8.831059187650680542e-02 1.117529198527336121e-01 2.727681696414947510e-01 7.055407762527465820e-02
-2.390034310519695282e-02 -5.010101944208145142e-02 -1.914301514625549316e-01 4.064216837286949158e-02 2.831193804740905762e-01 8.090636134147644043e-02 -4.567515254020690918e-01 -1.464983522891998291e-01 -5.723879858851432800e-02 -1.394602209329605103e-01 8.045946247875690460e-03 -7.627305109053850174e-03 -2.280611395835876465e-01 -1.101418118923902512e-02 -2.177604883909225464e-01 6.311561167240142822e-02 8.736205846071243286e-02 -1.971580274403095245e-02 2.821418941020965576e-01 -2.076264917850494385e-01 -2.678745985031127930e-01 -7.077349722385406494e-02 -2.802526652812957764e-01 1.647162586450576782e-01 2.207671701908111572e-01 -2.753139846026897430e-02 -1.865818351507186890e-01 3.717989102005958557e-02 1.750864386558532715e-01 -1.988282985985279083e-02 1.834706366062164307e-01 2.277603000402450562e-01
-5.891793221235275269e-02 5.228684842586517334e-02 -7.518065720796585083e-02 -2.162261903285980225e-01 1.444853246212005615e-01 -1.672431454062461853e-02 -2.167960107326507568e-01 2.132515162229537964e-01 -6.965833902359008789e-02 -3.220350146293640137e-01 -3.334761261940002441e-01 -1.948403120040893555e-01 1.532755643129348755e-01 -9.427681565284729004e-02 2.211922779679298401e-02 -1.731653809547424316e-01 -1.216511875391006470e-01 8.741154521703720093e-02 1.261251419782638550e-01 -8.212179690599441528e-02 -4.783038198947906494e-01 -6.117520481348037720e-02 1.445203721523284912e-01 3.304692804813385010e-01 -1.788228750228881836e-01 -8.393068611621856689e-02 1.007303595542907715e-01 -1.407511532306671143e-01 1.904658228158950806e-02 1.385770440101623535e-01 5.661365576088428497e-03 -1.043514311313629150e-01
-1.929427683353424072e-01 1.256095129065215588e-03 -2.753087580204010010e-01 -3.713633716106414795e-01 4.957087039947509766e-01 -2.394145727157592773e-01 -2.748152315616607666e-01 3.366976603865623474e-02 -2.335357069969177246e-01 1.514622122049331665e-01 -1.903598457574844360e-01 5.487554520368576050e-02 -1.159558668732643127e-01 8.769664168357849121e-02 -8.835477381944656372e-02 1.274359524250030518e-01 5.264405161142349243e-02 -1.277169138193130493e-01 -2.112893201410770416e-02 -1.510279178619384766e-01 1.935265585780143738e-02 -2.106534093618392944e-01 -1.247575730085372925e-01 4.711026325821876526e-02 -1.880794763565063477e-01 3.734074532985687256e-02 -9.046182036399841309e-02 4.775743559002876282e-02 -1.011199131608009338e-02 4.427329450845718384e-02 1.650036126375198364e-01 1.614262163639068604e-01
-1.661080271005630493e-01 -6.960007548332214355e-02 -5.251676589250564575e-02 -6.873804330825805664e-02 2.537245154380798340e-01 -3.141798973083496094e-01 -1.576050668954849243e-01 1.202193647623062134e-01 4.661250486969947815e-02 -8.819745481014251709e-02 1.870420575141906738e-01 -2.342429161071777344e-01 4.899822175502777100e-01 4.743600264191627502e-02 -1.004348397254943848e-01 -3.489760756492614746e-01 -1.927148364484310150e-02 1.865639984607696533e-01 7.360074669122695923e-02 5.324323847889900208e-02 -6.705429404973983765e-02 -1.428400427103042603e-01 -7.555733621120452881e-02 1.105765625834465027e-01 3.642270714044570923e-02 -1.616843603551387787e-02 2.896033525466918945e-01 -5.099425464868545532e-02 -2.117507308721542358e-01 -3.253068402409553528e-02 2.354430556297302246e-01 8.966593444347381592e-02
-1.064662784337997437e-01 -1.352978944778442383e-01 -2.490712553262710571e-01 8.369912207126617432e-02 6.970230489969253540e-02 -1.572526693344116211e-01 -2.618243694305419922e-01 2.332301586866378784e-01 -3.011511825025081635e-02 5.762436985969543457e-02 -2.955954074859619141e-01 7.824274897575378418e-02 4.129243493080139160e-01 -9.900303930044174194e-02 -2.943530865013599396e-02 -2.158284783363342285e-01 3.186532855033874512e-01 9.057478047907352448e-03 2.406880557537078857e-01 -1.754661351442337036e-01 -7.318583130836486816e-02 4.978821054100990295e-02 3.922407329082489014e-02 2.054560035467147827e-01 5.759970098733901978e-02 8.486582338809967041e-02 -6.490746513009071350e-03 1.850798279047012329e-01 9.471957385540008545e-02 9.721050970256328583e-03 2.125804722309112549e-01 2.868790030479431152e-01
1.736241877079010010e-01 5.194236710667610168e-02 6.313790380954742432e-02 3.017315082252025604e-02 4.740045368671417236e-01 -3.775124251842498779e-02 -1.027305796742439270e-01 5.398315191268920898e-02 -9.012512862682342529e-02 4.659821838140487671e-02 -1.185934767127037048e-01 -9.534535557031631470e-02 1.569164395332336426e-01 1.018038466572761536e-01 -1.544728279113769531e-01 -2.721121311187744141e-01 9.371238201856613159e-02 -6.765737663954496384e-03 1.414912343025207520e-01 9.527797996997833252e-02 -2.477835863828659058e-01 -8.401421457529067993e-02 -1.629172414541244507e-01 2.478098869323730469e-01 1.422912031412124634e-01 1.983855068683624268e-01 -2.400269508361816406e-01 2.557830214500427246e-01 -2.732959985733032227e-01 -9.066670387983322144e-02 1.311462819576263428e-01 2.815309464931488037e-01
3.197016194462776184e-02 1.957202851772308350e-01 -2.103567570447921753e-01 -4.138679802417755127e-01 3.604918420314788818e-01 -9.772315621376037598e-02 -3.533540070056915283e-01 1.965108066797256470e-01 -2.061462253332138062e-01 8.519275486469268799e-02 -2.473030835390090942e-01 3.630550345405936241e-03 1.865257769823074341e-01 -1.713192090392112732e-02 3.360209614038467407e-02 2.446550689637660980e-02 1.098158210515975952e-02 -9.574778378009796143e-02 4.471559543162584305e-03 -2.041095942258834839e-01 1.892923265695571899e-01 -2.067072093486785889e-01 -2.272510975599288940e-01 -1.270544379949569702e-01 -8.730036020278930664e-02 -5.084666423499584198e-03 -1.584401726722717285e-02 -9.489741176366806030e-02 -2.021601200103759766e-01 1.278245747089385986e-01 3.498721867799758911e-02 1.475334912538528442e-01
4.671665653586387634e-02 2.802284955978393555e-01 -1.707330495119094849e-01 -2.033590376377105713e-01 1.309080421924591064e-01 -1.663912683725357056e-01 -5.552204251289367676e-01 1.121112182736396790e-01 -1.038706749677658081e-01 2.106847614049911499e-02 -1.857830025255680084e-02 2.921079844236373901e-02 1.969631016254425049e-01 -4.420223459601402283e-02 -3.896872326731681824e-02 -8.130878955125808716e-02 -1.624622344970703125e-01 -1.119263693690299988e-01 1.424606740474700928e-01 1.294645369052886963e-01 7.794976234436035156e-03 -1.134001538157463074e-01 -1.833167672157287598e-01 -1.083897054195404053e-01 6.922227144241333008e-02 -2.174414545297622681e-01 1.051411256194114685e-01 2.215534448623657227e-01 -1.429224461317062378e-01 1.095525845885276794e-01 1.027667522430419922e-01 3.638131022453308105e-01
-1.706601493060588837e-02 9.614761918783187866e-02 5.202554166316986084e-02 -2.023448050022125244e-01 1.292614787817001343e-01 2.113720215857028961e-02 -5.050850510597229004e-01 -1.507643908262252808e-01 -1.570397615432739258e-02 -3.147894144058227539e-01 -3.288904204964637756e-02 -3.192812204360961914e-01 8.471581153571605682e-03 1.370634436607360840e-01 -1.152015253901481628e-01 -2.797340750694274902e-01 3.008565492928028107e-02 -5.903406068682670593e-02 -3.861960396170616150e-02 -9.084846079349517822e-02 -1.354758441448211670e-01 -2.829755544662475586e-01 -2.039035111665725708e-01 -5.944444984197616577e-02 9.829837083816528320e-02 -7.884787768125534058e-02 -7.487150281667709351e-02 -7.765199244022369385e-02 -2.474061399698257446e-01 1.698955893516540527e-01 2.370811253786087036e-01 8.720695972442626953e-02
-2.660193946212530136e-03 -1.939036250114440918e-01 1.006678417325019836e-01 -2.190687507390975952e-02 4.631229639053344727e-01 -1.776567697525024414e-01 -1.355466395616531372e-01 -1.250031590461730957e-01 -1.613157391548156738e-01 -8.118653297424316406e-02 -2.664439678192138672e-01 -1.767091900110244751e-01 1.090614199638366699e-01 6.298673897981643677e-02 1.255677938461303711e-01 -1.742688268423080444e-01 -8.879971504211425781e-02 -1.557982992380857468e-02 4.881113022565841675e-02 1.059056594967842102e-01 -2.573643922805786133e-01 1.532923579216003418e-01 -2.549980022013187408e-02 2.857403457164764404e-01 3.081619739532470703e-02 -5.495784431695938110e-02 -2.702339887619018555e-01 8.511219173669815063e-02 -7.417206466197967529e-02 3.323376774787902832e-01 2.480385005474090576e-01 1.394026130437850952e-01
1.387187391519546509e-01 2.067196518182754517e-01 -4.957167804241180420e-02 1.267300844192504883e-01 2.692961394786834717e-01 2.282834798097610474e-02 -4.165379106998443604e-01 -2.296156585216522217e-01 1.851773113012313843e-01 1.653361916542053223e-01 -2.223516553640365601e-01 -1.530243158340454102e-01 1.987686157226562500e-01 -1.147773675620555878e-02 7.730901986360549927e-02 -1.064856946468353271e-01 1.424419581890106201e-01 1.790553182363510132e-01 1.851138174533843994e-01 -3.741151839494705200e-02 7.711706310510635376e-02 1.705911457538604736e-01 -2.822098731994628906e-01 1.280460804700851440e-01 -1.449278276413679123e-02 -1.886853128671646118e-01 -2.511160373687744141e-01 -1.761802732944488525e-01 -1.706201732158660889e-01 1.121874060481786728e-02 -9.707118570804595947e-02 2.027874439954757690e-01
6.488360930234193802e-03 1.898574382066726685e-01 -3.637838363647460938e-02 -1.307654976844787598e-01 3.042300045490264893e-01 -9.449540078639984131e-02 -2.157758772373199463e-01 -1.215092167258262634e-01 -4.618134722113609314e-02 -4.318681731820106506e-02 -2.653308212757110596e-01 -1.995321661233901978e-01 3.019341230392456055e-01 -1.014704070985317230e-02 4.616240411996841431e-02 -1.206493452191352844e-01 -7.980380952358245850e-02 8.089938759803771973e-02 9.198441356420516968e-02 2.137102633714675903e-01 1.042205095291137695e-01 -1.289110630750656128e-01 -2.964494824409484863e-01 -9.113196283578872681e-02 1.568275094032287598e-01 6.107073649764060974e-02 -5.141524015925824642e-04 3.919443860650062561e-02 3.475842177867889404e-01 -1.733557730913162231e-01 4.348006248474121094e-01 -4.597451072186231613e-03
-9.503593295812606812e-02 1.159798428416252136e-01 -2.446114458143711090e-02 1.367302089929580688e-01 3.124709725379943848e-01 -1.285735368728637695e-01 -5.210773944854736328e-01 -2.122062891721725464e-01 -1.506396979093551636e-01 -6.045793648809194565e-03 -2.429941296577453613e-01 -1.797731369733810425e-01 4.389146715402603149e-02 1.249829083681106567e-01 -1.404938697814941406e-01 6.687566637992858887e-02 -2.129381522536277771e-02 3.244353085756301880e-02 -1.432540919631719589e-02 3.166947513818740845e-02 -2.712118923664093018e-01 -2.502593696117401123e-01 8.315587043762207031e-02 -1.407410800457000732e-01 3.739174455404281616e-02 -1.352842301130294800e-01 -3.115970455110073090e-02 -3.473813831806182861e-01 -2.123443782329559326e-01 8.971673250198364258e-02 9.124911576509475708e-02 5.671404674649238586e-02
5.606396496295928955e-02 1.296944171190261841e-01 -9.880167990922927856e-02 -2.910427749156951904e-01 5.173594877123832703e-02 -1.041662245988845825e-01 -2.300199866294860840e-01 1.875437200069427490e-01 -1.704264879226684570e-01 1.104252692312002182e-02 6.246502976864576340e-03 -3.734454810619354248e-01 2.218928635120391846e-01 -1.087782680988311768e-01 1.450687944889068604e-01 -1.075131073594093323e-01 7.431611418724060059e-02 -4.571897536516189575e-02 1.817264109849929810e-01 -1.325246393680572510e-01 -2.535794675350189209e-01 -2.425777912139892578e-01 1.339381188154220581e-01 2.172559946775436401e-01 -5.655869096517562866e-02 2.163000255823135376e-01 9.859183803200721741e-03 -3.822052776813507080e-01 1.146608963608741760e-01 1.667686253786087036e-01 1.946267485618591309e-01 1.144626643508672714e-02
7.964086532592773438e-02 1.116117388010025024e-01 -4.454461857676506042e-03 7.056312263011932373e-02 1.818037480115890503e-01 -2.846237123012542725e-01 -5.187580585479736328e-01 -2.985097467899322510e-02 -2.096242755651473999e-01 -2.554337382316589355e-01 -3.597661107778549194e-02 -1.515012513846158981e-02 -3.949695825576782227e-02 -2.154915928840637207e-01 -3.871414065361022949e-02 1.390269100666046143e-01 -1.654634773731231689e-01 -1.372142583131790161e-01 1.700987815856933594e-01 -2.276451587677001953e-01 -4.171902239322662354e-01 -7.739701122045516968e-02 -1.432742476463317871e-01 -1.061824411153793335e-01 1.196339949965476990e-01 1.376596838235855103e-01 1.054607238620519638e-02 -5.830679833889007568e-02 -6.250073760747909546e-02 1.621662527322769165e-01 6.992138177156448364e-02 4.395211860537528992e-02
1.020175442099571228e-01 1.151543781161308289e-01 -1.524447649717330933e-02 -1.394139230251312256e-01 1.879448592662811279e-01 -1.314402669668197632e-01 -4.072740375995635986e-01 8.983570337295532227e-02 1.744545847177505493e-01 -9.750091284513473511e-02 3.800397366285324097e-02 -3.700127005577087402e-01 4.685597494244575500e-03 -7.589485496282577515e-02 -1.108138486742973328e-01 -4.532530158758163452e-02 7.759155333042144775e-02 -1.148775219917297363e-01 3.442066907882690430e-01 2.338805496692657471e-01 -2.488719224929809570e-01 -2.534820139408111572e-01 -3.226058185100555420e-01 6.374334543943405151e-02 -1.067781820893287659e-02 -2.438935637474060059e-02 2.118367329239845276e-02 -7.732412219047546387e-02 1.982036978006362915e-01 -8.867656439542770386e-02 1.151924803853034973e-01 1.934741735458374023e-01
1.467929035425186157e-01 -5.654543172568082809e-03 -1.261545866727828979e-01 -1.166433095932006836e-01 2.595594227313995361e-01 3.808528557419776917e-02 -2.618288397789001465e-01 1.119050383567810059e-02 -1.192007511854171753e-01 7.593779265880584717e-02 -2.399104535579681396e-01 -2.768810093402862549e-01 1.251650303602218628e-01 4.735530540347099304e-02 -8.361489512026309967e-03 -1.381961554288864136e-01 3.027434945106506348e-01 -2.465447187423706055e-01 3.271311055868864059e-03 -2.397232204675674438e-01 -4.333809614181518555e-01 -1.309613138437271118e-01 -1.738993227481842041e-01 2.811348624527454376e-02 1.116804927587509155e-01 1.023866981267929077e-01 1.422162353992462158e-01 4.415774345397949219e-02 -3.395679965615272522e-02 -2.160801738500595093e-01 -2.596749961376190186e-01 1.174848154187202454e-01
-2.163596153259277344e-01 1.605446040630340576e-01 -9.622733294963836670e-02 -7.843074947595596313e-02 5.140313506126403809e-01 -1.848946064710617065e-01 -1.138307154178619385e-01 5.341626331210136414e-02 -3.645840659737586975e-02 -1.293139457702636719e-01 -3.096131384372711182e-01 5.159898102283477783e-02 6.511400640010833740e-02 -2.530415356159210205e-01 4.381795413792133331e-03 7.130837440490722656e-02 2.366087138652801514e-01 -1.268919855356216431e-01 2.803464531898498535e-01 -2.568218111991882324e-02 -1.517818272113800049e-01 -1.038063988089561462e-01 -1.889693737030029297e-02 -5.194225162267684937e-02 2.311614602804183960e-01 -2.957943975925445557e-01 -1.014334615319967270e-02 2.037824690341949463e-01 9.327989071607589722e-02 1.617373079061508179e-01 -4.039230570197105408e-02 2.388793043792247772e-02
-2.973977625370025635e-01 -2.163065075874328613e-01 -2.850688397884368896e-01 -1.477099806070327759e-01 2.558217048645019531e-01 -1.550517324358224869e-02 -4.322738349437713623e-01 -1.059382185339927673e-01 -3.982526063919067383e-02 -1.564783602952957153e-01 -2.829680442810058594e-01 -1.223744079470634460e-02 1.372341364622116089e-01 1.350287795066833496e-01 -2.075649201869964600e-01 -5.155803635716438293e-03 -4.007770121097564697e-02 -1.414230763912200928e-01 -9.788225591182708740e-02 -2.233488857746124268e-01 -2.248619794845581055e-01 1.618787199258804321e-01 1.115208342671394348e-01 1.518775969743728638e-01 -1.100121587514877319e-01 -1.633833050727844238e-01 7.397685945034027100e-02 -1.953412741422653198e-01 -3.280258923768997192e-02 -5.045141652226448059e-02 1.317650675773620605e-01 1.212117150425910950e-01
-5.366387590765953064e-02 3.857214450836181641e-01 5.120279639959335327e-02 -1.926356405019760132e-01 3.658327758312225342e-01 -1.945143938064575195e-01 -2.080123126506805420e-01 2.042421847581863403e-01 7.625359296798706055e-02 1.006336300633847713e-03 4.482832551002502441e-02 -2.216880470514297485e-01 3.492246568202972412e-01 4.525266960263252258e-02 2.424899935722351074e-01 5.295717343688011169e-02 8.892653882503509521e-02 -8.592385053634643555e-02 -9.551102668046951294e-02 1.348240375518798828e-01 -1.679734140634536743e-01 -4.161961004137992859e-02 -2.477057129144668579e-01 -1.099459975957870483e-01 1.717282831668853760e-01 1.963181793689727783e-02 1.114940196275711060e-01 -1.841675937175750732e-01 -1.448145508766174316e-01 2.370977401733398438e-01 6.777316331863403320e-02 7.337980717420578003e-02
-2.136869914829730988e-02 2.139826565980911255e-01 -2.404882311820983887e-01 -1.116481199860572815e-01 2.648966014385223389e-01 1.325582563877105713e-01 -1.848761290311813354e-01 -2.460149526596069336e-01 1.550278067588806152e-01 -1.083478331565856934e-01 1.332883387804031372e-01 -2.544476687908172607e-01 1.170855239033699036e-01 -1.843436621129512787e-02 -1.650193929672241211e-01 -3.056866303086280823e-02 2.912095189094543457e-02 1.714191399514675140e-02 3.637360036373138428e-01 -8.707469701766967773e-02 -3.926994279026985168e-02 -3.057616055011749268e-01 -3.022479116916656494e-01 2.464909702539443970e-01 7.693038880825042725e-02 2.904083579778671265e-02 -5.822470039129257202e-02 1.567834168672561646e-01 -1.451800167560577393e-01 2.446809709072113037e-01 -1.346537321805953979e-01 -1.361302733421325684e-01
-1.969930976629257202e-01 1.888657063245773315e-01 -5.252274870872497559e-02 -2.575852870941162109e-01 2.691943943500518799e-01 -9.817266464233398438e-02 -1.120789125561714172e-01 1.717279898002743721e-03 2.017151415348052979e-01 -2.432936728000640869e-01 -2.734458148479461670e-01 5.215629562735557556e-02 2.953015565872192383e-01 4.156277701258659363e-02 1.607185006141662598e-01 -2.943522529676556587e-03 -1.055598035454750061e-01 1.452078223228454590e-01 5.274525843560695648e-03 1.083184778690338135e-01 1.342270988970994949e-02 -3.963330984115600586e-01 -1.866842955350875854e-01 5.217133834958076477e-02 3.330623731017112732e-02 -1.277800947427749634e-01 1.079444736242294312e-01 5.700373277068138123e-02 1.172595322132110596e-01 -8.736293017864227295e-02 4.194496572017669678e-01 -3.350863978266716003e-02
-5.477679371833801270e-01 8.607824146747589111e-02 -1.841646432876586914e-01 -1.972486972808837891e-01 3.119109272956848145e-01 4.853642359375953674e-02 -2.483127415180206299e-01 2.600350379943847656e-01 -1.020870059728622437e-01 1.209687441587448120e-01 2.572867646813392639e-02 -2.244997769594192505e-02 1.326078921556472778e-01 -9.543003141880035400e-02 -5.595106631517410278e-02 -6.134052947163581848e-02 1.478705462068319321e-02 2.880536019802093506e-01 2.340312451124191284e-01 -1.683977842330932617e-01 -1.622797250747680664e-01 7.206572592258453369e-02 -8.537673857063055038e-04 -2.912544878199696541e-03 3.706669062376022339e-02 5.766468122601509094e-02 2.042338624596595764e-02 1.865593940019607544e-01 2.054534852504730225e-01 5.562767852097749710e-03 2.095810770988464355e-01 8.392326533794403076e-02
-8.386400341987609863e-02 9.435805492103099823e-03 -2.260039001703262329e-01 -1.451073139905929565e-01 2.024442106485366821e-01 1.538182348012924194e-01 -4.391539394855499268e-01 8.751010149717330933e-02 1.052293628454208374e-01 -1.721144467592239380e-01 -2.681555151939392090e-01 -2.195056527853012085e-01 1.191679313778877258e-01 2.859740853309631348e-01 -3.103679418563842773e-01 1.370142251253128052e-01 -2.470192685723304749e-02 -1.574446111917495728e-01 4.739428311586380005e-02 -2.666144967079162598e-01 -2.616999447345733643e-01 3.629690408706665039e-02 8.879864215850830078e-02 2.171820253133773804e-01 -1.853755265474319458e-01 2.369841188192367554e-02 1.081979647278785706e-02 -1.216565445065498352e-01 3.190278634428977966e-02 5.279924720525741577e-02 6.866444647312164307e-02 4.202866926789283752e-02
-1.446685940027236938e-01 -4.339721053838729858e-03 -1.020272914320230484e-02 -2.151474207639694214e-01 6.123737096786499023e-01 1.942525245249271393e-02 -2.485918402671813965e-01 1.412180718034505844e-02 -4.402386769652366638e-02 3.351044282317161560e-02 -2.710437476634979248e-01 6.272532045841217041e-02 -4.050543159246444702e-02 -1.691546477377414703e-02 -1.994604915380477905e-01 -2.446476221084594727e-01 1.960570365190505981e-01 1.786885410547256470e-01 1.560077667236328125e-01 -5.900807678699493408e-03 -1.743444204330444336e-01 -5.011050403118133545e-02 -1.118968203663825989e-01 -8.177275210618972778e-02 2.768173217773437500e-01 -1.996455639600753784e-01 1.466968934983015060e-02 -1.312657147645950317e-01 1.287911683320999146e-01 -6.130670011043548584e-02 8.982746303081512451e-02 -6.369316577911376953e-02
-8.509533852338790894e-02 5.948193371295928955e-02 1.279236227273941040e-01 -2.769899070262908936e-01 2.329567670822143555e-01 2.278437837958335876e-02 -2.091824263334274292e-01 2.015403062105178833e-01 1.362283825874328613e-01 1.392669528722763062e-01 -5.021397471427917480e-01 -6.123861670494079590e-02 1.444869935512542725e-01 -1.389912664890289307e-01 1.512810736894607544e-01 3.628195077180862427e-02 2.248223125934600830e-02 -1.039310023188591003e-01 1.044551283121109009e-01 1.229401230812072754e-01 -2.414511144161224365e-01 3.390223160386085510e-02 -3.497481644153594971e-01 7.350085675716400146e-02 1.388842761516571045e-01 1.266248524188995361e-01 5.157335102558135986e-02 2.421972751617431641e-01 -7.055715471506118774e-02 -9.193561971187591553e-02 2.532354295253753662e-01 4.083985462784767151e-03
-6.189250200986862183e-02 -4.268710501492023468e-03 -1.600930690765380859e-01 -1.106222271919250488e-01 3.365380764007568359e-01 -3.218825757503509521e-01 -1.772490739822387695e-01 -2.522806525230407715e-01 -1.824993193149566650e-01 -1.738073863089084625e-02 -1.288975179195404053e-01 -5.014783740043640137e-01 1.285284161567687988e-01 -1.048556193709373474e-01 -1.428734064102172852e-01 -1.138570159673690796e-01 -7.802128046751022339e-02 1.947030425071716309e-01 1.272817701101303101e-01 8.917336910963058472e-02 -1.171380504965782166e-01 -4.151201865170150995e-04 8.026626706123352051e-02 3.442755341529846191e-01 -1.150970999151468277e-02 -1.315622031688690186e-01 1.853375285863876343e-01 -7.038407959043979645e-03 8.461574465036392212e-02 6.975338608026504517e-02 7.959125936031341553e-02 -8.198627829551696777e-02
-1.690765917301177979e-01 -1.015778928995132446e-01 -7.402413524687290192e-03 -1.771445423364639282e-01 1.869329363107681274e-01 -8.271927386522293091e-02 -4.813580214977264404e-01 -5.705163255333900452e-02 -1.797284558415412903e-02 -8.178519085049629211e-03 4.182329028844833374e-02 -3.269472718238830566e-01 2.475363165140151978e-01 1.456677615642547607e-01 2.590645551681518555e-01 6.343236193060874939e-03 2.296386808156967163e-01 2.438329160213470459e-01 8.526804298162460327e-02 -1.147803589701652527e-01 6.031202152371406555e-02 -2.676535546779632568e-01 -8.893445879220962524e-02 -1.741436570882797241e-01 -5.424757674336433411e-02 -1.650822907686233521e-01 -2.359331846237182617e-01 1.607659459114074707e-02 1.353533752262592316e-02 -1.619707345962524414e-01 1.843218058347702026e-01 -3.970450162887573242e-02
-2.416407316923141479e-01 -5.576473101973533630e-02 1.706426590681076050e-02 -5.696397647261619568e-02 4.680460095405578613e-01 -1.361442357301712036e-01 -3.388908803462982178e-01 1.188496053218841553e-01 7.859975099563598633e-02 1.350590884685516357e-01 -1.526854652911424637e-02 -1.169570535421371460e-01 2.306386828422546387e-01 1.299717575311660767e-01 -3.840075433254241943e-02 -4.766138643026351929e-02 2.982624173164367676e-01 -2.517816610634326935e-02 3.466009497642517090e-01 6.676985323429107666e-02 3.260158235207200050e-03 4.269499331712722778e-03 -1.185144111514091492e-01 1.537772268056869507e-01 1.328921467065811157e-01 8.038509637117385864e-02 -1.843208372592926025e-01 2.825280129909515381e-01 2.157077044248580933e-01 9.751872718334197998e-02 -3.284912928938865662e-02 9.634017944335937500e-02
-1.881689876317977905e-01 2.702793478965759277e-01 -5.701353400945663452e-02 -3.632130622863769531e-01 2.694286406040191650e-01 -3.692479804158210754e-02 -3.436202704906463623e-01 1.882107853889465332e-01 -1.326543185859918594e-02 8.889709413051605225e-02 -3.817618787288665771e-01 1.324058417230844498e-02 1.335054636001586914e-01 -2.815620005130767822e-01 1.046715304255485535e-01 3.997233510017395020e-02 -5.244672670960426331e-02 -1.933099776506423950e-01 2.463239058852195740e-02 -1.676038354635238647e-01 -6.346296053379774094e-03 -7.053456455469131470e-02 -1.169897839426994324e-01 -4.410437121987342834e-02 -3.567776456475257874e-02 1.020039394497871399e-01 -8.642470091581344604e-02 8.994000405073165894e-02 4.782180767506361008e-03 3.734479844570159912e-01 -9.061539918184280396e-02 2.940796688199043274e-02
-6.973759829998016357e-02 -7.730569690465927124e-02 -2.059544473886489868e-01 -5.718532949686050415e-02 2.884292006492614746e-01 -1.137502565979957581e-01 -3.060530424118041992e-01 1.306629925966262817e-02 -5.513078998774290085e-03 6.342052482068538666e-03 -3.497814834117889404e-01 -2.562052607536315918e-01 -8.393738418817520142e-02 -1.794827729463577271e-01 3.914150595664978027e-02 -2.910413220524787903e-02 5.441456660628318787e-02 -1.102225035429000854e-01 -1.035451795905828476e-02 -7.789082825183868408e-02 -4.073313176631927490e-01 -2.037020213901996613e-02 -2.689211368560791016e-01 3.664037585258483887e-01 -1.318274587392807007e-01 -1.017031148076057434e-01 -8.738107979297637939e-02 1.098706722259521484e-01 -2.391363680362701416e-01 -5.834301933646202087e-02 1.110338941216468811e-01 -9.628124535083770752e-02
-1.302983798086643219e-02 -4.058526456356048584e-02 7.168276607990264893e-02 -8.842359483242034912e-02 1.552486419677734375e-01 -6.545414030551910400e-02 -5.768499970436096191e-01 -1.534120179712772369e-02 -4.374539107084274292e-02 -2.205202877521514893e-01 8.226779103279113770e-02 5.495327059179544449e-03 -1.992257982492446899e-01 -1.180718019604682922e-01 -2.306540161371231079e-01 -4.975584149360656738e-02 1.303428560495376587e-01 -3.426520153880119324e-02 2.829279936850070953e-02 -1.992311924695968628e-01 -3.445686399936676025e-01 -9.618163853883743286e-02 -1.923676878213882446e-01 -4.232671484351158142e-02 2.707466185092926025e-01 1.081362515687942505e-01 1.563656926155090332e-01 4.723113961517810822e-03 8.205257356166839600e-02 1.056194379925727844e-01 3.179274499416351318e-01 5.770967528223991394e-02
7.324206084012985229e-02 2.692385911941528320e-01 1.410669460892677307e-02 -1.370520442724227905e-01 2.547796368598937988e-01 1.123890001326799393e-02 -1.922107785940170288e-01 -5.370182991027832031e-01 -3.321790322661399841e-02 1.513434480875730515e-02 -1.624379307031631470e-01 -1.334814280271530151e-01 -7.537455111742019653e-02 -7.823310792446136475e-02 -4.745380580425262451e-02 -4.662614688277244568e-02 1.038963645696640015e-01 -6.584838032722473145e-02 1.528531610965728760e-01 -1.676470041275024414e-01 -2.330113500356674194e-01 -1.095978915691375732e-01 -4.334942251443862915e-02 3.925003111362457275e-01 3.393400311470031738e-01 3.397701680660247803e-02 -4.379655420780181885e-02 4.317672923207283020e-02 3.488817717880010605e-03 8.368806913495063782e-03 1.691361367702484131e-01 1.157955005764961243e-01
-1.841948479413986206e-01 2.347240149974822998e-01 1.448218226432800293e-01 -7.006292580626904964e-04 2.280988246202468872e-01 6.354635208845138550e-02 -3.188949525356292725e-01 -1.688187420368194580e-01 -1.155737671069800854e-03 -1.409311741590499878e-01 -2.754511237144470215e-01 -1.164260730147361755e-01 2.377401441335678101e-01 -1.031045466661453247e-01 1.367182135581970215e-01 -1.580498665571212769e-01 2.545924508012831211e-05 -8.401458710432052612e-02 1.017529815435409546e-01 1.262024939060211182e-01 8.760274201631546021e-02 -2.114506214857101440e-01 -2.865137755870819092e-01 -2.619128823280334473e-01 1.521365195512771606e-01 8.351012319326400757e-02 9.030625224113464355e-03 2.448594868183135986e-01 3.044962286949157715e-01 -1.403210312128067017e-01 2.078185677528381348e-01 3.822712600231170654e-02
-7.294970005750656128e-02 -5.057046934962272644e-02 2.173340134322643280e-02 -3.682746738195419312e-02 1.235418990254402161e-01 6.618815008550882339e-03 -4.937772750854492188e-01 -7.533304393291473389e-02 8.090961724519729614e-02 -3.623578250408172607e-01 4.619942232966423035e-02 -3.505588769912719727e-01 9.854714572429656982e-02 -1.873767934739589691e-02 -3.688916936516761780e-02 -2.240911424160003662e-01 9.642728418111801147e-02 -1.021846234798431396e-01 1.323005855083465576e-01 -9.056258946657180786e-02 -1.854578703641891479e-01 -4.021988511085510254e-01 -9.718061238527297974e-02 -1.602846980094909668e-01 3.423415124416351318e-02 -1.534661501646041870e-01 -5.419424176216125488e-02 -6.366943567991256714e-02 -1.805301755666732788e-01 1.055799946188926697e-01 1.523844301700592041e-01 1.598954200744628906e-01
-6.528638768941164017e-03 -6.290145218372344971e-02 1.209444850683212280e-01 1.424240469932556152e-01 2.836053073406219482e-01 -1.251635402441024780e-01 -4.053542017936706543e-01 -1.128514390438795090e-02 -1.279282271862030029e-01 -4.699549451470375061e-02 -1.012220680713653564e-01 -2.940760850906372070e-01 -6.162684038281440735e-02 -3.557799458503723145e-01 2.100186944007873535e-01 -4.946423321962356567e-02 -1.753023639321327209e-02 -7.279089838266372681e-02 3.892138004302978516e-01 -7.626555114984512329e-02 -2.974974513053894043e-01 -1.722814589738845825e-01 -2.425234168767929077e-01 1.177741363644599915e-01 -1.358270738273859024e-02 -4.147721454501152039e-03 6.855356693267822266e-02 -1.612414717674255371e-01 6.897046416997909546e-02 -1.147564947605133057e-01 1.749964803457260132e-02 7.350294291973114014e-02
-2.103437036275863647e-01 1.850629746913909912e-01 5.321561172604560852e-02 2.454314827919006348e-01 4.073418378829956055e-01 1.291848123073577881e-01 -9.177531301975250244e-02 1.126316040754318237e-01 9.258561581373214722e-02 -3.277695551514625549e-02 -1.003827899694442749e-01 8.705375343561172485e-02 4.029336199164390564e-02 -4.455938190221786499e-02 -2.249809056520462036e-01 -1.027729082852602005e-02 1.783843785524368286e-01 -3.888540435582399368e-03 3.470326960086822510e-01 -2.655974030494689941e-01 -3.950587213039398193e-01 -2.518256604671478271e-01 5.912595987319946289e-02 -5.532538890838623047e-02 1.001971215009689331e-02 1.527134180068969727e-01 -2.248846888542175293e-01 -9.302175045013427734e-02 -8.603722602128982544e-02 1.162860915064811707e-01 1.410824507474899292e-01 2.738820016384124756e-02
2.867738902568817139e-01 2.532558143138885498e-01 -2.032175511121749878e-01 -8.084241300821304321e-02 3.328651785850524902e-01 -1.081679612398147583e-01 -3.627170324325561523e-01 9.246082603931427002e-02 2.623781934380531311e-02 -1.630678027868270874e-01 -4.691132158041000366e-02 -2.623526751995086670e-01 -2.069089263677597046e-01 1.930877682752907276e-03 -1.402378529310226440e-01 -5.331591144204139709e-02 -2.679679729044437408e-02 -1.275483518838882446e-01 1.239460855722427368e-01 -3.980400562286376953e-01 -8.608605712652206421e-02 -1.886679083108901978e-01 7.186478469520807266e-03 1.193140894174575806e-01 1.256273537874221802e-01 -1.069853603839874268e-01 -2.385545670986175537e-01 -1.685259863734245300e-02 -1.523837894201278687e-01 -1.486190129071474075e-02 1.036577969789505005e-01 -1.133909896016120911e-01
-2.863996922969818115e-01 8.959281444549560547e-02 -1.529716104269027710e-01 -7.040375377982854843e-03 2.383364140987396240e-01 -1.678999513387680054e-01 -3.357875049114227295e-01 2.511680722236633301e-01 -3.479981794953346252e-02 7.276625931262969971e-02 1.355301737785339355e-01 -6.614994257688522339e-03 3.655773997306823730e-01 -1.021187156438827515e-01 -5.511692166328430176e-02 2.226181514561176300e-02 3.906935453414916992e-03 -4.659228771924972534e-02 -5.332880094647407532e-02 1.086553931236267090e-01 -1.544652581214904785e-01 -2.794007062911987305e-01 9.801085107028484344e-04 4.145016893744468689e-02 9.375362098217010498e-02 1.095808520913124084e-01 3.657822608947753906e-01 -2.258830815553665161e-01 -1.666255593299865723e-01 6.393861025571823120e-02 1.810939013957977295e-01 2.497889697551727295e-01
6.561568379402160645e-02 2.067487239837646484e-01 -4.866575449705123901e-02 9.395335800945758820e-04 1.615081131458282471e-01 -1.576912999153137207e-01 -4.670038223266601562e-01 -1.196243688464164734e-01 2.051159925758838654e-02 -1.846343874931335449e-01 -3.912162035703659058e-02 -1.725309714674949646e-02 -1.506684869527816772e-01 1.502983123064041138e-01 9.944538585841655731e-03 2.740557491779327393e-02 -1.313900649547576904e-01 -9.525474160909652710e-02 2.085623592138290405e-01 -2.980489432811737061e-01 -1.393652856349945068e-01 -2.313075512647628784e-01 -2.681295871734619141e-01 3.943352699279785156e-01 1.873168498277664185e-01 7.943616062402725220e-02 -1.388936489820480347e-01 -2.362926863133907318e-02 -1.686455756425857544e-01 -6.255163252353668213e-02 1.750585734844207764e-01 -3.888609632849693298e-02
-1.609867252409458160e-02 2.406327277421951294e-01 9.580746293067932129e-03 1.298572421073913574e-01 2.791467607021331787e-01 -1.340022385120391846e-01 -1.100479960441589355e-01 -1.024113502353429794e-02 -6.064572557806968689e-02 -3.987915068864822388e-02 -2.712277472019195557e-01 -2.377835363149642944e-01 9.668401628732681274e-02 1.573769003152847290e-01 2.932970412075519562e-02 -2.200409770011901855e-01 -1.746094413101673126e-02 9.277739375829696655e-02 2.479629069566726685e-01 3.355325385928153992e-02 -1.514459103345870972e-01 -2.332096546888351440e-02 -4.758568108081817627e-02 1.164578367024660110e-02 -8.185826241970062256e-02 1.520908027887344360e-01 -2.594042122364044189e-01 3.968225046992301941e-02 1.228547394275665283e-01 2.474295645952224731e-01 -1.928638108074665070e-02 5.702910423278808594e-01
-3.127184510231018066e-01 1.586871147155761719e-01 -1.052663382142782211e-02 1.412279307842254639e-01 6.652592420578002930e-01 -7.036679238080978394e-02 -5.022870749235153198e-02 6.759019102901220322e-03 -6.576051563024520874e-02 2.001149021089076996e-02 -1.594841182231903076e-01 3.054448403418064117e-02 5.068080499768257141e-02 -9.599963575601577759e-02 -1.123376656323671341e-02 5.132492259144783020e-02 2.390066981315612793e-01 -1.824982315301895142e-01 1.647284626960754395e-01 1.318822614848613739e-02 -1.810755021870136261e-02 -1.764955669641494751e-01 -1.688154935836791992e-01 -4.445218667387962341e-02 -7.341261953115463257e-02 -1.370111554861068726e-01 -3.042955510318279266e-02 2.254691869020462036e-01 1.540775299072265625e-01 2.813487052917480469e-01 -1.813854277133941650e-02 -4.898232594132423401e-02
-7.762736827135086060e-02 4.812305420637130737e-02 -2.839508652687072754e-01 9.944788366556167603e-02 2.644090168178081512e-02 3.139085322618484497e-02 -2.437381893396377563e-01 -5.189995095133781433e-02 -8.271229267120361328e-02 2.330940514802932739e-01 -2.079870253801345825e-01 -3.537079319357872009e-03 4.447892606258392334e-01 1.128110960125923157e-01 1.386306434869766235e-01 -9.940703958272933960e-02 1.514416635036468506e-01 -2.116003930568695068e-01 2.813134789466857910e-01 -2.180617600679397583e-01 -2.261017560958862305e-01 -2.922968938946723938e-02 -2.329595834016799927e-01 1.184980422258377075e-01 8.818834275007247925e-02 -1.922746375203132629e-02 -1.188747659325599670e-01 1.214671954512596130e-01 3.518773987889289856e-02 -2.921822946518659592e-03 3.202953338623046875e-01 1.941398829221725464e-01
-4.699817299842834473e-01 -1.265147030353546143e-01 -3.563588857650756836e-02 -5.242231860756874084e-02 1.549026817083358765e-01 -1.020207330584526062e-01 -1.758169382810592651e-01 -6.547232717275619507e-02 7.792511582374572754e-02 6.412021070718765259e-02 -1.750356256961822510e-01 -1.789595745503902435e-02 2.561033666133880615e-01 -2.317054867744445801e-01 -6.766559183597564697e-02 -2.424725741147994995e-01 -1.436723619699478149e-01 1.697711199522018433e-01 1.488827764987945557e-01 -4.531534314155578613e-01 -1.010135263204574585e-01 -6.530919927172362804e-04 -1.030495464801788330e-01 9.544174373149871826e-02 1.167973317205905914e-02 -2.462244033813476562e-01 8.383504301309585571e-02 -8.573536574840545654e-02 6.028707697987556458e-02 -3.401167318224906921e-02 1.568481028079986572e-01 2.329330146312713623e-01
-2.408705353736877441e-01 2.989048659801483154e-01 3.247771412134170532e-02 -2.908312976360321045e-01 3.408432900905609131e-01 -2.307513169944286346e-02 -1.103189438581466675e-01 -9.913405776023864746e-02 -8.515433967113494873e-02 -7.696593552827835083e-02 -3.425626084208488464e-02 -1.938031613826751709e-01 3.167431056499481201e-01 1.759406179189682007e-01 3.180814385414123535e-01 2.261462062597274780e-02 1.636082530021667480e-01 3.392073512077331543e-02 1.875538975000381470e-01 -1.849226653575897217e-01 5.957725644111633301e-02 4.728003591299057007e-02 -2.630912363529205322e-01 -4.148535430431365967e-02 -5.504964292049407959e-02 2.552085220813751221e-01 -2.381883114576339722e-01 -4.499120637774467468e-02 -2.482672035694122314e-02 -8.736011385917663574e-02 1.050300374627113342e-01 1.523328870534896851e-01
-2.226021885871887207e-01 1.909393817186355591e-01 -8.781576901674270630e-02 -4.231321066617965698e-02 5.271877646446228027e-01 -1.597499400377273560e-01 -1.145976632833480835e-01 1.239658445119857788e-01 -2.765718698501586914e-01 -1.397998034954071045e-01 -3.085932433605194092e-01 1.566670835018157959e-01 5.681174993515014648e-02 -2.883139848709106445e-01 -1.178849786520004272e-01 7.741510868072509766e-02 4.326742514967918396e-02 -1.157372593879699707e-01 2.106013447046279907e-01 -1.433375012129545212e-02 -1.155013516545295715e-01 -5.800952389836311340e-02 -5.365114659070968628e-03 3.139025717973709106e-02 1.783032417297363281e-01 -2.392913848161697388e-01 -9.744029492139816284e-02 2.255776077508926392e-01 -2.055183239281177521e-02 4.736942425370216370e-02 -3.122866526246070862e-02 1.409584581851959229e-01
1.770422756671905518e-01 1.879801601171493530e-01 -3.714809194207191467e-02 -2.389301210641860962e-01 2.750850319862365723e-01 -1.704635322093963623e-01 -2.330774217844009399e-01 9.168966859579086304e-02 -8.032851666212081909e-02 -9.933958947658538818e-02 -1.294065564870834351e-01 -2.160005867481231689e-01 -4.419369995594024658e-02 -2.168958634138107300e-01 -3.325903043150901794e-02 -2.034243196249008179e-01 -1.878051012754440308e-01 6.117852404713630676e-02 8.761739730834960938e-02 -1.055481433868408203e-01 -3.838930726051330566e-01 2.739801770076155663e-03 -4.400050938129425049e-01 4.623782262206077576e-02 -1.356255114078521729e-01 -1.426226943731307983e-01 1.847937405109405518e-01 -1.534064412117004395e-01 1.052093356847763062e-01 9.319344907999038696e-02 3.739927662536501884e-03 1.379928141832351685e-01
7.887688279151916504e-02 1.226458176970481873e-01 3.101044520735740662e-02 -2.696463763713836670e-01 2.800509631633758545e-01 -4.573216289281845093e-02 -1.491313725709915161e-01 -1.757447123527526855e-01 -1.083383113145828247e-01 -2.619400247931480408e-02 -4.190544486045837402e-01 1.506123691797256470e-02 3.085405230522155762e-01 -2.423975467681884766e-01 1.614293605089187622e-01 9.249075315892696381e-03 1.428862512111663818e-01 -7.596644759178161621e-02 3.324097022414207458e-02 7.964256405830383301e-02 -8.662076666951179504e-03 -2.809735536575317383e-01 -3.065632283687591553e-01 -6.098597869277000427e-02 -3.603399917483329773e-02 -8.783233165740966797e-02 7.068231701850891113e-02 1.831950545310974121e-01 2.128688395023345947e-01 -8.573342859745025635e-02 3.040355741977691650e-01 -6.053933408111333847e-03
-5.169332027435302734e-02 -7.199203968048095703e-02 -2.921226322650909424e-01 1.535168439149856567e-01 3.377057313919067383e-01 3.723090887069702148e-02 -1.922673881053924561e-01 -1.289538666605949402e-02 -3.880222141742706299e-02 7.197611848823726177e-04 -3.204929530620574951e-01 -3.612141907215118408e-01 2.092310339212417603e-01 1.510802954435348511e-01 -2.189433723688125610e-01 -6.448475271463394165e-02 9.623224288225173950e-02 1.187755763530731201e-01 2.791251428425312042e-02 -1.959207803010940552e-01 1.146399304270744324e-01 -2.122181206941604614e-01 -2.396503984928131104e-01 -2.748916149139404297e-01 -1.316388398408889771e-01 8.939068019390106201e-02 7.432701438665390015e-02 -1.618800498545169830e-02 1.316912323236465454e-01 -1.335844099521636963e-01 -1.039489209651947021e-01 2.155807763338088989e-01
-1.056514605879783630e-01 -3.361289203166961670e-02 -2.142423391342163086e-01 -4.253284633159637451e-01 5.358600020408630371e-01 -2.177375257015228271e-01 -2.703709900379180908e-01 1.509295552968978882e-01 -6.095370277762413025e-02 1.592385023832321167e-01 -1.921821683645248413e-01 -6.149988248944282532e-02 -6.548791378736495972e-02 -7.418094575405120850e-02 1.594487950205802917e-02 1.283967345952987671e-01 5.593436583876609802e-02 -7.904709875583648682e-02 2.488500252366065979e-02 -1.501948535442352295e-01 1.078843325376510620e-01 -1.346592158079147339e-01 -1.033360064029693604e-01 1.648204177618026733e-01 -1.771968305110931396e-01 -1.435993313789367676e-01 -1.090942323207855225e-01 5.119406059384346008e-02 -6.627290975302457809e-03 1.225965768098831177e-01 2.098106890916824341e-01 9.132906794548034668e-02
-1.870120614767074585e-01 1.302566081285476685e-01 -5.062962323427200317e-02 -3.286480307579040527e-01 3.667683601379394531e-01 -3.506887704133987427e-02 -2.386938780546188354e-01 -2.160205096006393433e-01 9.614681452512741089e-02 2.077606767416000366e-01 -7.471800595521926880e-02 -1.059907115995883942e-02 4.676864668726921082e-02 1.409880667924880981e-01 -4.531465843319892883e-02 -2.129924595355987549e-01 2.800860404968261719e-01 8.202202618122100830e-02 1.211315542459487915e-01 -1.568795591592788696e-01 -9.306143224239349365e-02 -1.677092611789703369e-01 1.519845426082611084e-01 2.396042793989181519e-01 2.929254472255706787e-01 -3.383875358849763870e-03 -2.020684629678726196e-01 1.160735413432121277e-01 -1.769721060991287231e-01 1.547592133283615112e-01 1.307081729173660278e-01 -1.275869309902191162e-01
-1.653230190277099609e-01 -8.480000309646129608e-03 -1.199005357921123505e-02 1.657336205244064331e-02 3.924351036548614502e-01 -2.565213143825531006e-01 -5.607031658291816711e-02 -1.970398128032684326e-01 -7.578009366989135742e-02 -1.199205741286277771e-01 -3.140604794025421143e-01 -2.013236433267593384e-01 2.385661154985427856e-01 -2.702600061893463135e-01 -3.666399791836738586e-02 -6.544731557369232178e-02 -4.423931986093521118e-02 7.503893971443176270e-02 1.765026450157165527e-01 1.778971701860427856e-01 -1.825258284807205200e-01 -1.390845421701669693e-02 -8.016771636903285980e-03 3.323376178741455078e-01 1.270553320646286011e-01 6.224400177597999573e-02 9.962214529514312744e-02 -4.983850196003913879e-02 -3.001069277524948120e-02 3.198728263378143311e-01 2.364276647567749023e-01 -9.786140173673629761e-02
7.996632158756256104e-02 2.308453470468521118e-01 1.513079851865768433e-01 -3.552613854408264160e-01 3.006816208362579346e-01 -7.750494033098220825e-02 -2.621105313301086426e-01 6.482952833175659180e-02 -1.731978803873062134e-01 1.783256828784942627e-01 -3.832968473434448242e-01 -3.690228611230850220e-02 -3.356080874800682068e-02 -2.287392765283584595e-01 5.897331982851028442e-02 -2.060014754533767700e-02 7.589957863092422485e-02 -2.377694994211196899e-01 1.074911206960678101e-01 -1.054702848196029663e-01 -1.652362495660781860e-01 -2.612267434597015381e-01 -1.606901437044143677e-01 -5.603857710957527161e-02 -7.615207135677337646e-02 -1.460363864898681641e-01 -2.591968700289726257e-02 2.084760069847106934e-01 -1.193685531616210938e-01 2.185540348291397095e-01 -1.044854000210762024e-01 2.818922325968742371e-02
1.270594727247953415e-02 1.986960023641586304e-01 4.115395620465278625e-02 -6.661748141050338745e-02 1.686671823263168335e-01 -4.420389607548713684e-02 -5.692478418350219727e-01 -2.797836624085903168e-02 -1.077709347009658813e-01 -2.463687360286712646e-01 -5.980926379561424255e-02 1.209345832467079163e-01 -1.168120726943016052e-01 1.864595264196395874e-01 -4.365542158484458923e-02 1.084933057427406311e-01 -3.246081992983818054e-02 -6.762707978487014771e-02 2.036201357841491699e-01 -2.556014657020568848e-01 -1.708274930715560913e-01 -8.577620983123779297e-02 -3.469648063182830811e-01 1.495175957679748535e-01 1.749228984117507935e-01 3.425854817032814026e-02 -1.887561082839965820e-01 -3.631935268640518188e-02 -2.312209308147430420e-01 -4.081266745924949646e-02 1.593193113803863525e-01 -7.391896098852157593e-02
1.544904559850692749e-01 1.242491789162158966e-02 -2.001138031482696533e-01 -2.094065845012664795e-01 1.242598053067922592e-02 -2.165228826925158501e-03 -3.025325834751129150e-01 2.591023147106170654e-01 -5.988789722323417664e-02 -5.429574102163314819e-02 -1.879935860633850098e-01 -3.797349333763122559e-01 3.145422786474227905e-03 1.921227015554904938e-02 1.682978570461273193e-01 -1.397795230150222778e-01 5.823244526982307434e-02 5.691626295447349548e-02 1.283582597970962524e-01 -6.563571095466613770e-02 -5.173179879784584045e-02 -1.201382502913475037e-01 9.763997979462146759e-03 2.072607427835464478e-01 -7.289353758096694946e-02 2.060458213090896606e-01 2.136671692132949829e-01 -3.855155110359191895e-01 8.603700995445251465e-02 1.741274148225784302e-01 3.304167389869689941e-01 1.497602462768554688e-01
-5.323278158903121948e-02 1.106423065066337585e-01 3.943818155676126480e-03 1.787325739860534668e-01 5.088402032852172852e-01 8.534531295299530029e-02 -1.113809421658515930e-01 4.970006644725799561e-02 1.837577968835830688e-01 -1.928825825452804565e-01 -2.742663025856018066e-01 -1.477319002151489258e-01 1.451653391122817993e-01 -2.639815211296081543e-01 -1.333605684340000153e-02 6.173333153128623962e-02 2.681099437177181244e-02 1.801905967295169830e-02 -1.252727061510086060e-01 -1.993874758481979370e-01 9.553816169500350952e-02 -1.480895429849624634e-01 3.757953643798828125e-02 -1.547529641538858414e-02 -1.195134371519088745e-01 4.710833355784416199e-02 1.906604915857315063e-01 -1.673069000244140625e-01 -2.114049494266510010e-01 1.464462429285049438e-01 3.309701979160308838e-01 2.517796158790588379e-01
-8.544172346591949463e-02 -2.789071202278137207e-02 -5.636412650346755981e-02 -1.593531817197799683e-01 7.276683449745178223e-01 1.525372546166181564e-02 -9.539476037025451660e-02 8.855328708887100220e-02 -3.558849170804023743e-02 -7.710019499063491821e-02 -9.837280213832855225e-02 1.968626677989959717e-01 -7.154967635869979858e-02 4.171189665794372559e-02 -5.382857471704483032e-02 -1.397397220134735107e-01 1.920873671770095825e-01 8.181801438331604004e-02 9.749338962137699127e-03 -5.099126324057579041e-02 -1.609612107276916504e-01 -1.476039737462997437e-01 -1.617620289325714111e-01 1.100219711661338806e-01 3.271868526935577393e-01 -1.527284532785415649e-01 3.870674222707748413e-02 -1.060774624347686768e-01 1.024277210235595703e-01 1.524975895881652832e-01 -1.076461896300315857e-01 1.050321832299232483e-01
9.965842962265014648e-02 3.314000740647315979e-02 -8.134416490793228149e-02 9.248952567577362061e-02 2.768863737583160400e-01 -2.890547513961791992e-01 -5.834147799760103226e-03 2.050958424806594849e-01 -3.877394273877143860e-02 -2.490709424018859863e-01 -4.364398717880249023e-01 -5.365421995520591736e-02 2.870073318481445312e-01 4.789318889379501343e-02 -3.035673312842845917e-02 -1.471049636602401733e-01 -1.443439424037933350e-01 -9.754654765129089355e-02 5.230841692537069321e-03 -1.430716216564178467e-01 -4.477055072784423828e-01 -1.460663676261901855e-01 -2.188976854085922241e-01 1.040057688951492310e-01 -1.293657869100570679e-01 1.051177605986595154e-01 1.711361801426392049e-05 5.417536944150924683e-03 9.008447080850601196e-02 1.967357657849788666e-02 1.773688495159149170e-01 -9.067538380622863770e-02
-1.575233340263366699e-01 2.920822985470294952e-02 2.089132964611053467e-01 -7.138438988476991653e-03 4.461994171142578125e-01 -3.892466425895690918e-02 -3.230779170989990234e-01 5.240155756473541260e-02 -4.445291310548782349e-02 5.022889748215675354e-02 -4.577641934156417847e-02 -4.665688797831535339e-02 6.957919150590896606e-02 -4.275725185871124268e-01 2.493014633655548096e-01 -1.383124142885208130e-01 2.832874655723571777e-01 -5.637696385383605957e-02 4.016434252262115479e-01 3.367547318339347839e-02 1.855322625488042831e-03 -5.081411078572273254e-02 -9.465181082487106323e-02 -4.071421921253204346e-03 -1.120949834585189819e-01 -1.419988572597503662e-01 -1.028292253613471985e-01 9.075412899255752563e-02 -1.249562501907348633e-01 5.447531864047050476e-02 -1.291545629501342773e-01 -3.076338395476341248e-02
9.319036453962326050e-02 1.929273009300231934e-01 -1.661852598190307617e-01 -1.972353458404541016e-02 2.947142720222473145e-01 -2.611812949180603027e-02 -2.928160727024078369e-01 -3.107323944568634033e-01 2.910166084766387939e-01 2.403472363948822021e-01 -1.422273516654968262e-01 -8.113140612840652466e-02 1.923457384109497070e-01 3.913012146949768066e-02 5.902450531721115112e-02 -2.106388509273529053e-01 3.022439964115619659e-02 1.427023559808731079e-01 -8.757501840591430664e-02 1.555677354335784912e-01 2.346781641244888306e-02 -1.969715356826782227e-01 -3.481586575508117676e-01 5.636490881443023682e-02 1.348928958177566528e-01 -1.224354207515716553e-01 -3.227293491363525391e-02 -2.358134835958480835e-01 -1.461225654929876328e-02 -3.831278160214424133e-02 1.125722602009773254e-01 2.820041775703430176e-01
-2.480854988098144531e-01 7.456027716398239136e-02 -4.862335696816444397e-02 6.389872729778289795e-02 4.352879822254180908e-01 1.196246743202209473e-01 -1.288366317749023438e-01 1.225717291235923767e-01 7.779580354690551758e-02 1.176203340291976929e-01 -1.988370865583419800e-01 3.688538819551467896e-02 1.900033205747604370e-01 -3.232875838875770569e-02 1.615159660577774048e-01 -9.171791374683380127e-02 1.010813415050506592e-01 2.175375819206237793e-01 1.814436614513397217e-01 -3.062632493674755096e-02 -3.940268158912658691e-01 -2.085646986961364746e-01 1.615733355283737183e-01 -1.037055850028991699e-01 8.050351589918136597e-02 3.115134835243225098e-01 -1.904649138450622559e-01 -6.450096517801284790e-02 5.357413366436958313e-02 2.186752855777740479e-01 7.183521986007690430e-02 1.782815009355545044e-01
8.160425350069999695e-03 1.847963780164718628e-01 -5.823870375752449036e-02 5.690623074769973755e-02 4.008147716522216797e-01 1.026144833303987980e-03 -2.817660570144653320e-01 2.018716931343078613e-02 1.038216426968574524e-01 4.419265314936637878e-03 -3.049272894859313965e-01 6.700593233108520508e-02 3.640386462211608887e-01 -2.001476585865020752e-01 1.193817406892776489e-01 -3.651921451091766357e-01 9.820314496755599976e-02 3.386839330196380615e-01 1.921476572751998901e-01 9.998691827058792114e-02 -8.182571083307266235e-02 5.031804367899894714e-02 1.811785623431205750e-02 1.170399039983749390e-01 -2.083073109388351440e-01 -9.647925198078155518e-02 1.593071520328521729e-01 1.657917536795139313e-02 -8.211494982242584229e-02 4.269707947969436646e-02 9.045509994029998779e-02 -2.462742850184440613e-02
-6.459219008684158325e-02 -1.438971981406211853e-02 -2.367467433214187622e-02 -3.048592619597911835e-02 4.259868264198303223e-01 -4.689507931470870972e-02 -1.227498576045036316e-01 -1.659443527460098267e-01 -1.916292607784271240e-01 2.105445042252540588e-02 -2.719179689884185791e-01 -2.919032871723175049e-01 3.472732305526733398e-01 -3.691563755273818970e-02 -1.826677322387695312e-01 -2.474340051412582397e-01 -3.232993558049201965e-02 1.287606805562973022e-01 -3.717586770653724670e-02 9.234747290611267090e-02 -1.987546533346176147e-01 5.761916935443878174e-02 -1.294722110033035278e-01 2.568254172801971436e-01 -6.114854663610458374e-02 -9.721068292856216431e-02 3.980440646409988403e-02 -2.175185978412628174e-01 2.128267474472522736e-02 3.479075133800506592e-01 1.323997229337692261e-01 -2.840954251587390900e-02
-8.918621391057968140e-02 -6.718456000089645386e-02 -6.607877463102340698e-02 1.026912853121757507e-01 1.714462041854858398e-01 -2.385335415601730347e-01 -3.985332548618316650e-01 6.234902888536453247e-02 -1.060455814003944397e-01 2.329777453269343823e-05 -1.656318306922912598e-01 3.018277287483215332e-01 2.569993436336517334e-01 -1.121897622942924500e-01 4.690963774919509888e-02 -3.146539330482482910e-01 1.590850502252578735e-01 7.975496351718902588e-02 3.342110812664031982e-01 -4.565095901489257812e-02 -2.757940068840980530e-02 -2.194129228591918945e-01 2.028626352548599243e-01 2.388598471879959106e-01 1.671925187110900879e-01 -1.019088476896286011e-01 8.816746622323989868e-02 8.421652019023895264e-02 1.937002874910831451e-02 2.976064756512641907e-02 1.581431478261947632e-01 2.048289626836776733e-01
-1.490013152360916138e-01 -8.650238811969757080e-02 -9.799454361200332642e-03 -1.633074730634689331e-01 5.743102431297302246e-01 -9.189608693122863770e-02 -8.633574098348617554e-02 1.909209601581096649e-02 3.586536049842834473e-01 -6.440119445323944092e-02 -3.257091939449310303e-01 1.566554903984069824e-01 -8.835311233997344971e-02 -1.059388443827629089e-01 -1.371693462133407593e-01 1.255274936556816101e-02 -1.713311076164245605e-01 5.047600343823432922e-02 1.703557968139648438e-01 -1.003649756312370300e-01 -1.329860985279083252e-01 -2.789388298988342285e-01 3.509268909692764282e-02 6.686306744813919067e-02 1.765842437744140625e-01 -1.413578242063522339e-01 6.809793412685394287e-02 9.890604764223098755e-02 9.863670915365219116e-02 1.084776893258094788e-01 1.084295064210891724e-01 1.581687629222869873e-01
-1.309103071689605713e-01 2.147960662841796875e-01 -1.093097552657127380e-01 -4.819247722625732422e-01 -2.128263190388679504e-02 -2.544137537479400635e-01 -4.376133382320404053e-01 4.924110323190689087e-02 7.266028225421905518e-02 3.220967575907707214e-02 -1.647831350564956665e-01 6.432563811540603638e-02 2.426998168230056763e-01 -2.593846917152404785e-01 -2.000641450285911560e-02 -5.265580117702484131e-02 -1.991628296673297882e-02 -2.563756406307220459e-01 7.667724043130874634e-02 2.597034350037574768e-02 -1.266101002693176270e-01 -5.335264280438423157e-02 -2.868201732635498047e-01 1.468745712190866470e-02 1.033914089202880859e-01 7.921946235001087189e-03 1.433770954608917236e-01 -4.798702150583267212e-02 -2.555183880031108856e-02 2.000599503517150879e-01 -4.713569954037666321e-02 1.261058896780014038e-01
-3.235679119825363159e-02 8.790343254804611206e-02 -1.451622694730758667e-01 -4.137641936540603638e-02 2.608407139778137207e-01 -9.160345047712326050e-02 -1.766221374273300171e-01 1.644231826066970825e-01 1.429950296878814697e-01 -2.622532844543457031e-01 -3.235694468021392822e-01 9.958924725651741028e-03 1.001071259379386902e-01 -8.656774461269378662e-02 5.971222743391990662e-02 1.485606282949447632e-01 -3.205718994140625000e-01 3.526790440082550049e-02 3.707054853439331055e-01 -3.147338628768920898e-01 -2.691321671009063721e-01 -7.543145120143890381e-02 -5.939300730824470520e-02 1.539015173912048340e-01 -2.776598036289215088e-01 9.612811729311943054e-03 -2.677553705871105194e-02 -8.680148422718048096e-02 -1.840405315160751343e-01 6.925974041223526001e-02 1.593417376279830933e-01 -3.589881956577301025e-02
-1.350202113389968872e-01 3.241244331002235413e-02 2.313624024391174316e-01 3.251421032473444939e-03 3.600742816925048828e-01 1.506546884775161743e-01 -3.378022611141204834e-01 1.710140854120254517e-01 8.265459537506103516e-02 2.872833311557769775e-01 -2.464339286088943481e-01 -5.840966477990150452e-02 3.094186186790466309e-01 4.229446407407522202e-03 -2.162266373634338379e-01 -1.895874440670013428e-01 5.890360847115516663e-02 -1.431386768817901611e-01 -9.232357144355773926e-03 -7.765042781829833984e-02 -1.312231179326772690e-02 -1.051095426082611084e-01 -2.991212606430053711e-01 4.303475841879844666e-02 2.868898808956146240e-01 -5.888776853680610657e-03 1.387516260147094727e-01 1.530979424715042114e-01 -9.838304668664932251e-02 -3.359235450625419617e-02 3.085059486329555511e-02 1.735040247440338135e-01
-4.753282666206359863e-02 8.800536394119262695e-02 2.286660820245742798e-01 -9.032505005598068237e-02 -3.752560913562774658e-02 -1.899148225784301758e-01 -2.559020221233367920e-01 4.148657247424125671e-02 -1.844996064901351929e-01 -1.971089839935302734e-02 -3.740248680114746094e-01 5.906189233064651489e-02 1.551017463207244873e-01 -6.193692982196807861e-02 -1.803642958402633667e-01 -2.339589148759841919e-01 -1.721056401729583740e-01 1.230154931545257568e-01 8.811293542385101318e-02 -1.634191423654556274e-01 -1.242478005588054657e-02 -4.046343266963958740e-01 -4.099885374307632446e-02 3.023490905761718750e-01 1.449326276779174805e-01 -1.426901519298553467e-01 -5.370702967047691345e-02 -1.284154951572418213e-01 -6.527960300445556641e-03 1.469065845012664795e-01 2.306594252586364746e-01 2.452001422643661499e-01
-2.231582552194595337e-01 -1.111852005124092102e-01 -1.919156014919281006e-01 -1.148520484566688538e-01 3.481226563453674316e-01 -2.792937457561492920e-01 -1.051690205931663513e-01 -2.933414094150066376e-02 -8.619961887598037720e-02 -1.548673808574676514e-01 -3.970523774623870850e-01 -2.089603841304779053e-01 3.106584250926971436e-01 -9.413045644760131836e-02 -1.239767577499151230e-02 -1.237800195813179016e-01 -2.784331887960433960e-02 2.168674319982528687e-01 1.796254515647888184e-02 9.387040138244628906e-02 -2.262504398822784424e-01 2.774854376912117004e-02 -1.678742021322250366e-01 2.504763603210449219e-01 -6.282884627580642700e-02 -5.423426255583763123e-02 6.837134063243865967e-02 -9.829802811145782471e-02 -2.473573386669158936e-02 3.006286621093750000e-01 9.557425230741500854e-02 -4.423160105943679810e-02
-1.341510713100433350e-01 -5.350981280207633972e-02 -1.145798936486244202e-01 -1.630806550383567810e-02 3.850934207439422607e-01 -7.018979638814926147e-02 -1.051771789789199829e-01 -1.774503290653228760e-01 -9.662072360515594482e-02 -2.222263813018798828e-02 -5.248484387993812561e-02 -3.148738443851470947e-01 2.555058002471923828e-01 1.909886300563812256e-01 2.347576320171356201e-01 -2.638418674468994141e-01 1.429216265678405762e-01 -3.441959619522094727e-01 -2.175738662481307983e-02 -2.698304355144500732e-01 -3.521282598376274109e-02 -9.888333082199096680e-02 -1.941055292263627052e-03 1.091098934412002563e-01 2.167012542486190796e-01 3.068833649158477783e-01 -2.654360141605138779e-04 -4.376758635044097900e-02 1.151778027415275574e-01 -1.036208868026733398e-01 8.960507065057754517e-02 1.468586921691894531e-01
-1.632261127233505249e-01 7.524284720420837402e-02 -9.414137899875640869e-02 -3.077633678913116455e-01 4.464671313762664795e-01 1.674282997846603394e-01 -2.926543913781642914e-02 4.534422233700752258e-02 4.112559929490089417e-02 -2.755092978477478027e-01 -1.426320821046829224e-01 -9.053301066160202026e-02 6.176125258207321167e-02 2.106289714574813843e-01 6.957558915019035339e-03 6.922085583209991455e-02 -1.485856808722019196e-02 -7.484017312526702881e-02 4.329044520854949951e-01 -4.210843518376350403e-02 -9.190785884857177734e-02 -1.514592170715332031e-01 -1.274455338716506958e-01 -1.274244338274002075e-01 -5.838738009333610535e-02 3.518712520599365234e-01 -7.039340585470199585e-02 -8.803173899650573730e-02 -1.201756447553634644e-01 2.285565584897994995e-01 9.416975826025009155e-02 1.839892938733100891e-02
-1.787102818489074707e-01 -2.073956467211246490e-02 3.720827028155326843e-02 -1.266165226697921753e-01 6.031744480133056641e-01 -1.576214730739593506e-01 -2.017507255077362061e-01 1.239675432443618774e-01 6.889609154313802719e-03 2.443576604127883911e-02 -2.160399407148361206e-01 -8.752398192882537842e-02 1.641583293676376343e-01 2.202780842781066895e-01 -7.335593551397323608e-02 -2.264869213104248047e-02 2.721062600612640381e-01 -1.598045825958251953e-01 2.740415334701538086e-01 -3.281367570161819458e-02 1.399554759263992310e-01 -8.026573807001113892e-02 -3.991141915321350098e-02 5.661312490701675415e-02 -1.699129468761384487e-03 -6.526722013950347900e-02 -8.266574889421463013e-02 2.811847627162933350e-01 9.766142070293426514e-02 2.235996127128601074e-01 -8.924821764230728149e-02 6.995873898267745972e-02
-2.119681611657142639e-02 3.213227987289428711e-01 -1.469264030456542969e-01 -1.034880131483078003e-01 4.742120504379272461e-01 1.377069354057312012e-01 -2.385380305349826813e-02 1.783466711640357971e-02 1.102983113378286362e-02 -1.647277027368545532e-01 -1.907754689455032349e-01 -3.552714362740516663e-02 6.135217845439910889e-03 2.073588371276855469e-01 -1.316386461257934570e-02 1.505790799856185913e-01 7.905094325542449951e-02 1.286484766751527786e-02 3.865396082401275635e-01 -1.087593138217926025e-01 -1.650884300470352173e-01 -1.514073610305786133e-01 -3.183837234973907471e-02 -1.984404921531677246e-01 1.434406489133834839e-01 3.186924159526824951e-01 -1.995870023965835571e-01 -1.539199501276016235e-01 2.452705428004264832e-02 1.169238239526748657e-01 1.280068755149841309e-01 1.180225983262062073e-01
-8.988504111766815186e-02 8.816989511251449585e-02 7.804046571254730225e-02 -2.254254817962646484e-01 2.093525081872940063e-01 -2.290787100791931152e-01 -3.962000906467437744e-01 -5.592498928308486938e-02 1.211731284856796265e-01 -4.573605358600616455e-01 -1.881160959601402283e-02 -2.398851960897445679e-01 6.161521002650260925e-02 -1.146518588066101074e-01 2.619610168039798737e-02 -6.109322980046272278e-02 -8.249223977327346802e-02 -4.842134937644004822e-02 8.115684241056442261e-02 -1.177910864353179932e-01 -3.602210283279418945e-01 -1.041681319475173950e-01 -9.261798113584518433e-02 -1.114063188433647156e-01 -6.408862536773085594e-04 -1.938918679952621460e-01 1.181754246354103088e-01 -8.600879460573196411e-02 1.150853335857391357e-01 2.403102666139602661e-01 2.150814086198806763e-01 -1.703359186649322510e-02
-3.693063855171203613e-01 -1.625286936759948730e-01 -5.361394286155700684e-01 -1.624701358377933502e-02 2.450907677412033081e-01 -4.437161609530448914e-02 -1.766593754291534424e-01 -1.048338636755943298e-01 -7.261639926582574844e-03 4.525889083743095398e-02 -2.327324599027633667e-01 -2.731263935565948486e-01 1.785682141780853271e-01 3.589351847767829895e-02 -2.976238355040550232e-02 -1.593541800975799561e-01 9.908894449472427368e-02 1.443224400281906128e-01 -6.289407610893249512e-02 -1.451306194067001343e-01 -2.437535822391510010e-01 -8.396814577281475067e-03 -1.496018916368484497e-01 -1.234080791473388672e-01 -1.918710619211196899e-01 -4.992999136447906494e-03 -1.770375669002532959e-01 1.939916051924228668e-02 -1.369534432888031006e-01 -8.674978464841842651e-02 8.521468192338943481e-02 8.285677991807460785e-03
-5.548852682113647461e-02 7.262575090862810612e-04 6.695285439491271973e-02 9.153566323220729828e-03 2.657759189605712891e-01 3.291565226390957832e-03 -3.959633409976959229e-01 3.953674435615539551e-02 -1.450890153646469116e-01 -1.023087352514266968e-01 -1.842045187950134277e-01 -2.089225649833679199e-01 -1.289201676845550537e-01 -3.444720208644866943e-01 2.609109878540039062e-01 -7.419788837432861328e-02 -1.887093782424926758e-01 1.511980891227722168e-01 3.723836243152618408e-01 -1.891174614429473877e-01 -5.664540082216262817e-02 -1.058983281254768372e-01 -3.083914518356323242e-01 1.814121007919311523e-02 -4.006322473287582397e-02 2.444107644259929657e-02 6.490512192249298096e-02 -2.427537441253662109e-01 1.257039159536361694e-01 -1.303639709949493408e-01 4.768953472375869751e-02 4.709142819046974182e-02
-1.024190783500671387e-01 -2.876604348421096802e-02 6.683041155338287354e-02 -2.805760800838470459e-01 3.214773833751678467e-01 -4.063541069626808167e-02 -1.903673708438873291e-01 -2.552120387554168701e-02 2.858722805976867676e-01 -1.460772901773452759e-01 -2.463338226079940796e-01 1.309683024883270264e-01 3.462342321872711182e-01 -1.417273581027984619e-01 4.031475633382797241e-03 -2.877154946327209473e-01 -7.897499017417430878e-03 -2.806876599788665771e-02 -7.722361385822296143e-02 4.140352830290794373e-02 1.205115765333175659e-02 -1.858061403036117554e-01 -2.435167878866195679e-01 4.112698510289192200e-02 7.862009108066558838e-02 -1.750761568546295166e-01 1.990020126104354858e-01 -5.263649299740791321e-02 1.649041771888732910e-01 -2.870938181877136230e-02 3.850057125091552734e-01 1.751446537673473358e-02
-2.919891774654388428e-01 2.972462028264999390e-02 -1.907881498336791992e-01 -4.154627025127410889e-01 3.795993626117706299e-01 2.104293256998062134e-01 -1.224464550614356995e-01 -1.433092653751373291e-01 5.085952579975128174e-02 -2.058806270360946655e-01 -2.481418848037719727e-01 -2.888602763414382935e-02 1.946799606084823608e-01 -3.887451067566871643e-02 2.732872068881988525e-01 2.784695476293563843e-02 1.723929643630981445e-01 -1.369986683130264282e-01 2.323211878538131714e-01 -2.702724635601043701e-01 7.522773742675781250e-02 5.987835302948951721e-02 -1.789643019437789917e-01 -9.486070275306701660e-02 -1.352071017026901245e-01 4.762636125087738037e-02 -7.296590507030487061e-02 4.673046991229057312e-02 6.228913739323616028e-02 -1.061872858554124832e-02 2.290216274559497833e-02 1.826208084821701050e-02
-1.315747201442718506e-01 1.354233920574188232e-01 1.032091751694679260e-01 2.351599633693695068e-01 5.215947628021240234e-01 -3.942658007144927979e-02 -1.044218465685844421e-01 9.421277791261672974e-03 2.311283051967620850e-01 -2.494599670171737671e-01 -2.088926732540130615e-01 -1.908446401357650757e-01 2.197703719139099121e-01 -9.423039108514785767e-02 1.716325134038925171e-01 4.343991354107856750e-02 4.286143183708190918e-02 2.678004093468189240e-02 -6.314317137002944946e-02 -1.806028932332992554e-01 9.495431929826736450e-02 -1.044697165489196777e-01 1.117732524871826172e-01 8.343584835529327393e-02 -1.681651473045349121e-01 -8.316569775342941284e-02 2.169168889522552490e-01 -1.953990757465362549e-02 -2.074248641729354858e-01 1.429836004972457886e-01 1.563697010278701782e-01 2.836571037769317627e-01
-1.711823493242263794e-01 4.331133887171745300e-02 -3.414302691817283630e-02 -1.524734795093536377e-01 4.884790182113647461e-01 -9.218574315309524536e-02 -2.596122622489929199e-01 2.471088767051696777e-01 -2.117816172540187836e-02 6.151341646909713745e-02 -3.811779916286468506e-01 -7.298494875431060791e-02 2.047342807054519653e-02 -1.412499547004699707e-01 -1.454563736915588379e-01 -1.616329401731491089e-01 2.574085593223571777e-01 1.274821311235427856e-01 2.619043290615081787e-01 1.101552695035934448e-01 -9.526026248931884766e-02 -1.676952987909317017e-01 9.546966105699539185e-02 -6.558950245380401611e-02 2.208026945590972900e-01 -1.400279551744461060e-01 1.152753233909606934e-01 2.908285148441791534e-02 1.669015884399414062e-01 -7.131689041852951050e-02 -9.204012900590896606e-02 -9.254936128854751587e-02
-8.149994164705276489e-02 1.057017687708139420e-02 -1.473503708839416504e-01 -1.021478250622749329e-01 5.025686621665954590e-01 2.681942284107208252e-02 -1.808488070964813232e-01 9.583564102649688721e-02 -1.092922091484069824e-01 3.506340086460113525e-02 -3.087615072727203369e-01 -5.723841115832328796e-02 3.469774127006530762e-02 -2.093225717544555664e-01 8.168173022568225861e-03 -3.553748428821563721e-01 3.853766024112701416e-01 1.271534562110900879e-01 1.374495178461074829e-01 8.288190513849258423e-02 -9.388647228479385376e-02 -1.267897933721542358e-01 1.167791187763214111e-01 -6.927314680069684982e-03 2.836273908615112305e-01 -1.736146658658981323e-01 9.266624599695205688e-02 -4.494209960103034973e-02 1.782538592815399170e-01 -2.555456943809986115e-02 9.397655725479125977e-03 -4.771537147462368011e-03
8.494991809129714966e-02 2.158286795020103455e-02 -2.990931868553161621e-01 -1.276864260435104370e-01 5.708821862936019897e-02 2.114490717649459839e-01 -2.929800748825073242e-01 2.787593305110931396e-01 -4.389244690537452698e-02 -2.663366496562957764e-01 -1.440801769495010376e-01 -3.213144838809967041e-01 2.250472754240036011e-01 4.406526312232017517e-02 -1.000120863318443298e-01 -9.071589261293411255e-02 1.774182617664337158e-01 -7.279688119888305664e-02 3.963990807533264160e-01 -3.373480439186096191e-01 -1.216319482773542404e-02 -9.414221346378326416e-02 1.687262952327728271e-01 3.718314692378044128e-02 3.452026098966598511e-02 1.102265790104866028e-01 1.484578400850296021e-01 -6.741795688867568970e-02 -2.296423912048339844e-02 -6.331028789281845093e-02 1.271330863237380981e-01 1.266604568809270859e-02
4.387456551194190979e-02 1.068782731890678406e-01 -1.827538362704217434e-03 -5.144787952303886414e-02 1.473871171474456787e-01 -7.915815711021423340e-02 -3.157125711441040039e-01 -2.792746424674987793e-01 1.558928866870701313e-03 2.477297931909561157e-02 -1.947864145040512085e-01 -2.043737322092056274e-01 -1.300654113292694092e-01 -3.049365058541297913e-02 -9.918728470802307129e-02 -3.275979310274124146e-02 2.181989252567291260e-01 -1.835075914859771729e-01 2.747192084789276123e-01 -2.174227237701416016e-01 -2.544269561767578125e-01 -1.608960330486297607e-01 -1.981911659240722656e-01 3.707671761512756348e-01 1.971330344676971436e-01 1.502994745969772339e-01 -7.371599227190017700e-02 1.362205594778060913e-01 -2.121415734291076660e-01 1.181749850511550903e-01 1.981808096170425415e-01 -1.190598532557487488e-01
2.163761854171752930e-02 -8.113123476505279541e-03 -5.490214005112648010e-02 -1.293511837720870972e-01 1.806119531393051147e-01 -2.680982649326324463e-01 -3.569584190845489502e-01 -8.990560472011566162e-02 1.343307644128799438e-01 -3.946245312690734863e-01 -7.397748529911041260e-03 -2.871738672256469727e-01 5.525497719645500183e-02 6.459129508584737778e-03 -6.944806873798370361e-02 -9.087404608726501465e-02 -1.898140758275985718e-01 -9.155920892953872681e-02 1.043474003672599792e-01 -1.643578410148620605e-01 -3.463602364063262939e-01 -1.892738044261932373e-01 -1.190895363688468933e-01 -8.642041683197021484e-02 -3.861583396792411804e-02 -2.149336189031600952e-01 1.411033570766448975e-01 -4.597001895308494568e-02 1.254226174205541611e-02 2.401718050241470337e-01 2.697416543960571289e-01 8.474028110504150391e-02
-5.697421729564666748e-03 -3.228371441364288330e-01 -1.550547927618026733e-01 -1.662000715732574463e-01 2.018869370222091675e-01 -2.496289275586605072e-02 -2.625946402549743652e-01 -7.497150450944900513e-02 -5.019135028123855591e-02 -5.309027060866355896e-02 -4.685929045081138611e-03 -2.706762552261352539e-01 4.816674292087554932e-01 -4.439297318458557129e-02 -1.721662096679210663e-02 -2.558033168315887451e-01 5.763786286115646362e-02 1.456942707300186157e-01 6.818476319313049316e-02 -2.594767808914184570e-01 1.299902349710464478e-01 -6.022317707538604736e-02 -3.181961178779602051e-01 1.833198517560958862e-01 -2.147772721946239471e-02 4.896165058016777039e-02 -1.895674914121627808e-01 1.612671762704849243e-01 -7.471849210560321808e-03 3.452117741107940674e-02 3.629952296614646912e-02 1.746926307678222656e-01
1.661798655986785889e-01 2.651609182357788086e-01 8.112699538469314575e-02 -2.479391694068908691e-01 1.773981899023056030e-01 -7.039881497621536255e-02 -1.880698949098587036e-01 -1.331586111336946487e-02 -2.543374001979827881e-01 2.095394879579544067e-01 -4.490476846694946289e-01 2.213222160935401917e-02 1.751769483089447021e-01 -9.903613477945327759e-02 -9.197580628097057343e-03 -2.013049833476543427e-02 1.454614400863647461e-01 -8.790338784456253052e-02 -1.239869650453329086e-02 -2.354413270950317383e-01 9.599370509386062622e-02 -4.448001086711883545e-01 -1.019811928272247314e-01 4.104719683527946472e-02 1.206472367048263550e-01 1.567522436380386353e-02 9.793763607740402222e-02 9.972203522920608521e-03 4.705972597002983093e-02 -1.566649228334426880e-01 1.577530950307846069e-01 1.748580038547515869e-01
-1.929175555706024170e-01 3.348730504512786865e-02 -3.133371174335479736e-01 8.848827332258224487e-02 1.525523215532302856e-01 2.035246044397354126e-01 -1.855880469083786011e-01 3.990944847464561462e-02 -4.925763979554176331e-02 -1.385227739810943604e-01 -3.328473567962646484e-01 -1.163931563496589661e-01 3.485203087329864502e-01 1.196024194359779358e-01 3.963477909564971924e-01 -1.261712461709976196e-01 1.856189072132110596e-01 -2.631226778030395508e-01 2.817256450653076172e-01 -5.901933461427688599e-02 -9.169492870569229126e-02 -1.191403195261955261e-01 -2.216641157865524292e-01 -1.861508120782673359e-03 1.160091683268547058e-01 -3.714260878041386604e-03 -8.815494924783706665e-02 -1.290873140096664429e-01 5.422168970108032227e-02 2.679418027400970459e-02 -1.138550788164138794e-02 1.462516002357006073e-02
-1.880500651895999908e-02 3.792434036731719971e-01 -8.988961577415466309e-02 -5.504733324050903320e-02 4.885731041431427002e-01 9.293337166309356689e-02 -1.107240840792655945e-01 -9.221319109201431274e-02 1.203558221459388733e-01 -3.444925546646118164e-01 -1.019598394632339478e-01 -7.589436322450637817e-02 -5.998525023460388184e-02 7.788285613059997559e-02 -1.505391299724578857e-02 -4.867058619856834412e-02 -5.577751994132995605e-02 4.234130680561065674e-02 6.758072227239608765e-02 -2.294060438871383667e-01 -1.393165588378906250e-01 -8.014992624521255493e-02 4.975308105349540710e-02 1.177103668451309204e-01 -1.871736645698547363e-01 1.172991096973419189e-01 1.417146176099777222e-01 1.993716359138488770e-01 -1.849034726619720459e-01 -4.835259914398193359e-02 2.887235581874847412e-01 2.868015468120574951e-01
4.950902983546257019e-02 2.429265379905700684e-01 -2.606886625289916992e-01 -2.248359471559524536e-01 1.110484451055526733e-01 1.424135416746139526e-01 -2.442557066679000854e-01 7.740781456232070923e-02 -9.230036288499832153e-02 -2.577226459980010986e-01 3.572414815425872803e-02 -2.220121771097183228e-01 1.250998675823211670e-01 1.459804084151983261e-02 -9.304810315370559692e-03 -1.353921294212341309e-01 -1.369877308607101440e-01 -1.593120694160461426e-01 1.492031384259462357e-02 9.220950305461883545e-02 -2.595942020416259766e-01 -2.757695615291595459e-01 -2.159512490034103394e-01 3.525261580944061279e-01 -8.714370429515838623e-02 1.333913356065750122e-01 1.103543192148208618e-01 -2.676267623901367188e-01 -6.959667801856994629e-02 1.416084617376327515e-01 5.420638620853424072e-02 2.402707934379577637e-01
-1.657136678695678711e-01 9.380695968866348267e-02 4.070570319890975952e-02 9.273276478052139282e-02 3.919968903064727783e-01 -1.304780840873718262e-01 -5.785154923796653748e-02 5.846567079424858093e-02 9.430947899818420410e-02 -1.008557900786399841e-02 -2.653840482234954834e-01 9.512180089950561523e-02 4.332967102527618408e-02 -1.390169411897659302e-01 -1.569902300834655762e-01 -9.160488098859786987e-02 1.394575089216232300e-01 -1.069293916225433350e-01 4.160983562469482422e-01 -2.794370949268341064e-01 -3.380066156387329102e-01 -1.856909692287445068e-01 4.547252133488655090e-02 -1.101813986897468567e-01 3.843185305595397949e-02 2.087778747081756592e-01 -3.502417504787445068e-01 -3.318828344345092773e-02 8.767589926719665527e-02 4.949711635708808899e-02 -2.843348681926727295e-02 9.216436743736267090e-02
3.022696264088153839e-02 -4.586078226566314697e-02 -1.280320286750793457e-01 4.715104773640632629e-02 3.531191349029541016e-01 4.186699539422988892e-02 -2.645029425621032715e-01 5.296011269092559814e-02 8.561643958091735840e-02 4.809118807315826416e-02 -4.468939304351806641e-01 1.004638522863388062e-01 2.134258598089218140e-01 -1.748580038547515869e-01 4.387904331088066101e-02 -3.594429790973663330e-01 3.071070276200771332e-02 2.508870363235473633e-01 3.898009061813354492e-01 1.215886995196342468e-01 -8.566589094698429108e-03 -5.913510546088218689e-02 4.076749458909034729e-02 -7.542996853590011597e-02 -1.410894542932510376e-01 -4.756659641861915588e-02 6.004530563950538635e-02 -1.257854402065277100e-01 -3.261992335319519043e-02 2.178676985204219818e-02 2.545480430126190186e-01 -5.465219542384147644e-02
1.668388396501541138e-01 1.354818940162658691e-01 -1.043732017278671265e-01 -1.029769796878099442e-02 1.692066937685012817e-01 8.428470045328140259e-02 -1.078967303037643433e-01 1.447807252407073975e-01 -8.229749649763107300e-02 2.802881971001625061e-02 -4.196144342422485352e-01 -1.350488066673278809e-01 -1.641776412725448608e-02 -6.742523610591888428e-02 -2.982316613197326660e-01 9.594793617725372314e-02 1.965785026550292969e-01 -3.665241301059722900e-01 1.298856437206268311e-01 -1.864776164293289185e-01 -3.500000536441802979e-01 -3.087471723556518555e-01 -6.868579238653182983e-02 1.585787683725357056e-01 3.033806942403316498e-02 -5.985857173800468445e-02 3.178399801254272461e-02 -2.096316665410995483e-01 4.872862994670867920e-02 -3.718194365501403809e-02 1.786248981952667236e-01 1.104307845234870911e-01
-2.582850307226181030e-02 1.218783333897590637e-01 -8.785251528024673462e-02 -2.883081138134002686e-01 3.778793513774871826e-01 -3.340959250926971436e-01 -3.255174160003662109e-01 1.318579018115997314e-01 -2.266050577163696289e-01 8.123538643121719360e-02 1.482301652431488037e-01 -9.040765464305877686e-02 2.450722903013229370e-01 -6.164580211043357849e-02 1.200506612658500671e-01 -1.772853583097457886e-01 1.106027290225028992e-01 -1.031048223376274109e-01 -2.847380004823207855e-02 7.277124095708131790e-03 -1.039791554212570190e-01 -3.183752894401550293e-01 -6.200833991169929504e-02 -1.978665962815284729e-02 1.478361338376998901e-01 -1.256802026182413101e-02 -8.405717462301254272e-02 1.116409078240394592e-01 4.790131468325853348e-03 3.456871807575225830e-01 -1.124313548207283020e-01 6.508333981037139893e-02
-1.067872047424316406e-01 -4.346368834376335144e-02 9.813116490840911865e-02 -2.320021688938140869e-01 7.793146371841430664e-02 2.318966090679168701e-01 -2.451643049716949463e-01 2.246351987123489380e-01 -1.910333633422851562e-01 4.255075007677078247e-02 -2.311964631080627441e-01 -1.756321936845779419e-01 -9.925602376461029053e-02 5.961404740810394287e-02 -8.381111174821853638e-02 -1.691586077213287354e-01 -9.343144297599792480e-02 1.888637989759445190e-01 1.331973373889923096e-01 -1.467574834823608398e-01 -1.331910490989685059e-01 -1.576269231736660004e-02 2.995781414210796356e-02 -6.641439348459243774e-02 1.922707408666610718e-01 2.721784710884094238e-01 1.103238761425018311e-02 -1.648573577404022217e-01 2.324152551591396332e-02 3.059243261814117432e-01 3.212039470672607422e-01 3.722418248653411865e-01
-8.318219333887100220e-02 -1.261899620294570923e-01 -1.204025894403457642e-01 -7.900869101285934448e-02 3.594492971897125244e-01 -7.507658004760742188e-02 -3.577988445758819580e-01 2.183000743389129639e-01 -2.123831212520599365e-01 9.001088887453079224e-02 -1.167002916336059570e-01 1.523985862731933594e-01 7.625924795866012573e-02 -1.507981717586517334e-01 -4.022810235619544983e-02 -1.073014065623283386e-01 4.934913665056228638e-02 1.432780027389526367e-01 1.240190044045448303e-01 -7.733062654733657837e-02 -9.822583198547363281e-02 -2.727788686752319336e-01 2.202478498220443726e-01 1.770602166652679443e-01 3.335250020027160645e-01 -3.411810994148254395e-01 -6.182477250695228577e-02 4.488279577344655991e-03 5.606899410486221313e-02 7.489086687564849854e-02 8.457496762275695801e-02 2.419300228357315063e-01
[truncated: 3,276,169 more chars]
