# Supplementary material for: The Language of Innovation
Source: PLoS One. 2020 Apr 30;15(4):e0230107. doi: 10.1371/journal.pone.0230107 (PMC7194493; doi:10.1371/journal.pone.0230107)
Supplement: S26 File — (GZ) [file pone.0230107.s026.tar.gz › 2004-2008/V2Run_9_VS_4500_embeddings2004-2008ED32.txt]

-4.937883019447326660e-01 5.694676563143730164e-02 -6.195815652608871460e-02 9.123250097036361694e-02 -1.769156157970428467e-01 -4.739531874656677246e-02 -3.196289837360382080e-01 -2.760337889194488525e-01 7.169458270072937012e-02 8.599264174699783325e-02 -5.818329751491546631e-02 9.983009099960327148e-02 2.263929322361946106e-02 -7.532402873039245605e-02 3.601066023111343384e-02 -2.334515601396560669e-01 1.862016916275024414e-01 2.348247766494750977e-01 -1.483511775732040405e-01 2.074186950922012329e-01 -2.185638099908828735e-01 1.692112907767295837e-02 1.124126613140106201e-01 6.085406988859176636e-02 3.041961491107940674e-01 2.141080424189567566e-02 -9.769075363874435425e-02 -1.601141989231109619e-01 1.833690553903579712e-01 7.923453301191329956e-02 2.309228181838989258e-01 -1.882267929613590240e-02
-2.553844451904296875e-01 1.540031880140304565e-01 -1.338305231183767319e-02 9.893330931663513184e-02 2.267494946718215942e-01 -2.003097236156463623e-01 -2.395033985376358032e-01 -6.159967184066772461e-02 2.116296887397766113e-01 2.406794279813766479e-01 -9.333206340670585632e-03 1.698299348354339600e-01 6.881301105022430420e-02 8.399113081395626068e-03 1.336941123008728027e-01 -2.822542488574981689e-01 1.080058068037033081e-01 -2.411356428638100624e-03 -3.562614023685455322e-01 1.161841824650764465e-01 -1.362638622522354126e-01 -1.343087702989578247e-01 -2.225217968225479126e-01 6.279683858156204224e-02 -7.016362994909286499e-02 5.167687684297561646e-02 1.171155422925949097e-01 -3.536976277828216553e-01 2.516986131668090820e-01 -9.440041333436965942e-02 -1.337164342403411865e-01 1.889325231313705444e-01
-1.342816799879074097e-01 -9.385352581739425659e-02 -2.188633829355239868e-01 -9.645573794841766357e-02 1.854890026152133942e-02 1.082734912633895874e-01 3.156008943915367126e-02 -4.457339942455291748e-01 2.697731256484985352e-01 -3.597079589962959290e-02 -6.375265121459960938e-02 1.919422149658203125e-01 2.753537297248840332e-01 1.128842532634735107e-01 -4.559573531150817871e-02 -3.360950946807861328e-01 2.515998296439647675e-02 9.156919270753860474e-02 -2.083246111869812012e-01 4.463581368327140808e-02 -1.638553105294704437e-02 4.750991705805063248e-03 1.319671869277954102e-01 1.625549197196960449e-01 -1.387271434068679810e-01 -4.373366832733154297e-01 4.492301493883132935e-02 -1.457817256450653076e-01 1.708237081766128540e-01 1.341196298599243164e-01 -1.149933505803346634e-02 -7.754938304424285889e-02
-4.145995080471038818e-01 -1.405206471681594849e-01 -4.979826882481575012e-02 3.375234827399253845e-02 -1.867321878671646118e-01 4.568887874484062195e-02 -3.162378817796707153e-02 -8.697472512722015381e-02 3.601938486099243164e-01 1.472406834363937378e-01 9.836156666278839111e-02 1.641283631324768066e-01 2.225856333971023560e-01 1.527122110128402710e-01 -2.923570573329925537e-01 -4.738913476467132568e-02 -1.709359884262084961e-01 -3.710813447833061218e-02 -1.579855680465698242e-01 4.459944739937782288e-02 -9.009635448455810547e-02 -1.035805232822895050e-02 -2.330424934625625610e-01 5.203256011009216309e-02 8.394949138164520264e-03 -2.148512750864028931e-01 8.850487880408763885e-03 -4.811006784439086914e-01 9.139711409807205200e-02 -3.534546494483947754e-02 -1.550195447634905577e-04 2.118616551160812378e-02
-1.644915044307708740e-01 2.007011175155639648e-01 -8.749862015247344971e-02 -2.376755885779857635e-02 -1.913962066173553467e-01 -2.673272192478179932e-01 1.745296418666839600e-01 -4.706356301903724670e-02 3.035998046398162842e-01 8.361468464136123657e-02 1.539074927568435669e-01 9.961808472871780396e-02 2.385926246643066406e-01 -4.063787311315536499e-02 -1.242266371846199036e-01 -1.592862047255039215e-02 7.252977788448333740e-02 4.700273275375366211e-01 7.745235413312911987e-02 1.663876511156558990e-02 -2.255208641290664673e-01 2.846486493945121765e-02 -2.914615906774997711e-02 1.220078393816947937e-01 2.850337624549865723e-01 -1.138590127229690552e-01 5.023580417037010193e-02 -2.996036112308502197e-01 1.813212633132934570e-01 2.000793218612670898e-01 6.653969734907150269e-02 1.137161105871200562e-01
-2.679647207260131836e-01 9.317202121019363403e-02 -2.439997494220733643e-01 2.999704480171203613e-01 -2.440272457897663116e-02 -2.683909237384796143e-01 1.179128438234329224e-01 -1.668097674846649170e-01 2.636661827564239502e-01 1.368506401777267456e-01 -2.675857581198215485e-02 1.870543062686920166e-01 3.656522631645202637e-01 -9.542725980281829834e-02 -1.221640780568122864e-01 -2.225439846515655518e-01 -1.466156691312789917e-01 5.832602083683013916e-02 2.164459973573684692e-02 -3.296566754579544067e-02 9.172437340021133423e-02 -1.349793374538421631e-01 -2.233567833900451660e-02 -2.225216850638389587e-02 1.157303750514984131e-01 8.636418730020523071e-02 1.322578936815261841e-01 -3.011140525341033936e-01 2.577240467071533203e-01 1.883589774370193481e-01 1.569435447454452515e-01 -1.216570362448692322e-01
-3.436069488525390625e-01 1.435234397649765015e-01 -1.648263633251190186e-01 4.754462745040655136e-03 3.850597888231277466e-02 -9.511540830135345459e-02 8.518474549055099487e-02 9.757842868566513062e-02 3.942571282386779785e-01 -9.300542622804641724e-02 3.957691043615341187e-02 4.351664707064628601e-02 5.167597532272338867e-02 -1.446576905436813831e-03 -1.152221858501434326e-01 -2.690260112285614014e-01 -1.734080314636230469e-01 1.255646497011184692e-01 4.034923762083053589e-02 -1.035697087645530701e-01 -2.656582556664943695e-02 -1.500987559556961060e-01 -1.496086567640304565e-01 2.326691597700119019e-01 -4.751040413975715637e-02 -1.522914022207260132e-01 -6.249337643384933472e-02 -4.707254171371459961e-01 1.838244944810867310e-01 1.448120623826980591e-01 2.835978567600250244e-01 8.302368223667144775e-02
-2.351619750261306763e-01 2.990421950817108154e-01 -1.085885316133499146e-01 1.288303285837173462e-01 1.882926560938358307e-02 1.328608952462673187e-02 -3.195839226245880127e-01 -2.550332546234130859e-01 4.040082395076751709e-01 1.143012791872024536e-01 2.291514426469802856e-01 2.118295282125473022e-01 -1.944593340158462524e-02 3.092702664434909821e-02 7.708708196878433228e-02 1.456744037568569183e-02 -2.253698855638504028e-01 -1.393150538206100464e-01 -3.455917164683341980e-02 -1.357359141111373901e-01 -4.973801225423812866e-02 -9.891415387392044067e-02 -1.731907576322555542e-01 -3.851693123579025269e-02 -7.358178030699491501e-03 1.053138263523578644e-02 6.734941154718399048e-02 -2.552847266197204590e-01 3.634365200996398926e-01 1.372736841440200806e-01 6.212718412280082703e-02 -1.407180428504943848e-01
-3.875402808189392090e-01 -2.073112409561872482e-03 -1.842071712017059326e-01 -5.887434631586074829e-02 -8.650968223810195923e-02 -4.060744121670722961e-02 7.357594370841979980e-02 -9.215301275253295898e-02 4.501689076423645020e-01 4.320121183991432190e-02 -4.765398334711790085e-03 9.156657755374908447e-02 1.143231689929962158e-01 1.934506371617317200e-02 -1.630789190530776978e-01 1.105187088251113892e-02 -2.677550613880157471e-01 3.230543434619903564e-01 9.517995268106460571e-02 2.162153422832489014e-01 1.364572625607252121e-02 -7.328878343105316162e-02 -1.467913836240768433e-01 1.492057591676712036e-01 1.939790546894073486e-01 -1.756705045700073242e-01 2.137776315212249756e-01 -9.837345033884048462e-02 1.804829239845275879e-01 6.250001490116119385e-02 1.844131499528884888e-01 -2.463684380054473877e-01
-3.262367844581604004e-01 1.088559105992317200e-01 -2.488685846328735352e-01 1.532426625490188599e-01 9.179838746786117554e-02 -1.201734840869903564e-01 -3.385557234287261963e-01 -3.601011633872985840e-02 2.913179099559783936e-01 2.522248029708862305e-01 -4.713348671793937683e-02 -1.030122861266136169e-01 1.545311212539672852e-01 1.266514956951141357e-01 -7.605494000017642975e-03 -1.186421886086463928e-01 -2.421606928110122681e-01 1.148447617888450623e-01 -1.029636934399604797e-01 -9.879277087748050690e-03 -9.068096429109573364e-02 1.442494988441467285e-01 -1.951399892568588257e-01 2.128166407346725464e-01 -5.641004070639610291e-02 -3.201227188110351562e-01 -5.158269032835960388e-02 -7.885930687189102173e-02 3.385827839374542236e-01 1.308890134096145630e-01 -2.661369740962982178e-02 1.394061371684074402e-02
-3.979427814483642578e-01 2.194267213344573975e-01 -2.002736926078796387e-01 -5.581492185592651367e-02 2.105316221714019775e-01 -1.925196051597595215e-01 -1.411975771188735962e-01 -2.351295351982116699e-01 1.948568969964981079e-01 -1.251409500837326050e-01 -2.502242103219032288e-02 1.840787678956985474e-01 -5.527576431632041931e-03 -5.750308930873870850e-02 -9.702662378549575806e-02 -1.686747521162033081e-01 6.178547441959381104e-02 1.904963105916976929e-01 -2.901869714260101318e-01 2.418928965926170349e-02 5.968251824378967285e-02 7.940796762704849243e-02 2.085013389587402344e-01 8.209284394979476929e-02 1.078088358044624329e-01 -1.824136078357696533e-01 4.030587971210479736e-01 -1.117427945137023926e-01 1.168874576687812805e-01 -5.513642728328704834e-02 1.586960703134536743e-01 1.326971054077148438e-01
-2.556618750095367432e-01 8.278615772724151611e-02 -2.944575548171997070e-01 1.764049082994461060e-01 -1.152240633964538574e-01 -2.048110812902450562e-01 2.035868167877197266e-01 -1.432706713676452637e-01 3.272782564163208008e-01 1.425663977861404419e-01 -1.702257692813873291e-01 1.629887372255325317e-01 2.768343985080718994e-01 -3.581836819648742676e-02 -1.915367133915424347e-02 -3.109690248966217041e-01 -1.090041026473045349e-01 2.284760400652885437e-02 -9.835820645093917847e-02 -3.427949920296669006e-02 -1.306032538414001465e-01 -1.108110994100570679e-01 -1.502146273851394653e-01 1.830583810806274414e-01 2.276777923107147217e-01 -1.365112215280532837e-01 1.623837500810623169e-01 -1.545110940933227539e-01 8.575485646724700928e-02 -4.427296668291091919e-02 3.066081702709197998e-01 4.574450850486755371e-02
-3.211829364299774170e-01 2.113131135702133179e-01 -1.166510730981826782e-01 8.388285338878631592e-02 -1.415954381227493286e-01 8.403653651475906372e-02 2.783785015344619751e-02 -1.464128941297531128e-01 4.622076749801635742e-01 3.237883150577545166e-01 -4.485848546028137207e-02 1.006215736269950867e-01 2.622205018997192383e-01 -2.986472658812999725e-02 1.271736808121204376e-02 -2.554135620594024658e-01 -3.539882600307464600e-01 3.967674449086189270e-02 -8.293731510639190674e-02 1.799620129168033600e-02 -1.727022044360637665e-02 -1.476948857307434082e-01 -2.287081629037857056e-02 -5.237567052245140076e-02 2.571034133434295654e-01 2.364424429833889008e-02 -5.265779420733451843e-02 -2.066837251186370850e-01 -9.604867547750473022e-02 1.231393814086914062e-01 9.806209057569503784e-02 1.045966446399688721e-01
-3.575272560119628906e-01 2.575246617197990417e-02 -1.204671263694763184e-01 -2.362073212862014771e-02 4.103001579642295837e-02 -1.859980523586273193e-01 8.290100842714309692e-02 1.242895144969224930e-03 3.098859488964080811e-01 -3.272823616862297058e-02 6.884290277957916260e-02 2.780280411243438721e-01 3.808016479015350342e-01 7.487043738365173340e-02 -9.020963683724403381e-03 -4.368577897548675537e-02 -3.791946545243263245e-02 1.752582788467407227e-01 5.889000743627548218e-02 1.010233759880065918e-01 -5.671016126871109009e-02 -2.302842289209365845e-01 -2.372341901063919067e-01 2.123450785875320435e-01 1.792126595973968506e-01 -8.256628364324569702e-02 1.419062465429306030e-01 -3.942225873470306396e-01 -1.020316034555435181e-03 1.722098737955093384e-01 1.413720399141311646e-01 1.182042434811592102e-01
-2.592531740665435791e-01 6.246751546859741211e-02 -3.467535227537155151e-02 -1.467978656291961670e-01 2.580144256353378296e-02 2.143157087266445160e-02 -1.944911479949951172e-01 -5.085909962654113770e-01 1.559001654386520386e-01 -1.694777905941009521e-01 -3.888300433754920959e-02 2.278516590595245361e-01 1.241911426186561584e-01 1.587403863668441772e-01 1.520747691392898560e-01 -2.895492613315582275e-01 -6.844939291477203369e-02 2.474847137928009033e-01 1.711909100413322449e-02 1.964475661516189575e-01 -1.071490794420242310e-01 3.248424082994461060e-02 1.943977028131484985e-01 1.176903173327445984e-01 -1.574083417654037476e-01 -7.884248346090316772e-02 1.997359991073608398e-01 -3.489121422171592712e-02 2.003161013126373291e-01 1.420776695013046265e-01 1.722088009119033813e-01 -1.529826223850250244e-01
-2.230850160121917725e-01 1.100978925824165344e-01 -3.281706711277365685e-03 -5.958162620663642883e-02 1.428744047880172729e-01 -2.129483819007873535e-01 -3.740964233875274658e-01 -1.626476943492889404e-01 2.447607368230819702e-01 -4.860706627368927002e-02 8.769212663173675537e-02 1.815202683210372925e-01 4.084010720252990723e-01 2.385199069976806641e-01 9.216265380382537842e-02 7.285310328006744385e-02 -2.165894657373428345e-01 4.100382700562477112e-02 -4.168405383825302124e-02 3.272423893213272095e-02 1.889053359627723694e-02 1.057195663452148438e-01 -4.145633578300476074e-01 -6.325654685497283936e-02 -1.240360885858535767e-01 1.161205619573593140e-01 -8.425102382898330688e-02 -1.986928433179855347e-01 1.425724476575851440e-01 1.335508823394775391e-01 8.318855613470077515e-02 5.163377150893211365e-02
-3.768498301506042480e-01 1.736530810594558716e-01 1.273910999298095703e-01 7.083471119403839111e-02 -1.110177263617515564e-01 2.431067079305648804e-01 -1.063718926161527634e-02 -1.039676591753959656e-01 2.862618863582611084e-01 2.273418456315994263e-01 7.986871153116226196e-02 5.790707841515541077e-02 2.088454961776733398e-01 2.337650209665298462e-02 -5.912196263670921326e-02 -2.418066710233688354e-01 -3.607982024550437927e-02 1.494168192148208618e-01 8.151187002658843994e-02 6.737289577722549438e-02 -1.344481706619262695e-01 -2.226085662841796875e-01 -1.065160259604454041e-01 2.138707786798477173e-01 3.946719691157341003e-02 -3.183273226022720337e-02 1.036664173007011414e-01 -4.627807140350341797e-01 2.192652970552444458e-02 1.116038858890533447e-01 2.720500528812408447e-01 -2.800798974931240082e-02
-1.459162086248397827e-01 5.388527736067771912e-02 -7.849911227822303772e-03 -1.286179572343826294e-01 1.977503895759582520e-01 -1.646337509155273438e-01 -1.241709589958190918e-01 -1.013483330607414246e-01 3.657829761505126953e-01 9.920145571231842041e-02 9.251590073108673096e-02 1.393536627292633057e-01 1.939457058906555176e-01 3.526985272765159607e-02 -1.309504546225070953e-02 -7.248556613922119141e-02 -1.788393259048461914e-01 2.519039511680603027e-01 -2.377244681119918823e-01 -1.880516409873962402e-01 3.846187517046928406e-02 2.017847746610641479e-01 -3.278880417346954346e-01 3.060661554336547852e-01 5.449365451931953430e-02 -1.300002187490463257e-01 -1.162305697798728943e-01 -2.433231025934219360e-01 2.146693319082260132e-01 2.107087671756744385e-01 -1.889784038066864014e-01 -4.383697360754013062e-02
-1.240722388029098511e-01 8.676831424236297607e-02 -1.149745541624724865e-03 -2.008443921804428101e-01 -3.949425742030143738e-02 9.588484535925090313e-04 -4.155050963163375854e-02 -4.108257591724395752e-01 3.353351354598999023e-01 1.833476498723030090e-02 2.164759635925292969e-01 1.902499347925186157e-01 3.397813141345977783e-01 7.194997370243072510e-02 2.299447059631347656e-01 -3.491539955139160156e-01 1.445810347795486450e-01 2.192104309797286987e-01 3.237230330705642700e-02 5.735737085342407227e-02 -1.335054934024810791e-01 -1.586000919342041016e-01 2.539910376071929932e-01 -6.993329524993896484e-02 -1.655413024127483368e-02 -1.537168025970458984e-01 7.351912558078765869e-02 -1.424551904201507568e-01 -4.675342515110969543e-02 9.731289930641651154e-03 -4.484514519572257996e-02 -1.839868128299713135e-01
-8.667571842670440674e-02 1.974523961544036865e-01 -2.129256874322891235e-01 1.996914297342300415e-02 -1.884431988000869751e-01 -3.110240958631038666e-02 1.748952120542526245e-01 -1.979772150516510010e-01 2.908965051174163818e-01 -1.039317026734352112e-01 -5.478643625974655151e-02 8.404927700757980347e-02 4.140747189521789551e-01 -1.847536768764257431e-03 -1.148898229002952576e-01 -3.433446884155273438e-01 -3.320142030715942383e-01 1.297417134046554565e-01 -7.414479553699493408e-02 -2.756197005510330200e-02 3.358357772231101990e-02 -1.638295799493789673e-01 -1.451276093721389771e-01 1.236280873417854309e-01 3.064601719379425049e-01 -8.812133967876434326e-02 -5.659476667642593384e-02 -2.375061661005020142e-01 1.065486203879117966e-02 5.584570020437240601e-02 1.030478104948997498e-01 -1.438175290822982788e-01
-3.841741681098937988e-01 -2.599744591861963272e-03 3.968924656510353088e-02 -9.127493947744369507e-03 8.800493180751800537e-02 -1.579022854566574097e-01 -8.003166317939758301e-02 -4.955715835094451904e-01 2.606050968170166016e-01 -1.165314093232154846e-01 -1.990106515586376190e-02 2.582482993602752686e-01 1.088347509503364563e-01 -1.615450233221054077e-01 -6.632885430008172989e-03 -1.134580522775650024e-01 1.886619031429290771e-01 1.548290848731994629e-01 -1.074909269809722900e-01 8.938849717378616333e-02 1.646618396043777466e-01 -7.982856780290603638e-02 -3.452357603237032890e-03 8.501527458429336548e-02 5.067704617977142334e-02 -1.722240895032882690e-01 3.611656129360198975e-01 -1.945760846138000488e-01 6.949131190776824951e-02 -7.454601675271987915e-02 -4.343856871128082275e-02 -1.843661516904830933e-01
-1.634510606527328491e-01 4.125395417213439941e-02 -2.223923206329345703e-01 4.943243786692619324e-02 -2.093457281589508057e-01 1.578146591782569885e-02 5.280502140522003174e-02 -1.433017402887344360e-01 2.683998942375183105e-01 1.696942597627639771e-01 -1.462674289941787720e-01 2.733953595161437988e-01 3.440109789371490479e-01 3.035208880901336670e-01 -2.101572751998901367e-01 -1.828224658966064453e-01 -1.490550637245178223e-01 8.619848638772964478e-02 1.975278109312057495e-01 -1.380125284194946289e-01 -3.373198211193084717e-02 -1.450650990009307861e-01 -2.639852464199066162e-01 1.037392616271972656e-01 4.792726039886474609e-02 -4.258801345713436604e-04 -1.193082481622695923e-01 -3.359499573707580566e-01 1.290317326784133911e-01 5.163252353668212891e-02 1.594814062118530273e-01 -5.255050957202911377e-02
-3.850671350955963135e-01 3.383078798651695251e-02 -1.385208815336227417e-01 1.202340349555015564e-01 -2.407685965299606323e-01 -2.883451879024505615e-01 3.906938806176185608e-02 -9.094838798046112061e-02 3.824606835842132568e-01 7.741840928792953491e-02 -9.519334137439727783e-02 8.258412592113018036e-03 2.414306402206420898e-01 2.109374105930328369e-01 -1.380678266286849976e-02 -1.811742186546325684e-01 -1.335668712854385376e-01 8.073164150118827820e-03 2.931141853332519531e-02 -2.670777728781104088e-03 -1.384919732809066772e-01 -1.545862574130296707e-02 -1.561188250780105591e-01 2.224877625703811646e-01 1.693129092454910278e-01 3.364908322691917419e-02 1.030902713537216187e-01 -2.870979607105255127e-01 7.978001236915588379e-02 2.867462635040283203e-01 1.764748394489288330e-01 1.190723031759262085e-01
-2.527499198913574219e-01 1.677821725606918335e-01 -8.972839266061782837e-02 1.680416315793991089e-01 4.284512624144554138e-02 -2.029983401298522949e-01 -1.132052466273307800e-01 -4.104831516742706299e-01 1.564120203256607056e-01 -2.054671794176101685e-01 1.864290684461593628e-01 3.584414720535278320e-02 1.177129000425338745e-01 6.260879337787628174e-02 1.008599475026130676e-01 -1.265065371990203857e-01 1.945658624172210693e-01 3.370238244533538818e-01 -2.246117442846298218e-01 1.739525981247425079e-02 9.786847978830337524e-02 2.979192882776260376e-02 -9.736584499478340149e-03 2.247793972492218018e-01 3.361893072724342346e-02 -2.625782787799835205e-01 3.611559569835662842e-01 -1.558803915977478027e-01 7.074418663978576660e-02 -5.941795930266380310e-02 -4.323915764689445496e-02 -4.638465493917465210e-02
-4.501316249370574951e-01 7.508324831724166870e-02 -3.170729279518127441e-01 2.577733099460601807e-01 -2.421018928289413452e-01 -3.295877873897552490e-01 1.132352948188781738e-01 -1.267422288656234741e-01 3.650558367371559143e-02 2.868977002799510956e-02 5.421786010265350342e-02 2.458063811063766479e-01 1.085381880402565002e-01 5.371801927685737610e-02 -1.837615221738815308e-01 -1.567684859037399292e-01 2.118236720561981201e-01 2.377144545316696167e-01 8.168418705463409424e-02 -5.435575917363166809e-02 -8.303745090961456299e-02 -1.271988749504089355e-01 -1.092284396290779114e-01 1.771582067012786865e-01 -5.573747307062149048e-02 -1.196365877985954285e-01 -2.172498404979705811e-02 -2.790814340114593506e-01 -1.343896985054016113e-02 8.164124935865402222e-02 8.367963880300521851e-02 -5.555601418018341064e-02
-4.722945392131805420e-01 8.776793628931045532e-02 -1.488718092441558838e-01 1.903948634862899780e-01 -1.482748389244079590e-01 -1.885049194097518921e-01 1.556323617696762085e-01 -1.041494868695735931e-02 2.040945142507553101e-01 9.443192929029464722e-02 7.035215944051742554e-02 1.515713930130004883e-01 3.075592815876007080e-01 2.565363980829715729e-02 4.373823851346969604e-02 -1.408118605613708496e-01 -1.023783385753631592e-01 3.004339933395385742e-01 -4.605343192815780640e-02 3.190385922789573669e-02 -5.560325831174850464e-02 5.231653153896331787e-02 -1.919619888067245483e-01 2.478441596031188965e-01 1.259895265102386475e-01 3.106567310169339180e-03 6.301839649677276611e-02 -1.485499888658523560e-01 2.106623351573944092e-01 1.948916912078857422e-01 2.953085899353027344e-01 1.183615326881408691e-01
-2.318868041038513184e-02 -1.169457882642745972e-01 3.724997490644454956e-02 -8.655887842178344727e-02 -8.361090905964374542e-03 -8.580748923122882843e-03 -9.743751585483551025e-02 -3.113379180431365967e-01 5.165889486670494080e-02 -1.106393262743949890e-01 -3.460246697068214417e-02 1.002111509442329407e-01 3.403529226779937744e-01 1.710072755813598633e-01 -7.630315423011779785e-02 -3.135663270950317383e-01 1.686723381280899048e-01 3.655756413936614990e-01 -3.101383745670318604e-01 2.577235102653503418e-01 -2.755780518054962158e-01 -1.322889626026153564e-01 -3.866148646920919418e-03 1.311131268739700317e-01 5.382377281785011292e-02 8.248059451580047607e-02 3.961303830146789551e-02 -2.185755521059036255e-01 -1.278340667486190796e-01 -7.454417645931243896e-02 -1.168517991900444031e-01 -2.549677491188049316e-01
-4.057778716087341309e-01 -2.552408911287784576e-02 -1.339135766029357910e-01 9.184402227401733398e-02 -1.151660382747650146e-01 -8.285215497016906738e-02 -6.147800758481025696e-02 2.188721857964992523e-02 1.504536271095275879e-01 3.268381059169769287e-01 -1.335831284523010254e-01 1.117770746350288391e-01 1.896104067564010620e-01 -2.045306004583835602e-02 -3.164666239172220230e-03 -2.368593811988830566e-01 -9.829596430063247681e-02 1.114853993058204651e-01 5.884091183543205261e-02 -2.951490879058837891e-02 -3.599894046783447266e-01 7.125371694564819336e-02 -2.533988058567047119e-01 -1.209943741559982300e-02 1.481331139802932739e-01 -2.280591055750846863e-02 -2.858427762985229492e-01 -2.887088954448699951e-01 1.238940879702568054e-01 2.019105702638626099e-01 2.234734445810317993e-01 -1.123647168278694153e-01
-3.757937252521514893e-01 2.464795857667922974e-01 -1.190033629536628723e-01 1.843350380659103394e-01 -1.421918421983718872e-01 3.851643530651926994e-03 -2.737192511558532715e-01 -3.193564713001251221e-02 3.133309483528137207e-01 -2.508036047220230103e-02 -5.664394795894622803e-02 9.550841152667999268e-02 1.032606661319732666e-01 1.005635876208543777e-02 3.175757452845573425e-02 9.815786033868789673e-02 -2.187823653221130371e-01 1.644586771726608276e-01 -2.997319996356964111e-01 1.786866784095764160e-02 -1.503701359033584595e-01 -1.912790834903717041e-01 -1.736094653606414795e-01 2.369512468576431274e-01 9.588419646024703979e-02 -2.290239483118057251e-01 -1.803566217422485352e-01 -1.967720389366149902e-01 -2.171017415821552277e-02 2.435111999511718750e-01 1.228975951671600342e-01 -5.333618819713592529e-02
-2.032494097948074341e-01 1.784214079380035400e-01 -3.363191336393356323e-02 -2.215747684240341187e-01 -1.695180833339691162e-01 -1.639607697725296021e-01 -6.744245439767837524e-02 -4.647433161735534668e-01 1.838321685791015625e-01 -2.041605114936828613e-01 -8.486019819974899292e-02 2.929107248783111572e-01 2.116017490625381470e-01 5.318673327565193176e-02 8.052776567637920380e-03 -2.359263896942138672e-01 1.292431205511093140e-01 2.347027659416198730e-01 -1.202985048294067383e-01 -3.849347680807113647e-02 -2.840894833207130432e-02 1.808858849108219147e-02 1.250880062580108643e-01 9.340539574623107910e-02 -1.008046139031648636e-02 -3.480387330055236816e-01 1.152571737766265869e-01 9.856177493929862976e-03 1.996820867061614990e-01 -6.914626061916351318e-02 3.377470001578330994e-02 -1.871190220117568970e-01
-3.747643232345581055e-01 2.507416531443595886e-02 -1.182003542780876160e-01 -1.126845926046371460e-02 -4.061555862426757812e-02 1.409666426479816437e-02 -8.633001893758773804e-02 -6.464833021163940430e-01 1.625541895627975464e-01 -1.308815032243728638e-01 1.176626980304718018e-01 1.311691552400588989e-01 1.785614490509033203e-01 2.609700895845890045e-02 -2.324582263827323914e-02 -2.521063983440399170e-01 -9.468722343444824219e-02 2.288900911808013916e-01 -2.494318932294845581e-01 2.734584547579288483e-02 -3.197202226147055626e-03 2.964293584227561951e-02 8.267825841903686523e-02 -1.798179000616073608e-02 6.841979175806045532e-02 -2.933116853237152100e-01 -1.667362079024314880e-02 2.192183025181293488e-02 1.151626035571098328e-01 2.130546607077121735e-02 1.095622219145298004e-02 -9.294932335615158081e-02
-3.356177508831024170e-01 -9.337043389678001404e-03 -2.560149133205413818e-01 -1.754918992519378662e-01 -3.740908205509185791e-02 -6.790746003389358521e-03 -6.961490213871002197e-02 -4.979032278060913086e-01 2.767677903175354004e-01 -1.680376827716827393e-01 -5.296983942389488220e-02 5.043135955929756165e-02 1.783087104558944702e-01 3.998706862330436707e-02 7.612002640962600708e-02 -2.734397649765014648e-01 2.325159497559070587e-02 1.935389339923858643e-01 -2.364371269941329956e-01 -3.499715775251388550e-02 -6.456615775823593140e-02 1.076235063374042511e-02 1.883380562067031860e-01 8.798428811132907867e-03 -3.954826667904853821e-02 -2.272730022668838501e-01 -2.521222224459052086e-03 -6.572256237268447876e-02 3.088397085666656494e-01 5.028876662254333496e-02 -9.171166270971298218e-02 -1.173333451151847839e-01
-1.079166308045387268e-01 1.858437955379486084e-01 -9.899701923131942749e-02 -1.820595934987068176e-02 -4.402454197406768799e-02 -3.517443686723709106e-02 -2.591149508953094482e-01 -1.951789557933807373e-01 2.733079195022583008e-01 1.937237009406089783e-02 7.204171270132064819e-02 9.391576796770095825e-02 -1.607699543237686157e-01 1.904723197221755981e-01 -2.146754264831542969e-01 -1.307446062564849854e-01 -1.442540138959884644e-01 2.188114682212471962e-03 -3.143940567970275879e-01 3.609829396009445190e-02 8.753132820129394531e-02 -2.380924522876739502e-01 -2.989765405654907227e-01 3.844425976276397705e-01 -1.920126825571060181e-01 -1.179474443197250366e-01 7.163494825363159180e-02 -7.150073349475860596e-02 3.123701214790344238e-01 -4.839728400111198425e-02 1.820711046457290649e-01 -6.556764245033264160e-02
-4.789844453334808350e-01 1.985138505697250366e-01 4.614808596670627594e-03 -9.959667921066284180e-02 -2.347535081207752228e-02 -3.552690744400024414e-01 2.549423277378082275e-01 -1.070548966526985168e-02 2.951407730579376221e-01 1.197651401162147522e-01 3.829005733132362366e-02 1.942706108093261719e-01 2.257978916168212891e-01 5.901118740439414978e-02 2.410330437123775482e-02 -2.554285228252410889e-01 -1.280215233564376831e-01 6.116120144724845886e-03 -2.125664986670017242e-02 2.087495326995849609e-01 -9.265558421611785889e-02 -7.897131145000457764e-02 -1.240280121564865112e-01 1.580288857221603394e-01 4.449059069156646729e-02 -2.616650611162185669e-02 -4.641414061188697815e-02 -1.021159961819648743e-01 2.432301640510559082e-01 2.430989742279052734e-01 1.386781334877014160e-01 5.382669158279895782e-03
-1.462341994047164917e-01 1.201029270887374878e-01 1.175724267959594727e-01 2.397744916379451752e-02 2.493861876428127289e-02 -3.477494418621063232e-02 -2.836687266826629639e-01 -1.912278980016708374e-01 1.633604466915130615e-01 -1.797120869159698486e-01 6.584601104259490967e-02 2.234484851360321045e-01 3.315704166889190674e-01 -1.073130127042531967e-02 -2.261509597301483154e-01 -1.877566874027252197e-01 -1.074046194553375244e-01 -7.019466906785964966e-02 2.207156270742416382e-01 1.735898554325103760e-01 -6.949626654386520386e-02 -3.282310366630554199e-01 -2.976662814617156982e-01 3.676704466342926025e-01 -1.604436635971069336e-01 4.959941282868385315e-02 1.187460124492645264e-01 -1.682530492544174194e-01 1.153417006134986877e-01 -1.632506260648369789e-03 2.598502673208713531e-02 -7.049037516117095947e-02
-3.449429273605346680e-01 2.691505551338195801e-01 -2.010727822780609131e-01 1.152774505317211151e-02 6.003064662218093872e-02 -5.670852959156036377e-03 -2.602837085723876953e-01 -1.287336498498916626e-01 5.588412657380104065e-02 5.001792311668395996e-02 6.421539187431335449e-02 1.131698489189147949e-01 -1.306635290384292603e-01 -6.334093958139419556e-02 -3.215743005275726318e-01 -1.403950303792953491e-01 1.517044752836227417e-01 2.288707494735717773e-01 -1.598847955465316772e-01 6.080051138997077942e-02 7.200953364372253418e-02 1.250684559345245361e-01 -1.766712032258510590e-02 3.584780693054199219e-01 1.877818852663040161e-01 -1.270067840814590454e-01 1.920214593410491943e-01 -1.893853396177291870e-01 2.352884262800216675e-01 2.133788615465164185e-01 6.152802705764770508e-02 -1.737266182899475098e-01
-3.332473933696746826e-01 2.297042012214660645e-01 -1.255593895912170410e-01 -8.166217803955078125e-02 4.033616557717323303e-02 1.141071394085884094e-01 4.827502369880676270e-02 -1.629394292831420898e-01 1.682481765747070312e-01 1.066601499915122986e-01 -1.640928983688354492e-01 3.332479894161224365e-01 -4.782828316092491150e-02 2.482951283454895020e-01 1.035659573972225189e-03 -2.034241408109664917e-01 2.175049111247062683e-02 4.203043282032012939e-01 1.100181043148040771e-01 1.363833546638488770e-01 -3.708322718739509583e-02 -1.119839474558830261e-01 -5.296356230974197388e-02 2.174749374389648438e-01 2.171505987644195557e-01 -3.361284732818603516e-01 1.714854836463928223e-01 -1.126275211572647095e-01 -1.729678548872470856e-02 -5.169104412198066711e-02 -3.682868927717208862e-02 9.396973997354507446e-02
-1.099083013832569122e-02 2.883032336831092834e-02 -1.461949199438095093e-01 -8.861416578292846680e-02 5.416011437773704529e-02 -2.151004523038864136e-01 -5.309994891285896301e-02 -5.519688129425048828e-01 1.143920570611953735e-01 -8.407367765903472900e-02 2.129720151424407959e-01 3.417097628116607666e-01 2.407858073711395264e-01 2.277145832777023315e-01 9.011157602071762085e-02 -1.036224737763404846e-01 -1.204611063003540039e-01 -8.915999531745910645e-02 -6.081020459532737732e-02 2.153655290603637695e-01 -2.222379446029663086e-01 -1.247847974300384521e-01 1.606115847826004028e-01 -5.227399244904518127e-02 1.413788497447967529e-01 -1.432190984487533569e-01 7.016896456480026245e-02 -1.423603445291519165e-01 2.003648877143859863e-01 3.618000820279121399e-02 1.478229463100433350e-02 -1.696240156888961792e-01
-3.159661591053009033e-01 2.089396417140960693e-01 -3.327861726284027100e-01 1.326371133327484131e-01 -1.478179246187210083e-01 -2.677775919437408447e-01 2.076170593500137329e-01 -7.978850603103637695e-02 3.826178014278411865e-01 -7.640430331230163574e-02 2.250865474343299866e-02 1.369867324829101562e-01 5.373768135905265808e-02 1.150325238704681396e-01 2.312560100108385086e-03 -2.719910442829132080e-01 3.784335032105445862e-02 2.517674565315246582e-01 -4.514100495725870132e-03 1.892269104719161987e-01 -8.733134716749191284e-02 -1.111449450254440308e-01 3.017078340053558350e-02 2.062695771455764771e-01 8.928921073675155640e-02 -2.706961892545223236e-02 1.315483003854751587e-01 -3.366946801543235779e-02 -3.647450357675552368e-02 3.079731166362762451e-01 1.794712394475936890e-01 6.259794533252716064e-02
-4.556378126144409180e-01 3.355077505111694336e-01 -3.109160065650939941e-01 -2.992850262671709061e-03 -1.066285222768783569e-01 -1.036585569381713867e-01 -2.528488077223300934e-02 -1.934842579066753387e-02 2.747696042060852051e-01 1.616614162921905518e-01 2.049805968999862671e-01 9.364087134599685669e-02 1.183506250381469727e-01 4.313334450125694275e-02 -2.527199387550354004e-01 -2.263124100863933563e-02 -3.072153031826019287e-02 1.062857061624526978e-01 -3.422155603766441345e-02 1.141851544380187988e-01 -4.968275129795074463e-02 -1.554882973432540894e-01 7.346045225858688354e-02 2.448717057704925537e-01 1.080554127693176270e-01 -2.173695266246795654e-01 1.169383525848388672e-01 -2.426372319459915161e-01 2.244345694780349731e-01 1.039000507444143295e-02 1.372027993202209473e-01 9.015315026044845581e-02
-3.491506576538085938e-01 1.101678907871246338e-01 -9.833385050296783447e-02 -1.247302666306495667e-01 1.610357016324996948e-01 -1.627253927290439606e-02 -2.369714081287384033e-01 -2.975050210952758789e-01 1.419258303940296173e-02 9.794281423091888428e-02 2.487362474203109741e-01 -1.005006656050682068e-01 1.169739812612533569e-01 -5.957471206784248352e-02 -5.630831792950630188e-02 -1.902214437723159790e-01 -2.010519802570343018e-01 3.789497911930084229e-02 6.362969428300857544e-02 7.497520744800567627e-02 -2.134744822978973389e-01 -1.606552004814147949e-01 -3.741587400436401367e-01 2.846954166889190674e-01 1.486092954874038696e-01 1.943158358335494995e-01 1.080083176493644714e-01 -3.467039018869400024e-02 1.847480386495590210e-01 1.197702288627624512e-01 2.274210155010223389e-01 -1.210472285747528076e-01
-3.488861918449401855e-01 1.077193468809127808e-01 7.081118971109390259e-02 -2.719999104738235474e-02 -2.643170952796936035e-01 -3.838226497173309326e-01 7.981105893850326538e-02 -4.097204282879829407e-02 3.425022959709167480e-01 -1.138818729668855667e-02 -4.310007393360137939e-02 6.894721090793609619e-02 1.968678981065750122e-01 -8.273591287434101105e-03 -1.873839199542999268e-01 -2.877163290977478027e-01 6.038757041096687317e-03 2.065583914518356323e-01 -1.410049349069595337e-01 1.156361550092697144e-01 1.607633568346500397e-02 -1.303818374872207642e-01 -1.504942625761032104e-01 8.717797696590423584e-02 1.658974885940551758e-01 1.527022123336791992e-01 2.269165217876434326e-01 -2.101794481277465820e-01 3.211996704339981079e-02 1.082407608628273010e-01 2.684807777404785156e-01 -1.104701869189739227e-02
-2.927430570125579834e-01 3.110962919890880585e-03 -1.601601988077163696e-01 -1.232456602156162262e-02 -4.663851857185363770e-02 2.385795302689075470e-02 -2.289155498147010803e-02 -5.027371644973754883e-01 2.545420825481414795e-01 -1.234790831804275513e-01 1.692892983555793762e-02 1.587981283664703369e-01 1.593003571033477783e-01 5.031307414174079895e-02 1.108585111796855927e-02 -2.800482213497161865e-01 -1.404598355293273926e-01 2.969372272491455078e-01 -3.301360011100769043e-01 8.464317768812179565e-02 -4.134819656610488892e-02 -8.075091987848281860e-02 1.210628598928451538e-01 -2.830111421644687653e-02 1.486480832099914551e-01 -3.083138465881347656e-01 -9.009190648794174194e-02 3.919093403965234756e-03 1.100769490003585815e-01 8.416990935802459717e-02 -2.148444764316082001e-02 -1.666861623525619507e-01
-4.805502593517303467e-01 2.431870996952056885e-01 -3.858837485313415527e-01 -3.291778266429901123e-02 -7.618086040019989014e-02 -2.130249440670013428e-01 1.579916626214981079e-01 -1.537070274353027344e-01 1.667793244123458862e-01 -1.320292204618453979e-01 -1.019281297922134399e-01 1.676314026117324829e-01 7.744790613651275635e-02 -1.376830227673053741e-02 -6.678894162178039551e-02 5.920802801847457886e-02 1.080691069364547729e-01 3.542492389678955078e-01 -2.878251299262046814e-02 1.769797652959823608e-01 -1.054636463522911072e-01 8.573614805936813354e-02 -1.228945031762123108e-01 1.419420540332794189e-01 2.451041340827941895e-01 -2.431315183639526367e-02 -1.298332703299820423e-03 -9.813048690557479858e-02 2.067756205797195435e-01 1.603423953056335449e-01 -1.782250776886940002e-02 1.236435770988464355e-02
-3.288795053958892822e-01 9.066415578126907349e-02 -6.778223067522048950e-02 8.038633503019809723e-03 -2.796341665089130402e-02 4.933706670999526978e-02 6.773672252893447876e-02 -5.327897667884826660e-01 1.744983643293380737e-01 -3.171526268124580383e-02 -5.226329900324344635e-03 1.082145720720291138e-01 2.728653848171234131e-01 3.569478914141654968e-02 3.093011677265167236e-02 -3.229573965072631836e-01 -3.964849188923835754e-02 2.760278582572937012e-01 -1.995362639427185059e-01 6.049693375825881958e-02 -7.594292610883712769e-02 -4.306216165423393250e-02 1.335281431674957275e-01 -3.569441661238670349e-02 4.950734972953796387e-02 -2.587920427322387695e-01 -9.927503764629364014e-02 -1.428777426481246948e-01 2.143330723047256470e-01 6.617154181003570557e-02 -5.448032170534133911e-02 -2.493315935134887695e-01
-3.259313702583312988e-01 9.152249991893768311e-02 -3.387763500213623047e-01 5.811636149883270264e-02 -1.167914569377899170e-01 -7.242857664823532104e-02 2.130111753940582275e-01 -3.546859323978424072e-02 2.578448653221130371e-01 1.442798878997564316e-02 9.279202669858932495e-02 1.870461404323577881e-01 1.182325929403305054e-01 2.105152159929275513e-01 -1.688171178102493286e-01 -2.799840867519378662e-01 2.028572261333465576e-01 2.509716749191284180e-01 -1.403906792402267456e-01 2.025208249688148499e-02 -1.630416512489318848e-01 -1.351230442523956299e-01 -1.443618088960647583e-01 4.521705582737922668e-02 1.042639911174774170e-01 9.761980921030044556e-02 5.098750442266464233e-02 -1.835108697414398193e-01 9.344314783811569214e-02 1.841925233602523804e-01 3.638268709182739258e-01 -5.064072832465171814e-02
-2.920260131359100342e-01 -2.549361437559127808e-02 -2.204416841268539429e-01 1.181813254952430725e-01 -1.887383759021759033e-01 4.735245183110237122e-02 -1.549526304006576538e-01 -5.897386074066162109e-01 9.429589658975601196e-02 -5.182012543082237244e-02 5.051349103450775146e-02 2.324759215116500854e-01 2.609615325927734375e-01 1.185912452638149261e-02 2.037121169269084930e-02 -3.113621771335601807e-01 -6.273666769266128540e-02 1.230184510350227356e-01 -2.331219315528869629e-01 3.209976479411125183e-02 -1.252608150243759155e-01 -3.007700294256210327e-02 1.195089817047119141e-01 -4.619155824184417725e-02 3.141576424241065979e-02 -2.561900913715362549e-01 6.760621815919876099e-02 4.029204696416854858e-02 1.194466575980186462e-01 -4.733991250395774841e-02 4.793327301740646362e-02 -9.481174498796463013e-02
-3.973526358604431152e-01 1.349896341562271118e-01 -1.531040370464324951e-01 -3.065052442252635956e-02 -1.810860186815261841e-01 -3.517937362194061279e-01 1.777018606662750244e-01 -7.877293974161148071e-02 2.857103943824768066e-01 5.621276423335075378e-02 2.999376356601715088e-01 -4.830250144004821777e-02 3.150248527526855469e-01 1.411566734313964844e-01 5.125742405652999878e-02 -2.319156527519226074e-01 -2.647096477448940277e-02 7.568446546792984009e-02 8.190393447875976562e-02 1.060085669159889221e-01 3.746773675084114075e-02 -7.045170664787292480e-02 -8.872059732675552368e-02 9.107304736971855164e-03 1.048612147569656372e-01 -8.975411951541900635e-02 9.862527251243591309e-02 -2.899042963981628418e-01 3.568184096366167068e-03 1.182688772678375244e-01 2.943628728389739990e-01 1.846202835440635681e-02
-1.706039905548095703e-01 1.051734164357185364e-01 -1.243951916694641113e-01 -9.022628515958786011e-02 1.034724861383438110e-01 2.374780774116516113e-01 -2.056290060281753540e-01 -1.847557574510574341e-01 2.914433479309082031e-01 6.053273752331733704e-02 1.995814442634582520e-01 1.455265730619430542e-01 4.346195608377456665e-02 -9.268926829099655151e-02 -2.855817973613739014e-01 -1.208219379186630249e-01 1.471730619668960571e-01 6.677079014480113983e-03 -1.991897970438003540e-01 1.994346529245376587e-01 -1.443657577037811279e-01 1.360797882080078125e-01 -2.523337006568908691e-01 2.169180363416671753e-01 -1.117480471730232239e-01 -1.102168560028076172e-01 -1.123816296458244324e-01 -2.854321300983428955e-01 3.698087334632873535e-01 1.366542130708694458e-01 4.795007780194282532e-02 9.348640590906143188e-02
-3.287307918071746826e-01 6.194174289703369141e-02 -3.368248790502548218e-02 -6.692800670862197876e-02 -2.333512715995311737e-02 -1.276168227195739746e-01 3.191257640719413757e-02 -4.956480860710144043e-01 1.552133858203887939e-01 -7.134094834327697754e-02 2.203948982059955597e-02 8.122327178716659546e-02 1.778992265462875366e-01 -4.151325300335884094e-02 4.786209762096405029e-02 -1.943670958280563354e-01 2.860758304595947266e-01 1.742226332426071167e-01 -3.283538818359375000e-01 2.898691296577453613e-01 7.029116153717041016e-02 1.031348034739494324e-01 -4.360276833176612854e-02 1.754679828882217407e-01 9.211888164281845093e-02 -2.252524495124816895e-01 1.834974586963653564e-01 1.203170977532863617e-02 2.183975875377655029e-01 -2.618644386529922485e-02 1.103484407067298889e-01 -5.799222737550735474e-02
-2.138880789279937744e-01 1.598929017782211304e-01 -2.039420008659362793e-01 3.735329955816268921e-02 1.263720542192459106e-01 -1.120227500796318054e-01 -6.091900169849395752e-02 -4.804017767310142517e-02 2.910712957382202148e-01 -1.372700631618499756e-01 -1.714115738868713379e-01 1.767445355653762817e-01 1.721232533454895020e-01 -5.365006253123283386e-02 -6.556323915719985962e-02 -1.441904157400131226e-01 -4.595567286014556885e-02 1.480191349983215332e-01 1.109696831554174423e-02 -3.257060796022415161e-02 1.989192143082618713e-02 3.476355373859405518e-01 -3.485867679119110107e-01 -1.398783735930919647e-02 1.737727522850036621e-01 -1.515091955661773682e-01 -7.679533958435058594e-02 -5.080227851867675781e-01 1.168026700615882874e-01 1.387845724821090698e-01 4.434277862310409546e-02 9.598509222269058228e-02
-2.996348142623901367e-01 1.014910638332366943e-01 9.464422613382339478e-02 1.042147949337959290e-01 -4.728589206933975220e-02 -1.466946154832839966e-01 -2.375860065221786499e-01 1.851012706756591797e-01 1.441005021333694458e-01 2.037510573863983154e-01 1.874140948057174683e-01 3.448456525802612305e-01 1.432344913482666016e-01 9.761860594153404236e-03 4.809215664863586426e-02 -1.762481033802032471e-01 -1.709563583135604858e-01 2.006570547819137573e-01 -6.495405733585357666e-02 -2.324369251728057861e-01 7.651036977767944336e-02 1.600851565599441528e-01 -2.103395015001296997e-01 7.077836897224187851e-03 1.712749153375625610e-01 5.983543023467063904e-02 -2.818136811256408691e-01 -1.821055412292480469e-01 8.865183591842651367e-02 8.211676776409149170e-02 3.567323684692382812e-01 -6.677923351526260376e-02
-5.873196721076965332e-01 1.422632038593292236e-01 -2.705709040164947510e-01 7.610544562339782715e-02 -1.309069246053695679e-01 -1.624664664268493652e-01 8.206332474946975708e-02 -6.097194179892539978e-02 3.620714843273162842e-01 3.301614429801702499e-03 -7.254800200462341309e-02 -3.704426810145378113e-03 1.500736325979232788e-01 -1.381184160709381104e-01 1.580156236886978149e-01 -4.624556750059127808e-02 9.621865302324295044e-02 2.525295019149780273e-01 -4.202205315232276917e-02 1.331581473350524902e-01 -6.429748982191085815e-02 -1.940855234861373901e-01 -2.318824678659439087e-01 1.194055303931236267e-01 8.309363573789596558e-02 2.136353589594364166e-02 8.402768522500991821e-02 -1.854425817728042603e-01 1.847495138645172119e-01 8.645278401672840118e-03 1.040150225162506104e-01 2.342730760574340820e-02
-4.655673354864120483e-02 7.892293483018875122e-02 -1.470544785261154175e-01 -3.050397932529449463e-01 -9.833584725856781006e-02 -1.105320528149604797e-01 -3.025964498519897461e-01 -3.747306764125823975e-01 1.272457689046859741e-01 2.250399440526962280e-01 1.487404853105545044e-01 2.814961969852447510e-01 -1.576117575168609619e-01 -2.848232351243495941e-02 1.354596912860870361e-01 -2.069410234689712524e-01 -6.821712106466293335e-02 2.264800965785980225e-01 -1.702850908041000366e-01 1.386537104845046997e-01 6.972809880971908569e-02 -8.045183122158050537e-02 -3.039435148239135742e-01 1.555990278720855713e-01 7.601898908615112305e-02 -5.760275572538375854e-02 -2.095370888710021973e-01 -1.685183793306350708e-01 2.736105816438794136e-03 1.002074182033538818e-01 1.407338380813598633e-01 -1.570902764797210693e-01
-2.893226444721221924e-01 2.163272053003311157e-01 -1.232940405607223511e-01 6.610889732837677002e-02 -8.362047374248504639e-02 -3.280285298824310303e-01 7.634959369897842407e-02 9.087366983294487000e-03 4.739156067371368408e-01 -2.452029101550579071e-02 2.051804028451442719e-02 1.367211192846298218e-01 3.503058254718780518e-01 -7.411246187984943390e-03 5.114464089274406433e-02 -2.625214457511901855e-01 3.263478353619575500e-02 -5.241281166672706604e-02 1.349570751190185547e-01 -2.719423733651638031e-02 1.635101996362209320e-02 -3.767991438508033752e-02 -1.765601783990859985e-01 2.147481590509414673e-01 2.141734212636947632e-01 -1.219581812620162964e-01 2.260472923517227173e-01 -1.530242413282394409e-01 1.865839809179306030e-01 1.245474964380264282e-01 5.563803389668464661e-02 -1.952732168138027191e-02
-3.958951532840728760e-01 2.208998948335647583e-01 -2.330827116966247559e-01 -1.003476306796073914e-01 -1.235278770327568054e-01 -1.245655491948127747e-01 -1.461730990558862686e-02 7.801812887191772461e-02 3.071829378604888916e-01 -4.034396726638078690e-03 2.225713878870010376e-01 1.102249603718519211e-02 1.546640843152999878e-01 6.046285480260848999e-02 -1.738305985927581787e-01 -1.104994677007198334e-02 -4.491223394870758057e-02 7.057969272136688232e-02 9.687095880508422852e-03 8.221063762903213501e-02 -1.140933856368064880e-01 -2.275954782962799072e-01 6.169358640909194946e-02 3.533303439617156982e-01 7.705935090780258179e-02 -2.074360251426696777e-01 7.615830749273300171e-02 -3.787957429885864258e-01 2.338880747556686401e-01 -1.596003174781799316e-01 7.218747586011886597e-02 -9.289221838116645813e-03
-3.119513988494873047e-01 2.973394654691219330e-02 -2.091663032770156860e-01 -4.187536239624023438e-02 5.473842471837997437e-02 5.640960112214088440e-02 -2.426183968782424927e-02 -4.821365177631378174e-01 2.004216462373733521e-01 -1.387290954589843750e-01 8.599091321229934692e-02 6.930010020732879639e-02 1.715846955776214600e-01 1.558346897363662720e-01 8.643797039985656738e-02 -4.234493672847747803e-01 3.721710667014122009e-02 1.827744692564010620e-01 -1.722061634063720703e-01 7.058169692754745483e-02 -8.132249116897583008e-02 2.464920841157436371e-02 1.766432672739028931e-01 -1.820699311792850494e-02 5.846153199672698975e-02 -3.255450129508972168e-01 -1.081304997205734253e-01 -9.516669064760208130e-02 5.756305903196334839e-02 4.543995112180709839e-02 6.602195650339126587e-02 -2.385170757770538330e-01
-4.183613657951354980e-01 1.332261264324188232e-01 -7.365556433796882629e-03 1.466320157051086426e-01 -1.119486242532730103e-01 -7.458746433258056641e-02 -6.380464881658554077e-02 2.688931487500667572e-02 2.816117405891418457e-01 -5.697673559188842773e-02 5.849672481417655945e-02 9.597058594226837158e-02 3.785010427236557007e-02 2.533968091011047363e-01 -7.849372923374176025e-02 -1.456399857997894287e-01 -1.566379666328430176e-01 1.021617501974105835e-01 -2.073746770620346069e-01 -7.977330684661865234e-02 -2.417537122964859009e-01 -3.301287293434143066e-01 -1.251738369464874268e-01 2.497424483299255371e-01 2.555077672004699707e-01 -4.639995098114013672e-02 1.620897464454174042e-02 -2.411787509918212891e-01 2.841003239154815674e-01 1.443119198083877563e-01 1.084793359041213989e-01 -7.481538504362106323e-02
-1.346397548913955688e-01 1.690468490123748779e-01 -1.442285776138305664e-01 -1.375697404146194458e-01 -7.261283695697784424e-02 -3.126580715179443359e-01 -6.934402137994766235e-02 -5.516903400421142578e-01 9.246981143951416016e-02 -7.558663189411163330e-02 -1.150451414287090302e-02 1.863902211189270020e-01 2.543587088584899902e-01 -2.396953059360384941e-03 1.517692506313323975e-01 -3.859394490718841553e-01 -1.073967814445495605e-01 9.677498042583465576e-02 -1.366726756095886230e-01 1.172611564397811890e-01 -2.638973481953144073e-02 1.162169948220252991e-01 5.121277272701263428e-02 1.731785200536251068e-02 -9.982563555240631104e-02 -2.480031251907348633e-01 1.265971511602401733e-01 -1.816155761480331421e-01 1.164634129963815212e-03 -3.792343288660049438e-02 -1.133000329136848450e-01 -1.016447395086288452e-01
-3.191543817520141602e-01 2.031073160469532013e-02 -2.586850225925445557e-01 -1.279955655336380005e-01 3.031183732673525810e-03 8.899795264005661011e-02 3.996177390217781067e-02 -5.307961702346801758e-01 1.754373311996459961e-01 -2.451837658882141113e-01 -6.816728971898555756e-03 1.783542335033416748e-01 2.411257624626159668e-01 -2.384403720498085022e-02 4.715732857584953308e-02 -2.701306343078613281e-01 -5.387128144502639771e-02 1.696968078613281250e-01 -2.841060459613800049e-01 1.166409254074096680e-02 -1.095968261361122131e-01 -8.605515956878662109e-02 1.375839114189147949e-01 6.799488514661788940e-02 6.172773614525794983e-02 -1.745043545961380005e-01 -1.185394078493118286e-01 -1.122305393218994141e-01 2.768601290881633759e-02 4.056268371641635895e-03 -7.643360644578933716e-03 -2.218772470951080322e-01
-1.911500245332717896e-01 1.716736257076263428e-01 1.020017117261886597e-01 8.036585897207260132e-02 8.580598980188369751e-02 -1.107636168599128723e-01 -1.861015707254409790e-01 -1.909667551517486572e-01 -3.403252735733985901e-02 1.046161279082298279e-01 2.635092139244079590e-01 2.477370351552963257e-01 2.804926037788391113e-01 7.166729867458343506e-02 1.236004456877708435e-01 -7.873107492923736572e-02 -2.669674716889858246e-02 1.464108675718307495e-01 -3.433004617691040039e-01 -4.711525514721870422e-02 3.800448775291442871e-01 -7.430522143840789795e-02 2.101070284843444824e-01 2.282970398664474487e-01 -4.458750039339065552e-02 -1.139196604490280151e-01 -6.385198980569839478e-02 -8.970545604825019836e-03 -5.812595039606094360e-02 1.237744018435478210e-01 3.684489727020263672e-01 -1.271678954362869263e-01
-2.085420787334442139e-01 1.070077866315841675e-01 -1.100058332085609436e-01 -4.837303981184959412e-02 -9.820947796106338501e-02 -3.408035337924957275e-01 9.023618698120117188e-02 -5.605191588401794434e-01 2.689762115478515625e-01 -2.394342236220836639e-02 8.054700493812561035e-02 2.322058975696563721e-01 6.276279687881469727e-02 -5.272018909454345703e-02 -6.153259426355361938e-02 -1.446537822484970093e-01 2.420830428600311279e-01 1.910265833139419556e-01 -1.552948206663131714e-01 3.074438869953155518e-02 -3.537650406360626221e-02 3.749896073713898659e-03 -8.857639878988265991e-02 2.048180401325225830e-01 6.086665764451026917e-02 -1.510680466890335083e-01 2.982425391674041748e-01 1.192271038889884949e-01 7.115160673856735229e-02 1.085854455595836043e-04 -2.829584665596485138e-02 -1.047448739409446716e-01
-1.818626821041107178e-01 -5.526170879602432251e-02 -2.385040372610092163e-01 2.425324469804763794e-01 -1.240223050117492676e-01 -1.440939456224441528e-01 1.495594680309295654e-01 -1.991571635007858276e-01 3.852677643299102783e-01 2.044536545872688293e-02 -2.840108051896095276e-02 1.064348742365837097e-01 2.430460304021835327e-01 2.409553155303001404e-02 -5.200360715389251709e-02 -3.557114303112030029e-01 -1.541427820920944214e-01 2.978892326354980469e-01 -1.060181632637977600e-01 -1.912257522344589233e-01 -6.206154823303222656e-03 -2.945691049098968506e-01 -1.313894838094711304e-01 1.619914770126342773e-01 2.502383589744567871e-01 1.599934697151184082e-02 1.233773306012153625e-01 -1.162457093596458435e-01 2.618972398340702057e-02 1.916858484037220478e-03 6.094245985150337219e-02 -1.161274015903472900e-01
-2.155859768390655518e-01 1.978214234113693237e-01 2.399290353059768677e-02 -2.289231307804584503e-02 3.273959457874298096e-02 -4.758350178599357605e-02 -2.397911995649337769e-01 -2.268661409616470337e-01 4.091130197048187256e-01 3.922012448310852051e-02 1.591110825538635254e-01 1.726621836423873901e-01 1.160032302141189575e-02 -1.663041263818740845e-01 -8.577605336904525757e-02 -4.426767304539680481e-02 -9.841766208410263062e-02 1.618954986333847046e-01 -9.051045775413513184e-02 -3.452026844024658203e-01 -2.286583632230758667e-01 5.009730905294418335e-02 -1.823128759860992432e-01 1.120077744126319885e-01 -1.602550595998764038e-01 -3.155796229839324951e-01 -1.583198457956314087e-01 -2.261441498994827271e-01 2.493212819099426270e-01 -5.545316264033317566e-02 -3.323097899556159973e-02 9.047716110944747925e-02
-7.716401666402816772e-02 2.677161395549774170e-01 -1.050164327025413513e-01 -3.656274080276489258e-02 3.020999431610107422e-01 -1.540707051753997803e-02 -2.950074970722198486e-01 7.319065928459167480e-02 2.529283463954925537e-01 1.826651245355606079e-01 4.447875544428825378e-02 3.423684835433959961e-01 9.483259916305541992e-02 -5.750871263444423676e-03 1.746272891759872437e-01 -3.686508536338806152e-01 -1.054499596357345581e-01 -9.935222566127777100e-02 -3.078283928334712982e-02 1.691879928112030029e-01 -3.372766450047492981e-02 -1.795862428843975067e-02 -3.351422548294067383e-01 1.218069624155759811e-02 7.110165804624557495e-02 -5.398801341652870178e-02 -7.725175470113754272e-02 -1.673088073730468750e-01 2.494294643402099609e-01 -6.567183881998062134e-02 2.407889813184738159e-01 5.686305090785026550e-02
-2.259424477815628052e-01 1.685324162244796753e-01 -3.211614489555358887e-02 -5.777048692107200623e-02 -2.085593529045581818e-02 -1.624604016542434692e-01 -2.951582074165344238e-01 -6.679401546716690063e-02 4.012093245983123779e-01 -3.111413121223449707e-02 6.735205650329589844e-02 1.491333395242691040e-01 -5.619386583566665649e-02 2.892898619174957275e-01 4.532366245985031128e-02 -8.225256577134132385e-03 -2.109459787607192993e-01 1.025445312261581421e-01 -1.782010197639465332e-01 -1.016428843140602112e-01 -4.141343832015991211e-01 -1.082969754934310913e-01 -2.158706784248352051e-01 -2.095886040478944778e-03 1.977090388536453247e-01 -2.771222032606601715e-02 -1.348363161087036133e-01 -2.207796275615692139e-01 1.526042073965072632e-01 1.848381906747817993e-01 1.685723811388015747e-01 2.226267941296100616e-02
-3.358623683452606201e-01 1.157426387071609497e-01 -1.308884322643280029e-01 8.203775435686111450e-02 -6.128758192062377930e-02 -4.661241918802261353e-02 1.243438795208930969e-01 -2.126072049140930176e-01 5.417702198028564453e-01 6.509844213724136353e-03 5.592821165919303894e-02 2.083531618118286133e-01 -4.560983926057815552e-02 2.154484391212463379e-02 -4.680511355400085449e-01 5.257543176412582397e-02 -7.908754050731658936e-03 3.449790477752685547e-01 -4.296335577964782715e-02 3.774693235754966736e-03 2.106524072587490082e-03 -3.942074719816446304e-03 -8.250503987073898315e-02 6.938531249761581421e-02 1.560526788234710693e-01 1.856120079755783081e-01 -4.063379485160112381e-03 -1.133812814950942993e-01 1.576090976595878601e-02 -8.880193531513214111e-02 -5.376566667109727859e-03 8.034603297710418701e-02
-2.219509929418563843e-01 2.539499700069427490e-01 -3.207137435674667358e-02 -3.955615311861038208e-02 -1.881107240915298462e-01 -5.796183645725250244e-02 -4.197777807712554932e-02 -9.761829674243927002e-02 5.280768498778343201e-02 4.178031533956527710e-02 3.026616573333740234e-01 1.363506466150283813e-01 3.436754047870635986e-01 4.631008580327033997e-02 -8.076547831296920776e-02 -1.765704751014709473e-01 -7.577791064977645874e-02 -1.455420069396495819e-02 2.357046306133270264e-01 6.792690604925155640e-02 -3.500765264034271240e-01 -1.491461545228958130e-01 -1.577892899513244629e-01 3.414518237113952637e-01 7.362436503171920776e-02 -4.068727418780326843e-02 9.020568802952766418e-03 -2.261064946651458740e-01 1.789184510707855225e-01 6.481961347162723541e-03 2.934491336345672607e-01 -1.790876090526580811e-01
-2.530856728553771973e-01 2.110420726239681244e-02 -7.834500074386596680e-02 -1.057621613144874573e-01 -1.961261332035064697e-01 -1.169817298650741577e-01 -1.967732422053813934e-02 -3.911253213882446289e-01 8.661372959613800049e-02 -3.509591519832611084e-02 -2.012639194726943970e-01 2.746688723564147949e-01 3.282389342784881592e-01 7.245703786611557007e-02 2.653414905071258545e-01 -1.738512814044952393e-01 4.811699688434600830e-02 2.138476073741912842e-01 -2.269886881113052368e-01 1.575096398591995239e-01 -4.014382138848304749e-02 1.108875721693038940e-01 2.659588456153869629e-01 5.055005475878715515e-02 2.248223684728145599e-02 -2.170481383800506592e-01 1.438335925340652466e-01 -2.048882097005844116e-01 5.960052832961082458e-03 9.686034917831420898e-02 1.298138052225112915e-01 -1.619550734758377075e-01
-2.305789291858673096e-01 3.051364421844482422e-01 1.703459024429321289e-01 8.786741644144058228e-02 -3.039896115660667419e-02 -2.730440348386764526e-02 -3.230480253696441650e-01 -2.137624919414520264e-01 3.504559993743896484e-01 7.399556040763854980e-02 2.424562871456146240e-01 -1.159940958023071289e-01 2.957057021558284760e-02 2.411205172538757324e-01 -2.292092889547348022e-02 -9.713218361139297485e-02 -2.240702807903289795e-01 1.829645782709121704e-01 -9.508661180734634399e-02 1.564565673470497131e-02 7.949723303318023682e-02 2.353616952896118164e-01 -1.323933601379394531e-01 1.462454795837402344e-01 4.003006592392921448e-02 -6.750722229480743408e-02 -1.872831583023071289e-01 -1.959744393825531006e-01 1.467930525541305542e-01 3.095685541629791260e-01 -5.177998542785644531e-02 4.951295256614685059e-02
-4.306043311953544617e-02 -3.607963025569915771e-02 2.140023000538349152e-02 -2.746729254722595215e-01 -3.187974914908409119e-02 -1.935558617115020752e-01 -5.195313096046447754e-01 -3.861713409423828125e-01 1.781220883131027222e-01 1.828298717737197876e-01 -1.451145559549331665e-01 7.220268994569778442e-02 9.090419858694076538e-02 2.189263701438903809e-02 -2.010574787855148315e-01 -2.388210594654083252e-01 -7.700774818658828735e-02 1.164588779211044312e-01 -1.349247992038726807e-01 1.158892437815666199e-01 1.521238684654235840e-01 -7.411388307809829712e-02 -1.300565004348754883e-01 2.171733975410461426e-02 2.859577350318431854e-02 -1.372800618410110474e-01 -9.793383628129959106e-02 -2.701809108257293701e-01 1.284238547086715698e-01 1.309255510568618774e-01 1.408836543560028076e-01 -1.136138066649436951e-01
-3.627307116985321045e-01 1.862609237432479858e-01 1.888740807771682739e-01 2.316034585237503052e-02 -4.252667352557182312e-02 -1.783414930105209351e-01 -1.262078732252120972e-01 -2.491809576749801636e-01 1.235534772276878357e-01 -3.778035566210746765e-02 5.531979352235794067e-02 2.273742258548736572e-01 1.335635185241699219e-01 -1.208067536354064941e-01 -6.629209220409393311e-02 -1.196561977267265320e-01 -2.393873482942581177e-01 -1.494615972042083740e-01 1.450897604227066040e-01 2.289989739656448364e-01 -1.965307295322418213e-01 -1.695043146610260010e-01 -6.379357725381851196e-02 3.239295780658721924e-01 6.623614579439163208e-02 8.164592087268829346e-02 9.767093509435653687e-02 -3.053946197032928467e-01 -1.326678991317749023e-01 3.443431854248046875e-02 3.035302758216857910e-01 9.499074518680572510e-02
4.917699843645095825e-02 -4.971057549118995667e-02 -7.253950089216232300e-02 -1.355959475040435791e-01 4.104175418615341187e-02 -1.587485224008560181e-01 -4.286310076713562012e-01 -3.862352967262268066e-01 1.198817268013954163e-01 1.436480432748794556e-01 -5.137869715690612793e-02 3.198564425110816956e-02 7.851312309503555298e-02 -7.495925819966942072e-05 -1.171107664704322815e-01 -2.538522779941558838e-01 -2.121551334857940674e-01 9.673950821161270142e-02 -2.262926697731018066e-01 2.249073982238769531e-01 1.426178365945816040e-01 -6.687068194150924683e-02 -8.124163001775741577e-02 4.946543648838996887e-02 -9.048731299117207527e-04 1.345304865390062332e-02 -1.713512837886810303e-01 -3.002324700355529785e-01 2.352408468723297119e-01 1.439437270164489746e-01 1.441404670476913452e-01 -2.866169214248657227e-01
-2.983482480049133301e-01 -3.515157848596572876e-03 -1.658614277839660645e-01 -1.688302606344223022e-01 -8.383065462112426758e-03 -8.990053087472915649e-02 1.568234525620937347e-02 -4.462236166000366211e-01 1.148456260561943054e-01 -1.808678954839706421e-01 1.493972241878509521e-01 8.273308724164962769e-02 1.914554089307785034e-01 9.673811495304107666e-02 1.039038076996803284e-01 -3.442493081092834473e-01 -7.215648889541625977e-02 1.859398186206817627e-01 -2.080639451742172241e-01 1.858796775341033936e-01 -1.328491121530532837e-01 -7.016912847757339478e-02 2.246923446655273438e-01 1.155141461640596390e-02 -1.151673942804336548e-01 -3.289048969745635986e-01 -6.460462231189012527e-03 -1.769040077924728394e-01 1.814438700675964355e-01 -2.075131982564926147e-02 1.206016317009925842e-01 -7.465781271457672119e-02
-5.153106525540351868e-02 3.914938867092132568e-01 5.354732647538185120e-02 2.260072678327560425e-01 9.819199889898300171e-02 -3.460527062416076660e-01 1.307200058363378048e-03 -4.257236421108245850e-01 3.880465626716613770e-01 -1.302701979875564575e-02 3.088363632559776306e-02 1.405938565731048584e-01 5.598985776305198669e-02 -1.683167368173599243e-01 3.917200490832328796e-02 -1.651401370763778687e-01 -1.478021740913391113e-01 1.070879399776458740e-01 1.821266710758209229e-01 1.593329571187496185e-02 1.301792263984680176e-01 2.687700651586055756e-02 -2.354234755039215088e-01 -6.196658685803413391e-02 5.992895737290382385e-02 -9.808619320392608643e-02 -9.641322493553161621e-02 8.460516482591629028e-02 4.063941910862922668e-02 6.577502470463514328e-03 2.371112406253814697e-01 1.284509599208831787e-01
-1.391045898199081421e-01 2.936698198318481445e-01 -1.616455018520355225e-01 2.173979878425598145e-01 -9.911024570465087891e-02 -1.863176971673965454e-01 -8.637344092130661011e-02 -4.848373681306838989e-02 3.280349969863891602e-01 4.775362089276313782e-02 1.148829758167266846e-01 2.678163051605224609e-01 1.791616678237915039e-01 4.938161000609397888e-02 -4.998786747455596924e-02 -4.144642353057861328e-01 -2.265852876007556915e-02 -2.514981925487518311e-01 1.047024801373481750e-01 -7.255338132381439209e-02 -3.599996492266654968e-02 1.781271845102310181e-01 -1.669801920652389526e-01 -9.224397689104080200e-02 -2.494980115443468094e-03 4.909475520253181458e-02 -2.172345668077468872e-01 -3.454738259315490723e-01 1.064451113343238831e-01 -9.437887370586395264e-02 1.267480999231338501e-01 -9.148915857076644897e-02
-2.445417195558547974e-01 3.366364864632487297e-03 -1.453463733196258545e-01 -1.064142808318138123e-01 -3.845658153295516968e-02 8.746199309825897217e-02 5.264646559953689575e-02 -4.817691743373870850e-01 2.241035997867584229e-01 -1.032472029328346252e-01 3.027885593473911285e-02 1.409414261579513550e-01 1.578355133533477783e-01 -1.371570210903882980e-02 8.986353874206542969e-02 -3.364097774028778076e-01 -5.942350625991821289e-02 2.555584013462066650e-01 -1.537796258926391602e-01 -1.022574212402105331e-02 -1.408859342336654663e-01 1.322541236877441406e-01 2.045818567276000977e-01 5.980380624532699585e-02 1.021641045808792114e-01 -3.527268767356872559e-01 -2.437975071370601654e-02 -1.300082802772521973e-01 1.666206419467926025e-01 3.492820262908935547e-02 1.416230946779251099e-01 -2.428410947322845459e-01
-1.768216937780380249e-01 -6.085869669914245605e-02 4.262735322117805481e-02 2.901383675634860992e-03 3.251194357872009277e-01 -6.424768269062042236e-02 -2.948187291622161865e-01 -3.156382441520690918e-01 1.990885883569717407e-01 -5.020908266305923462e-02 -5.072489753365516663e-02 3.823952078819274902e-01 1.929830461740493774e-01 1.415874361991882324e-01 8.694782108068466187e-02 1.909863203763961792e-01 3.728658705949783325e-02 1.895500868558883667e-01 -1.025799289345741272e-01 -6.153033301234245300e-02 2.093634754419326782e-01 8.715116977691650391e-02 2.372336238622665405e-01 7.292526215314865112e-02 1.130134388804435730e-01 2.416651882231235504e-02 -2.896254956722259521e-01 -6.336092203855514526e-02 5.841219425201416016e-02 2.192893028259277344e-01 2.378917187452316284e-01 2.339148335158824921e-02
-1.783362478017807007e-01 -8.519806712865829468e-02 -1.611216813325881958e-01 1.060752719640731812e-01 -6.868998706340789795e-02 -2.068412303924560547e-01 3.046550452709197998e-01 -2.587020099163055420e-01 2.712663412094116211e-01 1.029891818761825562e-01 -9.796319156885147095e-02 1.935656517744064331e-01 7.369886338710784912e-02 7.771334797143936157e-02 -9.494891017675399780e-02 -3.580256104469299316e-01 -2.069460302591323853e-01 2.285172790288925171e-01 -2.756600268185138702e-02 -6.529761105775833130e-02 -8.263608068227767944e-02 -2.770727314054965973e-02 -2.413486540317535400e-01 -7.531680166721343994e-03 1.550990045070648193e-01 -5.354901775717735291e-02 -5.621837452054023743e-02 -4.293436110019683838e-01 1.250335276126861572e-01 1.194375529885292053e-01 1.606656759977340698e-01 2.127377316355705261e-02
-2.842923402786254883e-01 -5.439466331154108047e-03 -2.961617112159729004e-01 1.655162870883941650e-01 -1.661952883005142212e-01 -9.422760456800460815e-02 4.136219248175621033e-02 -7.169120758771896362e-02 2.648870944976806641e-01 1.005124673247337341e-02 -2.777661569416522980e-02 1.787185370922088623e-01 3.005140423774719238e-01 1.183450371026992798e-01 -3.379116952419281006e-02 -3.386554121971130371e-01 -3.369649350643157959e-01 2.799977064132690430e-01 3.593864291906356812e-02 -5.511130765080451965e-02 2.250722423195838928e-02 -1.008245572447776794e-01 -1.665511876344680786e-01 2.068221382796764374e-02 2.500169277191162109e-01 -7.011964172124862671e-02 6.302644312381744385e-02 -3.480119705200195312e-01 2.908176742494106293e-02 4.015523009002208710e-03 8.648616075515747070e-02 4.006707295775413513e-02
-2.655373811721801758e-01 -1.369834505021572113e-02 -8.574078232049942017e-02 7.964812219142913818e-03 -1.485691778361797333e-02 -1.014616116881370544e-01 -2.846556901931762695e-02 -4.312326014041900635e-01 1.361554861068725586e-01 3.835118841379880905e-03 8.797609061002731323e-02 2.712928056716918945e-01 2.187821269035339355e-01 -1.330149620771408081e-01 -9.404756873846054077e-02 -1.797088235616683960e-01 7.056982070207595825e-02 3.814521133899688721e-01 -8.169104158878326416e-02 1.538861691951751709e-01 1.185199692845344543e-01 2.110666036605834961e-01 1.244444549083709717e-01 1.540721952915191650e-01 -5.737882480025291443e-02 -3.398352563381195068e-01 1.594198346138000488e-01 4.906751587986946106e-02 1.891410797834396362e-01 -1.407625079154968262e-01 -2.682681940495967865e-02 -1.908853054046630859e-01
-1.719311326742172241e-01 9.543829411268234253e-02 5.618459358811378479e-02 4.665381908416748047e-01 4.363838210701942444e-02 3.287232294678688049e-02 -2.584237456321716309e-01 -1.035250425338745117e-01 2.736613452434539795e-01 9.418541193008422852e-02 2.145737558603286743e-01 2.177130877971649170e-01 -7.334153354167938232e-02 2.277883589267730713e-01 -6.833935528993606567e-02 -1.209489628672599792e-01 -7.131111621856689453e-02 9.821963310241699219e-02 -3.149794042110443115e-01 6.417232565581798553e-03 3.578147292137145996e-02 -1.043718531727790833e-01 -1.911284625530242920e-01 7.262887805700302124e-02 6.971751153469085693e-02 -1.378483921289443970e-01 -2.084939181804656982e-01 -1.619139760732650757e-01 7.486620545387268066e-02 -1.840285658836364746e-01 2.888200283050537109e-01 -1.478590816259384155e-01
-2.234748154878616333e-01 5.715811997652053833e-02 -2.430252581834793091e-01 -2.640480175614356995e-02 -1.557100657373666763e-02 -1.526123583316802979e-01 1.659373044967651367e-01 -3.568481802940368652e-01 -2.272808551788330078e-02 1.862003356218338013e-01 -8.132334798574447632e-02 1.322230994701385498e-01 -1.192472055554389954e-01 2.587157487869262695e-01 1.473653614521026611e-01 -2.622071802616119385e-01 -2.607174813747406006e-01 1.924358010292053223e-01 4.297466948628425598e-02 1.491614580154418945e-01 5.808023270219564438e-03 1.837347447872161865e-01 1.627932190895080566e-01 3.481595218181610107e-01 9.238064289093017578e-03 -8.540168404579162598e-02 7.661312818527221680e-02 -2.890887558460235596e-01 1.252388805150985718e-01 -2.252511382102966309e-01 -5.427691340446472168e-02 3.031207993626594543e-02
-1.374692022800445557e-01 1.325386166572570801e-01 1.581446081399917603e-01 1.814705878496170044e-01 1.086352020502090454e-01 -9.311805665493011475e-02 -2.344354540109634399e-01 -2.135184705257415771e-01 4.174573421478271484e-01 7.402939721941947937e-03 2.585178613662719727e-01 3.678630888462066650e-01 -5.768734589219093323e-02 -1.423859503120183945e-02 1.117116212844848633e-01 -6.374710798263549805e-02 -2.822867929935455322e-01 -2.797118388116359711e-02 -6.333795189857482910e-02 -1.333853155374526978e-01 -1.693079173564910889e-01 -7.885588705539703369e-02 -2.133305966854095459e-01 2.628500461578369141e-01 -1.514211110770702362e-02 -2.349742650985717773e-01 -6.977254897356033325e-02 -1.922640502452850342e-01 1.038995683193206787e-01 1.437769383192062378e-01 -8.646301925182342529e-02 -6.643651984632015228e-03
-2.490223199129104614e-01 -3.238359093666076660e-02 -7.865915447473526001e-02 7.955141365528106689e-02 9.830584377050399780e-02 -2.638621032238006592e-01 1.857569813728332520e-02 -3.972262144088745117e-01 1.352907717227935791e-01 4.930350463837385178e-03 1.286914348602294922e-01 1.846707165241241455e-01 3.262222111225128174e-01 -5.795094370841979980e-02 -1.616707295179367065e-01 -1.092687919735908508e-01 2.150011509656906128e-01 5.395497381687164307e-02 -3.290524184703826904e-01 4.081485047936439514e-02 -4.711666330695152283e-02 7.912479341030120850e-03 1.252270191907882690e-01 3.110724873840808868e-02 1.637124121189117432e-01 -2.453471720218658447e-01 2.455299347639083862e-01 -1.879245340824127197e-01 8.876423537731170654e-02 -3.731752932071685791e-02 1.910464465618133545e-01 -2.525383234024047852e-01
-9.690724313259124756e-03 3.013055026531219482e-01 -8.381129056215286255e-02 1.744676530361175537e-01 2.346254140138626099e-01 -3.340989053249359131e-01 -1.888292878866195679e-01 -3.075814843177795410e-01 1.654581725597381592e-01 -6.877019256353378296e-02 5.634229630231857300e-03 1.794706434011459351e-01 7.659299671649932861e-02 -2.964474260807037354e-01 1.758424490690231323e-01 -2.159758657217025757e-01 -8.007632941007614136e-02 -2.378015033900737762e-02 5.976897105574607849e-02 -1.051200851798057556e-01 2.275125682353973389e-01 -6.906882673501968384e-02 -1.276035457849502563e-01 2.359853684902191162e-01 -1.035818737000226974e-02 -1.306029856204986572e-01 -2.429822534322738647e-01 -1.066956967115402222e-01 1.553141605108976364e-02 1.411347836256027222e-01 2.390587478876113892e-01 1.551136672496795654e-01
-6.160143017768859863e-02 2.055740505456924438e-01 -1.287392526865005493e-01 1.535806059837341309e-01 -1.590702682733535767e-01 -2.602275609970092773e-01 -4.231202304363250732e-01 -2.962987497448921204e-02 1.821918487548828125e-01 2.569293379783630371e-01 1.272506415843963623e-01 1.918210983276367188e-01 2.922245860099792480e-01 1.312983185052871704e-01 -1.156176701188087463e-01 -1.492672264575958252e-01 -7.854836434125900269e-02 -5.443381890654563904e-02 -4.057743400335311890e-02 -1.826017908751964569e-02 7.619265466928482056e-02 1.322693936526775360e-02 -3.811207413673400879e-01 4.258447885513305664e-02 -3.079634159803390503e-02 -3.325773775577545166e-02 -2.116946578025817871e-01 -2.203683853149414062e-01 2.269297987222671509e-01 3.853836283087730408e-02 1.576415598392486572e-01 1.138068363070487976e-01
-1.691113412380218506e-01 8.094157278537750244e-02 7.884283550083637238e-03 1.025069355964660645e-01 -3.086688518524169922e-01 -8.415746688842773438e-02 6.113830208778381348e-02 4.725598916411399841e-02 3.046193122863769531e-01 1.361553519964218140e-01 -2.927860431373119354e-02 -1.620585657656192780e-02 3.797918558120727539e-01 6.682533770799636841e-02 3.600719152018427849e-03 -2.019889056682586670e-01 -1.960423886775970459e-01 1.255266964435577393e-01 -2.164529711008071899e-01 2.918535172939300537e-01 9.567398577928543091e-02 -1.798260807991027832e-01 2.184003219008445740e-02 1.411936134099960327e-01 6.049772351980209351e-02 -2.539281249046325684e-01 -4.003560915589332581e-02 -4.532888531684875488e-02 2.864577174186706543e-01 2.399467080831527710e-01 2.152211517095565796e-01 1.952075362205505371e-01
-3.277183473110198975e-01 2.227224223315715790e-02 -1.825845539569854736e-01 1.602199487388134003e-02 -1.342550069093704224e-01 5.512771755456924438e-02 -7.219221908599138260e-03 -5.229389071464538574e-01 2.634874880313873291e-01 -1.551081538200378418e-01 4.897046834230422974e-02 1.909567564725875854e-01 1.042508780956268311e-01 -5.669583100825548172e-03 -1.711300201714038849e-02 -3.321969807147979736e-01 8.292905986309051514e-02 1.613682508468627930e-01 -2.220965474843978882e-01 9.359676390886306763e-02 -1.160889118909835815e-02 5.954161286354064941e-02 2.230699658393859863e-01 1.485799159854650497e-02 1.426370441913604736e-01 -3.157510161399841309e-01 6.655927002429962158e-02 -5.857241526246070862e-02 8.664206415414810181e-02 6.086770072579383850e-02 4.968805611133575439e-02 -1.542233675718307495e-01
-1.961187720298767090e-01 3.106157528236508369e-03 -2.061939388513565063e-01 2.324578762054443359e-01 7.837758958339691162e-02 -3.066779971122741699e-01 1.943737417459487915e-01 -6.349471956491470337e-02 2.334668934345245361e-01 6.876697391271591187e-02 9.823621064424514771e-02 2.829125523567199707e-01 2.180292904376983643e-01 1.253653615713119507e-01 -2.444497793912887573e-01 -2.292986959218978882e-01 -3.330742120742797852e-01 2.073088735342025757e-01 2.529685012996196747e-02 -7.771817035973072052e-03 -4.986788332462310791e-02 -1.638785004615783691e-01 -2.262242697179317474e-02 9.876852482557296753e-02 2.311289459466934204e-01 -8.107257634401321411e-02 5.390294641256332397e-02 -2.090849876403808594e-01 -2.863338589668273926e-02 -5.466585978865623474e-02 3.041451573371887207e-01 -3.608397021889686584e-02
3.472097590565681458e-02 3.600358664989471436e-01 -2.332964390516281128e-01 3.579507768154144287e-02 4.654583055526018143e-03 -1.689697355031967163e-01 -1.994460076093673706e-01 -2.430099844932556152e-01 3.327832818031311035e-01 6.518586724996566772e-02 9.334651380777359009e-02 1.009470671415328979e-01 7.143457769416272640e-04 1.404994577169418335e-01 -1.196685433387756348e-01 8.968972414731979370e-02 -3.286064267158508301e-01 8.191706240177154541e-02 -3.307686448097229004e-01 1.202426943928003311e-02 -7.776157557964324951e-02 7.112501561641693115e-02 -1.656159162521362305e-01 1.687360405921936035e-01 1.008420437574386597e-01 1.265396922826766968e-01 1.130260825157165527e-01 -3.472613692283630371e-01 4.330098256468772888e-02 -2.068705111742019653e-01 8.321744948625564575e-02 -8.751343935728073120e-02
-2.296927124261856079e-01 1.303895190358161926e-02 -6.667179614305496216e-02 1.686027646064758301e-01 -1.023346334695816040e-01 -1.084812730550765991e-01 1.110834553837776184e-01 -3.067597150802612305e-01 3.050588071346282959e-01 -1.111443992704153061e-02 -1.610399782657623291e-02 1.655145585536956787e-01 3.701295554637908936e-01 5.471633281558752060e-03 -1.344209164381027222e-01 -3.332321941852569580e-01 -2.875771224498748779e-01 2.430217713117599487e-01 8.591782301664352417e-02 -2.223548851907253265e-02 -4.556857794523239136e-02 -1.918015927076339722e-01 -2.351591885089874268e-01 -4.440975189208984375e-02 1.967584788799285889e-01 9.373571723699569702e-03 1.186882182955741882e-01 -2.571432590484619141e-01 -1.492348092142492533e-04 -6.133685261011123657e-02 1.731544435024261475e-01 3.392688231542706490e-03
-9.643656015396118164e-02 -2.659369409084320068e-01 -1.190512329339981079e-01 -9.633879363536834717e-02 -1.368019580841064453e-01 -3.319553732872009277e-01 -4.912643507122993469e-02 -2.113104462623596191e-01 2.648569047451019287e-01 1.482920814305543900e-02 3.353256881237030029e-01 2.808106131851673126e-02 -1.403861939907073975e-01 1.729692369699478149e-01 1.632935106754302979e-01 -2.322881966829299927e-01 -5.513660982251167297e-02 -1.276255771517753601e-02 -1.371525079011917114e-01 -1.269071996212005615e-01 2.525199353694915771e-01 9.518766403198242188e-02 -1.400996744632720947e-01 2.031552195549011230e-01 3.591315746307373047e-01 5.143502354621887207e-02 -1.761613935232162476e-01 -1.288169771432876587e-01 -4.822527617216110229e-02 8.557323366403579712e-02 2.137598544359207153e-01 1.621313765645027161e-02
-2.813017666339874268e-01 6.571514904499053955e-02 -5.760079994797706604e-02 -1.134321689605712891e-01 -1.546579003334045410e-01 3.898577019572257996e-02 -8.020153269171714783e-03 -4.845577180385589600e-01 1.630814224481582642e-01 -1.165438666939735413e-01 6.003288924694061279e-02 2.967917621135711670e-01 1.201283112168312073e-01 4.701217636466026306e-02 1.312226802110671997e-01 -3.913041353225708008e-01 -2.622724277898669243e-03 2.117877602577209473e-01 -2.927442789077758789e-01 1.127851605415344238e-01 -1.728999987244606018e-02 5.528577789664268494e-02 7.282304018735885620e-02 1.076535582542419434e-01 9.312435053288936615e-03 -2.833753228187561035e-01 1.153372824192047119e-01 -1.008070260286331177e-01 1.648605167865753174e-01 1.660033315420150757e-02 -1.105255782604217529e-01 -1.190300509333610535e-01
-1.572039872407913208e-01 2.601468563079833984e-01 -2.698825299739837646e-01 6.037468463182449341e-02 -2.914654612541198730e-01 -9.169994294643402100e-02 -8.510542660951614380e-02 7.320005446672439575e-02 2.475968152284622192e-01 2.020016163587570190e-01 2.391940355300903320e-01 4.736921191215515137e-02 1.448716372251510620e-01 5.030597001314163208e-02 -2.570650726556777954e-02 -4.428425133228302002e-01 2.811548486351966858e-02 2.692941427230834961e-01 -5.048114806413650513e-02 6.451052427291870117e-02 7.015936076641082764e-02 -7.829189300537109375e-02 -3.850858211517333984e-01 2.001126557588577271e-01 -1.532976981252431870e-02 -1.305569559335708618e-01 8.359409403055906296e-04 -1.409500092267990112e-01 -2.427891083061695099e-02 1.196395158767700195e-01 9.656295180320739746e-02 -5.028302967548370361e-02
-1.622066050767898560e-01 1.812708973884582520e-01 7.136916369199752808e-02 1.699009537696838379e-01 1.695153415203094482e-01 -9.756764769554138184e-02 -2.716572284698486328e-01 -2.050132751464843750e-01 4.828231930732727051e-01 1.736381053924560547e-01 1.890807151794433594e-01 2.336878329515457153e-01 -5.724238976836204529e-02 1.803778707981109619e-01 -2.189540266990661621e-01 -5.784463603049516678e-03 -2.196397483348846436e-01 1.475626379251480103e-01 -2.387009561061859131e-01 -3.663667291402816772e-02 -1.228669434785842896e-01 2.355520725250244141e-01 -1.787863522768020630e-01 8.066242188215255737e-02 -1.573665142059326172e-01 -2.209066413342952728e-02 -8.490286022424697876e-02 -1.240662485361099243e-02 2.024071663618087769e-01 4.766024649143218994e-02 4.353389143943786621e-02 -1.520321890711784363e-02
2.062529921531677246e-01 1.535929590463638306e-01 -2.430038899183273315e-02 2.107036858797073364e-01 1.376308053731918335e-01 -1.356302499771118164e-01 -1.940081715583801270e-01 -5.243123173713684082e-01 2.396443188190460205e-01 -2.708086185157299042e-02 -5.038665141910314560e-03 1.967211216688156128e-01 3.053181171417236328e-01 2.455686405301094055e-02 7.255318760871887207e-02 -8.573506027460098267e-02 -9.727610740810632706e-04 2.669494450092315674e-01 1.642791777849197388e-01 6.216322630643844604e-02 -4.343375097960233688e-03 3.894880414009094238e-02 -2.129030823707580566e-01 9.251251071691513062e-02 -1.894880384206771851e-01 -1.254599094390869141e-01 -1.096513569355010986e-01 -2.216281890869140625e-01 -7.922347635030746460e-02 2.300894632935523987e-02 6.240937113761901855e-02 2.337774485349655151e-01
-2.878654003143310547e-01 6.023826077580451965e-02 4.098749160766601562e-02 5.755653977394104004e-02 -7.292409241199493408e-02 -1.867240965366363525e-01 -4.921609535813331604e-02 -4.448683559894561768e-01 2.130413651466369629e-01 -1.064205244183540344e-01 -2.105513960123062134e-02 1.819150596857070923e-01 8.354856073856353760e-02 -1.496775746345520020e-01 -1.377706825733184814e-01 -1.581543684005737305e-01 2.419950366020202637e-01 2.599119544029235840e-01 -2.980307042598724365e-01 -2.507720887660980225e-02 -1.034565828740596771e-02 1.588861346244812012e-01 -3.379971534013748169e-02 1.099052950739860535e-01 8.385318517684936523e-02 -1.058752760291099548e-01 2.709406614303588867e-01 -1.494562774896621704e-01 3.029828667640686035e-01 4.627239331603050232e-02 2.863837592303752899e-02 -2.036799788475036621e-01
-6.133984774351119995e-02 -2.730276249349117279e-02 -3.699417710304260254e-01 -1.827725917100906372e-01 -1.453473120927810669e-01 4.773169290274381638e-03 -1.380622982978820801e-01 6.545199453830718994e-02 2.397059202194213867e-01 1.232464089989662170e-01 6.912212818861007690e-02 2.409550845623016357e-01 2.080805748701095581e-01 3.444796428084373474e-02 1.048149019479751587e-01 -2.004944831132888794e-01 -6.374242901802062988e-02 3.740379810333251953e-01 -1.693481057882308960e-01 7.447702437639236450e-02 -2.254597246646881104e-01 5.631982907652854919e-02 -1.053029224276542664e-01 1.661244332790374756e-01 -1.196720674633979797e-01 8.021441102027893066e-02 -1.522899568080902100e-01 9.061644785106182098e-03 1.155899241566658020e-01 2.199566662311553955e-01 1.340619027614593506e-01 -3.936412930488586426e-01
-1.377317160367965698e-01 1.917824596166610718e-01 -1.212045773863792419e-01 -3.620867058634757996e-02 -2.244510650634765625e-01 -6.366914510726928711e-02 -1.232053861021995544e-01 -4.835153222084045410e-01 6.367757171392440796e-02 2.649494707584381104e-01 -2.500103116035461426e-01 2.300648093223571777e-01 -4.866752307862043381e-03 2.040536999702453613e-01 6.016363389790058136e-03 -2.254175692796707153e-01 3.192916885018348694e-02 2.146550565958023071e-01 3.737506270408630371e-02 -5.677328631281852722e-02 -1.135831624269485474e-01 -2.670008502900600433e-02 1.713897138833999634e-01 1.645011007785797119e-01 -7.772252894937992096e-03 -1.212511677294969559e-02 2.450983226299285889e-01 -1.703084409236907959e-01 3.179006576538085938e-01 -1.236406266689300537e-01 -1.218312159180641174e-01 2.021263539791107178e-02
-3.081316053867340088e-01 8.054786920547485352e-02 -3.663222193717956543e-01 9.001287817955017090e-02 -1.945085376501083374e-01 -3.635821864008903503e-02 2.218395322561264038e-01 -2.486816793680191040e-01 4.890737831592559814e-01 -1.038987338542938232e-01 2.946623265743255615e-01 -6.585374940186738968e-03 8.667178452014923096e-02 1.039967611432075500e-01 -3.638442605733871460e-02 -3.858869895339012146e-02 -7.847291231155395508e-02 2.186825573444366455e-01 1.173900440335273743e-01 -3.504393249750137329e-02 7.235237210988998413e-02 -7.841905206441879272e-02 -1.756445765495300293e-01 1.208164468407630920e-01 1.914709657430648804e-01 -2.143894135951995850e-02 -8.501355350017547607e-02 -1.239027008414268494e-01 1.831915527582168579e-01 -1.449948698282241821e-01 -6.371887773275375366e-02 6.245867908000946045e-02
-2.751188278198242188e-01 2.740362882614135742e-01 -1.003695353865623474e-01 8.480086177587509155e-02 2.424817159771919250e-02 -1.668125838041305542e-01 2.313468307256698608e-01 9.917017817497253418e-02 3.791274726390838623e-01 9.157099574804306030e-02 -6.801173835992813110e-02 2.517872750759124756e-01 1.248827353119850159e-01 1.614912450313568115e-01 4.592652991414070129e-02 -6.582203507423400879e-02 1.517765969038009644e-01 2.201550453901290894e-01 5.537881515920162201e-03 3.056777417659759521e-01 1.950853131711483002e-02 1.987852454185485840e-01 -1.359989196062088013e-01 2.257160842418670654e-01 2.312466651201248169e-01 5.919532477855682373e-02 4.151356965303421021e-02 -2.351447492837905884e-01 1.034804657101631165e-01 1.116696894168853760e-01 2.309533506631851196e-01 -8.419722318649291992e-02
-3.410104215145111084e-01 1.997371017932891846e-02 -2.039180845022201538e-01 3.159990534186363220e-02 -1.047414764761924744e-01 2.213896065950393677e-02 -1.251453906297683716e-01 -5.040916800498962402e-01 2.277228534221649170e-01 -5.435663089156150818e-02 -5.723955854773521423e-02 9.115972369909286499e-02 1.851544529199600220e-01 9.083923697471618652e-02 1.753834448754787445e-02 -2.793169021606445312e-01 2.952018007636070251e-02 2.161253541707992554e-01 -2.279571592807769775e-01 1.771432310342788696e-01 -1.569737792015075684e-01 -1.864656209945678711e-01 2.311044484376907349e-01 -3.703038208186626434e-03 -2.652982249855995178e-02 -3.329548239707946777e-01 -7.139003835618495941e-03 -4.341685771942138672e-02 2.710412628948688507e-02 2.032024785876274109e-02 1.251043099910020828e-02 -1.169660836458206177e-01
1.128343269228935242e-01 1.144387722015380859e-01 -7.344825565814971924e-02 -1.961160153150558472e-01 -9.738261252641677856e-02 -1.180015429854393005e-01 -3.123269677162170410e-01 -3.982018530368804932e-01 2.074613273143768311e-01 1.356477439403533936e-01 -1.691509410738945007e-02 2.027000486850738525e-01 4.567190259695053101e-02 -1.018597483634948730e-01 -2.113254182040691376e-02 -4.766498133540153503e-02 -1.415785215795040131e-02 2.622228264808654785e-01 -1.825589388608932495e-01 1.001781299710273743e-01 2.023594081401824951e-01 -4.651751369237899780e-02 -2.945795357227325439e-01 7.290268689393997192e-02 1.903405599296092987e-02 -5.973731353878974915e-02 -1.896274685859680176e-01 -4.349873960018157959e-01 6.782837957143783569e-02 1.533146202564239502e-01 1.206729337573051453e-01 -1.161918938159942627e-01
-1.775391101837158203e-01 9.159532934427261353e-02 -1.658423244953155518e-01 -5.967116914689540863e-03 -1.731058806180953979e-01 -3.928349912166595459e-01 6.405563652515411377e-02 -1.859698593616485596e-01 2.739326059818267822e-01 7.604834437370300293e-02 -1.200516074895858765e-01 2.335147559642791748e-01 3.498153388500213623e-01 -9.676961600780487061e-02 6.753106415271759033e-02 -6.494881212711334229e-02 -4.074055850505828857e-01 1.810139119625091553e-01 -4.045327007770538330e-02 -6.846193969249725342e-02 1.849383711814880371e-01 4.817776381969451904e-02 3.207876533269882202e-02 9.265687316656112671e-02 2.444007694721221924e-01 -1.368214935064315796e-01 1.484793871641159058e-01 -2.254970371723175049e-01 1.848234236240386963e-02 1.001089662313461304e-01 6.698267161846160889e-02 4.355258494615554810e-02
-2.087315917015075684e-01 -1.357749197632074356e-02 -1.051667961291968822e-03 -1.789697259664535522e-01 -1.911547780036926270e-01 -4.284870624542236328e-02 -1.452275663614273071e-01 -1.594265997409820557e-01 4.249349832534790039e-01 2.583135366439819336e-01 -3.213898092508316040e-02 1.938015222549438477e-02 1.680814102292060852e-02 -2.222750782966613770e-01 1.950444653630256653e-02 -1.607774049043655396e-01 -1.676695346832275391e-01 1.726428605616092682e-02 -2.086040675640106201e-01 1.665492504835128784e-01 -1.659780442714691162e-01 7.910379767417907715e-02 -2.951735854148864746e-01 5.754985287785530090e-02 -2.301747910678386688e-02 -8.038917928934097290e-02 3.257744312286376953e-01 -8.874322474002838135e-02 2.810279130935668945e-01 -6.637203693389892578e-02 2.779643237590789795e-01 9.568306058645248413e-02
-3.096438050270080566e-01 1.218956522643566132e-02 -1.705706119537353516e-01 -7.383638620376586914e-02 -9.535914286971092224e-03 -1.650414057075977325e-02 -6.913243234157562256e-02 -5.017254948616027832e-01 1.521045267581939697e-01 -6.778145581483840942e-02 3.778487816452980042e-02 1.494366675615310669e-01 2.941974103450775146e-01 3.396815061569213867e-02 1.397956721484661102e-02 -2.627736330032348633e-01 -9.580681473016738892e-02 2.805008888244628906e-01 -1.373731642961502075e-01 1.233509629964828491e-01 -1.369192898273468018e-01 3.366977721452713013e-02 1.784535795450210571e-01 6.489448994398117065e-02 6.662877649068832397e-02 -4.127560555934906006e-01 -7.006911933422088623e-02 1.263078767806291580e-02 -3.074545785784721375e-02 9.192808717489242554e-02 4.723705723881721497e-02 -1.863508522510528564e-01
-2.598504722118377686e-01 4.040561616420745850e-01 -8.771440386772155762e-02 2.634766278788447380e-03 2.032268941402435303e-01 -8.711283653974533081e-02 -2.528436183929443359e-01 -2.674647271633148193e-01 1.351437270641326904e-01 -7.016046345233917236e-02 -4.242209345102310181e-02 3.655906021595001221e-01 1.853313297033309937e-01 -1.068135574460029602e-01 -2.875134944915771484e-01 1.165118155768141150e-04 2.501798868179321289e-01 2.447363883256912231e-01 -1.114017702639102936e-02 -7.175507396459579468e-02 1.444215774536132812e-01 6.502068787813186646e-02 -2.980486862361431122e-02 1.851500570774078369e-01 1.506892740726470947e-01 -1.506705135107040405e-01 2.672540023922920227e-02 -4.151391610503196716e-02 1.278681308031082153e-01 9.702728688716888428e-02 -8.274621516466140747e-02 1.470525860786437988e-01
-1.754601448774337769e-01 4.595296829938888550e-02 -2.575077116489410400e-01 -1.358320415019989014e-01 1.902985502965748310e-03 -8.847153931856155396e-02 -2.712062299251556396e-01 -3.783310651779174805e-01 2.280755788087844849e-01 -1.276839673519134521e-01 1.273209601640701294e-01 1.269281953573226929e-01 1.898221969604492188e-01 2.790541946887969971e-01 -6.539966166019439697e-02 -2.879576385021209717e-01 -6.434286478906869888e-04 -7.950559258460998535e-02 -1.720036417245864868e-01 1.294339597225189209e-01 -2.338865697383880615e-01 1.444627642631530762e-01 2.289194166660308838e-01 -1.051499918103218079e-01 -1.043791249394416809e-01 -6.724276393651962280e-02 6.013236567378044128e-02 -2.471190094947814941e-01 1.228100955486297607e-01 -7.381697744131088257e-02 3.050613775849342346e-02 -2.506487071514129639e-01
-3.159483373165130615e-01 1.541078239679336548e-01 -5.192498792894184589e-04 -4.486477002501487732e-02 -2.468490898609161377e-01 -2.105927839875221252e-02 -6.310077011585235596e-02 -1.385610252618789673e-01 3.430505394935607910e-01 5.101398378610610962e-02 -2.421639114618301392e-01 1.656417995691299438e-01 2.615842223167419434e-01 -7.624054700136184692e-02 -9.811764210462570190e-02 -3.670166730880737305e-01 -2.876435816287994385e-01 1.794184893369674683e-01 -1.298357993364334106e-01 -9.488058090209960938e-02 2.554078996181488037e-01 7.251285016536712646e-02 9.368865191936492920e-02 1.437259931117296219e-02 1.242593303322792053e-01 -4.789531975984573364e-02 1.926391571760177612e-01 -1.981995850801467896e-01 -1.691051945090293884e-02 9.259167313575744629e-02 1.987877637147903442e-01 -4.640682786703109741e-02
-1.291506439447402954e-01 5.244472413323819637e-05 -1.172514334321022034e-01 -1.820200085639953613e-01 3.060852885246276855e-01 1.067902296781539917e-01 -2.547824680805206299e-01 -1.464407145977020264e-01 3.829051256179809570e-01 2.155892997980117798e-01 1.110015213489532471e-01 1.701003313064575195e-01 1.267727464437484741e-01 6.281612068414688110e-02 1.838915795087814331e-01 -1.275983005762100220e-01 1.213521882891654968e-01 1.755389422178268433e-01 -5.149231106042861938e-02 -8.783052116632461548e-02 -1.654796302318572998e-01 1.810607612133026123e-01 -2.368756979703903198e-01 2.241818606853485107e-01 -2.380745485424995422e-02 -1.841427236795425415e-01 5.516467243432998657e-02 -1.841102093458175659e-01 1.549693942070007324e-01 1.877681165933609009e-01 1.109058558940887451e-01 2.740381658077239990e-01
-1.366495341062545776e-01 2.577422559261322021e-01 -1.579078286886215210e-01 3.318150043487548828e-01 1.603197157382965088e-01 -2.222030907869338989e-01 -8.790533989667892456e-02 -1.079211682081222534e-01 3.151065707206726074e-01 5.881896242499351501e-02 -1.605941653251647949e-01 -4.285455867648124695e-02 2.992053925991058350e-01 -2.815641835331916809e-02 5.203608050942420959e-02 -8.272022753953933716e-02 -1.202818527817726135e-01 4.430642127990722656e-01 1.692583709955215454e-01 -8.121939003467559814e-02 -7.619778811931610107e-02 2.015531435608863831e-02 -2.168594598770141602e-01 -3.867805376648902893e-02 -4.498093947768211365e-02 -1.209573596715927124e-01 -1.424867063760757446e-01 -1.613657027482986450e-01 5.281887203454971313e-02 -2.142144888639450073e-01 1.543601751327514648e-01 -1.375070363283157349e-01
-3.454696834087371826e-01 1.736219525337219238e-01 -2.525912225246429443e-01 1.021877899765968323e-01 2.890608906745910645e-01 -2.101377695798873901e-01 -4.751419275999069214e-02 -2.251568287611007690e-01 3.167317807674407959e-01 -4.198031965643167496e-03 4.439608380198478699e-02 -2.048117518424987793e-01 2.404607832431793213e-01 -1.525227427482604980e-01 1.093069687485694885e-01 4.864973947405815125e-02 -8.444514125585556030e-03 2.103339880704879761e-01 1.046592518687248230e-01 2.775898873805999756e-01 -3.572271019220352173e-02 -3.303802758455276489e-02 2.371330857276916504e-01 2.551085352897644043e-01 4.257652163505554199e-02 8.803804963827133179e-02 -1.024289876222610474e-01 -2.377083897590637207e-02 1.830326169729232788e-01 -7.777435332536697388e-02 1.288215368986129761e-01 1.522266268730163574e-01
-3.479246795177459717e-01 8.162780851125717163e-02 -8.873877674341201782e-02 1.058662384748458862e-01 -8.091040700674057007e-02 8.184827119112014771e-02 -5.163189768791198730e-02 -1.458104699850082397e-01 4.156145155429840088e-01 1.699486076831817627e-01 1.480076909065246582e-01 2.413365095853805542e-01 -1.651132702827453613e-01 -1.129291206598281860e-01 -1.334479451179504395e-01 -1.328281611204147339e-01 1.290176808834075928e-01 -3.710046038031578064e-02 1.612228006124496460e-01 5.000729113817214966e-02 1.621269583702087402e-01 -2.072264999151229858e-01 6.052467599511146545e-02 1.361228078603744507e-01 2.485607266426086426e-01 -1.096166595816612244e-01 -2.497962564229965210e-01 -1.876890063285827637e-01 -4.881067201495170593e-02 -2.369384914636611938e-01 -4.295175522565841675e-02 2.984454631805419922e-01
-1.623212993144989014e-01 3.044750690460205078e-01 -8.232178539037704468e-02 5.344690755009651184e-02 -4.307923093438148499e-02 2.661075256764888763e-02 -1.565964818000793457e-01 8.293091319501399994e-03 2.619476020336151123e-01 -1.104780659079551697e-01 3.572732806205749512e-01 2.335025966167449951e-01 1.753234677016735077e-02 1.853094696998596191e-01 -1.990460753440856934e-01 -1.836429536342620850e-02 -6.022007018327713013e-02 1.170509979128837585e-01 -4.736843705177307129e-02 2.899664938449859619e-01 1.089767068624496460e-01 -7.985338568687438965e-03 -6.915957480669021606e-02 2.549317181110382080e-01 3.205366432666778564e-01 -6.511750072240829468e-02 1.493781358003616333e-01 -1.716245710849761963e-01 3.879061341285705566e-01 -1.259915530681610107e-02 7.475801557302474976e-02 7.892257720232009888e-02
-2.340073436498641968e-01 1.661397814750671387e-01 -2.598372995853424072e-01 6.394212692975997925e-02 -1.538417190313339233e-01 -2.092515230178833008e-01 -8.047356456518173218e-02 6.453420966863632202e-02 2.437076866626739502e-01 1.898053288459777832e-01 9.771975874900817871e-02 4.961650073528289795e-02 3.149708211421966553e-01 2.230632603168487549e-01 -2.694587111473083496e-01 -3.995757102966308594e-01 -1.031707879155874252e-02 3.362428247928619385e-01 1.444445997476577759e-01 7.246468961238861084e-02 -1.673218458890914917e-01 3.516681864857673645e-02 -1.666206270456314087e-01 1.962328702211380005e-02 -5.609964579343795776e-02 -7.203237712383270264e-02 6.923700869083404541e-02 -1.494543403387069702e-01 -9.903807938098907471e-02 -1.310487687587738037e-01 1.411670595407485962e-01 1.544264983385801315e-02
-3.129391372203826904e-01 8.871487528085708618e-02 -2.762849442660808563e-02 7.368014752864837646e-02 -8.266660571098327637e-02 3.223273530602455139e-02 -9.648977965116500854e-02 -1.002273932099342346e-01 3.584572672843933105e-01 7.963889092206954956e-02 2.390589118003845215e-01 1.369531452655792236e-01 -1.635976582765579224e-01 1.408372372388839722e-01 -2.585314214229583740e-02 1.563894450664520264e-01 -3.934670984745025635e-01 1.706365793943405151e-01 -2.411801069974899292e-01 1.245951503515243530e-01 -1.104257255792617798e-02 -2.325866930186748505e-02 -1.185356229543685913e-01 2.952313721179962158e-01 8.074481785297393799e-02 7.849620282649993896e-02 7.238857448101043701e-02 -2.823782861232757568e-01 3.090689182281494141e-01 -2.134700538590550423e-03 1.348156780004501343e-01 -8.631815761327743530e-02
-2.634667158126831055e-01 6.579855084419250488e-02 -2.696147374808788300e-02 -2.344297012314200401e-03 -8.597724884748458862e-02 -4.299842938780784607e-02 -6.014234200119972229e-02 -5.804155468940734863e-01 2.020308673381805420e-01 -1.533822268247604370e-01 -1.230432242155075073e-01 1.680208146572113037e-01 1.288279443979263306e-01 -8.350848406553268433e-02 -3.808828443288803101e-02 -1.262369304895401001e-01 1.971715241670608521e-01 1.422961950302124023e-01 -1.670918911695480347e-01 1.294503659009933472e-01 -7.456931285560131073e-03 1.513386964797973633e-01 9.581603854894638062e-02 2.553600370883941650e-01 2.333713024854660034e-01 -3.429878950119018555e-01 1.375591605901718140e-01 -6.941057741641998291e-02 5.709171667695045471e-02 -1.307547539472579956e-01 6.711684167385101318e-02 -7.251566648483276367e-02
-1.831863969564437866e-01 1.324560940265655518e-01 -2.501710057258605957e-01 -1.201452016830444336e-01 -1.581645756959915161e-01 -1.001755893230438232e-01 -1.100509166717529297e-01 -1.490414440631866455e-01 4.203254580497741699e-01 3.376719728112220764e-02 6.011758744716644287e-02 1.246443614363670349e-01 1.153667345643043518e-01 1.782842725515365601e-01 -1.466292440891265869e-01 -3.122522830963134766e-01 -4.365352988243103027e-01 1.656374633312225342e-01 -1.185283716768026352e-02 8.434727042913436890e-02 1.398160159587860107e-01 2.182193547487258911e-01 -2.464045137166976929e-01 -9.178167581558227539e-02 6.529386341571807861e-02 -4.552466422319412231e-02 -1.642868369817733765e-01 -1.423388067632913589e-02 -5.063603073358535767e-02 -8.596289902925491333e-02 1.006620228290557861e-01 1.620664894580841064e-01
-2.180400043725967407e-01 1.245183050632476807e-01 -1.635483652353286743e-01 4.929031245410442352e-03 -1.335934251546859741e-01 -1.271398812532424927e-01 -2.851137518882751465e-02 -3.985763192176818848e-01 1.976133137941360474e-01 -2.746821343898773193e-01 6.631470751017332077e-03 2.196254134178161621e-01 2.450366616249084473e-01 -1.381042301654815674e-01 -1.214065309613943100e-02 -1.279482990503311157e-01 1.880856901407241821e-01 1.780841797590255737e-01 -3.567174375057220459e-01 1.519700288772583008e-01 1.772383451461791992e-01 -1.814626902341842651e-02 1.158285886049270630e-01 1.444607526063919067e-01 2.600724436342716217e-02 -2.529375553131103516e-01 1.510795056819915771e-01 2.121187560260295868e-02 1.916439384222030640e-01 -9.753172844648361206e-02 8.163811266422271729e-02 -1.838088035583496094e-01
-2.145312726497650146e-01 1.451270561665296555e-02 -1.412053406238555908e-01 1.315939724445343018e-01 -4.808744788169860840e-02 -1.859787404537200928e-01 -4.013331979513168335e-02 -4.721007645130157471e-01 1.579146534204483032e-01 -1.405193805694580078e-01 -9.069351362995803356e-04 2.747506797313690186e-01 1.814867556095123291e-01 -7.543545216321945190e-02 -1.431845724582672119e-01 -8.686680346727371216e-02 3.094980418682098389e-01 1.754747927188873291e-01 -3.744745254516601562e-01 2.205703854560852051e-01 -3.026222623884677887e-02 1.316815614700317383e-01 2.108412794768810272e-02 6.679251790046691895e-02 -7.935693114995956421e-02 -1.794492006301879883e-01 7.862059772014617920e-02 -2.055176496505737305e-01 7.873987406492233276e-02 2.105082239722833037e-04 1.602749899029731750e-02 -1.904538571834564209e-01
1.082631875760853291e-03 -7.762096077203750610e-02 1.505908966064453125e-01 -2.552172243595123291e-01 1.765942424535751343e-01 -4.879537522792816162e-01 -2.659992873668670654e-01 -3.245689272880554199e-01 1.745050549507141113e-01 -6.669477373361587524e-02 2.566907107830047607e-01 2.294902503490447998e-01 5.197165068238973618e-03 1.939110159873962402e-01 -7.771643251180648804e-02 -1.831991672515869141e-01 -7.412185519933700562e-02 1.069636121392250061e-01 -4.449724406003952026e-02 9.840969927608966827e-03 -1.364262495189905167e-02 -2.734663197770714760e-03 -1.333944797515869141e-01 1.262054592370986938e-01 -1.943661086261272430e-02 -2.497072368860244751e-01 -8.369319885969161987e-02 -1.232134029269218445e-01 1.258636415004730225e-01 6.154904887080192566e-02 2.691541314125061035e-01 -1.303640007972717285e-02
-1.646005809307098389e-01 -7.046947255730628967e-03 7.603874430060386658e-03 1.634286195039749146e-01 -8.397549390792846680e-02 1.907223910093307495e-01 -2.090163379907608032e-01 -1.345052123069763184e-01 4.153897464275360107e-01 7.865673303604125977e-02 -2.078364044427871704e-02 8.135768771171569824e-02 6.394127011299133301e-02 2.304605096578598022e-01 -1.399374306201934814e-01 1.519988775253295898e-01 -1.919253170490264893e-01 1.998319476842880249e-01 -1.390405595302581787e-01 8.713913150131702423e-03 -2.537126243114471436e-01 -5.833058059215545654e-02 -1.347424089908599854e-01 1.564409881830215454e-01 1.588688641786575317e-01 5.718307569622993469e-03 1.703649945557117462e-02 -3.539546132087707520e-01 2.235549092292785645e-01 7.780558615922927856e-02 3.700340390205383301e-01 -6.950195133686065674e-02
-5.395044013857841492e-02 1.111164018511772156e-01 -8.496169000864028931e-02 3.191776871681213379e-01 6.393964402377605438e-03 -2.263975143432617188e-01 -3.719111382961273193e-01 -2.204365581274032593e-01 1.887899935245513916e-01 5.233178660273551941e-02 -1.825927644968032837e-01 2.472789138555526733e-01 4.882445558905601501e-02 -1.661929786205291748e-01 -8.234927058219909668e-02 -1.828827857971191406e-01 -1.368708610534667969e-01 3.034575283527374268e-01 1.281126290559768677e-01 -8.127885311841964722e-02 1.566251814365386963e-01 2.510992065072059631e-02 -1.844224631786346436e-01 -1.589779555797576904e-02 -6.737378239631652832e-02 -9.027272462844848633e-02 -1.541978716850280762e-01 -2.423883229494094849e-01 -6.366344541311264038e-02 -5.593323707580566406e-02 2.859480381011962891e-01 2.385645210742950439e-01
-1.641439199447631836e-01 9.518741071224212646e-02 -1.927708089351654053e-01 -1.725777536630630493e-01 -1.716290712356567383e-01 -1.233549416065216064e-01 -3.128440380096435547e-01 -1.885684430599212646e-01 8.981715887784957886e-02 1.979152113199234009e-02 -1.640325337648391724e-01 3.582142293453216553e-01 1.812167018651962280e-01 9.378174692392349243e-02 6.316904723644256592e-02 6.738492101430892944e-02 -2.747945189476013184e-01 -2.015782706439495087e-02 -9.931097924709320068e-02 1.727242916822433472e-01 5.188387632369995117e-02 -1.380613148212432861e-01 -2.015149593353271484e-01 3.731015026569366455e-01 2.556865289807319641e-02 2.346034646034240723e-01 -2.134450376033782959e-01 -2.541690766811370850e-01 1.380427777767181396e-01 1.058182679116725922e-03 8.154977113008499146e-03 5.426100641489028931e-02
-4.103460013866424561e-01 1.203896030783653259e-01 3.343649953603744507e-02 -4.604163765907287598e-02 -1.930456310510635376e-01 -1.124563664197921753e-01 -1.143775787204504013e-02 -2.036559581756591797e-01 4.573994278907775879e-01 4.535838216543197632e-02 7.967826724052429199e-02 -1.369955539703369141e-01 3.528797999024391174e-02 7.396906614303588867e-02 -1.739658564329147339e-01 7.827518135309219360e-02 -2.262437492609024048e-01 4.237181693315505981e-02 -1.771083325147628784e-01 1.451425999402999878e-01 1.225234009325504303e-03 -7.612424343824386597e-02 -1.691153645515441895e-01 1.268844008445739746e-01 1.242327317595481873e-01 -2.295567095279693604e-01 1.273574028164148331e-02 -3.948673903942108154e-01 1.592120528221130371e-01 3.148179873824119568e-02 1.846383810043334961e-01 -4.810859262943267822e-02
-3.630572557449340820e-01 1.997722834348678589e-01 -1.707405298948287964e-01 -7.787606120109558105e-02 -1.364892274141311646e-01 -1.504495888948440552e-01 -1.365983579307794571e-02 -9.121753275394439697e-02 1.915507912635803223e-01 9.708005189895629883e-02 1.178250014781951904e-01 4.583865404129028320e-02 1.352250762283802032e-02 9.426403045654296875e-02 -2.854321300983428955e-01 -6.404054164886474609e-02 -5.349775403738021851e-02 2.322671711444854736e-01 -8.375955373048782349e-02 3.108487129211425781e-01 3.476949408650398254e-02 -2.754641175270080566e-01 -2.648465521633625031e-02 2.458555698394775391e-01 2.997838556766510010e-01 -2.108237147331237793e-01 5.974959582090377808e-02 -2.983058393001556396e-01 2.465083301067352295e-01 -6.878676358610391617e-03 -2.421110635623335838e-03 1.300851628184318542e-02
-1.958864480257034302e-01 7.829245179891586304e-03 -1.278342604637145996e-01 1.465300619602203369e-01 2.533355951309204102e-01 -1.734852045774459839e-01 -1.615820229053497314e-01 -6.806462258100509644e-02 4.001541435718536377e-01 -7.949142158031463623e-02 2.130478024482727051e-01 1.089670360088348389e-01 5.010107532143592834e-02 6.606540083885192871e-02 2.343508005142211914e-01 5.370942503213882446e-02 -1.155571546405553818e-02 2.669841349124908447e-01 -4.698843508958816528e-02 -1.026805415749549866e-01 1.633329242467880249e-01 3.078069165349006653e-02 2.566563487052917480e-01 1.984123140573501587e-01 -4.020450264215469360e-02 2.070805616676807404e-02 -1.593699306249618530e-01 6.592708081007003784e-02 1.769049614667892456e-01 1.584232002496719360e-01 3.562580645084381104e-01 2.796750366687774658e-01
-1.931466311216354370e-01 1.496886312961578369e-01 3.012659028172492981e-03 -1.126253977417945862e-01 1.288417726755142212e-01 1.061958894133567810e-01 -1.123455613851547241e-01 4.513976164162158966e-03 4.724171757698059082e-01 1.570924520492553711e-01 1.100969091057777405e-01 -8.985765278339385986e-02 1.381048187613487244e-02 1.735673695802688599e-01 -2.451178431510925293e-02 -5.512399971485137939e-02 -2.960078120231628418e-01 1.002760697156190872e-02 -1.078495159745216370e-01 2.235624343156814575e-01 1.367934346199035645e-01 -4.661107063293457031e-02 -6.140480563044548035e-02 2.094772905111312866e-01 4.676449671387672424e-02 -1.155138015747070312e-01 7.973067695274949074e-04 -3.881473541259765625e-01 3.019238412380218506e-01 -2.442315965890884399e-01 2.125141322612762451e-01 -7.098618894815444946e-02
-1.680812239646911621e-01 1.755320727825164795e-01 -1.577809303998947144e-01 9.781854599714279175e-02 -1.583572924137115479e-01 -2.442820817232131958e-01 1.087608262896537781e-01 -1.512830704450607300e-01 4.023635685443878174e-01 2.400429174304008484e-02 -1.997175961732864380e-01 1.905709058046340942e-01 3.394519984722137451e-01 -7.337327301502227783e-02 2.238813787698745728e-02 -1.099490448832511902e-01 -2.739340364933013916e-01 1.800849586725234985e-01 -1.155956685543060303e-01 -3.558693453669548035e-02 -2.519029378890991211e-02 9.238907694816589355e-02 1.183440629392862320e-02 3.232371062040328979e-02 2.487415373325347900e-01 -1.755741797387599945e-02 2.548393905162811279e-01 -3.127723634243011475e-01 1.188900917768478394e-01 1.420460641384124756e-02 1.935971379280090332e-01 -7.686466723680496216e-02
-1.652374565601348877e-01 1.027747467160224915e-01 -1.950049698352813721e-01 -2.841179072856903076e-01 -1.375546902418136597e-01 -5.304168164730072021e-02 -2.439716160297393799e-01 -1.019580960273742676e-01 2.088302671909332275e-01 6.365207582712173462e-02 8.150292932987213135e-02 5.848318338394165039e-01 8.845847845077514648e-02 6.920811533927917480e-02 -8.098853379487991333e-02 -2.033444494009017944e-01 -9.692268446087837219e-03 2.713952362537384033e-01 -2.667622566223144531e-01 2.707225829362869263e-02 5.244233645498752594e-03 -5.954382568597793579e-02 -1.765847206115722656e-02 2.628053128719329834e-01 -1.318528503179550171e-01 1.064541861414909363e-01 -7.704238593578338623e-02 -2.087667770683765411e-02 -1.030207127332687378e-01 2.445038221776485443e-02 -9.949076175689697266e-02 -1.417109072208404541e-01
1.701981574296951294e-02 1.066818684339523315e-01 -1.305172443389892578e-01 -1.201595440506935120e-01 3.268385678529739380e-02 1.708828471601009369e-02 -2.751155495643615723e-01 -2.458757460117340088e-01 1.636681407690048218e-01 1.832333207130432129e-01 2.164446050301194191e-03 1.012196019291877747e-02 4.116049408912658691e-02 1.070146858692169189e-01 2.874378561973571777e-01 -1.529848277568817139e-01 -2.069880254566669464e-02 3.239858448505401611e-01 -1.263079494237899780e-01 5.059910565614700317e-02 -2.957363128662109375e-01 5.784138292074203491e-02 -2.418181896209716797e-01 2.527511715888977051e-01 2.586438357830047607e-01 -1.775024831295013428e-01 -1.353811025619506836e-01 -1.609547287225723267e-01 1.668953597545623779e-01 1.781565696001052856e-01 4.391807690262794495e-02 3.138113319873809814e-01
-3.350651860237121582e-01 -6.927806138992309570e-02 -3.284572437405586243e-02 -5.896260216832160950e-02 -3.641183674335479736e-01 -6.567808240652084351e-02 -3.827136009931564331e-03 7.254964113235473633e-02 3.863405883312225342e-01 1.423416584730148315e-01 1.283175945281982422e-01 5.409353971481323242e-02 1.741620600223541260e-01 1.708761751651763916e-01 -5.735248327255249023e-02 -1.433116048574447632e-01 -8.055724948644638062e-02 5.100509151816368103e-02 -1.212751269340515137e-01 1.617127358913421631e-01 2.155661433935165405e-01 -3.535731881856918335e-02 -7.793023437261581421e-02 1.902379840612411499e-01 2.203645557165145874e-01 -1.670247316360473633e-01 -5.010861903429031372e-03 -6.374704535119235516e-04 3.169590234756469727e-01 1.935241073369979858e-01 3.187181651592254639e-01 8.955960720777511597e-02
-2.947821021080017090e-01 8.442522585391998291e-02 -1.218487396836280823e-01 1.596410386264324188e-02 6.504617631435394287e-02 -1.568862795829772949e-01 3.482523374259471893e-03 -8.518211543560028076e-02 3.949179351329803467e-01 -1.005447208881378174e-01 -5.490615963935852051e-02 2.694385647773742676e-01 1.388794928789138794e-01 -1.090926080942153931e-01 -1.762735098600387573e-01 1.488874293863773346e-02 -4.536782857030630112e-03 1.287890672683715820e-01 1.444923877716064453e-01 4.878658056259155273e-02 -1.423832923173904419e-01 1.239144895225763321e-02 -3.102796077728271484e-01 -3.789248317480087280e-02 3.947049379348754883e-01 7.706397026777267456e-02 -3.830814957618713379e-01 -2.720730602741241455e-01 -3.821578249335289001e-02 -3.748641908168792725e-02 4.360806941986083984e-02 7.295902818441390991e-02
-7.014020532369613647e-02 7.220871001482009888e-02 -1.424990445375442505e-01 -3.181541562080383301e-01 -2.274541258811950684e-01 -1.822256594896316528e-01 -3.642419874668121338e-01 -3.259794712066650391e-01 2.289470285177230835e-01 2.506283521652221680e-01 8.269249647855758667e-02 2.261506766080856323e-01 -1.201910749077796936e-01 4.889636114239692688e-02 2.793972790241241455e-01 -9.436870366334915161e-02 8.513552695512771606e-02 1.753883957862854004e-01 -8.284614235162734985e-02 -5.031253676861524582e-03 9.257119148969650269e-02 -3.307281807065010071e-02 -1.142295524477958679e-01 1.826574802398681641e-01 4.543309565633535385e-03 -1.482710540294647217e-01 -2.003501951694488525e-01 -2.649641036987304688e-01 6.776625663042068481e-02 -5.650115758180618286e-02 1.569234579801559448e-01 4.134092479944229126e-02
-3.772777616977691650e-01 1.361293047666549683e-01 1.116953641176223755e-01 -3.306638076901435852e-02 -1.004165690392255783e-02 -3.509709239006042480e-01 -1.820478886365890503e-01 -2.746962010860443115e-02 1.975515782833099365e-01 -1.956650288775563240e-03 1.678946763277053833e-01 -6.251106970012187958e-03 3.990715742111206055e-01 7.442473620176315308e-02 1.444601714611053467e-01 -2.341431826353073120e-01 -1.541537642478942871e-01 1.381962597370147705e-01 -4.794944822788238525e-02 -1.200216487050056458e-01 -5.562705174088478088e-02 2.140022218227386475e-01 -1.758036613464355469e-01 1.080861166119575500e-01 -1.492768675088882446e-01 -2.138414829969406128e-01 1.218156665563583374e-01 -1.985082030296325684e-01 1.970889419317245483e-01 2.105187028646469116e-01 -5.248538404703140259e-02 -3.763628751039505005e-02
3.216927871108055115e-02 6.447377800941467285e-02 4.775391146540641785e-02 -2.355952709913253784e-01 -1.821056008338928223e-01 -1.247345358133316040e-01 -4.714377522468566895e-01 -1.798349916934967041e-01 1.934553086757659912e-01 1.768427491188049316e-01 7.957369089126586914e-02 3.706243634223937988e-01 5.428419448435306549e-03 8.280720561742782593e-02 1.873429864645004272e-01 -2.753742635250091553e-01 -2.769313519820570946e-03 2.063004374504089355e-01 -7.966846227645874023e-02 -2.359116682782769203e-03 -1.215978991240262985e-02 -3.418742492794990540e-02 -3.441193997859954834e-01 2.065746486186981201e-01 5.620604008436203003e-02 -5.332879722118377686e-02 -2.117132097482681274e-01 -1.254781484603881836e-01 4.340905696153640747e-02 -2.257987111806869507e-02 1.518344879150390625e-01 1.238946244120597839e-02
5.315633863210678101e-02 2.305935882031917572e-02 2.004493921995162964e-01 6.667223572731018066e-02 -2.320641428232192993e-01 2.272060699760913849e-02 -3.196992576122283936e-01 -2.016328275203704834e-01 2.863270640373229980e-01 -1.668027192354202271e-01 1.316774338483810425e-01 1.869861036539077759e-01 4.062363207340240479e-01 -4.954659938812255859e-02 1.028213426470756531e-01 -1.350133866071701050e-01 5.458796769380569458e-02 -4.427712783217430115e-02 1.305849254131317139e-01 -7.467570900917053223e-02 1.598191857337951660e-01 -1.708172112703323364e-01 -3.253864496946334839e-02 1.160255894064903259e-01 2.854031026363372803e-01 6.661302596330642700e-02 -1.676322077400982380e-03 -1.680643856525421143e-01 2.651667892932891846e-01 -2.211106419563293457e-01 7.534969598054885864e-02 2.460880428552627563e-01
-1.096693053841590881e-01 1.528378017246723175e-02 1.358582824468612671e-01 -1.139823868870735168e-01 -1.407053172588348389e-01 -2.354933321475982666e-01 -8.862451463937759399e-02 4.147066920995712280e-02 3.050978481769561768e-01 2.705903053283691406e-01 5.419421195983886719e-02 3.828066885471343994e-01 2.098867446184158325e-01 -2.793334797024726868e-02 -1.025477610528469086e-02 -9.802450239658355713e-02 -1.719719469547271729e-01 2.770906873047351837e-02 -3.408997878432273865e-02 1.341967731714248657e-01 1.358548402786254883e-01 -8.185364305973052979e-03 -1.438098400831222534e-01 2.022832483053207397e-01 -1.942264586687088013e-01 -2.849285900592803955e-01 1.562570333480834961e-01 -1.546846330165863037e-01 2.375035881996154785e-01 -7.809042930603027344e-02 1.622606366872787476e-01 3.397191166877746582e-01
4.156866297125816345e-02 1.851909607648849487e-02 -3.290428966283798218e-02 -1.825891733169555664e-01 -2.421888858079910278e-01 -2.491049617528915405e-01 -3.763295710086822510e-01 -4.468401670455932617e-01 8.633529394865036011e-02 1.500323861837387085e-01 -4.430284723639488220e-02 2.094164937734603882e-01 7.906552404165267944e-02 -1.477998308837413788e-02 -1.448944211006164551e-01 -1.957094520330429077e-01 -1.575429141521453857e-01 5.321372300386428833e-02 -3.135683834552764893e-01 1.497877091169357300e-01 4.358256608247756958e-02 8.110662922263145447e-03 -6.317239999771118164e-02 1.337665170431137085e-01 -8.087073266506195068e-02 -4.980169981718063354e-02 -1.030642315745353699e-01 -3.354920148849487305e-01 7.395221292972564697e-02 1.672172397375106812e-01 1.241911575198173523e-01 -8.153021335601806641e-02
-3.396691381931304932e-01 1.180316880345344543e-01 -3.464103490114212036e-02 -3.899035276845097542e-03 2.173135429620742798e-02 -1.166061684489250183e-01 -8.003370463848114014e-02 -3.523482680320739746e-01 -6.047446280717849731e-02 3.422361239790916443e-02 1.619467586278915405e-01 3.256681561470031738e-01 9.438677877187728882e-02 -6.699888408184051514e-02 -1.536188125610351562e-01 -2.332147676497697830e-03 1.958882957696914673e-01 2.856665551662445068e-01 -2.313751578330993652e-01 -1.905847340822219849e-02 2.359988093376159668e-01 1.603457629680633545e-01 1.293402258306741714e-02 2.377423644065856934e-01 4.080288857221603394e-02 -1.764623969793319702e-01 2.533526420593261719e-01 -3.132138848304748535e-01 -3.169573470950126648e-02 6.972112506628036499e-02 1.935630440711975098e-01 -1.845306903123855591e-02
-2.034062594175338745e-01 4.379897937178611755e-02 -1.654522269964218140e-01 3.412929177284240723e-02 -1.418818384408950806e-01 -1.038316339254379272e-01 -5.673079751431941986e-03 -4.473203122615814209e-01 1.248731017112731934e-01 -8.270416408777236938e-03 7.189315557479858398e-02 2.814205586910247803e-01 -1.132951024919748306e-02 -5.916231125593185425e-02 9.374709427356719971e-02 -2.802014946937561035e-01 2.055289298295974731e-01 2.169697582721710205e-01 -2.326761037111282349e-01 9.154274314641952515e-02 -9.544115513563156128e-02 1.261970493942499161e-02 1.340684592723846436e-01 2.752394080162048340e-01 7.131820917129516602e-02 -3.400459587574005127e-01 2.311160564422607422e-01 3.237464278936386108e-02 1.933067739009857178e-01 -1.630659401416778564e-01 9.611957520246505737e-02 -5.439461395144462585e-02
1.090947911143302917e-02 6.912583857774734497e-02 3.735688282176852226e-03 -1.954299211502075195e-02 -5.134420469403266907e-02 3.239662945270538330e-02 -3.743162378668785095e-02 -4.167929291725158691e-02 4.907858371734619141e-01 1.574244946241378784e-01 1.350077092647552490e-01 -1.615460589528083801e-02 2.412200570106506348e-01 3.904041349887847900e-01 -2.949895262718200684e-01 -4.544271901249885559e-02 -2.111686021089553833e-01 9.869644045829772949e-02 4.536344856023788452e-02 2.638344466686248779e-01 -1.798252016305923462e-01 -6.448045372962951660e-02 1.935944333672523499e-02 8.186217397451400757e-02 1.478701978921890259e-01 3.244263678789138794e-02 -8.943502604961395264e-02 -3.654920756816864014e-01 2.119740992784500122e-01 -1.253490000963211060e-01 3.106941282749176025e-02 -9.150121361017227173e-02
-2.352061122655868530e-01 1.798133254051208496e-01 -3.692515194416046143e-02 -5.599874258041381836e-02 3.169761002063751221e-01 2.685405686497688293e-02 -1.707778424024581909e-01 -5.033349394798278809e-01 1.270353607833385468e-02 8.476095972582697868e-04 7.457161322236061096e-03 3.388547897338867188e-01 9.560064971446990967e-02 -3.238706663250923157e-02 1.809789973776787519e-04 -2.965399250388145447e-02 1.697246581315994263e-01 1.325816214084625244e-01 -2.060650587081909180e-01 -1.678185015916824341e-01 -3.102607466280460358e-02 8.005505800247192383e-02 -3.048633784055709839e-02 2.714597284793853760e-01 1.149864569306373596e-01 7.829508185386657715e-02 1.278855651617050171e-02 -2.767075300216674805e-01 4.535253159701824188e-03 2.271695584058761597e-01 1.906336843967437744e-01 1.223923042416572571e-01
-2.788830101490020752e-01 5.611609667539596558e-02 1.967385411262512207e-02 -1.837917268276214600e-01 1.479050368070602417e-01 -2.495530694723129272e-01 -1.456987708806991577e-01 -1.490759402513504028e-01 1.123358905315399170e-01 -2.484345249831676483e-02 -1.700945198535919189e-01 -2.794587798416614532e-02 3.091688752174377441e-01 8.678759634494781494e-02 5.427203699946403503e-02 -1.054012775421142578e-01 -4.053844884037971497e-02 4.303326606750488281e-01 7.177397608757019043e-02 -1.373286452144384384e-02 -4.801720380783081055e-02 -5.267377197742462158e-02 -5.968496203422546387e-02 3.740326464176177979e-01 1.583459377288818359e-01 -7.163951545953750610e-02 -7.120528817176818848e-02 9.194126725196838379e-02 -2.049638628959655762e-01 -3.477798402309417725e-01 2.069151699542999268e-01 -8.346307277679443359e-02
-2.276461422443389893e-01 1.158733665943145752e-01 5.487384740263223648e-03 -5.232111364603042603e-02 -1.622287482023239136e-01 5.074677243828773499e-02 -2.319592982530593872e-01 -3.208077549934387207e-01 -4.794647917151451111e-02 1.272878795862197876e-01 2.516306042671203613e-01 -8.014525473117828369e-02 9.476523846387863159e-02 1.185415536165237427e-01 -4.071616567671298981e-03 -3.507140576839447021e-01 -4.959159716963768005e-02 -3.924999013543128967e-02 -1.280235499143600464e-01 1.549760997295379639e-01 -6.921343505382537842e-02 -2.394910007715225220e-01 -2.194826155900955200e-01 2.969899475574493408e-01 -2.878904044628143311e-01 -1.889607012271881104e-01 -1.347267329692840576e-01 -1.417370885610580444e-01 1.516918390989303589e-01 -9.281557798385620117e-02 2.441634535789489746e-01 1.451788693666458130e-01
-2.530063390731811523e-01 5.758802220225334167e-02 -8.675298094749450684e-02 -2.510707452893257141e-02 -1.559508293867111206e-01 1.036418303847312927e-01 1.911220885813236237e-02 -4.942308366298675537e-01 2.390154600143432617e-01 -1.151695996522903442e-01 -1.735183037817478180e-02 9.353416413068771362e-02 2.781658172607421875e-01 3.437698178458958864e-04 8.006594330072402954e-02 -2.632198035717010498e-01 -9.137745201587677002e-02 2.093656957149505615e-01 -2.390891015529632568e-01 3.232776746153831482e-02 -3.305095480754971504e-03 -1.095594465732574463e-01 2.820748686790466309e-01 9.215866029262542725e-02 -7.267592009156942368e-03 -2.905695736408233643e-01 -7.491885125637054443e-02 -1.129703968763351440e-01 1.134922876954078674e-01 1.420859247446060181e-01 6.288870424032211304e-02 -2.489194124937057495e-01
-2.351441681385040283e-01 4.064229503273963928e-02 -2.727787494659423828e-01 -7.000344246625900269e-02 -8.175717294216156006e-02 7.527336478233337402e-02 -4.463648796081542969e-02 -4.889364540576934814e-01 2.159885764122009277e-01 -1.162694469094276428e-01 -7.116676867008209229e-02 1.526975929737091064e-01 1.058147028088569641e-01 5.414691288024187088e-03 4.198975488543510437e-02 -3.846118748188018799e-01 2.059454284608364105e-02 2.913204729557037354e-01 -2.981679439544677734e-01 1.137229949235916138e-01 -7.977064698934555054e-02 -8.291942626237869263e-02 1.392175406217575073e-01 5.479048192501068115e-02 4.515987262129783630e-02 -2.922872900962829590e-01 -6.876226514577865601e-02 1.796424156054854393e-03 1.452522426843643188e-01 3.260135650634765625e-03 -1.930100843310356140e-02 -1.563438773155212402e-01
-2.783590555191040039e-01 -5.330829322338104248e-02 1.787597239017486572e-01 1.179455593228340149e-01 5.839938297867774963e-03 -2.292533218860626221e-02 -5.534959957003593445e-02 -4.517140388488769531e-01 3.478989005088806152e-01 -1.100303307175636292e-01 -7.820193655788898468e-03 1.211827024817466736e-01 1.659386754035949707e-01 -6.551185250282287598e-02 2.444871515035629272e-01 -2.392367273569107056e-01 -2.409635335206985474e-01 8.796603977680206299e-02 -2.592628896236419678e-01 8.505150675773620605e-03 -5.977300554513931274e-02 -4.408296197652816772e-02 1.977521553635597229e-02 1.525427103042602539e-01 -1.180823445320129395e-01 -3.464304506778717041e-01 -3.699904680252075195e-02 -1.507169008255004883e-02 5.615562945604324341e-02 1.401451677083969116e-01 -2.591047632449772209e-05 -2.209112793207168579e-01
-2.843464910984039307e-01 1.164549067616462708e-01 -1.634039431810379028e-01 -8.157424745149910450e-04 -7.107655704021453857e-02 -2.603089809417724609e-01 -2.026565670967102051e-01 9.346140176057815552e-02 2.502913475036621094e-01 2.174640595912933350e-01 1.575014553964138031e-02 1.783326417207717896e-01 1.544300764799118042e-01 9.042205661535263062e-02 4.128886759281158447e-02 -1.450937688350677490e-01 -3.158927857875823975e-01 4.008312895894050598e-02 -4.071421176195144653e-02 -1.615192294120788574e-01 -1.134160459041595459e-01 -8.340264856815338135e-02 -2.368148714303970337e-01 1.835457608103752136e-02 8.878887444734573364e-02 1.081341952085494995e-01 -3.566946089267730713e-01 -2.667360901832580566e-01 1.038166880607604980e-01 -1.631453447043895721e-02 3.433433175086975098e-01 -8.505935221910476685e-02
4.767520725727081299e-02 6.660481542348861694e-02 -1.130472943186759949e-01 -1.554685533046722412e-01 8.617915213108062744e-02 -1.393723040819168091e-01 -3.233626484870910645e-01 -2.989659011363983154e-01 -5.933755636215209961e-02 2.367890924215316772e-01 2.814825773239135742e-01 2.266637086868286133e-01 1.673345081508159637e-02 1.993927732110023499e-02 1.349403709173202515e-01 -1.639416366815567017e-01 -1.489402167499065399e-02 2.110543400049209595e-01 1.532090734690427780e-02 -5.790172517299652100e-02 -1.848628818988800049e-01 -6.187843158841133118e-02 -2.225506305694580078e-01 3.437158465385437012e-01 9.694151580333709717e-02 -2.655625939369201660e-01 -2.034337259829044342e-02 -2.854919433593750000e-01 2.130725383758544922e-01 2.569781383499503136e-03 1.860072314739227295e-01 -6.092096492648124695e-02
-1.494863927364349365e-01 -3.146370351314544678e-01 1.005473546683788300e-02 -5.506044998764991760e-02 1.005559340119361877e-01 -1.011592969298362732e-01 -5.952982977032661438e-02 2.452527545392513275e-02 3.339607417583465576e-01 5.213076993823051453e-02 -2.212689965963363647e-01 3.692508116364479065e-02 4.421241581439971924e-01 1.382111907005310059e-01 3.938975632190704346e-01 -1.511583179235458374e-01 1.133878380060195923e-01 5.680397525429725647e-02 -3.255224600434303284e-02 -1.406609565019607544e-01 1.832780838012695312e-01 1.501201391220092773e-01 -1.316029876470565796e-01 1.827691644430160522e-01 -4.093028977513313293e-02 -1.364664523862302303e-03 -2.260691672563552856e-01 -1.910140067338943481e-01 1.613601595163345337e-01 -5.657877400517463684e-02 1.628737896680831909e-01 -7.118313014507293701e-02
-2.518207728862762451e-01 1.049598157405853271e-01 -3.432037830352783203e-01 1.424591094255447388e-01 1.903056055307388306e-01 -1.718191355466842651e-01 -5.525244027376174927e-02 -7.902202755212783813e-02 3.229145109653472900e-01 7.858477532863616943e-02 -9.658586233854293823e-02 -6.094143167138099670e-02 1.569380611181259155e-01 -1.385172605514526367e-01 -4.673221707344055176e-02 -6.040479522198438644e-03 -8.069476485252380371e-02 4.128687679767608643e-01 -9.616315364837646484e-02 1.669701635837554932e-01 7.355871796607971191e-02 -1.353114750236272812e-02 1.092832684516906738e-01 3.400145173072814941e-01 3.108809888362884521e-02 -7.660577446222305298e-02 -1.649834364652633667e-01 4.679438099265098572e-02 2.154796570539474487e-01 -5.813956633210182190e-02 2.308655530214309692e-01 2.373218983411788940e-01
-3.172520399093627930e-01 2.295208573341369629e-01 -2.826240956783294678e-01 -4.431757330894470215e-02 -4.411025717854499817e-02 -5.415044724941253662e-02 -1.145298872143030167e-02 -8.229828625917434692e-02 2.224895805120468140e-01 2.379076331853866577e-01 -1.100168526172637939e-01 3.351073563098907471e-01 -2.870339155197143555e-02 4.115996360778808594e-01 -8.425933122634887695e-02 -1.016371101140975952e-01 -8.729502558708190918e-03 2.295399606227874756e-01 -5.570084601640701294e-02 1.396708637475967407e-01 6.276629865169525146e-02 -4.747057706117630005e-02 1.811195462942123413e-01 3.127124905586242676e-01 -1.646848917007446289e-01 -8.872568607330322266e-02 1.054371967911720276e-01 -1.895352154970169067e-01 1.650247424840927124e-01 -8.649707585573196411e-02 -7.646842300891876221e-02 -1.098396442830562592e-02
-2.907374501228332520e-01 -2.944781631231307983e-02 -1.673351973295211792e-02 -3.242991492152214050e-02 -5.423472076654434204e-02 -1.999316923320293427e-02 -2.934048175811767578e-01 -7.880162447690963745e-02 4.200569093227386475e-01 2.277344763278961182e-01 -2.413563989102840424e-02 -9.914556145668029785e-02 2.995055317878723145e-01 2.780493497848510742e-01 -2.989166080951690674e-01 -4.236164037138223648e-03 -1.237111315131187439e-01 1.908565610647201538e-01 7.605645060539245605e-02 2.171663641929626465e-01 -2.854185551404953003e-02 -1.940386444330215454e-01 -8.155482262372970581e-02 6.217117235064506531e-02 -3.803411498665809631e-02 -5.082613229751586914e-02 2.197049744427204132e-02 -3.365208208560943604e-01 2.069643288850784302e-01 -9.782755747437477112e-03 9.044114500284194946e-02 1.241696183569729328e-03
-2.070359438657760620e-01 4.889433085918426514e-02 -2.490799725055694580e-01 6.361076980829238892e-02 -1.587435305118560791e-01 -1.911399513483047485e-01 2.276178002357482910e-01 -2.122486829757690430e-01 4.158373773097991943e-01 4.949436336755752563e-02 -8.814056217670440674e-02 2.018437236547470093e-01 3.502946197986602783e-01 2.030737511813640594e-02 -1.389446016401052475e-02 -3.265953361988067627e-01 -2.019978612661361694e-01 2.179773151874542236e-01 7.650766987353563309e-03 -4.397235438227653503e-02 -1.162100881338119507e-01 -1.528149694204330444e-01 -9.532137960195541382e-02 -5.151595454663038254e-03 2.126969844102859497e-01 5.334382504224777222e-02 1.201199591159820557e-01 -1.779892295598983765e-01 -4.739073663949966431e-02 -1.285316348075866699e-01 4.086977615952491760e-02 -1.590541005134582520e-01
-2.255815267562866211e-01 1.037995740771293640e-01 -1.152620166540145874e-01 -9.995251893997192383e-02 -1.974747516214847565e-02 -1.171279326081275940e-01 -1.861482299864292145e-02 -5.587973594665527344e-01 1.234012544155120850e-01 1.264341324567794800e-01 -8.626428432762622833e-03 2.160602211952209473e-01 2.107858061790466309e-01 2.148269414901733398e-01 1.080780178308486938e-01 -2.939886152744293213e-01 2.237490611150860786e-03 1.015393808484077454e-01 -5.674143508076667786e-02 5.145541951060295105e-02 -1.924522966146469116e-01 9.379275143146514893e-02 3.387338817119598389e-01 1.178681924939155579e-01 -5.943303927779197693e-02 -1.469424366950988770e-01 3.364477679133415222e-02 -3.616702929139137268e-02 1.345287412405014038e-01 2.159621715545654297e-01 1.780804432928562164e-02 -1.960136145353317261e-01
8.280807733535766602e-02 1.260741204023361206e-01 -5.009042215533554554e-04 -2.112291455268859863e-01 1.022361814975738525e-01 -4.521669447422027588e-02 -3.897774815559387207e-01 -2.704626917839050293e-01 4.337600767612457275e-01 2.356794178485870361e-01 -1.217523589730262756e-01 -6.035551056265830994e-02 2.552798688411712646e-01 2.196411937475204468e-01 4.514726623892784119e-02 -8.453252166509628296e-02 -1.903012767434120178e-02 1.323015540838241577e-01 -1.961029320955276489e-01 8.648776262998580933e-02 1.541182845830917358e-01 1.149693876504898071e-01 -7.416717708110809326e-02 2.261952310800552368e-01 -1.592017896473407745e-02 -6.823848187923431396e-02 6.333465874195098877e-02 -1.149451956152915955e-01 -1.261188983917236328e-01 -2.414679154753684998e-02 2.316110879182815552e-01 2.461696565151214600e-01
-1.538465023040771484e-01 1.098029837012290955e-01 -2.065213322639465332e-01 2.167302668094635010e-01 5.472436547279357910e-02 1.243816912174224854e-01 2.285168506205081940e-03 -7.437946647405624390e-02 3.324183523654937744e-01 -7.255847007036209106e-02 -3.076896816492080688e-02 1.186291798949241638e-01 1.651378422975540161e-01 8.658593893051147461e-02 3.304627316538244486e-04 -1.649470478296279907e-01 -3.420023620128631592e-01 2.723529189825057983e-02 -3.633912205696105957e-01 1.238871365785598755e-03 1.984538882970809937e-01 1.332534104585647583e-01 -2.427517771720886230e-01 1.065163984894752502e-01 1.977555006742477417e-01 -8.644105494022369385e-02 2.110629379749298096e-01 -3.705171346664428711e-01 8.474349044263362885e-03 6.583332270383834839e-02 2.110188454389572144e-01 -5.801232904195785522e-02
-1.830055564641952515e-01 5.260674282908439636e-02 -3.041708096861839294e-02 4.459606111049652100e-01 8.053131401538848877e-02 -1.237265840172767639e-01 -2.922297418117523193e-01 -2.344920188188552856e-01 4.397108554840087891e-01 1.483921660110354424e-03 1.573977470397949219e-01 9.838021546602249146e-02 -1.148330699652433395e-02 3.021651208400726318e-01 -8.543772995471954346e-02 5.579188466072082520e-02 -1.536551304161548615e-02 3.349720314145088196e-02 -1.498640179634094238e-01 1.901589632034301758e-01 -8.684546500444412231e-02 -1.388974040746688843e-01 -1.679023057222366333e-01 -2.089865505695343018e-03 1.896588951349258423e-01 6.526435166597366333e-02 -1.779946386814117432e-01 -1.674476712942123413e-01 1.480831857770681381e-02 -1.323593258857727051e-01 8.863937854766845703e-02 -1.776366680860519409e-01
-2.419639825820922852e-01 -1.206478662788867950e-02 -2.588320672512054443e-01 1.939287036657333374e-01 7.818095386028289795e-02 3.298139898106455803e-03 1.378534287214279175e-01 -1.640848517417907715e-01 3.438915610313415527e-01 -2.347453683614730835e-01 -1.918536126613616943e-01 6.436212360858917236e-02 7.453537732362747192e-02 -2.198961675167083740e-01 7.831326685845851898e-03 -1.365816444158554077e-01 -8.134061843156814575e-02 2.956604957580566406e-01 4.293733090162277222e-02 1.555599421262741089e-01 -1.660293936729431152e-01 1.069262474775314331e-01 4.708385467529296875e-02 2.017223984003067017e-01 2.326132208108901978e-01 -7.055041193962097168e-02 -3.794088065624237061e-01 -9.828388690948486328e-02 2.125483453273773193e-01 -4.570972919464111328e-02 7.192558795213699341e-02 1.749111413955688477e-01
-7.180286198854446411e-02 7.703723758459091187e-02 -3.220335021615028381e-02 -3.421994745731353760e-01 1.544671356678009033e-01 -2.142755091190338135e-01 -3.947249054908752441e-01 -3.495182991027832031e-01 2.439015507698059082e-01 7.833428680896759033e-02 2.357906252145767212e-01 1.997837424278259277e-01 1.137902960181236267e-01 8.907438814640045166e-02 -4.918089881539344788e-02 -2.055400013923645020e-01 8.091215975582599640e-03 -2.783889696002006531e-02 -2.868484854698181152e-01 2.945683896541595459e-01 1.380996704101562500e-01 6.762667745351791382e-02 -1.386768463999032974e-02 1.397179663181304932e-01 -8.063625544309616089e-02 -4.618525877594947815e-02 -1.550444066524505615e-01 -4.424965754151344299e-02 1.970290392637252808e-01 6.823103874921798706e-02 -6.786403805017471313e-02 1.948382705450057983e-02
-2.296049594879150391e-01 1.310201287269592285e-01 -3.068390861153602600e-02 2.663079202175140381e-01 -4.417641088366508484e-02 -2.384043857455253601e-02 -2.032326608896255493e-01 -2.941265404224395752e-01 3.356026411056518555e-01 -1.178110688924789429e-01 1.453635543584823608e-01 1.637078672647476196e-01 -1.399678084999322891e-02 2.728812694549560547e-01 2.088287286460399628e-02 1.709993481636047363e-01 -1.637245267629623413e-01 1.883426494896411896e-02 -2.467474639415740967e-01 1.143779158592224121e-01 -1.193713694810867310e-01 -9.409162402153015137e-02 -2.694384753704071045e-01 9.330131113529205322e-02 3.062092140316963196e-02 -7.138027995824813843e-02 -1.625954061746597290e-01 -3.009710907936096191e-01 -2.653768099844455719e-02 -1.612941026687622070e-01 2.064106762409210205e-01 -2.263467311859130859e-01
5.480445921421051025e-02 3.743760287761688232e-02 -8.401872217655181885e-02 -1.221947297453880310e-01 8.038555830717086792e-02 -2.143918126821517944e-01 -3.308363258838653564e-01 -3.620704114437103271e-01 -4.188200086355209351e-02 1.946047544479370117e-01 2.088912576436996460e-01 3.153248131275177002e-01 -1.719310320913791656e-02 5.670703202486038208e-02 6.546725332736968994e-02 -2.237264961004257202e-01 2.658220566809177399e-02 1.383028775453567505e-01 5.499326158314943314e-03 -2.513975836336612701e-02 -1.531194150447845459e-01 2.567609585821628571e-02 -2.181956470012664795e-01 3.970142006874084473e-01 4.459621012210845947e-02 -2.244938313961029053e-01 -1.002891687676310539e-03 -1.999713480472564697e-01 2.260105162858963013e-01 1.613365113735198975e-02 1.665115356445312500e-01 1.371706724166870117e-01
-2.521252632141113281e-01 1.962274312973022461e-01 -5.338039994239807129e-02 1.013380885124206543e-01 -9.217163175344467163e-02 -3.739744424819946289e-02 -2.309426516294479370e-01 -1.087185963988304138e-01 1.170437857508659363e-01 1.217871159315109253e-01 1.140336766839027405e-01 4.812939465045928955e-02 3.283108770847320557e-02 2.339228987693786621e-02 -2.355687171220779419e-01 3.998262062668800354e-02 -3.375092744827270508e-01 5.354223027825355530e-02 -1.746634542942047119e-01 -1.253585815429687500e-01 -8.340340852737426758e-02 1.782705634832382202e-01 -2.229387126863002777e-02 3.530711233615875244e-01 -8.713176101446151733e-02 9.279832988977432251e-02 7.162509113550186157e-02 -3.586905598640441895e-01 3.380510210990905762e-01 -1.996773332357406616e-01 2.650590240955352783e-01 7.681164145469665527e-02
-3.512119650840759277e-01 -2.091776281595230103e-01 -8.723584562540054321e-02 6.910654716193675995e-03 4.628689214587211609e-02 -1.773728430271148682e-01 -1.036079451441764832e-01 -5.441662073135375977e-01 1.159388273954391479e-01 -9.333647787570953369e-02 5.528464913368225098e-02 1.944449245929718018e-01 2.014801204204559326e-01 1.095972657203674316e-01 8.851744979619979858e-02 -2.841747403144836426e-01 -4.399578273296356201e-02 -1.028239279985427856e-01 -2.737829983234405518e-01 -8.881777524948120117e-02 -3.762257844209671021e-02 -4.925253335386514664e-03 -8.757878839969635010e-02 1.661788970232009888e-01 -1.863306760787963867e-01 -1.451677083969116211e-01 -5.701325833797454834e-02 7.983192056417465210e-02 9.460556507110595703e-02 -1.398131698369979858e-01 -1.880441755056381226e-01 -1.386097967624664307e-01
6.604882329702377319e-02 9.733088314533233643e-02 -2.099306322634220123e-02 -1.133889704942703247e-02 2.685019671916961670e-01 -1.680104732513427734e-01 -1.333698779344558716e-01 -4.716806411743164062e-01 3.016259670257568359e-01 1.167153660207986832e-02 5.564101412892341614e-02 2.534573972225189209e-01 1.272450089454650879e-01 -7.697257399559020996e-02 6.663105636835098267e-02 -6.920941919088363647e-02 -6.037526577711105347e-02 1.375720202922821045e-01 -3.619516491889953613e-01 -3.900048509240150452e-02 -1.256975438445806503e-02 -2.955285459756851196e-02 1.823051720857620239e-01 3.235037252306938171e-02 1.692749857902526855e-01 3.239129111170768738e-02 -2.194804251194000244e-01 -8.665964007377624512e-02 -8.665897697210311890e-02 -2.803219668567180634e-02 1.863643974065780640e-01 3.692978620529174805e-01
-2.959517836570739746e-01 8.672736585140228271e-03 -1.209435835480690002e-01 3.149019926786422729e-02 -2.991729602217674255e-02 7.835239171981811523e-02 1.787266694009304047e-02 -5.197417736053466797e-01 1.402729004621505737e-01 -3.010809049010276794e-02 -1.346955634653568268e-02 1.642749458551406860e-01 2.380310595035552979e-01 2.201521582901477814e-02 3.017131937667727470e-03 -3.057737648487091064e-01 -9.750309982337057590e-04 2.228687405586242676e-01 -4.749243333935737610e-02 1.016775891184806824e-01 -1.551098525524139404e-01 -1.291741430759429932e-01 2.370105832815170288e-01 4.534159600734710693e-02 6.058546248823404312e-03 -3.785078823566436768e-01 -1.566424369812011719e-01 -1.103699952363967896e-01 1.128338649868965149e-01 3.391262888908386230e-02 -2.261978015303611755e-02 -2.552953660488128662e-01
7.527535408735275269e-02 -9.218343347311019897e-02 -1.562521755695343018e-01 -1.423762440681457520e-01 1.328436434268951416e-01 -2.787853777408599854e-01 -3.289742767810821533e-01 -2.766169905662536621e-01 2.156791463494300842e-02 1.990235447883605957e-01 1.576273739337921143e-01 2.857087254524230957e-01 -8.533926308155059814e-02 8.486600220203399658e-02 -1.472357753664255142e-02 -2.252499461174011230e-01 -7.508016377687454224e-02 1.699861586093902588e-01 3.123369067907333374e-02 6.513476371765136719e-02 -1.430045515298843384e-01 -1.781569793820381165e-02 -1.480978280305862427e-01 3.356951177120208740e-01 1.191244274377822876e-01 -3.437253832817077637e-01 7.432902604341506958e-02 -2.605151832103729248e-01 6.374605745077133179e-02 -3.113589994609355927e-02 2.062783241271972656e-01 2.434789761900901794e-02
-4.916448146104812622e-02 -7.756497710943222046e-02 4.533388186246156693e-03 -8.822781592607498169e-02 5.005354434251785278e-02 5.101101472973823547e-02 -3.222662508487701416e-01 -2.934217154979705811e-01 3.668480217456817627e-01 1.077193543314933777e-01 -2.761367894709110260e-02 1.735653132200241089e-01 -2.359924465417861938e-01 2.401885092258453369e-01 -4.628327116370201111e-02 -5.917607247829437256e-02 -1.773407310247421265e-01 5.739549174904823303e-02 -1.291225701570510864e-01 6.569933891296386719e-02 1.192444786429405212e-01 -6.753826141357421875e-02 -2.751008570194244385e-01 1.739098727703094482e-01 -9.445115178823471069e-02 -1.404116749763488770e-01 1.349608600139617920e-01 -3.527259826660156250e-01 3.187261521816253662e-01 -2.563953585922718048e-02 1.873277574777603149e-01 5.972115322947502136e-02
-4.700002372264862061e-01 2.846039235591888428e-01 -5.072486400604248047e-02 -1.491780281066894531e-01 2.944042906165122986e-02 -5.847698450088500977e-02 1.382154645398259163e-03 -2.917405664920806885e-01 2.484100908041000366e-01 1.334065943956375122e-01 -4.518468677997589111e-02 -7.656087726354598999e-02 -4.951053112745285034e-02 3.064323067665100098e-01 -7.689975202083587646e-02 -7.035183906555175781e-02 1.209382971865125000e-04 4.650951176881790161e-02 3.761764988303184509e-02 2.163949161767959595e-01 -1.326009184122085571e-01 -1.508845016360282898e-02 1.891082376241683960e-01 1.972951143980026245e-01 1.262086927890777588e-01 -8.714950829744338989e-02 3.917332738637924194e-02 -4.181025922298431396e-01 3.141821129247546196e-03 2.319821156561374664e-02 -8.881827443838119507e-02 1.950430274009704590e-01
-3.782003223896026611e-01 1.959999352693557739e-01 7.387298345565795898e-02 3.358954489231109619e-01 4.008049890398979187e-02 -1.578403711318969727e-01 -1.398714333772659302e-01 -1.519488692283630371e-01 1.822545826435089111e-01 1.774528995156288147e-02 -8.674832060933113098e-03 3.945567458868026733e-02 7.844140380620956421e-02 1.835028529167175293e-01 -7.493690401315689087e-02 4.066857323050498962e-02 -1.122096031904220581e-01 2.658029794692993164e-01 -1.096086725592613220e-01 -1.020724996924400330e-01 -1.860865950584411621e-01 -1.837604865431785583e-02 -2.491306662559509277e-01 1.227970570325851440e-01 2.021546959877014160e-01 -1.438734084367752075e-01 -1.066254526376724243e-01 -3.227642476558685303e-01 -2.148892730474472046e-02 -1.131756901741027832e-01 1.148677766323089600e-01 -3.570301234722137451e-01
-9.022445231676101685e-02 1.294673085212707520e-01 -1.279346793889999390e-01 -1.682074368000030518e-01 -4.137980937957763672e-02 -1.022924706339836121e-01 -4.153905808925628662e-01 -5.392264127731323242e-01 6.727401167154312134e-02 6.371991336345672607e-02 -1.140819862484931946e-02 1.069046631455421448e-01 1.174819841980934143e-01 3.387422114610671997e-02 -2.558728158473968506e-01 -2.937078475952148438e-01 -7.562720775604248047e-02 7.962816162034869194e-04 -1.005871668457984924e-01 2.042793929576873779e-01 1.010606735944747925e-01 -4.924826696515083313e-02 -4.039155691862106323e-02 1.475654244422912598e-01 -1.355811655521392822e-01 1.469301804900169373e-02 -3.450174257159233093e-02 -2.162520140409469604e-01 1.702733933925628662e-01 2.383253425359725952e-01 8.508166670799255371e-02 -1.221417710185050964e-01
-6.668066978454589844e-02 8.035408705472946167e-02 -1.773912757635116577e-01 -1.810273826122283936e-01 -1.672721952199935913e-01 -6.076158210635185242e-02 -4.197222888469696045e-01 -2.308441847562789917e-01 2.851711213588714600e-01 2.776234447956085205e-01 1.255134642124176025e-01 1.688533723354339600e-01 -2.133201807737350464e-01 6.131455674767494202e-02 2.214281857013702393e-01 -1.828234046697616577e-01 -8.865395188331604004e-02 2.410500794649124146e-01 -1.889521479606628418e-01 7.658731937408447266e-02 -4.377037286758422852e-02 -5.657126381993293762e-02 -2.602693736553192139e-01 1.787853091955184937e-01 -2.166294679045677185e-02 -1.127320900559425354e-01 -1.078179106116294861e-01 -2.117788493633270264e-01 9.462947398424148560e-02 -4.506139084696769714e-02 1.897852569818496704e-01 -1.838672906160354614e-02
-2.487374246120452881e-01 -4.956205189228057861e-02 -1.112131029367446899e-01 -1.105218529701232910e-01 -1.379265785217285156e-01 1.457113027572631836e-01 -1.138824410736560822e-02 -5.522493720054626465e-01 2.204934656620025635e-01 -7.098604738712310791e-02 -2.432445622980594635e-02 2.729293406009674072e-01 1.017874032258987427e-01 3.820853307843208313e-02 4.814159125089645386e-02 -3.613773286342620850e-01 -3.437925875186920166e-02 2.843323349952697754e-01 -1.953559964895248413e-01 2.951007336378097534e-03 -1.639823764562606812e-01 7.302663475275039673e-02 6.561621278524398804e-02 3.034126758575439453e-02 -2.121275663375854492e-02 -2.761311531066894531e-01 -3.422708064317703247e-02 -1.434969305992126465e-01 1.050869300961494446e-01 1.115259062498807907e-02 -3.453483805060386658e-02 -1.542232930660247803e-01
5.029859021306037903e-02 7.287067919969558716e-02 -1.859093457460403442e-01 -3.006233870983123779e-01 -1.189414188265800476e-01 -4.233793616294860840e-01 -2.690659761428833008e-01 -4.007959365844726562e-01 2.095139771699905396e-01 4.505616426467895508e-02 -3.966592252254486084e-02 5.268660560250282288e-02 -6.213625892996788025e-03 -7.903175055980682373e-02 -1.588800251483917236e-01 -2.909440398216247559e-01 -1.538053750991821289e-01 1.066675111651420593e-01 -9.813245385885238647e-02 1.032685935497283936e-01 8.568525314331054688e-02 -1.909539997577667236e-01 4.253070428967475891e-02 3.003861010074615479e-02 -4.600946977734565735e-02 1.847550421953201294e-01 -1.798582971096038818e-01 -1.812316775321960449e-01 1.964230835437774658e-01 1.436212193220853806e-02 1.773395240306854248e-01 2.851567417383193970e-02
-4.318496584892272949e-01 7.127399742603302002e-02 -5.874761566519737244e-02 -1.490744575858116150e-02 -1.374604105949401855e-01 -2.891591489315032959e-01 -1.271452009677886963e-01 4.034412652254104614e-02 3.547522723674774170e-01 1.472231745719909668e-01 -5.927742645144462585e-02 1.206494197249412537e-01 3.355323672294616699e-01 -4.755040258169174194e-02 -5.972311273217201233e-02 -2.191200554370880127e-01 -8.432180434465408325e-02 8.065479993820190430e-02 -1.077232211828231812e-01 -1.014459654688835144e-01 -1.871230751276016235e-01 1.003491282463073730e-01 -1.373297274112701416e-01 1.217591166496276855e-01 -1.584796011447906494e-01 -1.551646292209625244e-01 -1.554251462221145630e-01 -1.247992962598800659e-01 2.260965853929519653e-01 2.855258882045745850e-01 -1.189169362187385559e-01 4.942315444350242615e-02
-3.604235053062438965e-01 1.660195738077163696e-01 -3.689831867814064026e-02 -1.286395937204360962e-01 1.586208194494247437e-01 -6.987303495407104492e-02 -1.406870335340499878e-01 -2.422209233045578003e-01 9.952221810817718506e-02 -7.744107395410537720e-02 2.037576138973236084e-01 2.574684917926788330e-01 1.290638744831085205e-01 4.025528207421302795e-02 5.227977037429809570e-02 4.514386877417564392e-02 1.367136240005493164e-01 2.923690974712371826e-01 -1.276801973581314087e-01 1.298319399356842041e-01 1.919749975204467773e-01 1.094301491975784302e-01 6.755075603723526001e-02 4.402993917465209961e-01 9.773556888103485107e-02 -1.254744548350572586e-02 3.041013479232788086e-01 -2.165830582380294800e-01 2.710102126002311707e-02 1.756207048892974854e-01 -5.131365265697240829e-03 6.383056938648223877e-02
-4.660070315003395081e-02 1.350952237844467163e-01 -1.860155910253524780e-02 -1.271795779466629028e-01 -2.486657537519931793e-02 -1.639246344566345215e-01 -3.539268374443054199e-01 -3.919812738895416260e-01 -2.083222195506095886e-02 1.939805597066879272e-01 1.944463253021240234e-01 2.218384295701980591e-01 -1.012727916240692139e-01 4.822165891528129578e-02 -1.218374352902173996e-02 -2.070911228656768799e-01 -1.075555756688117981e-01 2.542819976806640625e-01 -5.725498870015144348e-02 -9.007510542869567871e-02 -9.457328915596008301e-02 6.984129548072814941e-02 -2.936450242996215820e-01 2.735766172409057617e-01 1.182634234428405762e-01 -2.515780031681060791e-01 -1.273341029882431030e-01 -2.196114063262939453e-01 7.863471657037734985e-02 9.218525886535644531e-02 1.621561348438262939e-01 1.753381341695785522e-01
-6.481294333934783936e-02 9.895826876163482666e-02 -1.797487288713455200e-01 -2.254488319158554077e-01 -1.996249109506607056e-01 -1.317559480667114258e-01 -1.439297348260879517e-01 -1.665923446416854858e-01 2.440799325704574585e-01 2.428440153598785400e-01 2.043282389640808105e-01 2.283293604850769043e-01 -1.345367580652236938e-01 -2.348948642611503601e-02 2.914732694625854492e-01 -1.596712023019790649e-01 -5.881698802113533020e-02 1.884397566318511963e-01 -1.909581869840621948e-01 -2.889941073954105377e-02 1.263304203748703003e-01 -2.009049057960510254e-02 -1.546874344348907471e-01 2.725410163402557373e-01 -7.877706736326217651e-02 6.794216111302375793e-03 -2.537151277065277100e-01 -3.040927052497863770e-01 1.543189436197280884e-01 4.729755967855453491e-02 1.962560862302780151e-01 1.927500814199447632e-01
8.376486599445343018e-02 2.366019636392593384e-01 -1.246041618287563324e-02 -1.123966351151466370e-01 6.268261373043060303e-02 -6.786904484033584595e-02 -2.256083935499191284e-01 -4.555759131908416748e-01 1.655839830636978149e-01 6.630871444940567017e-02 1.339331418275833130e-01 8.720485866069793701e-02 -1.160112693905830383e-01 1.221273019909858704e-01 -2.067320048809051514e-01 -2.867851853370666504e-01 7.989133149385452271e-02 1.133417487144470215e-01 -1.889573037624359131e-02 1.784682273864746094e-01 9.212336502969264984e-03 -8.928427100181579590e-02 1.111890822649002075e-01 1.450679749250411987e-01 -1.391607522964477539e-01 -9.668046236038208008e-02 -7.577782869338989258e-02 -3.517231047153472900e-01 2.919328808784484863e-01 2.370945066213607788e-01 2.315453588962554932e-01 -1.995166577398777008e-02
-3.443929851055145264e-01 3.019620776176452637e-01 -2.465790361166000366e-01 3.816021978855133057e-02 -1.481027603149414062e-01 3.585084527730941772e-02 -1.536938846111297607e-01 -1.325150281190872192e-01 2.031923532485961914e-01 3.362865149974822998e-01 -1.557075977325439453e-01 1.940857768058776855e-01 -5.355134233832359314e-02 3.434134423732757568e-01 -1.240486130118370056e-01 -9.613596647977828979e-02 -8.078206330537796021e-02 -3.698602318763732910e-02 -1.651374548673629761e-01 1.761306822299957275e-01 -2.682357095181941986e-02 7.940672338008880615e-02 2.901298999786376953e-01 1.793834269046783447e-01 4.561267793178558350e-02 -7.687997817993164062e-02 2.280770838260650635e-01 -1.840973496437072754e-01 2.734435722231864929e-02 -9.757217019796371460e-02 8.829398453235626221e-02 1.737492159008979797e-02
-1.956685781478881836e-01 -1.595532707870006561e-02 3.266019523143768311e-01 5.715808644890785217e-02 4.871176183223724365e-02 -2.591431513428688049e-02 -3.014119574800133705e-03 -9.840670228004455566e-02 2.925620377063751221e-01 -9.926946461200714111e-02 -6.387824565172195435e-02 -1.712259091436862946e-02 3.060152828693389893e-01 -7.953809946775436401e-02 1.539260447025299072e-01 -3.102247714996337891e-01 3.227783367037773132e-02 6.103378534317016602e-02 1.005806215107440948e-02 1.485754400491714478e-01 3.024968877434730530e-02 -7.132489234209060669e-02 -2.317268103361129761e-01 1.387915164232254028e-01 1.980325132608413696e-01 -9.522926993668079376e-03 -2.191402465105056763e-01 -2.735348939895629883e-01 2.756685018539428711e-01 -3.842755258083343506e-01 1.653585880994796753e-01 -2.306641690665856004e-04
-6.310591846704483032e-02 3.247467428445816040e-02 -3.285121917724609375e-01 -2.027893662452697754e-01 -3.408792614936828613e-02 -1.441780477762222290e-01 -1.923466473817825317e-01 1.179376617074012756e-02 3.385446667671203613e-01 6.590640544891357422e-02 1.903355419635772705e-01 3.726467490196228027e-01 8.140322566032409668e-02 9.494585543870925903e-02 1.028440799564123154e-02 -1.437717080116271973e-01 -1.532070785760879517e-01 3.716412782669067383e-01 -1.922887712717056274e-01 7.116533070802688599e-02 -1.808773875236511230e-01 -1.984984427690505981e-01 6.262838840484619141e-02 3.054858446121215820e-01 -1.871192455291748047e-01 1.196635589003562927e-01 -1.243874058127403259e-01 -2.348130010068416595e-02 -8.432009816169738770e-02 6.922034919261932373e-02 5.963810533285140991e-02 -5.060840025544166565e-02
-1.519710272550582886e-01 7.293704897165298462e-02 -6.414828822016716003e-03 -1.163976616226136684e-03 1.549980789422988892e-01 -3.505022823810577393e-02 -3.511043488979339600e-01 -3.959589004516601562e-01 2.556405663490295410e-01 -1.323155313730239868e-01 5.470385402441024780e-02 -1.587205938994884491e-02 1.502153575420379639e-01 1.043857261538505554e-01 6.796354055404663086e-02 -3.248823434114456177e-02 -8.018501847982406616e-02 5.407500639557838440e-02 -2.078769803047180176e-01 -1.384328007698059082e-01 -3.506800159811973572e-02 -2.939071059226989746e-01 -2.225374281406402588e-01 1.596181988716125488e-01 8.750490844249725342e-03 -4.619298279285430908e-01 -1.335337907075881958e-01 -2.470002919435501099e-01 3.373989090323448181e-02 8.649557828903198242e-02 -7.404609769582748413e-02 1.585096679627895355e-02
-4.031670093536376953e-01 2.307233214378356934e-01 -2.332673817873001099e-01 -1.007500849664211273e-02 -1.639484912157058716e-01 -1.257878541946411133e-01 -1.543380022048950195e-01 2.951464988291263580e-02 2.571451961994171143e-01 1.812123134732246399e-02 2.257776558399200439e-01 7.799468189477920532e-02 1.842414289712905884e-01 1.735934168100357056e-01 -1.858076155185699463e-01 -2.901761531829833984e-01 -1.260038614273071289e-01 2.845970988273620605e-01 4.891315102577209473e-02 2.300920039415359497e-01 -5.846850946545600891e-02 -3.161975368857383728e-02 -2.812442481517791748e-01 9.301978163421154022e-03 8.307027071714401245e-02 -3.209063783288002014e-02 1.398283243179321289e-01 -2.488285601139068604e-01 -1.084735244512557983e-01 7.890944369137287140e-03 1.372449994087219238e-01 -1.115455571562051773e-02
-1.584826409816741943e-01 -2.811237424612045288e-02 -1.956308931112289429e-01 -8.677023649215698242e-02 -1.425880640745162964e-01 -2.313030809164047241e-01 1.995492428541183472e-01 -3.173032402992248535e-01 2.781384885311126709e-01 6.809376925230026245e-02 -1.321022510528564453e-01 2.717250585556030273e-01 3.815323710441589355e-01 -5.283795297145843506e-02 -3.311734274029731750e-02 -2.748031616210937500e-01 -2.813794612884521484e-01 1.366575211286544800e-01 -1.057441458106040955e-01 -1.154334694147109985e-01 1.470580101013183594e-01 -3.317617997527122498e-02 -5.848404020071029663e-02 2.324629761278629303e-02 2.955807149410247803e-01 7.373316586017608643e-02 4.823214560747146606e-02 -1.997082233428955078e-01 3.478245437145233154e-02 -1.335570961236953735e-01 8.363418281078338623e-02 -7.485288381576538086e-02
-9.315852075815200806e-02 -4.390074685215950012e-02 -7.890511304140090942e-02 1.264303326606750488e-01 2.563066780567169189e-01 -9.718967601656913757e-03 -1.123040616512298584e-01 -5.096235871315002441e-01 2.630774080753326416e-01 -2.531178891658782959e-01 1.445585042238235474e-01 1.685774028301239014e-01 1.159075722098350525e-01 -5.952100083231925964e-02 3.488469123840332031e-02 -1.829237043857574463e-01 -5.968457460403442383e-02 1.368834227323532104e-01 -2.959449589252471924e-01 -2.710481919348239899e-02 7.495530694723129272e-02 -9.224660694599151611e-02 1.933328211307525635e-01 2.396617271006107330e-02 -5.610765516757965088e-02 -1.719400584697723389e-01 -1.619810909032821655e-01 -3.149262666702270508e-01 3.745707497000694275e-02 5.381277576088905334e-02 1.148104853928089142e-02 2.637476325035095215e-01
-2.647040486335754395e-01 2.056859731674194336e-01 -1.821230351924896240e-01 6.619973480701446533e-02 -1.427691280841827393e-01 -2.507471442222595215e-01 4.364297911524772644e-02 6.200985237956047058e-02 3.134820759296417236e-01 3.117972612380981445e-01 1.270489990711212158e-01 2.226055711507797241e-01 -9.957463294267654419e-02 1.226484999060630798e-01 -1.938208490610122681e-01 -3.401113152503967285e-01 -1.449604481458663940e-01 1.848659962415695190e-01 9.986840886995196342e-04 1.688925325870513916e-01 2.300846874713897705e-01 -2.071200311183929443e-02 -1.068117171525955200e-01 2.145384997129440308e-01 1.564109474420547485e-01 -1.437144726514816284e-01 -5.689192563295364380e-02 -1.823754757642745972e-01 -2.027332633733749390e-01 8.588105440139770508e-03 2.580993808805942535e-02 6.090074777603149414e-02
2.337782680988311768e-01 9.445753693580627441e-02 2.306517213582992554e-01 1.010451242327690125e-01 -1.500622928142547607e-01 -4.441872611641883850e-02 -2.894358932971954346e-01 -2.315618097782135010e-01 2.086862325668334961e-01 -1.333888769149780273e-01 -5.512112751603126526e-02 2.770043313503265381e-01 2.230309247970581055e-01 1.352989822626113892e-01 1.994599699974060059e-01 -2.402599304914474487e-01 5.317703634500503540e-02 9.738199412822723389e-02 4.732809215784072876e-02 1.938921362161636353e-01 -2.878437191247940063e-02 3.964511305093765259e-02 -1.028868779540061951e-01 4.416406154632568359e-01 2.229974567890167236e-01 -7.017735391855239868e-02 -7.853969931602478027e-02 1.354944854974746704e-01 1.167905330657958984e-01 -4.184318240731954575e-03 2.101552039384841919e-01 -8.531866967678070068e-02
-1.660310477018356323e-01 -1.339723938144743443e-03 -2.729174196720123291e-01 4.790441319346427917e-02 -8.092819154262542725e-02 -2.426274120807647705e-01 2.622994184494018555e-01 -2.379804849624633789e-01 3.118982613086700439e-01 2.044120803475379944e-02 -4.882515966892242432e-02 2.139663547277450562e-01 2.544828057289123535e-01 1.292477548122406006e-01 -3.131341561675071716e-02 -3.526820838451385498e-01 -2.307967692613601685e-01 2.268062829971313477e-01 4.789822176098823547e-02 -8.184237778186798096e-02 -6.473670899868011475e-02 -1.156914085149765015e-01 -1.160966679453849792e-01 -5.178114026784896851e-02 8.458019047975540161e-02 1.095117852091789246e-01 9.358119964599609375e-02 -2.435243427753448486e-01 1.196155920624732971e-01 -8.418687433004379272e-02 2.636917233467102051e-01 -1.628864258527755737e-01
-3.015020191669464111e-01 2.802877724170684814e-01 1.962913721799850464e-01 1.683448106050491333e-01 -2.716895379126071930e-02 -1.470669806003570557e-01 -5.324596539139747620e-02 -2.260236889123916626e-01 1.623090654611587524e-01 1.029364094138145447e-01 -1.502026319503784180e-01 8.930249512195587158e-02 3.219967484474182129e-01 -6.663966923952102661e-02 -1.317289918661117554e-01 2.891200827434659004e-03 -1.173574700951576233e-01 1.432705670595169067e-01 -1.844508759677410126e-02 -2.106434553861618042e-01 -9.595225006341934204e-02 1.385992318391799927e-01 -2.924114763736724854e-01 3.332792222499847412e-01 1.552139129489660263e-02 -1.520817130804061890e-01 -2.815855145454406738e-01 -2.084892988204956055e-01 1.867647469043731689e-01 1.313334610313177109e-02 7.825573533773422241e-02 -5.572372674942016602e-02
-2.879971861839294434e-01 3.108499385416507721e-02 -6.905852258205413818e-02 -4.760440438985824585e-02 -1.262872964143753052e-01 -1.395087540149688721e-01 8.917775936424732208e-03 -3.286461532115936279e-02 4.578345119953155518e-01 -7.975479960441589355e-02 -4.596903920173645020e-02 4.275825917720794678e-01 2.090233936905860901e-02 -2.088123233988881111e-03 5.014053732156753540e-02 -8.735095709562301636e-02 1.022290140390396118e-01 -1.057105809450149536e-01 3.825530409812927246e-02 6.753757596015930176e-02 2.068754583597183228e-01 -2.347734868526458740e-01 -9.162042289972305298e-02 2.775421440601348877e-01 1.538892835378646851e-01 -2.528721932321786880e-03 -2.101172059774398804e-01 -1.542284880997613072e-04 1.454285830259323120e-01 -3.432835638523101807e-01 -8.356308192014694214e-02 -1.902174055576324463e-01
-8.672535419464111328e-03 2.300831377506256104e-01 -5.882423371076583862e-03 -1.467088460922241211e-01 -1.032681912183761597e-01 -1.396691650152206421e-01 -2.441342175006866455e-01 -2.910854816436767578e-01 7.126617431640625000e-02 5.619057267904281616e-02 3.646836280822753906e-01 -5.419760197401046753e-02 1.288550794124603271e-01 -6.971171498298645020e-02 -2.364458143711090088e-02 -3.377051353454589844e-01 -1.885483413934707642e-01 -1.144920289516448975e-01 -1.772420108318328857e-01 1.784045547246932983e-01 -2.622524797916412354e-01 -5.568274855613708496e-02 -1.499924212694168091e-01 1.967087090015411377e-01 4.405917227268218994e-02 -3.060145080089569092e-01 -1.390285193920135498e-01 -2.355239987373352051e-01 -1.028137952089309692e-01 -1.078956201672554016e-01 1.798478662967681885e-01 2.783730812370777130e-02
-3.200413882732391357e-01 3.114141821861267090e-01 2.890636920928955078e-01 8.724735677242279053e-02 1.780340224504470825e-01 -1.424450278282165527e-01 -1.523757539689540863e-02 -1.798309683799743652e-01 2.479710727930068970e-01 7.716854661703109741e-02 -2.994734942913055420e-01 1.960141211748123169e-01 2.565687298774719238e-01 -4.831013083457946777e-02 2.387418784201145172e-02 -6.340074539184570312e-02 -7.509060949087142944e-02 1.400410383939743042e-01 -1.114974766969680786e-01 -8.580694347620010376e-02 -1.628261357545852661e-01 9.627214074134826660e-02 -1.846885979175567627e-01 9.590402245521545410e-02 2.058201581239700317e-01 -9.832914173603057861e-02 -2.905024886131286621e-01 -1.820490658283233643e-01 7.676815986633300781e-02 -4.801079630851745605e-02 1.863828003406524658e-01 -1.411785781383514404e-01
8.005524287000298500e-04 -9.997759014368057251e-02 -1.399123370647430420e-01 1.162349730730056763e-01 -3.632377833127975464e-03 -2.073473781347274780e-01 -1.488100588321685791e-01 -2.980744838714599609e-01 2.705935537815093994e-01 1.654686778783798218e-01 4.967593774199485779e-02 4.556438326835632324e-02 3.169645667076110840e-01 1.670899540185928345e-01 -1.468646973371505737e-01 1.256430149078369141e-02 2.614635229110717773e-01 4.136286675930023193e-02 -3.337847590446472168e-01 6.387048959732055664e-02 -1.107128933072090149e-01 1.722244732081890106e-02 1.780239045619964600e-01 1.752951294183731079e-01 8.771796524524688721e-02 -1.626983471214771271e-02 1.521389931440353394e-02 -2.801139354705810547e-01 -2.505168020725250244e-01 2.558301091194152832e-01 2.668662965297698975e-01 3.226873651146888733e-02
-1.798931509256362915e-02 -6.228428333997726440e-02 3.120889700949192047e-02 -1.664766818284988403e-01 1.373672187328338623e-01 -3.074802756309509277e-01 -4.369724094867706299e-01 -2.834762334823608398e-01 1.434371620416641235e-01 6.245507299900054932e-02 2.588200271129608154e-01 2.199477851390838623e-01 -1.228186953812837601e-02 2.526361048221588135e-01 -1.065357625484466553e-01 -2.434837520122528076e-01 -5.234619602560997009e-02 1.252498775720596313e-01 -4.943608120083808899e-02 1.919997334480285645e-01 -8.950697630643844604e-02 -9.878537803888320923e-02 -1.087559983134269714e-01 1.056209206581115723e-01 -4.677426069974899292e-02 -3.229620456695556641e-01 -9.055189788341522217e-02 -1.883562803268432617e-01 3.096286207437515259e-02 2.880872227251529694e-02 2.321835756301879883e-01 5.986895412206649780e-02
-3.060819804668426514e-01 2.889784276485443115e-01 -5.994398146867752075e-02 1.850456297397613525e-01 -4.607007279992103577e-02 -9.449741244316101074e-02 -2.466229647397994995e-01 -1.913636364042758942e-02 2.060104012489318848e-01 3.558064699172973633e-01 1.319139152765274048e-01 1.296778619289398193e-01 2.301918864250183105e-01 2.444352656602859497e-01 1.160144805908203125e-01 -5.614272877573966980e-02 -6.941991299390792847e-02 1.796055287122726440e-01 -1.111008971929550171e-01 -5.550273507833480835e-02 3.093737759627401829e-04 3.403340578079223633e-01 -2.311244308948516846e-01 9.459189325571060181e-02 2.446482703089714050e-02 -1.644194275140762329e-01 -1.736230552196502686e-01 -2.772059440612792969e-01 1.052081212401390076e-01 1.837948337197303772e-02 4.401154816150665283e-02 -3.828424587845802307e-02
-2.451020628213882446e-01 1.915347017347812653e-02 -9.342382848262786865e-02 2.750177681446075439e-01 -1.259810924530029297e-01 -1.331345885992050171e-01 6.236337497830390930e-02 -1.588258519768714905e-02 2.212017476558685303e-01 -2.890897989273071289e-01 -5.824136734008789062e-02 2.021939754486083984e-01 3.822009637951850891e-02 3.701246082782745361e-01 4.314218088984489441e-02 -1.483327448368072510e-01 -6.862431764602661133e-02 2.764714062213897705e-01 7.050172239542007446e-02 2.868746221065521240e-01 -1.157539263367652893e-01 -1.908798366785049438e-01 -3.613948356360197067e-03 3.527896478772163391e-02 3.730604797601699829e-02 -9.936577081680297852e-02 -7.772118598222732544e-02 -3.345923721790313721e-01 2.529259622097015381e-01 2.123824357986450195e-01 1.150222122669219971e-01 8.539567887783050537e-02
-3.906744718551635742e-01 3.945226967334747314e-01 6.178490817546844482e-02 2.072453200817108154e-01 -1.861159056425094604e-01 -3.443771600723266602e-02 -1.015461906790733337e-01 7.796605676412582397e-02 3.740182518959045410e-01 -5.132880527526140213e-03 -3.593676909804344177e-02 2.298539280891418457e-01 2.000335454940795898e-01 9.053815156221389771e-02 1.211312189698219299e-01 -6.433971971273422241e-02 -1.678083389997482300e-01 1.785403788089752197e-01 -1.359061896800994873e-01 -8.518217504024505615e-02 2.300852350890636444e-02 1.045845746994018555e-01 -1.681143492460250854e-01 2.637216746807098389e-01 -1.963099930435419083e-03 -1.396749615669250488e-01 -2.223831266164779663e-01 -2.095580399036407471e-01 2.148200944066047668e-02 6.533499062061309814e-02 -7.805415987968444824e-02 -1.137218326330184937e-01
-1.237837076187133789e-01 1.401145905256271362e-01 -3.016539514064788818e-01 -9.115672111511230469e-02 -2.306763082742691040e-01 -1.039535179734230042e-01 -1.162099540233612061e-01 -4.505192041397094727e-01 6.277475506067276001e-02 2.028516232967376709e-01 1.296057105064392090e-01 4.426705539226531982e-01 -1.547389775514602661e-01 6.552365422248840332e-02 2.189726084470748901e-01 -1.793902516365051270e-01 6.849659234285354614e-02 1.128437146544456482e-01 4.194154962897300720e-02 2.768127918243408203e-01 -1.627974095754325390e-03 3.290179744362831116e-02 1.369834393262863159e-01 1.202119737863540649e-01 -2.348685823380947113e-02 -1.111749783158302307e-01 -1.073756888508796692e-01 -1.173652261495590210e-01 3.317124024033546448e-02 -1.058180853724479675e-01 -1.490328758955001831e-01 -1.272954344749450684e-01
1.453109318390488625e-03 1.246831472963094711e-02 -3.795671164989471436e-01 -2.961291372776031494e-01 -2.308805882930755615e-01 -8.011782914400100708e-02 -2.112977057695388794e-01 -3.736114203929901123e-01 1.009509041905403137e-01 1.231234446167945862e-01 -4.696393013000488281e-02 1.402440518140792847e-01 7.924823462963104248e-02 -2.153291180729866028e-02 8.396900258958339691e-03 -9.846266359090805054e-02 -4.297035932540893555e-02 1.401332952082157135e-02 -1.391925364732742310e-01 1.670875586569309235e-02 1.801711171865463257e-01 -9.650146588683128357e-03 -8.468127995729446411e-02 2.626792490482330322e-01 2.861213125288486481e-02 2.065143734216690063e-01 -9.958223998546600342e-02 -4.372940659523010254e-01 1.688387244939804077e-01 1.306144744157791138e-01 1.928274482488632202e-01 -5.105493217706680298e-02
-1.244858130812644958e-01 4.064694643020629883e-01 -2.292712032794952393e-01 6.451421976089477539e-02 -1.396876275539398193e-01 -9.561981260776519775e-02 -2.538750171661376953e-01 -6.424342747777700424e-03 2.882349789142608643e-01 2.589679509401321411e-02 -5.771694704890251160e-02 1.793594658374786377e-01 2.356903254985809326e-01 1.567916870117187500e-01 6.800249218940734863e-02 -2.661052048206329346e-01 1.147900074720382690e-01 9.142195340245962143e-04 -6.841158866882324219e-02 7.074599713087081909e-02 -2.225405126810073853e-01 2.093004882335662842e-01 -1.527494341135025024e-01 -1.676054447889328003e-01 2.107890546321868896e-01 5.224217474460601807e-02 -1.269184052944183350e-01 -2.564302086830139160e-01 -5.185861885547637939e-02 2.693806774914264679e-03 2.991954386234283447e-01 -7.569486647844314575e-02
-3.273788094520568848e-01 2.105761021375656128e-01 -3.484693765640258789e-01 -1.760971099138259888e-01 1.402893960475921631e-01 -2.801233716309070587e-02 -1.408965699374675751e-02 -2.993895411491394043e-01 1.449199020862579346e-01 1.710248142480850220e-01 -6.934556365013122559e-02 2.236808985471725464e-01 1.210894286632537842e-01 1.546745002269744873e-01 1.105706766247749329e-01 -2.038324922323226929e-01 3.110210783779621124e-02 3.618150055408477783e-01 9.812822192907333374e-02 -1.428659260272979736e-01 9.954461455345153809e-02 1.072238944470882416e-02 4.437378793954849243e-02 1.874045729637145996e-01 -2.595052719116210938e-01 -1.156808063387870789e-02 2.538128942251205444e-02 -2.304238379001617432e-01 1.659286208450794220e-02 -1.374323666095733643e-01 -1.791495978832244873e-01 -8.236070722341537476e-02
-5.176039412617683411e-02 5.769225582480430603e-02 9.868981689214706421e-02 1.916373819112777710e-01 1.283373087644577026e-01 -1.618543118238449097e-01 7.281394302845001221e-02 -2.561452388763427734e-01 4.011301398277282715e-01 -8.874311298131942749e-02 -1.341402232646942139e-01 1.555997580289840698e-01 1.296567618846893311e-01 -1.380079984664916992e-01 -1.379100829362869263e-01 -1.196146905422210693e-01 2.235805429518222809e-02 4.891783595085144043e-01 6.455321609973907471e-02 -3.983466327190399170e-02 -8.826540410518646240e-02 2.223572283983230591e-01 -1.658485233783721924e-01 1.472175270318984985e-01 1.496213078498840332e-01 2.118621394038200378e-02 -3.824570775032043457e-01 2.095043100416660309e-02 9.994436800479888916e-02 -7.392492890357971191e-02 1.250635236501693726e-01 3.427539765834808350e-02
-1.141659617424011230e-01 3.615383431315422058e-02 4.885946214199066162e-02 4.105735421180725098e-01 9.980229288339614868e-02 -1.526884138584136963e-01 -1.951446384191513062e-01 -2.156809717416763306e-01 3.785185813903808594e-01 2.471847273409366608e-02 8.271779865026473999e-03 1.814952194690704346e-01 5.255655944347381592e-02 3.070971071720123291e-01 -1.612722128629684448e-01 -5.911458656191825867e-02 -1.503971870988607407e-02 9.207136183977127075e-02 -1.017687022686004639e-01 -4.379215463995933533e-02 -9.950132668018341064e-02 -3.178739920258522034e-02 -2.982000410556793213e-01 6.505555659532546997e-02 -7.990335673093795776e-02 -1.489040702581405640e-01 -1.533776670694351196e-01 -6.110386922955513000e-02 6.683249026536941528e-02 -1.157115921378135681e-01 2.024542838335037231e-01 -3.919868469238281250e-01
-3.931305110454559326e-01 2.852227985858917236e-01 -2.505054175853729248e-01 1.259610503911972046e-01 2.138332836329936981e-02 -2.428858876228332520e-01 4.324689507484436035e-02 -1.127528920769691467e-01 1.452672630548477173e-01 5.404146760702133179e-02 1.130046844482421875e-01 2.279879301786422729e-01 -5.034676566720008850e-02 1.164766028523445129e-01 -5.592378973960876465e-02 -1.300407946109771729e-01 -1.719648241996765137e-01 3.099098503589630127e-01 2.280432730913162231e-01 6.785456091165542603e-02 1.598997116088867188e-01 -7.330013066530227661e-02 -5.710762739181518555e-02 1.505597084760665894e-01 3.648877739906311035e-01 -1.464703232049942017e-01 -7.804675400257110596e-02 -1.734834313392639160e-01 -1.427905708551406860e-01 -7.276245951652526855e-02 3.747118264436721802e-02 -1.719452291727066040e-01
-2.013705670833587646e-01 -2.482676878571510315e-02 -2.664359509944915771e-01 1.131310164928436279e-01 -1.833849102258682251e-01 -5.400926619768142700e-02 1.137318462133407593e-01 -2.301893234252929688e-01 3.820241391658782959e-01 -2.405763138085603714e-03 -1.788944005966186523e-01 2.005217522382736206e-01 4.530719220638275146e-01 -4.371199756860733032e-02 -5.999704822897911072e-03 -2.153680473566055298e-01 -2.952107191085815430e-01 1.811154633760452271e-01 -5.223950743675231934e-02 -1.103868149220943451e-02 -2.786555327475070953e-02 -1.074451208114624023e-01 -6.386468559503555298e-02 1.276820003986358643e-01 1.103256121277809143e-01 9.320810437202453613e-02 1.905745118856430054e-01 -2.323032319545745850e-01 -4.773778375238180161e-03 -1.018652468919754028e-01 6.389640271663665771e-02 -1.402953416109085083e-01
-2.177600711584091187e-01 -9.486021846532821655e-02 -1.466794610023498535e-01 -1.320776902139186859e-02 1.503628343343734741e-01 -4.665376245975494385e-02 -1.303601413965225220e-01 -1.653349548578262329e-01 1.880276799201965332e-01 1.389082055538892746e-02 -2.203167416155338287e-02 1.086196452379226685e-01 1.477566920220851898e-02 1.387357711791992188e-01 2.847352027893066406e-01 -1.788664609193801880e-01 -1.599439233541488647e-01 9.155230224132537842e-02 8.580331504344940186e-02 -1.233102679252624512e-01 4.823363572359085083e-02 3.188340365886688232e-01 6.064214184880256653e-02 3.146386742591857910e-01 2.024438530206680298e-01 1.395286917686462402e-01 -2.592100501060485840e-01 -7.260937988758087158e-02 1.172395143657922745e-02 1.199845373630523682e-01 3.505098521709442139e-01 -3.727211058139801025e-01
-1.942507624626159668e-01 -5.592861771583557129e-02 -1.718140840530395508e-01 1.601577848196029663e-01 5.199754610657691956e-02 -2.815517187118530273e-01 2.026859372854232788e-01 -7.119003683328628540e-02 2.882322967052459717e-01 -2.914997935295104980e-01 6.602136883884668350e-03 4.891085252165794373e-02 2.537333369255065918e-01 -1.242096573114395142e-01 8.132328838109970093e-02 -2.487357854843139648e-01 -1.080707833170890808e-01 2.749095261096954346e-01 -1.792524605989456177e-01 1.381438598036766052e-02 -4.543254896998405457e-02 4.605075716972351074e-02 4.780102521181106567e-02 3.316682875156402588e-01 1.582687199115753174e-01 1.574062928557395935e-02 -1.592070162296295166e-01 1.322682499885559082e-01 2.525634169578552246e-01 -2.590818703174591064e-01 1.524781528860330582e-02 1.474208682775497437e-01
-9.999527782201766968e-02 2.149865962564945221e-02 -3.144683539867401123e-01 -2.285379469394683838e-01 -3.266076371073722839e-02 5.996014550328254700e-02 -1.125579103827476501e-01 -1.253147870302200317e-01 9.097027778625488281e-02 1.762020289897918701e-01 2.096411585807800293e-01 4.250165522098541260e-01 2.807270586490631104e-01 -1.244944706559181213e-02 4.609353467822074890e-02 -1.587312854826450348e-02 -1.072391495108604431e-01 3.522265553474426270e-01 -1.346265431493520737e-02 2.553814090788364410e-02 -2.658603489398956299e-01 -1.631344258785247803e-01 1.338748633861541748e-01 2.637041211128234863e-01 -5.334664508700370789e-02 2.150280028581619263e-02 -1.089508272707462311e-02 -2.158916294574737549e-01 -1.433914452791213989e-01 -3.972312435507774353e-02 2.360650748014450073e-01 -1.052490100264549255e-01
-8.094166219234466553e-02 2.507778704166412354e-01 -8.120732009410858154e-02 2.872252464294433594e-01 4.984894394874572754e-02 3.354587405920028687e-02 -5.471645668148994446e-02 -1.888582706451416016e-01 2.674787044525146484e-01 1.096336394548416138e-01 2.125748395919799805e-01 -3.202351182699203491e-02 9.890141338109970093e-02 1.934898942708969116e-01 1.183198764920234680e-01 -1.823649555444717407e-01 -1.738044321537017822e-01 -4.035383090376853943e-02 -2.794404923915863037e-01 -1.599929779767990112e-01 1.378953009843826294e-01 2.158453315496444702e-01 -2.123873084783554077e-01 3.324651420116424561e-01 -3.305428847670555115e-02 -1.061525940895080566e-01 5.892098322510719299e-02 -3.403010666370391846e-01 2.923534512519836426e-01 -1.949055818840861320e-03 2.946881577372550964e-02 1.389030180871486664e-02
-1.894367337226867676e-01 1.139701232314109802e-01 2.465024739503860474e-01 -2.391754835844039917e-02 -1.308993250131607056e-01 -2.072034403681755066e-02 -1.770413517951965332e-01 1.335205323994159698e-02 1.064993292093276978e-01 -9.717930853366851807e-02 -1.790679395198822021e-01 1.030798554420471191e-01 3.838087916374206543e-01 2.232540398836135864e-02 1.325575560331344604e-01 -1.892430186271667480e-01 1.628288417123258114e-03 1.646779030561447144e-01 -3.060650825500488281e-01 2.108012884855270386e-01 1.718778461217880249e-01 1.768268644809722900e-01 -1.587707698345184326e-01 1.586648821830749512e-01 7.045472413301467896e-02 5.670699849724769592e-02 -1.254482716321945190e-01 -1.585250496864318848e-01 1.895411908626556396e-01 -3.729000091552734375e-01 2.270525991916656494e-01 -1.550077348947525024e-01
-3.232845664024353027e-01 2.248283475637435913e-01 -1.493671983480453491e-01 -2.840794436633586884e-02 -1.544816493988037109e-01 -3.769851624965667725e-01 2.287666499614715576e-01 -1.244328469038009644e-01 1.569232344627380371e-01 -1.890202611684799194e-01 7.841079682111740112e-02 1.330314874649047852e-01 1.891796737909317017e-01 1.493883281946182251e-01 -2.175701782107353210e-02 -1.375724375247955322e-01 1.724865436553955078e-01 3.536374866962432861e-01 -1.346520986407995224e-02 1.449407339096069336e-01 -9.606122225522994995e-02 -2.342129051685333252e-01 -2.036369442939758301e-01 1.573498994112014771e-01 -6.947754416614770889e-03 -8.139999955892562866e-02 8.916367078199982643e-04 -1.514315605163574219e-01 -3.415050730109214783e-02 2.461509034037590027e-02 2.970930039882659912e-01 1.906715333461761475e-02
-2.225357592105865479e-01 -1.404620260000228882e-01 -8.523404598236083984e-02 -7.393612712621688843e-02 -8.509587496519088745e-02 -2.648224234580993652e-01 -1.002882346510887146e-01 -1.443687081336975098e-01 3.562529385089874268e-01 -1.541429460048675537e-01 7.061085850000381470e-02 4.124085009098052979e-01 -1.560097783803939819e-01 -2.061079442501068115e-01 -1.732505112886428833e-01 -3.980184346437454224e-02 5.108042433857917786e-02 -3.417924977838993073e-03 1.668465882539749146e-01 -1.053705587983131409e-01 4.112967755645513535e-03 2.581753022968769073e-02 -1.886776834726333618e-02 3.638905882835388184e-01 1.568159162998199463e-01 1.088519394397735596e-01 -3.786587119102478027e-01 -3.758424147963523865e-02 1.029113158583641052e-01 3.845158964395523071e-02 -6.522848852910101414e-04 -1.313776671886444092e-01
-1.153651326894760132e-01 -4.777452442795038223e-03 1.564656496047973633e-01 -3.175322711467742920e-01 1.572095416486263275e-02 -2.651295363903045654e-01 -3.547113761305809021e-02 -7.051112502813339233e-02 3.113988041877746582e-01 -7.968814671039581299e-02 1.574090421199798584e-01 -4.091938585042953491e-02 1.018974408507347107e-01 7.442979514598846436e-02 -2.925615571439266205e-02 -9.762521833181381226e-02 -4.442622512578964233e-02 1.374101936817169189e-01 -1.274681240320205688e-01 5.351644381880760193e-02 -1.551448106765747070e-01 3.060827590525150299e-02 1.622658036649227142e-02 2.072003483772277832e-01 2.103006988763809204e-01 4.059136211872100830e-01 -2.594496309757232666e-01 -2.385713607072830200e-01 3.492925167083740234e-01 -1.872993111610412598e-01 8.853016793727874756e-02 1.489705741405487061e-01
-2.131663411855697632e-01 1.498201042413711548e-01 -8.818551898002624512e-02 -1.474031656980514526e-01 6.445228308439254761e-02 -1.983020268380641937e-02 1.591501981019973755e-01 -1.310986876487731934e-01 3.106887936592102051e-01 1.936476230621337891e-01 6.248256564140319824e-02 2.125384956598281860e-01 6.623198837041854858e-02 2.688582241535186768e-01 -8.714544773101806641e-02 -2.109679877758026123e-01 -2.526231408119201660e-01 1.708628684282302856e-01 -4.496333375573158264e-02 -1.832728832960128784e-01 5.649568140506744385e-02 -1.103860437870025635e-01 -5.045614764094352722e-02 -1.577555388212203979e-01 1.899154633283615112e-01 -1.139787808060646057e-01 -3.019042015075683594e-01 -1.114116162061691284e-01 3.441015779972076416e-01 -1.174477562308311462e-01 2.715082764625549316e-01 1.170594245195388794e-01
-5.126482620835304260e-02 2.599391937255859375e-01 4.611550644040107727e-02 -1.225834246724843979e-02 1.054866164922714233e-01 1.016498878598213196e-01 -2.605223953723907471e-01 -9.746412932872772217e-02 1.653788983821868896e-01 2.269907295703887939e-01 1.949024349451065063e-01 -9.793186187744140625e-02 4.043112397193908691e-01 3.216042816638946533e-01 -2.812005952000617981e-02 -1.663825213909149170e-01 -7.332065701484680176e-02 1.665693372488021851e-01 -9.047124534845352173e-03 -2.194067090749740601e-01 -3.159445151686668396e-02 -1.267562359571456909e-01 -3.541466314345598221e-03 2.269895076751708984e-01 1.499756872653961182e-01 -3.411411866545677185e-02 -8.068212121725082397e-02 -1.120811551809310913e-01 3.444224298000335693e-01 -2.352094054222106934e-01 -7.589164376258850098e-02 1.857132613658905029e-01
-4.249051809310913086e-01 3.902369737625122070e-01 1.492677032947540283e-01 8.868879824876785278e-02 2.448600530624389648e-02 -1.811461895704269409e-01 -2.286431938409805298e-02 -1.436016112565994263e-01 3.399579823017120361e-01 3.043535538017749786e-02 -1.992062032222747803e-01 8.246023952960968018e-02 3.097439706325531006e-01 4.263127967715263367e-02 -1.665167324244976044e-02 -8.997488766908645630e-03 -2.410114556550979614e-02 1.343904435634613037e-01 -1.477532535791397095e-01 -1.029225736856460571e-01 -2.316359281539916992e-01 1.040958762168884277e-01 -2.343285530805587769e-01 1.754396855831146240e-01 6.304523441940546036e-03 -2.359993159770965576e-01 -1.856521070003509521e-01 1.500275451689958572e-03 4.377319291234016418e-02 -1.151131838560104370e-02 1.436131447553634644e-01 -8.511936664581298828e-02
-9.415652602910995483e-02 1.056460216641426086e-01 -2.708563804626464844e-01 -2.196300625801086426e-01 -1.387003213167190552e-01 -9.501087479293346405e-03 -3.170625269412994385e-01 -1.499135643243789673e-01 2.781854867935180664e-01 2.123870402574539185e-01 7.835793495178222656e-02 2.208900004625320435e-01 -1.109677478671073914e-01 -1.551440171897411346e-02 2.611913383007049561e-01 -1.987683176994323730e-01 9.658419340848922729e-02 2.268163859844207764e-01 -3.349600825458765030e-03 1.092886552214622498e-01 7.949203997850418091e-02 5.866493657231330872e-02 -3.422969281673431396e-01 1.903964728116989136e-01 -7.215029746294021606e-02 -7.554478943347930908e-02 -2.488079667091369629e-02 -3.316535353660583496e-01 -3.345183283090591431e-02 -7.008891552686691284e-02 2.136964201927185059e-01 9.590803086757659912e-02
-1.403184086084365845e-01 -3.621292859315872192e-02 -3.409580560401082039e-03 4.298797249794006348e-02 1.647818684577941895e-01 -1.440617144107818604e-01 -2.235822938382625580e-02 -2.661089003086090088e-01 9.575287997722625732e-02 7.388369739055633545e-02 9.921913594007492065e-02 3.964968621730804443e-01 -1.184321865439414978e-01 3.414791524410247803e-01 2.819178402423858643e-01 -9.524305164813995361e-02 1.126061752438545227e-01 2.325262278318405151e-01 -1.812834143638610840e-01 -6.340847164392471313e-02 -4.679233580827713013e-02 9.987530857324600220e-02 2.103617340326309204e-01 2.169683128595352173e-01 -1.180251091718673706e-01 -1.097444444894790649e-01 -1.245541200041770935e-01 -2.231851965188980103e-01 -7.338165491819381714e-02 1.259417980909347534e-01 2.952804863452911377e-01 -2.240395545959472656e-01
-2.402200251817703247e-01 1.836055219173431396e-01 1.869582757353782654e-02 1.128762736916542053e-01 2.891327254474163055e-02 -2.717040777206420898e-01 -3.393323123455047607e-01 -2.416952550411224365e-01 2.801325321197509766e-01 1.266182065010070801e-01 1.233220100402832031e-02 1.461109966039657593e-01 6.249130144715309143e-02 1.238385513424873352e-01 -3.637020289897918701e-02 1.306040585041046143e-01 2.056849561631679535e-02 -1.098575145006179810e-01 -2.580946385860443115e-01 -1.645523607730865479e-01 -2.362108379602432251e-01 -2.242392003536224365e-01 -1.353664398193359375e-01 2.534406483173370361e-01 6.631049327552318573e-03 -2.170596569776535034e-01 -2.884402684867382050e-02 -7.493786513805389404e-02 2.027564495801925659e-01 1.657230257987976074e-01 2.494378089904785156e-01 1.201055273413658142e-01
-4.066399335861206055e-01 1.891838461160659790e-01 -2.305690012872219086e-02 -7.891357690095901489e-02 -4.622746631503105164e-02 -1.527815964072942734e-02 -1.060058847069740295e-01 -4.383018985390663147e-02 1.945629417896270752e-01 -4.435582458972930908e-02 1.772513240575790405e-01 5.852960050106048584e-02 7.513765990734100342e-02 1.836972236633300781e-01 -3.328134119510650635e-01 -1.621867418289184570e-01 -1.550106853246688843e-01 5.418536812067031860e-02 4.837766289710998535e-03 7.504291832447052002e-02 -1.396235972642898560e-01 -1.899113655090332031e-01 1.556909382343292236e-01 2.644740939140319824e-01 1.462917625904083252e-01 -2.950576245784759521e-01 7.522519677877426147e-02 -3.305502533912658691e-01 2.432810962200164795e-01 -5.636306852102279663e-02 2.079609036445617676e-01 1.186627745628356934e-01
-8.324228227138519287e-02 1.172140687704086304e-01 -9.562535583972930908e-02 -1.718043237924575806e-01 1.494792848825454712e-01 -1.214962899684906006e-01 -1.297178491950035095e-02 1.015997491776943207e-02 4.117142036557197571e-02 2.407446969300508499e-03 2.338004708290100098e-01 2.178742140531539917e-01 3.714189529418945312e-01 1.611414551734924316e-01 1.560976505279541016e-01 6.358499825000762939e-02 9.789882600307464600e-02 4.320650920271873474e-02 -3.807858228683471680e-01 7.699300348758697510e-02 -8.303530514240264893e-02 6.827339529991149902e-02 -1.086626350879669189e-01 3.850378394126892090e-01 -2.428171923384070396e-03 -4.608177393674850464e-02 -1.228426098823547363e-01 -3.555213809013366699e-01 3.184542953968048096e-01 4.601433128118515015e-02 1.211093887686729431e-01 -1.064203754067420959e-01
-3.115318715572357178e-01 -2.430892437696456909e-01 8.801647461950778961e-03 -7.216397672891616821e-02 -2.141784876585006714e-01 -5.742009356617927551e-02 -1.577422767877578735e-01 -7.745879888534545898e-02 2.217429876327514648e-01 1.478526741266250610e-01 2.843106687068939209e-01 1.624623835086822510e-01 -1.738369464874267578e-01 1.336838901042938232e-01 7.359639555215835571e-02 -2.291310727596282959e-01 -1.196752563118934631e-01 2.968373149633407593e-02 1.862429827451705933e-02 -1.261654868721961975e-02 2.191627025604248047e-01 8.490580320358276367e-02 1.975563727319240570e-02 2.813062071800231934e-01 4.497017338871955872e-02 6.139739975333213806e-02 -3.022103309631347656e-01 -2.989901900291442871e-01 7.866124808788299561e-02 3.070194423198699951e-01 3.565819561481475830e-02 -1.885231435298919678e-01
-1.511896103620529175e-01 -1.131149753928184509e-01 -1.513140648603439331e-01 -2.678383290767669678e-01 -8.452533185482025146e-02 -1.247217282652854919e-01 -2.498010247945785522e-01 -3.116525411605834961e-01 1.445628404617309570e-01 -7.270291447639465332e-02 1.099924594163894653e-01 6.621932238340377808e-02 2.679536640644073486e-01 1.614911556243896484e-01 -1.199620217084884644e-01 -2.024874538183212280e-01 -1.012052446603775024e-01 -4.937103390693664551e-02 -1.734943836927413940e-01 7.549030333757400513e-02 -3.484784960746765137e-01 1.096298545598983765e-01 2.207092195749282837e-01 -7.719036191701889038e-03 -1.348070502281188965e-01 -1.412626057863235474e-01 -9.479082375764846802e-02 -2.834217548370361328e-01 3.317552208900451660e-01 -7.056337594985961914e-02 -1.355445384979248047e-02 -1.348129659891128540e-01
-1.962400823831558228e-01 1.965023204684257507e-02 -2.625674754381179810e-02 4.057785496115684509e-03 1.550063490867614746e-03 -7.636509835720062256e-02 -7.818383723497390747e-02 -5.022398233413696289e-01 4.684806466102600098e-01 -1.392917931079864502e-01 -1.742941327393054962e-02 3.778258338570594788e-02 6.438247859477996826e-02 5.411363765597343445e-02 1.382939219474792480e-01 -2.963275015354156494e-01 -1.940580904483795166e-01 5.661631375551223755e-02 -3.605349659919738770e-01 -1.446207705885171890e-02 -1.363574266433715820e-01 6.691543385386466980e-03 -9.182700514793395996e-02 2.654159627854824066e-02 -1.165297329425811768e-01 -2.802136242389678955e-01 3.511425107717514038e-03 1.271380782127380371e-01 4.297638684511184692e-02 -1.958993729203939438e-03 3.085300698876380920e-02 -1.779850572347640991e-01
1.879336871206760406e-02 2.439597100019454956e-01 -3.421832248568534851e-02 5.543378740549087524e-02 2.281963266432285309e-02 -2.209825962781906128e-01 -4.803915917873382568e-01 -4.286310970783233643e-01 1.033545136451721191e-01 -3.021085634827613831e-02 -1.305027306079864502e-01 6.669814139604568481e-02 2.427246049046516418e-02 1.001949012279510498e-01 -5.996741726994514465e-02 -3.604449033737182617e-01 4.920203238725662231e-03 8.059266954660415649e-02 -5.900747328996658325e-02 -4.642383754253387451e-02 4.136543720960617065e-02 1.473802030086517334e-01 -3.215178549289703369e-01 9.280390292406082153e-02 -4.010087624192237854e-02 -1.594834625720977783e-01 -1.730055809020996094e-01 -2.096536904573440552e-01 -1.451911684125661850e-02 1.756551414728164673e-01 9.553142637014389038e-02 7.821501046419143677e-02
2.453449182212352753e-02 2.484985589981079102e-01 -1.035279557108879089e-01 1.397665441036224365e-01 -9.943514317274093628e-02 2.506512403488159180e-01 -2.488002032041549683e-01 -8.791536837816238403e-02 3.762136697769165039e-01 1.095464155077934265e-01 6.225719675421714783e-02 2.477650195360183716e-01 4.325231164693832397e-02 -3.702324582263827324e-03 2.444667518138885498e-01 -1.100366488099098206e-01 9.329588711261749268e-02 5.934717506170272827e-02 -1.304388195276260376e-01 2.290341444313526154e-02 -7.855016738176345825e-02 1.654507964849472046e-01 -3.038215339183807373e-01 4.237008988857269287e-01 8.902745693922042847e-02 9.886174649000167847e-02 5.254525318741798401e-02 -2.316623628139495850e-01 2.503232657909393311e-01 -2.175857499241828918e-02 -1.077261636964976788e-03 9.448925964534282684e-03
-2.112639695405960083e-02 -1.153536885976791382e-01 -1.852668374776840210e-01 -2.058929949998855591e-01 -1.241138800978660583e-01 -7.328797597438097000e-03 -9.459517896175384521e-02 -2.180996984243392944e-01 -7.763645611703395844e-03 7.475919555872678757e-03 -2.126730382442474365e-01 3.199470043182373047e-01 8.690410852432250977e-02 2.741867303848266602e-02 6.338839977979660034e-02 -9.611193090677261353e-03 -4.147068783640861511e-02 -7.468532025814056396e-02 -5.728759616613388062e-02 1.929324865341186523e-01 3.547351807355880737e-02 2.898549474775791168e-02 -2.433339655399322510e-01 4.155766367912292480e-01 2.280461490154266357e-01 -5.898485705256462097e-02 -1.418808251619338989e-01 -4.861024022102355957e-01 2.693366110324859619e-01 5.428531765937805176e-02 5.747862905263900757e-02 7.008370012044906616e-02
-2.839852869510650635e-01 1.633397638797760010e-01 -2.193006277084350586e-01 -7.355913519859313965e-02 -2.903903722763061523e-01 -6.886233389377593994e-02 -1.675772666931152344e-01 -1.829015761613845825e-01 1.531943976879119873e-01 2.099486887454986572e-01 2.906759381294250488e-01 -6.044739857316017151e-02 2.968048211187124252e-03 7.056771218776702881e-02 -1.018252372741699219e-01 -3.738969862461090088e-01 -8.720866590738296509e-02 3.656717836856842041e-01 -1.307892333716154099e-02 8.389391750097274780e-02 -1.166135743260383606e-01 -6.864178925752639771e-02 -2.609608471393585205e-01 -9.702984988689422607e-02 -1.135721057653427124e-01 1.201881840825080872e-01 5.685300752520561218e-02 -1.649687290191650391e-01 1.313868016004562378e-01 1.180714070796966553e-01 1.961012929677963257e-01 7.687535136938095093e-02
5.674319341778755188e-03 2.765206396579742432e-01 1.328151579946279526e-02 -1.722771972417831421e-01 1.583528816699981689e-01 -2.327777743339538574e-01 -2.502950131893157959e-01 -4.335143566131591797e-01 2.090879380702972412e-01 6.846018880605697632e-02 4.906409978866577148e-02 1.448744833469390869e-01 1.526122093200683594e-01 1.183872111141681671e-02 2.100620269775390625e-01 -1.390956994146108627e-02 1.445704549551010132e-01 2.415307909250259399e-01 -2.701149582862854004e-01 6.688936799764633179e-02 1.339369802735745907e-03 6.703246384859085083e-02 2.644468545913696289e-01 1.385837495326995850e-01 -8.168108016252517700e-02 -6.845319271087646484e-02 -1.477724462747573853e-01 -1.643593162298202515e-01 -1.362569928169250488e-01 1.552951931953430176e-01 2.602978646755218506e-01 -5.745835974812507629e-02
-2.433917373418807983e-01 6.043310742825269699e-03 -1.300851553678512573e-01 -9.546783566474914551e-02 1.962348818778991699e-01 -8.758852630853652954e-02 -2.618187107145786285e-02 -2.501605451107025146e-01 1.830228418111801147e-01 -1.900345087051391602e-01 4.473802447319030762e-02 3.317458927631378174e-01 2.307220697402954102e-01 1.957547962665557861e-01 2.141704782843589783e-02 -2.435154914855957031e-01 6.037398055195808411e-02 -4.109751898795366287e-03 -4.109152555465698242e-01 1.760072112083435059e-01 -2.200055867433547974e-02 -4.644003510475158691e-02 1.011308468878269196e-02 -9.958417154848575592e-03 -1.114743575453758240e-01 2.592245638370513916e-01 1.070282757282257080e-01 -8.411960303783416748e-02 -6.254491209983825684e-02 1.957977861166000366e-01 2.624900639057159424e-01 -2.379597127437591553e-01
-1.903267204761505127e-01 8.890493959188461304e-02 1.373584009706974030e-02 2.341508418321609497e-01 1.547390967607498169e-01 -1.400064229965209961e-01 1.336303353309631348e-01 -2.143758535385131836e-01 3.883484303951263428e-01 -2.017640918493270874e-01 -1.388289481401443481e-01 1.715144962072372437e-01 1.785022020339965820e-01 -1.760257482528686523e-01 1.265417486429214478e-01 -1.450067758560180664e-01 1.009533256292343140e-01 3.425758183002471924e-01 4.783418774604797363e-02 7.790417224168777466e-02 -1.425064653158187866e-01 4.597513750195503235e-02 -9.129818528890609741e-02 1.994654834270477295e-01 1.865114085376262665e-02 1.001876592636108398e-01 -3.259951770305633545e-01 -5.657524242997169495e-02 1.912731081247329712e-01 -2.216306030750274658e-01 4.371047392487525940e-02 1.986670494079589844e-01
-1.677776128053665161e-01 -2.495090812444686890e-01 -4.184473678469657898e-02 -2.601464986801147461e-01 4.660779237747192383e-02 -1.475680470466613770e-01 -4.851692616939544678e-01 -7.782388478517532349e-02 3.363736346364021301e-02 -3.662206977605819702e-02 -1.020134538412094116e-01 2.569217085838317871e-01 2.981799542903900146e-01 -4.998917132616043091e-02 -7.664322853088378906e-02 -2.984247803688049316e-01 7.944991812109947205e-03 1.424323394894599915e-02 4.348182678222656250e-02 -6.755249947309494019e-02 8.700846880674362183e-02 1.378822140395641327e-02 -1.447491254657506943e-02 2.323883026838302612e-01 1.491973549127578735e-01 1.547153443098068237e-01 -2.972299158573150635e-01 -4.718770086765289307e-02 1.390064656734466553e-01 -2.035556137561798096e-01 7.168239355087280273e-02 1.954094171524047852e-01
-2.691215276718139648e-01 8.564529567956924438e-02 -2.962034344673156738e-01 -4.568944871425628662e-02 -2.480725198984146118e-01 -3.249853551387786865e-01 8.578095585107803345e-02 -7.831596583127975464e-02 1.899225413799285889e-01 8.717703074216842651e-02 2.893764711916446686e-02 1.295643597841262817e-01 1.854512691497802734e-01 9.627708047628402710e-02 -1.335740238428115845e-01 -3.331518769264221191e-01 1.540631055831909180e-01 3.450360596179962158e-01 1.672385931015014648e-01 9.566248208284378052e-02 -1.170532964169979095e-02 -1.952910274267196655e-01 6.755457073450088501e-02 -2.340842224657535553e-02 1.679946109652519226e-02 -2.919267863035202026e-02 3.758247569203376770e-02 -1.311310231685638428e-01 -5.191639810800552368e-02 1.025412753224372864e-01 3.995387256145477295e-01 1.015210710465908051e-02
-2.573361098766326904e-01 8.481017500162124634e-02 8.766921609640121460e-02 3.121694624423980713e-01 -4.397180676460266113e-02 -9.961272776126861572e-02 -3.502664268016815186e-01 -1.880134195089340210e-01 3.715954720973968506e-01 -1.186817064881324768e-01 1.324436068534851074e-01 2.022701054811477661e-01 -1.519993841648101807e-01 2.331119775772094727e-01 -6.601461768150329590e-02 1.665732413530349731e-01 -4.828472435474395752e-02 1.064005047082901001e-01 -2.212486565113067627e-01 1.772584766149520874e-01 4.620771505869925022e-04 -5.519514158368110657e-02 -2.022769004106521606e-01 1.682590544223785400e-01 1.259310729801654816e-02 -6.834488362073898315e-03 -1.089331582188606262e-01 -2.307034879922866821e-01 1.061315461993217468e-01 -9.722207486629486084e-02 1.948988139629364014e-01 -2.027066051959991455e-01
-2.485849112272262573e-01 -2.277163043618202209e-02 3.898445144295692444e-02 6.805483251810073853e-02 6.086240336298942566e-02 3.143278881907463074e-02 -2.154279127717018127e-02 -4.005490243434906006e-01 4.074078798294067383e-01 -5.087532103061676025e-02 4.208933934569358826e-02 2.058834433555603027e-01 1.957069486379623413e-01 4.492850042879581451e-03 2.203231602907180786e-01 -2.954002022743225098e-01 -1.273160427808761597e-01 1.296373009681701660e-01 -3.674497306346893311e-01 6.654880195856094360e-02 -1.424878090620040894e-01 6.528639793395996094e-02 -9.672296047210693359e-02 5.217351391911506653e-02 1.067933533340692520e-02 -3.271046280860900879e-01 -1.511157602071762085e-01 8.359070867300033569e-02 8.850568532943725586e-02 2.058251202106475830e-02 -1.078926920890808105e-01 -1.146628037095069885e-01
-3.453120589256286621e-01 5.171153545379638672e-01 -1.945161819458007812e-01 2.650628238916397095e-02 -8.109088242053985596e-02 -1.831225901842117310e-01 8.181811124086380005e-02 -4.026959538459777832e-01 2.701732330024242401e-02 8.635241538286209106e-02 -5.607145652174949646e-02 1.860674470663070679e-01 1.013065874576568604e-01 2.447618395090103149e-01 1.238139793276786804e-01 -1.463798880577087402e-01 -1.053464114665985107e-01 1.416096538305282593e-01 8.544671535491943359e-02 -3.588033467531204224e-02 -1.966081187129020691e-02 5.637364834547042847e-02 1.422385312616825104e-02 -2.721902169287204742e-02 -2.636803686618804932e-02 -2.538360357284545898e-01 -3.038283064961433411e-02 -2.326975166797637939e-01 1.205200999975204468e-01 -1.799446344375610352e-01 -2.474534325301647186e-02 -3.162040561437606812e-02
-2.244582325220108032e-01 2.929984033107757568e-01 -1.976727098226547241e-01 -7.323110103607177734e-02 -1.797273904085159302e-01 -4.390130937099456787e-02 -3.294528275728225708e-02 -1.973908692598342896e-01 2.595755755901336670e-01 1.073447763919830322e-01 -4.692258685827255249e-02 1.302271932363510132e-01 4.214829206466674805e-02 2.082637548446655273e-01 3.655271530151367188e-01 -1.004948094487190247e-01 -1.438968442380428314e-02 1.581432670354843140e-01 1.943355947732925415e-01 9.803786873817443848e-02 1.752393394708633423e-01 -5.686829984188079834e-02 2.511048316955566406e-01 1.721810996532440186e-01 -2.329885512590408325e-01 -1.262710839509963989e-01 -5.561092495918273926e-02 -1.365100443363189697e-01 3.308655321598052979e-01 -5.258795991539955139e-02 1.235320344567298889e-01 -1.986019164323806763e-01
-3.301753103733062744e-01 1.002994850277900696e-01 -5.384277179837226868e-02 3.108339905738830566e-01 8.719983696937561035e-02 -6.663386523723602295e-02 -1.018442511558532715e-01 -1.772247552871704102e-01 4.719230234622955322e-01 7.342061400413513184e-02 1.685529053211212158e-01 1.165387555956840515e-01 -7.559929043054580688e-02 -2.996027283370494843e-02 -3.060357868671417236e-01 2.441897243261337280e-02 3.161518648266792297e-02 7.571936398744583130e-02 -1.119499374181032181e-02 -5.641505867242813110e-02 1.377238035202026367e-01 -2.639428377151489258e-01 -1.886550635099411011e-01 9.943623095750808716e-02 1.289716213941574097e-01 -1.176484627649188042e-03 -1.690065562725067139e-01 -2.661528885364532471e-01 -6.596837937831878662e-02 -3.007354736328125000e-01 -3.995712101459503174e-02 -6.603952962905168533e-03
-4.273699223995208740e-01 -1.157016679644584656e-01 -3.813432753086090088e-01 2.219428420066833496e-01 -6.585180759429931641e-02 1.077877655625343323e-01 3.853783756494522095e-02 -1.073454469442367554e-01 3.761976361274719238e-01 -1.490363925695419312e-01 2.428168207406997681e-01 9.960330277681350708e-02 6.116756796836853027e-02 9.216208010911941528e-02 -2.225339263677597046e-01 -1.635427772998809814e-01 -6.535579264163970947e-02 2.515529692173004150e-01 -2.923528663814067841e-02 -6.986597180366516113e-02 -1.687568128108978271e-01 -1.626012623310089111e-01 1.937410235404968262e-02 1.557891368865966797e-01 1.131546348333358765e-01 1.143084280192852020e-02 -1.663818657398223877e-01 -1.905288994312286377e-01 3.735797852277755737e-02 1.430926620960235596e-01 -5.862228944897651672e-02 6.424447149038314819e-02
-2.876363396644592285e-01 1.888350397348403931e-01 -1.800085157155990601e-01 -6.515756994485855103e-02 -1.552045196294784546e-01 -1.162611469626426697e-01 -9.293905645608901978e-02 -2.482135742902755737e-01 2.168001681566238403e-01 4.469981789588928223e-02 -7.371518760919570923e-02 1.900820881128311157e-01 3.359848260879516602e-01 -1.283620893955230713e-01 6.362692266702651978e-02 -2.607803046703338623e-01 -3.586564660072326660e-01 -5.234605632722377777e-04 -3.536203131079673767e-02 -1.900758594274520874e-01 1.715699732303619385e-01 -1.908067166805267334e-01 1.003821715712547302e-01 -2.397810108959674835e-02 2.848558425903320312e-01 -1.010636165738105774e-01 1.800560653209686279e-01 -1.976498812437057495e-01 4.469281435012817383e-02 -5.693264678120613098e-02 1.675431132316589355e-01 -8.038426935672760010e-02
-1.706077307462692261e-01 3.163172397762537003e-03 -2.007735669612884521e-01 -1.079530566930770874e-01 1.820401698350906372e-01 -2.310581356287002563e-01 -3.196246922016143799e-01 -2.378153949975967407e-01 1.154876500368118286e-01 -1.103420257568359375e-01 2.184142619371414185e-01 1.324125528335571289e-01 -6.104432046413421631e-02 -9.832880645990371704e-02 2.583459392189979553e-02 -1.256168037652969360e-01 -2.618542015552520752e-01 -8.868538588285446167e-02 -1.572172939777374268e-01 3.482008874416351318e-01 1.889810562133789062e-01 -8.949415385723114014e-02 1.257714722305536270e-02 9.690452367067337036e-02 -1.135676130652427673e-01 -2.551429569721221924e-01 -2.154815793037414551e-01 -3.203127682209014893e-01 1.692208051681518555e-01 9.592396765947341919e-02 1.118226796388626099e-01 -6.979702971875667572e-03
-2.711716294288635254e-01 -5.897709354758262634e-02 -3.705101013183593750e-01 1.129681020975112915e-01 -8.259741216897964478e-02 -1.458988189697265625e-01 1.214297041296958923e-01 -2.107742726802825928e-01 1.935103684663772583e-01 -4.066308960318565369e-02 -1.339337676763534546e-01 1.456973403692245483e-01 3.664734363555908203e-01 1.429760362952947617e-02 -5.690252408385276794e-02 -3.837265074253082275e-01 -3.337616920471191406e-01 2.106028944253921509e-01 -4.514923319220542908e-03 -1.370302438735961914e-01 -9.364085644483566284e-02 -4.611863940954208374e-02 -6.432765722274780273e-02 5.610843002796173096e-02 3.000807464122772217e-01 9.891585260629653931e-02 2.935275202617049217e-03 -1.079986393451690674e-01 3.666008636355400085e-02 1.041526626795530319e-02 1.014487892389297485e-01 -8.020302653312683105e-02
1.075828522443771362e-01 -1.224014386534690857e-01 -7.700174301862716675e-02 -1.430413424968719482e-01 -1.580389887094497681e-01 -2.382933348417282104e-01 -3.187006711959838867e-01 -4.242895245552062988e-01 1.995535045862197876e-01 9.349964559078216553e-02 1.126984357833862305e-01 2.710188329219818115e-01 5.720613524317741394e-02 -7.044295221567153931e-02 -1.971182972192764282e-01 -8.540616929531097412e-02 -2.369984835386276245e-01 2.310898751020431519e-01 -1.166763380169868469e-01 1.505376845598220825e-01 1.804769635200500488e-01 -5.979125574231147766e-02 -1.219034865498542786e-01 1.753534376621246338e-01 -1.383073627948760986e-01 1.654459908604621887e-02 -8.478961884975433350e-02 -1.769961714744567871e-01 2.450158894062042236e-01 3.842828422784805298e-02 2.110563963651657104e-02 -2.170829772949218750e-01
-2.218573689460754395e-01 1.623219996690750122e-02 3.408715873956680298e-02 -2.805571258068084717e-01 1.192157790064811707e-01 -3.015907667577266693e-02 -2.629509381949901581e-02 -2.525609135627746582e-01 9.854201227426528931e-02 -7.813781499862670898e-02 -7.422600686550140381e-02 1.708838790655136108e-01 2.789572179317474365e-01 1.006381437182426453e-01 8.644556254148483276e-02 -4.337503612041473389e-01 2.239388078451156616e-01 2.258058041334152222e-01 -2.273300588130950928e-01 6.401648372411727905e-02 -2.184646576642990112e-01 -2.392727285623550415e-01 9.966485202312469482e-02 -6.219831854104995728e-02 6.451462954282760620e-02 6.682789325714111328e-02 1.558397710323333740e-02 -2.743282020092010498e-01 2.801196835935115814e-02 1.389370262622833252e-01 1.335662901401519775e-01 -2.433266043663024902e-01
-9.551639109849929810e-02 -4.460707679390907288e-02 -2.475629001855850220e-01 6.452125310897827148e-02 -6.077231094241142273e-02 -1.270336955785751343e-01 1.817408055067062378e-01 -2.694091200828552246e-01 3.621392846107482910e-01 -1.793959364295005798e-02 -9.474915266036987305e-02 2.424368560314178467e-01 4.478234946727752686e-01 8.223648369312286377e-02 5.470470339059829712e-02 -3.201444745063781738e-01 -2.190748155117034912e-01 1.578294187784194946e-01 -8.960224688053131104e-02 -1.971469521522521973e-01 -5.698147229850292206e-03 -1.332436650991439819e-01 -8.068380504846572876e-02 -3.583220764994621277e-02 7.539265602827072144e-02 8.609223365783691406e-02 7.453941553831100464e-02 -3.376890718936920166e-01 -6.669135391712188721e-02 -2.205554209649562836e-02 5.211659520864486694e-02 1.628870703279972076e-02
7.168047130107879639e-02 8.695829659700393677e-02 -1.366843432188034058e-01 -2.879420518875122070e-01 -2.868039160966873169e-02 -2.701935768127441406e-01 -2.412311034277081490e-03 -5.836463570594787598e-01 1.319051682949066162e-01 1.642428934574127197e-01 -1.426803916692733765e-01 8.683060109615325928e-02 2.102432027459144592e-02 1.490931510925292969e-01 1.072992291301488876e-02 -3.959950432181358337e-02 -3.439333289861679077e-02 2.632323801517486572e-01 -1.137055903673171997e-01 1.159473061561584473e-01 -9.057866036891937256e-02 -1.584961265325546265e-02 1.473028957843780518e-01 3.134389519691467285e-01 -1.093254312872886658e-01 -1.885713189840316772e-01 1.558667868375778198e-01 -1.297037154436111450e-01 2.013769894838333130e-01 -6.633326411247253418e-02 1.163539364933967590e-01 -4.733281210064888000e-02
-2.183227092027664185e-01 -1.090441420674324036e-01 -1.645278036594390869e-01 1.666955500841140747e-01 3.895529732108116150e-02 -1.158748716115951538e-01 -1.286957412958145142e-01 -4.946705102920532227e-01 2.313665896654129028e-01 -1.046473458409309387e-01 8.138085901737213135e-02 1.941713988780975342e-01 1.457160115242004395e-01 -1.180308461189270020e-01 -2.101433873176574707e-01 -1.392664909362792969e-01 2.984903156757354736e-01 6.579189747571945190e-02 -2.050301432609558105e-01 -2.180074900388717651e-02 6.556338071823120117e-02 9.136720746755599976e-02 7.302387803792953491e-02 1.576242037117481232e-02 7.408761885017156601e-03 2.367512509226799011e-02 1.653173565864562988e-01 1.048973295837640762e-02 1.345009654760360718e-01 1.309033781290054321e-01 2.682567238807678223e-01 -3.353307843208312988e-01
-2.757528722286224365e-01 1.881222277879714966e-01 -1.714474707841873169e-01 1.508127301931381226e-01 9.306617826223373413e-02 -6.144510954618453979e-02 1.392408013343811035e-01 -1.410823315382003784e-01 3.413609564304351807e-01 1.765360087156295776e-01 1.804766803979873657e-02 1.889040023088455200e-01 8.159621059894561768e-02 1.474332958459854126e-01 -1.690534502267837524e-01 -2.312962561845779419e-01 -6.447746884077787399e-03 2.114078551530838013e-01 5.960899591445922852e-02 2.142172902822494507e-01 2.233232259750366211e-01 -1.594176739454269409e-01 -2.684757299721240997e-02 -9.575777500867843628e-02 3.028219044208526611e-01 -4.493281990289688110e-02 -6.962080299854278564e-02 -3.585048913955688477e-01 -1.945484429597854614e-01 -5.998868495225906372e-02 2.385744266211986542e-02 -2.050945311784744263e-01
-2.175661623477935791e-01 1.747735142707824707e-01 -3.692523241043090820e-01 -4.357390105724334717e-02 1.285596191883087158e-01 -2.041752189397811890e-01 -1.136627122759819031e-01 -3.237494826316833496e-01 5.878555029630661011e-02 1.439676731824874878e-01 -2.701808512210845947e-01 2.153314054012298584e-01 7.277388125658035278e-02 2.226891368627548218e-01 9.408961236476898193e-02 -1.382657736539840698e-01 -2.437499612569808960e-01 1.455743983387947083e-02 4.707222431898117065e-02 6.798413395881652832e-02 6.744486093521118164e-02 3.562080860137939453e-02 2.972651422023773193e-01 1.834095269441604614e-01 -1.485471278429031372e-01 -8.102439343929290771e-02 1.352002769708633423e-01 -2.669373452663421631e-01 1.477914899587631226e-01 -2.077613770961761475e-01 -1.139399246312677860e-03 6.371548771858215332e-02
-1.523421555757522583e-01 -1.257997751235961914e-01 1.083615049719810486e-02 1.412369497120380402e-02 -1.071455627679824829e-01 -2.900426089763641357e-01 -1.126926690340042114e-01 -4.441933035850524902e-01 1.319252140820026398e-02 1.008303612470626831e-01 1.089768409729003906e-01 3.115549087524414062e-01 1.633022129535675049e-01 3.614577949047088623e-01 4.615832492709159851e-02 -3.257747590541839600e-01 1.044364944100379944e-01 1.751622185111045837e-02 -2.959619164466857910e-01 -1.662019342184066772e-01 1.083379425108432770e-02 -5.245445296168327332e-02 3.658924996852874756e-02 8.166960626840591431e-02 -2.061665803194046021e-01 -1.209168881177902222e-01 -6.542434543371200562e-02 9.267558157444000244e-02 2.049212157726287842e-01 2.020140551030635834e-02 3.983066231012344360e-02 -1.374233067035675049e-01
-7.069040089845657349e-02 2.110024988651275635e-01 -3.103286921977996826e-01 -2.217843234539031982e-01 -2.683431282639503479e-02 3.490821225568652153e-03 -2.269226163625717163e-01 -2.069781422615051270e-01 2.834840416908264160e-01 1.359696835279464722e-01 3.006755001842975616e-02 2.956190109252929688e-01 -1.126553267240524292e-01 -3.383531048893928528e-02 2.070574164390563965e-01 -9.616427123546600342e-02 6.397794932126998901e-02 1.964983940124511719e-01 -4.288502037525177002e-02 1.579831987619400024e-01 1.763562411069869995e-01 -4.825406521558761597e-02 -2.770053446292877197e-01 2.167164385318756104e-01 -4.764114692807197571e-02 2.973377406597137451e-01 -5.411214381456375122e-02 -3.233539462089538574e-01 4.566047713160514832e-02 -1.127561479806900024e-01 1.295149028301239014e-01 -2.125129289925098419e-02
-3.897996544837951660e-01 2.473526261746883392e-02 1.024934127926826477e-01 -7.952683418989181519e-02 2.089658379554748535e-01 -1.622473448514938354e-01 3.555844305083155632e-03 -2.311490327119827271e-01 1.625879108905792236e-01 -6.425727903842926025e-02 9.836546331644058228e-02 1.876469254493713379e-01 3.105592727661132812e-01 1.721872687339782715e-01 -8.070923388004302979e-02 -1.064997240900993347e-01 1.472868323326110840e-01 8.342972397804260254e-02 -8.556703105568885803e-03 5.298927053809165955e-02 1.250020563602447510e-01 1.950246468186378479e-02 -1.959871202707290649e-01 1.685463339090347290e-01 -3.457663988228887320e-04 -1.099626943469047546e-01 -4.437968730926513672e-01 -4.447708651423454285e-02 -3.428303599357604980e-01 1.704192012548446655e-01 1.160561367869377136e-01 -4.846832156181335449e-02
-2.211750596761703491e-01 -1.609673649072647095e-01 6.684805732220411301e-03 6.446629762649536133e-02 2.481970936059951782e-01 1.941319704055786133e-01 1.629873923957347870e-02 -2.620297372341156006e-01 2.023323476314544678e-01 1.167930364608764648e-01 7.097882032394409180e-02 2.359286695718765259e-01 2.509442716836929321e-02 1.825678795576095581e-01 4.200360178947448730e-02 -1.972434073686599731e-01 -2.029538154602050781e-02 4.222467541694641113e-02 -1.680932641029357910e-01 4.720580950379371643e-02 1.228847578167915344e-01 3.225830197334289551e-01 -8.210764080286026001e-02 2.898155152797698975e-01 1.204026117920875549e-01 1.600167006254196167e-01 -2.956220805644989014e-01 5.586895858868956566e-04 2.818646840751171112e-02 -2.095634490251541138e-02 4.021113514900207520e-01 -1.727748364210128784e-01
-1.631990969181060791e-01 -5.283142626285552979e-02 7.986725866794586182e-02 -5.620622634887695312e-02 -5.850737914443016052e-02 -7.735767215490341187e-02 -4.085893332958221436e-01 -8.456210047006607056e-02 1.872052997350692749e-01 -1.874942630529403687e-01 2.736403606832027435e-02 3.561927378177642822e-02 3.830603063106536865e-01 -5.713976919651031494e-02 2.093914300203323364e-01 -2.416811287403106689e-01 -9.015143662691116333e-02 -5.437154322862625122e-02 1.595768630504608154e-01 2.036762423813343048e-02 -8.025141432881355286e-03 -4.252453520894050598e-02 2.245799638330936432e-02 1.869651824235916138e-01 3.895799815654754639e-01 -1.579885035753250122e-01 -4.989566281437873840e-02 3.883551806211471558e-02 3.734399676322937012e-01 -2.308922857046127319e-01 -5.117771029472351074e-02 5.144850164651870728e-02
-1.406047213822603226e-02 -4.403229802846908569e-03 -1.131330579519271851e-01 -1.974071115255355835e-01 -6.405086815357208252e-02 -1.024445965886116028e-01 -4.416545331478118896e-01 -3.318399786949157715e-01 2.997604906558990479e-01 2.085953950881958008e-01 1.176543086767196655e-01 2.401970475912094116e-01 -1.645275801420211792e-01 1.164262890815734863e-01 2.165252566337585449e-01 -1.521498411893844604e-01 -5.266752839088439941e-02 2.583305239677429199e-01 -1.924453973770141602e-01 -1.006617769598960876e-02 -1.152780726552009583e-01 -9.501470625400543213e-02 -2.717813253402709961e-01 1.424196511507034302e-01 -3.989462740719318390e-03 -6.893976032733917236e-02 -1.153360977768898010e-01 -9.731122851371765137e-02 9.646990895271301270e-02 1.044656038284301758e-01 1.771256700158119202e-02 2.036996930837631226e-01
-3.198509514331817627e-01 4.099076986312866211e-01 8.686009794473648071e-02 -1.295477151870727539e-01 -8.717519044876098633e-02 -2.617000937461853027e-01 -5.371249094605445862e-02 -1.280042678117752075e-01 6.898096203804016113e-02 -1.604225635528564453e-01 1.060382723808288574e-01 1.147739812731742859e-01 3.333403915166854858e-02 2.330461293458938599e-01 -9.185410290956497192e-02 -3.638074100017547607e-01 -2.085632085800170898e-01 1.948581263422966003e-02 4.962550848722457886e-02 -1.065559312701225281e-01 1.044046506285667419e-01 2.089717537164688110e-01 7.977391034364700317e-02 2.822684347629547119e-01 1.121561750769615173e-01 -1.199672073125839233e-01 -5.404486786574125290e-03 -1.219536364078521729e-01 1.856135874986648560e-01 8.243782073259353638e-02 -7.849864661693572998e-02 2.669723629951477051e-01
-3.335036039352416992e-01 2.145510017871856689e-01 -3.815983608365058899e-02 2.304604044184088707e-03 -3.322171270847320557e-01 -5.789837986230850220e-02 -5.567067116498947144e-02 -1.174511089920997620e-01 3.305869698524475098e-01 7.495098561048507690e-02 -1.257712543010711670e-01 1.790568530559539795e-01 3.080686628818511963e-01 -1.282519102096557617e-01 4.495079070329666138e-02 -3.219743669033050537e-01 -2.164542078971862793e-01 1.815814897418022156e-02 -5.031409487128257751e-02 -2.713376283645629883e-01 1.499674767255783081e-01 3.715399280190467834e-02 -4.029066860675811768e-02 6.934818625450134277e-02 2.406117022037506104e-01 -1.320133507251739502e-01 7.011689245700836182e-02 -2.123604714870452881e-01 1.184920445084571838e-01 1.837484538555145264e-01 3.065239824354648590e-02 -5.585653334856033325e-02
-1.172084361314773560e-01 4.704053699970245361e-02 -3.234506025910377502e-02 3.198673129081726074e-01 -1.675695553421974182e-02 -4.404219985008239746e-02 -2.195532619953155518e-01 -6.136181205511093140e-02 4.065521061420440674e-01 4.141508415341377258e-02 1.572993099689483643e-01 2.523042857646942139e-01 2.055959589779376984e-02 2.227793037891387939e-01 -2.554160542786121368e-02 -7.260585576295852661e-02 1.371885389089584351e-01 1.425138860940933228e-01 -5.598114430904388428e-02 2.971957996487617493e-02 -2.146356701850891113e-01 8.387982100248336792e-02 -2.065114825963973999e-01 6.608659029006958008e-02 -1.514303614385426044e-03 -1.562871932983398438e-01 -2.105564922094345093e-01 -2.369503825902938843e-01 -2.092561684548854828e-02 -2.588736712932586670e-01 2.056073397397994995e-01 -3.704306781291961670e-01
-3.773110508918762207e-01 5.260111019015312195e-02 2.406404539942741394e-02 5.070536956191062927e-02 2.019421458244323730e-01 5.766955763101577759e-02 1.943911761045455933e-01 -1.227400526404380798e-01 2.729227244853973389e-01 1.159443110227584839e-01 -9.088295698165893555e-02 1.256036758422851562e-01 2.791584655642509460e-02 1.171985343098640442e-01 2.510411441326141357e-01 -1.417469531297683716e-01 -4.224516078829765320e-02 2.638039290904998779e-01 -6.254211813211441040e-02 3.474881127476692200e-02 2.404272742569446564e-02 2.222474217414855957e-01 -1.488357633352279663e-01 2.649298012256622314e-01 1.848338842391967773e-01 7.957691699266433716e-02 -1.697734743356704712e-01 -1.752050518989562988e-01 -1.653269827365875244e-01 1.200507730245590210e-01 3.534827530384063721e-01 -2.442257851362228394e-01
-3.558276295661926270e-01 -3.725224360823631287e-02 2.351672574877738953e-02 -4.425742197781801224e-03 -1.538200080394744873e-01 -2.838267683982849121e-01 -1.121437475085258484e-01 6.470248103141784668e-02 4.237039387226104736e-01 5.360225960612297058e-02 1.158971861004829407e-01 1.132947504520416260e-01 1.928688436746597290e-01 1.272930181585252285e-03 -8.380798250436782837e-02 -2.307412326335906982e-01 -1.312878429889678955e-01 1.160523444414138794e-01 1.418634951114654541e-01 2.310142666101455688e-01 1.181617975234985352e-01 -2.776540219783782959e-01 1.436859369277954102e-01 2.897275798022747040e-02 -4.602628946304321289e-02 3.091394528746604919e-02 -4.046668708324432373e-01 -4.487757012248039246e-02 -1.599423587322235107e-01 -4.225473105907440186e-02 2.269908227026462555e-02 -1.756468862295150757e-01
-1.006071940064430237e-01 1.845992356538772583e-01 2.608967944979667664e-02 4.312260076403617859e-02 6.026351824402809143e-03 -1.684001684188842773e-01 -4.450853466987609863e-01 -4.682759642601013184e-01 1.346306204795837402e-01 1.316211968660354614e-01 1.609930023550987244e-02 1.153217405080795288e-01 1.055729687213897705e-01 6.871391832828521729e-02 7.135063409805297852e-02 -3.248653560876846313e-02 1.000500991940498352e-01 3.149775862693786621e-01 -3.036459386348724365e-01 1.810668967664241791e-02 6.428328901529312134e-02 1.344984173774719238e-01 2.901546284556388855e-02 7.549764215946197510e-02 3.742842748761177063e-02 7.292306423187255859e-02 -1.623638719320297241e-01 -6.287232041358947754e-02 7.350507378578186035e-02 3.083889186382293701e-01 3.811112791299819946e-02 2.587569952011108398e-01
-3.167119026184082031e-01 -1.916634850203990936e-02 -1.238961964845657349e-01 6.008889898657798767e-02 -1.313496083021163940e-01 5.097684916108846664e-03 7.660142146050930023e-03 1.704849186353385448e-03 4.747323393821716309e-01 2.206086665391921997e-01 -4.773168824613094330e-03 3.022291064262390137e-01 -5.022668465971946716e-02 5.784243345260620117e-02 -2.861184179782867432e-01 -1.911225020885467529e-01 -9.306180477142333984e-02 -1.790809910744428635e-03 -2.789042145013809204e-02 -1.231688037514686584e-01 -3.298306092619895935e-02 -2.670393884181976318e-01 -1.050865203142166138e-01 1.820887029170989990e-01 2.237529456615447998e-01 -8.595099300146102905e-02 -2.792971432209014893e-01 -5.606783088296651840e-03 1.187348440289497375e-01 -2.179569900035858154e-01 9.027265012264251709e-02 1.640351712703704834e-01
-3.226074576377868652e-01 3.028314113616943359e-01 -2.230993807315826416e-01 6.410645693540573120e-02 4.550885350909084082e-04 8.673375844955444336e-02 -3.077069483697414398e-02 -4.296782910823822021e-01 -8.266546763479709625e-03 1.855637282133102417e-01 -1.062126755714416504e-01 3.321694135665893555e-01 1.647840291261672974e-01 1.301357448101043701e-01 1.147938594222068787e-01 -1.122091636061668396e-01 -4.867370426654815674e-02 1.502993106842041016e-01 3.420820459723472595e-02 -7.635878026485443115e-02 2.510590255260467529e-01 5.652616266161203384e-03 1.856426745653152466e-01 3.047396242618560791e-01 -1.382908821105957031e-01 5.921137705445289612e-02 1.399810761213302612e-01 -5.797889828681945801e-02 1.447280496358871460e-01 -4.605923593044281006e-02 4.082005843520164490e-02 -1.964464187622070312e-01
-4.017102718353271484e-01 8.980992436408996582e-02 2.494312264025211334e-02 1.700103282928466797e-02 -1.057510599493980408e-01 -2.425916939973831177e-01 -2.342583388090133667e-01 -6.487356033176183701e-03 3.886988162994384766e-01 6.102158129215240479e-02 -1.262329220771789551e-01 7.865852862596511841e-02 2.600490748882293701e-01 3.533799201250076294e-02 5.106312036514282227e-02 -2.392181009054183960e-01 -3.381814062595367432e-02 1.888828426599502563e-01 5.397680774331092834e-02 -5.164000671356916428e-03 -1.790789514780044556e-01 2.611216306686401367e-01 -1.576417535543441772e-01 8.541770279407501221e-02 -2.195356041193008423e-01 -2.135038226842880249e-01 6.981226056814193726e-02 -1.617139279842376709e-01 1.025358960032463074e-01 2.957108318805694580e-01 -3.264194726943969727e-02 5.539912357926368713e-02
-2.799008190631866455e-01 -1.344938725233078003e-01 -9.279873222112655640e-02 -2.342147827148437500e-01 -5.429270491003990173e-02 -1.057464554905891418e-01 -1.901300102472305298e-01 -2.100203484296798706e-01 5.066826939582824707e-01 -6.756254006177186966e-03 2.820271849632263184e-01 4.733331967145204544e-03 -1.114993989467620850e-01 3.209220468997955322e-01 7.153455913066864014e-02 -2.956296801567077637e-01 -5.723350495100021362e-02 -1.287550330162048340e-01 -6.374285370111465454e-02 -1.100890412926673889e-01 7.712860405445098877e-02 2.506045857444405556e-03 -2.943031257018446922e-03 1.172315701842308044e-01 1.232668831944465637e-01 2.152851670980453491e-01 -1.532306373119354248e-01 -7.090193778276443481e-02 -9.245794266462326050e-02 8.985212445259094238e-02 1.959222555160522461e-01 2.527895011007785797e-02
-2.442346513271331787e-01 2.311850935220718384e-01 -1.018670480698347092e-02 1.247803419828414917e-01 9.987978637218475342e-02 -1.420516222715377808e-01 -1.583026796579360962e-01 -4.109052419662475586e-01 4.260849058628082275e-01 7.053078711032867432e-02 9.939815849065780640e-02 7.438032329082489014e-02 -5.012413114309310913e-02 3.868653997778892517e-02 7.286004722118377686e-02 1.748159229755401611e-01 5.325723066926002502e-02 3.605439094826579094e-03 -1.817229986190795898e-01 -1.539137810468673706e-01 -2.355602979660034180e-01 -1.486105769872665405e-01 -1.960519850254058838e-01 2.026210874319076538e-01 1.507192663848400116e-02 -1.942506730556488037e-01 -2.020597457885742188e-01 -2.078183144330978394e-01 9.492808580398559570e-02 2.325315475463867188e-01 -5.851011723279953003e-02 1.574619486927986145e-02
-2.955240905284881592e-01 1.049081608653068542e-01 -3.731279447674751282e-02 5.837871693074703217e-03 -1.449340432882308960e-01 -1.038651913404464722e-01 -1.801042556762695312e-01 -3.424585461616516113e-01 9.831832349300384521e-02 2.946991324424743652e-01 7.523638755083084106e-02 1.506925523281097412e-01 2.576752603054046631e-01 -2.738058008253574371e-02 -1.465152949094772339e-01 -6.425295770168304443e-02 3.459126949310302734e-01 4.366416856646537781e-02 -3.937763571739196777e-01 -9.528705477714538574e-02 7.437139749526977539e-02 -1.276110410690307617e-01 1.521660536527633667e-01 3.189748227596282959e-01 1.214290224015712738e-02 1.272091865539550781e-01 3.630697261542081833e-03 1.795564778149127960e-02 -1.326853036880493164e-01 -1.681271009147167206e-02 1.787598580121994019e-01 -4.663569107651710510e-02
-5.074451863765716553e-02 1.474704742431640625e-01 -2.983815670013427734e-01 1.115018501877784729e-01 -6.818497925996780396e-02 -2.447851151227951050e-01 -2.548778653144836426e-01 -5.295560136437416077e-02 3.114060461521148682e-01 7.122363150119781494e-02 3.161760419607162476e-02 1.974665969610214233e-01 -3.170893760398030281e-03 1.409883052110671997e-01 -9.954885393381118774e-02 -2.234086841344833374e-01 -1.454195678234100342e-01 -1.228325963020324707e-01 8.232383988797664642e-03 -1.532026976346969604e-01 1.375845372676849365e-01 2.176218330860137939e-01 -1.298160292208194733e-02 -4.911846015602350235e-03 2.306054681539535522e-01 2.068107575178146362e-01 -4.064240753650665283e-01 -1.242838352918624878e-01 9.634160250425338745e-02 -1.580758392810821533e-02 3.095722198486328125e-01 -1.092279106378555298e-01
-1.338809728622436523e-01 -2.616513706743717194e-02 -7.854672521352767944e-02 -1.960460245609283447e-01 5.516530573368072510e-02 -1.845241189002990723e-01 -1.374519616365432739e-01 -2.385326623916625977e-01 1.768080145120620728e-01 -9.173246473073959351e-02 1.939485967159271240e-01 1.948966979980468750e-01 2.098742574453353882e-01 1.867113113403320312e-01 1.899699866771697998e-01 -1.054472997784614563e-01 2.640147507190704346e-01 -1.802091300487518311e-01 -3.746743500232696533e-01 1.625524312257766724e-01 -2.213072627782821655e-01 -5.148065462708473206e-02 9.699813276529312134e-02 1.347376704216003418e-01 -1.246598735451698303e-01 -1.534274369478225708e-01 -1.381262242794036865e-01 -3.011920452117919922e-01 2.713058590888977051e-01 5.547644197940826416e-02 -1.911477744579315186e-02 -9.172228723764419556e-02
-2.940331399440765381e-01 1.986256055533885956e-02 -2.754822969436645508e-01 2.510077059268951416e-01 -2.074137926101684570e-01 -1.457637846469879150e-01 9.872522950172424316e-02 -7.219918817281723022e-02 8.955352753400802612e-02 -2.622224390506744385e-01 1.491418182849884033e-01 6.705900281667709351e-02 -1.429711189121007919e-02 2.708613872528076172e-01 1.477188169956207275e-01 -1.849911659955978394e-01 -4.062723368406295776e-02 2.442762106657028198e-01 2.437062188982963562e-02 1.031921878457069397e-01 1.437028050422668457e-01 -9.159998968243598938e-03 8.098302036523818970e-02 -7.055412232875823975e-02 -8.086488395929336548e-02 6.182168051600456238e-02 -9.081365913152694702e-02 -3.306127786636352539e-01 2.484909147024154663e-01 2.145961523056030273e-01 3.294065594673156738e-01 1.133077815175056458e-01
-3.436174988746643066e-01 1.938643008470535278e-01 -2.090420871973037720e-01 2.156643122434616089e-01 -5.134922638535499573e-02 -1.531585305929183960e-01 -7.650363445281982422e-02 -8.931589126586914062e-02 3.238101601600646973e-01 -2.311829477548599243e-02 -9.003612399101257324e-02 7.303457707166671753e-02 1.653916835784912109e-01 2.953740954399108887e-01 -1.249856799840927124e-01 -2.102909833192825317e-01 -2.061379253864288330e-01 1.193129420280456543e-01 1.917165964841842651e-01 6.017366051673889160e-02 8.342482894659042358e-02 1.673360355198383331e-02 -7.982926070690155029e-02 1.734754890203475952e-01 4.364390373229980469e-01 -3.754746913909912109e-02 4.887104406952857971e-02 -1.949905306100845337e-01 -1.402184963226318359e-01 -1.134424060583114624e-01 -4.140306264162063599e-02 -1.165495589375495911e-01
1.577956369146704674e-03 -9.824723750352859497e-02 -2.156176269054412842e-01 -2.430370897054672241e-01 -5.769607611000537872e-03 -2.368930578231811523e-01 -2.904682159423828125e-01 -1.228395476937294006e-02 2.278178036212921143e-01 6.600356101989746094e-02 -7.279017008841037750e-03 3.902960419654846191e-01 8.705177158117294312e-02 -4.619826003909111023e-02 7.672082632780075073e-02 -1.900261342525482178e-01 -1.838820129632949829e-01 3.279720544815063477e-01 -2.699887752532958984e-01 3.762948140501976013e-02 2.954549745481926948e-05 -3.357037901878356934e-01 6.017718464136123657e-02 2.859356403350830078e-01 -1.114752590656280518e-01 5.744882300496101379e-02 -3.717094659805297852e-02 -2.118848115205764771e-01 1.640946418046951294e-02 -1.192588172852993011e-02 -2.439023740589618683e-02 -8.358886092901229858e-02
-1.173885613679885864e-01 3.556058704853057861e-01 2.386048436164855957e-03 2.447248548269271851e-01 -2.965433895587921143e-02 7.971199811436235905e-04 -7.204709947109222412e-02 -1.936642676591873169e-01 2.186637818813323975e-01 3.288748860359191895e-02 3.686030628159642220e-03 7.792580872774124146e-02 1.062338985502719879e-02 1.868924647569656372e-01 -3.773785009980201721e-02 -2.597180008888244629e-02 -2.863405644893646240e-01 1.128556802868843079e-01 -4.316205680370330811e-01 2.891015494242310524e-03 -3.403153270483016968e-02 2.010902166366577148e-01 -2.810252457857131958e-02 3.958487510681152344e-01 8.476122282445430756e-03 2.074734568595886230e-01 1.301491409540176392e-01 -2.070769816637039185e-01 2.290571630001068115e-01 1.178590878844261169e-01 1.205256953835487366e-01 1.534912362694740295e-02
-2.972502112388610840e-01 1.492292881011962891e-01 4.933626949787139893e-02 -1.169423088431358337e-01 -7.975424826145172119e-02 -1.100053787231445312e-01 2.539956010878086090e-02 -2.195082902908325195e-01 1.922406852245330811e-01 1.285663247108459473e-02 2.016721516847610474e-01 1.970353275537490845e-01 4.150675535202026367e-01 -1.977727189660072327e-02 -3.329632058739662170e-02 -2.478356212377548218e-01 2.922342717647552490e-01 1.285561453551054001e-02 1.675719022750854492e-01 -1.503764092922210693e-01 1.232723817229270935e-01 3.279527425765991211e-01 2.208495140075683594e-01 1.323501765727996826e-01 -1.492743045091629028e-01 1.353453099727630615e-01 -1.084079667925834656e-01 -1.610903143882751465e-01 7.806321233510971069e-02 -7.392938435077667236e-02 2.097791060805320740e-03 1.974480897188186646e-01
-2.358259260654449463e-01 -6.934806704521179199e-02 -9.467413276433944702e-02 -7.092779874801635742e-02 9.457445889711380005e-02 -1.828718483448028564e-01 1.010579317808151245e-01 -1.934053301811218262e-01 4.031525850296020508e-01 -8.364210277795791626e-02 3.835944458842277527e-02 4.850166440010070801e-01 -1.086325347423553467e-01 1.883922666311264038e-01 9.371318668127059937e-02 -9.436825662851333618e-02 -1.878050900995731354e-02 -1.326930969953536987e-01 1.291743516921997070e-01 1.012343913316726685e-01 7.114890217781066895e-02 -1.256337016820907593e-01 2.381116338074207306e-02 -6.971427798271179199e-02 1.463067680597305298e-01 -8.182822167873382568e-02 -1.313539445400238037e-01 -2.276189923286437988e-01 1.848735511302947998e-01 -3.538359701633453369e-01 1.478650122880935669e-01 -1.215804144740104675e-01
1.542422734200954437e-02 -4.555385187268257141e-02 -2.513966858386993408e-01 -2.630872726440429688e-01 -1.306533515453338623e-01 -2.056736126542091370e-02 -3.898013234138488770e-01 -1.731632947921752930e-01 2.546683847904205322e-01 1.289878040552139282e-01 3.417132794857025146e-02 3.181748986244201660e-01 4.688552021980285645e-02 5.735611543059349060e-02 3.224609047174453735e-02 -3.120013773441314697e-01 1.506870891898870468e-02 3.268761932849884033e-01 -1.376523226499557495e-01 2.006590552628040314e-02 -3.003604896366596222e-02 -2.320985198020935059e-01 -1.159442812204360962e-01 7.992189377546310425e-02 -3.429480195045471191e-01 1.085779517889022827e-01 -6.364626437425613403e-02 -9.126496315002441406e-02 9.113036096096038818e-02 -5.289439857006072998e-02 1.153653338551521301e-01 -1.041901633143424988e-01
-3.247512876987457275e-01 1.971912235021591187e-01 -2.711362838745117188e-01 6.939151883125305176e-02 1.112899780273437500e-01 3.060040622949600220e-02 -1.989002972841262817e-01 -1.817260682582855225e-01 4.825162515044212341e-02 5.239596962928771973e-02 2.555578947067260742e-01 2.959763407707214355e-01 1.119999960064888000e-01 -9.456609934568405151e-02 1.045950651168823242e-01 -1.460907757282257080e-01 1.585394591093063354e-01 2.052714228630065918e-01 -1.532952934503555298e-01 -4.561209678649902344e-02 1.684531122446060181e-01 6.891886144876480103e-02 -8.726581931114196777e-02 2.555838823318481445e-01 2.505108714103698730e-01 -1.337068676948547363e-01 3.257499635219573975e-01 -2.665094137191772461e-01 -8.639924228191375732e-02 1.096314340829849243e-01 3.275576233863830566e-02 4.913103580474853516e-02
-3.516348004341125488e-01 2.637299299240112305e-01 6.497278064489364624e-02 1.737011247314512730e-03 -1.611485779285430908e-01 -1.516935974359512329e-02 -1.312612593173980713e-01 -1.907013952732086182e-01 3.494969606399536133e-01 7.983674854040145874e-02 -1.487186700105667114e-01 1.038215905427932739e-01 2.546939551830291748e-01 -6.253028661012649536e-02 -2.362077981233596802e-01 -1.365727037191390991e-01 -1.349927783012390137e-01 2.157005816698074341e-01 -1.844750344753265381e-01 -3.798851370811462402e-01 1.240154206752777100e-01 2.237358875572681427e-02 -1.605300009250640869e-01 1.834334433078765869e-01 5.459926649928092957e-02 -1.706656515598297119e-01 -8.393022418022155762e-02 2.914192900061607361e-02 1.945896595716476440e-01 9.373640269041061401e-02 6.685816496610641479e-02 9.285046160221099854e-02
-2.674638926982879639e-01 2.523375451564788818e-01 -1.383654773235321045e-01 -1.149570941925048828e-01 1.820230036973953247e-01 6.560869514942169189e-02 -3.667619228363037109e-01 -2.162853442132472992e-02 2.406779080629348755e-01 1.548785269260406494e-01 -1.560919880867004395e-01 2.776085436344146729e-01 8.238943666219711304e-02 1.023666188120841980e-01 4.247688502073287964e-02 -5.716846138238906860e-02 1.112472712993621826e-01 -1.483289152383804321e-01 8.076648414134979248e-02 1.539619117975234985e-01 -9.426280111074447632e-02 1.229265555739402771e-01 -5.999010056257247925e-02 3.499831557273864746e-01 -9.107695519924163818e-02 -2.374106347560882568e-01 -3.198674023151397705e-01 -1.437358260154724121e-01 -1.079076826572418213e-01 -5.227463319897651672e-02 1.609742343425750732e-01 -1.082324162125587463e-01
-1.549203842878341675e-01 -4.225118085741996765e-02 -3.079236298799514771e-02 -1.126988083124160767e-01 2.989850640296936035e-01 -8.012106269598007202e-02 -9.842702001333236694e-02 -2.097887992858886719e-01 3.146265149116516113e-01 -3.378289565443992615e-02 5.571039859205484390e-03 3.031277060508728027e-01 2.048618718981742859e-02 1.814938634634017944e-01 2.515241205692291260e-01 2.177923917770385742e-01 9.894366562366485596e-02 1.680007874965667725e-01 -2.110893577337265015e-01 1.680472306907176971e-02 1.877390593290328979e-01 1.371991634368896484e-01 1.674163937568664551e-01 1.925812065601348877e-01 1.295615881681442261e-01 1.740117371082305908e-01 -8.065012097358703613e-02 -1.043547764420509338e-01 8.213094621896743774e-02 1.448880285024642944e-01 4.242486059665679932e-01 -2.687830105423927307e-02
-1.328549981117248535e-01 9.908010065555572510e-02 -5.237553641200065613e-02 8.462250232696533203e-02 -1.332536786794662476e-01 1.975501701235771179e-02 -2.318183630704879761e-01 -2.221254408359527588e-01 4.161669611930847168e-01 1.072653830051422119e-01 -2.635969407856464386e-02 -1.527667697519063950e-02 -7.072550803422927856e-02 1.956810802221298218e-01 7.024808786809444427e-03 1.101337373256683350e-01 -2.104727029800415039e-01 -6.007819436490535736e-03 -1.250592619180679321e-01 2.093065232038497925e-01 5.486252903938293457e-02 -6.998224556446075439e-02 -1.821355819702148438e-01 3.695952594280242920e-01 -1.776280999183654785e-01 -4.581130668520927429e-02 3.410170599818229675e-02 -4.454064071178436279e-01 2.584843039512634277e-01 -7.189337164163589478e-02 1.101705506443977356e-01 3.892887756228446960e-02
-1.983981132507324219e-01 -2.584843933582305908e-01 -2.517314068973064423e-02 7.578851282596588135e-02 -3.610050678253173828e-02 -1.582479923963546753e-01 -4.471538215875625610e-02 -7.644866406917572021e-02 3.322204947471618652e-02 7.451156526803970337e-02 -2.508264966309070587e-02 3.640682697296142578e-01 2.511593997478485107e-01 3.409217894077301025e-01 1.500300318002700806e-01 -2.427317947149276733e-01 -3.176583349704742432e-01 8.066068589687347412e-02 -6.648763269186019897e-02 2.278030514717102051e-01 1.066793575882911682e-01 1.311606764793395996e-01 -1.233905181288719177e-01 2.485148459672927856e-01 9.278841316699981689e-02 1.048018336296081543e-01 -2.451394200325012207e-01 -4.287797491997480392e-03 -1.896232068538665771e-01 1.125991046428680420e-01 1.772867590188980103e-01 -1.536962538957595825e-01
2.808237448334693909e-02 2.215562202036380768e-02 -3.349592909216880798e-02 -2.668544091284275055e-02 2.591078877449035645e-01 -1.076124832034111023e-01 -3.975544869899749756e-01 -3.865363895893096924e-01 2.240854054689407349e-01 5.739257112145423889e-02 1.019374281167984009e-01 2.538298070430755615e-01 1.206483598798513412e-02 9.706306457519531250e-02 1.268791556358337402e-01 2.045577764511108398e-02 1.337302103638648987e-02 1.925557255744934082e-01 -2.759403288364410400e-01 -1.132628917694091797e-01 -9.055379778146743774e-02 1.655650697648525238e-02 2.194369286298751831e-01 1.863892972469329834e-01 2.099131420254707336e-02 -6.344132591038942337e-03 -3.181808292865753174e-01 -4.409698024392127991e-02 7.264315336942672729e-02 -2.122251689434051514e-02 3.196645677089691162e-01 1.646916568279266357e-01
-2.537290453910827637e-01 -3.123745787888765335e-03 -5.477192252874374390e-02 1.610199660062789917e-01 -7.174623757600784302e-02 9.824483841657638550e-02 -1.116839144378900528e-02 -1.741041839122772217e-01 3.977423310279846191e-01 -1.508789062500000000e-01 -1.664963811635971069e-01 1.650873273611068726e-01 3.062291145324707031e-01 -9.011337161064147949e-02 1.775170862674713135e-02 4.179880023002624512e-02 -1.387247890233993530e-01 -8.012863248586654663e-02 1.337416842579841614e-02 -5.542373284697532654e-02 4.949142038822174072e-02 1.484498828649520874e-01 1.686971038579940796e-01 2.980036437511444092e-01 2.532597184181213379e-01 -6.800512783229351044e-03 -1.313973218202590942e-01 -2.041205316781997681e-01 2.732564806938171387e-01 -3.792407512664794922e-01 -3.315933421254158020e-02 9.040859341621398926e-02
-2.115691900253295898e-01 -1.598204113543033600e-02 2.419295161962509155e-01 1.664926484227180481e-02 -3.834067145362496376e-03 -1.491502970457077026e-01 -1.787506192922592163e-01 9.579434245824813843e-02 2.784171402454376221e-01 -2.188568711280822754e-01 -3.267777711153030396e-02 1.728549972176551819e-02 3.343334794044494629e-01 -9.075663983821868896e-02 5.952775105834007263e-02 -3.468170762062072754e-01 -1.078992709517478943e-01 -7.273360341787338257e-02 -1.023600250482559204e-01 5.032081902027130127e-02 5.656280741095542908e-02 1.734362393617630005e-01 -1.005783304572105408e-01 1.555530875921249390e-01 1.068730279803276062e-01 1.040816381573677063e-01 -1.497010439634323120e-01 -1.804303079843521118e-01 3.106153905391693115e-01 -2.864246964454650879e-01 3.169957101345062256e-01 -9.166642278432846069e-02
-7.891831547021865845e-02 3.184454888105392456e-02 -1.358132436871528625e-02 3.968243002891540527e-01 -1.204758808016777039e-01 -1.248031333088874817e-01 -1.552300602197647095e-01 -2.209050506353378296e-01 3.203754425048828125e-01 -1.767308712005615234e-01 1.002709046006202698e-01 2.677561342716217041e-01 -2.026555687189102173e-01 2.292586863040924072e-01 -5.167597532272338867e-02 8.716411888599395752e-02 -1.033744513988494873e-01 5.815742164850234985e-02 -2.060033529996871948e-01 1.370196789503097534e-02 -5.037552118301391602e-02 4.924146831035614014e-02 -1.685599833726882935e-01 2.359511256217956543e-01 -3.715853020548820496e-02 1.084003821015357971e-01 -8.227743953466415405e-02 -4.028388857841491699e-01 1.016743183135986328e-01 4.120057914406061172e-03 2.305712997913360596e-01 -1.454652100801467896e-01
-4.925104379653930664e-01 3.545839190483093262e-01 -2.596657536923885345e-02 2.594858594238758087e-02 1.049121245741844177e-01 7.633328437805175781e-02 6.268628686666488647e-02 -3.196316957473754883e-01 9.539628773927688599e-02 1.805297136306762695e-01 -7.125624269247055054e-02 3.060213625431060791e-01 -7.660926133394241333e-02 2.410547584295272827e-01 1.024208590388298035e-01 8.106352761387825012e-03 -1.708833267912268639e-03 1.096487343311309814e-01 -8.490353822708129883e-02 1.839576214551925659e-01 -2.662888765335083008e-01 5.394114926457405090e-02 5.509023740887641907e-02 1.503673642873764038e-01 -8.886203169822692871e-02 -2.350329011678695679e-01 -9.374795109033584595e-02 -1.819515973329544067e-01 1.372417509555816650e-01 -9.204376488924026489e-02 4.010364040732383728e-02 7.740523666143417358e-02
-2.462361752986907959e-01 -5.501518771052360535e-02 7.548812031745910645e-02 1.178360879421234131e-01 -2.028410695493221283e-02 7.285673916339874268e-02 -4.331317171454429626e-02 -3.906176090240478516e-01 4.579870998859405518e-01 -2.400973998010158539e-02 1.245042830705642700e-01 1.658282279968261719e-01 1.430667657405138016e-02 3.975143656134605408e-03 8.506455272436141968e-02 -3.064727783203125000e-01 -1.919688880443572998e-01 1.709763705730438232e-01 -3.522334098815917969e-01 3.867795690894126892e-02 5.003333836793899536e-02 -1.336539629846811295e-02 9.707297384738922119e-02 6.375419348478317261e-02 -1.100830584764480591e-01 -3.029406368732452393e-01 -7.940450310707092285e-02 -1.796911656856536865e-02 7.238280493766069412e-03 6.891791522502899170e-02 -8.349917083978652954e-02 -2.678733170032501221e-01
-1.682101041078567505e-01 1.222842559218406677e-01 -8.495030552148818970e-02 -6.242033839225769043e-02 2.327591329813003540e-01 -1.391665786504745483e-01 1.652417331933975220e-02 -1.452764868736267090e-01 3.459290787577629089e-02 1.883813142776489258e-01 -9.965741774067282677e-04 4.272120893001556396e-01 1.067952811717987061e-01 4.381781220436096191e-01 -1.750463247299194336e-02 -1.361763328313827515e-01 1.560426354408264160e-01 1.335716843605041504e-01 -2.774566113948822021e-01 3.593463823199272156e-02 -1.013283804059028625e-01 8.025150001049041748e-02 1.513566076755523682e-01 2.651737630367279053e-01 -1.881361305713653564e-01 -2.589361509308218956e-03 3.957359492778778076e-02 -2.519977986812591553e-01 1.219076570123434067e-02 -1.833998714573681355e-03 1.049006581306457520e-01 -2.593080401420593262e-01
-3.229278624057769775e-01 -9.949823468923568726e-02 -3.284101188182830811e-02 1.447539925575256348e-01 2.405840754508972168e-01 7.462347298860549927e-02 6.145738065242767334e-02 -2.256447374820709229e-01 2.982772886753082275e-01 1.121993809938430786e-01 -6.428032368421554565e-02 3.746188580989837646e-01 7.543599605560302734e-02 -7.796869147568941116e-03 -1.034920476377010345e-02 -2.968707308173179626e-02 -4.529373254626989365e-03 2.973659709095954895e-02 1.677353680133819580e-01 -3.512060642242431641e-02 1.826487034559249878e-01 9.973409026861190796e-02 -1.978431046009063721e-01 3.747117519378662109e-01 2.048334106802940369e-02 1.604835242033004761e-01 -3.589540123939514160e-01 -1.068651676177978516e-01 -1.180305778980255127e-01 -1.519149243831634521e-01 1.890750974416732788e-01 -2.326633781194686890e-02
-3.370785713195800781e-01 9.137656539678573608e-02 3.861171007156372070e-02 5.379284173250198364e-02 3.268769755959510803e-02 8.099631220102310181e-02 -2.838323712348937988e-01 9.032122045755386353e-02 2.333872914314270020e-01 -3.228917419910430908e-01 -4.306687787175178528e-02 1.120526045560836792e-01 6.006520614027976990e-02 1.118532270193099976e-01 -5.992514640092849731e-02 -1.732050180435180664e-01 -2.946739792823791504e-01 3.905726969242095947e-02 7.470963150262832642e-02 1.698948442935943604e-01 1.904996186494827271e-01 1.328215301036834717e-01 -1.008789166808128357e-01 3.414143025875091553e-01 2.984296977519989014e-01 -4.352392256259918213e-02 -3.464431315660476685e-02 -2.892176210880279541e-01 2.321394234895706177e-01 -5.373131856322288513e-02 -4.618599265813827515e-02 1.275165826082229614e-01
-2.856523990631103516e-01 -2.861927263438701630e-02 -2.885108888149261475e-01 2.417201995849609375e-01 9.110494703054428101e-02 -9.263043105602264404e-02 2.633064612746238708e-02 -1.782049536705017090e-01 2.792386114597320557e-01 -1.319387853145599365e-01 -1.077509950846433640e-02 -6.119068246334791183e-03 1.385724395513534546e-01 -1.391332596540451050e-01 3.629621118307113647e-03 -1.883015502244234085e-03 7.969478517770767212e-02 3.970146775245666504e-01 1.237523742020130157e-02 1.996481269598007202e-01 -1.366253644227981567e-01 8.507204800844192505e-02 -3.216320648789405823e-02 1.588787883520126343e-01 2.048643231391906738e-01 -9.998040273785591125e-03 -3.669776618480682373e-01 4.167746752500534058e-02 1.849538832902908325e-01 -2.095867842435836792e-01 1.994280517101287842e-01 1.998067647218704224e-01
-2.802923023700714111e-01 -1.534038484096527100e-01 3.950219228863716125e-02 3.660342097282409668e-02 -3.212252631783485413e-02 8.751644752919673920e-03 -1.422875225543975830e-01 -2.938623726367950439e-01 3.993697762489318848e-01 -1.121800616383552551e-01 7.528958469629287720e-02 5.835229903459548950e-02 7.803151756525039673e-02 -9.366305172443389893e-02 1.814883202314376831e-01 -4.218100011348724365e-01 -1.791280806064605713e-01 1.150631457567214966e-01 -3.974385261535644531e-01 4.640265181660652161e-02 -8.895476162433624268e-02 6.999239325523376465e-02 3.680686000734567642e-03 1.454515308141708374e-01 -2.171797864139080048e-02 -2.460043579339981079e-01 3.960456699132919312e-02 1.083118245005607605e-01 6.261133402585983276e-02 5.414434149861335754e-02 -3.358347341418266296e-03 -2.446326017379760742e-01
-3.249166309833526611e-01 -1.200414374470710754e-01 -8.353602886199951172e-02 1.775070577859878540e-01 6.123334541916847229e-02 1.893647611141204834e-01 5.949299316853284836e-03 -3.227237761020660400e-01 1.359045207500457764e-01 -2.688202634453773499e-02 -1.921329349279403687e-01 1.619023680686950684e-01 2.149849385023117065e-01 -7.559684664011001587e-02 1.864293031394481659e-02 -2.952938973903656006e-01 -1.606520861387252808e-01 -5.510260537266731262e-02 -8.102684468030929565e-02 9.933002293109893799e-02 1.586057394742965698e-01 3.424326181411743164e-01 -1.063939705491065979e-01 3.239731490612030029e-01 -6.855508312582969666e-03 1.320088654756546021e-01 -1.968939304351806641e-01 -1.121097244322299957e-02 -1.010842919349670410e-01 -3.414561972022056580e-03 3.085381984710693359e-01 -1.008709669113159180e-01
-7.697597146034240723e-02 7.797032594680786133e-02 -2.929016649723052979e-01 -2.546888217329978943e-02 8.056391961872577667e-03 -2.011322677135467529e-01 7.116630673408508301e-03 -7.988794893026351929e-02 3.907089307904243469e-02 3.155726939439773560e-02 4.356543719768524170e-02 1.268381923437118530e-01 2.942946553230285645e-01 2.551296651363372803e-01 4.496865347027778625e-02 -1.827935725450515747e-01 1.013401672244071960e-01 -7.111931592226028442e-02 -1.460219025611877441e-01 -2.155003994703292847e-01 2.390451282262802124e-01 -6.630159914493560791e-02 -5.519174039363861084e-02 3.910317420959472656e-01 2.858656272292137146e-02 -1.234601363539695740e-01 -2.901824116706848145e-01 -1.124917180277407169e-03 -9.541214443743228912e-03 -1.712202429771423340e-01 3.447582721710205078e-01 -3.128024339675903320e-01
-1.948435753583908081e-01 2.678312957286834717e-01 -8.847795426845550537e-02 -1.887893676757812500e-02 -5.972851812839508057e-02 -8.158723264932632446e-02 6.476534903049468994e-02 -2.142286151647567749e-01 4.166336059570312500e-01 -3.005343116819858551e-02 -2.625665254890918732e-02 2.465282231569290161e-01 2.886135280132293701e-01 -5.213027354329824448e-03 -1.425442844629287720e-01 -3.232102096080780029e-01 -3.709467649459838867e-01 1.405418962240219116e-01 7.137327920645475388e-03 -1.785178333520889282e-01 2.064716964960098267e-01 4.108591750264167786e-02 -1.307230889797210693e-01 1.184504926204681396e-01 2.522389590740203857e-01 -9.690153412520885468e-03 1.577504873275756836e-01 -1.292678415775299072e-01 7.799290865659713745e-02 1.771111413836479187e-02 2.430027537047863007e-02 -2.706630900502204895e-02
2.382055222988128662e-01 -1.273211836814880371e-01 -2.231930643320083618e-01 -2.253341674804687500e-02 1.201522070914506912e-02 2.483212016522884369e-02 -2.335972040891647339e-01 -3.245340883731842041e-01 3.958320021629333496e-01 1.200238149613142014e-02 1.840136647224426270e-01 1.375396829098463058e-02 1.232450976967811584e-01 2.438969910144805908e-01 -1.029193028807640076e-01 -2.737109363079071045e-01 1.488008946180343628e-01 -4.022107645869255066e-02 1.405733637511730194e-02 9.948864579200744629e-03 1.895628273487091064e-01 1.699270755052566528e-01 3.271670266985893250e-02 4.553303122520446777e-01 -3.388633579015731812e-02 -1.689747422933578491e-01 -1.032870262861251831e-01 -3.150675073266029358e-02 4.977020248770713806e-02 7.412236183881759644e-02 1.324812322854995728e-01 -2.941970899701118469e-02
3.463695198297500610e-02 4.253399670124053955e-01 -1.935474425554275513e-01 -2.221959270536899567e-02 -2.729338128119707108e-03 -2.360976338386535645e-01 -1.859935373067855835e-01 -6.641056388616561890e-02 3.002111315727233887e-01 4.657095298171043396e-02 3.433316200971603394e-02 1.542461663484573364e-01 2.020369470119476318e-01 1.622546911239624023e-01 -8.026289939880371094e-02 -3.349979519844055176e-01 8.069300651550292969e-02 -2.148825861513614655e-02 7.427447289228439331e-02 -7.027900218963623047e-02 -2.244608551263809204e-01 2.004670202732086182e-01 -1.137240007519721985e-01 -8.037396520376205444e-02 1.885889023542404175e-01 4.043652862310409546e-02 -2.806446850299835205e-01 -2.202351391315460205e-01 8.679763227701187134e-02 -2.097202539443969727e-01 1.967100948095321655e-01 5.648892372846603394e-03
-8.507071435451507568e-02 2.113466858863830566e-01 -2.277553826570510864e-01 -1.424253880977630615e-01 -1.265194714069366455e-01 -1.843621581792831421e-01 -3.488379120826721191e-01 -7.697892934083938599e-02 2.385037690401077271e-01 6.436727941036224365e-02 2.001334577798843384e-01 2.193480879068374634e-01 -1.866914629936218262e-01 3.295774757862091064e-02 5.677730590105056763e-02 -2.830034792423248291e-01 1.961105316877365112e-02 1.827894747257232666e-01 -5.474382638931274414e-02 1.754320412874221802e-01 1.909902989864349365e-01 1.913443058729171753e-01 -2.659094929695129395e-01 8.285126835107803345e-02 -1.613753587007522583e-01 -1.508252918720245361e-01 -1.159648224711418152e-01 -8.722584694623947144e-02 1.865800917148590088e-01 1.521007250994443893e-02 2.373803108930587769e-01 -2.245166152715682983e-01
-4.462091922760009766e-01 -8.852237462997436523e-02 -1.834973543882369995e-01 1.018616557121276855e-01 -8.180441334843635559e-03 -1.097594052553176880e-01 -1.684247702360153198e-01 -3.799680471420288086e-01 2.619684860110282898e-02 -7.473448663949966431e-02 1.571786254644393921e-01 1.158355996012687683e-01 2.369437813758850098e-01 -2.791555821895599365e-01 -9.677083790302276611e-02 -1.666256040334701538e-01 2.983628809452056885e-01 8.322375267744064331e-02 -3.231472074985504150e-01 9.387946128845214844e-02 -5.144675821065902710e-02 -4.255433008074760437e-02 3.212058218196034431e-03 1.179842278361320496e-01 1.361951883882284164e-02 -1.458732932806015015e-01 1.708604395389556885e-01 -1.876822263002395630e-01 1.674944907426834106e-01 6.620892137289047241e-02 1.587722450494766235e-02 -4.918494448065757751e-02
-2.701810896396636963e-01 1.065306514501571655e-01 -1.103297546505928040e-01 3.022096157073974609e-01 7.895039767026901245e-02 -1.271202117204666138e-01 6.582316011190414429e-02 -2.165812849998474121e-01 2.605443596839904785e-01 -1.641890853643417358e-01 -7.187890820205211639e-03 4.258533194661140442e-02 2.518534064292907715e-01 -2.451743781566619873e-01 -3.581245616078376770e-02 -9.584995917975902557e-03 -6.375446170568466187e-02 4.067272245883941650e-01 -8.427008241415023804e-02 1.617597490549087524e-01 -1.657102108001708984e-01 1.573936827480792999e-02 -5.392571166157722473e-02 2.053018957376480103e-01 1.128498762845993042e-01 3.091261535882949829e-02 -3.646908104419708252e-01 -3.846455737948417664e-02 9.478205442428588867e-02 -1.934820562601089478e-01 1.627827286720275879e-01 1.424255669116973877e-01
-2.754949927330017090e-01 1.253506243228912354e-01 7.850872725248336792e-02 2.984237074851989746e-01 1.268822699785232544e-01 -1.992203295230865479e-01 -3.292642533779144287e-01 -5.636416748166084290e-02 4.383940696716308594e-01 1.886108070611953735e-01 2.456488646566867828e-02 1.129462420940399170e-01 -4.939914494752883911e-02 2.542389333248138428e-01 1.150286272168159485e-01 6.215199455618858337e-02 -9.018171578645706177e-03 9.519468247890472412e-02 -1.489402204751968384e-01 1.427420079708099365e-01 -1.133923828601837158e-01 2.585328370332717896e-02 -1.136382743716239929e-01 6.424605846405029297e-02 -6.017795577645301819e-02 -6.285922601819038391e-03 -2.176494896411895752e-01 -1.849151402711868286e-01 1.201974153518676758e-01 -1.836586445569992065e-01 2.210000604391098022e-01 -2.366008460521697998e-01
-1.458993256092071533e-01 -1.493999660015106201e-01 -3.893715441226959229e-01 -1.107314005494117737e-01 -1.135753318667411804e-01 1.516370195895433426e-02 -2.149412184953689575e-01 4.264859482645988464e-02 3.006551861763000488e-01 1.649953871965408325e-01 1.721491217613220215e-01 3.222542107105255127e-01 8.686622977256774902e-02 -2.011833526194095612e-02 -5.257614422589540482e-03 -2.637054920196533203e-01 -4.445080086588859558e-02 3.533616364002227783e-01 -2.747003734111785889e-01 -4.562742263078689575e-02 -2.443552911281585693e-01 -1.183464899659156799e-01 -2.759106084704399109e-02 2.124900221824645996e-01 -1.703599989414215088e-01 1.420381367206573486e-01 3.561826795339584351e-02 -8.033398538827896118e-02 2.243024669587612152e-02 -3.306569159030914307e-02 1.346076186746358871e-02 -1.415846943855285645e-01
-3.045270740985870361e-01 2.682095766067504883e-02 8.062892011366784573e-04 6.610812246799468994e-02 7.060455530881881714e-02 -1.225495059043169022e-02 -1.305918395519256592e-01 -3.960420787334442139e-01 3.636100888252258301e-01 3.212002292275428772e-02 5.599077045917510986e-02 2.927076816558837891e-02 1.118064969778060913e-01 -4.169611260294914246e-02 2.323638200759887695e-01 -3.127176761627197266e-01 -8.299269527196884155e-02 2.314650267362594604e-01 -3.359097838401794434e-01 3.650335595011711121e-02 -2.384387701749801636e-01 2.527487836778163910e-02 -6.672843545675277710e-02 1.540356874465942383e-01 -1.113954633474349976e-01 -2.726531922817230225e-01 -1.817934773862361908e-02 7.015123963356018066e-02 1.615066677331924438e-01 1.232243701815605164e-01 -1.141986921429634094e-01 -1.151532456278800964e-01
7.577530294656753540e-02 3.901482373476028442e-02 -1.068715471774339676e-02 6.336335092782974243e-02 1.792247295379638672e-01 -1.419994398020207882e-03 -2.197318077087402344e-01 -4.722759127616882324e-01 1.371611803770065308e-01 -1.335248500108718872e-01 1.178314816206693649e-02 2.003839910030364990e-01 1.028924286365509033e-01 -7.732226978987455368e-03 1.772285997867584229e-01 -1.357929557561874390e-01 -2.325367555022239685e-02 1.485696732997894287e-01 -2.909049987792968750e-01 1.827161572873592377e-02 3.274046629667282104e-02 -4.734845831990242004e-02 1.489510834217071533e-01 1.407634615898132324e-01 6.138818804174661636e-03 -1.426226198673248291e-01 -2.767886519432067871e-01 -1.150714382529258728e-01 9.666845947504043579e-02 4.987796768546104431e-02 3.869860470294952393e-01 3.507347404956817627e-01
-1.169733405113220215e-01 9.154862724244594574e-03 -3.697219192981719971e-01 7.536136079579591751e-03 1.816201061010360718e-01 -1.534283459186553955e-01 -2.828984260559082031e-01 8.753540366888046265e-02 2.435105443000793457e-01 -8.674888312816619873e-02 2.889887988567352295e-02 1.935187131166458130e-01 1.701910942792892456e-01 2.154878899455070496e-02 1.294361352920532227e-01 -2.231782972812652588e-01 1.294547021389007568e-01 1.006331443786621094e-01 2.023057080805301666e-02 2.793669402599334717e-01 -2.776153981685638428e-01 -5.177546292543411255e-02 -1.742518246173858643e-01 2.165841758251190186e-01 1.083053722977638245e-01 -3.862213052343577147e-04 2.744208872318267822e-01 -7.931408286094665527e-02 2.514485418796539307e-01 -3.871345147490501404e-02 1.188691779971122742e-01 -2.638489603996276855e-01
6.402028352022171021e-02 3.108008205890655518e-01 1.182646378874778748e-01 4.397057369351387024e-02 -8.344118297100067139e-02 -2.589053213596343994e-01 -1.802027374505996704e-01 -1.390180140733718872e-01 3.665536269545555115e-02 4.072411730885505676e-02 -1.792862266302108765e-01 1.133679598569869995e-01 3.936839699745178223e-01 2.788088619709014893e-01 1.995845325291156769e-02 -3.855425119400024414e-01 -1.318661570549011230e-01 -9.418436884880065918e-02 -6.619313266128301620e-03 -1.486138701438903809e-01 2.495258487761020660e-02 4.318545386195182800e-02 -1.768897026777267456e-01 2.311280369758605957e-01 9.740103781223297119e-02 -1.600437462329864502e-01 -1.831504106521606445e-01 -1.723689883947372437e-01 2.102965116500854492e-01 -1.825601607561111450e-01 2.587422542273998260e-02 -1.251586079597473145e-01
2.903958037495613098e-02 -5.960348621010780334e-02 2.062483429908752441e-01 2.238415740430355072e-02 -9.119700640439987183e-02 -1.504032909870147705e-01 -2.661561965942382812e-01 -1.355424523353576660e-01 3.968742489814758301e-01 -4.063675005454570055e-04 -2.691604495048522949e-01 3.186757862567901611e-01 1.148460656404495239e-01 -6.677173078060150146e-02 8.574050851166248322e-03 -2.150404751300811768e-01 1.749949604272842407e-01 -1.057117898017168045e-02 -9.531865268945693970e-02 1.560029238462448120e-01 -1.409887671470642090e-01 8.885952085256576538e-02 -5.492104589939117432e-02 4.572021663188934326e-01 2.604732513427734375e-01 3.785950317978858948e-02 4.866829141974449158e-02 1.266901493072509766e-01 1.371485739946365356e-01 3.810375183820724487e-02 1.441190242767333984e-01 6.502906233072280884e-02
-3.246684670448303223e-01 1.787182390689849854e-01 8.317785710096359253e-02 -7.675380259752273560e-02 2.525080442428588867e-01 -2.923396788537502289e-02 -4.598154872655868530e-02 -2.371730357408523560e-01 2.236720323562622070e-01 1.798978298902511597e-01 8.948689699172973633e-02 2.515875101089477539e-01 8.525526523590087891e-02 -5.588747560977935791e-02 8.856166154146194458e-02 4.033198580145835876e-02 3.812634944915771484e-02 -7.107387762516736984e-03 -1.349064856767654419e-01 1.046542599797248840e-01 -2.297800630331039429e-01 1.544096618890762329e-01 -9.895253926515579224e-02 3.221414089202880859e-01 2.664159536361694336e-01 -1.949698328971862793e-01 1.641207188367843628e-02 -9.190239012241363525e-02 3.866654932498931885e-01 3.070292621850967407e-02 6.680414825677871704e-02 2.445724755525588989e-01
-6.435628980398178101e-02 -5.793604254722595215e-02 -9.593347460031509399e-02 -8.274548500776290894e-02 -1.328808367252349854e-01 -2.368565499782562256e-01 -3.003539144992828369e-01 -1.666509658098220825e-01 2.731156945228576660e-01 1.602401882410049438e-01 4.383557438850402832e-01 1.534238010644912720e-01 -1.184537708759307861e-01 4.031554162502288818e-01 1.202402040362358093e-01 -1.997476667165756226e-01 2.794762142002582550e-02 -5.025016888976097107e-02 -6.310825794935226440e-02 -5.103114247322082520e-02 1.437038630247116089e-01 9.413355728611350060e-04 5.897954478859901428e-02 2.161875367164611816e-01 1.250852793455123901e-01 -3.297055140137672424e-02 -1.237761005759239197e-01 -2.361001819372177124e-01 -1.014292836189270020e-01 -1.295889467000961304e-01 1.943284124135971069e-01 6.648167222738265991e-02
5.698277801275253296e-02 -5.031858012080192566e-02 -8.590516448020935059e-02 1.164333149790763855e-01 1.893637031316757202e-01 -1.689533144235610962e-01 -2.155208140611648560e-01 -3.305065929889678955e-01 2.732108831405639648e-01 -2.357992976903915405e-01 2.040960043668746948e-01 1.190771758556365967e-01 -7.603694219142198563e-03 -1.051505729556083679e-01 5.342470109462738037e-02 -3.586861193180084229e-01 7.774232327938079834e-02 1.850586533546447754e-01 -2.603079676628112793e-01 1.479482054710388184e-01 -1.037242859601974487e-01 -1.032098382711410522e-01 1.149360388517379761e-01 -7.772211730480194092e-02 -1.765721589326858521e-01 -1.929834634065628052e-01 -3.019281104207038879e-02 -3.735353350639343262e-01 1.388414949178695679e-01 -2.091800980269908905e-02 1.284066438674926758e-01 9.395521134138107300e-02
-2.806331813335418701e-01 8.122126758098602295e-02 1.183508932590484619e-01 1.315296441316604614e-01 8.037062734365463257e-02 -2.027552016079425812e-02 -2.147942632436752319e-01 -3.820844292640686035e-01 3.469434380531311035e-01 -8.904548734426498413e-02 1.236266791820526123e-01 1.610853374004364014e-01 1.672153547406196594e-02 2.997270226478576660e-02 1.125906109809875488e-01 -4.307579994201660156e-01 -6.606531888246536255e-02 1.422307640314102173e-01 -2.910253405570983887e-01 2.669328264892101288e-02 -1.321192234754562378e-01 1.072228327393531799e-01 2.999771572649478912e-02 9.010215848684310913e-02 -1.442544907331466675e-01 -3.564614355564117432e-01 7.768302410840988159e-02 1.575572416186332703e-02 1.925609260797500610e-02 6.674516201019287109e-02 -7.295373361557722092e-03 -9.164407849311828613e-02
-4.739477038383483887e-01 2.553541362285614014e-01 9.229381382465362549e-02 -1.507493257522583008e-01 1.277844756841659546e-01 -1.980171948671340942e-01 -6.408853828907012939e-02 1.117965877056121826e-01 2.613377571105957031e-01 -7.161578536033630371e-02 -1.026011854410171509e-01 1.506866365671157837e-01 2.683201432228088379e-01 -1.216542534530162811e-02 -6.464228034019470215e-02 -1.679732501506805420e-01 -1.402540057897567749e-01 1.991617530584335327e-01 -2.957816123962402344e-01 -1.821102648973464966e-01 -7.833411544561386108e-02 9.138602763414382935e-02 -1.241591423749923706e-01 1.068893000483512878e-01 1.747480183839797974e-01 -2.860524132847785950e-02 -5.874135717749595642e-02 -7.884210348129272461e-02 2.372880578041076660e-01 2.670542597770690918e-01 5.315649881958961487e-02 -5.286574363708496094e-02
-3.462452441453933716e-02 -1.782991364598274231e-02 -2.190448902547359467e-02 2.475326508283615112e-01 1.536852717399597168e-01 2.526887878775596619e-02 -1.985961198806762695e-01 -4.503515064716339111e-01 7.387712597846984863e-02 5.398041009902954102e-02 6.361798197031021118e-02 1.459214985370635986e-01 2.392923831939697266e-01 6.194945052266120911e-02 1.145666688680648804e-01 -2.197034806013107300e-01 1.526590138673782349e-01 3.966205120086669922e-01 -8.427860587835311890e-02 -7.288763299584388733e-03 2.567251324653625488e-01 -7.492700591683387756e-03 2.628589048981666565e-02 1.309573352336883545e-01 -3.023663535714149475e-02 8.805254846811294556e-02 -1.665966808795928955e-01 -1.375063955783843994e-01 -1.315937638282775879e-01 2.201868295669555664e-01 1.084292456507682800e-01 3.309854865074157715e-01
4.553651902824640274e-03 8.487325906753540039e-02 4.236548393964767456e-02 -1.897441446781158447e-01 -5.620503425598144531e-02 -3.058174550533294678e-01 -3.945802450180053711e-01 -4.347780346870422363e-01 2.325301021337509155e-01 4.432260990142822266e-02 1.200288068503141403e-02 2.850481495261192322e-02 -7.591977715492248535e-02 1.446550935506820679e-01 -1.047597900032997131e-01 -1.805225759744644165e-01 -2.302676625549793243e-02 8.797919005155563354e-02 -9.852216392755508423e-02 1.803167164325714111e-01 5.608049035072326660e-02 -8.550532907247543335e-02 -4.371154680848121643e-02 1.504295915365219116e-01 -2.108504027128219604e-01 1.510575599968433380e-02 -1.025079712271690369e-01 -3.426337838172912598e-01 2.153147459030151367e-01 1.656031608581542969e-01 9.702536463737487793e-02 -2.122456282377243042e-01
-3.618731498718261719e-01 2.869865894317626953e-01 9.975790232419967651e-02 -2.603629976511001587e-02 -1.723218336701393127e-02 -1.582838296890258789e-01 -3.806945085525512695e-01 -2.289739549160003662e-01 7.768530398607254028e-02 5.790711194276809692e-02 2.447289079427719116e-01 2.195636779069900513e-01 -3.686233237385749817e-02 1.648415178060531616e-01 -2.401671409606933594e-01 1.061305031180381775e-01 -6.911606341600418091e-02 1.522898524999618530e-01 -7.135189324617385864e-02 1.771222352981567383e-01 -5.050015076994895935e-02 -7.665689336135983467e-04 -7.956061512231826782e-02 2.311160415410995483e-01 2.356670647859573364e-01 -5.689083784818649292e-02 3.246523439884185791e-01 -2.937095426023006439e-02 1.338398903608322144e-01 -5.624442547559738159e-02 1.248832792043685913e-01 -9.973481297492980957e-02
-3.858344852924346924e-01 2.269802540540695190e-01 -1.138366311788558960e-01 -3.536533936858177185e-02 1.138253659009933472e-01 -1.584336906671524048e-01 -2.058951705694198608e-01 -7.431951165199279785e-02 1.041304022073745728e-01 1.514064371585845947e-01 6.603161990642547607e-02 1.781430840492248535e-01 7.384591549634933472e-02 7.377527654170989990e-02 -1.402527838945388794e-01 8.474475145339965820e-02 -3.733098506927490234e-02 1.613867133855819702e-01 -1.973237544298171997e-01 2.584258615970611572e-01 -1.131518110632896423e-01 3.781972825527191162e-02 2.041634470224380493e-01 3.646254837512969971e-01 2.359250187873840332e-01 -2.073940783739089966e-01 -5.761670414358377457e-03 -1.718592494726181030e-01 1.374088078737258911e-01 2.257281094789505005e-01 -1.227811425924301147e-01 2.379883229732513428e-01
-3.073045611381530762e-01 1.735083758831024170e-01 -2.516366243362426758e-01 2.976646721363067627e-01 -2.463163435459136963e-02 -7.123061269521713257e-02 1.259966939687728882e-01 1.870251260697841644e-02 3.535966873168945312e-01 2.331868559122085571e-01 -8.121794462203979492e-02 1.122417151927947998e-01 2.060349583625793457e-01 2.441383302211761475e-01 -4.747249558568000793e-02 -1.426417827606201172e-01 -2.436016350984573364e-01 6.833110004663467407e-02 8.460449427366256714e-02 1.464505791664123535e-01 3.681815043091773987e-02 2.409616485238075256e-02 1.675647683441638947e-02 2.002600580453872681e-01 2.806814014911651611e-01 -1.096633970737457275e-01 -1.443969011306762695e-01 -1.593880355358123779e-01 -1.474317628890275955e-02 6.371837109327316284e-02 2.217674255371093750e-01 -2.300294935703277588e-01
-1.893176436424255371e-01 2.518157660961151123e-01 -9.389227628707885742e-02 -2.427507378160953522e-02 2.354636974632740021e-02 -1.287746578454971313e-01 -5.849181860685348511e-02 -1.476456820964813232e-01 2.228664010763168335e-01 3.345176205039024353e-02 1.821559816598892212e-01 6.840316206216812134e-02 6.867591291666030884e-02 1.012609302997589111e-01 -2.887512147426605225e-01 4.617471992969512939e-02 -3.434626013040542603e-02 -1.321585569530725479e-02 4.648724570870399475e-02 4.102370440959930420e-01 -2.281791865825653076e-01 1.025542840361595154e-01 -1.901841163635253906e-01 3.336328268051147461e-01 -3.566954657435417175e-02 7.498006522655487061e-02 1.995683833956718445e-02 -2.379810363054275513e-01 3.996884524822235107e-01 -3.451459109783172607e-02 2.233887910842895508e-01 -5.666632577776908875e-02
-1.689330935478210449e-01 2.042949944734573364e-02 -2.885778546333312988e-01 2.523212879896163940e-02 -1.900432556867599487e-01 -1.743373870849609375e-01 1.031530126929283142e-01 -2.811714708805084229e-01 2.590185105800628662e-01 -1.569484360516071320e-02 -1.914332807064056396e-01 1.634816825389862061e-01 2.992252707481384277e-01 1.403862535953521729e-01 4.248063638806343079e-02 -3.179935216903686523e-01 -3.376609683036804199e-01 2.398852258920669556e-01 -7.754755765199661255e-02 2.238682284951210022e-02 2.039654925465583801e-02 -2.410550415515899658e-01 -1.348590105772018433e-01 3.883962705731391907e-02 1.934619843959808350e-01 1.210907474160194397e-01 3.035388700664043427e-02 -2.247547060251235962e-01 2.825217507779598236e-02 -1.271015256643295288e-01 5.002097412943840027e-02 -9.364239871501922607e-02
-3.689383566379547119e-01 6.760247796773910522e-02 -8.536124974489212036e-02 -1.099359244108200073e-01 -6.076925620436668396e-02 -1.831845380365848541e-02 -2.369676530361175537e-02 -6.348843127489089966e-02 3.087005913257598877e-01 1.665108650922775269e-02 2.820501625537872314e-01 9.608408808708190918e-02 4.858855530619621277e-02 1.524858772754669189e-01 -2.817316949367523193e-01 -3.113581240177154541e-02 -2.122580856084823608e-01 1.060215607285499573e-01 8.184870332479476929e-02 1.505711227655410767e-01 -4.658255353569984436e-02 -1.461348831653594971e-01 7.992568612098693848e-02 3.090061545372009277e-01 1.926797777414321899e-01 -1.568668037652969360e-01 2.359782811254262924e-03 -4.274865388870239258e-01 1.961349546909332275e-01 2.250234596431255341e-02 2.020607590675354004e-01 7.522259652614593506e-02
-5.550728365778923035e-02 -1.477969884872436523e-01 -1.795378327369689941e-01 -1.586685180664062500e-01 -1.823426634073257446e-01 -1.699467003345489502e-01 -2.139277756214141846e-01 -2.998632192611694336e-01 3.649016022682189941e-01 1.041739508509635925e-01 2.814907431602478027e-01 5.724162980914115906e-02 -6.687267124652862549e-02 3.274904489517211914e-01 1.967335641384124756e-01 -1.780748516321182251e-01 4.763865470886230469e-02 -1.168199107050895691e-01 -1.391133479773998260e-02 -3.707847092300653458e-03 1.024698466062545776e-01 5.788297951221466064e-02 -1.347363442182540894e-01 2.937702238559722900e-01 1.026636138558387756e-01 1.260614395141601562e-01 -1.831062436103820801e-01 -2.652570903301239014e-01 -5.830518528819084167e-02 4.402233287692070007e-03 2.073076814413070679e-01 -7.160593755543231964e-03
-2.357218265533447266e-01 -7.452412974089384079e-03 -1.020580306649208069e-01 1.274912953376770020e-01 -3.298303112387657166e-02 -7.870287448167800903e-02 1.888134926557540894e-01 -1.256573051214218140e-01 3.392820060253143311e-01 -2.928425669670104980e-01 -6.955203413963317871e-02 3.709346055984497070e-02 4.539697244763374329e-02 2.084368281066417694e-02 1.486351490020751953e-01 -1.948691755533218384e-01 -2.286900393664836884e-02 3.629397153854370117e-01 -1.218247041106224060e-01 1.198794767260551453e-01 -3.938183560967445374e-02 1.080600395798683167e-01 -6.296284496784210205e-02 4.067507684230804443e-01 1.565041691064834595e-01 9.668971598148345947e-02 -3.333400189876556396e-01 -8.492062240839004517e-02 7.761626690626144409e-02 -4.977764934301376343e-02 -1.945896446704864502e-02 2.901622056961059570e-01
-7.017333805561065674e-02 -4.463298246264457703e-02 -2.310988754034042358e-01 2.730867825448513031e-02 -2.030610889196395874e-01 -2.088886350393295288e-01 1.110333278775215149e-01 -2.482497990131378174e-01 2.273509949445724487e-01 9.837585687637329102e-02 -1.104221642017364502e-01 1.721845269203186035e-01 3.575698435306549072e-01 1.167177688330411911e-02 -1.595878601074218750e-02 -3.628926277160644531e-01 -1.889366507530212402e-01 3.089295923709869385e-01 8.374711871147155762e-02 -5.615118891000747681e-02 -9.196324646472930908e-02 -1.585114300251007080e-01 -9.109613299369812012e-02 2.237738855183124542e-02 2.020947039127349854e-01 1.488990783691406250e-01 5.923502519726753235e-02 -3.197160959243774414e-01 3.510191291570663452e-02 -1.605924069881439209e-01 1.465564370155334473e-01 -1.266364604234695435e-01
1.374871283769607544e-01 2.009573280811309814e-01 -9.406232088804244995e-02 -3.312681615352630615e-02 9.048225730657577515e-02 -4.583130776882171631e-01 -3.079456984996795654e-01 -2.611746191978454590e-01 2.173617482185363770e-01 1.230721622705459595e-01 -4.201761260628700256e-02 2.347611933946609497e-01 3.315050527453422546e-02 8.373378962278366089e-02 -1.254895925521850586e-01 -2.319035828113555908e-01 -4.885400086641311646e-02 2.941302582621574402e-02 4.604164045304059982e-03 -1.573165357112884521e-01 -1.482513844966888428e-01 1.674850136041641235e-01 -2.274262309074401855e-01 9.930153191089630127e-02 1.081835925579071045e-01 4.423930868506431580e-02 2.503970824182033539e-02 -3.460163772106170654e-01 6.369429081678390503e-02 1.522518321871757507e-02 1.601860970258712769e-01 2.213163673877716064e-01
-1.388742625713348389e-01 -2.677910961210727692e-02 -3.638660907745361328e-02 5.688291043043136597e-02 2.253320813179016113e-01 -4.775277152657508850e-02 -1.543568968772888184e-01 -4.497855305671691895e-01 4.288594722747802734e-01 -1.350837498903274536e-01 9.215124696493148804e-02 8.710728585720062256e-02 3.980136290192604065e-02 9.436470270156860352e-02 7.913469523191452026e-02 -3.344390988349914551e-01 -2.357483804225921631e-01 8.309540152549743652e-02 -4.138804078102111816e-01 9.920796379446983337e-03 -6.397051364183425903e-02 1.166994497179985046e-02 1.488189548254013062e-01 4.826012626290321350e-02 -8.648259565234184265e-03 -2.527539730072021484e-01 -2.515965513885021210e-02 -8.287006989121437073e-03 6.255658715963363647e-02 2.179551310837268829e-02 1.711750403046607971e-03 -1.332918107509613037e-01
-4.262033700942993164e-01 3.192397356033325195e-01 -2.553110718727111816e-01 -1.139858514070510864e-01 -2.395641058683395386e-02 1.018400490283966064e-01 8.758115768432617188e-02 -1.145229488611221313e-01 2.432537674903869629e-01 -7.812117040157318115e-02 2.432263493537902832e-01 1.480368226766586304e-01 1.197943165898323059e-01 2.385919541120529175e-02 -1.701319515705108643e-01 -2.108382284641265869e-01 -2.053495049476623535e-01 1.496758610010147095e-01 -2.001600116491317749e-01 1.391400694847106934e-01 1.416972875595092773e-01 -2.456519566476345062e-02 -1.074555814266204834e-01 4.083800688385963440e-02 3.706582486629486084e-01 8.525154739618301392e-02 -8.109223097562789917e-02 -2.348976768553256989e-02 2.275134669616818428e-03 -2.445111572742462158e-01 -4.822641611099243164e-02 -8.430989459156990051e-03
-1.095041185617446899e-01 4.788148775696754456e-02 -2.935719490051269531e-01 -2.892844974994659424e-01 -1.474793702363967896e-01 4.385514557361602783e-02 -2.637538015842437744e-01 2.167527563869953156e-02 1.863509863615036011e-01 1.413732580840587616e-02 1.049365922808647156e-01 4.056475162506103516e-01 1.513417959213256836e-01 7.522718608379364014e-02 7.740122079849243164e-02 -2.964612543582916260e-01 -9.765883907675743103e-03 3.594038188457489014e-01 -2.658770084381103516e-01 4.368213936686515808e-02 -1.932844333350658417e-02 -1.922471076250076294e-01 4.130616784095764160e-02 2.271557599306106567e-01 -1.554567813873291016e-01 9.593353420495986938e-02 -1.056194081902503967e-01 -8.155827224254608154e-02 9.384677559137344360e-02 2.881904132664203644e-02 -5.277714878320693970e-02 -1.819365918636322021e-01
-1.777402311563491821e-01 2.022737562656402588e-01 5.299037322402000427e-02 3.614755868911743164e-01 1.309219468384981155e-02 -8.915486186742782593e-02 -9.670799970626831055e-02 -1.379240155220031738e-01 2.731405198574066162e-01 1.184404827654361725e-02 -1.560411900281906128e-01 1.226133778691291809e-01 1.240891888737678528e-01 2.102013677358627319e-01 -5.626007169485092163e-02 -4.127665609121322632e-02 -5.369291082024574280e-02 5.768092349171638489e-03 -1.469221115112304688e-01 -6.568678468465805054e-02 -2.167723327875137329e-01 -3.516466170549392700e-02 -2.847894132137298584e-01 3.188305497169494629e-01 1.147516295313835144e-01 -3.560858964920043945e-01 -1.108810529112815857e-01 -3.033219277858734131e-02 1.593875288963317871e-01 -1.825134754180908203e-01 1.968015432357788086e-01 -2.617580890655517578e-01
6.168596446514129639e-02 1.097660735249519348e-01 8.614663779735565186e-02 -7.503996789455413818e-02 2.932956218719482422e-01 -5.032144486904144287e-03 -7.874456793069839478e-02 -4.039137363433837891e-01 3.887516856193542480e-01 -4.936268553137779236e-03 1.500579994171857834e-02 6.616469472646713257e-02 1.447501629590988159e-01 3.499928116798400879e-01 2.144276648759841919e-01 -5.801971256732940674e-02 1.802370138466358185e-02 2.258892804384231567e-01 -2.445484399795532227e-01 -6.605531275272369385e-02 5.368240922689437866e-02 1.790533363819122314e-01 -2.954063415527343750e-01 1.609475761651992798e-01 1.225551366806030273e-01 -1.469533890485763550e-01 -1.442564185708761215e-03 -1.095083504915237427e-01 2.047402262687683105e-01 8.311778306961059570e-03 -5.243874713778495789e-02 1.008733659982681274e-01
1.101059373468160629e-02 2.867805361747741699e-01 -1.300290822982788086e-01 2.140079624950885773e-02 1.322057247161865234e-01 -1.351408809423446655e-01 -3.250430896878242493e-02 -5.126265883445739746e-01 1.113742440938949585e-01 -1.933764964342117310e-01 3.854566439986228943e-02 1.736909151077270508e-01 1.587430834770202637e-01 -1.512027382850646973e-01 -4.446619749069213867e-02 -3.007533848285675049e-01 7.617820799350738525e-02 1.106512174010276794e-01 -1.638396382331848145e-01 9.167528897523880005e-02 1.807191818952560425e-01 1.490777451545000076e-02 1.802477836608886719e-01 1.323628872632980347e-01 1.707212328910827637e-01 -1.778013855218887329e-01 1.744408905506134033e-01 -1.410471927374601364e-02 3.337999582290649414e-01 -9.375474601984024048e-02 7.740998268127441406e-02 -1.580002456903457642e-01
-4.346938803791999817e-02 7.652626931667327881e-02 -1.603678017854690552e-01 -2.463032901287078857e-01 -3.340992331504821777e-02 -7.506656646728515625e-02 -4.556651115417480469e-01 -3.957050740718841553e-01 7.390588521957397461e-02 1.871072500944137573e-01 4.611407220363616943e-02 3.104028105735778809e-01 -2.586475759744644165e-02 1.763510704040527344e-02 -5.124447867274284363e-02 -1.134314984083175659e-01 -1.320260167121887207e-01 1.856250464916229248e-01 -5.892854928970336914e-02 7.290808856487274170e-02 1.546668540686368942e-02 -1.508535444736480713e-01 -2.096069008111953735e-01 1.870937943458557129e-01 -1.409987807273864746e-01 -7.853486388921737671e-02 -1.005032211542129517e-01 -3.302536904811859131e-01 1.723674386739730835e-01 1.336376816034317017e-01 1.549412310123443604e-01 -9.082632139325141907e-03
-3.717547357082366943e-01 -1.830309927463531494e-01 -6.960871070623397827e-02 -4.164410009980201721e-02 -2.352146664634346962e-03 -4.524465799331665039e-01 -1.149931550025939941e-02 -3.347334563732147217e-01 1.335364580154418945e-01 -1.373885571956634521e-01 -4.062789306044578552e-02 1.991450786590576172e-01 2.696195244789123535e-01 -7.820591330528259277e-02 -6.919620186090469360e-02 1.149029806256294250e-01 2.571388483047485352e-01 2.186246067285537720e-01 -3.059664666652679443e-01 6.650040159001946449e-04 -7.869802415370941162e-02 8.881234377622604370e-02 3.591819107532501221e-02 -6.658016890287399292e-02 1.363375224173069000e-02 -1.319551467895507812e-01 -5.635937675833702087e-02 -6.649398058652877808e-02 2.225670367479324341e-01 -1.152047142386436462e-01 1.102854683995246887e-01 -5.003606155514717102e-02
-2.947352528572082520e-01 6.133555248379707336e-02 -1.774769276380538940e-01 6.159260123968124390e-02 -2.033018767833709717e-01 -2.449762672185897827e-01 9.124807082116603851e-03 -2.549420595169067383e-01 2.089121192693710327e-01 -5.098330229520797729e-02 -2.233100682497024536e-01 3.313688337802886963e-01 2.433412224054336548e-01 -1.541742533445358276e-01 8.893000334501266479e-02 -2.471573203802108765e-01 -2.722011208534240723e-01 5.045173689723014832e-02 -6.264742929488420486e-03 -8.175182342529296875e-02 1.541860699653625488e-01 2.651077322661876678e-02 -1.674631237983703613e-01 1.267635971307754517e-01 3.557417690753936768e-01 -7.627711445093154907e-02 8.473964780569076538e-02 -1.559382528066635132e-01 1.245157420635223389e-02 1.428449302911758423e-01 9.184316545724868774e-02 -7.031340152025222778e-02
-2.781155407428741455e-01 1.711188405752182007e-01 -4.089071750640869141e-01 6.008985918015241623e-03 -1.689254343509674072e-01 -1.431310772895812988e-01 -2.304191589355468750e-01 -5.823838338255882263e-02 1.853570789098739624e-01 2.536032497882843018e-01 2.789098024368286133e-01 5.107781291007995605e-02 -2.115085572004318237e-01 -6.108851358294487000e-02 1.018236204981803894e-01 -3.171287775039672852e-01 -1.186022534966468811e-01 3.172234594821929932e-01 -5.589184910058975220e-02 6.699282675981521606e-02 -1.958125829696655273e-02 -2.487402707338333130e-01 -1.637007296085357666e-01 2.439410053193569183e-02 -1.417175531387329102e-01 5.906864628195762634e-02 -6.586792320013046265e-02 -1.463322043418884277e-01 -1.153305266052484512e-02 7.666598260402679443e-02 1.216721832752227783e-01 -6.880758795887231827e-03
-2.917533516883850098e-01 -5.373333021998405457e-02 5.918409675359725952e-02 -2.928516268730163574e-02 -5.422900244593620300e-02 -2.498259693384170532e-01 -3.566253930330276489e-02 -3.299530223011970520e-02 3.520632684230804443e-01 2.112066596746444702e-01 1.594208478927612305e-01 3.302748203277587891e-01 -5.653351545333862305e-02 -1.747909039258956909e-01 -1.688466966152191162e-01 -2.053093016147613525e-01 -6.286692619323730469e-02 -1.272802427411079407e-02 1.718997508287429810e-01 9.002881497144699097e-02 1.075697168707847595e-01 -9.008153527975082397e-02 -2.895927242934703827e-02 2.615195810794830322e-01 1.663025915622711182e-01 1.843491196632385254e-01 -3.409249484539031982e-01 -6.194745376706123352e-02 2.205673158168792725e-01 -1.053690072149038315e-02 2.036529220640659332e-02 -2.662436962127685547e-01
-9.308338165283203125e-02 1.721588075160980225e-01 -1.103596389293670654e-01 -1.679815649986267090e-01 -2.423598170280456543e-01 -7.272471487522125244e-02 -3.286471068859100342e-01 -1.013010367751121521e-01 2.500077784061431885e-01 3.587118685245513916e-01 1.363146235235035419e-03 2.635408639907836914e-01 5.483316257596015930e-02 1.735503673553466797e-01 -3.284483775496482849e-02 -2.271117866039276123e-01 -2.142032980918884277e-01 -4.992844536900520325e-02 -3.672688081860542297e-02 -1.856846064329147339e-01 -4.144784063100814819e-02 -3.756847977638244629e-02 -2.969477474689483643e-01 1.031228974461555481e-01 1.635119020938873291e-01 -1.391586214303970337e-01 -2.978008687496185303e-01 -1.744695454835891724e-01 3.064054995775222778e-02 1.674376055598258972e-02 1.992362290620803833e-01 -1.724762655794620514e-02
-3.966966867446899414e-01 5.877670273184776306e-02 -1.808407753705978394e-01 1.530134081840515137e-01 -3.333174064755439758e-02 -1.673465222120285034e-01 1.569721549749374390e-01 -6.398316472768783569e-02 4.507489204406738281e-01 1.807525306940078735e-01 -7.395175844430923462e-02 1.982984319329261780e-02 1.020484715700149536e-01 -1.352496296167373657e-01 -2.598343193531036377e-01 -3.055009245872497559e-01 -3.936789557337760925e-02 2.440457493066787720e-01 1.784649789333343506e-01 1.950980126857757568e-01 1.125132218003273010e-01 -1.051960587501525879e-01 6.236887071281671524e-03 8.352489769458770752e-02 1.561751812696456909e-01 3.080214932560920715e-02 -2.569476664066314697e-01 -5.091979354619979858e-02 -1.259397342801094055e-02 -1.597678512334823608e-01 -8.622520603239536285e-03 -1.116978377103805542e-01
-3.384688496589660645e-01 1.881580799818038940e-01 -1.931075155735015869e-01 -3.779836744070053101e-02 -5.662294104695320129e-02 -2.274458296597003937e-02 -3.001108169555664062e-01 -7.439491152763366699e-02 1.519054770469665527e-01 -1.592359393835067749e-01 7.574357092380523682e-02 1.258579641580581665e-01 2.282059490680694580e-01 -2.414640039205551147e-01 -8.271310478448867798e-02 -1.239261999726295471e-01 1.913953758776187897e-02 6.665120273828506470e-02 9.908702224493026733e-02 2.105782032012939453e-01 -2.835539281368255615e-01 -1.485027372837066650e-01 -2.149709314107894897e-02 2.073162049055099487e-01 -2.076338231563568115e-01 8.761009573936462402e-02 2.823416702449321747e-02 -3.866756260395050049e-01 6.831409037113189697e-02 -1.817941218614578247e-01 2.534495890140533447e-01 3.844071179628372192e-02
-1.200159266591072083e-01 3.212503790855407715e-01 -4.586465191096067429e-03 2.528367042541503906e-01 -5.477929115295410156e-02 -2.352481484413146973e-01 -8.354901522397994995e-02 3.809928148984909058e-02 2.756117582321166992e-01 4.947362467646598816e-03 5.808254331350326538e-02 2.179106026887893677e-01 2.942568361759185791e-01 8.373134583234786987e-02 -1.802143007516860962e-01 -7.528010010719299316e-02 -2.187234908342361450e-01 9.992364794015884399e-02 -8.268655510619282722e-04 1.732425689697265625e-01 -7.078434526920318604e-02 -1.843053102493286133e-01 -1.393592208623886108e-01 1.739113926887512207e-01 6.069963425397872925e-02 1.832066774368286133e-01 -4.399569630622863770e-01 -2.380648702383041382e-01 4.366524517536163330e-02 -6.530373543500900269e-02 -3.086922876536846161e-02 -1.482956856489181519e-01
2.646335028111934662e-02 6.411954015493392944e-02 -2.267873585224151611e-01 -7.813160121440887451e-02 2.102653309702873230e-02 -9.692815691232681274e-02 -7.922303676605224609e-02 -1.863355338573455811e-01 -1.143459454178810120e-01 2.634535729885101318e-01 3.368416428565979004e-01 2.210595607757568359e-01 8.157651871442794800e-02 -2.316845208406448364e-02 7.362723350524902344e-02 -1.151975989341735840e-01 -7.808727771043777466e-02 1.350951790809631348e-01 -6.624470651149749756e-02 -1.215225979685783386e-01 -3.537826240062713623e-01 6.386697292327880859e-03 -1.212606430053710938e-01 4.354745745658874512e-01 1.516487151384353638e-01 -8.351363241672515869e-02 -1.009275950491428375e-02 -3.958826959133148193e-01 1.359269469976425171e-01 -8.159862458705902100e-02 1.706955730915069580e-01 4.476059973239898682e-02
-1.126883625984191895e-01 -5.999112129211425781e-02 -9.982735663652420044e-02 5.893141031265258789e-02 1.220695599913597107e-01 -8.035229146480560303e-02 -2.074648886919021606e-01 -2.995103895664215088e-01 3.162888884544372559e-01 2.872804701328277588e-01 2.387785315513610840e-01 5.455972626805305481e-02 3.506599068641662598e-01 4.449662193655967712e-02 -7.841822504997253418e-02 2.346981689333915710e-02 3.562839627265930176e-01 7.990571856498718262e-02 -2.125041037797927856e-01 -1.161899864673614502e-01 1.147250458598136902e-01 -3.847088292241096497e-02 1.792570203542709351e-01 1.895136833190917969e-01 -9.038009680807590485e-03 1.062339171767234802e-01 1.073527410626411438e-01 -1.813627630472183228e-01 -1.346885561943054199e-01 1.495985686779022217e-01 2.086950689554214478e-01 -1.656036227941513062e-01
-1.898702085018157959e-01 1.441329135559499264e-03 1.953488439321517944e-01 3.741050511598587036e-02 2.557497918605804443e-01 1.605821251869201660e-01 -1.171842515468597412e-01 1.614353507757186890e-01 2.395261675119400024e-01 2.315334789454936981e-02 6.803631782531738281e-02 1.645534634590148926e-01 1.495459526777267456e-01 2.434747517108917236e-01 -9.068260341882705688e-02 -3.673679232597351074e-01 -3.880683705210685730e-02 5.732866376638412476e-02 -2.175572514533996582e-01 7.904344797134399414e-02 -7.422932237386703491e-02 -1.860803738236427307e-02 1.348970383405685425e-01 3.884193599224090576e-01 1.047232076525688171e-01 8.096634596586227417e-02 -3.212900161743164062e-01 -5.476873740553855896e-02 -1.417396962642669678e-02 1.581963300704956055e-01 2.951911985874176025e-01 -9.771070629358291626e-02
-3.250837922096252441e-01 3.127468526363372803e-01 -2.727215588092803955e-01 8.243124932050704956e-03 -2.135006040334701538e-01 -1.756611317396163940e-01 -3.153409808874130249e-02 -1.565257608890533447e-01 3.001496791839599609e-01 3.441651165485382080e-02 -6.078673526644706726e-02 1.257603764533996582e-01 9.158294647932052612e-02 7.259608805179595947e-02 -1.847314536571502686e-01 -4.717234373092651367e-01 -2.446615993976593018e-01 2.414660006761550903e-01 1.240459270775318146e-02 2.029079571366310120e-02 7.440706342458724976e-02 -5.614864081144332886e-02 -2.868587970733642578e-01 -4.106576740741729736e-02 4.254008829593658447e-02 -6.346029788255691528e-02 -4.902258142828941345e-02 -4.903601109981536865e-02 -3.539038076996803284e-02 3.224073350429534912e-02 1.065207347273826599e-01 -5.798258259892463684e-02
-8.437185734510421753e-02 1.227329149842262268e-01 7.427413016557693481e-02 -3.392542898654937744e-02 2.868597581982612610e-02 -1.467595845460891724e-01 -4.122975468635559082e-01 -4.528370797634124756e-01 1.539607495069503784e-01 1.422864794731140137e-01 -5.691671278327703476e-03 1.546870470046997070e-01 1.977265626192092896e-01 7.674089074134826660e-02 1.236413046717643738e-01 -5.830983631312847137e-03 -8.897768706083297729e-02 1.786474585533142090e-01 -1.831945329904556274e-01 -6.712457537651062012e-02 -1.688707037828862667e-03 1.805994510650634766e-01 -9.440536797046661377e-02 2.994748577475547791e-02 3.487881645560264587e-02 -1.888627856969833374e-01 2.113913595676422119e-01 -2.383885383605957031e-01 2.187231183052062988e-01 2.534914910793304443e-01 1.077936887741088867e-01 2.511535286903381348e-01
-1.106356084346771240e-01 -1.269455254077911377e-01 -3.725238144397735596e-02 4.371698200702667236e-02 2.536623775959014893e-01 -2.306661456823348999e-01 -9.067365527153015137e-02 -1.004229038953781128e-01 1.559891998767852783e-01 1.914495825767517090e-01 2.089561708271503448e-02 -2.394458651542663574e-02 1.607684642076492310e-01 7.587587088346481323e-02 2.106372416019439697e-01 -4.751356244087219238e-01 3.226823806762695312e-01 2.034360915422439575e-01 9.906353056430816650e-02 1.018868852406740189e-02 4.603218659758567810e-02 3.014881163835525513e-02 -6.400799751281738281e-02 1.359160989522933960e-01 1.160721555352210999e-01 1.330030411481857300e-01 -2.046491354703903198e-01 -6.668836623430252075e-02 3.691845536231994629e-01 -4.007321968674659729e-02 2.066716551780700684e-01 1.721439063549041748e-01
-3.172774910926818848e-01 4.058787226676940918e-02 -3.855499625205993652e-02 -1.230751350522041321e-02 8.038277737796306610e-03 -2.510285675525665283e-01 -3.299804925918579102e-01 -3.269624710083007812e-01 3.142484426498413086e-01 2.457215040922164917e-01 -7.679515331983566284e-02 1.900122314691543579e-01 -4.415708407759666443e-02 -4.251597821712493896e-02 6.374207884073257446e-02 1.459839046001434326e-01 -1.110726445913314819e-01 -1.858959943056106567e-01 -1.796776242554187775e-02 -1.955073624849319458e-01 -2.719480693340301514e-01 -1.327141821384429932e-01 -1.532712429761886597e-01 8.212713152170181274e-02 2.243308722972869873e-01 -1.523364931344985962e-01 1.610180176794528961e-02 -1.119455173611640930e-01 2.201274186372756958e-01 1.561886258423328400e-02 2.090310901403427124e-01 -3.083644062280654907e-02
-3.881048858165740967e-01 2.214883714914321899e-01 -1.244276911020278931e-01 -1.673493683338165283e-01 1.622846722602844238e-01 -1.615016609430313110e-01 -6.369817256927490234e-02 -8.979246020317077637e-02 2.298400998115539551e-01 -1.852367073297500610e-02 1.921261996030807495e-01 2.180403172969818115e-01 -5.502679571509361267e-02 9.649355709552764893e-02 -4.230217542499303818e-03 -1.173778902739286423e-02 1.022484079003334045e-01 4.314560443162918091e-02 -1.766690611839294434e-01 3.294361531734466553e-01 -1.349166929721832275e-01 8.468075841665267944e-02 -2.755728065967559814e-01 1.527655422687530518e-01 -8.187893778085708618e-02 -4.580511525273323059e-02 2.049539983272552490e-02 -2.452726066112518311e-01 3.808613121509552002e-01 6.446451693773269653e-02 1.311891227960586548e-01 1.722264736890792847e-01
-3.471463322639465332e-01 -1.009857188910245895e-02 -1.819539070129394531e-01 7.165130972862243652e-02 1.871599256992340088e-01 -1.297207772731781006e-01 -1.525367498397827148e-01 -2.340517789125442505e-01 1.703126579523086548e-01 -1.713391095399856567e-01 -7.882630079984664917e-02 3.022116795182228088e-02 2.694969177246093750e-01 4.417520482093095779e-03 6.363087892532348633e-02 4.008068516850471497e-02 1.101765260100364685e-01 1.971170753240585327e-01 1.902702450752258301e-01 -1.109126489609479904e-02 2.316511981189250946e-02 -8.391278982162475586e-02 1.945531964302062988e-01 4.334127306938171387e-01 -1.116059049963951111e-01 1.947573125362396240e-01 -2.756220102310180664e-01 -2.541164495050907135e-02 2.103049308061599731e-01 9.427236020565032959e-02 2.573354840278625488e-01 2.272694371640682220e-02
-4.012565612792968750e-01 2.548100948333740234e-01 -2.208212763071060181e-01 -1.258123666048049927e-01 -4.393797367811203003e-02 2.459306418895721436e-01 -1.744161546230316162e-02 -1.284123212099075317e-01 1.701213270425796509e-01 1.903782933950424194e-01 8.455629646778106689e-02 1.008203476667404175e-01 2.082475572824478149e-01 1.441442072391510010e-01 -2.840969264507293701e-01 -2.689062654972076416e-01 -9.813715517520904541e-02 1.602406352758407593e-01 -2.272259593009948730e-01 -9.366185218095779419e-02 1.129552908241748810e-02 2.865996025502681732e-02 -1.272987723350524902e-01 1.792767643928527832e-01 2.969510853290557861e-01 -1.956114545464515686e-03 -5.587233975529670715e-02 -4.367064684629440308e-02 1.624182462692260742e-01 -2.497095018625259399e-01 -5.989525467157363892e-02 -7.827403023838996887e-03
-3.781755268573760986e-01 3.166974484920501709e-01 3.030371665954589844e-02 -2.235973626375198364e-01 1.810081452131271362e-01 1.925397217273712158e-01 4.063561186194419861e-02 -2.412307858467102051e-01 2.055168598890304565e-01 7.516346871852874756e-02 4.067167267203330994e-02 1.102798357605934143e-01 3.262550011277198792e-02 2.630932629108428955e-01 -1.564690917730331421e-01 -2.666527330875396729e-01 -1.915176212787628174e-01 2.875488400459289551e-01 9.287749230861663818e-02 8.157757669687271118e-02 4.719577729701995850e-02 -5.755748599767684937e-02 2.330308705568313599e-01 1.092680990695953369e-01 4.976876825094223022e-02 3.818177059292793274e-02 4.149377346038818359e-02 -1.868032068014144897e-01 2.647984027862548828e-01 5.366362258791923523e-02 -7.782760262489318848e-02 1.499557048082351685e-01
-3.043549954891204834e-01 1.705192923545837402e-01 -1.775431185960769653e-01 7.668718229979276657e-03 1.310870498418807983e-01 -1.527441442012786865e-01 -2.136149108409881592e-01 -2.962803542613983154e-01 -9.080144762992858887e-02 -2.565887384116649628e-02 1.298238039016723633e-01 2.006799280643463135e-01 2.147453874349594116e-01 -1.211773902177810669e-01 -3.030232526361942291e-02 -1.404313743114471436e-01 1.427121907472610474e-01 3.553160727024078369e-01 -2.776447534561157227e-01 -8.605286478996276855e-02 7.549873739480972290e-02 8.189735561609268188e-02 -1.404844075441360474e-01 2.413669824600219727e-01 2.180039435625076294e-01 -1.244244351983070374e-01 2.732517123222351074e-01 -2.114265710115432739e-01 1.072657853364944458e-01 -7.552545983344316483e-03 -3.500691801309585571e-02 9.296063333749771118e-02
-4.049921333789825439e-01 1.492679119110107422e-01 -2.255645208060741425e-02 4.143540561199188232e-02 -2.437761425971984863e-02 -1.744640767574310303e-01 -3.119499683380126953e-01 1.212594797834753990e-03 3.527930751442909241e-02 -2.588386535644531250e-01 1.035104040056467056e-02 1.916789412498474121e-01 1.019174978137016296e-01 1.256670206785202026e-01 -9.371636807918548584e-02 -1.378552168607711792e-01 -1.877877116203308105e-01 2.011499106884002686e-01 8.596017956733703613e-02 1.852917969226837158e-01 1.294760555028915405e-01 1.423859298229217529e-01 -8.600977808237075806e-02 3.562211990356445312e-01 2.107547372579574585e-01 -2.875487320125102997e-02 -4.449182376265525818e-02 -1.071820110082626343e-01 3.179259300231933594e-01 -1.346728354692459106e-01 -1.748525649309158325e-01 1.636964976787567139e-01
-1.514998078346252441e-01 -1.789265275001525879e-01 1.367360353469848633e-02 -5.110016791149973869e-04 1.465519368648529053e-01 -3.240962624549865723e-01 -4.352216422557830811e-01 -2.711853086948394775e-01 5.258147045969963074e-02 1.297634392976760864e-01 2.340815365314483643e-01 1.519486308097839355e-01 -4.468505457043647766e-02 2.113297395408153534e-02 -2.217357456684112549e-01 -1.420758962631225586e-01 -1.179982125759124756e-01 1.984443664550781250e-01 2.347177416086196899e-01 2.154713422060012817e-01 -6.846111267805099487e-02 1.080527231097221375e-01 3.210228681564331055e-02 7.264673709869384766e-02 -1.131805703043937683e-01 -3.056395649909973145e-01 7.832556962966918945e-03 -2.732930183410644531e-01 9.526176005601882935e-02 -1.195868197828531265e-02 1.289395987987518311e-01 -4.213861003518104553e-02
-3.630310297012329102e-01 6.243925541639328003e-02 -2.667580842971801758e-01 9.349858015775680542e-02 -1.910848766565322876e-01 6.294459570199251175e-03 1.996694654226303101e-01 -2.224346399307250977e-01 2.632418870925903320e-01 7.664830982685089111e-02 1.987856030464172363e-01 1.717801839113235474e-01 2.275452762842178345e-01 1.109527796506881714e-01 -3.176961839199066162e-01 -1.668678820133209229e-01 -2.881968915462493896e-01 3.190761804580688477e-01 -7.801590859889984131e-02 -2.013935893774032593e-02 -2.777271904051303864e-02 7.964356988668441772e-02 -2.961738966405391693e-02 1.483691334724426270e-01 2.749948203563690186e-01 6.972379237413406372e-02 2.841725014150142670e-02 -4.980634525418281555e-02 6.003861874341964722e-02 -3.353863954544067383e-02 -1.072096452116966248e-01 9.591038338840007782e-03
-3.153569400310516357e-01 1.717489063739776611e-01 -1.592396795749664307e-01 1.637503206729888916e-01 9.232093393802642822e-02 9.848198294639587402e-02 3.002872318029403687e-02 -1.953871399164199829e-01 2.496708482503890991e-01 9.561761282384395599e-03 4.374451562762260437e-02 1.756359040737152100e-01 1.461820602416992188e-01 -3.402196764945983887e-01 1.238755229860544205e-02 -1.658199727535247803e-01 3.617745265364646912e-02 2.375777661800384521e-01 8.490931242704391479e-02 -1.226505562663078308e-01 2.458180300891399384e-02 -9.446350485086441040e-02 -7.238810881972312927e-03 3.488466143608093262e-01 3.677197694778442383e-01 5.376794561743736267e-02 -2.036679238080978394e-01 -4.636349901556968689e-02 2.149205058813095093e-01 -2.105177640914916992e-01 -4.248441383242607117e-02 1.276438087224960327e-01
-3.074635267257690430e-01 1.878407746553421021e-01 -1.450467556715011597e-01 6.461168080568313599e-02 -6.204279139637947083e-02 -1.521504521369934082e-01 9.174124896526336670e-02 -9.072712063789367676e-02 2.559761703014373779e-01 2.235621362924575806e-01 -2.509984970092773438e-01 3.119025528430938721e-01 2.579757273197174072e-01 4.872844368219375610e-02 -5.827555805444717407e-02 -2.427127510309219360e-01 -2.768441736698150635e-01 1.054100021719932556e-01 -1.346596628427505493e-01 -5.849668756127357483e-02 -2.443278394639492035e-02 3.080955520272254944e-02 -1.504179835319519043e-01 -1.143306028097867966e-02 3.904218077659606934e-01 -1.869088113307952881e-01 -9.609343111515045166e-02 -2.051332741975784302e-01 7.767660915851593018e-02 2.212714217603206635e-02 1.147680431604385376e-01 -4.815654456615447998e-02
-4.784659743309020996e-01 -1.106386631727218628e-01 -1.849077269434928894e-02 2.031997591257095337e-01 -2.105007916688919067e-01 -1.840042881667613983e-03 8.436730504035949707e-02 -8.561952412128448486e-02 2.590687274932861328e-01 -8.842603862285614014e-02 3.151101246476173401e-02 2.740898430347442627e-01 3.907166793942451477e-02 2.214882075786590576e-01 -4.075177386403083801e-02 -2.401018589735031128e-01 -1.357505470514297485e-01 2.252682745456695557e-01 8.162269741296768188e-02 6.258922070264816284e-02 1.431253254413604736e-01 -1.096884161233901978e-01 -1.327051222324371338e-01 -7.248220965266227722e-03 2.571832239627838135e-01 -1.455848962068557739e-01 8.407266438007354736e-02 1.941643469035625458e-02 2.761953175067901611e-01 6.465712189674377441e-02 2.568212747573852539e-01 1.623257249593734741e-01
-3.444469273090362549e-01 1.186815649271011353e-01 -7.293394953012466431e-02 1.306257545948028564e-01 -1.768691390752792358e-01 -6.287255883216857910e-02 6.965834647417068481e-02 -2.186060883104801178e-02 2.635802924633026123e-01 5.381685122847557068e-02 1.204436924308538437e-02 2.123504132032394409e-01 3.940615653991699219e-01 -7.108013331890106201e-02 1.489752233028411865e-01 -2.066795080900192261e-01 -3.285600244998931885e-01 5.338706448674201965e-02 -2.946021854877471924e-01 -2.037303149700164795e-01 1.925375014543533325e-01 3.971533849835395813e-02 -7.922663539648056030e-02 1.248333081603050232e-01 1.387605220079421997e-01 -8.552023023366928101e-02 1.259068697690963745e-01 -2.540770769119262695e-01 2.773874811828136444e-02 1.137201413512229919e-01 1.703803837299346924e-01 -1.102429255843162537e-01
-3.053850829601287842e-01 3.952372670173645020e-01 -8.214901387691497803e-02 -1.160193085670471191e-01 1.106548830866813660e-01 8.613670617341995239e-02 1.449094861745834351e-01 -4.314193427562713623e-01 2.387596666812896729e-01 2.892843484878540039e-01 -1.211180761456489563e-01 2.544760406017303467e-01 8.254623413085937500e-02 2.130260914564132690e-01 1.009480003267526627e-02 -1.699722558259963989e-02 -1.071243062615394592e-01 1.015513837337493896e-01 2.142387814819812775e-02 5.039379000663757324e-02 -1.440042350441217422e-02 7.704805582761764526e-02 1.189217567443847656e-01 1.618259847164154053e-01 -5.201713368296623230e-02 1.147090084850788116e-02 7.934898138046264648e-02 -2.791892290115356445e-01 1.792861521244049072e-01 -1.465169489383697510e-01 -6.991197168827056885e-02 -1.182777807116508484e-01
-2.679587602615356445e-01 8.862806111574172974e-02 -1.403505504131317139e-01 -8.867058902978897095e-02 -7.866650074720382690e-02 -2.278418540954589844e-01 -1.655434966087341309e-01 -1.735885143280029297e-01 1.881762146949768066e-01 1.420404314994812012e-01 3.335248827934265137e-01 1.876221895217895508e-01 -6.791745871305465698e-02 2.364358305931091309e-01 2.134568989276885986e-01 -2.170358896255493164e-01 -1.597128435969352722e-02 -3.178063407540321350e-02 -1.474738568067550659e-01 1.157706044614315033e-02 -1.225906237959861755e-01 1.218362674117088318e-01 -3.109409511089324951e-01 1.557861715555191040e-01 -1.636901646852493286e-01 1.886642538011074066e-02 9.122313559055328369e-02 -1.619314998388290405e-01 2.264817655086517334e-01 5.377151817083358765e-02 2.942441403865814209e-01 2.133126109838485718e-01
-4.958328604698181152e-01 9.157394617795944214e-02 -1.973737180233001709e-01 -1.625596359372138977e-02 -6.404194980859756470e-02 -8.368138223886489868e-02 3.907367959618568420e-02 -1.361623853445053101e-01 2.813789546489715576e-01 -1.377757936716079712e-01 1.000575050711631775e-01 7.629193365573883057e-02 -3.265346167609095573e-03 2.148174047470092773e-01 -1.850331127643585205e-01 -5.614362657070159912e-02 -1.350130885839462280e-01 1.758047938346862793e-01 8.816324919462203979e-02 6.576241552829742432e-02 -2.203072309494018555e-01 -2.180760353803634644e-01 7.321945857256650925e-03 3.834317326545715332e-01 1.104110330343246460e-01 -1.502650529146194458e-01 1.674267835915088654e-02 -2.659551203250885010e-01 1.259352415800094604e-01 1.334919780492782593e-01 1.040343940258026123e-01 1.521607935428619385e-01
-1.949616074562072754e-01 1.545428019016981125e-02 -1.927543282508850098e-01 5.065412074327468872e-02 -7.967477291822433472e-02 -2.621927261352539062e-01 2.018800675868988037e-01 -2.866944670677185059e-01 2.673571109771728516e-01 1.888447552919387817e-01 9.816003590822219849e-02 5.009352788329124451e-02 3.653115034103393555e-01 9.170660749077796936e-03 -6.077802553772926331e-02 -3.654290735721588135e-01 -1.959307342767715454e-01 2.486524432897567749e-01 -6.073849648237228394e-02 4.472097381949424744e-03 -1.781739667057991028e-02 -2.980166673660278320e-01 -2.443625777959823608e-01 2.103840745985507965e-02 1.350669264793395996e-01 2.097142487764358521e-02 4.942011833190917969e-02 -1.104352399706840515e-01 -2.245415747165679932e-02 2.841432765126228333e-02 2.017909586429595947e-01 -7.326208055019378662e-02
-3.074524700641632080e-01 -1.623455435037612915e-01 -8.323397487401962280e-02 -2.699320949614048004e-02 2.596602737903594971e-01 6.673029065132141113e-02 -1.267328560352325439e-01 2.037704922258853912e-02 2.618047297000885010e-01 9.257709980010986328e-02 9.579976648092269897e-02 9.593628346920013428e-02 4.845753312110900879e-02 2.580880820751190186e-01 1.841548085212707520e-01 -1.335739195346832275e-01 -1.321406848728656769e-02 2.341575361788272858e-02 -1.352421790361404419e-01 -3.820212185382843018e-02 1.313046216964721680e-01 3.216846585273742676e-01 2.714781649410724640e-02 1.994037926197052002e-01 1.677878201007843018e-01 -1.647625118494033813e-02 -2.508000135421752930e-01 -1.562859863042831421e-01 -1.629701070487499237e-02 1.188942492008209229e-01 4.377146959304809570e-01 -2.519165873527526855e-01
-1.709719598293304443e-01 7.659032195806503296e-02 8.908037096261978149e-02 2.906494736671447754e-01 -9.734737686812877655e-04 -1.831926554441452026e-01 -1.032532751560211182e-01 -1.716289669275283813e-01 1.928104162216186523e-01 1.386065632104873657e-01 1.114544570446014404e-01 2.233279347419738770e-01 -3.408958390355110168e-02 5.032391548156738281e-01 -3.723729401826858521e-03 -8.357735723257064819e-02 -1.561878025531768799e-01 2.985854446887969971e-01 -8.619467169046401978e-02 -2.864198014140129089e-02 -1.239691972732543945e-01 -2.323998324573040009e-02 -7.712476700544357300e-02 7.701484858989715576e-02 -1.158740371465682983e-01 -3.927098587155342102e-02 -2.462724000215530396e-01 -1.004690974950790405e-01 3.744055703282356262e-02 -2.414871007204055786e-01 2.310312390327453613e-01 -2.651865184307098389e-01
-1.380311548709869385e-01 -4.323099181056022644e-02 -3.174033388495445251e-02 2.716244384646415710e-02 8.931493357522413135e-05 -2.441254258155822754e-01 1.206234097480773926e-01 -2.288699150085449219e-01 3.816769719123840332e-01 -2.987978160381317139e-01 -2.524011582136154175e-02 1.298871040344238281e-01 1.858598589897155762e-01 -2.013518512248992920e-01 1.359831690788269043e-01 -1.560361087322235107e-01 -1.190619096159934998e-01 2.156514227390289307e-01 -5.269975867122411728e-03 9.460352361202239990e-02 -2.009506225585937500e-01 8.209764957427978516e-02 8.418348431587219238e-02 2.089043408632278442e-01 2.117765992879867554e-01 1.482074707746505737e-01 -3.045238256454467773e-01 -1.314209699630737305e-01 5.954292044043540955e-02 -3.209363818168640137e-01 4.692647233605384827e-02 1.653415262699127197e-01
3.929606825113296509e-02 1.517906635999679565e-01 -2.070280015468597412e-01 -1.605955809354782104e-01 9.727067500352859497e-02 -1.563864648342132568e-01 -2.670700848102569580e-01 -5.357326269149780273e-01 1.712498068809509277e-01 1.561228781938552856e-01 3.402163833379745483e-02 1.415705829858779907e-01 1.053021103143692017e-02 4.878747463226318359e-02 3.727124631404876709e-02 -2.889655232429504395e-01 -5.747214425355195999e-03 -9.492649137973785400e-02 4.686173796653747559e-02 8.366881310939788818e-02 2.975032627582550049e-01 -1.970618367195129395e-01 -6.027869880199432373e-02 8.436801284551620483e-02 -5.375583842396736145e-02 1.777630671858787537e-02 -1.231207624077796936e-01 -3.673938810825347900e-01 1.760898716747760773e-02 1.034961566329002380e-01 1.006881147623062134e-01 -1.462592929601669312e-01
-3.310130909085273743e-02 1.544396877288818359e-01 -1.767465919256210327e-01 -7.489860802888870239e-02 1.015748009085655212e-01 -6.296753138303756714e-02 -8.564843982458114624e-02 -1.523918807506561279e-01 -1.168505698442459106e-01 1.770835071802139282e-01 3.945978283882141113e-01 3.393716216087341309e-01 5.871539562940597534e-02 -5.187589675188064575e-02 9.289573878049850464e-02 -1.346479803323745728e-01 -1.377989649772644043e-01 1.508287787437438965e-01 -7.491790503263473511e-02 -1.118249446153640747e-01 -2.818904519081115723e-01 1.444469690322875977e-01 -9.947302937507629395e-02 4.182656109333038330e-01 1.881904155015945435e-01 -9.513940662145614624e-02 -4.720657691359519958e-02 -2.370396107435226440e-01 2.583809792995452881e-01 -7.121353596448898315e-02 1.470058560371398926e-01 5.675517395138740540e-02
-3.377504348754882812e-01 1.337214857339859009e-01 -1.759071499109268188e-01 -7.902049273252487183e-02 -1.963288038969039917e-01 -1.752435564994812012e-01 1.608984544873237610e-02 -8.140704780817031860e-02 1.172042936086654663e-01 1.858064979314804077e-01 -4.312989115715026855e-02 -1.705293729901313782e-02 4.681072831153869629e-01 -7.284223288297653198e-02 -6.030228734016418457e-02 -2.748897075653076172e-01 -9.728591889142990112e-02 2.952159643173217773e-01 -1.175448521971702576e-01 5.509410053491592407e-02 1.294673532247543335e-01 -2.717296779155731201e-01 -7.978304475545883179e-02 1.288601011037826538e-01 2.051021009683609009e-01 -1.747447401285171509e-01 6.036756187677383423e-02 -2.833305299282073975e-01 7.593792397528886795e-03 9.053893387317657471e-02 6.541273742914199829e-02 6.764767318964004517e-02
-2.177308499813079834e-01 1.630496233701705933e-02 -3.513218089938163757e-02 -1.836092323064804077e-01 1.910139024257659912e-01 -6.198043003678321838e-02 -2.205857038497924805e-01 1.291479319334030151e-01 1.944827139377593994e-01 -4.545832797884941101e-02 -1.660989820957183838e-01 2.764486372470855713e-01 3.479881584644317627e-01 6.072649732232093811e-02 1.195807233452796936e-01 -4.760037362575531006e-01 4.200383648276329041e-02 2.524250419810414314e-03 -2.777768671512603760e-01 1.527730673551559448e-01 -5.488039925694465637e-02 -7.848197221755981445e-02 -5.381343141198158264e-02 1.668284833431243896e-01 -3.336373716592788696e-02 -6.297704577445983887e-02 -4.025221616029739380e-02 -1.261257082223892212e-01 -2.656332254409790039e-01 1.593429446220397949e-01 2.018289119005203247e-01 2.622830495238304138e-02
-2.144298702478408813e-01 -8.749359846115112305e-02 -1.825542747974395752e-01 -6.410605460405349731e-02 -1.547228544950485229e-01 -2.751073837280273438e-01 -1.260300278663635254e-01 -2.531419992446899414e-01 2.826736271381378174e-01 2.623520195484161377e-01 1.046133786439895630e-01 3.368332982063293457e-01 -1.779873222112655640e-01 7.310454733669757843e-03 -1.369244307279586792e-01 -2.413367293775081635e-02 9.846753440797328949e-03 4.471205547451972961e-02 1.257747262716293335e-01 6.686249375343322754e-02 7.033721357583999634e-02 -2.752217948436737061e-01 -1.316800564527511597e-01 1.745366752147674561e-01 2.153784781694412231e-01 2.256219238042831421e-01 -3.087043166160583496e-01 -9.646897017955780029e-02 6.624182313680648804e-02 -1.334952116012573242e-01 1.735260039567947388e-01 6.561991758644580841e-03
-3.185659646987915039e-02 8.368385583162307739e-02 -1.306211352348327637e-01 -2.209696769714355469e-01 -1.215305551886558533e-02 -2.937931716442108154e-01 -4.886654019355773926e-01 -2.314484864473342896e-01 1.622658669948577881e-01 1.326606422662734985e-01 8.925423026084899902e-02 1.199993267655372620e-01 1.169737204909324646e-01 2.175414711236953735e-01 -9.796991944313049316e-02 -2.820810973644256592e-01 -1.059811189770698547e-01 -6.819824129343032837e-02 -2.616933584213256836e-01 1.942865848541259766e-01 6.270418316125869751e-02 -9.469453990459442139e-02 1.078476607799530029e-01 -8.640049956738948822e-03 -1.051869764924049377e-01 -1.083173379302024841e-01 -5.599181726574897766e-02 -2.795402705669403076e-01 2.550065517425537109e-01 9.164918214082717896e-02 2.286073192954063416e-02 -7.781099528074264526e-02
-2.201980948448181152e-01 2.974711954593658447e-01 1.207632645964622498e-01 1.098168343305587769e-01 6.453886628150939941e-02 -1.803874224424362183e-01 -4.546897485852241516e-02 -1.573489159345626831e-01 4.019480347633361816e-01 4.599700623657554388e-04 -3.990804851055145264e-01 1.531428247690200806e-01 3.349795043468475342e-01 -4.433356970548629761e-02 -1.197900474071502686e-01 -4.074726626276969910e-02 7.723440974950790405e-02 9.525844454765319824e-02 1.025923937559127808e-01 1.439982503652572632e-01 -5.544835003092885017e-04 1.842287480831146240e-01 -2.519827485084533691e-01 1.071990355849266052e-01 1.526709347963333130e-01 -9.775207936763763428e-02 -1.772928535938262939e-01 -2.035046070814132690e-01 8.251433074474334717e-02 -5.876102298498153687e-02 3.305353224277496338e-02 -1.615237295627593994e-01
-2.172372788190841675e-01 2.996388971805572510e-01 6.116276979446411133e-02 3.029654324054718018e-01 -2.979305386543273926e-02 -2.515521049499511719e-01 -1.176577806472778320e-01 -1.784619875252246857e-02 3.387608826160430908e-01 5.204404518008232117e-02 -2.358085066080093384e-01 5.980366095900535583e-02 4.109958410263061523e-01 -5.042653530836105347e-03 -1.489863842725753784e-01 -1.775353848934173584e-01 1.090919524431228638e-01 -2.269407268613576889e-03 -8.440852165222167969e-03 9.092720597982406616e-02 1.279796473681926727e-02 8.582179248332977295e-02 -1.295987814664840698e-01 5.802287906408309937e-02 1.881382465362548828e-01 -2.018601298332214355e-01 -2.070983648300170898e-01 -3.147355914115905762e-01 -1.298114424571394920e-03 -8.402774110436439514e-03 -1.207798868417739868e-01 -9.576254338026046753e-02
-1.385152433067560196e-02 1.212411075830459595e-01 -1.169197484850883484e-01 -1.093451529741287231e-01 2.648354768753051758e-01 -4.400144331157207489e-03 -2.044768445193767548e-02 -1.839329004287719727e-01 -2.413473464548587799e-02 1.552905291318893433e-01 3.583034276962280273e-01 2.152100354433059692e-01 3.304582834243774414e-01 2.903468310832977295e-01 9.727405011653900146e-02 -1.452739257365465164e-02 -3.810653835535049438e-02 1.622227728366851807e-01 6.512348353862762451e-02 4.264811053872108459e-02 -1.156845018267631531e-01 -1.249260976910591125e-01 -2.066338900476694107e-03 3.893843591213226318e-01 2.879102826118469238e-01 -1.414447873830795288e-01 -1.876247674226760864e-01 -1.722930814139544964e-03 1.573572754859924316e-01 -1.084476336836814880e-01 2.271240204572677612e-01 -1.088546887040138245e-01
-3.678058087825775146e-01 -2.348304493352770805e-03 9.091495722532272339e-02 -6.043721362948417664e-02 3.934944514185190201e-03 1.755759678781032562e-02 7.568282634019851685e-02 -1.985300779342651367e-01 3.722206354141235352e-01 8.692036569118499756e-02 -1.439950466156005859e-01 1.799941807985305786e-01 2.562740743160247803e-01 2.383413165807723999e-01 -1.804727613925933838e-01 -1.520456522703170776e-01 -2.373621165752410889e-01 1.763141751289367676e-01 -3.153879567980766296e-02 -4.434182867407798767e-02 6.073936820030212402e-02 -1.743134409189224243e-01 -5.585731938481330872e-02 -2.030134797096252441e-01 2.220086455345153809e-01 -5.232091993093490601e-02 -1.975945681333541870e-01 -7.039395719766616821e-02 3.338872492313385010e-01 1.236818432807922363e-01 1.391371190547943115e-01 1.377083957195281982e-01
-2.395949959754943848e-01 3.201697170734405518e-01 -3.105236217379570007e-02 -1.190658062696456909e-01 2.523004710674285889e-01 -1.229154542088508606e-01 1.731608435511589050e-02 -1.673423945903778076e-01 4.352964162826538086e-01 2.158468663692474365e-01 1.042993087321519852e-02 -1.305180639028549194e-01 -5.855677649378776550e-03 4.580546170473098755e-02 -2.127885669469833374e-01 -4.498888552188873291e-02 -1.410835534334182739e-01 1.252065598964691162e-01 -2.459805458784103394e-01 5.640115961432456970e-02 6.459012627601623535e-02 -3.127692639827728271e-02 1.077227815985679626e-01 3.182228803634643555e-01 8.106413483619689941e-02 -2.642896771430969238e-01 -3.912278264760971069e-02 -2.678975164890289307e-01 -4.442074149847030640e-02 8.452791720628738403e-02 -7.551646977663040161e-02 1.827451735734939575e-01
-1.903021894395351410e-02 1.888799071311950684e-01 -1.527327299118041992e-01 -2.299815602600574493e-02 2.537436597049236298e-02 -4.237181246280670166e-01 -3.226615190505981445e-01 -1.615591645240783691e-01 1.779624968767166138e-01 -1.078884210437536240e-02 -1.689395010471343994e-01 1.817285120487213135e-01 -2.138142473995685577e-02 1.937591470777988434e-02 -2.659399807453155518e-01 -4.254909157752990723e-01 -1.472886949777603149e-01 -2.029078006744384766e-01 -9.492135792970657349e-02 1.031664293259382248e-02 7.997235655784606934e-02 1.499691754579544067e-01 -2.363013178110122681e-01 1.068622991442680359e-01 2.184075564146041870e-01 1.066365465521812439e-02 -4.884849116206169128e-02 -5.363633111119270325e-02 3.958228975534439087e-03 -7.368152588605880737e-02 2.177524715662002563e-01 -9.846697747707366943e-02
-2.320851534605026245e-01 8.704437315464019775e-02 -1.011888831853866577e-01 1.645501144230365753e-02 -2.913108095526695251e-02 1.805819869041442871e-01 -5.961999669671058655e-02 -5.231952071189880371e-01 2.925079166889190674e-01 -9.828981943428516388e-03 -5.145496502518653870e-02 2.197437286376953125e-01 2.301582396030426025e-01 9.726426750421524048e-02 4.328094050288200378e-02 -2.813754379749298096e-01 -3.660117741674184799e-03 3.120577633380889893e-01 -2.822183668613433838e-01 4.093297198414802551e-02 -4.930482804775238037e-02 1.124586537480354309e-01 1.296726465225219727e-01 -9.023582190275192261e-02 -1.881781965494155884e-02 -2.297057509422302246e-01 6.511864066123962402e-02 -7.908233255147933960e-02 1.830941587686538696e-01 2.862600982189178467e-02 4.279122687876224518e-03 -1.432013809680938721e-01
-1.164101511240005493e-01 2.704140245914459229e-01 3.532224148511886597e-02 3.156965970993041992e-01 -1.717610508203506470e-01 -1.378173828125000000e-01 -7.465679198503494263e-02 2.843342535197734833e-02 2.900077700614929199e-01 -4.257542267441749573e-02 7.523676753044128418e-02 2.636450827121734619e-01 1.178900077939033508e-01 2.646804749965667725e-01 3.512476757168769836e-02 -1.559770703315734863e-01 -2.821883559226989746e-01 8.309148997068405151e-02 9.914408624172210693e-02 1.770084500312805176e-01 -5.672886595129966736e-02 -2.905426621437072754e-01 -1.187869459390640259e-01 1.253138035535812378e-01 5.526175722479820251e-02 1.597042679786682129e-01 -3.146043717861175537e-01 -3.114021718502044678e-01 1.075736358761787415e-01 -5.619727820158004761e-02 -2.870352938771247864e-02 4.157759249210357666e-02
-3.453705608844757080e-01 2.610077857971191406e-01 1.568938940763473511e-01 1.884146034717559814e-01 1.926688104867935181e-02 -2.066753804683685303e-01 -1.559301018714904785e-01 -9.716707468032836914e-02 1.941798776388168335e-01 6.493019312620162964e-02 -3.007001578807830811e-01 3.259111940860748291e-02 3.142841756343841553e-01 3.072629310190677643e-02 -8.320017717778682709e-03 -2.041750401258468628e-01 -1.237420886754989624e-01 -1.592595502734184265e-02 -6.247057020664215088e-02 -3.172654286026954651e-02 -2.506852149963378906e-01 1.539282649755477905e-01 -1.829658448696136475e-01 1.792204827070236206e-01 1.788140684366226196e-01 -1.350059658288955688e-01 -2.966588735580444336e-01 -1.011272072792053223e-01 9.569630026817321777e-02 -4.294064268469810486e-02 1.322868317365646362e-01 -2.263026237487792969e-01
-1.862985193729400635e-01 8.733333647251129150e-02 -2.801723480224609375e-01 -8.173262327909469604e-02 -8.741604536771774292e-02 -2.490581944584846497e-02 -9.336784482002258301e-03 -3.719333410263061523e-01 2.562870085239410400e-01 2.289286628365516663e-02 -2.021105885505676270e-01 1.131317242980003357e-01 2.721561789512634277e-01 4.102287441492080688e-02 3.890528576448559761e-03 -3.687342107295989990e-01 -3.136023581027984619e-01 1.969724297523498535e-01 1.690911315381526947e-02 -2.251496315002441406e-01 1.306390669196844101e-02 -1.487515270709991455e-01 -1.091665700078010559e-01 9.170765429735183716e-02 2.515002489089965820e-01 9.374447166919708252e-02 1.528632342815399170e-01 -2.546097040176391602e-01 -2.091381698846817017e-02 -4.536966979503631592e-02 2.283284626901149750e-02 -1.483281329274177551e-02
-1.802492737770080566e-01 2.648466229438781738e-01 -3.035965748131275177e-02 3.723928332328796387e-02 2.094499170780181885e-01 -1.266495287418365479e-01 -2.390110939741134644e-01 -2.983705997467041016e-01 -6.765133142471313477e-02 -9.105797111988067627e-02 -3.671626094728708267e-03 1.048462539911270142e-01 2.761059403419494629e-01 -1.453494559973478317e-02 9.585427492856979370e-02 -2.690936625003814697e-01 -3.566341102123260498e-02 2.073965370655059814e-01 -1.111949980258941650e-01 1.215433329343795776e-01 1.881809681653976440e-01 3.676567599177360535e-02 2.906807959079742432e-01 1.395431458950042725e-01 2.270993441343307495e-01 -2.016984522342681885e-01 1.992206126451492310e-01 -3.031900525093078613e-01 1.364034563302993774e-01 2.276670783758163452e-01 9.806397370994091034e-03 2.281231991946697235e-02
-7.710390537977218628e-02 1.282517705112695694e-02 2.673997543752193451e-02 -4.700813442468643188e-02 -9.751047939062118530e-02 1.813897341489791870e-01 -8.642845600843429565e-02 -1.106348633766174316e-01 3.804964721202850342e-01 1.133988425135612488e-01 1.387417167425155640e-01 6.622651964426040649e-02 -5.986426398158073425e-02 2.052003145217895508e-01 -2.013914585113525391e-01 -4.550258815288543701e-02 -2.659450173377990723e-01 1.254811882972717285e-01 3.127064555883407593e-03 1.723697632551193237e-01 1.071570292115211487e-01 6.680344045162200928e-02 -1.172625720500946045e-01 4.147987365722656250e-01 -4.961654171347618103e-02 -1.561400443315505981e-01 4.618399217724800110e-02 -3.222330510616302490e-01 3.954179584980010986e-01 -1.181509941816329956e-01 1.922595649957656860e-01 -3.491082787513732910e-02
-1.418315023183822632e-01 1.081856414675712585e-01 9.553221613168716431e-02 -1.522318124771118164e-01 -3.566091656684875488e-01 -1.680319309234619141e-01 -1.146519482135772705e-01 1.548665761947631836e-01 4.254584014415740967e-01 1.366725713014602661e-01 1.579658836126327515e-01 2.240247279405593872e-01 2.702111303806304932e-01 5.246340483427047729e-02 -1.263354122638702393e-01 -7.419162243604660034e-02 -2.054316103458404541e-01 9.082804620265960693e-02 -2.208141386508941650e-01 -2.007140591740608215e-02 -7.011688500642776489e-02 -1.609917171299457550e-02 -9.419983252882957458e-04 4.681025072932243347e-02 -8.656835556030273438e-02 2.560770213603973389e-01 -1.924176961183547974e-01 -1.610425300896167755e-02 2.298300564289093018e-01 5.183005705475807190e-02 2.455904930830001831e-01 1.952473372220993042e-01
-4.941604435443878174e-01 8.841177448630332947e-03 -1.186239048838615417e-01 9.884058684110641479e-02 7.600419968366622925e-02 8.038420975208282471e-02 -1.013279631733894348e-01 -4.343877732753753662e-02 4.928074181079864502e-01 -9.426376968622207642e-02 -9.994179755449295044e-02 3.021364100277423859e-02 1.338845193386077881e-01 -1.820511668920516968e-01 -3.136614104732871056e-03 3.543729707598686218e-02 -1.756325513124465942e-01 1.003496572375297546e-01 -1.261238306760787964e-01 2.338136918842792511e-02 3.010508045554161072e-02 6.666386127471923828e-02 1.698303520679473877e-01 1.632357388734817505e-01 2.838686704635620117e-01 -5.051079392433166504e-02 -1.840060502290725708e-01 -1.807359457015991211e-01 3.691282495856285095e-02 -3.386845886707305908e-01 -9.208060801029205322e-02 9.979918599128723145e-03
-2.462224066257476807e-01 1.885082125663757324e-01 -8.984573930501937866e-02 3.063276410102844238e-01 8.302170783281326294e-02 -2.294820994138717651e-01 -2.586719095706939697e-01 -1.532225757837295532e-01 3.965227007865905762e-01 -2.713444828987121582e-02 1.861936897039413452e-01 1.206366792321205139e-01 -1.408146508038043976e-02 2.519318759441375732e-01 -2.568095363676548004e-02 8.544014394283294678e-02 1.320193111896514893e-01 5.696900561451911926e-02 -2.053875923156738281e-01 3.540189564228057861e-02 -8.314494788646697998e-02 2.064598957076668739e-03 -1.953169256448745728e-01 -3.263213858008384705e-02 4.174356907606124878e-02 -4.574518650770187378e-02 -1.706199496984481812e-01 -2.203467935323715210e-01 3.793840482831001282e-02 -7.233111560344696045e-02 3.146195411682128906e-01 -2.752701044082641602e-01
7.391159981489181519e-02 4.173587858676910400e-01 -1.232491582632064819e-01 -2.976220287382602692e-02 -3.412653133273124695e-02 -2.397619634866714478e-01 -1.919184774160385132e-01 5.103865265846252441e-02 3.055952191352844238e-01 9.484402090311050415e-02 7.740695029497146606e-03 1.924521774053573608e-01 1.307971924543380737e-01 -3.923124074935913086e-02 8.190786093473434448e-02 -3.632310032844543457e-01 3.633117675781250000e-02 -8.314348012208938599e-02 -3.437419608235359192e-02 5.678666755557060242e-02 -1.572151780128479004e-01 2.927773296833038330e-01 -7.727586477994918823e-02 -2.482913434505462646e-03 3.190302848815917969e-01 1.551837101578712463e-02 -1.411633193492889404e-01 -2.544823884963989258e-01 1.597620099782943726e-01 -1.954275071620941162e-01 1.651557385921478271e-01 -5.154082551598548889e-02
-1.306321471929550171e-01 -6.842880696058273315e-02 6.643385440111160278e-02 3.060261532664299011e-02 -1.514144986867904663e-01 -1.715148687362670898e-01 -1.197413727641105652e-01 -1.089639738202095032e-01 3.743046224117279053e-01 -2.536175847053527832e-01 -1.303927227854728699e-02 5.757503584027290344e-02 2.472729831933975220e-01 -2.582543715834617615e-02 3.683793544769287109e-01 -1.539527624845504761e-01 -8.208303153514862061e-02 2.821874916553497314e-01 3.073751926422119141e-02 1.126516610383987427e-01 -1.878444850444793701e-02 9.621394425630569458e-02 3.846013918519020081e-02 2.633225321769714355e-01 2.161393314599990845e-01 1.979274749755859375e-01 -7.501166313886642456e-02 -2.859114855527877808e-02 1.431311666965484619e-01 -3.842909634113311768e-01 1.388658881187438965e-01 7.075072824954986572e-02
7.779104262590408325e-02 8.497600257396697998e-02 -5.810165777802467346e-02 -9.775482118129730225e-02 -1.289773434400558472e-01 -2.388821095228195190e-01 -2.346606403589248657e-01 -4.843252897262573242e-01 6.643603742122650146e-02 -5.798263102769851685e-02 1.996888220310211182e-01 1.601370573043823242e-01 1.605627313256263733e-02 -1.200774163007736206e-01 -7.048140466213226318e-02 -1.808309555053710938e-01 -1.115053221583366394e-01 2.401399463415145874e-01 -2.493833601474761963e-01 1.857234239578247070e-01 1.330808699131011963e-01 -1.797443628311157227e-01 -9.283498674631118774e-02 2.546428143978118896e-01 -1.392195075750350952e-01 -1.913324147462844849e-01 3.466243296861648560e-02 -3.089331686496734619e-01 1.220819205045700073e-01 1.535021960735321045e-01 -1.150656770914793015e-02 -5.765330046415328979e-02
-3.766207993030548096e-01 1.535659283399581909e-01 -9.523641318082809448e-02 1.010350231081247330e-02 -7.901966571807861328e-02 -4.759379625320434570e-01 -1.357562541961669922e-01 5.984781309962272644e-02 2.755127251148223877e-01 1.163303293287754059e-02 1.205832581035792828e-03 4.226507246494293213e-02 3.432897925376892090e-01 -1.353866234421730042e-02 2.433256059885025024e-01 -2.144900560379028320e-01 -1.781224757432937622e-01 2.532813698053359985e-02 -4.162876307964324951e-02 1.259171813726425171e-01 2.576839551329612732e-02 1.459308266639709473e-01 -1.836148500442504883e-01 7.972001284360885620e-02 9.611041098833084106e-02 -2.654776275157928467e-01 -2.495859563350677490e-02 -1.237917914986610413e-01 1.309685856103897095e-01 1.748640835285186768e-01 -4.125328361988067627e-02 1.116820052266120911e-01
-1.902975291013717651e-01 2.267189882695674896e-02 -5.826524645090103149e-02 9.285990148782730103e-02 -1.729825288057327271e-01 1.546137332916259766e-01 -1.104902029037475586e-01 -3.014294989407062531e-02 4.463016092777252197e-01 1.365315616130828857e-01 1.761519908905029297e-01 2.187040895223617554e-01 -1.154983937740325928e-01 1.170588098466396332e-02 -3.821969926357269287e-01 1.558537501841783524e-02 5.646012350916862488e-02 1.208805367350578308e-01 -7.266267389059066772e-02 1.306967288255691528e-01 -1.325276680290699005e-02 -1.253557950258255005e-01 -3.523106127977371216e-02 1.195097118616104126e-01 4.045397937297821045e-01 -2.879135776311159134e-03 -2.218914926052093506e-01 -2.822609543800354004e-01 1.404530405998229980e-01 -1.656181514263153076e-01 1.278623044490814209e-01 1.344742532819509506e-02
-2.297203391790390015e-01 -1.470655202865600586e-01 7.251580059528350830e-02 -4.704938083887100220e-02 1.652881354093551636e-01 8.075696974992752075e-02 -1.533549875020980835e-01 -3.983488678932189941e-01 3.945996463298797607e-01 -5.561277642846107483e-02 -8.067965507507324219e-02 4.939186573028564453e-02 1.516939997673034668e-01 -3.134164959192276001e-02 2.096233516931533813e-01 -1.717539280652999878e-01 -1.917248368263244629e-01 1.722931712865829468e-01 -3.137480616569519043e-01 1.049624457955360413e-01 -1.464623063802719116e-01 -3.979894891381263733e-02 -5.270411074161529541e-02 1.478926986455917358e-01 -1.196922212839126587e-01 -2.829330563545227051e-01 -9.610232710838317871e-02 -9.346053004264831543e-02 1.236162036657333374e-01 3.810782730579376221e-02 -9.916717559099197388e-02 -2.727691829204559326e-01
-2.381299585103988647e-01 -2.223576158285140991e-01 -7.787838578224182129e-02 -1.149288937449455261e-01 -4.984602332115173340e-02 -3.751805722713470459e-01 -1.124755591154098511e-01 -2.723498344421386719e-01 2.956408262252807617e-01 2.771172523498535156e-01 1.638664007186889648e-01 1.804782599210739136e-01 -9.062758088111877441e-02 2.458453774452209473e-01 -5.231593921780586243e-02 6.594119220972061157e-02 -6.442081928253173828e-02 1.662863641977310181e-01 -3.392489850521087646e-01 2.760947868227958679e-02 1.728962659835815430e-01 1.168091595172882080e-01 -2.774357609450817108e-02 1.107340827584266663e-01 2.037231326103210449e-01 9.269720315933227539e-02 -9.805247187614440918e-03 5.164137482643127441e-02 2.574564516544342041e-02 -3.628560900688171387e-02 1.553097739815711975e-02 -2.929921448230743408e-01
5.222529172897338867e-02 8.262477815151214600e-02 -3.665032610297203064e-02 -1.323856115341186523e-01 7.366169989109039307e-02 -1.140374913811683655e-01 -1.485125124454498291e-01 -2.868851423263549805e-01 2.493103593587875366e-01 2.345500737428665161e-01 6.177539378404617310e-02 3.026413917541503906e-01 1.364233046770095825e-01 6.371874362230300903e-03 3.456522822380065918e-01 1.091425642371177673e-01 1.718114614486694336e-01 1.152633950114250183e-01 -1.573078930377960205e-01 -3.154939785599708557e-02 2.721860706806182861e-01 6.460116803646087646e-02 3.159975111484527588e-01 3.061556518077850342e-01 6.361148506402969360e-02 -2.744139637798070908e-03 -1.200556159019470215e-01 -1.997726857662200928e-01 1.149763464927673340e-01 6.360080838203430176e-02 2.646111547946929932e-01 -1.094603352248668671e-02
-2.619420289993286133e-01 2.286887615919113159e-01 -1.507582366466522217e-01 8.361370302736759186e-03 2.831164002418518066e-01 -7.951958477497100830e-02 -1.745119094848632812e-01 -2.502872645854949951e-01 7.446239143610000610e-02 1.673461496829986572e-01 -5.863125622272491455e-02 3.102550804615020752e-01 1.749960035085678101e-01 7.788112014532089233e-02 1.731918305158615112e-01 -6.579528097063302994e-03 1.368025392293930054e-01 1.108167022466659546e-01 -1.209311634302139282e-01 -8.292390406131744385e-02 -2.091268002986907959e-01 1.175278723239898682e-01 -1.363611668348312378e-01 2.904778718948364258e-01 6.427140440791845322e-03 -8.482199907302856445e-02 -1.945717185735702515e-01 -1.207658872008323669e-01 3.206253647804260254e-01 1.800737679004669189e-01 7.085151970386505127e-02 2.525873482227325439e-01
-2.554169893264770508e-01 -1.498979423195123672e-02 -3.732335194945335388e-02 -9.042126685380935669e-02 -1.464037001132965088e-01 1.984444074332714081e-02 -3.170123696327209473e-02 -5.375241637229919434e-01 3.097690343856811523e-01 -4.346142336726188660e-02 -9.547021239995956421e-02 4.103649407625198364e-02 2.280060499906539917e-01 4.058414138853549957e-03 1.267150342464447021e-01 -3.118184208869934082e-01 5.570422857999801636e-02 2.049965709447860718e-01 -3.454935550689697266e-01 6.723912805318832397e-02 -9.209389984607696533e-02 3.336013108491897583e-02 1.358523219823837280e-01 3.997418656945228577e-02 1.599626094102859497e-01 -2.676659822463989258e-01 3.159224614500999451e-02 2.024657587753608823e-04 1.192551553249359131e-01 3.946128860116004944e-02 1.525564864277839661e-02 -1.623698472976684570e-01
-3.270991146564483643e-01 -3.621502220630645752e-02 -4.828909295611083508e-04 -3.916645795106887817e-02 2.560053765773773193e-02 -1.343844980001449585e-01 -7.595603168010711670e-02 -4.439269602298736572e-01 1.578936278820037842e-01 -2.167736180126667023e-02 6.915599852800369263e-02 1.761513352394104004e-01 3.668665885925292969e-01 8.163463324308395386e-02 -1.370512843132019043e-01 -1.208984851837158203e-01 1.434943526983261108e-01 2.905253171920776367e-01 -2.173671573400497437e-01 1.368435621261596680e-01 -5.993166565895080566e-02 -5.022525787353515625e-03 1.803693622350692749e-01 -9.244702011346817017e-02 -3.103656694293022156e-02 -2.668481320142745972e-02 1.188534423708915710e-01 -1.309740692377090454e-01 -1.437596045434474945e-02 1.045116186141967773e-01 1.056221872568130493e-01 -4.022818207740783691e-01
-1.990554034709930420e-01 4.384971410036087036e-02 -1.713809669017791748e-01 1.321950089186429977e-02 -9.710384160280227661e-02 -1.953812539577484131e-01 1.021113395690917969e-01 -2.699390649795532227e-01 3.604466915130615234e-01 2.631336264312267303e-02 -2.441046088933944702e-01 1.160496100783348083e-01 3.003856241703033447e-01 -7.419706881046295166e-02 -8.707588911056518555e-02 -3.182547092437744141e-01 -4.151285290718078613e-01 2.594804167747497559e-01 3.858420532196760178e-03 -2.047927081584930420e-01 6.438887864351272583e-02 -6.641749292612075806e-02 -7.815734297037124634e-02 8.422578871250152588e-02 8.705312013626098633e-02 9.312250465154647827e-02 2.839584276080131531e-02 -1.979991197586059570e-01 2.320375107228755951e-02 -1.361131519079208374e-01 9.313042461872100830e-02 -4.860515892505645752e-02
-2.916021347045898438e-01 1.681477725505828857e-01 9.109333157539367676e-02 2.201178073883056641e-01 -3.302057832479476929e-02 -3.403742909431457520e-01 -1.716827750205993652e-01 -3.005772829055786133e-01 2.174908071756362915e-01 1.585419476032257080e-01 -1.630137790925800800e-03 1.594313979148864746e-01 -4.628941416740417480e-02 5.620583519339561462e-02 7.420202344655990601e-02 2.272319048643112183e-01 -3.037487529218196869e-02 -8.119697868824005127e-02 -3.102785944938659668e-01 -1.279930118471384048e-03 -1.895090192556381226e-01 4.541299771517515182e-03 -4.003230109810829163e-02 1.984379142522811890e-01 -1.030827872455120087e-02 -1.449768096208572388e-01 -2.599472403526306152e-01 -1.845975667238235474e-01 1.390998214483261108e-01 6.903033237904310226e-03 3.086255788803100586e-01 -1.214623227715492249e-01
-2.866150736808776855e-01 2.151619344949722290e-01 -4.026911407709121704e-02 2.732374332845211029e-02 2.546829730272293091e-02 5.257463082671165466e-03 -3.485148251056671143e-01 5.118039995431900024e-02 7.678334414958953857e-02 2.512593008577823639e-02 -2.921491861343383789e-01 3.214583992958068848e-01 1.393280476331710815e-01 -6.288823485374450684e-02 -2.848599804565310478e-03 -1.921025365591049194e-01 2.254920825362205505e-02 -1.652162522077560425e-01 -2.698924541473388672e-01 2.130054086446762085e-01 -1.155247688293457031e-01 6.828927993774414062e-02 -4.344703257083892822e-02 4.723440706729888916e-01 -5.264000501483678818e-03 -6.355493515729904175e-02 -1.441932320594787598e-01 -7.305065542459487915e-02 -1.408419758081436157e-01 5.305225029587745667e-02 2.034326791763305664e-01 -7.538698613643646240e-02
-1.449661403894424438e-01 -2.605567499995231628e-02 -4.061404168605804443e-01 -7.910612225532531738e-02 4.670613631606101990e-02 -6.409701704978942871e-02 -3.114074766635894775e-01 -5.943550914525985718e-02 1.709195375442504883e-01 1.416083239018917084e-02 5.255316942930221558e-02 2.621901929378509521e-01 3.817553222179412842e-01 7.443314790725708008e-02 1.083593145012855530e-01 -7.571807503700256348e-02 -2.456904947757720947e-01 3.765212893486022949e-01 -1.610053181648254395e-01 -1.394178122282028198e-01 -1.056335940957069397e-01 -2.534913420677185059e-01 5.072515830397605896e-02 2.266766130924224854e-01 -9.275573492050170898e-02 1.561084687709808350e-01 -5.785613134503364563e-02 -1.003376767039299011e-02 6.388417631387710571e-02 7.975383102893829346e-02 -4.210937023162841797e-02 -7.161691039800643921e-02
-1.945927590131759644e-01 1.171576827764511108e-01 -2.310353219509124756e-01 2.694592811167240143e-02 -1.831068694591522217e-01 1.565591394901275635e-01 -1.912716031074523926e-01 -1.568316519260406494e-01 3.365483582019805908e-01 9.249763190746307373e-02 -4.957038164138793945e-02 1.569498479366302490e-01 2.463722527027130127e-01 2.485511749982833862e-01 -1.296355426311492920e-01 -5.212400555610656738e-01 -2.345507144927978516e-01 3.197833523154258728e-02 -1.051834002137184143e-01 9.768244624137878418e-02 1.157066598534584045e-01 -5.454937741160392761e-02 -2.541382610797882080e-01 3.095521964132785797e-02 8.903221040964126587e-02 9.039370343089103699e-03 -1.725156009197235107e-01 2.009743824601173401e-02 -7.795150578022003174e-02 -2.091655740514397621e-03 -5.498189851641654968e-02 9.680808335542678833e-02
-4.098717272281646729e-01 7.538936287164688110e-02 -1.765180379152297974e-01 2.457641959190368652e-01 -6.677001714706420898e-02 3.327363729476928711e-02 -4.278041794896125793e-02 -8.079503476619720459e-02 4.467567801475524902e-01 -1.430128365755081177e-01 7.094628363847732544e-02 8.140587061643600464e-02 9.893710166215896606e-02 -2.082710117101669312e-01 -1.248036846518516541e-01 -5.381726846098899841e-02 1.448942907154560089e-02 3.966313004493713379e-01 2.860246971249580383e-02 3.385926596820354462e-03 -7.098367065191268921e-02 -6.386806070804595947e-02 6.181073188781738281e-02 1.884517371654510498e-01 1.636926531791687012e-01 -5.190002545714378357e-02 -2.268359214067459106e-01 1.118859648704528809e-02 2.173004895448684692e-01 -2.362994104623794556e-01 -6.939501315355300903e-02 1.474715173244476318e-01
-4.624650180339813232e-01 -4.306404385715723038e-03 5.565951764583587646e-02 3.329698811285197735e-04 -2.656363248825073242e-01 -2.754660546779632568e-01 -1.232174336910247803e-01 -7.036073505878448486e-02 1.347950547933578491e-01 -4.869825765490531921e-02 -1.117247641086578369e-01 1.034674942493438721e-01 1.685636341571807861e-01 -1.292943656444549561e-01 -1.967322081327438354e-01 -7.903284579515457153e-02 -2.035289704799652100e-01 4.087925329804420471e-02 -1.060393080115318298e-01 3.232103213667869568e-02 1.183598712086677551e-01 -1.777645349502563477e-01 2.707222849130630493e-02 7.956887036561965942e-02 2.365811020135879517e-01 -2.863147258758544922e-01 1.149412691593170166e-01 -3.047463595867156982e-01 1.985076516866683960e-01 -2.226022817194461823e-02 2.208316326141357422e-01 2.046190798282623291e-01
-3.994472622871398926e-01 1.098750010132789612e-01 -2.312690317630767822e-01 2.825981751084327698e-02 -2.100458741188049316e-01 -3.401924073696136475e-01 1.744467616081237793e-01 -1.583539098501205444e-01 2.141616195440292358e-01 3.492443263530731201e-02 2.418677881360054016e-02 1.541171520948410034e-01 6.529414653778076172e-02 3.799936920404434204e-02 2.904822351410984993e-03 -2.576318085193634033e-01 2.690565884113311768e-01 3.339249789714813232e-01 7.746306061744689941e-02 4.868947714567184448e-02 8.478768914937973022e-02 -2.083283215761184692e-01 -1.322514414787292480e-01 6.125431507825851440e-02 1.019405275583267212e-01 -7.178553938865661621e-02 7.062664628028869629e-02 -2.390297800302505493e-01 5.656728148460388184e-02 1.325173676013946533e-01 2.016425132751464844e-01 1.096656993031501770e-01
-4.560815691947937012e-01 1.330025345087051392e-01 -2.717856466770172119e-01 6.768253445625305176e-02 1.680126786231994629e-01 -2.176450788974761963e-01 -1.348522156476974487e-01 -1.699047386646270752e-01 -1.033822423778474331e-03 -2.089251391589641571e-02 7.461652904748916626e-02 1.764434128999710083e-01 3.566956818103790283e-01 2.772175371646881104e-01 -3.576033934950828552e-02 3.252670168876647949e-02 -2.968033403158187866e-02 1.024617552757263184e-01 2.287476696074008942e-02 -6.767799705266952515e-02 3.857432305812835693e-01 2.363134920597076416e-02 3.175847977399826050e-02 2.227580994367599487e-01 2.691557109355926514e-01 -4.688690975308418274e-02 -3.149516507983207703e-02 -4.568312689661979675e-02 6.150924041867256165e-02 5.416847020387649536e-02 1.045194640755653381e-01 1.334647238254547119e-01
3.179812431335449219e-02 2.235837876796722412e-01 3.753204271197319031e-02 -1.098094955086708069e-01 5.074784712633118033e-05 -3.144421428442001343e-02 -2.695553302764892578e-01 -4.538097679615020752e-01 2.098170071840286255e-01 1.138569116592407227e-01 6.042619049549102783e-02 1.684148460626602173e-01 -9.134879708290100098e-02 2.964763902127742767e-02 -2.420676797628402710e-01 -2.947399616241455078e-01 6.895430386066436768e-02 1.416373699903488159e-01 2.218063548207283020e-02 1.770688891410827637e-01 8.885495364665985107e-02 -9.430945664644241333e-02 -5.001654848456382751e-03 3.948276862502098083e-02 -1.359189301729202271e-01 -1.550965756177902222e-01 -1.261691302061080933e-01 -3.495043218135833740e-01 2.168557792901992798e-01 2.668434977531433105e-01 1.514977812767028809e-01 -1.242096722126007080e-01
-2.970257103443145752e-01 -9.465903043746948242e-02 1.362669467926025391e-01 -1.171141043305397034e-01 -2.479710876941680908e-01 -1.416083574295043945e-01 -5.941375344991683960e-02 -3.125518094748258591e-03 4.181128144264221191e-01 2.338134646415710449e-01 1.069182455539703369e-01 3.550267219543457031e-02 -1.942106932401657104e-01 1.009740959852933884e-02 1.784118115901947021e-01 -1.242593228816986084e-01 -2.937166392803192139e-02 1.076741069555282593e-01 -4.515982046723365784e-02 1.906126737594604492e-01 -1.363141089677810669e-02 2.120483368635177612e-01 -5.776775255799293518e-02 2.324919253587722778e-01 1.396011859178543091e-01 -2.521807327866554260e-02 -1.599281281232833862e-01 -3.459546566009521484e-01 -8.214396238327026367e-02 1.816603541374206543e-02 2.775079198181629181e-02 -3.627342581748962402e-01
-1.886241883039474487e-01 -2.326918840408325195e-01 -1.020373553037643433e-01 3.060176968574523926e-02 -9.678689390420913696e-02 -4.406782686710357666e-01 1.347951740026473999e-01 -4.643533527851104736e-01 6.021622940897941589e-02 -1.654387116432189941e-01 8.880207687616348267e-02 2.034880816936492920e-01 1.146220266819000244e-01 -1.239577773958444595e-02 -7.888425886631011963e-02 -3.897395450621843338e-03 1.048415303230285645e-01 8.726260066032409668e-02 -3.526641428470611572e-01 7.837190479040145874e-02 3.314275667071342468e-02 -4.876733943819999695e-02 3.452047705650329590e-02 9.685405343770980835e-02 2.436434924602508545e-01 -6.505630910396575928e-02 1.177631914615631104e-01 -9.092909097671508789e-02 2.149966657161712646e-01 -1.239601224660873413e-01 2.214117795228958130e-01 -4.728922247886657715e-02
-2.272710353136062622e-01 3.601458966732025146e-01 2.811138518154621124e-02 2.365238815546035767e-01 3.612734377384185791e-02 -1.305481940507888794e-01 1.566749364137649536e-01 -2.668807506561279297e-01 2.962492406368255615e-01 8.670375682413578033e-03 -2.389934509992599487e-01 -7.508431375026702881e-02 4.100942909717559814e-01 1.894518435001373291e-01 -8.861626684665679932e-02 -1.257243752479553223e-01 2.136139422655105591e-01 1.346598565578460693e-01 -5.043638497591018677e-02 2.097953110933303833e-02 -5.819109454751014709e-02 1.677892655134201050e-01 -2.457143664360046387e-01 8.501676470041275024e-02 9.960037469863891602e-02 4.970214888453483582e-02 -1.692957133054733276e-01 -1.207761913537979126e-01 5.223876610398292542e-02 8.204999566078186035e-02 1.494399458169937134e-01 -1.270536333322525024e-01
1.245354712009429932e-01 -2.346833609044551849e-02 -4.116820991039276123e-01 -1.848457753658294678e-01 -2.780480496585369110e-02 1.300747841596603394e-01 -3.571797162294387817e-02 -7.557408511638641357e-02 2.732059359550476074e-01 2.109058350324630737e-01 1.263440847396850586e-01 3.126271069049835205e-01 -3.187653049826622009e-02 1.315762847661972046e-01 -1.669247820973396301e-02 -4.432457983493804932e-01 -2.878081751987338066e-03 3.914088904857635498e-01 -1.686577796936035156e-01 -1.001050812192261219e-03 -3.041502647101879120e-02 -6.505784392356872559e-02 4.830113798379898071e-02 2.047268599271774292e-01 -5.134922917932271957e-03 8.480217307806015015e-02 1.830165460705757141e-02 -3.401853516697883606e-02 1.105234399437904358e-01 -1.044175922870635986e-01 1.178955808281898499e-01 -1.758641004562377930e-01
1.588997095823287964e-01 -2.212029546499252319e-01 -1.526065617799758911e-01 -5.092494934797286987e-02 4.887581616640090942e-02 -1.465342491865158081e-01 -3.941127955913543701e-01 -3.336081504821777344e-01 3.162330090999603271e-01 -1.322317719459533691e-01 2.619536221027374268e-01 -8.156330883502960205e-02 1.868560761213302612e-01 2.142326086759567261e-01 2.298441156744956970e-02 -1.046180948615074158e-01 -2.299546264111995697e-02 -9.693275392055511475e-02 -1.043772697448730469e-01 1.251469105482101440e-01 4.691316932439804077e-02 9.668650478124618530e-02 9.648245573043823242e-02 4.568822383880615234e-01 2.608979865908622742e-02 -9.415898472070693970e-02 -1.057946532964706421e-01 -1.699623763561248779e-01 -3.343409299850463867e-02 8.427368849515914917e-02 -9.401914663612842560e-03 1.993782445788383484e-02
-4.587760269641876221e-01 -5.650594830513000488e-02 2.461301535367965698e-01 -1.205855533480644226e-01 -1.341685354709625244e-01 -1.930380761623382568e-01 -1.497375406324863434e-02 7.251711189746856689e-02 3.831084966659545898e-01 2.253000885248184204e-01 -9.629651904106140137e-02 8.069401979446411133e-02 -9.861859492957592010e-03 -1.263603009283542633e-02 -4.655781388282775879e-02 -1.999648660421371460e-01 -5.734089389443397522e-02 1.463052183389663696e-01 1.406299769878387451e-01 1.394670754671096802e-01 8.919029682874679565e-02 1.444937884807586670e-01 3.249597176909446716e-02 3.465398252010345459e-01 1.604600101709365845e-01 -2.881116978824138641e-02 -2.399946004152297974e-01 -2.353975772857666016e-01 -4.652718454599380493e-02 -9.759113192558288574e-02 -5.586099810898303986e-03 -1.718382984399795532e-01
8.538326621055603027e-02 2.714716596528887749e-03 4.012708738446235657e-02 -1.639427542686462402e-01 7.700279355049133301e-02 -2.117032110691070557e-01 -3.088451623916625977e-01 -2.204342335462570190e-01 1.943079382181167603e-01 2.503105401992797852e-01 8.592325448989868164e-02 1.074856668710708618e-01 1.431178450584411621e-01 1.231160983443260193e-01 -1.542017608880996704e-01 -2.686923444271087646e-01 -1.015291959047317505e-01 1.164041385054588318e-01 -2.850967943668365479e-01 2.250326275825500488e-01 2.003416270017623901e-01 -1.285687275230884552e-02 -1.793047487735748291e-01 2.919800346717238426e-03 -1.378239542245864868e-01 -5.074277520179748535e-02 -3.072677254676818848e-01 -3.909827768802642822e-01 1.249081939458847046e-01 4.751280322670936584e-02 4.323696717619895935e-02 -4.135908558964729309e-02
-2.290819734334945679e-01 2.064702957868576050e-01 -1.707287281751632690e-01 -1.180722340941429138e-01 8.920831978321075439e-02 6.170169264078140259e-02 -2.973720729351043701e-01 -1.793619990348815918e-01 1.281095203012228012e-02 5.872487276792526245e-02 1.668153852224349976e-01 3.336058259010314941e-01 1.186752766370773315e-01 -1.573435068130493164e-01 2.320094592869281769e-02 -1.332952529191970825e-01 9.367774426937103271e-02 2.667170763015747070e-01 -2.458567917346954346e-01 -1.965210288763046265e-01 2.087454497814178467e-01 7.416276633739471436e-02 1.791733317077159882e-02 3.843041062355041504e-01 6.872899085283279419e-02 -7.265858352184295654e-02 2.264778465032577515e-01 -2.843286097049713135e-01 2.792386151850223541e-02 -8.574181795120239258e-02 -2.620761841535568237e-02 5.035072565078735352e-02
-1.910770684480667114e-01 4.502075165510177612e-02 -1.144078299403190613e-01 4.025113284587860107e-01 -1.650490462779998779e-01 -2.095516324043273926e-01 -2.867673933506011963e-01 -1.826542764902114868e-01 1.869130879640579224e-01 8.978436380857601762e-05 1.323615312576293945e-01 1.342793107032775879e-01 -2.522523999214172363e-01 2.291291803121566772e-01 -1.316872984170913696e-01 -6.116288155317306519e-02 -1.769315451383590698e-01 2.439768165349960327e-01 -7.891379296779632568e-02 -1.585849970579147339e-01 -4.506850615143775940e-02 -2.136177718639373779e-01 -2.771524488925933838e-01 2.026224434375762939e-01 6.276725977659225464e-02 -2.028829418122768402e-02 -2.248414456844329834e-01 -1.316636502742767334e-01 6.576824188232421875e-02 -1.786197768524289131e-03 1.403946727514266968e-01 -8.881178498268127441e-02
-4.005867838859558105e-01 -3.613520562648773193e-01 7.914178073406219482e-02 1.222875416278839111e-01 6.217490881681442261e-02 -2.111409455537796021e-01 -5.371451750397682190e-02 -1.043736115097999573e-01 -2.258750423789024353e-02 -6.704974919557571411e-03 -2.791949920356273651e-02 3.805898129940032959e-01 1.949803233146667480e-01 1.353848874568939209e-01 5.038004741072654724e-02 -2.141879498958587646e-01 -2.717246413230895996e-01 2.427284121513366699e-01 -1.449090689420700073e-01 1.175984069705009460e-01 -1.624908857047557831e-02 1.110496222972869873e-01 -8.038734644651412964e-02 2.073307484388351440e-01 4.848308861255645752e-02 9.940876066684722900e-02 4.249116778373718262e-02 -1.922242343425750732e-03 -2.400928139686584473e-01 1.941420696675777435e-02 2.388074547052383423e-01 -1.259031444787979126e-01
1.316734850406646729e-01 7.327028363943099976e-02 2.951855212450027466e-02 -1.188214495778083801e-02 2.917068302631378174e-01 -7.299160212278366089e-02 -3.974319100379943848e-01 -4.364701211452484131e-01 1.847642511129379272e-01 -1.682796399109065533e-03 4.026382043957710266e-02 1.772107779979705811e-01 9.367083013057708740e-02 8.997555822134017944e-02 1.166021376848220825e-01 -2.187705487012863159e-01 3.859990835189819336e-02 1.070054918527603149e-01 -1.485216617584228516e-01 -3.971549868583679199e-02 3.966879472136497498e-02 2.861219830811023712e-02 2.435612976551055908e-01 6.905892491340637207e-02 5.752866342663764954e-02 -1.411738693714141846e-01 -2.296459227800369263e-01 -2.663255333900451660e-01 -2.378165023401379585e-03 -3.625782951712608337e-02 2.998738884925842285e-01 2.251659333705902100e-01
-1.179174855351448059e-01 8.122434467077255249e-02 -1.231572628021240234e-01 -5.469190329313278198e-02 -9.098406136035919189e-02 -1.086473092436790466e-01 -2.272746898233890533e-02 -5.131154060363769531e-01 2.468274682760238647e-01 -2.079896181821823120e-01 -3.913557156920433044e-02 2.096043825149536133e-01 2.022211998701095581e-01 -1.179311797022819519e-01 -4.303512349724769592e-02 -1.929979473352432251e-01 7.648494839668273926e-02 1.102368980646133423e-01 -1.949413567781448364e-01 2.878328859806060791e-01 1.730833649635314941e-01 2.090644985437393188e-01 2.279478460550308228e-01 1.582327485084533691e-01 1.032346040010452271e-01 -2.018759697675704956e-01 8.033032715320587158e-02 1.716265978757292032e-05 2.795188724994659424e-01 -6.612512469291687012e-02 -5.200808495283126831e-02 -3.625589609146118164e-02
-3.147507905960083008e-01 2.989768385887145996e-01 -9.237025864422321320e-03 1.679534316062927246e-01 1.892918646335601807e-01 -6.233928352594375610e-02 -1.866305470466613770e-01 -1.283402144908905029e-01 3.694393634796142578e-01 1.187790930271148682e-01 2.190879434347152710e-01 9.291128814220428467e-02 -2.498196437954902649e-02 3.757125139236450195e-02 -1.628010720014572144e-01 3.334443643689155579e-02 -2.638112008571624756e-01 7.034129649400711060e-02 -1.183338165283203125e-01 7.773298770189285278e-02 1.478946208953857422e-01 5.621736496686935425e-02 -1.482716351747512817e-01 3.215148448944091797e-01 2.482333928346633911e-01 -1.723975986242294312e-01 1.466457247734069824e-01 -2.988846302032470703e-01 4.358645062893629074e-03 -1.699714362621307373e-02 -6.942458450794219971e-02 -5.540033429861068726e-02
-3.827376067638397217e-01 1.601088978350162506e-02 -1.456446051597595215e-01 -1.391701251268386841e-01 -2.194547206163406372e-01 -2.215457409620285034e-01 5.021697282791137695e-02 1.211003307253122330e-02 2.141915708780288696e-01 1.295005679130554199e-01 -8.955416828393936157e-02 1.581810861825942993e-01 3.863503932952880859e-01 -9.342241287231445312e-02 -3.994257003068923950e-02 -2.095967382192611694e-01 -2.868283390998840332e-01 -9.144764393568038940e-02 -2.367244288325309753e-02 1.623091101646423340e-01 1.919350028038024902e-01 1.979033946990966797e-01 5.014099180698394775e-02 1.627379953861236572e-01 1.301414072513580322e-01 -6.340051442384719849e-02 7.129313051700592041e-02 -3.023414313793182373e-01 1.761281490325927734e-01 1.433065086603164673e-01 1.079432219266891479e-01 1.017553955316543579e-01
-1.598775945603847504e-02 3.161865472793579102e-01 -2.384171932935714722e-01 3.938748314976692200e-02 6.468044966459274292e-02 -2.704721689224243164e-01 -2.473260462284088135e-01 6.604903191328048706e-02 3.081511557102203369e-01 -2.416049987077713013e-01 2.578735724091529846e-02 2.709886729717254639e-01 3.003643155097961426e-01 9.654332883656024933e-03 6.448665261268615723e-02 -7.748936116695404053e-02 -4.892306029796600342e-02 1.981488429009914398e-02 -1.238653659820556641e-01 3.178116306662559509e-02 -1.824995279312133789e-01 2.000475823879241943e-01 -1.610171645879745483e-01 -1.947130449116230011e-02 3.718217015266418457e-01 -1.987432539463043213e-01 -9.888553619384765625e-02 -1.718564033508300781e-01 1.442121416330337524e-01 3.086241893470287323e-02 -1.139782890677452087e-01 5.150651093572378159e-03
-1.146736461669206619e-02 1.282816827297210693e-01 -1.729082763195037842e-01 -1.829289346933364868e-01 -1.770032197237014771e-02 -3.829868882894515991e-02 -1.638293266296386719e-01 -1.035194545984268188e-01 9.259197115898132324e-02 -1.390217840671539307e-01 2.012661993503570557e-01 5.101057291030883789e-01 3.092823028564453125e-01 -2.457562461495399475e-02 8.966106921434402466e-02 -4.545472189784049988e-02 -2.954870760440826416e-01 3.275090456008911133e-01 -1.593055576086044312e-01 -2.838897332549095154e-02 1.960338838398456573e-02 -2.370371520519256592e-01 -1.913851127028465271e-02 3.236832022666931152e-01 1.396017614752054214e-02 3.958003222942352295e-02 -1.065912991762161255e-01 8.669807761907577515e-02 1.135043450631201267e-03 -1.000567451119422913e-01 -5.563318729400634766e-02 -1.718148291110992432e-01
-1.391391456127166748e-01 1.180030032992362976e-02 -1.701877862215042114e-01 1.137937903404235840e-01 -1.500794291496276855e-01 -2.870282828807830811e-01 2.066811025142669678e-01 -2.047818452119827271e-01 3.677338957786560059e-01 1.347327530384063721e-01 -6.846022605895996094e-02 2.633886039257049561e-01 2.341381609439849854e-01 -1.025271415710449219e-02 -9.926250576972961426e-02 -3.444171547889709473e-01 -3.492251634597778320e-01 1.559769958257675171e-01 -5.804360285401344299e-02 2.518715709447860718e-02 -5.131920427083969116e-02 -1.964357048273086548e-01 -1.260877102613449097e-01 1.423062235116958618e-01 1.340234875679016113e-01 1.191354319453239441e-01 1.179633289575576782e-01 -1.662745028734207153e-01 1.390897203236818314e-02 -1.268727928400039673e-01 5.932230874896049500e-02 -1.303663104772567749e-01
-3.762763142585754395e-01 2.335298955440521240e-01 -2.334355376660823822e-02 2.546860091388225555e-02 -3.005551397800445557e-01 -1.125553995370864868e-01 -1.666997745633125305e-02 -1.467280238866806030e-01 7.280249148607254028e-02 -7.051693741232156754e-03 2.520628869533538818e-01 -4.604529589414596558e-02 1.799422651529312134e-01 1.624708436429500580e-02 -1.245480850338935852e-01 -1.845242083072662354e-01 -5.101821571588516235e-02 1.029737666249275208e-01 8.015597611665725708e-02 1.446444541215896606e-01 -1.553621292114257812e-01 -1.685521602630615234e-01 -1.243713423609733582e-01 3.921666145324707031e-01 9.250807762145996094e-02 -3.084111213684082031e-02 2.973319403827190399e-02 -3.459240198135375977e-01 1.219297498464584351e-01 1.521372050046920776e-01 3.017806708812713623e-01 5.623842775821685791e-02
1.268583387136459351e-01 2.588437795639038086e-01 1.895716190338134766e-01 -1.069127470254898071e-01 -1.064880639314651489e-01 -2.368969023227691650e-01 -1.238100975751876831e-01 -1.411067545413970947e-01 8.958882838487625122e-02 7.050499320030212402e-02 -1.161100342869758606e-01 1.769830882549285889e-01 2.810268998146057129e-01 2.330054491758346558e-01 8.534575253725051880e-02 -3.761645853519439697e-01 -1.430748850107192993e-01 1.228867797181010246e-03 -1.095005199313163757e-01 6.657028198242187500e-02 5.534747987985610962e-02 1.997602432966232300e-01 -1.893831938505172729e-01 3.672905266284942627e-01 1.475697904825210571e-01 -1.753122955560684204e-01 -1.027677878737449646e-01 -1.547420918941497803e-01 1.504441946744918823e-01 -1.948534548282623291e-01 6.253013759851455688e-02 1.575679481029510498e-01
-4.679886698722839355e-01 5.443065613508224487e-02 -3.685687668621540070e-03 -2.974464744329452515e-02 -5.742042511701583862e-02 1.369133442640304565e-01 -2.400991618633270264e-01 -1.404359787702560425e-01 2.371687591075897217e-01 3.858592361211776733e-02 -2.624127268791198730e-01 2.171380519866943359e-01 3.530874550342559814e-01 1.705406606197357178e-01 -9.034351259469985962e-02 -1.365326792001724243e-01 -2.155195027589797974e-01 8.166183531284332275e-02 -5.652491748332977295e-02 -1.737360656261444092e-01 1.115733981132507324e-01 8.915878087282180786e-02 -2.263883948326110840e-01 1.309890002012252808e-01 1.910031884908676147e-01 -2.479854822158813477e-01 -3.788233920931816101e-02 -4.816559329628944397e-02 1.065384596586227417e-01 1.598220616579055786e-01 -4.702001065015792847e-02 -8.523761481046676636e-02
-3.140456974506378174e-01 -2.570806145668029785e-01 2.185982838273048401e-02 -1.157764345407485962e-01 -1.160467639565467834e-01 -3.455304503440856934e-01 -2.777379751205444336e-02 -2.628723680973052979e-01 1.842874586582183838e-01 1.446580886840820312e-01 1.373979747295379639e-01 -7.454571314156055450e-03 1.472287625074386597e-01 3.073824346065521240e-01 -6.204412505030632019e-02 -3.660361841320991516e-02 2.134909331798553467e-01 2.265630513429641724e-01 -4.490284919738769531e-01 1.506568640470504761e-01 1.986218988895416260e-01 8.587203174829483032e-02 3.371006622910499573e-02 -1.426290441304445267e-02 8.240871131420135498e-02 8.919865638017654419e-02 -4.412990063428878784e-02 -1.032425090670585632e-01 -2.962066978216171265e-02 -1.428012102842330933e-01 3.791914135217666626e-02 -6.356965750455856323e-02
-4.757497906684875488e-01 2.722917795181274414e-01 6.473635137081146240e-02 -4.318488761782646179e-02 -5.429814755916595459e-02 -1.358045339584350586e-01 -1.250401735305786133e-01 6.885590404272079468e-02 2.631407380104064941e-01 -8.335454016923904419e-02 -1.269226372241973877e-01 1.396623998880386353e-01 3.182088136672973633e-01 5.295957252383232117e-02 1.069723069667816162e-01 -1.937588006258010864e-01 -2.361979782581329346e-01 2.243893407285213470e-02 -2.207812517881393433e-01 -2.503128945827484131e-01 1.402692347764968872e-01 3.958589956164360046e-02 -5.130103975534439087e-02 1.376675069332122803e-01 1.893580406904220581e-01 -9.888429939746856689e-02 -2.363393781706690788e-03 -2.076858878135681152e-01 1.888477355241775513e-01 1.939509660005569458e-01 8.885399997234344482e-02 -7.983582466840744019e-02
6.535758823156356812e-02 -1.652451455593109131e-01 1.941938698291778564e-01 1.000028029084205627e-01 1.316941678524017334e-01 -1.519717276096343994e-01 -2.318065464496612549e-01 -1.281430125236511230e-01 3.056786060333251953e-01 -7.137785106897354126e-02 -2.169183045625686646e-01 3.139558434486389160e-01 1.520621478557586670e-01 2.254127897322177887e-02 6.696552038192749023e-02 -2.276400327682495117e-01 6.442582607269287109e-02 3.286034986376762390e-02 -7.482460141181945801e-02 1.349883824586868286e-01 -1.635232567787170410e-01 4.801465198397636414e-02 -1.517865210771560669e-01 4.581853151321411133e-01 3.322989046573638916e-01 -3.806046023964881897e-02 1.319279521703720093e-01 4.544147104024887085e-02 1.102700158953666687e-01 -6.852710992097854614e-02 2.102568894624710083e-01 5.051535367965698242e-02
1.663299202919006348e-01 1.243148818612098694e-01 -1.372372508049011230e-01 -4.522112756967544556e-02 2.164627611637115479e-01 -2.212498150765895844e-02 -9.876652806997299194e-02 -4.734859168529510498e-01 3.531947433948516846e-01 -7.722084969282150269e-02 4.912072792649269104e-02 1.705169528722763062e-01 -1.312184333801269531e-01 -3.487016260623931885e-02 -1.695384383201599121e-01 -2.343148440122604370e-01 -1.172291114926338196e-01 1.163715347647666931e-01 5.571761727333068848e-02 9.376461803913116455e-02 -2.375769196078181267e-03 -2.932623960077762604e-02 1.025851443409919739e-01 3.895321860909461975e-02 -1.337758600711822510e-01 -1.823379397392272949e-01 -1.929299384355545044e-01 -2.848863303661346436e-01 1.383306831121444702e-01 1.078934594988822937e-01 3.645285665988922119e-01 -7.184555381536483765e-02
-2.469258159399032593e-01 2.242462635040283203e-01 6.143246591091156006e-02 -5.200006812810897827e-02 1.252530217170715332e-01 -9.029315412044525146e-02 -1.202050149440765381e-01 -8.314402401447296143e-02 2.149583250284194946e-01 1.279061287641525269e-01 -2.987659536302089691e-02 1.764227300882339478e-01 3.038924038410186768e-01 3.408541530370712280e-02 2.584114074707031250e-01 2.853803522884845734e-02 2.165458202362060547e-01 2.118556499481201172e-01 -1.589448153972625732e-01 -9.324497729539871216e-02 2.370115518569946289e-01 -1.675143986940383911e-01 2.357781678438186646e-01 3.431270718574523926e-01 -6.802870426326990128e-03 1.448345631361007690e-01 1.085184216499328613e-01 -1.147877722978591919e-01 -4.432497173547744751e-02 -1.435005068778991699e-01 3.206176161766052246e-01 -1.635465919971466064e-01
-3.147234395146369934e-02 1.827701739966869354e-02 -6.083031371235847473e-02 -5.718800053000450134e-02 -8.326794207096099854e-02 -6.661999225616455078e-02 -1.896632611751556396e-01 -4.095719754695892334e-01 2.165146172046661377e-01 4.128192365169525146e-02 3.917887806892395020e-01 6.585718691349029541e-02 -6.986296921968460083e-02 3.431529104709625244e-01 1.228810027241706848e-01 -1.840107589960098267e-01 9.266102313995361328e-02 -1.508621126413345337e-01 -1.895314455032348633e-02 9.671051800251007080e-02 6.977533549070358276e-02 -9.707546234130859375e-02 -1.695906072854995728e-01 1.936008036136627197e-01 8.346689492464065552e-02 4.304837808012962341e-02 -2.400514036417007446e-01 -3.030707240104675293e-01 -2.413885146379470825e-01 -2.174705415964126587e-01 1.115557476878166199e-01 2.652519941329956055e-02
-1.821778118610382080e-01 -1.039979457855224609e-01 1.791986376047134399e-01 -1.961824297904968262e-01 9.714074432849884033e-02 1.116772666573524475e-01 -3.630525665357708931e-03 -3.424246907234191895e-01 1.795376390218734741e-01 1.891266405582427979e-01 -3.912023454904556274e-02 1.184356287121772766e-01 2.998814284801483154e-01 -2.214428186416625977e-01 1.321397870779037476e-01 -3.233471512794494629e-01 -7.020001113414764404e-02 1.065905168652534485e-01 1.874863058328628540e-01 -1.066235229372978210e-01 1.157926842570304871e-01 1.769020110368728638e-01 -1.435888558626174927e-02 2.488986700773239136e-01 1.401971429586410522e-01 5.945251882076263428e-02 -6.527080386877059937e-02 -1.510403603315353394e-01 5.979037657380104065e-02 -2.154368460178375244e-01 3.623212575912475586e-01 2.199066244065761566e-02
5.558698996901512146e-02 2.769391536712646484e-01 -4.780514165759086609e-03 -1.384208202362060547e-01 -7.466140668839216232e-03 -1.233115494251251221e-01 -3.164251446723937988e-01 -3.872508108615875244e-01 2.045946270227432251e-01 3.875782713294029236e-02 8.341037482023239136e-02 2.086784876883029938e-02 -7.319457083940505981e-02 4.054566845297813416e-02 -1.166320666670799255e-01 -1.307490617036819458e-01 8.469115942716598511e-02 6.300424784421920776e-02 -1.250893473625183105e-01 3.082657754421234131e-01 -1.930883079767227173e-01 1.179335862398147583e-01 1.080840975046157837e-01 2.514472007751464844e-01 -1.785045415163040161e-01 -1.251554936170578003e-01 -1.877559721469879150e-01 -2.501179873943328857e-01 2.996540963649749756e-01 8.299799263477325439e-02 1.426046937704086304e-01 -1.922379732131958008e-01
-4.455384910106658936e-01 2.216396294534206390e-02 -1.271237134933471680e-01 3.352621197700500488e-02 -1.946119815111160278e-01 -9.091830812394618988e-03 -4.398543387651443481e-03 -5.686347931623458862e-02 3.041350543498992920e-01 -3.358944132924079895e-02 9.627862274646759033e-02 1.797272711992263794e-01 -1.527505069971084595e-01 1.687075048685073853e-01 -1.309166550636291504e-01 -6.597011536359786987e-02 -8.415687829256057739e-02 2.343224436044692993e-01 1.159603521227836609e-01 3.373314440250396729e-02 -6.465714890509843826e-03 -5.823288485407829285e-02 1.552177667617797852e-01 3.096441328525543213e-01 5.494804307818412781e-02 -1.267279833555221558e-01 4.502072557806968689e-02 -3.421987593173980713e-01 2.862359881401062012e-01 2.374667972326278687e-01 1.236667335033416748e-01 2.054903805255889893e-01
-5.120375379920005798e-02 2.294042408466339111e-01 -3.890323638916015625e-01 -1.831182986497879028e-01 -8.356805145740509033e-02 -6.137407943606376648e-02 -1.255645155906677246e-01 -2.045870721340179443e-01 1.230116351507604122e-03 8.698229677975177765e-03 -5.553247034549713135e-02 4.452417194843292236e-01 -7.273230701684951782e-03 -2.286113798618316650e-02 8.074118196964263916e-02 -3.168988525867462158e-01 -1.748023629188537598e-01 3.122094869613647461e-01 -1.401012539863586426e-01 8.005941659212112427e-02 -8.424251526594161987e-02 -2.084766477346420288e-01 1.504292339086532593e-01 2.891268134117126465e-01 -5.400782078504562378e-02 -1.576782763004302979e-02 1.331357955932617188e-01 -1.579680740833282471e-01 -7.476227730512619019e-02 -3.921756148338317871e-02 2.809898694977164268e-03 -1.369268298149108887e-01
-2.702092230319976807e-01 -5.427500605583190918e-02 -1.650347411632537842e-01 1.864953339099884033e-01 1.693425923585891724e-01 -2.566973865032196045e-01 -8.933004736900329590e-02 -9.134699404239654541e-02 -2.275244891643524170e-02 2.437841892242431641e-02 1.499156504869461060e-01 1.607412844896316528e-01 3.773294985294342041e-01 -1.194214075803756714e-02 1.352373361587524414e-01 -2.121966928243637085e-01 7.095570117235183716e-02 -8.995053917169570923e-02 3.749276697635650635e-02 3.261546045541763306e-02 2.330220490694046021e-02 7.098492980003356934e-02 -7.026322931051254272e-02 3.865515291690826416e-01 8.288406766951084137e-03 -2.026938796043395996e-01 -3.929316997528076172e-01 -1.681595742702484131e-01 -2.912169694900512695e-01 -7.030244916677474976e-03 5.145507305860519409e-02 -9.487623721361160278e-02
-1.838226765394210815e-01 -3.703073016367852688e-04 3.252303227782249451e-02 1.019116640090942383e-01 -9.617044706828892231e-04 -4.484639316797256470e-02 -1.611689478158950806e-01 -3.331717848777770996e-01 3.267936706542968750e-01 -6.902119517326354980e-02 4.321671649813652039e-02 5.247536674141883850e-02 6.667471025139093399e-04 -1.769388318061828613e-01 2.072639912366867065e-01 -3.051071166992187500e-01 -1.248053982853889465e-01 9.418961405754089355e-02 -4.503204226493835449e-01 1.156451925635337830e-01 -1.581025719642639160e-01 -8.213843405246734619e-02 7.228386402130126953e-02 1.812004297971725464e-01 6.404478102922439575e-02 -3.802177011966705322e-01 -6.748926360160112381e-03 -1.548886448144912720e-01 6.698632985353469849e-02 1.067911610007286072e-01 1.150948344729840755e-03 -1.822927296161651611e-01
4.844929650425910950e-02 2.431821078062057495e-01 -1.405540406703948975e-01 2.455496340990066528e-01 5.217829346656799316e-02 -2.473147511482238770e-01 -2.514659762382507324e-01 -3.514325022697448730e-01 3.724879920482635498e-01 1.141608431935310364e-01 -1.197948232293128967e-01 2.138022519648075104e-02 2.023929506540298462e-01 -1.907114237546920776e-01 8.340052515268325806e-02 -1.953905671834945679e-01 -4.471047595143318176e-02 7.827159762382507324e-02 -4.141603782773017883e-02 6.179374456405639648e-02 -2.862003259360790253e-02 8.219177275896072388e-02 -3.125444948673248291e-01 9.199786931276321411e-02 -2.390511035919189453e-01 -2.721390426158905029e-01 -1.055529117584228516e-01 -3.360933810472488403e-02 -8.629570156335830688e-02 4.073253273963928223e-02 1.415817141532897949e-01 1.370187252759933472e-01
-1.282295584678649902e-01 1.123231574892997742e-01 8.070614188909530640e-02 2.737836241722106934e-01 1.926101744174957275e-02 -4.377045482397079468e-02 -3.755895495414733887e-01 -1.537725478410720825e-01 2.265242040157318115e-01 3.916866704821586609e-02 1.268077082931995392e-02 3.196731209754943848e-01 -1.684242486953735352e-01 2.232652902603149414e-01 -2.927887812256813049e-02 5.849850550293922424e-02 -1.111926957964897156e-01 6.855903565883636475e-02 -2.873377799987792969e-01 4.513653367757797241e-02 -1.056747734546661377e-01 -1.179472431540489197e-01 -5.553927738219499588e-03 2.535027451813220978e-02 1.994189172983169556e-01 -4.188345046713948250e-04 -1.314124464988708496e-01 -2.153251320123672485e-01 6.264147907495498657e-02 -2.289858758449554443e-01 4.109489917755126953e-01 -1.694708466529846191e-01
-2.838408648967742920e-01 2.456711232662200928e-01 -8.425193279981613159e-02 -5.592491850256919861e-02 -8.936607278883457184e-03 -1.067264154553413391e-01 -5.406589433550834656e-02 -4.282286763191223145e-01 1.110874935984611511e-01 -3.938793763518333435e-02 1.236255913972854614e-01 1.846365332603454590e-01 8.855178207159042358e-02 6.740882247686386108e-02 -5.516858026385307312e-02 -2.801301777362823486e-01 -4.720285534858703613e-02 1.267261207103729248e-01 -2.811948359012603760e-01 6.044014822691679001e-03 1.055472046136856079e-01 -1.003501564264297485e-01 1.065694242715835571e-01 1.723628789186477661e-01 -3.896348178386688232e-02 -3.765938580036163330e-01 1.621307134628295898e-01 -1.747003197669982910e-01 2.557007670402526855e-01 -2.279072999954223633e-02 -2.359541505575180054e-01 1.118822395801544189e-01
-4.357706308364868164e-01 3.475762903690338135e-01 -6.994208693504333496e-02 -1.004680916666984558e-01 -2.078297585248947144e-01 -7.370058447122573853e-02 -8.004632592201232910e-02 1.932700164616107941e-02 2.589601874351501465e-01 -4.688274115324020386e-02 -7.421878725290298462e-02 -5.055019259452819824e-02 2.833838760852813721e-01 1.796849817037582397e-02 9.297885745763778687e-02 -2.082948237657546997e-01 -2.997291088104248047e-01 1.062351092696189880e-01 -2.020909786224365234e-01 -2.703784406185150146e-01 -3.218999132513999939e-02 1.719870418310165405e-01 8.504402637481689453e-02 6.161599233746528625e-02 4.546776413917541504e-02 2.319886162877082825e-02 -7.437225431203842163e-02 -1.846326142549514771e-01 2.249542623758316040e-01 1.658735722303390503e-01 1.474250704050064087e-01 -1.006379276514053345e-01
-3.551761507987976074e-01 -1.209830939769744873e-01 -1.282054185867309570e-01 2.123479098081588745e-01 1.227459609508514404e-01 -1.760561950504779816e-02 -9.239989519119262695e-02 -7.942905277013778687e-02 2.333409041166305542e-01 -8.321992307901382446e-02 6.577246636152267456e-02 1.475353688001632690e-01 1.512076407670974731e-01 -1.902137547731399536e-01 -1.295295059680938721e-01 -6.094902381300926208e-02 8.001931756734848022e-02 3.473557829856872559e-01 -2.213681302964687347e-02 1.518118083477020264e-01 -3.834273293614387512e-02 -3.165682852268218994e-01 -2.626816183328628540e-02 2.355262339115142822e-01 3.570862114429473877e-01 1.693755015730857849e-02 -2.505560219287872314e-01 -3.678881376981735229e-02 8.690930157899856567e-02 -2.787841260433197021e-01 -1.068282797932624817e-01 5.829419568181037903e-02
3.670223057270050049e-02 7.322438061237335205e-02 -2.386025637388229370e-01 1.646350175142288208e-01 -7.238482683897018433e-02 2.174988836050033569e-01 -6.626142561435699463e-02 -1.735303997993469238e-01 3.007575869560241699e-01 -1.543965935707092285e-01 2.197570502758026123e-01 4.140671193599700928e-01 2.123691290616989136e-01 -1.530091762542724609e-01 1.193000078201293945e-01 -1.541253924369812012e-01 -1.789489202201366425e-02 -5.186431482434272766e-02 -2.653997391462326050e-02 4.204615950584411621e-01 -1.541279405355453491e-01 -7.874411530792713165e-03 -9.624700248241424561e-02 8.383616222999989986e-04 1.884944736957550049e-01 1.463388651609420776e-01 2.480363100767135620e-02 -1.597488522529602051e-01 2.435103245079517365e-02 5.289481207728385925e-02 2.676296532154083252e-01 9.993988275527954102e-02
1.883083432912826538e-01 1.139461323618888855e-01 1.275282911956310272e-02 -8.135499805212020874e-02 1.080903857946395874e-01 -1.138852685689926147e-01 -2.817400991916656494e-01 -1.990647614002227783e-01 2.377152442932128906e-01 1.685316562652587891e-01 1.527724266052246094e-01 1.599282026290893555e-01 3.887450695037841797e-02 9.040474146604537964e-02 -4.890304058790206909e-02 -3.983860611915588379e-01 -1.113031357526779175e-01 1.259611248970031738e-01 -2.700006663799285889e-01 3.197619318962097168e-01 9.914578497409820557e-02 6.781955063343048096e-02 -1.773773729801177979e-01 3.163855895400047302e-02 -8.057177066802978516e-03 -5.797019228339195251e-02 -3.002867996692657471e-01 -3.111898303031921387e-01 1.805740594863891602e-01 7.451251149177551270e-02 -7.836583256721496582e-02 -1.070950478315353394e-01
-2.399639189243316650e-01 1.077455133199691772e-01 -2.756633758544921875e-01 1.278321892023086548e-01 1.571890525519847870e-02 6.694431602954864502e-02 -7.569038867950439453e-02 -1.672202646732330322e-01 2.275111079216003418e-01 1.312533318996429443e-01 -1.082568094134330750e-01 6.408631056547164917e-02 8.014009147882461548e-02 2.766675055027008057e-01 -2.378112375736236572e-01 1.104579567909240723e-01 -2.508985698223114014e-01 2.807794809341430664e-01 -1.253059208393096924e-01 3.374328911304473877e-01 3.482538834214210510e-02 3.684882819652557373e-02 1.568343676626682281e-02 1.710232645273208618e-01 -8.617863990366458893e-03 -8.781729266047477722e-03 1.894707046449184418e-02 -4.186708629131317139e-01 2.116314023733139038e-01 -1.146653369069099426e-01 -6.026527285575866699e-02 -1.507969796657562256e-01
-1.760916858911514282e-01 9.696152061223983765e-02 1.223304644227027893e-01 -1.488565951585769653e-01 1.213339492678642273e-01 4.182436317205429077e-02 -4.301121234893798828e-01 -2.476217001676559448e-01 1.339023262262344360e-01 -7.651402056217193604e-02 6.746772676706314087e-02 1.681336164474487305e-01 1.057754680514335632e-01 -1.355235427618026733e-01 -1.635454893112182617e-01 -1.142350360751152039e-01 -9.637419134378433228e-02 3.022896591573953629e-03 1.069000735878944397e-01 -1.699719950556755066e-02 -2.414777874946594238e-03 -9.739878773689270020e-02 1.003766506910324097e-01 2.678200602531433105e-01 -1.280376911163330078e-01 -6.076107919216156006e-02 8.169849961996078491e-02 -3.234932422637939453e-01 5.847408995032310486e-02 2.204335927963256836e-01 4.085614979267120361e-01 -2.666015326976776123e-01
-1.314681023359298706e-01 1.422579884529113770e-01 -7.712203264236450195e-02 -5.585400015115737915e-02 1.102420389652252197e-01 -8.553912490606307983e-02 -3.073897659778594971e-01 1.220381557941436768e-01 2.891272902488708496e-01 -9.877343475818634033e-02 -1.882729679346084595e-01 3.266477882862091064e-01 2.064538598060607910e-01 1.533995568752288818e-01 5.983420461416244507e-02 -2.681914567947387695e-01 1.290548443794250488e-01 2.239167988300323486e-01 -1.487637758255004883e-01 2.013539820909500122e-01 -1.753723770380020142e-01 8.465442061424255371e-02 -3.722085431218147278e-02 3.112304210662841797e-01 -5.384956672787666321e-02 8.542914688587188721e-02 -1.858509778976440430e-01 -5.734265316277742386e-03 -1.974790841341018677e-01 2.370471805334091187e-01 7.090635597705841064e-02 -1.917645782232284546e-01
1.071038395166397095e-01 1.065000593662261963e-01 2.669311463832855225e-01 -1.383944749832153320e-01 -1.448042988777160645e-01 -1.292247027158737183e-01 -1.381552219390869141e-01 -3.085863292217254639e-01 1.685453057289123535e-01 1.176406443119049072e-01 -1.038538888096809387e-01 1.107491925358772278e-01 2.888900637626647949e-01 1.729430556297302246e-01 3.298361003398895264e-01 -1.820818036794662476e-01 -8.179515134543180466e-05 1.352932602167129517e-01 2.979800663888454437e-02 1.844690144062042236e-01 1.121600493788719177e-01 4.070545360445976257e-02 -7.713194936513900757e-02 3.863231539726257324e-01 1.688778400421142578e-01 8.087667077779769897e-02 -8.467684499919414520e-03 -2.737890481948852539e-01 8.346149325370788574e-02 5.399526655673980713e-02 1.187247112393379211e-01 2.397261261940002441e-01
-2.679948229342699051e-03 -2.341424487531185150e-02 -1.770369112491607666e-01 -2.488770782947540283e-01 -2.408589124679565430e-01 -4.164223745465278625e-02 -2.022918760776519775e-01 -3.543364107608795166e-01 2.413624078035354614e-01 7.472366094589233398e-02 -9.449311345815658569e-02 2.701841592788696289e-01 9.638848155736923218e-02 4.678590223193168640e-02 1.691641658544540405e-01 3.905073180794715881e-02 -3.604649379849433899e-02 -3.267652168869972229e-02 8.224958553910255432e-03 1.872377246618270874e-01 1.919293254613876343e-01 -4.925358295440673828e-02 -2.087805122137069702e-01 2.920041084289550781e-01 2.205231785774230957e-02 1.341287195682525635e-01 -3.941252827644348145e-02 -4.886466562747955322e-01 1.087118014693260193e-01 5.017951875925064087e-02 1.172735989093780518e-01 6.632969249039888382e-03
-6.600233167409896851e-02 8.891554176807403564e-02 4.484817013144493103e-02 3.878273069858551025e-01 4.305899515748023987e-02 -7.046745717525482178e-02 -1.841653734445571899e-01 -1.770734339952468872e-01 4.586864113807678223e-01 1.209339052438735962e-01 9.159342199563980103e-02 1.373177766799926758e-01 1.355826389044523239e-02 1.929917037487030029e-01 -1.055460721254348755e-01 2.455758117139339447e-02 1.069975793361663818e-01 1.078095510601997375e-01 -1.986355781555175781e-01 9.715942293405532837e-02 -1.425809264183044434e-01 -9.365851432085037231e-02 -2.059755623340606689e-01 1.273683756589889526e-01 -1.207984462380409241e-01 6.721559911966323853e-02 -1.464611440896987915e-01 -1.894809156656265259e-01 -3.848247928544878960e-03 -3.226040303707122803e-01 2.546798884868621826e-01 -2.380267977714538574e-01
-1.675707548856735229e-01 -7.876552641391754150e-02 -3.229997754096984863e-01 -1.591521203517913818e-01 -2.195343971252441406e-01 -2.822749316692352295e-01 -2.057267576456069946e-01 -4.084772467613220215e-01 1.651687622070312500e-01 2.166174948215484619e-01 -2.034487575292587280e-02 1.416363120079040527e-01 -3.154940903186798096e-02 -2.838108129799365997e-02 3.672038018703460693e-01 6.011319160461425781e-02 8.135310560464859009e-02 6.902081519365310669e-02 -1.847232878208160400e-01 1.889552325010299683e-01 5.603097379207611084e-02 4.810279235243797302e-02 7.279202342033386230e-02 8.873461186885833740e-02 -1.151067987084388733e-01 -1.390737891197204590e-01 -2.535606622695922852e-01 -1.172452419996261597e-01 1.179898530244827271e-01 2.185876294970512390e-02 1.963404268026351929e-01 -2.569716796278953552e-02
-1.349454224109649658e-01 2.584585547447204590e-01 -4.834388196468353271e-02 -1.865735501050949097e-01 -1.863886974751949310e-02 -1.644538491964340210e-01 -3.294744491577148438e-01 -2.129435390233993530e-01 2.226823717355728149e-01 8.056180179119110107e-02 1.426232308149337769e-01 1.052415296435356140e-01 -1.127241402864456177e-01 1.418842077255249023e-01 4.341833759099245071e-03 -2.733941972255706787e-01 6.828003376722335815e-02 8.250280469655990601e-02 -1.318661272525787354e-01 3.524856269359588623e-01 1.954917460680007935e-01 1.304254233837127686e-01 -1.732360273599624634e-01 -6.406424939632415771e-02 9.561805985867977142e-03 -9.624607861042022705e-02 -1.602227538824081421e-01 -7.468954473733901978e-02 1.935217976570129395e-01 1.763280332088470459e-01 3.429523110389709473e-01 -1.795704960823059082e-01
-4.072841405868530273e-01 -4.565468523651361465e-03 -1.207125857472419739e-01 -7.186831533908843994e-02 -1.578150540590286255e-01 -1.728287041187286377e-01 1.155528649687767029e-01 -3.023914396762847900e-01 1.278166472911834717e-01 9.149668738245964050e-03 3.054999932646751404e-02 1.067967042326927185e-01 2.220415323972702026e-01 1.702504605054855347e-02 8.995432406663894653e-03 -6.486071646213531494e-02 2.362846136093139648e-01 2.922258973121643066e-01 -1.517347991466522217e-01 -6.375298649072647095e-02 -1.214911695569753647e-02 7.368703186511993408e-02 2.552829086780548096e-01 2.085382491350173950e-01 2.226631045341491699e-01 -2.330943197011947632e-01 1.964632272720336914e-01 -8.316671848297119141e-02 2.628963589668273926e-01 -1.714861579239368439e-02 -5.456655472517013550e-02 -2.603698372840881348e-01
-1.630349606275558472e-01 2.365450188517570496e-02 -4.182417690753936768e-02 3.121589543297886848e-03 -1.669367402791976929e-01 1.172629147768020630e-01 -1.562084108591079712e-01 -1.566822379827499390e-01 3.118258714675903320e-01 2.893733382225036621e-01 2.311379089951515198e-02 -1.311025172472000122e-01 1.426329016685485840e-01 2.968607544898986816e-01 -2.979972660541534424e-01 -1.227016597986221313e-01 -1.613484174013137817e-01 1.734564006328582764e-01 -4.644371941685676575e-02 2.103853225708007812e-01 8.414816856384277344e-02 -6.449754349887371063e-03 -9.580738842487335205e-02 2.113813757896423340e-01 2.213279604911804199e-01 -1.449687927961349487e-01 -6.880053132772445679e-02 -2.641514837741851807e-01 3.280213773250579834e-01 -1.914748847484588623e-01 6.442897766828536987e-02 -1.142932772636413574e-01
-1.966649442911148071e-01 1.637527905404567719e-02 -7.167544960975646973e-02 -2.270065099000930786e-01 3.142057061195373535e-01 -3.179780393838882446e-02 -1.714293509721755981e-01 -3.636680245399475098e-01 -2.395740523934364319e-02 1.658398211002349854e-01 1.433541923761367798e-01 2.498179525136947632e-01 2.314545959234237671e-01 1.070901229977607727e-01 7.049325853586196899e-02 -3.031840622425079346e-01 2.213200479745864868e-01 -5.143755301833152771e-02 -7.529468089342117310e-02 -3.526096418499946594e-02 6.198102980852127075e-02 -1.944513022899627686e-01 1.536629050970077515e-01 1.900421530008316040e-01 1.344934403896331787e-01 -1.022859383374452591e-02 4.996812343597412109e-02 -2.975983023643493652e-01 -1.366901993751525879e-01 1.076536402106285095e-01 2.637695372104644775e-01 3.188251331448554993e-02
-2.924993634223937988e-01 8.462633192539215088e-02 -1.459890902042388916e-01 1.749479025602340698e-01 -3.547289073467254639e-01 -9.919309616088867188e-02 -1.500383615493774414e-01 -2.418708950281143188e-01 9.659886360168457031e-02 3.204470872879028320e-01 -1.024282188154757023e-03 2.869806289672851562e-01 -9.578920155763626099e-02 8.118548244237899780e-02 6.983433663845062256e-02 -5.596327781677246094e-02 8.227959275245666504e-02 2.275432795286178589e-01 1.637338548898696899e-01 7.688145339488983154e-02 -6.520205736160278320e-02 1.417394727468490601e-03 1.599744558334350586e-01 9.622562676668167114e-02 -1.279481798410415649e-01 -3.840713202953338623e-01 -2.506873607635498047e-01 -8.834379911422729492e-02 8.765362203121185303e-02 -8.659593015909194946e-02 2.010782063007354736e-01 -3.359635360538959503e-03
-1.638822704553604126e-01 1.714696362614631653e-02 -2.947339415550231934e-02 3.981986641883850098e-01 -1.170178428292274475e-01 -3.392676636576652527e-02 -3.053110241889953613e-01 -2.213380336761474609e-01 2.870453894138336182e-01 1.485137734562158585e-02 1.741669923067092896e-01 1.492578387260437012e-01 -7.891646772623062134e-02 2.132305353879928589e-01 -1.464535854756832123e-02 1.243742108345031738e-01 -6.719600874930620193e-03 3.455493226647377014e-02 -2.024538964033126831e-01 1.846379339694976807e-01 -1.115880236029624939e-01 -5.455323681235313416e-02 -1.796643286943435669e-01 1.995203793048858643e-01 -2.924459427595138550e-02 -7.870760746300220490e-03 -1.000993847846984863e-01 -3.657310009002685547e-01 1.534970551729202271e-01 -2.002232521772384644e-01 1.912174969911575317e-01 -2.121731936931610107e-01
-2.767620980739593506e-01 -5.315648857504129410e-03 -2.152453362941741943e-01 -8.452121913433074951e-02 -4.068842902779579163e-02 -1.306726634502410889e-01 -2.024588882923126221e-01 -2.779951393604278564e-01 1.025812178850173950e-01 -1.594756245613098145e-01 -1.603450328111648560e-01 2.411059662699699402e-02 3.116889297962188721e-01 7.530584186315536499e-02 2.894330918788909912e-01 -8.647780120372772217e-02 8.983633667230606079e-02 1.444669067859649658e-01 1.172667816281318665e-01 -1.987913846969604492e-01 2.653744816780090332e-02 -1.747851520776748657e-01 -1.103131324052810669e-01 3.883880972862243652e-01 1.243874728679656982e-01 -1.164396852254867554e-01 -4.936683550477027893e-02 5.510478839278221130e-02 -1.336961537599563599e-01 -8.987747132778167725e-02 3.437998592853546143e-01 1.464451551437377930e-01
-2.429639250040054321e-01 4.437153041362762451e-02 2.897303700447082520e-01 4.180637001991271973e-02 -6.903633475303649902e-02 2.233580127358436584e-02 -6.566490978002548218e-02 -3.123552910983562469e-02 2.030306309461593628e-01 -1.944479495286941528e-01 -1.777400523424148560e-01 -2.133280783891677856e-02 2.833586037158966064e-01 2.194716967642307281e-02 5.844842176884412766e-03 -3.554261922836303711e-01 -2.094508148729801178e-02 1.262227147817611694e-01 -1.292548030614852905e-01 1.274460256099700928e-01 -5.786344781517982483e-02 6.115307658910751343e-02 -1.292308568954467773e-01 9.068195521831512451e-02 8.274759352207183838e-02 -5.629289522767066956e-02 -1.098738089203834534e-01 -1.259655952453613281e-01 3.798541724681854248e-01 -3.335701823234558105e-01 3.641389310359954834e-01 -1.307633966207504272e-01
1.175412535667419434e-01 7.293652743101119995e-02 -9.440524131059646606e-02 -5.095050111413002014e-02 2.969622015953063965e-01 -3.204166144132614136e-02 -1.243609786033630371e-01 -4.883879423141479492e-01 1.917539536952972412e-01 -2.574639767408370972e-02 1.368521712720394135e-02 1.585931181907653809e-01 -2.491994528099894524e-03 -1.149401143193244934e-01 -5.556091666221618652e-02 -3.237087726593017578e-01 -1.563662290573120117e-01 1.366915702819824219e-01 -2.630228102207183838e-01 3.293143957853317261e-02 4.491580650210380554e-02 -9.316286444664001465e-02 1.422715187072753906e-01 5.856690555810928345e-02 5.284578073769807816e-03 -2.412475347518920898e-01 -3.447515368461608887e-01 -1.969140470027923584e-01 3.932449221611022949e-02 -1.164794713258743286e-02 2.213724702596664429e-01 1.672653853893280029e-01
3.644572943449020386e-02 1.003233045339584351e-01 1.423354744911193848e-01 1.159368306398391724e-01 -2.160068787634372711e-02 4.002083558589220047e-03 -1.505804061889648438e-01 6.041375175118446350e-02 1.626036763191223145e-01 -4.454497247934341431e-02 -1.908198297023773193e-01 2.591089606285095215e-01 2.158553898334503174e-01 -1.711056753993034363e-02 7.322706282138824463e-02 -4.453561007976531982e-01 -9.952450543642044067e-02 1.039637103676795959e-01 -6.723187980242073536e-04 5.821778625249862671e-02 1.474529951810836792e-01 2.312661409378051758e-01 -4.577855393290519714e-02 1.717738956212997437e-01 2.383652329444885254e-02 8.641575463116168976e-03 -6.382123380899429321e-02 -3.554388582706451416e-01 4.100723266601562500e-01 -2.471876293420791626e-01 2.280304878950119019e-01 4.786850139498710632e-02
-1.291394829750061035e-01 5.595309659838676453e-02 -2.079061567783355713e-01 -5.460359901189804077e-02 -2.260392010211944580e-01 -1.338599175214767456e-01 7.020051777362823486e-02 -1.022583544254302979e-01 5.293005108833312988e-01 -1.649793051183223724e-02 2.842899225652217865e-02 1.688553839921951294e-01 3.161146342754364014e-01 6.689080595970153809e-02 -1.811924725770950317e-01 -8.003033697605133057e-02 -1.799983978271484375e-01 1.237904652953147888e-01 -1.050507742911577225e-02 3.823116049170494080e-02 1.451239734888076782e-01 -3.133747875690460205e-01 6.688763946294784546e-02 -1.766115054488182068e-02 2.070739120244979858e-01 -2.458839565515518188e-01 3.716258704662322998e-02 -2.630678415298461914e-01 7.425383478403091431e-02 7.790185511112213135e-02 1.927328556776046753e-01 1.414194144308567047e-02
-3.237723410129547119e-01 8.033450692892074585e-02 -1.722035259008407593e-01 1.372163593769073486e-01 9.948665648698806763e-02 -8.244530111551284790e-02 -8.433060348033905029e-02 -3.247592151165008545e-01 1.846614629030227661e-01 2.909125983715057373e-01 1.803803890943527222e-01 -2.784590125083923340e-01 2.073075808584690094e-02 1.547230780124664307e-01 1.236482560634613037e-01 -1.158531978726387024e-01 -2.155828755348920822e-03 8.734849281609058380e-03 -2.118616849184036255e-01 -4.325208428781479597e-04 -3.191046044230461121e-02 1.465299278497695923e-01 -2.863673269748687744e-01 4.052273035049438477e-01 9.067282825708389282e-02 1.023586764931678772e-01 -1.920139789581298828e-01 -9.200733155012130737e-02 -1.120010092854499817e-01 -8.718999475240707397e-02 -5.017665401101112366e-02 -1.694260537624359131e-01
-2.853743731975555420e-01 9.547349065542221069e-02 4.817458242177963257e-02 1.224457249045372009e-01 -2.457803338766098022e-01 -7.500566542148590088e-02 -2.462156862020492554e-02 -1.399616301059722900e-01 2.433433681726455688e-01 6.587686389684677124e-02 3.023512363433837891e-01 3.630014508962631226e-02 1.414504349231719971e-01 9.610410034656524658e-02 -1.073668971657752991e-01 -2.458982467651367188e-01 -1.392467170953750610e-01 -3.215115517377853394e-02 2.687226533889770508e-01 1.692318767309188843e-01 -9.720516204833984375e-02 -1.125311776995658875e-01 -8.232915401458740234e-02 4.968167245388031006e-01 2.857249043881893158e-02 -6.230064667761325836e-03 3.135449066758155823e-02 -2.222019433975219727e-01 2.250842051580548286e-03 1.771928668022155762e-01 2.611800432205200195e-01 2.355472557246685028e-02
3.774197399616241455e-02 -6.744258850812911987e-02 -4.580645859241485596e-01 -1.529229432344436646e-01 -3.805923089385032654e-02 1.257110759615898132e-02 -2.862316668033599854e-01 -4.475759714841842651e-02 2.144647985696792603e-01 -1.550833228975534439e-02 7.931651920080184937e-02 2.777365446090698242e-01 -9.663361310958862305e-02 1.914635151624679565e-01 1.090704351663589478e-01 -4.812519550323486328e-01 -4.131615161895751953e-02 3.198859393596649170e-01 -2.107272744178771973e-01 -3.020020201802253723e-02 1.162530779838562012e-01 -1.856043040752410889e-01 8.911918848752975464e-02 4.461620375514030457e-02 -5.457693710923194885e-02 3.456903621554374695e-02 9.406958706676959991e-03 -1.196293756365776062e-01 1.032788679003715515e-01 -1.158745363354682922e-01 3.817095607519149780e-02 -6.889959424734115601e-02
-9.332027286291122437e-02 -1.023478284478187561e-01 -8.509716019034385681e-03 -1.646622121334075928e-01 -1.202374845743179321e-01 -8.367893286049365997e-03 -8.675651624798774719e-03 -3.020121157169342041e-01 1.940906792879104614e-01 -2.086357772350311279e-01 -1.593210250139236450e-01 1.459081023931503296e-01 1.622314751148223877e-01 -2.008079886436462402e-01 1.309654414653778076e-01 -1.771582812070846558e-01 4.522737488150596619e-02 2.715964615345001221e-01 -1.765754520893096924e-01 -1.369460672140121460e-01 2.193449586629867554e-01 3.107238411903381348e-01 -1.689314544200897217e-01 6.881519220769405365e-05 2.502058446407318115e-01 1.029764711856842041e-01 -1.367547512054443359e-01 -1.036540493369102478e-01 1.331812143325805664e-01 1.276709605008363724e-02 4.303699731826782227e-01 7.060960400849580765e-03
-8.133499324321746826e-02 -9.118168056011199951e-02 -2.311048060655593872e-01 8.888096362352371216e-02 -6.035561114549636841e-02 2.751519381999969482e-01 -7.574086636304855347e-02 -2.459437102079391479e-01 2.738465666770935059e-01 -5.095656216144561768e-02 1.981618404388427734e-01 3.049553334712982178e-01 2.863705158233642578e-01 -7.752359658479690552e-02 1.467240452766418457e-01 -1.621800512075424194e-01 7.138709723949432373e-02 7.621802389621734619e-02 -8.282139152288436890e-02 4.016929268836975098e-01 -2.207648158073425293e-01 5.540371686220169067e-02 -2.401448637247085571e-01 -5.203858599998056889e-04 6.667242944240570068e-02 1.981320679187774658e-01 -5.214837566018104553e-02 -2.563686370849609375e-01 3.516274038702249527e-03 -9.553012438118457794e-03 4.432017728686332703e-02 1.722501516342163086e-01
1.869376152753829956e-01 -5.468028830364346504e-04 -1.395809929817914963e-02 -2.002462595701217651e-01 8.789527416229248047e-02 -2.069915384054183960e-01 -4.130143523216247559e-01 -4.240095019340515137e-01 1.777990311384201050e-01 2.056278288364410400e-01 -3.241466358304023743e-02 2.823529392480850220e-02 1.967134028673171997e-01 8.201085031032562256e-02 -1.470131129026412964e-01 -2.454854696989059448e-01 -1.709719598293304443e-01 1.274272650480270386e-01 -2.326796352863311768e-01 2.527356743812561035e-01 3.436667472124099731e-02 -2.203000709414482117e-02 -1.095539405941963196e-01 8.648280054330825806e-02 1.287686675786972046e-01 -3.650339785963296890e-03 -4.393734782934188843e-02 -1.701157987117767334e-01 1.708064824342727661e-01 7.293152809143066406e-02 2.016064822673797607e-01 -1.163956224918365479e-01
1.028132066130638123e-01 -1.131442934274673462e-01 -1.901282928884029388e-02 -8.414241671562194824e-02 -8.347520232200622559e-02 -2.559061348438262939e-01 -4.980067610740661621e-01 -3.754075169563293457e-01 2.153299003839492798e-01 -2.649159403517842293e-03 -4.504778981208801270e-02 9.349923580884933472e-02 1.087235733866691589e-01 1.140425633639097214e-02 -1.356358677148818970e-01 -1.746859550476074219e-01 -9.864641726016998291e-02 1.341241896152496338e-01 -1.972147226333618164e-01 1.579446941614151001e-01 2.315610647201538086e-01 -4.537873715162277222e-02 -1.745571792125701904e-01 8.320891112089157104e-02 5.111502483487129211e-02 4.316597804427146912e-02 -1.055362373590469360e-01 -2.743478417396545410e-01 1.713113486766815186e-01 2.220954895019531250e-01 1.031399518251419067e-01 -1.579670011997222900e-01
-3.067460358142852783e-01 -2.736206948757171631e-01 -1.969798356294631958e-01 -1.773598417639732361e-02 8.049678802490234375e-02 -1.552770733833312988e-01 6.450038403272628784e-02 8.056864142417907715e-02 4.210460484027862549e-01 -5.802267417311668396e-02 -8.554830215871334076e-03 1.875767111778259277e-01 9.683725237846374512e-02 -5.180259793996810913e-02 -1.398721784353256226e-01 -1.812871992588043213e-01 2.469175606966018677e-01 1.277773827314376831e-01 5.143759027123451233e-02 -1.316012144088745117e-01 -6.801482290029525757e-02 1.384638845920562744e-01 -1.969427242875099182e-02 2.627937197685241699e-01 9.861141443252563477e-02 -3.206698223948478699e-02 -1.990921646356582642e-01 -2.206594198942184448e-01 -9.225124120712280273e-02 -3.190396428108215332e-01 1.636775434017181396e-01 2.088335603475570679e-01
-3.484465181827545166e-01 3.232082128524780273e-01 -1.674912273883819580e-01 1.441939771175384521e-01 7.571610808372497559e-02 -3.035568594932556152e-01 -1.456077098846435547e-01 -1.239163801074028015e-01 1.800938397645950317e-01 -1.503913253545761108e-01 -2.110051214694976807e-01 9.544444084167480469e-02 3.338440656661987305e-01 4.585465788841247559e-02 -2.393282204866409302e-02 -9.692347049713134766e-02 -1.417763531208038330e-01 1.482436507940292358e-01 -2.133266627788543701e-02 -3.526028303895145655e-04 -1.045109257102012634e-01 1.914935559034347534e-01 -2.001727968454360962e-01 4.300014674663543701e-02 2.489486932754516602e-01 -2.797389328479766846e-01 -1.191306561231613159e-01 -2.120952457189559937e-01 6.901542842388153076e-02 -3.430512174963951111e-02 -1.457264125347137451e-01 3.098351880908012390e-03
-1.770008951425552368e-01 1.828177087008953094e-02 -2.746630609035491943e-01 8.188119530677795410e-02 -9.339427202939987183e-02 -5.268114432692527771e-02 -2.878395840525627136e-03 -1.469516158103942871e-01 5.260762572288513184e-01 1.019519716501235962e-01 -1.031491309404373169e-01 1.406329572200775146e-01 3.151910901069641113e-01 -6.543511059135198593e-03 -2.711735069751739502e-01 -6.579574197530746460e-02 -2.460841983556747437e-01 1.026689112186431885e-01 -1.585377752780914307e-01 -1.940264739096164703e-02 7.637417316436767578e-02 -2.382174432277679443e-01 2.099384181201457977e-02 -5.920077115297317505e-02 1.850701719522476196e-01 -2.576030790805816650e-01 5.891815572977066040e-02 -1.983198374509811401e-01 -1.659911125898361206e-02 7.327297329902648926e-02 2.143395543098449707e-01 1.173521112650632858e-02
-2.612624168395996094e-01 -1.148388138972222805e-03 6.653349101543426514e-02 -6.592278834432363510e-03 2.402238994836807251e-01 6.495148688554763794e-02 5.863660946488380432e-02 -2.380767762660980225e-01 1.445673406124114990e-01 1.189408749341964722e-01 1.235586851835250854e-01 2.418961375951766968e-01 3.685887157917022705e-02 2.407785058021545410e-01 1.201344728469848633e-01 -1.641053557395935059e-01 -1.320110559463500977e-01 8.344156295061111450e-02 -1.581659764051437378e-01 -4.178858548402786255e-02 -1.456170529127120972e-02 4.008534848690032959e-01 1.656576097011566162e-01 2.414636462926864624e-01 5.486328154802322388e-02 1.256629228591918945e-01 -2.034786343574523926e-01 -6.452952325344085693e-02 -3.384510427713394165e-02 8.052372932434082031e-02 4.657081961631774902e-01 -9.500218182802200317e-02
-3.260753452777862549e-01 2.800011336803436279e-01 -2.042791098356246948e-01 -9.118460863828659058e-02 2.048858068883419037e-02 9.678112342953681946e-03 -4.976712912321090698e-02 -3.957512378692626953e-01 -1.411107182502746582e-01 1.629180610179901123e-01 -1.652834862470626831e-01 2.724258303642272949e-01 3.122399449348449707e-01 1.666142344474792480e-01 1.373273134231567383e-01 -2.232395410537719727e-01 -6.510461121797561646e-02 7.981217652559280396e-02 1.268695890903472900e-01 3.668547421693801880e-02 -7.082223892211914062e-02 -1.101640388369560242e-01 1.437640786170959473e-01 2.458929270505905151e-01 -1.582287698984146118e-01 -1.874808520078659058e-01 2.348448336124420166e-02 -1.006708070635795593e-01 1.757195293903350830e-01 -1.304373443126678467e-01 3.038307279348373413e-02 -1.329028606414794922e-01
-2.180692553520202637e-01 -8.427537395618855953e-04 -9.971379488706588745e-02 -1.435397267341613770e-01 2.973089814186096191e-01 -1.796574145555496216e-01 -4.897778853774070740e-02 -2.650777697563171387e-01 2.174048572778701782e-01 -1.114586666226387024e-01 4.685391206294298172e-03 7.720757275819778442e-02 3.089014589786529541e-01 4.312558472156524658e-02 7.608853280544281006e-02 -8.518976159393787384e-03 1.109210029244422913e-02 3.536526858806610107e-01 1.763202548027038574e-01 -2.333584427833557129e-01 8.168132603168487549e-02 -2.287108898162841797e-01 1.194233894348144531e-01 9.777972847223281860e-02 -4.750848188996315002e-02 2.048720717430114746e-01 -4.084200039505958557e-02 -4.937513265758752823e-03 1.687976568937301636e-01 -9.141582250595092773e-02 4.266347885131835938e-01 -3.769479691982269287e-02
-7.417360693216323853e-02 -5.572065711021423340e-02 -1.588896811008453369e-01 3.077073991298675537e-01 1.158282719552516937e-02 -7.510755211114883423e-02 -1.291197538375854492e-01 -6.743616610765457153e-02 2.757606804370880127e-01 3.047901093959808350e-01 1.235917806625366211e-01 3.626745641231536865e-01 1.159018278121948242e-01 9.691042453050613403e-02 2.553138136863708496e-01 -2.805278897285461426e-01 -2.056489698588848114e-02 -2.321813441812992096e-02 7.960361987352371216e-02 2.606494426727294922e-01 7.152125705033540726e-03 1.444040238857269287e-01 3.415904939174652100e-02 1.062123253941535950e-01 2.554278373718261719e-01 1.705012917518615723e-01 1.401825100183486938e-01 -1.470928490161895752e-01 2.213423699140548706e-01 -1.530652642250061035e-01 -6.962716579437255859e-02 2.013825476169586182e-01
-2.559407949447631836e-01 -2.193159423768520355e-03 -2.807155251502990723e-01 2.266298383474349976e-01 -9.857822954654693604e-02 8.424322307109832764e-02 2.294059395790100098e-01 -3.408410027623176575e-02 3.757963180541992188e-01 3.034478286281228065e-03 1.189957559108734131e-01 -3.456636890769004822e-02 2.052666693925857544e-01 4.720459505915641785e-02 -1.741838902235031128e-01 -1.063620820641517639e-01 2.170023620128631592e-01 2.883125841617584229e-01 -4.828551784157752991e-02 1.217880323529243469e-01 4.427381232380867004e-02 1.679237335920333862e-01 3.017215617001056671e-02 1.581761687994003296e-01 2.711383402347564697e-01 6.720536202192306519e-02 -1.417261362075805664e-01 -2.864569127559661865e-01 2.843786478042602539e-01 -1.102406159043312073e-01 -1.041468605399131775e-01 -6.006322428584098816e-02
2.138735651969909668e-01 1.591319441795349121e-01 2.760500907897949219e-01 -7.865939289331436157e-02 -1.993700563907623291e-01 -1.480332612991333008e-01 -2.596170902252197266e-01 -2.106333971023559570e-01 5.415335670113563538e-02 -2.527723647654056549e-02 -1.241641417145729065e-01 1.005415394902229309e-01 2.092639058828353882e-01 3.168709278106689453e-01 3.436574339866638184e-02 -4.181375205516815186e-01 -1.279216408729553223e-01 1.814372390508651733e-01 -1.384653002023696899e-01 -4.319437313824892044e-03 1.480774283409118652e-01 -5.348287895321846008e-02 -7.776270061731338501e-02 3.070420324802398682e-01 1.970359981060028076e-01 -1.884215176105499268e-01 -2.895875647664070129e-02 -5.312938988208770752e-02 1.746495813131332397e-01 -2.907556109130382538e-02 -2.116508968174457550e-02 1.429408639669418335e-01
-4.544468224048614502e-02 -4.887717217206954956e-02 -1.758323609828948975e-01 -2.666518986225128174e-01 -2.323473542928695679e-01 2.961510419845581055e-02 -1.759783327579498291e-01 -3.889813125133514404e-01 8.167807012796401978e-02 -1.359885931015014648e-01 -7.885964214801788330e-02 3.765040636062622070e-01 2.783413231372833252e-02 -3.939879685640335083e-02 -9.825703687965869904e-03 -3.980084508657455444e-02 -4.184476286172866821e-02 -3.521043062210083008e-02 -1.017372682690620422e-02 2.075262814760208130e-01 2.472772300243377686e-01 -9.151969105005264282e-02 -2.353824377059936523e-01 2.105299234390258789e-01 1.782160699367523193e-01 1.236787587404251099e-01 -2.714644074440002441e-01 -2.472003847360610962e-01 1.999584883451461792e-01 4.019408673048019409e-02 1.946913003921508789e-01 -4.969036951661109924e-02
-3.640158176422119141e-01 3.750225305557250977e-01 -1.845267228782176971e-02 -2.183699980378150940e-02 -1.022559925913810730e-01 -9.385035932064056396e-02 8.659429848194122314e-03 -1.066548675298690796e-01 2.278696000576019287e-01 -1.585618108510971069e-01 5.798374488949775696e-02 1.696023941040039062e-01 1.520495861768722534e-01 1.136315092444419861e-01 -1.704430580139160156e-01 -3.043063580989837646e-01 -8.851990848779678345e-02 1.781615763902664185e-01 4.815247282385826111e-02 1.906805634498596191e-01 3.134127557277679443e-01 9.935653209686279297e-02 1.270825322717428207e-02 1.435638815164566040e-01 3.883669525384902954e-02 -1.680065393447875977e-01 -9.061492979526519775e-02 -2.217489033937454224e-01 -1.683904081583023071e-01 -1.329068839550018311e-01 -1.488850563764572144e-01 2.569242417812347412e-01
-2.099691629409790039e-01 -1.559684425592422485e-01 4.344992712140083313e-02 8.966758847236633301e-02 8.412614464759826660e-02 -1.707690060138702393e-01 -3.272301703691482544e-02 -5.487038493156433105e-01 3.773368895053863525e-02 -4.587150737643241882e-02 4.766041878610849380e-03 2.672390639781951904e-01 1.489400863647460938e-01 2.040679603815078735e-01 2.282677218317985535e-02 -3.923419117927551270e-01 7.349379360675811768e-02 -1.085092648863792419e-01 -2.664133906364440918e-01 -1.056287139654159546e-01 -5.874333903193473816e-02 -1.513099111616611481e-02 3.183386102318763733e-02 1.695558577775955200e-01 -6.856095790863037109e-02 -8.053334057331085205e-02 1.120967641472816467e-01 -5.288771539926528931e-02 2.392413914203643799e-01 -1.673962622880935669e-01 -6.809147447347640991e-02 -2.020645141601562500e-01
-1.300388425588607788e-01 3.681049868464469910e-02 3.013472557067871094e-01 1.166953369975090027e-01 2.356875501573085785e-02 -7.777083665132522583e-02 -1.615381538867950439e-01 -3.787921071052551270e-01 1.590454429388046265e-01 -6.187903136014938354e-02 2.553683705627918243e-02 8.751538395881652832e-02 7.885129749774932861e-02 -1.882056295871734619e-01 9.234534949064254761e-02 -1.974152773618698120e-01 -1.071325987577438354e-01 3.206192553043365479e-01 1.399041563272476196e-01 9.766469895839691162e-02 -3.036252036690711975e-02 -2.746756374835968018e-01 -5.242159590125083923e-02 2.776557207107543945e-01 3.781060278415679932e-01 2.441016584634780884e-01 -6.018684804439544678e-02 -1.345000118017196655e-01 9.553530812263488770e-02 -1.647697985172271729e-01 -1.096569225192070007e-01 -4.890799149870872498e-02
-5.967734009027481079e-02 -5.235875397920608521e-02 -1.808417141437530518e-01 -1.345447748899459839e-01 -1.882180869579315186e-01 -2.866635024547576904e-01 -3.328333199024200439e-01 -3.355797231197357178e-01 3.877045586705207825e-02 4.617756232619285583e-02 6.818891316652297974e-02 2.778461575508117676e-01 4.474683478474617004e-02 1.450239270925521851e-01 6.453729420900344849e-02 -1.042332202196121216e-01 1.844088435173034668e-01 -4.663480445742607117e-03 -7.981107383966445923e-02 2.350216656923294067e-01 -2.422817796468734741e-02 1.541495695710182190e-02 7.044613361358642578e-02 -1.409303210675716400e-02 -6.287033110857009888e-02 -2.192673236131668091e-01 -3.702684938907623291e-01 -1.531961113214492798e-01 3.776440322399139404e-01 1.345711499452590942e-01 3.236196935176849365e-02 -4.858297854661941528e-02
-5.250964313745498657e-02 -1.477414220571517944e-01 -9.545708447694778442e-02 -1.153226196765899658e-01 -4.460088908672332764e-03 -1.135996263474225998e-02 6.464321911334991455e-02 -2.446881085634231567e-01 3.418757021427154541e-01 1.898825466632843018e-01 -7.837818562984466553e-02 -1.924245990812778473e-02 2.657862603664398193e-01 -4.241154193878173828e-01 4.020108375698328018e-03 -3.251855373382568359e-01 -1.225731801241636276e-02 9.262672066688537598e-02 -1.618992239236831665e-01 4.784812405705451965e-02 7.122724503278732300e-02 3.474634885787963867e-01 -5.562238767743110657e-02 2.291322052478790283e-01 5.020347237586975098e-02 2.718213573098182678e-02 -8.686492592096328735e-02 -9.432421624660491943e-02 5.115797370672225952e-02 -1.661570966243743896e-01 3.228563070297241211e-01 1.686248555779457092e-02
[truncated: 3,270,658 more chars]
