# Supplementary material for: The Language of Innovation
Source: PLoS One. 2020 Apr 30;15(4):e0230107. doi: 10.1371/journal.pone.0230107 (PMC7194493; doi:10.1371/journal.pone.0230107)
Supplement: S27 File — (GZ) [file pone.0230107.s027.tar.gz › 2005-2009/V2Run_20_VS_4500_embeddings2005-2009ED32.txt]

4.192817956209182739e-02 1.028282046318054199e-01 -2.984991483390331268e-02 -3.348096832633018494e-02 -2.231268882751464844e-01 1.222684755921363831e-01 1.207966706715524197e-03 -4.724845662713050842e-02 2.112124413251876831e-01 1.955528855323791504e-01 1.684977263212203979e-01 2.164905518293380737e-01 4.725840687751770020e-01 1.759859919548034668e-01 5.042682215571403503e-02 -3.345041871070861816e-01 -3.213715255260467529e-01 -1.249638386070728302e-02 -1.033256202936172485e-01 1.860052794218063354e-01 1.483747386373579502e-03 2.140738070011138916e-01 1.118874400854110718e-01 -1.063341945409774780e-01 -1.974715739488601685e-01 -6.286804378032684326e-02 -1.096373125910758972e-01 1.954272985458374023e-01 -9.040072560310363770e-02 -1.087646335363388062e-01 1.945097446441650391e-01 1.499068588018417358e-01
-8.122359961271286011e-02 2.675336301326751709e-01 1.675066351890563965e-01 -2.781693041324615479e-01 1.173242703080177307e-01 9.143991023302078247e-02 2.340767085552215576e-01 6.993038952350616455e-02 2.198663502931594849e-01 -1.480854004621505737e-01 1.476025432348251343e-01 -5.116201192140579224e-02 1.412230730056762695e-01 1.792169958353042603e-01 -1.010195389389991760e-01 -1.001750975847244263e-01 -3.022468686103820801e-01 -1.608529943041503429e-03 -1.923854053020477295e-01 2.170871198177337646e-01 3.178757131099700928e-01 4.516563415527343750e-01 8.292114734649658203e-02 -6.983499974012374878e-02 -6.440679728984832764e-02 1.323237922042608261e-02 6.494256108999252319e-02 -7.751069962978363037e-02 2.029881328344345093e-01 1.125588417053222656e-01 -1.405813964083790779e-03 8.304174244403839111e-02
5.352688208222389221e-02 2.414793968200683594e-01 1.050969064235687256e-01 -6.857692450284957886e-02 -6.524705886840820312e-02 5.050930194556713104e-03 -6.790061015635728836e-03 1.951046437025070190e-01 3.269573301076889038e-02 -3.469024598598480225e-01 6.513737142086029053e-02 -2.799624204635620117e-01 3.321784734725952148e-01 2.725565135478973389e-01 2.461373955011367798e-01 -2.928397059440612793e-01 -2.480772882699966431e-01 -3.403662741184234619e-01 5.042836815118789673e-02 3.017145991325378418e-01 -1.154162511229515076e-01 3.386009717360138893e-03 -1.042199730873107910e-01 1.060242429375648499e-01 -5.914231762290000916e-02 3.792753443121910095e-02 -8.910878561437129974e-03 1.215724200010299683e-01 4.190791770815849304e-02 -6.551443040370941162e-02 1.108736544847488403e-01 3.377712517976760864e-02
-7.244822382926940918e-02 1.285236794501543045e-02 -6.477414071559906006e-02 -4.191910475492477417e-02 3.756226971745491028e-02 4.206780344247817993e-02 7.059437781572341919e-02 9.552341699600219727e-02 -2.007191032171249390e-01 1.631578654050827026e-01 -1.368205398321151733e-01 -2.510880827903747559e-01 4.718294143676757812e-01 2.516533434391021729e-01 -1.193219572305679321e-01 -2.968875169754028320e-01 -1.942036896944046021e-01 1.600952073931694031e-02 -1.279894262552261353e-01 2.027873545885086060e-01 1.671947389841079712e-01 2.427780032157897949e-01 -1.364715695381164551e-01 1.016199439764022827e-01 -7.492257654666900635e-02 1.313782632350921631e-01 7.382769882678985596e-02 3.073577880859375000e-01 2.905803620815277100e-01 7.187306135892868042e-02 -7.598701119422912598e-02 6.961850076913833618e-02
2.719221115112304688e-01 2.928407303988933563e-02 -1.715455055236816406e-01 -6.136801466345787048e-02 -2.905104756355285645e-01 6.425225734710693359e-02 2.316555008292198181e-03 -1.871470734477043152e-02 -4.782384634017944336e-02 2.426319122314453125e-01 1.771411895751953125e-01 -2.801995910704135895e-02 5.076039433479309082e-01 9.664624929428100586e-02 -6.066745892167091370e-02 -2.951652705669403076e-01 -2.519781291484832764e-01 2.008323967456817627e-01 1.067295484244823456e-02 7.697609812021255493e-02 -3.939710184931755066e-02 2.996573746204376221e-01 1.583635807037353516e-01 -1.108166649937629700e-01 -2.142051458358764648e-01 -8.856192231178283691e-02 4.655498638749122620e-02 9.372176229953765869e-02 9.433909505605697632e-02 5.634293705224990845e-02 7.349011301994323730e-02 -1.768467128276824951e-01
1.996305584907531738e-01 3.407368808984756470e-02 3.697726177051663399e-03 -1.961791068315505981e-01 1.068981885910034180e-01 -5.503115430474281311e-02 -8.557400107383728027e-02 1.987764611840248108e-02 2.075953781604766846e-01 4.028386436402797699e-03 -1.567424535751342773e-01 -9.493610262870788574e-02 6.328421831130981445e-01 2.390589565038681030e-01 6.623382680118083954e-03 -1.426657587289810181e-01 -1.428150981664657593e-01 4.902167245745658875e-03 -1.990040391683578491e-02 -9.080121666193008423e-02 2.661812305450439453e-01 2.530486583709716797e-01 -3.886220976710319519e-02 -1.395012158900499344e-02 -1.396823674440383911e-01 -6.666550040245056152e-02 1.426835507154464722e-01 2.298065125942230225e-01 2.329820841550827026e-01 -6.632892787456512451e-02 -9.809187054634094238e-02 -1.118255928158760071e-01
2.078265249729156494e-01 3.397832810878753662e-02 1.150046568363904953e-02 -3.201270401477813721e-01 -6.004865467548370361e-02 -2.104638963937759399e-01 3.580737486481666565e-02 -1.648482382297515869e-01 -6.593476980924606323e-02 2.891614437103271484e-01 2.201885916292667389e-02 -3.217208683490753174e-01 4.488933980464935303e-01 2.057519013760611415e-04 1.817229203879833221e-02 -1.895616650581359863e-01 -2.151599377393722534e-01 -2.567829191684722900e-01 -1.386328041553497314e-01 1.025191172957420349e-01 7.882832735776901245e-02 2.720988094806671143e-01 -1.793256700038909912e-01 -8.411543816328048706e-02 -4.797694087028503418e-02 -1.249365881085395813e-01 5.250730738043785095e-02 5.585080478340387344e-03 2.186003476381301880e-01 1.508584804832935333e-02 -9.982441365718841553e-02 -8.269775658845901489e-02
-1.392380446195602417e-01 1.385886967182159424e-01 3.637845218181610107e-01 -8.320456743240356445e-02 -1.316592246294021606e-01 1.228739097714424133e-01 6.055121123790740967e-02 -2.440724521875381470e-01 -1.488282680511474609e-01 1.386901736259460449e-01 2.548094689846038818e-01 3.379228711128234863e-02 4.739600718021392822e-01 7.669161260128021240e-02 -6.957980245351791382e-02 -9.047487378120422363e-02 -2.211765944957733154e-01 -1.228952556848526001e-01 -9.299723431468009949e-03 2.546367049217224121e-01 3.245202898979187012e-01 2.441570758819580078e-01 -9.410724043846130371e-03 -1.140460297465324402e-01 -1.558564454317092896e-01 7.559887319803237915e-02 -3.939770534634590149e-02 6.712368875741958618e-02 3.913428261876106262e-02 7.195573300123214722e-02 -1.305359601974487305e-01 9.321796894073486328e-02
5.675592646002769470e-02 1.842900514602661133e-01 9.110398590564727783e-02 2.669391967356204987e-02 -3.578611835837364197e-02 -1.761055290699005127e-01 -8.112888038158416748e-02 -2.231874763965606689e-01 -1.960908025503158569e-01 9.325228631496429443e-02 -8.919617161154747009e-03 2.005872502923011780e-02 5.406405925750732422e-01 1.296677738428115845e-01 7.170896977186203003e-02 -3.508297801017761230e-01 -2.757957391440868378e-02 5.528540909290313721e-02 -6.293955259025096893e-03 2.176684141159057617e-01 -1.147737652063369751e-01 4.362746179103851318e-01 -2.080722004175186157e-01 -2.412442304193973541e-02 -2.154135331511497498e-02 1.359512507915496826e-01 6.990168988704681396e-02 8.360108733177185059e-02 1.531582474708557129e-01 -5.586211010813713074e-02 -1.488267332315444946e-01 -4.455865547060966492e-02
-2.403656691312789917e-01 3.309452235698699951e-01 3.890050202608108521e-02 -1.567118763923645020e-01 1.551231592893600464e-01 1.699613332748413086e-01 -9.211178123950958252e-02 -1.082110032439231873e-01 7.639425247907638550e-02 -1.836312115192413330e-01 5.967110395431518555e-03 -1.143129989504814148e-01 4.627646207809448242e-01 7.209239900112152100e-02 1.469121407717466354e-02 -1.924463212490081787e-01 -4.338688403367996216e-02 1.498872637748718262e-01 -6.568067520856857300e-02 3.747639060020446777e-01 1.536433398723602295e-01 3.552538752555847168e-01 -9.960616379976272583e-02 1.685042232275009155e-01 -5.278667062520980835e-02 -7.422812283039093018e-02 1.454039812088012695e-01 8.778577297925949097e-02 -4.814438149333000183e-02 -1.104039996862411499e-01 -9.684824943542480469e-02 -7.717165350914001465e-02
1.783270984888076782e-01 1.661462038755416870e-01 -8.174858056008815765e-03 -2.091670036315917969e-01 -2.254886785522103310e-03 -2.454675734043121338e-01 1.546362191438674927e-01 6.514770537614822388e-02 6.643953174352645874e-02 3.022431433200836182e-01 -5.653755273669958115e-03 -1.346933841705322266e-01 5.552217364311218262e-01 8.761189132928848267e-02 1.093265712261199951e-01 -1.324878334999084473e-01 -1.178791895508766174e-01 -7.734079845249652863e-03 -2.880085706710815430e-01 1.635581552982330322e-01 -1.912512034177780151e-01 9.830623865127563477e-02 -4.021993651986122131e-02 -9.557868540287017822e-02 -2.017292827367782593e-01 -2.232280746102333069e-02 2.287184149026870728e-01 6.365307420492172241e-02 2.147549688816070557e-01 -8.484573662281036377e-02 -1.267276555299758911e-01 3.721101582050323486e-02
2.227774411439895630e-01 -8.260239660739898682e-02 -1.129616722464561462e-01 -1.136816143989562988e-01 7.774847745895385742e-02 -1.222153455018997192e-01 1.087447553873062134e-01 4.934597015380859375e-02 1.651022136211395264e-01 1.048353314399719238e-01 1.513690352439880371e-01 -2.822618782520294189e-01 6.088848710060119629e-01 8.324865996837615967e-02 -7.150611281394958496e-02 -1.292204111814498901e-01 -1.576333642005920410e-01 5.578102543950080872e-02 -1.600113697350025177e-03 1.912062913179397583e-01 -1.819312721490859985e-01 2.788605988025665283e-01 -9.746161103248596191e-02 -5.903776269406080246e-03 -6.828843057155609131e-02 -5.279979854822158813e-02 1.952156126499176025e-01 2.856884598731994629e-01 1.019213497638702393e-01 -1.849370263516902924e-02 -4.229354858398437500e-02 -1.330075114965438843e-01
-2.427885383367538452e-01 3.143383264541625977e-01 -1.793024241924285889e-01 -2.168351113796234131e-01 -1.650100499391555786e-01 -1.675978451967239380e-01 -8.609680831432342529e-02 1.033114865422248840e-01 1.063987910747528076e-01 1.922794035635888577e-03 4.355244711041450500e-02 -3.922538831830024719e-02 2.795231640338897705e-01 5.737122893333435059e-02 3.707934170961380005e-03 -2.935379147529602051e-01 -3.479647040367126465e-01 -2.433744519948959351e-01 3.831545636057853699e-02 2.308028340339660645e-01 -8.878025412559509277e-02 3.211892247200012207e-01 1.558268666267395020e-01 -1.108662784099578857e-01 -1.086447685956954956e-01 1.750901639461517334e-01 -1.795988716185092926e-02 1.082635223865509033e-01 5.543382093310356140e-02 1.441805064678192139e-02 -5.643688887357711792e-02 -2.523414790630340576e-01
-1.969931125640869141e-01 2.961790263652801514e-01 -3.071204572916030884e-02 5.881090462207794189e-02 -1.901254206895828247e-01 -2.733702585101127625e-02 -1.392259169369935989e-02 -1.574828103184700012e-02 -3.733861027285456657e-03 -1.677086353302001953e-01 2.530063688755035400e-01 -1.365008503198623657e-01 3.828261792659759521e-01 1.170798838138580322e-01 1.580486595630645752e-01 -4.281496107578277588e-01 -9.423515945672988892e-02 -1.611507385969161987e-01 -1.833214312791824341e-01 2.331683933734893799e-01 7.074014097452163696e-02 -9.187611937522888184e-02 -1.538762152194976807e-01 -6.511320918798446655e-02 7.460146397352218628e-02 -8.402071148157119751e-02 -5.466568097472190857e-02 3.661007434129714966e-02 -9.443579614162445068e-02 -2.229138910770416260e-01 2.788132131099700928e-01 -1.868340671062469482e-01
1.260646898299455643e-02 5.268784239888191223e-02 1.448084712028503418e-01 -8.707644045352935791e-02 -1.687671057879924774e-02 5.226179957389831543e-02 3.255231976509094238e-01 -4.376619681715965271e-02 -1.745511293411254883e-01 2.403612583875656128e-01 7.364232093095779419e-02 -2.992525398731231689e-01 5.342792272567749023e-01 2.598499357700347900e-01 2.177091781049966812e-03 -1.839608997106552124e-01 -2.889612875878810883e-02 -9.518436342477798462e-02 -2.385313510894775391e-01 3.238967061042785645e-02 7.587739825248718262e-02 7.500526309013366699e-02 -1.589083522558212280e-01 1.005396693944931030e-01 -2.289701104164123535e-01 1.279299110174179077e-01 1.563878208398818970e-01 -1.680529490113258362e-02 1.838097572326660156e-01 -1.025098338723182678e-01 6.422379612922668457e-02 -1.761826127767562866e-01
-6.262774020433425903e-02 2.057632803916931152e-01 1.771839708089828491e-01 -1.278271973133087158e-01 -1.598383784294128418e-01 1.831430643796920776e-01 7.847240567207336426e-02 -2.892604172229766846e-01 2.357280105352401733e-01 6.232655793428421021e-02 1.067756116390228271e-01 -3.028674423694610596e-01 2.416863888502120972e-01 -8.353655785322189331e-02 -2.141077220439910889e-01 -2.613630294799804688e-01 -2.723425328731536865e-01 -8.659895509481430054e-02 -8.657242357730865479e-02 1.701111048460006714e-01 3.776369988918304443e-01 1.467590034008026123e-01 -6.748459488153457642e-02 1.828071027994155884e-01 -7.917615771293640137e-02 -8.766011148691177368e-02 2.623266875743865967e-01 -5.525438487529754639e-02 -1.285754144191741943e-02 -5.622808262705802917e-02 4.042543470859527588e-02 6.288838386535644531e-02
-7.364822179079055786e-02 2.456368803977966309e-01 -2.484433501958847046e-01 5.244135484099388123e-02 -1.894111484289169312e-01 1.147352531552314758e-01 2.194749750196933746e-02 4.548741970211267471e-03 3.199537396430969238e-01 -2.309826910495758057e-01 1.225854977965354919e-01 -1.016924455761909485e-01 3.579513132572174072e-01 1.234498545527458191e-01 9.119374305009841919e-02 -2.837459146976470947e-01 -1.246120706200599670e-01 -3.557066917419433594e-01 -1.033998578786849976e-01 2.925953567028045654e-01 -1.388898640871047974e-01 2.725115418434143066e-02 -1.269197277724742889e-02 -7.696696370840072632e-02 7.988568395376205444e-02 2.242059260606765747e-01 1.522416919469833374e-01 7.137490808963775635e-02 -1.967316567897796631e-01 -9.305646270513534546e-02 -3.721830621361732483e-02 -9.372943639755249023e-02
-1.960589736700057983e-01 6.999003887176513672e-02 8.983267098665237427e-02 -8.047483116388320923e-02 1.272221058607101440e-01 3.147130608558654785e-01 1.077229157090187073e-01 1.602331101894378662e-01 1.842937320470809937e-01 -1.576253473758697510e-01 1.231055706739425659e-01 -3.365288376808166504e-01 4.215132892131805420e-01 1.341344565153121948e-01 -1.054280549287796021e-01 -2.391303032636642456e-01 -2.474560141563415527e-01 5.068905279040336609e-02 -1.959027945995330811e-01 2.224657684564590454e-01 1.082178428769111633e-01 1.246482506394386292e-01 1.474643498659133911e-01 1.448957324028015137e-01 -6.961389631032943726e-02 1.863352768123149872e-02 1.200573891401290894e-01 1.547367870807647705e-01 -6.548525393009185791e-02 -4.245024174451828003e-02 -2.589578032493591309e-01 8.089659735560417175e-03
1.585452705621719360e-01 -5.546373873949050903e-02 2.086116224527359009e-01 -1.210103780031204224e-01 8.286473341286182404e-03 7.733003795146942139e-02 3.306894376873970032e-02 1.139953359961509705e-01 1.479694247245788574e-02 -6.946986168622970581e-02 -3.890265524387359619e-02 2.081240341067314148e-02 5.184754729270935059e-01 5.198831856250762939e-02 -6.350567936897277832e-02 -1.160782575607299805e-01 -2.951804697513580322e-01 5.869150534272193909e-02 -2.134242504835128784e-01 9.597942978143692017e-02 -1.280405558645725250e-02 2.174526304006576538e-01 -4.631832838058471680e-01 -1.903001070022583008e-01 -9.500785917043685913e-02 6.370902806520462036e-02 -2.758550224825739861e-03 1.149503290653228760e-01 3.426945805549621582e-01 -6.780514121055603027e-02 4.086212441325187683e-02 -6.257423013448715210e-02
5.794340744614601135e-03 -2.534694969654083252e-03 1.423802226781845093e-02 -4.061083123087882996e-02 6.947241723537445068e-02 -9.924498945474624634e-02 2.271678447723388672e-01 -1.690961867570877075e-01 4.868611693382263184e-02 1.732895523309707642e-01 1.097249239683151245e-01 -2.246842682361602783e-01 5.986883640289306641e-01 1.185667440295219421e-01 1.486687511205673218e-01 -2.674814164638519287e-01 -1.079769507050514221e-01 -1.117044165730476379e-01 -2.579697370529174805e-01 5.783432349562644958e-02 -1.240838095545768738e-01 1.980640143156051636e-01 2.317817695438861847e-02 1.020850092172622681e-01 -3.123796284198760986e-01 -2.007025480270385742e-02 -1.012639179825782776e-01 -4.191540181636810303e-03 6.489815562963485718e-02 -8.170763403177261353e-02 -2.317039668560028076e-01 9.864747524261474609e-02
-2.106556296348571777e-01 1.767937280237674713e-02 -1.243856083601713181e-02 1.515648961067199707e-01 -6.250745803117752075e-02 -3.320569992065429688e-01 -1.450709905475378036e-02 1.013945490121841431e-01 3.826704621315002441e-02 8.183471858501434326e-02 1.784064322710037231e-01 -6.777126342058181763e-02 3.620160222053527832e-01 1.937463283538818359e-01 5.498312786221504211e-02 -3.860719501972198486e-01 -3.616057038307189941e-01 -3.615826070308685303e-01 7.672700285911560059e-02 2.137368023395538330e-01 -1.039118096232414246e-01 1.525642424821853638e-01 -6.404504925012588501e-02 -1.382972300052642822e-01 -6.390310078859329224e-02 1.391326636075973511e-01 1.780599914491176605e-02 1.492342948913574219e-01 -4.206559807062149048e-02 -1.153878048062324524e-01 5.988806486129760742e-02 -8.486022800207138062e-02
7.998614758253097534e-02 -5.583829805254936218e-02 6.026846170425415039e-02 -2.158607691526412964e-01 7.673127204179763794e-02 -2.334488332271575928e-01 1.360043883323669434e-01 -2.978051006793975830e-01 -1.152879744768142700e-01 1.568046957254409790e-01 -5.392985790967941284e-02 -3.175143599510192871e-01 5.083516240119934082e-01 1.150275692343711853e-01 1.406936496496200562e-01 -1.794811487197875977e-01 -6.594036519527435303e-02 -6.434644758701324463e-02 -8.204071223735809326e-02 1.660485565662384033e-01 1.717432439327239990e-01 6.210668757557868958e-02 -6.036554649472236633e-02 -6.123584508895874023e-02 -2.061721980571746826e-01 2.275100201368331909e-01 1.675817072391510010e-01 2.905910015106201172e-01 -8.568633347749710083e-03 -1.997069641947746277e-02 8.539899438619613647e-02 9.655666351318359375e-02
-4.479242861270904541e-02 1.100685670971870422e-01 8.364374190568923950e-02 -1.342308614403009415e-02 -1.090163961052894592e-01 -1.563465148210525513e-01 3.092011064291000366e-02 1.526885181665420532e-01 1.490559875965118408e-01 5.398493632674217224e-02 -1.466879397630691528e-01 -1.596215814352035522e-01 3.194118440151214600e-01 6.260045617818832397e-02 -1.344018876552581787e-01 -3.587147295475006104e-01 -3.797758221626281738e-01 -3.013965487480163574e-01 -3.066096268594264984e-02 1.628193110227584839e-01 -8.299785852432250977e-02 7.588271796703338623e-02 2.996335625648498535e-01 -1.711799502372741699e-01 -1.055862829089164734e-01 2.737895548343658447e-01 1.656114012002944946e-01 4.505049437284469604e-02 5.554858595132827759e-02 -2.178715169429779053e-02 1.685231775045394897e-01 -2.269725203514099121e-01
3.397364318370819092e-01 2.214928567409515381e-01 8.655425161123275757e-03 -2.815693616867065430e-01 7.934927195310592651e-02 -1.328782550990581512e-02 4.675401374697685242e-02 3.835324198007583618e-02 -6.983347982168197632e-02 1.552676856517791748e-01 1.385111361742019653e-01 -2.306388467550277710e-01 6.252526640892028809e-01 8.901034295558929443e-02 -2.789824083447456360e-02 -1.527585238218307495e-01 -1.660591363906860352e-01 5.147740244865417480e-02 -2.206703424453735352e-01 9.970547258853912354e-02 9.055802226066589355e-02 1.121477261185646057e-01 -7.970184832811355591e-02 -4.256339743733406067e-02 -5.500457435846328735e-02 -1.066102180629968643e-02 1.995949894189834595e-01 2.152874618768692017e-01 8.507131040096282959e-02 4.401094838976860046e-02 7.188309729099273682e-02 1.487485319375991821e-02
2.030789256095886230e-01 -1.147192195057868958e-01 -2.070621699094772339e-01 -1.020391583442687988e-01 -4.524566605687141418e-02 -2.413604855537414551e-01 -1.368936598300933838e-01 1.309330761432647705e-01 3.836609795689582825e-02 3.615218400955200195e-02 1.934328973293304443e-01 -8.510976284742355347e-02 4.173901677131652832e-01 1.588592678308486938e-01 1.991790682077407837e-01 -3.026245236396789551e-01 -2.977305054664611816e-01 1.272183209657669067e-01 -2.852050215005874634e-02 8.470830321311950684e-02 -8.713175356388092041e-02 1.674694269895553589e-01 -1.576850563287734985e-01 -3.216275870800018311e-01 -2.481508255004882812e-01 4.265918396413326263e-03 1.479891836643218994e-01 1.540763825178146362e-01 1.270685996860265732e-02 1.485530883073806763e-01 -9.983483701944351196e-02 -4.225140064954757690e-02
-2.919554524123668671e-02 1.190370023250579834e-01 -7.776955515146255493e-02 -3.107486069202423096e-01 -8.573109656572341919e-02 -1.889183074235916138e-01 2.447735816240310669e-01 -8.543975651264190674e-02 9.234188497066497803e-02 -2.224250286817550659e-01 1.781323105096817017e-01 -5.259877815842628479e-02 2.129750847816467285e-01 7.747611403465270996e-02 1.325678080320358276e-01 -3.228250145912170410e-01 -1.109269037842750549e-01 -3.173639178276062012e-01 -2.202947437763214111e-01 1.344094276428222656e-01 4.243502765893936157e-02 -4.551976919174194336e-02 -3.913252055644989014e-02 -1.141078621149063110e-01 3.810458630323410034e-02 4.190006554126739502e-01 1.132126897573471069e-01 2.462496608495712280e-02 -1.347711235284805298e-01 -2.225572317838668823e-01 1.937970668077468872e-01 1.128185689449310303e-01
4.070776998996734619e-01 1.474654823541641235e-01 -1.134831234812736511e-01 -3.174563050270080566e-01 -1.149838045239448547e-01 -1.047220900654792786e-01 -3.718551248311996460e-02 -5.848321318626403809e-02 1.023516207933425903e-01 1.423754096031188965e-01 1.998988986015319824e-01 -6.408788263797760010e-02 4.569033682346343994e-01 1.674644351005554199e-01 -2.849939465522766113e-02 -1.853996813297271729e-01 -1.819212585687637329e-01 8.365348912775516510e-03 -5.043072625994682312e-02 4.913647472858428955e-02 -2.765879407525062561e-02 3.248447775840759277e-01 -1.455572098493576050e-01 -2.041358500719070435e-03 -1.809827387332916260e-01 -8.157276362180709839e-02 1.860605478286743164e-01 2.605187594890594482e-01 1.033142656087875366e-01 -3.775288537144660950e-02 -5.547275766730308533e-02 2.032435126602649689e-02
8.219765871763229370e-02 3.247296810150146484e-01 7.350426167249679565e-02 8.403332903981208801e-03 -1.834082156419754028e-01 2.936963923275470734e-02 -1.287153642624616623e-02 1.323124468326568604e-01 5.113857239484786987e-02 -7.442340254783630371e-02 3.233034163713455200e-02 -7.954149693250656128e-02 3.617609441280364990e-01 7.639694958925247192e-02 1.763576865196228027e-01 -3.962672650814056396e-01 -3.832368850708007812e-01 -3.363890647888183594e-01 -1.327692065387964249e-02 1.853972971439361572e-01 -3.656893502920866013e-03 1.141465827822685242e-01 1.016379818320274353e-01 -3.795475885272026062e-02 8.044376969337463379e-02 4.426498338580131531e-02 8.193780668079853058e-03 3.484772145748138428e-01 -8.492817729711532593e-02 -1.194782406091690063e-01 1.113675013184547424e-01 8.104985207319259644e-02
9.625786542892456055e-02 -5.155412945896387100e-03 1.496482547372579575e-02 -2.695295512676239014e-01 -2.195981442928314209e-01 -1.323787402361631393e-02 2.076515406370162964e-01 -9.095095098018646240e-02 -1.994192302227020264e-01 6.302920170128345490e-03 7.510560099035501480e-03 -3.860102593898773193e-02 4.832870066165924072e-01 1.056733578443527222e-01 -1.046655252575874329e-01 -1.027893871068954468e-01 -7.957929372787475586e-02 7.738451659679412842e-02 -2.106779068708419800e-01 -1.340516656637191772e-02 2.947857379913330078e-01 2.158614993095397949e-01 4.449934139847755432e-02 1.221088394522666931e-01 -1.371436864137649536e-01 9.746824391186237335e-03 4.259376227855682373e-01 2.183198034763336182e-01 1.804669499397277832e-01 -1.310922652482986450e-01 -5.064756795763969421e-02 5.347677320241928101e-02
6.277696788311004639e-02 1.739290356636047363e-02 1.385070979595184326e-01 -1.822828799486160278e-01 1.149796172976493835e-01 -5.445127561688423157e-02 1.844844818115234375e-01 1.050309836864471436e-01 9.967790544033050537e-02 -2.354354038834571838e-02 3.351817652583122253e-02 -1.513103842735290527e-01 5.904338359832763672e-01 3.271463513374328613e-01 -3.006137907505035400e-01 -9.323418140411376953e-02 -2.967989258468151093e-02 9.651171416044235229e-02 1.455177664756774902e-01 2.729838788509368896e-01 2.499517053365707397e-01 1.625783145427703857e-01 -1.131306439638137817e-01 1.231240481138229370e-01 -1.088902950286865234e-01 8.751862496137619019e-02 4.737592488527297974e-02 9.772932529449462891e-02 -6.233268976211547852e-02 -8.492571115493774414e-02 -9.429638087749481201e-02 -1.372198760509490967e-01
-6.560269743204116821e-02 1.651987284421920776e-01 -2.513085678219795227e-02 -5.476062372326850891e-02 -1.763492524623870850e-01 -1.356842219829559326e-01 -5.339444032870233059e-04 8.840533345937728882e-02 1.722914129495620728e-01 -1.211994662880897522e-01 3.346089646220207214e-02 1.645502820611000061e-02 3.129153847694396973e-01 1.979555636644363403e-01 3.459901362657546997e-02 -4.984490275382995605e-01 -1.149966493248939514e-01 -3.824943602085113525e-01 2.866642363369464874e-02 3.967080116271972656e-01 -6.109847873449325562e-02 4.305378347635269165e-02 2.184577845036983490e-02 -1.177270039916038513e-01 2.387634851038455963e-02 5.348741263151168823e-02 -3.449522331357002258e-02 2.887264192104339600e-01 1.805668137967586517e-02 4.973337799310684204e-02 2.119806855916976929e-01 3.959332406520843506e-02
2.671645721420645714e-03 -2.338045649230480194e-02 2.895076572895050049e-01 4.390595108270645142e-02 1.243641898036003113e-01 -3.655207157135009766e-02 -5.617471784353256226e-02 -6.962151825428009033e-02 1.662170439958572388e-01 1.619627028703689575e-01 5.943665280938148499e-02 -1.598585695028305054e-01 3.438179194927215576e-01 1.934227645397186279e-01 -1.643043458461761475e-01 -4.597422108054161072e-02 -2.351972311735153198e-01 -6.928675621747970581e-02 3.748514223843812943e-03 4.647502601146697998e-01 3.274622261524200439e-01 1.964024752378463745e-01 -1.034508422017097473e-01 -1.018906384706497192e-02 -5.013679713010787964e-02 3.426291346549987793e-01 6.211608648300170898e-02 -2.007686346769332886e-02 -2.170546948909759521e-01 1.258959174156188965e-01 -3.523341938853263855e-02 1.038208510726690292e-02
-7.292013615369796753e-02 -4.813307523727416992e-02 -5.846868269145488739e-03 -2.382297217845916748e-01 5.892863962799310684e-03 1.207938566803932190e-01 5.072529986500740051e-02 3.436176106333732605e-02 3.788239881396293640e-02 -1.165050640702247620e-02 -6.425477564334869385e-02 3.908940777182579041e-02 4.034387469291687012e-01 -5.119080469012260437e-02 9.575025737285614014e-02 -2.570678293704986572e-01 -3.891241550445556641e-01 -7.332129031419754028e-02 2.132715582847595215e-01 3.031545579433441162e-01 -1.458920389413833618e-01 3.444008529186248779e-01 1.018878668546676636e-01 3.613331168889999390e-02 -2.265527695417404175e-01 2.364782840013504028e-01 5.030749365687370300e-02 1.205096989870071411e-01 -8.940785378217697144e-02 2.465198487043380737e-01 1.733456999063491821e-01 2.133889496326446533e-02
1.395501196384429932e-02 8.125168830156326294e-02 8.712781965732574463e-02 -9.459061920642852783e-02 -2.108853012323379517e-01 5.846389010548591614e-02 -1.951507665216922760e-02 3.993600979447364807e-02 2.747768163681030273e-02 -1.241509839892387390e-01 6.183464825153350830e-02 -1.504814326763153076e-01 3.751116693019866943e-01 1.074744611978530884e-01 -2.230467088520526886e-02 -5.258319377899169922e-01 8.025137335062026978e-02 -1.427451670169830322e-01 1.878653280436992645e-02 -9.006273746490478516e-02 -7.613196223974227905e-02 2.846333980560302734e-01 -1.203702464699745178e-01 -1.851455867290496826e-01 -8.997841924428939819e-02 1.680456846952438354e-01 1.787751913070678711e-01 1.753246337175369263e-01 1.476528495550155640e-01 1.748817712068557739e-01 1.335635483264923096e-01 -3.388004899024963379e-01
7.528070360422134399e-02 1.818727701902389526e-01 -3.682164102792739868e-02 7.010490447282791138e-02 6.762754917144775391e-02 2.877886593341827393e-02 1.929266564548015594e-02 -5.337790399789810181e-02 1.967175602912902832e-01 2.200495153665542603e-01 7.752850651741027832e-02 2.137500420212745667e-02 4.880611598491668701e-01 2.241419553756713867e-01 7.279332727193832397e-02 -2.383793294429779053e-01 -2.748434543609619141e-01 1.355596482753753662e-01 9.925667941570281982e-02 2.110575139522552490e-01 -4.343932960182428360e-03 3.547624647617340088e-01 -2.415815442800521851e-01 -1.331144422292709351e-01 -1.757523268461227417e-01 4.248305410146713257e-02 7.093967869877815247e-03 3.027472831308841705e-02 1.838232427835464478e-01 2.392300367355346680e-01 2.118640020489692688e-02 -1.637292504310607910e-01
1.073053292930126190e-02 2.437240034341812134e-01 1.451979875564575195e-01 4.197501018643379211e-02 -2.570605278015136719e-01 -7.528015971183776855e-02 -3.253537043929100037e-02 2.681758105754852295e-01 1.971077173948287964e-01 -1.375146061182022095e-01 1.090963184833526611e-01 -1.448709219694137573e-01 4.105516076087951660e-01 3.676345199346542358e-02 1.816237717866897583e-01 -3.299199640750885010e-01 -1.806526184082031250e-01 -2.396151870489120483e-01 -2.752408571541309357e-02 3.944070935249328613e-01 -1.195266246795654297e-01 5.242818593978881836e-02 -2.648877911269664764e-03 -5.384391173720359802e-02 6.794917583465576172e-02 9.821401536464691162e-02 5.405284464359283447e-02 2.428220957517623901e-01 -4.694990441203117371e-02 -1.063528135418891907e-01 1.199085265398025513e-01 1.332848146557807922e-02
1.800292879343032837e-01 1.786131560802459717e-01 2.112750336527824402e-02 -4.044433683156967163e-02 -9.311676770448684692e-02 -6.789820641279220581e-02 1.257556211203336716e-02 5.721014365553855896e-02 4.145803153514862061e-01 -2.820432186126708984e-01 2.566905915737152100e-01 -5.394873395562171936e-02 3.042721450328826904e-01 -6.782363355159759521e-02 2.399503998458385468e-02 -2.834665775299072266e-01 -3.098282217979431152e-01 -2.634806334972381592e-01 -1.205566227436065674e-01 2.321348637342453003e-01 1.280639320611953735e-01 -1.645968481898307800e-02 -1.666663587093353271e-01 -7.595085352659225464e-02 1.736138910055160522e-01 9.236148558557033539e-03 -1.624365895986557007e-01 -8.172259479761123657e-02 -1.768406480550765991e-01 -1.005961932241916656e-02 1.148726269602775574e-01 -1.632241606712341309e-01
2.361393868923187256e-01 1.164957582950592041e-01 -3.186573088169097900e-02 6.249620020389556885e-02 6.237415596842765808e-03 -1.389319747686386108e-01 8.314762264490127563e-02 -1.259799953550100327e-02 -3.627276513725519180e-03 1.767842471599578857e-02 2.942987680435180664e-01 -6.559312343597412109e-02 5.951966643333435059e-01 3.881311044096946716e-02 1.347156763076782227e-01 -2.405539900064468384e-01 -3.452855050563812256e-01 -6.989318132400512695e-02 -1.169786006212234497e-01 -8.202007971704006195e-03 -8.161602169275283813e-02 1.101597324013710022e-01 -1.359913148917257786e-04 -6.314156949520111084e-02 -7.521024346351623535e-02 -6.683753430843353271e-02 2.471400797367095947e-01 2.050308138132095337e-01 8.358350396156311035e-02 2.132497280836105347e-01 -1.267455518245697021e-01 -1.841331720352172852e-01
1.604650169610977173e-01 1.005456969141960144e-01 -2.730605565011501312e-02 -4.013273119926452637e-02 5.021921172738075256e-02 -8.072921633720397949e-02 5.173982679843902588e-02 -8.454678207635879517e-02 -4.391861706972122192e-02 2.741862237453460693e-01 1.211090758442878723e-01 -1.803833395242691040e-01 6.260861158370971680e-01 4.854450747370719910e-02 2.380486130714416504e-01 -3.598568439483642578e-01 -8.430807292461395264e-02 -1.399982869625091553e-01 -2.636803388595581055e-01 9.050536900758743286e-02 -6.212066859006881714e-03 2.126945182681083679e-03 -1.200337186455726624e-01 -7.732752710580825806e-02 -5.419922992587089539e-02 -1.299532502889633179e-01 -7.569948583841323853e-02 9.520084410905838013e-02 8.452430367469787598e-02 -1.589198261499404907e-01 -2.031923532485961914e-01 -7.029438018798828125e-02
1.160648465156555176e-01 2.475021481513977051e-01 -5.970108881592750549e-02 -1.222551763057708740e-01 -1.521171331405639648e-01 2.609388530254364014e-02 1.115920618176460266e-01 -1.749382168054580688e-01 1.135151460766792297e-01 3.614204376935958862e-02 2.534067332744598389e-01 -2.447270005941390991e-01 4.316987693309783936e-01 2.179541885852813721e-01 -5.050478503108024597e-02 -6.599364429712295532e-02 -1.847918182611465454e-01 5.436202138662338257e-02 -2.434601932764053345e-01 9.707269072532653809e-02 -9.171602874994277954e-02 3.386316597461700439e-01 -1.510861217975616455e-01 -1.633476465940475464e-02 1.522281579673290253e-02 -4.860718548297882080e-02 1.913921684026718140e-01 1.831731349229812622e-01 3.528937995433807373e-01 -2.312898868694901466e-03 -1.073224544525146484e-01 9.243666427209973335e-04
1.676035672426223755e-01 9.551971405744552612e-02 -3.408257290720939636e-02 -1.668697446584701538e-01 -2.747857570648193359e-02 -1.174083352088928223e-01 6.167840678244829178e-03 -3.767198324203491211e-02 1.257067173719406128e-01 1.956358850002288818e-01 3.809790313243865967e-01 9.546567685902118683e-03 3.025933504104614258e-01 -2.766272611916065216e-02 8.790954947471618652e-02 -4.632319808006286621e-01 -2.806737124919891357e-01 1.672912761569023132e-02 1.371646225452423096e-01 1.425608545541763306e-01 -7.561861723661422729e-02 2.655749619007110596e-01 9.947129338979721069e-02 -9.554596990346908569e-02 -1.141754314303398132e-01 -2.344563230872154236e-02 2.290256619453430176e-01 2.949762940406799316e-01 -3.149290569126605988e-03 1.536538153886795044e-01 -2.909007668495178223e-02 -1.133444160223007202e-01
8.642657101154327393e-02 2.880685925483703613e-01 2.156419120728969574e-02 -7.930280268192291260e-02 -3.194088637828826904e-01 1.051906310021877289e-02 2.978008240461349487e-03 1.520536690950393677e-01 1.302485466003417969e-01 -1.110426038503646851e-01 6.762488186359405518e-02 -8.269708603620529175e-02 3.997563719749450684e-01 1.749827861785888672e-01 2.474456578493118286e-01 -3.457563817501068115e-01 -2.319302558898925781e-01 -2.902036011219024658e-01 5.237255245447158813e-02 1.959239989519119263e-01 -2.870407886803150177e-02 5.309396237134933472e-02 1.371066421270370483e-01 6.894268840551376343e-02 8.224017173051834106e-02 2.194525301456451416e-02 -3.104464896023273468e-02 2.724801599979400635e-01 -1.250306814908981323e-01 -2.051044404506683350e-01 1.339089423418045044e-01 3.469295054674148560e-02
3.158452808856964111e-01 -1.476016268134117126e-02 -9.149123728275299072e-02 -5.999565497040748596e-02 -3.141380101442337036e-02 -3.294086158275604248e-01 7.585269957780838013e-02 1.299670636653900146e-01 9.085501544177532196e-03 1.087907552719116211e-01 2.260095030069351196e-01 2.277865260839462280e-02 5.653405785560607910e-01 6.671324372291564941e-02 4.324902221560478210e-02 -2.599383294582366943e-01 -2.274960130453109741e-01 -1.167773902416229248e-01 1.553991716355085373e-02 7.964164018630981445e-02 1.241518855094909668e-01 1.187630370259284973e-01 -1.603866517543792725e-01 1.522749662399291992e-01 -8.393584936857223511e-02 4.004730656743049622e-02 2.302928417921066284e-01 7.316406071186065674e-02 2.608202397823333740e-01 3.908137604594230652e-02 -6.026054546236991882e-02 -9.092402458190917969e-02
1.493171006441116333e-01 9.717839956283569336e-02 -2.384598366916179657e-02 -1.677126884460449219e-01 -3.247473239898681641e-01 -8.882725983858108521e-02 3.333849459886550903e-02 -1.291405856609344482e-01 1.955890506505966187e-01 -1.528094056993722916e-02 -8.907355368137359619e-02 6.418006122112274170e-02 8.970788866281509399e-02 1.183238923549652100e-01 -1.592126637697219849e-01 1.450543664395809174e-02 -3.844261169433593750e-01 -1.534393578767776489e-01 -2.413879334926605225e-02 2.257282733917236328e-01 3.224962949752807617e-01 2.063822001218795776e-01 -3.015236556529998779e-01 -4.987366124987602234e-02 -4.700263589620590210e-02 2.645192742347717285e-01 2.155993729829788208e-01 8.949418365955352783e-02 2.520104646682739258e-01 -1.882199048995971680e-01 -1.168627589941024780e-01 -9.025862067937850952e-02
3.884384036064147949e-01 1.469697803258895874e-01 -1.111321151256561279e-01 1.890400983393192291e-02 -6.117985025048255920e-02 -3.793643042445182800e-02 7.674282789230346680e-02 1.172080710530281067e-01 8.314081281423568726e-02 1.689007729291915894e-01 7.520339637994766235e-02 -2.726836800575256348e-01 5.432648658752441406e-01 1.864065788686275482e-02 2.083518207073211670e-01 -9.336723387241363525e-02 -1.023603826761245728e-01 -5.372454971075057983e-02 -2.530540823936462402e-01 4.243385419249534607e-02 5.899371579289436340e-02 3.944162726402282715e-01 -1.465788483619689941e-01 1.447168923914432526e-02 -6.297221034765243530e-02 1.495846211910247803e-01 7.530359178781509399e-02 6.648791581392288208e-02 1.511851251125335693e-01 4.491927474737167358e-02 5.945919547230005264e-03 -7.517904788255691528e-02
-3.606348484754562378e-02 3.302806019783020020e-01 1.091473996639251709e-01 -7.996863685548305511e-03 -1.994527727365493774e-01 -1.516157984733581543e-01 3.058050200343132019e-02 1.708469986915588379e-01 2.500701844692230225e-01 -1.480882912874221802e-01 -4.480808228254318237e-02 -6.045908853411674500e-02 3.339051902294158936e-01 1.465649902820587158e-01 2.337071150541305542e-01 -2.378415912389755249e-01 -3.250321447849273682e-01 -3.658389747142791748e-01 -4.336352273821830750e-02 1.520692408084869385e-01 5.512326955795288086e-02 8.970201760530471802e-02 1.111190579831600189e-02 -9.996448457241058350e-02 8.895263075828552246e-02 5.734258890151977539e-02 -8.760667592287063599e-02 2.517301142215728760e-01 -2.357438355684280396e-01 -3.165689483284950256e-02 1.610621064901351929e-01 1.323183299973607063e-03
8.128267526626586914e-02 3.003012239933013916e-01 -1.026027090847492218e-02 -3.703290596604347229e-02 -3.074520826339721680e-01 -2.373034507036209106e-02 9.779212623834609985e-02 2.786588966846466064e-01 4.370190203189849854e-02 -1.413300037384033203e-01 4.353189095854759216e-02 -9.392835199832916260e-02 3.225007951259613037e-01 1.006754338741302490e-01 2.772183120250701904e-01 -3.254981637001037598e-01 -9.797345846891403198e-02 -2.703642547130584717e-01 -1.176884397864341736e-02 3.243202865123748779e-01 -9.624858200550079346e-02 1.381589919328689575e-01 -5.888113752007484436e-03 1.038239989429712296e-02 -2.141106128692626953e-02 5.297465994954109192e-02 -6.366208544932305813e-04 2.376180887222290039e-01 -1.947306543588638306e-01 -1.723071336746215820e-01 2.145497053861618042e-01 -2.813457278534770012e-03
-4.655600711703300476e-02 7.194206118583679199e-02 3.648464679718017578e-01 -3.049790859222412109e-01 -1.732502877712249756e-01 -1.777079105377197266e-01 2.145086675882339478e-01 1.457400918006896973e-01 1.208657547831535339e-01 -5.653456598520278931e-02 -1.671093851327896118e-01 6.374644488096237183e-02 3.877463042736053467e-01 8.291292935609817505e-02 1.161245182156562805e-01 -1.364343315362930298e-01 -7.092323899269104004e-02 1.272188276052474976e-01 -3.247014060616493225e-02 3.777886033058166504e-01 3.265818953514099121e-01 -3.087879531085491180e-02 -1.384359598159790039e-01 7.812160532921552658e-03 2.025246992707252502e-02 -1.982653141021728516e-02 -2.016207436099648476e-03 2.026136033236980438e-02 -7.952896878123283386e-03 6.777438521385192871e-02 -1.482581347227096558e-01 2.808628082275390625e-01
2.643126845359802246e-01 1.062453910708427429e-01 -7.547801733016967773e-02 -4.573235288262367249e-02 -1.578908599913120270e-02 7.670070230960845947e-02 -1.002653390169143677e-01 -1.433904767036437988e-01 1.476748287677764893e-01 1.248180419206619263e-01 1.008330732583999634e-01 -2.195518761873245239e-01 4.805706441402435303e-01 -4.498793929815292358e-02 1.409976184368133545e-01 -3.658908307552337646e-01 -2.265871763229370117e-01 8.913694322109222412e-02 -2.109523713588714600e-01 1.043599396944046021e-01 -3.753543645143508911e-02 1.922827661037445068e-01 -1.597207784652709961e-01 1.126803159713745117e-01 -1.505480147898197174e-02 -3.756524249911308289e-02 2.170847952365875244e-01 2.105872929096221924e-01 3.160558044910430908e-01 -1.992548443377017975e-02 8.220835030078887939e-02 -2.010978944599628448e-02
-1.217224076390266418e-01 3.965148702263832092e-02 1.338351964950561523e-01 -3.928977549076080322e-01 -1.200316622853279114e-01 6.910205632448196411e-02 1.250907033681869507e-01 5.351591482758522034e-02 -2.279070764780044556e-02 1.055242568254470825e-01 2.723390236496925354e-02 -2.469318509101867676e-01 4.051645696163177490e-01 1.043647155165672302e-01 -1.889087632298469543e-02 -1.620962023735046387e-01 -1.173907145857810974e-01 1.308791637420654297e-01 -1.032907143235206604e-01 -4.880290478467941284e-02 -6.861464586108922958e-03 3.957244753837585449e-01 2.045231163501739502e-01 -2.340002357959747314e-02 -2.383388131856918335e-01 1.195451244711875916e-01 2.204179316759109497e-01 2.834465503692626953e-01 -1.900343149900436401e-01 -7.620511204004287720e-02 -1.167716383934020996e-01 4.628838039934635162e-03
-4.995030909776687622e-02 2.467356175184249878e-01 5.712350457906723022e-02 -2.989714145660400391e-01 -2.022017724812030792e-02 -2.427226155996322632e-01 1.159753799438476562e-01 -3.801859542727470398e-02 1.197695285081863403e-01 -1.801578141748905182e-02 1.619864813983440399e-02 -2.393325269222259521e-01 2.149196416139602661e-01 2.166172266006469727e-01 -1.371674239635467529e-01 -2.195954471826553345e-01 -2.549332380294799805e-01 -4.531457126140594482e-01 -2.078216075897216797e-01 1.250179205089807510e-02 3.037857450544834137e-02 -2.741919085383415222e-02 -5.146230012178421021e-02 1.171742081642150879e-01 -5.948295816779136658e-02 -2.080608904361724854e-01 7.418284565210342407e-02 -2.706966400146484375e-01 -1.946633756160736084e-01 1.735845506191253662e-01 1.060411334037780762e-01 -2.810829691588878632e-02
5.760161206126213074e-02 4.109017550945281982e-02 -1.768976822495460510e-02 -6.826886534690856934e-02 3.679289668798446655e-02 5.100179463624954224e-02 2.404455691576004028e-01 -1.465931385755538940e-01 2.555086314678192139e-01 -2.974756993353366852e-02 -2.254515886306762695e-01 1.254274249076843262e-01 4.647683799266815186e-01 -4.681687057018280029e-02 -1.884742975234985352e-01 7.780721783638000488e-02 -3.445923328399658203e-01 -6.425733864307403564e-02 -9.890405833721160889e-02 3.385057151317596436e-01 1.995207965373992920e-01 3.118645586073398590e-02 -5.461418535560369492e-03 -9.791408479213714600e-02 -2.531042695045471191e-01 2.156348526477813721e-01 1.912647634744644165e-01 1.350906938314437866e-01 4.833623394370079041e-02 -1.160205006599426270e-01 1.521917879581451416e-01 -1.107388362288475037e-01
-1.067446917295455933e-02 -1.178859621286392212e-01 -6.221958249807357788e-02 -8.503669500350952148e-02 -5.160665884613990784e-02 3.241930529475212097e-02 -2.302132397890090942e-01 7.045956701040267944e-02 2.398303002119064331e-01 -1.192562952637672424e-01 1.394608914852142334e-01 4.579323530197143555e-02 2.715963125228881836e-01 3.703750967979431152e-01 -5.540724471211433411e-02 -1.438055932521820068e-01 -2.065891586244106293e-02 -2.471756339073181152e-01 -3.862496092915534973e-02 3.681484162807464600e-01 3.301926851272583008e-01 2.688859701156616211e-01 -1.543196737766265869e-01 1.442581415176391602e-01 -3.137767910957336426e-01 1.302311196923255920e-02 3.018091432750225067e-02 2.449995465576648712e-02 2.761719748377799988e-02 6.658525764942169189e-02 2.306714653968811035e-01 4.678190499544143677e-02
-8.245334029197692871e-02 1.138365864753723145e-01 8.256050944328308105e-02 -6.875880807638168335e-02 -1.831740140914916992e-01 9.121034294366836548e-02 1.585278958082199097e-01 -1.303247809410095215e-01 2.454038709402084351e-01 1.121174097061157227e-01 -1.146798133850097656e-01 -5.723427608609199524e-02 4.029499292373657227e-01 2.073116004467010498e-01 -1.534937298856675625e-03 -8.032892644405364990e-02 -1.158284842967987061e-01 2.188462615013122559e-01 -2.220468372106552124e-01 -1.932899840176105499e-02 2.102576643228530884e-01 9.682022035121917725e-02 -7.299268245697021484e-02 2.636220157146453857e-01 -2.353427112102508545e-01 -5.041472241282463074e-02 2.400193810462951660e-01 1.842565387487411499e-01 -2.819885965436697006e-03 -2.110431790351867676e-01 2.436219900846481323e-02 3.868656158447265625e-01
6.273174658417701721e-04 1.914593279361724854e-01 -1.049538627266883850e-01 -5.287205800414085388e-02 -3.233674168586730957e-01 -1.365156471729278564e-01 -1.110287010669708252e-01 8.231846988201141357e-02 5.794392153620719910e-02 -2.599897682666778564e-01 -1.351912785321474075e-02 -5.786444991827011108e-02 4.514257609844207764e-01 2.231080457568168640e-02 -1.258907373994588852e-03 -1.672255843877792358e-01 -1.232132539153099060e-01 -3.847861886024475098e-01 -5.848291888833045959e-02 3.589567244052886963e-01 4.929994046688079834e-02 1.147971153259277344e-01 -3.982628509402275085e-02 -1.155243963003158569e-01 -9.355752170085906982e-02 1.137615963816642761e-01 -1.121406257152557373e-01 1.228714957833290100e-01 -7.512229681015014648e-02 -1.197728589177131653e-01 2.031224370002746582e-01 -2.526362836360931396e-01
1.218607202172279358e-01 -5.849404726177453995e-03 1.046126782894134521e-01 -1.962000578641891479e-01 1.079169288277626038e-01 -1.413645967841148376e-02 2.020276588154956698e-04 -1.151929143816232681e-02 -7.635650038719177246e-02 1.720324754714965820e-01 -3.792845085263252258e-02 3.952050581574440002e-02 5.696669220924377441e-01 3.315138518810272217e-01 -9.543435275554656982e-02 -1.846394836902618408e-01 -3.555795550346374512e-01 1.230672299861907959e-01 5.861390754580497742e-02 1.076990216970443726e-01 1.335328668355941772e-01 1.408563405275344849e-01 -9.407526999711990356e-02 1.465507149696350098e-01 -2.218866944313049316e-01 6.860562413930892944e-02 1.053549721837043762e-01 3.220016658306121826e-01 5.900387465953826904e-02 -7.771546393632888794e-02 1.946542225778102875e-02 -6.641187518835067749e-02
-5.809969827532768250e-02 3.367633223533630371e-01 -4.255212470889091492e-02 -1.235549524426460266e-01 -3.057946264743804932e-01 -7.464668899774551392e-02 8.720091730356216431e-02 1.913160681724548340e-01 4.528817906975746155e-02 -1.935499012470245361e-01 1.086864769458770752e-01 -9.675768762826919556e-02 4.282485842704772949e-01 -4.483762662857770920e-03 2.621362507343292236e-01 -2.758567035198211670e-01 -1.515217423439025879e-01 -2.730604708194732666e-01 8.916866034269332886e-03 3.546286523342132568e-01 -1.899975724518299103e-02 4.153449460864067078e-02 1.031346842646598816e-01 1.116086915135383606e-01 1.143184751272201538e-01 -5.197196826338768005e-02 7.558105140924453735e-02 1.294362992048263550e-01 -1.087845712900161743e-01 -1.121549531817436218e-01 1.505552679300308228e-01 8.746857754886150360e-03
2.043463438749313354e-01 2.414279729127883911e-01 -1.011494249105453491e-01 -1.342571675777435303e-01 -2.376709692180156708e-02 -2.229778617620468140e-01 2.245273888111114502e-01 -1.184831261634826660e-01 1.517113894224166870e-01 2.169974595308303833e-01 1.552553772926330566e-01 -2.019648700952529907e-01 4.643520414829254150e-01 -5.405108630657196045e-02 -2.114926725625991821e-01 -2.082583159208297729e-01 -2.564333081245422363e-01 1.268109381198883057e-01 -1.190908178687095642e-01 2.138000428676605225e-01 -5.963505804538726807e-02 2.861167788505554199e-01 6.833226978778839111e-02 -1.675987541675567627e-01 -7.270630449056625366e-02 -9.649492800235748291e-02 1.442473530769348145e-01 1.033718958497047424e-01 7.294829934835433960e-02 -1.933116652071475983e-02 -3.872760385274887085e-02 4.610186070203781128e-02
-2.429916337132453918e-02 2.849771380424499512e-01 1.222837641835212708e-01 -1.116246730089187622e-01 -3.929538428783416748e-01 -7.093410193920135498e-02 4.461814090609550476e-02 1.781250834465026855e-01 1.588523536920547485e-01 -1.311001777648925781e-01 8.415360003709793091e-02 -1.277931481599807739e-01 3.822407424449920654e-01 1.207230910658836365e-01 2.406989336013793945e-01 -2.736709713935852051e-01 -1.998197585344314575e-01 -2.218758016824722290e-01 -1.066541969776153564e-01 2.309399396181106567e-01 -1.503492295742034912e-01 -6.302977353334426880e-02 5.479384213685989380e-02 9.664868563413619995e-02 3.177737817168235779e-02 7.952050864696502686e-02 -6.481871753931045532e-02 2.997673749923706055e-01 -1.240134537220001221e-01 -1.471309214830398560e-01 8.011328428983688354e-02 2.541723661124706268e-02
-5.668037012219429016e-02 -1.167165935039520264e-01 1.911647617816925049e-01 -1.288011670112609863e-01 -9.801584482192993164e-02 2.334500849246978760e-01 -6.100855395197868347e-02 -1.284811347723007202e-01 2.522683329880237579e-02 -2.843461334705352783e-01 2.822116389870643616e-02 -2.150779217481613159e-01 4.040801227092742920e-01 1.371303051710128784e-01 -1.486881971359252930e-01 -1.142682880163192749e-01 -2.446680516004562378e-01 -5.930909141898155212e-02 5.264005810022354126e-02 3.105165064334869385e-01 7.825593650341033936e-02 3.500022590160369873e-01 3.309554979205131531e-02 3.068946115672588348e-02 1.995018497109413147e-02 2.801233232021331787e-01 1.751322448253631592e-01 -1.906752586364746094e-01 1.998792886734008789e-01 -9.794458746910095215e-02 6.900097429752349854e-02 -8.040264993906021118e-02
2.525273561477661133e-01 8.228155970573425293e-02 -4.230729769915342331e-03 -2.011756747961044312e-01 2.303258478641510010e-01 -2.279004603624343872e-01 1.101043596863746643e-01 -1.608424931764602661e-01 2.986047975718975067e-02 1.543381065130233765e-01 2.941034734249114990e-01 1.124735772609710693e-01 3.620076477527618408e-01 8.526290953159332275e-02 4.345259815454483032e-02 -2.591603398323059082e-01 -2.073644697666168213e-01 3.825896233320236206e-02 -1.810474991798400879e-01 1.781849116086959839e-01 4.596828669309616089e-02 4.185957312583923340e-01 -6.385270389728248119e-04 -3.839508071541786194e-02 -5.489762127399444580e-02 -1.030025910586118698e-02 1.992980539798736572e-01 2.280234247446060181e-01 1.430975049734115601e-01 4.488667100667953491e-02 2.335694432258605957e-02 -9.531251341104507446e-02
-8.719435334205627441e-02 3.496884107589721680e-01 2.207618653774261475e-01 2.535869181156158447e-02 -2.947746962308883667e-02 5.807053297758102417e-02 -9.198249131441116333e-02 1.232839152216911316e-01 -7.127657532691955566e-02 -9.621450304985046387e-02 -1.627112179994583130e-02 3.197387605905532837e-02 4.396206438541412354e-01 2.330204099416732788e-02 -2.796761095523834229e-01 -2.908105850219726562e-01 -5.168540775775909424e-02 1.121077537536621094e-01 -1.331824064254760742e-01 2.523365914821624756e-01 1.193273514509201050e-01 1.758504956960678101e-01 -1.599181257188320160e-02 -1.466462165117263794e-01 -3.290333747863769531e-01 -3.791599348187446594e-02 2.920241653919219971e-01 -1.005834043025970459e-01 -1.309522539377212524e-01 -2.498387172818183899e-02 -6.642382591962814331e-02 1.725032180547714233e-01
-1.357611119747161865e-01 6.107331067323684692e-02 -1.275903582572937012e-01 1.168378069996833801e-01 1.998475752770900726e-02 -1.820845007896423340e-01 2.782655656337738037e-01 1.999489068984985352e-01 7.905839383602142334e-02 -2.229954116046428680e-02 1.238559484481811523e-01 -3.254074230790138245e-02 2.371139675378799438e-01 2.546978294849395752e-01 7.249189168214797974e-02 -3.577707707881927490e-01 -1.773311942815780640e-01 -4.066520631313323975e-01 -3.705725818872451782e-02 3.994296789169311523e-01 3.171382844448089600e-02 8.873509615659713745e-02 1.193995550274848938e-01 -1.976805925369262695e-01 6.626588106155395508e-02 1.455397009849548340e-01 -3.190824389457702637e-02 1.151678934693336487e-01 2.162547409534454346e-02 1.184768527746200562e-01 6.870550662279129028e-02 -2.010589689016342163e-01
-1.479465216398239136e-01 2.047410011291503906e-01 2.710508108139038086e-01 -9.846662729978561401e-02 -2.526982501149177551e-02 1.927574425935745239e-01 -1.638046652078628540e-01 1.077373176813125610e-01 -6.199948489665985107e-02 -8.948664367198944092e-02 1.958703696727752686e-01 -1.655989438295364380e-01 2.305490374565124512e-01 2.804904878139495850e-01 -4.700782708823680878e-03 -1.449339389801025391e-01 -2.002972513437271118e-01 -1.907599531114101410e-02 -4.025274515151977539e-02 4.585274755954742432e-01 2.325309813022613525e-01 8.554640412330627441e-02 -7.142204791307449341e-02 -1.119699105620384216e-01 -1.839961260557174683e-01 3.510771086439490318e-03 -3.662981465458869934e-02 4.811931401491165161e-02 7.044233381748199463e-02 -3.093223273754119873e-01 -2.769181132316589355e-01 -8.461949415504932404e-03
-4.704215005040168762e-02 1.684371680021286011e-01 6.222231313586235046e-02 8.712910860776901245e-02 4.671181552112102509e-03 -1.648166179656982422e-01 2.106515457853674889e-03 3.739899992942810059e-01 1.022128667682409286e-02 -4.443924874067306519e-02 1.011193543672561646e-01 1.560546178370714188e-02 3.580434918403625488e-01 8.129209280014038086e-02 5.648124217987060547e-02 -5.491761565208435059e-01 -1.826016008853912354e-01 -4.230508208274841309e-01 -1.888485103845596313e-01 2.164663374423980713e-01 -2.769291959702968597e-02 7.370794564485549927e-02 8.753326535224914551e-02 -6.551221013069152832e-02 -6.828363984823226929e-02 1.328477710485458374e-01 -2.108740620315074921e-02 1.044096332043409348e-02 -1.265255734324455261e-02 2.967614680528640747e-02 -2.902908064424991608e-02 -3.191386535763740540e-02
-1.450343877077102661e-01 1.266114115715026855e-01 -9.086986631155014038e-02 -1.018004566431045532e-01 -2.532196938991546631e-01 9.146843850612640381e-02 2.102866955101490021e-02 8.780129253864288330e-02 8.613757044076919556e-02 -1.599691212177276611e-01 -3.415600582957267761e-02 -2.800552872940897942e-03 4.377718567848205566e-01 6.985169649124145508e-02 2.550568878650665283e-01 -4.042495787143707275e-01 -1.866236627101898193e-01 -4.402534961700439453e-01 2.964947372674942017e-02 2.131163626909255981e-01 -6.193920969963073730e-02 6.831981986761093140e-02 -1.938071399927139282e-01 -1.928992718458175659e-01 5.401782691478729248e-02 1.185045167803764343e-01 -9.395908564329147339e-02 1.843919046223163605e-02 1.368159241974353790e-02 -2.806037664413452148e-02 1.340929418802261353e-01 3.444990888237953186e-02
9.207985550165176392e-02 5.265661701560020447e-02 2.827677130699157715e-01 -2.805841863155364990e-01 -7.764936983585357666e-02 -1.651804000139236450e-01 1.574594080448150635e-01 1.773259192705154419e-01 -1.911073029041290283e-01 -1.979468762874603271e-01 2.081687853205949068e-04 -6.881240010261535645e-02 2.281354665756225586e-01 2.868294715881347656e-02 -1.296405643224716187e-01 -1.105255857110023499e-01 1.636928915977478027e-01 -1.377269625663757324e-01 -3.565865159034729004e-01 1.579022705554962158e-01 1.457535028457641602e-01 3.066742420196533203e-01 -1.630271673202514648e-01 -2.279900908470153809e-01 -2.734770178794860840e-01 -2.341674417257308960e-01 9.531392902135848999e-02 8.958161622285842896e-02 -2.362029254436492920e-02 -2.051985450088977814e-02 1.908333003520965576e-01 -4.846213012933731079e-02
1.058025732636451721e-01 6.941796094179153442e-02 1.143298223614692688e-01 1.856523305177688599e-01 -1.054990664124488831e-01 -1.210911050438880920e-01 4.343017190694808960e-02 -2.104205638170242310e-02 7.206405699253082275e-02 -2.877484261989593506e-01 -6.692481786012649536e-02 -2.873943652957677841e-03 2.425455600023269653e-01 2.868256568908691406e-01 -1.005656272172927856e-01 -8.063144981861114502e-02 -1.771373152732849121e-01 -2.628144919872283936e-01 -9.954543411731719971e-02 2.284166216850280762e-01 3.948704302310943604e-01 4.082122743129730225e-01 -1.164077669382095337e-01 9.991627931594848633e-02 -2.832224965095520020e-01 -2.510333620011806488e-02 -8.281893283128738403e-02 -2.475903183221817017e-02 -1.642090678215026855e-01 -1.079253479838371277e-01 4.511630535125732422e-02 1.433305293321609497e-01
1.023604720830917358e-01 4.219932481646537781e-02 -8.637470193207263947e-03 2.285639569163322449e-02 5.486863479018211365e-02 1.504754088819026947e-02 -8.829645067453384399e-02 3.187299519777297974e-02 2.550418376922607422e-01 2.733944952487945557e-01 -1.987856812775135040e-02 5.635008960962295532e-02 4.428376257419586182e-01 3.093463182449340820e-01 7.717139273881912231e-02 -2.941632568836212158e-01 -1.925812810659408569e-01 1.509709358215332031e-01 1.439169347286224365e-01 2.203957587480545044e-01 6.358731072396039963e-03 3.114228844642639160e-01 -2.375809550285339355e-01 -1.971192061901092529e-01 -4.803281649947166443e-02 9.076098352670669556e-02 1.923898011445999146e-01 6.306640803813934326e-02 2.342787533998489380e-01 5.218965560197830200e-02 -8.868751137924846262e-06 -1.296476572751998901e-01
1.064583733677864075e-01 5.857232958078384399e-02 3.509799540042877197e-01 -1.824144273996353149e-01 -1.111711114645004272e-01 1.109158024191856384e-01 -1.856701970100402832e-01 1.020903810858726501e-01 2.978186588734388351e-03 9.065860509872436523e-02 4.727303236722946167e-02 4.795766249299049377e-02 4.286709725856781006e-01 3.233856260776519775e-01 -2.387565374374389648e-01 -2.259867340326309204e-01 -7.853733003139495850e-02 9.672543406486511230e-02 -3.937628492712974548e-02 1.517371833324432373e-01 4.269242882728576660e-01 9.770087152719497681e-02 9.341683238744735718e-02 2.918232232332229614e-02 -2.112332284450531006e-01 -4.442847892642021179e-02 2.154807150363922119e-01 3.007495775818824768e-02 1.427122671157121658e-02 -8.470246940851211548e-02 7.776944339275360107e-02 3.463573008775711060e-02
1.912063658237457275e-01 -7.405266165733337402e-03 1.644977033138275146e-01 9.992266446352005005e-02 -1.334718167781829834e-01 -1.760849505662918091e-01 -7.237032800912857056e-02 5.507230758666992188e-02 2.563700377941131592e-01 -2.518200278282165527e-01 6.856925785541534424e-02 1.454166509211063385e-02 2.283635288476943970e-01 1.800258904695510864e-01 3.431927412748336792e-02 -1.078380420804023743e-01 -2.427447736263275146e-01 -2.033320665359497070e-01 -1.526886373758316040e-01 3.452551364898681641e-01 2.732917666435241699e-01 2.976142168045043945e-01 1.309621930122375488e-01 1.790151894092559814e-01 -2.835155725479125977e-01 1.001281365752220154e-01 -4.829165711998939514e-02 5.689735338091850281e-02 -1.910549700260162354e-01 -1.237474158406257629e-01 -2.206131815910339355e-02 1.852287054061889648e-01
-1.198316514492034912e-01 -8.202631724998354912e-04 1.767567247152328491e-01 -2.171427607536315918e-01 -1.877402067184448242e-01 1.639366149902343750e-01 2.210993021726608276e-01 -7.343673706054687500e-02 2.554753422737121582e-01 -1.160412356257438660e-01 2.049331814050674438e-01 -3.105157613754272461e-01 2.227860093116760254e-01 1.129256933927536011e-01 1.745625399053096771e-03 6.466285884380340576e-02 -2.526933560147881508e-03 -7.641390711069107056e-02 -2.887523174285888672e-02 3.571762144565582275e-01 6.654489040374755859e-02 3.736033439636230469e-01 -1.085071340203285217e-01 -1.887088827788829803e-02 -1.863453984260559082e-01 1.643863879144191742e-02 3.251463174819946289e-01 2.224574424326419830e-02 2.172652035951614380e-01 9.779934771358966827e-03 -2.899757400155067444e-02 1.654785126447677612e-01
6.791608780622482300e-02 1.150423660874366760e-01 2.552281320095062256e-01 -1.187653765082359314e-01 -1.866078823804855347e-01 1.111623719334602356e-01 2.695561945438385010e-01 -1.428502798080444336e-01 -2.424103766679763794e-02 4.456222523003816605e-03 4.416368156671524048e-02 -3.348266482353210449e-01 3.793669044971466064e-01 1.107202842831611633e-01 3.318303823471069336e-01 -1.354909241199493408e-01 -1.846652664244174957e-02 7.772856391966342926e-03 -1.852219551801681519e-01 -1.860585995018482208e-02 2.540734708309173584e-01 2.721981108188629150e-01 -4.376810044050216675e-02 -1.325806826353073120e-01 -1.569783091545104980e-01 4.282855987548828125e-02 1.846487969160079956e-01 7.206146419048309326e-02 -9.143128246068954468e-02 8.998268842697143555e-02 5.665000900626182556e-02 2.910701036453247070e-01
2.639459371566772461e-01 -1.036740392446517944e-01 6.285896152257919312e-02 -2.342009730637073517e-02 -3.813066333532333374e-02 -2.980954051017761230e-01 1.917123198509216309e-01 -1.102710887789726257e-01 2.960466407239437103e-02 2.442234456539154053e-01 -3.421957604587078094e-03 3.609610022976994514e-03 4.189254939556121826e-01 1.704367399215698242e-01 6.111344695091247559e-02 -3.948099911212921143e-01 -2.218298912048339844e-01 -5.229268968105316162e-02 1.331625320017337799e-02 -3.087193891406059265e-02 2.284993231296539307e-01 2.524925172328948975e-01 -1.384139060974121094e-01 -8.008122444152832031e-02 8.212452381849288940e-02 2.228996008634567261e-01 -1.447869539260864258e-01 7.774621248245239258e-02 -8.025108277797698975e-02 1.190680041909217834e-01 -1.688636690378189087e-01 -1.548385471105575562e-01
2.031626552343368530e-02 1.360233873128890991e-01 1.199865266680717468e-01 1.233713105320930481e-01 -2.886746227741241455e-01 -7.292079925537109375e-02 3.351777419447898865e-02 1.112763211131095886e-01 1.079023256897926331e-01 -3.564208447933197021e-01 1.691646315157413483e-02 -8.460519462823867798e-02 4.651550650596618652e-01 7.627761457115411758e-03 2.262748479843139648e-01 -3.451302647590637207e-01 -1.849909275770187378e-01 -3.144720494747161865e-01 2.498706243932247162e-02 3.272940516471862793e-01 1.842882111668586731e-02 -1.214308477938175201e-02 4.916786402463912964e-02 -3.941172361373901367e-02 1.328042447566986084e-01 8.838786184787750244e-02 5.697842687368392944e-02 6.099770218133926392e-02 -1.488111317157745361e-01 -7.290048152208328247e-02 1.047434285283088684e-01 -1.675548031926155090e-02
1.785246580839157104e-01 -8.137003332376480103e-02 7.810733467340469360e-02 -2.917709015309810638e-02 -1.564709395170211792e-01 -1.295862048864364624e-01 2.585867941379547119e-01 -4.301826655864715576e-02 -1.285006701946258545e-01 2.178576737642288208e-01 -2.206246741116046906e-02 -3.076208531856536865e-01 5.756139159202575684e-01 6.524386256933212280e-02 2.302314639091491699e-01 -2.009639889001846313e-01 -2.050378322601318359e-01 -1.137876510620117188e-01 -1.523963809013366699e-01 1.226406246423721313e-01 -2.390169352293014526e-02 1.432989835739135742e-01 -9.211192280054092407e-02 -6.886976957321166992e-02 -1.329392790794372559e-01 -6.296251714229583740e-02 4.402017220854759216e-03 8.832281455397605896e-03 1.766408234834671021e-01 -1.195337399840354919e-01 -2.387570142745971680e-01 6.835653632879257202e-02
-1.764940680004656315e-03 -7.003187388181686401e-02 6.844202429056167603e-02 -2.610344886779785156e-01 -8.168699592351913452e-02 9.502719342708587646e-02 -1.318117082118988037e-01 1.093120351433753967e-01 1.281276345252990723e-01 3.855469822883605957e-02 6.314691156148910522e-03 -2.239212393760681152e-02 3.454346656799316406e-01 5.507897958159446716e-02 -3.138997852802276611e-01 -1.792424619197845459e-01 -2.430103272199630737e-01 -2.913647890090942383e-01 -3.594396114349365234e-01 -2.209660597145557404e-02 -2.843268774449825287e-02 1.305417269468307495e-01 -3.937617316842079163e-02 1.418366469442844391e-02 2.293992787599563599e-01 -1.293446272611618042e-01 2.840171754360198975e-01 8.899828791618347168e-02 -3.014364242553710938e-01 5.793056264519691467e-02 2.255126386880874634e-01 -9.761434048414230347e-02
-4.788802005350589752e-03 3.270395994186401367e-01 -2.175083383917808533e-03 -9.817735850811004639e-02 -2.680903673171997070e-01 -2.746189385652542114e-02 1.766331307590007782e-02 5.827884376049041748e-02 8.393401652574539185e-02 -1.432123631238937378e-01 -2.181149553507566452e-03 -1.882187724113464355e-01 4.078035652637481689e-01 1.078107743524014950e-03 3.096071779727935791e-01 -3.884569704532623291e-01 -1.278134733438491821e-01 -2.564819753170013428e-01 -5.300018936395645142e-02 3.635089397430419922e-01 -8.251170814037322998e-02 -7.088433019816875458e-03 8.721017837524414062e-02 1.288730371743440628e-02 2.371828816831111908e-02 -1.638982258737087250e-02 -1.119759157299995422e-01 1.487141847610473633e-01 -1.751100271940231323e-01 -2.411449700593948364e-02 1.474285870790481567e-01 1.040892452001571655e-01
1.788217127323150635e-01 -6.015090644359588623e-02 1.461122184991836548e-01 -3.407423570752143860e-02 -1.457237750291824341e-01 -7.944623380899429321e-02 3.278269246220588684e-02 -6.115436926484107971e-02 7.211571186780929565e-02 1.803889870643615723e-01 1.302682608366012573e-01 -9.529905766248703003e-02 4.179453849792480469e-01 7.158162444829940796e-02 -4.804269224405288696e-02 1.581003069877624512e-01 -3.492416143417358398e-01 -8.633226901292800903e-02 -3.894141316413879395e-02 2.333046048879623413e-01 5.617541074752807617e-02 1.318907588720321655e-01 -3.103278577327728271e-01 -1.507534235715866089e-01 -5.093102157115936279e-02 1.827981024980545044e-01 3.892565071582794189e-01 1.689150482416152954e-01 1.490988284349441528e-01 -1.569895446300506592e-01 3.013820573687553406e-02 -2.232409417629241943e-01
2.746715545654296875e-01 1.025376021862030029e-01 -1.079851016402244568e-01 2.374131977558135986e-02 -1.881473660469055176e-01 1.914934515953063965e-01 -1.725938543677330017e-02 -1.481636911630630493e-01 5.479716882109642029e-02 5.665347725152969360e-02 -1.117306482046842575e-02 -5.118232592940330505e-02 2.390837669372558594e-01 3.171797469258308411e-02 -4.471317678689956665e-02 -8.936821669340133667e-02 -4.512441158294677734e-01 4.536160267889499664e-03 -1.048576161265373230e-01 1.810483783483505249e-01 3.092177808284759521e-01 2.016990929841995239e-01 -2.712014317512512207e-01 -3.226788938045501709e-01 3.996789082884788513e-02 1.174697205424308777e-01 1.600717455148696899e-01 2.139474004507064819e-01 1.791361346840858459e-02 -2.233542501926422119e-01 1.632154881954193115e-01 -7.322511076927185059e-02
-8.522330969572067261e-02 2.369794845581054688e-01 4.740801174193620682e-03 1.586087942123413086e-01 -1.717215925455093384e-01 -1.083547174930572510e-01 6.065028905868530273e-02 1.171263083815574646e-01 -6.983865052461624146e-03 -8.188547939062118530e-02 -6.553378701210021973e-02 5.099048838019371033e-02 3.712776005268096924e-01 1.087884679436683655e-01 -7.785839587450027466e-02 -5.200966596603393555e-01 -3.875930905342102051e-01 -3.259595930576324463e-01 5.033949017524719238e-02 3.457584083080291748e-01 -1.215969324111938477e-01 7.874364964663982391e-04 -1.453271508216857910e-02 -1.135919149965047836e-02 -2.161217667162418365e-02 -1.017283126711845398e-01 -1.439191959798336029e-02 4.100171104073524475e-02 1.260226964950561523e-02 -1.636330410838127136e-02 2.853144519031047821e-02 -7.243587821722030640e-02
1.615615189075469971e-01 4.719317704439163208e-02 -9.925569593906402588e-02 -1.175456270575523376e-01 -1.416330486536026001e-01 -5.472728610038757324e-02 1.890388876199722290e-01 8.593693375587463379e-02 -1.659938693046569824e-01 1.366239935159683228e-01 1.719235815107822418e-02 -2.945621609687805176e-01 5.372849702835083008e-01 2.007409632205963135e-01 2.608404755592346191e-01 -2.156901806592941284e-01 4.613380134105682373e-02 -1.976767778396606445e-01 -3.975956141948699951e-02 1.767843961715698242e-01 4.345416277647018433e-02 1.396797895431518555e-01 1.942480169236660004e-02 -8.059637993574142456e-02 -1.758701801300048828e-01 -2.144845128059387207e-01 8.075890690088272095e-02 1.881769299507141113e-01 2.716004252433776855e-01 1.364464685320854187e-02 -7.998409122228622437e-02 5.903374776244163513e-02
1.644271612167358398e-02 2.799815833568572998e-01 1.063754931092262268e-01 -1.432427167892456055e-01 -4.241593778133392334e-01 2.330796718597412109e-01 5.432909354567527771e-02 -1.789186447858810425e-01 1.440027207136154175e-01 8.652054518461227417e-02 3.372314572334289551e-02 3.140985034406185150e-03 1.533202826976776123e-01 1.925863474607467651e-01 6.872991472482681274e-02 -3.723454475402832031e-01 1.559132616966962814e-02 -3.943770825862884521e-01 5.601791292428970337e-02 2.153854221105575562e-01 2.844527363777160645e-02 -1.571719534695148468e-02 -1.503155846148729324e-02 8.026623725891113281e-02 4.958643764257431030e-02 8.458459377288818359e-02 2.025591731071472168e-01 1.300778239965438843e-01 1.882784515619277954e-01 1.987269967794418335e-01 -1.278028935194015503e-01 -1.229020729660987854e-01
-1.127455383539199829e-01 6.475476920604705811e-02 -6.232218444347381592e-02 6.680772453546524048e-02 -7.049367576837539673e-02 -2.864786982536315918e-01 -2.275034971535205841e-02 1.686511635780334473e-01 1.119688898324966431e-01 -4.709913954138755798e-02 5.290561914443969727e-02 -1.622561663389205933e-01 1.662685275077819824e-01 9.507853537797927856e-02 2.009880840778350830e-01 -3.873027861118316650e-01 -4.063618183135986328e-01 -3.859443962574005127e-01 -2.002923339605331421e-01 2.427120953798294067e-01 -8.138999342918395996e-02 1.300871223211288452e-01 -6.100790575146675110e-02 -1.546200513839721680e-01 6.214326620101928711e-02 1.250914647243916988e-03 -1.158335525542497635e-02 3.284843266010284424e-02 9.306902438402175903e-02 6.081071868538856506e-02 3.248509764671325684e-01 2.305426448583602905e-02
-5.312279239296913147e-02 7.519378513097763062e-02 2.589663565158843994e-01 -2.045535482466220856e-02 3.675560001283884048e-03 2.293764501810073853e-01 5.868538469076156616e-02 -2.682287618517875671e-02 -2.311827056109905243e-02 -1.937308907508850098e-02 1.462258249521255493e-01 -4.035967960953712463e-02 2.835980951786041260e-01 -5.606609955430030823e-02 -1.370933055877685547e-01 -3.518044948577880859e-01 -1.251883953809738159e-01 6.906069070100784302e-02 3.639678657054901123e-02 6.371816992759704590e-01 2.715743184089660645e-01 1.572619676589965820e-01 -5.145159736275672913e-02 -3.595096291974186897e-03 1.815911754965782166e-02 -7.846700400114059448e-02 1.374713927507400513e-01 1.040332242846488953e-01 -9.427068382501602173e-02 -4.031017795205116272e-02 -1.798677742481231689e-01 9.599469602108001709e-02
-1.099660992622375488e-01 4.315818846225738525e-02 8.930371701717376709e-02 -1.042475923895835876e-01 -2.437986284494400024e-01 -5.740076676011085510e-02 2.276388704776763916e-01 1.167226582765579224e-01 -1.234442666172981262e-01 1.107051409780979156e-02 5.336263775825500488e-02 -2.237904630601406097e-02 2.469320446252822876e-01 1.773142963647842407e-01 -2.816685736179351807e-01 5.553372576832771301e-02 -6.570662837475538254e-03 -2.963899970054626465e-01 -2.030290663242340088e-01 1.997330188751220703e-01 3.959578648209571838e-02 3.456416130065917969e-01 -7.968914508819580078e-02 1.139649748802185059e-01 -2.961506843566894531e-01 -2.805723249912261963e-01 1.298016458749771118e-01 2.726985216140747070e-01 -1.322755515575408936e-01 1.318711191415786743e-01 2.000986188650131226e-01 -5.946200713515281677e-02
1.153175979852676392e-01 1.127669513225555420e-01 -3.094941973686218262e-01 2.949799236375838518e-04 -1.708270423114299774e-02 -1.413078159093856812e-01 -1.278710812330245972e-01 -9.184349328279495239e-02 2.616594433784484863e-01 1.809370666742324829e-01 -1.644960790872573853e-01 -1.707447618246078491e-01 2.572721242904663086e-01 2.641405761241912842e-01 4.868583008646965027e-02 -1.936990469694137573e-01 -5.573851242661476135e-02 -1.007495000958442688e-01 -3.157219588756561279e-01 1.522268205881118774e-01 2.025897353887557983e-01 1.258210688829421997e-01 1.131974235177040100e-01 5.490347370505332947e-02 8.367417752742767334e-02 1.481559425592422485e-01 2.000250667333602905e-01 -1.089793145656585693e-01 -2.647127509117126465e-01 2.044489830732345581e-01 -7.121869921684265137e-02 3.054390549659729004e-01
1.194198504090309143e-01 -9.636539965867996216e-03 1.016000062227249146e-01 -2.523297071456909180e-01 -1.682328432798385620e-01 -6.703920080326497555e-04 1.299660354852676392e-01 -9.011401981115341187e-02 -6.019515171647071838e-02 -3.350564464926719666e-02 1.172154992818832397e-01 -1.052652075886726379e-01 5.317395329475402832e-01 -1.039886772632598877e-01 1.116241365671157837e-01 -2.226877361536026001e-01 -1.690718680620193481e-01 2.172905355691909790e-01 3.883903101086616516e-02 8.868524432182312012e-02 -1.236080303788185120e-01 3.192512989044189453e-01 5.400537699460983276e-02 -2.056835442781448364e-01 4.797692969441413879e-02 -1.890285499393939972e-02 4.005728960037231445e-01 1.906874477863311768e-01 -4.404503107070922852e-02 1.381398737430572510e-01 -6.183481588959693909e-02 -3.520991280674934387e-02
7.962529361248016357e-02 8.190862834453582764e-02 5.470014363527297974e-02 -1.278628706932067871e-01 -2.293113470077514648e-01 6.381594389677047729e-02 1.972009837627410889e-01 -2.554109990596771240e-01 1.725650876760482788e-01 -4.374729096889495850e-02 -5.049213394522666931e-02 -1.289720833301544189e-01 3.336165845394134521e-01 -2.302182838320732117e-02 -1.506865322589874268e-01 -1.622270345687866211e-01 3.917768597602844238e-02 -8.466569334268569946e-02 -5.076956003904342651e-02 2.174637764692306519e-01 4.124495089054107666e-01 3.420724272727966309e-01 2.115622758865356445e-01 -4.616038128733634949e-02 -2.255538851022720337e-01 4.104254022240638733e-02 3.154856264591217041e-01 2.474008314311504364e-02 -1.911092922091484070e-02 -7.913286983966827393e-02 1.130436733365058899e-01 1.743663251399993896e-01
-1.764630712568759918e-02 2.750929594039916992e-01 -1.083436515182256699e-02 -6.685367226600646973e-02 -8.011388033628463745e-02 -1.352700591087341309e-01 -6.129149720072746277e-02 2.815831899642944336e-01 1.883020550012588501e-01 -1.039102375507354736e-01 1.302426867187023163e-02 -7.433316111564636230e-02 4.154264628887176514e-01 9.379362314939498901e-02 2.476858347654342651e-01 -3.143314421176910400e-01 -2.041504979133605957e-01 -3.549095988273620605e-01 4.497221857309341431e-02 3.396118581295013428e-01 -1.996874623000621796e-02 7.130119949579238892e-02 -9.982129558920860291e-03 -6.554310768842697144e-02 1.180370151996612549e-01 -2.019008388742804527e-04 5.718578770756721497e-02 2.503400146961212158e-01 -5.483897402882575989e-02 -1.388352513313293457e-01 1.390249878168106079e-01 -4.273423179984092712e-02
-1.961569935083389282e-01 1.114921793341636658e-01 3.346224129199981689e-01 -5.064142495393753052e-02 6.638345122337341309e-02 8.102441579103469849e-02 -1.775059476494789124e-02 1.783203780651092529e-01 4.084255918860435486e-02 1.355414241552352905e-01 2.486661076545715332e-01 -2.271195128560066223e-02 4.853271842002868652e-01 1.585663855075836182e-01 -1.714879572391510010e-01 -1.905881613492965698e-01 -3.872348740696907043e-02 -2.430000901222229004e-02 -1.126016676425933838e-02 3.749797642230987549e-01 2.296611368656158447e-01 1.138232946395874023e-01 -7.007217966020107269e-03 -2.685849666595458984e-01 -1.552992314100265503e-02 -1.431142240762710571e-01 7.941512018442153931e-02 2.032418847084045410e-01 -4.629841819405555725e-02 -8.372932672500610352e-02 -4.390613734722137451e-02 1.500992178916931152e-01
2.930011153221130371e-01 2.720760405063629150e-01 2.572239935398101807e-01 -4.575550183653831482e-02 -1.410610973834991455e-01 -4.437858983874320984e-02 4.018514603376388550e-02 1.589573360979557037e-02 -7.806231081485748291e-02 6.364203989505767822e-02 6.736768782138824463e-02 -1.160823553800582886e-01 3.532080054283142090e-01 -1.266986131668090820e-01 7.149776816368103027e-02 -2.647666931152343750e-01 -6.273451447486877441e-02 1.945954933762550354e-02 -2.861213386058807373e-01 8.005419746041297913e-03 2.932114303112030029e-01 8.282816410064697266e-02 -1.475321203470230103e-01 -1.330962181091308594e-01 -2.176034450531005859e-01 -2.458312809467315674e-01 4.669948667287826538e-02 1.286126226186752319e-01 -3.655316531658172607e-01 7.781095802783966064e-02 -1.116834953427314758e-01 -8.214338868856430054e-02
-1.013728231191635132e-01 8.327549323439598083e-03 5.362018570303916931e-02 -2.551171779632568359e-01 -6.252049654722213745e-02 1.193598937243223190e-02 -1.494741886854171753e-01 4.766389355063438416e-02 2.641138732433319092e-01 -1.450898349285125732e-01 2.757898271083831787e-01 -8.794110268354415894e-02 3.885819017887115479e-01 2.239343225955963135e-01 1.625467836856842041e-01 -3.476358577609062195e-02 -1.430549919605255127e-01 -4.328158497810363770e-02 -1.266412585973739624e-01 1.751829385757446289e-01 1.098342165350914001e-01 -1.185221374034881592e-01 -1.683345586061477661e-01 3.174556791782379150e-01 -1.134871393442153931e-01 1.610215008258819580e-01 3.796592950820922852e-01 1.635241657495498657e-01 9.578745812177658081e-03 2.210662886500358582e-02 2.282212823629379272e-01 5.487063899636268616e-02
-4.136851057410240173e-02 1.715166717767715454e-01 2.780651748180389404e-01 -7.829643785953521729e-02 -1.786987297236919403e-02 -9.563504159450531006e-02 -2.987264841794967651e-02 -9.168011695146560669e-02 -1.487738937139511108e-01 3.228022018447518349e-03 -1.041411757469177246e-01 -2.639824338257312775e-02 1.827802658081054688e-01 4.517318680882453918e-02 -3.179427003487944603e-03 -2.312182635068893433e-02 -1.236701756715774536e-01 -3.271238505840301514e-01 -4.549195468425750732e-01 3.008527159690856934e-01 4.271695390343666077e-02 1.571739315986633301e-01 2.564610540866851807e-01 -2.151968479156494141e-01 -2.967650890350341797e-01 -8.466977626085281372e-02 2.191509306430816650e-01 1.384833008050918579e-01 -2.730194628238677979e-01 -2.244297601282596588e-02 3.188330307602882385e-02 -9.724604897201061249e-03
2.010723650455474854e-01 -3.311668708920478821e-02 5.184552446007728577e-02 -1.166289001703262329e-01 -3.396618878468871117e-03 -7.482103258371353149e-02 2.162037789821624756e-01 -1.328984051942825317e-01 -5.841590091586112976e-02 1.882065683603286743e-01 -2.531932294368743896e-02 -1.557633876800537109e-01 6.067438721656799316e-01 1.252401433885097504e-02 1.399344205856323242e-01 -3.525670766830444336e-01 -3.733952715992927551e-02 -9.119029343128204346e-02 -2.138619720935821533e-01 1.698229014873504639e-01 9.331680834293365479e-02 1.338629424571990967e-01 4.829175770282745361e-03 3.286913409829139709e-02 -2.379567325115203857e-01 -8.866627514362335205e-02 5.723159015178680420e-02 1.318721920251846313e-01 2.120837867259979248e-01 -1.869561225175857544e-01 -6.947151571512222290e-02 -1.196772605180740356e-01
1.438307948410511017e-02 -8.639706671237945557e-02 -9.276444464921951294e-02 2.874968200922012329e-02 4.649815335869789124e-02 -4.757830500602722168e-02 -4.752089735120534897e-03 -6.825938075780868530e-02 8.953596651554107666e-02 2.536536194384098053e-02 3.012471497058868408e-01 -9.481486678123474121e-02 5.090623497962951660e-01 -1.432002037763595581e-01 9.088195115327835083e-02 -2.770105302333831787e-01 -8.804814517498016357e-02 4.193959757685661316e-02 -2.687272727489471436e-01 4.297450929880142212e-02 2.155791670083999634e-01 2.481931298971176147e-01 -5.087436363101005554e-02 -2.266934141516685486e-02 -3.903634548187255859e-01 1.961714029312133789e-01 2.765185236930847168e-01 1.260732710361480713e-01 1.243720278143882751e-01 -6.628628820180892944e-02 4.180655255913734436e-02 -3.408239781856536865e-02
-5.491182953119277954e-02 -7.219579070806503296e-02 3.183019161224365234e-01 -1.637991666793823242e-01 3.799842903390526772e-03 2.825908176600933075e-02 -7.555476576089859009e-02 -1.791637577116489410e-02 1.416740715503692627e-01 1.612277477979660034e-01 -1.119153201580047607e-01 -2.447136193513870239e-01 2.275016456842422485e-01 -6.688387691974639893e-02 7.506995927542448044e-03 -3.481902778148651123e-01 -2.313175201416015625e-01 -1.849121749401092529e-01 -1.033917292952537537e-01 2.967983186244964600e-01 2.675892710685729980e-01 1.389750689268112183e-01 -5.746501684188842773e-02 2.209277004003524780e-01 -2.878473997116088867e-01 1.936041414737701416e-01 1.422625184059143066e-01 3.693457320332527161e-02 3.288136050105094910e-02 1.944182664155960083e-01 -1.789203882217407227e-01 1.358022689819335938e-01
3.185012042522430420e-01 -2.102138698101043701e-01 2.257216423749923706e-01 7.313396036624908447e-02 8.559860289096832275e-02 -1.348753422498703003e-01 1.678696721792221069e-01 5.662317574024200439e-02 -2.113004773855209351e-02 2.317303419113159180e-02 7.729385793209075928e-02 -4.720206186175346375e-02 4.533042609691619873e-01 3.010068833827972412e-01 9.457671083509922028e-03 -4.924140274524688721e-01 -9.268801659345626831e-02 7.371880114078521729e-02 3.261296544224023819e-03 1.350639909505844116e-01 -6.647264957427978516e-02 1.687255650758743286e-01 -4.645239189267158508e-02 -1.819353550672531128e-01 -2.745436318218708038e-02 -6.231974065303802490e-02 -2.586017735302448273e-02 1.144671067595481873e-01 1.340672969818115234e-01 8.010896295309066772e-02 -2.214630544185638428e-01 -3.250657394528388977e-02
-6.944736838340759277e-02 1.074062362313270569e-01 3.232840076088905334e-02 9.858535975217819214e-02 -4.150305986404418945e-01 9.756530821323394775e-02 -1.553321033716201782e-01 1.110977586358785629e-02 1.197104752063751221e-01 -5.157398805022239685e-02 8.265115320682525635e-03 -7.072744518518447876e-02 1.825853288173675537e-01 3.453236818313598633e-01 1.484726518392562866e-01 -1.906922012567520142e-01 -1.756157279014587402e-01 -3.216881155967712402e-01 2.929624728858470917e-02 2.540701031684875488e-01 1.033308058977127075e-01 1.776478290557861328e-01 -5.226986855268478394e-02 -1.907247751951217651e-01 -5.900111421942710876e-02 -5.155519023537635803e-02 2.673049457371234894e-02 3.281926214694976807e-01 6.006846949458122253e-02 2.545454800128936768e-01 -2.425505220890045166e-02 -2.630003690719604492e-01
2.956935167312622070e-01 4.656345769762992859e-02 -4.213686659932136536e-02 -3.949832618236541748e-01 -5.265587568283081055e-02 7.381305843591690063e-02 2.468291223049163818e-01 -7.664979994297027588e-02 -5.734512209892272949e-02 1.504886299371719360e-01 -1.103600114583969116e-01 -2.561075985431671143e-01 4.664400219917297363e-01 1.047853529453277588e-01 2.838388457894325256e-02 -1.884988993406295776e-01 3.073710389435291290e-02 -8.376774191856384277e-02 -2.320850491523742676e-01 3.110016584396362305e-01 -2.146465033292770386e-01 1.712996363639831543e-01 -2.148368768393993378e-02 1.694595217704772949e-01 -5.149425193667411804e-02 2.683885954320430756e-02 3.791660442948341370e-02 5.122120305895805359e-02 6.528939306735992432e-02 -8.998384326696395874e-02 -1.604139208793640137e-01 1.822229102253913879e-02
6.750094145536422729e-02 3.175156563520431519e-02 -1.230419501662254333e-01 -3.992490004748106003e-03 -1.033021658658981323e-01 -2.556258440017700195e-01 1.741555631160736084e-01 -4.229102656245231628e-02 7.117298990488052368e-02 3.450345396995544434e-01 -1.001453325152397156e-01 -1.380390971899032593e-01 6.856012940406799316e-01 3.375364840030670166e-02 1.734399944543838501e-01 -2.115943580865859985e-01 -2.562591619789600372e-02 -4.544425383210182190e-02 -7.894256152212619781e-03 1.375382095575332642e-01 8.142806589603424072e-02 1.194137781858444214e-01 -1.251875907182693481e-01 -1.998672075569629669e-02 -1.256965249776840210e-01 -1.554107815027236938e-01 1.264497488737106323e-01 1.084020584821701050e-01 9.278836101293563843e-02 4.118446260690689087e-02 -9.912623465061187744e-02 -1.594308465719223022e-01
-8.384918421506881714e-02 8.784063905477523804e-02 2.765465714037418365e-02 -5.596151202917098999e-02 -1.672644168138504028e-01 -2.796795666217803955e-01 1.036597788333892822e-01 1.209443807601928711e-01 -8.703057467937469482e-02 5.656163394451141357e-02 1.442594528198242188e-01 -1.457834541797637939e-01 3.403565287590026855e-01 4.958873242139816284e-02 -5.936580896377563477e-02 -4.462504386901855469e-01 -3.736431896686553955e-01 -3.445061147212982178e-01 -5.940103903412818909e-03 2.990303635597229004e-01 5.356252938508987427e-02 1.278579086065292358e-01 1.531508415937423706e-01 1.132309157401323318e-02 6.424211710691452026e-02 1.989473104476928711e-01 -7.501931488513946533e-02 1.306227445602416992e-01 1.357712037861347198e-02 9.049098193645477295e-02 9.606961905956268311e-02 -3.788911923766136169e-02
1.083855424076318741e-02 -5.140196159482002258e-02 1.272643655538558960e-01 -1.055789142847061157e-01 -2.286516726016998291e-01 -3.800190985202789307e-02 -1.656932234764099121e-01 -1.092750113457441330e-02 7.535907626152038574e-02 -2.037566602230072021e-01 5.425841733813285828e-02 -1.049055606126785278e-01 2.375996857881546021e-01 1.225612908601760864e-01 1.684281602501869202e-02 -5.931877717375755310e-02 -1.081577166914939880e-01 -2.769732773303985596e-01 -2.363774031400680542e-01 2.429167330265045166e-01 5.187292098999023438e-01 3.160422146320343018e-01 1.977922916412353516e-01 1.500762999057769775e-01 -2.448670268058776855e-01 8.165839314460754395e-02 1.007782481610774994e-02 -4.361257329583168030e-02 -1.079537197947502136e-01 -4.200580716133117676e-02 1.475250422954559326e-01 -1.202469095587730408e-01
7.564674317836761475e-02 2.300385534763336182e-01 6.530439108610153198e-02 -4.426956921815872192e-02 -1.465691328048706055e-01 -3.632261231541633606e-02 -2.888688631355762482e-02 1.923913955688476562e-01 3.088361769914627075e-02 -1.279914677143096924e-01 8.614721149206161499e-02 -4.498194903135299683e-02 3.919058144092559814e-01 2.309931814670562744e-01 1.806481629610061646e-01 -3.414040803909301758e-01 -2.168132662773132324e-01 -3.825740516185760498e-01 -4.350068047642707825e-03 3.797937035560607910e-01 -4.990721866488456726e-02 3.901228681206703186e-02 5.021015182137489319e-02 -5.378058925271034241e-02 3.503150492906570435e-02 1.606349945068359375e-01 -5.429610982537269592e-02 2.414874583482742310e-01 -1.541817039251327515e-01 -2.343234233558177948e-02 1.404409855604171753e-01 -1.103023067116737366e-01
-1.002303659915924072e-01 3.120615184307098389e-01 3.551725670695304871e-02 -4.278736189007759094e-02 -3.020571768283843994e-01 -9.656800888478755951e-03 8.049947768449783325e-02 1.807521432638168335e-01 2.042643427848815918e-01 -1.939067393541336060e-01 8.787640370428562164e-03 3.636612370610237122e-02 3.353616297245025635e-01 1.903874874114990234e-01 2.948757708072662354e-01 -3.046813607215881348e-01 -1.270940005779266357e-01 -3.263573646545410156e-01 1.310593187808990479e-01 2.713663578033447266e-01 5.037125200033187866e-03 1.386005133390426636e-01 1.775021292269229889e-02 3.927721828222274780e-02 1.355691701173782349e-01 -4.331320989876985550e-03 4.231250658631324768e-02 1.359970420598983765e-01 -1.762326993048191071e-02 -2.355917543172836304e-01 8.377816528081893921e-02 -1.169942095875740051e-01
2.032628506422042847e-01 1.136213168501853943e-01 -2.572396583855152130e-02 -1.394680142402648926e-01 -7.624220103025436401e-02 -5.200562998652458191e-02 2.689669430255889893e-01 6.302629411220550537e-02 2.240962721407413483e-02 2.489781230688095093e-01 -4.850670322775840759e-02 -1.639512330293655396e-01 3.808691799640655518e-01 8.529327809810638428e-02 -5.864741653203964233e-02 -2.404826879501342773e-01 -1.477601821534335613e-03 -1.724704951047897339e-01 -2.933127880096435547e-01 1.574299931526184082e-01 1.081857755780220032e-01 2.313053011894226074e-01 -9.905059635639190674e-02 2.527381777763366699e-01 -2.728243172168731689e-01 2.347285002470016479e-01 -2.059045247733592987e-02 -1.399072557687759399e-01 2.953187748789787292e-02 -1.968004554510116577e-01 -2.466686666011810303e-01 -7.784611731767654419e-02
2.543119490146636963e-01 9.413945674896240234e-02 4.826610162854194641e-02 -1.291942000389099121e-01 -7.829210162162780762e-02 -5.090188607573509216e-02 -1.947437785565853119e-02 -1.762782037258148193e-01 -4.358499124646186829e-02 5.687316879630088806e-02 -5.376238748431205750e-02 -3.068655915558338165e-02 4.534219503402709961e-01 2.393574267625808716e-01 -2.652965486049652100e-01 -8.135636895895004272e-02 -1.209849491715431213e-02 2.188872545957565308e-02 -4.087122976779937744e-01 2.654987275600433350e-01 -7.315537333488464355e-02 1.881809532642364502e-01 -1.626345515251159668e-01 6.431180983781814575e-02 -6.047110259532928467e-02 -9.865944273769855499e-03 2.178163379430770874e-01 2.174323797225952148e-02 1.433635801076889038e-01 2.487199455499649048e-01 -1.722385734319686890e-01 -2.124986052513122559e-01
6.122189015150070190e-02 2.708948254585266113e-01 1.561138220131397247e-02 -1.387524455785751343e-01 -2.634728252887725830e-01 2.126805670559406281e-02 1.051078643649816513e-02 1.322889924049377441e-01 8.047464489936828613e-02 -1.746840626001358032e-01 1.258961949497461319e-02 -7.841606438159942627e-02 4.674095511436462402e-01 1.520942449569702148e-01 2.248384207487106323e-01 -3.205943703651428223e-01 -1.722633540630340576e-01 -3.378473520278930664e-01 1.810483261942863464e-02 2.027525752782821655e-01 -1.217676848173141479e-01 3.637542203068733215e-02 2.701148204505443573e-02 3.091409988701343536e-02 1.833991706371307373e-01 -1.167317330837249756e-01 6.332612037658691406e-02 2.319075614213943481e-01 -8.536506444215774536e-02 -7.804730534553527832e-02 2.298458218574523926e-01 5.750595033168792725e-02
-5.856434628367424011e-02 -1.094220764935016632e-02 2.518703341484069824e-01 -1.752789914608001709e-01 -1.163592338562011719e-01 -9.599710814654827118e-03 1.271065026521682739e-01 1.181459799408912659e-01 1.359639912843704224e-01 6.099982559680938721e-02 -1.182208731770515442e-01 -8.147063851356506348e-02 5.734144449234008789e-01 -6.483907997608184814e-02 -3.375706728547811508e-03 -1.822577118873596191e-01 -1.757341474294662476e-01 -7.731001824140548706e-02 1.046383604407310486e-01 3.457567393779754639e-01 4.419509172439575195e-01 4.315387457609176636e-02 -3.531857579946517944e-02 1.176027357578277588e-01 9.819474816322326660e-02 -7.330286502838134766e-02 2.198058553040027618e-02 1.689162552356719971e-01 3.580866008996963501e-02 1.319995224475860596e-01 -6.914168596267700195e-02 4.847377911210060120e-02
-1.460284143686294556e-01 1.225171387195587158e-01 1.815399155020713806e-02 -3.181617558002471924e-01 -2.745321486145257950e-03 -5.697916448116302490e-02 -2.217614278197288513e-02 5.571134388446807861e-02 1.862906664609909058e-01 -1.715364307165145874e-02 1.273555681109428406e-02 3.833583742380142212e-02 2.633339166641235352e-01 -3.364928066730499268e-02 -8.813175559043884277e-02 -4.169601500034332275e-01 -1.542588174343109131e-01 -1.112612411379814148e-01 2.322772890329360962e-02 1.220858246088027954e-01 -1.045478209853172302e-01 4.202531576156616211e-01 1.171466559171676636e-01 -1.236541345715522766e-01 -3.380677700042724609e-01 -5.148561298847198486e-02 1.169282272458076477e-01 2.526225149631500244e-01 -2.154916822910308838e-01 1.904180496931076050e-01 1.009810864925384521e-01 -1.050191000103950500e-01
1.862438023090362549e-02 4.692806303501129150e-02 2.110121548175811768e-01 -1.280782669782638550e-01 -1.102962419390678406e-01 6.744208186864852905e-02 -1.054382249712944031e-01 2.803900837898254395e-02 3.198295533657073975e-01 2.305013090372085571e-01 2.890265546739101410e-02 -4.220476374030113220e-02 3.002290427684783936e-01 -3.517116978764533997e-02 1.106244474649429321e-01 -2.724587023258209229e-01 -3.239567875862121582e-01 2.571729421615600586e-01 -3.341194614768028259e-02 1.999145448207855225e-01 -9.105154871940612793e-02 3.550855815410614014e-01 -7.524519413709640503e-02 -1.268543303012847900e-01 -2.040387541055679321e-01 3.750477135181427002e-01 5.268261954188346863e-02 3.104543127119541168e-02 -3.982071951031684875e-02 1.138453111052513123e-01 -4.450333490967750549e-02 3.409137949347496033e-02
-2.105456292629241943e-01 -6.642492488026618958e-03 5.212726444005966187e-02 -2.354351580142974854e-01 -5.475842580199241638e-02 3.475672602653503418e-01 -1.456728875637054443e-01 3.224232792854309082e-02 1.476068198680877686e-01 -2.466578185558319092e-01 -3.284212201833724976e-02 2.037524059414863586e-02 1.797229200601577759e-01 1.988317072391510010e-01 -1.722938418388366699e-01 -3.323925137519836426e-01 -2.946690022945404053e-01 -3.535514697432518005e-02 -2.242106199264526367e-01 3.880572021007537842e-01 8.581832796335220337e-02 9.008587896823883057e-02 5.187691748142242432e-02 -7.250401657074689865e-03 -5.300129950046539307e-02 -7.085657119750976562e-02 2.261163741350173950e-01 -2.031396329402923584e-01 -2.491173706948757172e-02 -1.064943671226501465e-01 -1.627557128667831421e-01 -9.723202884197235107e-02
5.137093737721443176e-02 1.571372002363204956e-01 1.429409086704254150e-01 2.110300585627555847e-02 -1.539424061775207520e-01 -1.510999947786331177e-01 1.761349886655807495e-01 -3.028078749775886536e-02 1.905444860458374023e-01 -3.253716230392456055e-01 2.999110519886016846e-01 1.518007218837738037e-01 4.655602276325225830e-01 5.219075456261634827e-02 7.901088893413543701e-02 -2.173532247543334961e-01 -1.172026768326759338e-01 -3.793657720088958740e-01 -1.082368716597557068e-01 2.070185095071792603e-01 -3.607862442731857300e-02 -3.716034814715385437e-02 2.789674326777458191e-02 -1.372150182723999023e-01 -1.175790354609489441e-01 -8.345036953687667847e-02 -1.125752851366996765e-01 -1.679014042019844055e-02 -1.155684217810630798e-01 -2.300053536891937256e-01 -9.607809782028198242e-02 -3.812151029706001282e-02
2.420690096914768219e-02 1.077619642019271851e-01 2.208628207445144653e-01 -2.413148134946823120e-01 -2.922653555870056152e-01 -2.475353516638278961e-02 -1.973217725753784180e-01 5.039737373590469360e-02 -2.141322344541549683e-01 4.913959279656410217e-02 2.620635787025094032e-03 -6.111173704266548157e-02 2.188808917999267578e-01 2.390450984239578247e-01 8.376231044530868530e-02 2.200651913881301880e-02 2.967957407236099243e-02 -8.033561706542968750e-02 -4.190855622291564941e-01 3.992056846618652344e-02 2.455165982246398926e-01 2.643204033374786377e-01 -1.154669299721717834e-01 -8.793019503355026245e-02 -3.916876912117004395e-01 -2.088774293661117554e-01 9.243023395538330078e-02 3.196774423122406006e-02 -1.973130255937576294e-01 -5.577798932790756226e-03 -8.044350892305374146e-02 -3.003517352044582367e-02
-7.921790704131126404e-03 -2.337878048419952393e-01 -2.111339941620826721e-02 1.797398477792739868e-01 -2.256235331296920776e-01 1.611896008253097534e-01 1.958904862403869629e-01 -2.306311726570129395e-01 1.103407666087150574e-01 1.102583706378936768e-01 -3.269677609205245972e-02 -1.683754622936248779e-01 3.677464127540588379e-01 1.360149122774600983e-02 -6.739967968314886093e-03 -5.087727308273315430e-01 -4.558247514069080353e-03 -2.209991961717605591e-02 -1.507548540830612183e-01 7.090891897678375244e-02 1.499911844730377197e-01 1.002914085984230042e-01 -2.791667878627777100e-01 4.320660233497619629e-02 -2.882891297340393066e-01 1.089540570974349976e-01 1.798600256443023682e-01 -8.561865985393524170e-02 6.385000795125961304e-02 -1.037781536579132080e-01 -6.083643063902854919e-02 4.665801301598548889e-02
2.284476719796657562e-02 8.205419778823852539e-02 3.989004194736480713e-01 -4.449198395013809204e-02 -2.959446795284748077e-02 -8.534266054630279541e-02 -6.340388208627700806e-02 -1.637001149356365204e-02 2.174472808837890625e-02 6.602229923009872437e-02 -1.352878212928771973e-01 2.577508613467216492e-02 5.465546846389770508e-01 2.298296391963958740e-01 -1.745531708002090454e-01 -1.147404164075851440e-01 -2.196428179740905762e-01 -5.535516422241926193e-03 -4.303188528865575790e-03 2.466619461774826050e-01 1.709573417901992798e-01 2.949580550193786621e-01 -1.711458340287208557e-02 -4.864812269806861877e-02 -3.828147426247596741e-02 1.318217664957046509e-01 1.046301349997520447e-01 8.282250910997390747e-02 1.257578432559967041e-01 3.283605873584747314e-01 -1.070642098784446716e-01 -2.125460654497146606e-02
3.865163400769233704e-02 -1.822482943534851074e-01 -1.296166628599166870e-01 -1.333386600017547607e-01 -5.788616463541984558e-02 -1.552229672670364380e-01 2.790502905845642090e-01 9.175647050142288208e-02 2.302148640155792236e-01 1.543866395950317383e-01 2.377290278673171997e-01 6.643379479646682739e-02 1.835658252239227295e-01 -7.734541594982147217e-02 4.860207065939903259e-02 -2.275588959455490112e-01 -2.819567918777465820e-01 -8.840946108102798462e-02 -2.910104095935821533e-01 7.567853480577468872e-02 1.036420837044715881e-01 2.790225744247436523e-01 1.434923708438873291e-02 -4.675260558724403381e-02 3.227418288588523865e-02 -6.533046811819076538e-02 -6.624089181423187256e-02 1.598365753889083862e-01 -2.748101651668548584e-01 -2.108066901564598083e-02 -1.522063910961151123e-01 -4.269634187221527100e-01
-5.856522917747497559e-02 -2.396920509636402130e-02 1.225734055042266846e-01 -1.484480351209640503e-01 -2.184155136346817017e-01 4.696946591138839722e-02 2.591224908828735352e-01 -2.715104445815086365e-02 1.380673050880432129e-01 1.948463171720504761e-01 1.532127410173416138e-01 1.855507045984268188e-01 3.034529387950897217e-01 3.158953189849853516e-01 4.623226448893547058e-02 -3.455124497413635254e-01 6.009242311120033264e-02 1.531767398118972778e-01 -2.758641242980957031e-01 -9.336405247449874878e-02 2.244597859680652618e-02 3.475442826747894287e-01 1.297367550432682037e-02 2.701657712459564209e-01 2.945549599826335907e-02 1.350112408399581909e-01 -2.241157293319702148e-01 1.238025650382041931e-01 1.090139299631118774e-01 8.831629157066345215e-02 4.317352920770645142e-02 1.677718199789524078e-02
1.328366398811340332e-01 -1.489986572414636612e-02 -4.016861319541931152e-02 1.038020998239517212e-01 -1.965162009000778198e-01 1.353423595428466797e-01 -3.907461091876029968e-02 6.967975944280624390e-02 1.960764974355697632e-01 -6.509619206190109253e-02 5.165994167327880859e-02 -2.138629555702209473e-01 4.435469210147857666e-01 3.783282637596130371e-01 -1.280484050512313843e-01 1.459761708974838257e-01 -1.553006768226623535e-01 -3.396977186203002930e-01 -6.621291488409042358e-02 3.436316549777984619e-01 6.498103588819503784e-02 6.116701662540435791e-02 1.586264222860336304e-01 4.943536221981048584e-02 -1.775077432394027710e-01 -1.924319565296173096e-01 4.182672873139381409e-02 -1.508059948682785034e-01 1.682410389184951782e-02 -2.869284525513648987e-02 -1.381008028984069824e-01 1.643336117267608643e-01
-1.196424290537834167e-01 -2.381794154644012451e-01 8.371976763010025024e-02 1.648537628352642059e-02 -1.602496504783630371e-01 -1.548136863857507706e-02 2.081862092018127441e-02 -3.168357610702514648e-01 2.021797746419906616e-01 -2.490766793489456177e-01 1.075823232531547546e-01 -6.740968674421310425e-02 2.213799953460693359e-01 1.834269315004348755e-01 1.919770389795303345e-01 -1.351405978202819824e-01 -1.897769570350646973e-01 7.963822782039642334e-02 -2.987956106662750244e-01 3.038267791271209717e-01 3.125608861446380615e-01 1.851408034563064575e-01 2.654765173792839050e-02 1.566523760557174683e-01 -1.580896824598312378e-01 3.177133947610855103e-02 3.874238207936286926e-02 2.185535728931427002e-01 -1.939439475536346436e-01 1.476973146200180054e-01 2.622953057289123535e-02 -1.469105780124664307e-01
6.300427950918674469e-03 1.180014461278915405e-01 -1.170238247141242027e-03 1.753276796080172062e-03 -2.643261477351188660e-02 -1.826100796461105347e-01 -9.551733732223510742e-02 2.810246646404266357e-01 1.758411675691604614e-01 8.474849909543991089e-02 -6.200356036424636841e-02 -4.875273630023002625e-02 2.672765851020812988e-01 1.525720208883285522e-01 -1.117188390344381332e-02 -5.416793823242187500e-01 -3.811792731285095215e-01 -3.324953615665435791e-01 8.248756639659404755e-03 2.482209205627441406e-01 1.973215118050575256e-02 6.375066936016082764e-02 -1.120334640145301819e-01 6.700458377599716187e-02 4.120228439569473267e-02 1.487974524497985840e-01 2.155546285212039948e-02 1.584687232971191406e-01 -1.062690243124961853e-01 2.465178258717060089e-02 1.699669659137725830e-01 -4.556329175829887390e-02
4.499271512031555176e-02 -5.108236521482467651e-02 1.119486317038536072e-01 -3.594139814376831055e-01 -2.172228991985321045e-01 -7.290145009756088257e-02 1.218288913369178772e-01 1.934613734483718872e-01 -9.840615093708038330e-02 2.303067594766616821e-02 -6.935598701238632202e-02 7.674170285463333130e-02 3.683502376079559326e-01 5.531006678938865662e-02 6.209781765937805176e-02 -3.818438649177551270e-01 -1.661307513713836670e-01 6.299206055700778961e-03 1.100377440452575684e-01 2.812561988830566406e-01 3.806262314319610596e-01 3.994838893413543701e-02 -1.551610529422760010e-01 4.705060645937919617e-02 -2.031865157186985016e-02 -1.104852706193923950e-01 3.164525702595710754e-02 1.938578784465789795e-01 -1.417626738548278809e-01 5.226455256342887878e-02 -1.073882207274436951e-01 2.497875243425369263e-01
2.623980343341827393e-01 -1.008179038763046265e-01 -6.649614125490188599e-02 -2.777348272502422333e-02 -1.647220849990844727e-01 -8.620083332061767578e-02 5.820454284548759460e-02 -4.010166227817535400e-02 2.144198715686798096e-01 6.192985549569129944e-02 5.797753110527992249e-02 -1.876171529293060303e-01 4.955725967884063721e-01 -8.219820261001586914e-02 8.896283060312271118e-02 -3.633161485195159912e-01 -1.298973988741636276e-02 1.216749176383018494e-01 -2.394130080938339233e-01 2.847593463957309723e-02 1.470784246921539307e-01 6.335159391164779663e-02 -1.285776048898696899e-01 -2.412711083889007568e-01 -1.510401368141174316e-01 2.221007347106933594e-01 3.210640549659729004e-01 -8.391914516687393188e-02 1.242517828941345215e-01 5.987212806940078735e-02 -1.323672533035278320e-01 5.738019943237304688e-02
-5.841284990310668945e-02 2.255227230489253998e-02 9.521387517452239990e-02 -5.650341510772705078e-02 -1.189542487263679504e-01 -1.219501420855522156e-01 1.136458069086074829e-01 3.301855921745300293e-01 1.369657665491104126e-01 -1.789632253348827362e-02 2.204853594303131104e-01 -1.295953709632158279e-02 2.231710404157638550e-01 1.004742681980133057e-01 8.491530269384384155e-02 -4.768924415111541748e-01 -4.082413017749786377e-01 -4.285205602645874023e-01 -5.267903953790664673e-02 2.216706722974777222e-01 -5.617265403270721436e-02 9.277405589818954468e-02 5.927955359220504761e-02 -8.364225924015045166e-02 1.084540858864784241e-01 1.154539808630943298e-01 -4.879301041364669800e-02 -1.969798933714628220e-03 8.679586648941040039e-02 -9.981811046600341797e-02 -2.109085582196712494e-02 2.382018230855464935e-02
3.887618333101272583e-02 2.618652582168579102e-02 1.826027184724807739e-01 8.587505668401718140e-02 -1.505005452781915665e-02 -1.504672169685363770e-01 -1.776695847511291504e-01 1.012626010924577713e-02 -3.303246945142745972e-02 -4.877178743481636047e-02 -1.079654097557067871e-01 -1.157712414860725403e-01 3.225098550319671631e-01 1.001924648880958557e-01 -2.190376520156860352e-01 -1.156073883175849915e-01 -2.796278595924377441e-01 1.001518517732620239e-01 -4.056536257266998291e-01 3.400405347347259521e-01 -5.711245909333229065e-02 2.701512277126312256e-01 8.783077448606491089e-02 2.418142929673194885e-02 -3.000844419002532959e-01 1.922062039375305176e-01 1.505591571331024170e-01 3.185828402638435364e-02 2.833103537559509277e-01 3.468202799558639526e-02 -4.840307310223579407e-02 1.057885363698005676e-01
-1.363715380430221558e-01 2.064796984195709229e-01 -7.793565839529037476e-02 -1.180483400821685791e-01 -8.352838456630706787e-02 -2.268333360552787781e-02 2.193617261946201324e-02 -6.136354058980941772e-02 2.836941182613372803e-01 -4.541910812258720398e-02 2.918830811977386475e-01 1.517230868339538574e-01 2.851384282112121582e-01 3.004811108112335205e-01 1.717169135808944702e-01 -1.411285102367401123e-01 -2.795749306678771973e-01 -1.564906537532806396e-01 -3.070633411407470703e-01 4.445632919669151306e-02 1.779158711433410645e-01 -8.882195688784122467e-03 -1.276532709598541260e-01 2.223552316427230835e-01 -2.352155894041061401e-01 2.067200988531112671e-01 2.060053497552871704e-01 5.171136185526847839e-02 -1.144933998584747314e-01 1.590891182422637939e-01 8.290725946426391602e-02 1.020507141947746277e-01
-1.603454351425170898e-01 4.031898919492959976e-03 1.370235532522201538e-01 -2.456767410039901733e-01 -1.542095188051462173e-02 3.046518564224243164e-01 -1.823893487453460693e-01 -8.073784410953521729e-02 1.620023399591445923e-01 -1.500952243804931641e-01 -1.599955260753631592e-01 2.237138524651527405e-02 1.981676071882247925e-01 3.445929586887359619e-01 -1.998544782400131226e-01 -2.715935409069061279e-01 -1.597509086132049561e-01 -1.089015752077102661e-01 -1.722546815872192383e-01 3.194273412227630615e-01 1.755256801843643188e-01 6.841408461332321167e-02 2.097427099943161011e-01 -9.106528945267200470e-03 -1.565285772085189819e-01 -2.072032839059829712e-01 2.453128099441528320e-01 1.764728128910064697e-01 5.996447056531906128e-02 1.403036806732416153e-02 -1.194518338888883591e-02 -6.612698733806610107e-02
-2.176385223865509033e-01 1.102976426482200623e-01 2.705529332160949707e-01 1.280425935983657837e-01 -2.480724900960922241e-01 7.881960272789001465e-02 -7.457225024700164795e-02 -4.519911482930183411e-02 1.818984001874923706e-01 1.238832250237464905e-01 -2.950534224510192871e-01 -1.784730106592178345e-01 4.730944931507110596e-01 1.744492799043655396e-01 6.445618718862533569e-02 -1.777768321335315704e-02 -2.190287262201309204e-01 1.860764473676681519e-01 -9.466643631458282471e-02 2.097143530845642090e-01 4.492019861936569214e-02 2.463894039392471313e-01 -2.682400941848754883e-01 6.877762079238891602e-02 -1.120450273156166077e-01 1.690122187137603760e-01 -1.640315912663936615e-02 1.603813655674457550e-02 4.101828113198280334e-02 1.334565877914428711e-01 -6.317766755819320679e-02 -9.681960940361022949e-02
1.231435537338256836e-01 1.099815592169761658e-01 -1.137556880712509155e-01 -1.213381439447402954e-01 5.755916982889175415e-02 6.331305485218763351e-03 2.234333753585815430e-02 -1.313223224133253098e-02 1.036328896880149841e-01 1.598591804504394531e-01 -7.888266444206237793e-02 1.994592994451522827e-01 5.113359093666076660e-01 2.976639866828918457e-01 2.331857383251190186e-02 -3.235719501972198486e-01 -8.190160244703292847e-02 1.165497079491615295e-01 5.406969040632247925e-02 1.882527321577072144e-01 -9.618035703897476196e-02 3.427026271820068359e-01 -1.300762742757797241e-01 -1.585120409727096558e-01 -1.023782864212989807e-01 2.515459358692169189e-01 1.667047739028930664e-01 8.919686824083328247e-02 6.895892322063446045e-02 2.312904745340347290e-01 8.248620480298995972e-02 -3.854782134294509888e-02
-7.221385370939970016e-03 -1.315488070249557495e-01 2.791906297206878662e-01 -2.155717462301254272e-01 -1.240555793046951294e-01 -3.539383038878440857e-02 -1.043695211410522461e-01 -1.366991735994815826e-02 -1.765637546777725220e-01 -3.095451556146144867e-02 -1.613630205392837524e-01 -5.630387738347053528e-02 5.494619011878967285e-01 2.031124830245971680e-01 -1.361675858497619629e-01 -2.042985260486602783e-01 -2.194343507289886475e-01 3.319359198212623596e-02 1.713997684419155121e-02 2.223013639450073242e-01 3.094429373741149902e-01 1.717428416013717651e-01 -2.439310103654861450e-01 6.571601331233978271e-02 -8.978628367185592651e-02 1.204546093940734863e-01 8.041694760322570801e-02 -3.950737416744232178e-02 9.733932465314865112e-02 5.252418667078018188e-02 -1.661118865013122559e-01 -8.518325537443161011e-02
-3.697407199069857597e-03 6.354617327451705933e-02 1.644399166107177734e-01 -3.402673900127410889e-01 -2.563136257231235504e-02 3.330276161432266235e-02 9.286420047283172607e-02 2.274855077266693115e-01 -4.886874556541442871e-02 8.273842744529247284e-03 -1.607328951358795166e-01 -3.352537285536527634e-03 6.030192375183105469e-01 2.765359356999397278e-02 4.499246925115585327e-02 -2.603705823421478271e-01 -6.245984882116317749e-02 1.184596493840217590e-01 2.587314695119857788e-03 1.097489893436431885e-01 3.463791012763977051e-01 5.027647316455841064e-02 -1.034769117832183838e-01 -1.951364986598491669e-02 6.065952405333518982e-02 4.334608465433120728e-02 -1.762495562434196472e-02 1.767649948596954346e-01 -1.977813392877578735e-01 -1.639417558908462524e-01 -2.481689900159835815e-01 -1.387001480907201767e-02
-3.081367723643779755e-02 -1.974641345441341400e-02 -1.205285713076591492e-01 -3.679082989692687988e-01 -1.266169548034667969e-01 -1.302778907120227814e-02 1.479734331369400024e-01 2.872861362993717194e-02 -6.420862674713134766e-02 7.373071741312742233e-03 -2.052202448248863220e-02 1.870975792407989502e-01 1.800428926944732666e-01 3.886102512478828430e-02 -2.534416615962982178e-01 -1.464638411998748779e-01 -8.811071515083312988e-02 -8.804073929786682129e-02 -3.617725372314453125e-01 3.394943475723266602e-01 -1.040101200342178345e-01 3.229394555091857910e-01 -6.464976817369461060e-02 -4.311457648873329163e-02 2.797060906887054443e-01 -1.542576253414154053e-01 -4.044631868600845337e-02 1.005965564399957657e-02 -2.023336738348007202e-01 1.262208223342895508e-01 -1.278084367513656616e-01 -3.014458417892456055e-01
-1.579747051000595093e-01 -2.805136516690254211e-02 1.012963578104972839e-01 -7.506111264228820801e-02 -1.130328252911567688e-01 -2.735712230205535889e-01 1.614795066416263580e-02 3.219300508499145508e-01 1.142371669411659241e-01 -7.147719711065292358e-02 8.080930449068546295e-03 3.774642944335937500e-02 3.653287589550018311e-01 9.423060715198516846e-02 7.432768493890762329e-02 -4.508067667484283447e-01 -2.878586649894714355e-01 -4.393739402294158936e-01 -5.541360750794410706e-02 2.142922878265380859e-01 -9.605356305837631226e-02 1.311089284718036652e-02 -1.040282379835844040e-02 -7.913602143526077271e-02 7.059509307146072388e-02 4.561774432659149170e-02 1.536086481064558029e-02 1.358104348182678223e-01 1.573407948017120361e-01 -5.831027776002883911e-02 3.104098327457904816e-02 -2.370414510369300842e-02
-1.547616869211196899e-01 5.984549224376678467e-02 2.187534123659133911e-01 -2.098602801561355591e-01 -1.496263593435287476e-01 -2.276343703269958496e-01 -2.426589839160442352e-02 -5.563500151038169861e-02 1.680897921323776245e-01 1.103920042514801025e-01 -1.805802434682846069e-01 -1.186218857765197754e-02 4.471142292022705078e-01 1.367681659758090973e-03 -8.538064546883106232e-03 -3.794882595539093018e-01 -7.944120466709136963e-02 -1.204928010702133179e-02 6.511636078357696533e-02 2.622361481189727783e-01 3.304536640644073486e-01 1.068324744701385498e-01 -1.235573664307594299e-01 1.329984664916992188e-01 1.679183244705200195e-01 -1.163845211267471313e-01 -2.681854367256164551e-02 1.777769476175308228e-01 -9.245123714208602905e-02 7.008548080921173096e-02 -1.277319490909576416e-01 2.205072194337844849e-01
-4.638057202100753784e-02 -4.857510700821876526e-02 1.691679805517196655e-01 -1.958994418382644653e-01 -2.087686806917190552e-01 -6.422734260559082031e-02 8.186092227697372437e-02 -6.980581581592559814e-02 -6.967442482709884644e-02 2.626335024833679199e-01 1.253265887498855591e-01 -4.789088293910026550e-02 2.285956293344497681e-01 1.689548343420028687e-01 1.615933775901794434e-01 -3.609631657600402832e-01 6.933163851499557495e-02 1.667757928371429443e-01 -1.804646998643875122e-01 -9.432400763034820557e-02 1.489354074001312256e-01 3.509853184223175049e-01 3.563999384641647339e-02 9.344075620174407959e-02 -6.446219235658645630e-02 1.322899162769317627e-01 2.026646733283996582e-01 4.505488276481628418e-01 -1.061295643448829651e-01 -3.120191395282745361e-02 1.653534173965454102e-01 7.355469465255737305e-02
-1.577090173959732056e-01 -1.086025591939687729e-02 2.079169265925884247e-02 -1.122318506240844727e-01 -1.711225807666778564e-01 9.493581950664520264e-02 -1.715860664844512939e-01 -9.555599093437194824e-02 2.729923725128173828e-01 -6.021370738744735718e-02 -6.766463071107864380e-02 1.121521834284067154e-02 1.536569446325302124e-01 4.124412238597869873e-01 -5.609708279371261597e-02 -1.272147446870803833e-01 3.582263365387916565e-03 -1.189564391970634460e-01 -1.413370519876480103e-01 4.188537895679473877e-01 3.084235191345214844e-01 1.872398704290390015e-01 -6.399942189455032349e-02 -2.332444302737712860e-02 -3.326609730720520020e-01 -8.560937643051147461e-02 2.518071830272674561e-01 -1.927152741700410843e-03 8.943432569503784180e-02 -3.429870307445526123e-02 1.012882515788078308e-01 2.096921652555465698e-01
9.463904052972793579e-02 -8.906920999288558960e-02 6.093059480190277100e-02 -5.189838260412216187e-02 -4.444005712866783142e-02 -1.601812690496444702e-01 2.794717848300933838e-01 -5.011770501732826233e-02 6.683535128831863403e-02 2.691905200481414795e-01 2.410875819623470306e-02 -1.711041927337646484e-01 5.995650291442871094e-01 8.276984095573425293e-03 1.840108931064605713e-01 -2.539127767086029053e-01 -3.029074892401695251e-02 -2.476366758346557617e-01 -2.764972746372222900e-01 1.632281951606273651e-02 -1.145016625523567200e-01 1.420992910861968994e-01 -1.569450199604034424e-01 1.434951089322566986e-02 -5.048177763819694519e-02 1.554693467915058136e-02 7.491055130958557129e-02 1.728149950504302979e-01 1.018601730465888977e-01 -1.286110728979110718e-01 -2.024444341659545898e-01 2.285617962479591370e-02
2.423785924911499023e-01 8.215793222188949585e-02 1.467630267143249512e-01 -2.841407656669616699e-01 -6.472409516572952271e-02 -3.582995384931564331e-02 2.591355144977569580e-01 5.985220521688461304e-02 -3.169923322275280952e-03 2.517614066600799561e-01 -8.259548246860504150e-02 -1.785502582788467407e-01 4.736405909061431885e-01 1.794379949569702148e-02 8.004685491323471069e-02 -7.272518426179885864e-02 -2.430575899779796600e-02 -8.094515651464462280e-02 -3.187169432640075684e-01 2.739890813827514648e-01 -1.040133610367774963e-01 2.487199902534484863e-01 -1.156950965523719788e-01 -4.427949711680412292e-02 -2.363137304782867432e-01 3.972136229276657104e-02 -1.341209262609481812e-01 8.791137486696243286e-02 8.698765933513641357e-02 -1.228182315826416016e-01 -1.906213611364364624e-01 -6.020630523562431335e-02
1.206448534503579140e-03 -9.237352013587951660e-02 -1.268515828996896744e-02 -1.764371395111083984e-01 -6.490226089954376221e-02 8.149235695600509644e-02 3.208850324153900146e-01 -1.278480887413024902e-01 -8.497335016727447510e-03 4.685674235224723816e-02 -9.132735431194305420e-02 3.968586027622222900e-02 1.073558628559112549e-01 1.843187063932418823e-01 2.789067924022674561e-01 -4.110762476921081543e-01 -3.783619403839111328e-01 -2.640055119991302490e-01 1.350955758243799210e-02 -1.999546308070421219e-03 1.843980997800827026e-01 -4.692447930574417114e-02 -2.215101197361946106e-02 1.980041265487670898e-01 -9.838756173849105835e-02 -2.970115840435028076e-01 2.884494662284851074e-01 5.435264855623245239e-02 -1.453642696142196655e-01 -9.886366128921508789e-02 -7.790119946002960205e-02 -1.248339265584945679e-01
-2.189977020025253296e-01 -1.238021552562713623e-01 -3.465076908469200134e-02 7.167788594961166382e-02 -1.263509392738342285e-01 1.648724228143692017e-01 -2.512209117412567139e-01 1.087882649153470993e-02 2.564707696437835693e-01 -7.698491960763931274e-02 -4.686399921774864197e-02 1.686501204967498779e-01 4.358189404010772705e-01 3.005390465259552002e-01 -5.535741895437240601e-02 -2.224557101726531982e-01 8.744078874588012695e-02 -1.799997836351394653e-01 -2.220668643712997437e-01 2.897422909736633301e-01 2.602967023849487305e-01 1.663098335266113281e-01 -4.438900202512741089e-02 3.266495093703269958e-02 -1.700068414211273193e-01 -3.845081850886344910e-02 8.130779117345809937e-02 -1.462431810796260834e-02 -2.437304705381393433e-01 5.901377182453870773e-03 1.338773220777511597e-01 5.011979117989540100e-02
1.105210781097412109e-01 2.307530492544174194e-01 1.604216843843460083e-01 -4.906027391552925110e-02 -1.165059767663478851e-02 3.401267528533935547e-02 2.632098644971847534e-02 5.385415256023406982e-02 -1.227315440773963928e-01 1.336127370595932007e-01 -2.632257342338562012e-01 -9.137668646872043610e-03 5.267437696456909180e-01 2.637757062911987305e-01 -6.186200305819511414e-02 -1.860418617725372314e-01 -2.277798950672149658e-01 1.094394922256469727e-01 -1.831685602664947510e-01 2.700247466564178467e-01 2.295458763837814331e-01 2.359203547239303589e-01 -6.933288276195526123e-02 3.639470413327217102e-02 -8.293366432189941406e-02 2.326189577579498291e-01 -6.101523339748382568e-02 9.373188763856887817e-02 2.187871336936950684e-01 2.675594575703144073e-02 -5.740496516227722168e-02 -5.971054360270500183e-02
1.599613390862941742e-02 -7.885608077049255371e-02 -9.944640100002288818e-02 -2.072403281927108765e-01 6.569971144199371338e-02 -3.641790524125099182e-02 2.607079744338989258e-01 1.121402457356452942e-01 -1.728586852550506592e-02 1.720172613859176636e-01 -1.852207332849502563e-01 -2.210940718650817871e-01 4.982914626598358154e-01 5.349674075841903687e-02 1.856106370687484741e-01 -2.210556268692016602e-01 2.199462056159973145e-02 -2.450562715530395508e-01 -2.797301411628723145e-01 1.501577496528625488e-01 -1.838412284851074219e-01 2.745398581027984619e-01 -1.011291146278381348e-01 8.162200450897216797e-03 -1.891771405935287476e-01 -2.241221815347671509e-02 -9.855733811855316162e-02 -6.257790327072143555e-02 6.943489611148834229e-02 -2.599304318428039551e-01 -3.635817393660545349e-02 5.026749521493911743e-02
-2.506852149963378906e-01 -9.052869677543640137e-02 4.245926812291145325e-02 -1.180444955825805664e-01 -1.912337243556976318e-01 -1.217557862401008606e-01 3.632384911179542542e-02 3.160960078239440918e-01 7.153709232807159424e-02 -1.312963757663965225e-02 1.339737027883529663e-01 -1.114442646503448486e-01 1.904121786355972290e-01 9.258486330509185791e-02 -7.717825472354888916e-02 -3.292949795722961426e-01 -4.528696537017822266e-01 -3.143541216850280762e-01 3.338454291224479675e-02 1.625922620296478271e-01 -6.615280639380216599e-03 2.565750777721405029e-01 -1.137552857398986816e-01 -1.089320704340934753e-01 -7.902701944112777710e-02 1.289425045251846313e-02 6.907206028699874878e-02 -8.037304878234863281e-02 4.469728842377662659e-02 1.963600665330886841e-01 2.630293667316436768e-01 -1.272435337305068970e-01
1.977045536041259766e-01 -1.918343901634216309e-01 1.769845485687255859e-01 -1.005614176392555237e-01 -2.314531952142715454e-01 -9.002126008272171021e-02 -8.124089241027832031e-02 7.220029365271329880e-03 3.413297235965728760e-01 -4.929421097040176392e-02 -2.151261717081069946e-01 9.785092622041702271e-02 1.743241250514984131e-01 3.199823200702667236e-02 -4.021487757563591003e-02 -3.368197083473205566e-01 -1.403453499078750610e-01 3.282739222049713135e-02 -2.147481590509414673e-01 1.155120655894279480e-01 -3.713481500744819641e-02 -5.012062191963195801e-02 -1.927438676357269287e-01 2.007368505001068115e-01 -1.407337784767150879e-01 -1.688517183065414429e-01 4.667702019214630127e-01 -1.299193501472473145e-01 -1.446207463741302490e-01 -1.505434662103652954e-01 -3.992641717195510864e-02 5.717119202017784119e-02
6.411182135343551636e-02 2.222277969121932983e-01 -2.317844331264495850e-01 -8.221758157014846802e-02 -2.516995370388031006e-01 2.450913563370704651e-02 -7.896257564425468445e-03 1.232080385088920593e-01 1.602159440517425537e-01 -3.003526926040649414e-01 1.376796960830688477e-01 -1.280902475118637085e-01 3.895484507083892822e-01 1.168297603726387024e-01 1.024066880345344543e-01 -2.713751792907714844e-01 -9.369867295026779175e-02 -3.866138160228729248e-01 -7.632188498973846436e-02 2.476912736892700195e-01 -2.356003783643245697e-02 4.657272249460220337e-02 -2.805943973362445831e-02 -2.394548505544662476e-01 3.203699365258216858e-02 -1.206688955426216125e-01 -3.686604648828506470e-02 1.493331883102655411e-02 -2.508867383003234863e-01 -8.777564018964767456e-02 6.272112578153610229e-02 -1.674049347639083862e-01
1.225750241428613663e-02 -5.964616313576698303e-02 1.266792565584182739e-01 -7.018434256315231323e-02 -3.931663930416107178e-02 -1.020628437399864197e-01 1.890497058629989624e-01 -2.037170231342315674e-01 1.355428099632263184e-01 3.186282142996788025e-02 -6.530290842056274414e-02 -2.015314102172851562e-01 5.055656433105468750e-01 2.432274073362350464e-01 3.801564127206802368e-02 -7.026828080415725708e-02 -3.604666562750935555e-03 1.628225087188184261e-03 -1.702523678541183472e-01 -3.542204201221466064e-02 3.873752653598785400e-01 8.205670118331909180e-02 -5.356103554368019104e-02 1.045933067798614502e-01 -2.101145684719085693e-01 -1.829234063625335693e-01 4.043586850166320801e-01 1.420972049236297607e-01 6.797365844249725342e-03 4.034498333930969238e-02 1.867461204528808594e-02 1.911099702119827271e-01
1.814249604940414429e-01 2.907817065715789795e-01 8.806758373975753784e-02 1.312183588743209839e-01 -1.855745017528533936e-01 -2.472368776798248291e-01 -6.926505267620086670e-02 2.094560712575912476e-01 1.013185307383537292e-01 3.297903761267662048e-02 1.785947084426879883e-01 -1.538947224617004395e-01 4.450520575046539307e-01 2.995826601982116699e-01 1.374060362577438354e-01 -4.237751290202140808e-02 -1.279052346944808960e-01 -2.636767923831939697e-01 -9.830921143293380737e-02 2.211925834417343140e-01 -1.177477985620498657e-01 1.025853678584098816e-01 1.004450768232345581e-01 -1.705377250909805298e-01 -2.317606098949909210e-02 5.774026736617088318e-02 -2.978983335196971893e-02 1.542217377573251724e-02 -1.850114762783050537e-01 -2.261114493012428284e-02 3.000162541866302490e-01 -1.048810686916112900e-02
-1.442175805568695068e-01 -4.887635819613933563e-03 5.754197761416435242e-02 -1.613545119762420654e-01 -1.700043082237243652e-01 1.582614332437515259e-01 -4.664923623204231262e-02 7.439686451107263565e-04 2.561841011047363281e-01 -6.447737663984298706e-02 -3.580915275961160660e-03 6.615398824214935303e-02 2.738632559776306152e-01 3.245866298675537109e-01 -1.932729780673980713e-01 -3.821596503257751465e-02 -1.563366502523422241e-01 -2.640174031257629395e-01 -5.622925236821174622e-02 4.940221607685089111e-01 2.127505391836166382e-01 1.019269600510597229e-01 1.826142072677612305e-01 -1.988905370235443115e-01 -2.414523661136627197e-01 1.794809661805629730e-02 2.145813256502151489e-01 -5.588652938604354858e-02 -5.649221315979957581e-02 1.538806408643722534e-02 -1.097918376326560974e-01 -8.462575078010559082e-02
4.567951709032058716e-02 1.763145625591278076e-01 -1.755657047033309937e-01 -2.063763886690139771e-01 1.319527719169855118e-02 1.927686184644699097e-01 -5.661286413669586182e-02 -4.791978746652603149e-02 2.378053963184356689e-01 2.249892428517341614e-02 9.004541486501693726e-02 -2.457727789878845215e-01 3.691024184226989746e-01 1.503255814313888550e-01 -2.882048785686492920e-01 -2.771507501602172852e-01 -3.721576556563377380e-02 1.207979992032051086e-01 -2.976647317409515381e-01 4.477703943848609924e-02 1.058508530259132385e-01 3.937913179397583008e-01 -8.619090169668197632e-02 -6.201750040054321289e-02 1.453766971826553345e-01 -9.614789485931396484e-02 5.008685216307640076e-02 -1.783360540866851807e-02 -3.346424177289009094e-02 -1.858008950948715210e-01 -2.135390043258666992e-01 -8.782968670129776001e-02
-2.912860512733459473e-01 2.836984209716320038e-02 2.318731099367141724e-01 -2.233170121908187866e-01 -1.787808984518051147e-01 1.038824021816253662e-01 5.260426551103591919e-02 1.486723683774471283e-02 1.830239892005920410e-01 -3.676463291049003601e-02 1.153090130537748337e-02 -1.600261311978101730e-03 1.818083524703979492e-01 -4.786873701959848404e-03 -1.689443439245223999e-01 -1.523219347000122070e-01 -5.383016467094421387e-01 -3.458886742591857910e-01 -9.644765406847000122e-02 2.143486738204956055e-01 -7.995492219924926758e-02 2.018739283084869385e-01 -1.484626978635787964e-01 1.135707423090934753e-01 -8.196398615837097168e-02 8.075974136590957642e-02 1.759945154190063477e-01 1.845326274633407593e-02 -1.870156675577163696e-01 1.069683507084846497e-01 7.358337193727493286e-02 -4.512736201286315918e-02
1.776894330978393555e-01 -7.822206243872642517e-03 2.449943423271179199e-01 1.049491669982671738e-02 -1.820807904005050659e-01 -1.590204238891601562e-01 2.392524778842926025e-01 1.075771674513816833e-01 -7.922598719596862793e-02 9.563773870468139648e-02 1.893615424633026123e-01 1.776555031538009644e-01 1.392716318368911743e-01 1.092247813940048218e-01 1.724928766489028931e-01 -3.565067052841186523e-01 -2.235806435346603394e-01 -2.795120887458324432e-02 -2.764780819416046143e-01 -2.675467543303966522e-02 2.243830710649490356e-01 4.300559759140014648e-01 1.417397409677505493e-01 -7.086877524852752686e-02 1.140940934419631958e-01 -8.063421398401260376e-02 5.812056735157966614e-02 2.499006390571594238e-01 2.585682086646556854e-02 -6.789812445640563965e-02 -1.085353046655654907e-01 -1.386265903711318970e-01
-2.426492571830749512e-01 1.526291761547327042e-02 1.462178081274032593e-01 -3.177011907100677490e-01 -5.736980959773063660e-02 -1.773997023701667786e-02 -1.009701564908027649e-02 1.463730782270431519e-01 1.686981171369552612e-01 2.914547175168991089e-02 6.454714387655258179e-02 -9.853717684745788574e-02 1.983548402786254883e-01 2.528038322925567627e-01 -7.949597388505935669e-02 -2.774431742727756500e-02 -2.125857919454574585e-01 -2.031822204589843750e-01 -5.039961934089660645e-01 2.596848905086517334e-01 -2.279391139745712280e-01 1.093802303075790405e-01 -2.143877185881137848e-02 1.537139760330319405e-03 -5.030819028615951538e-02 -8.055717498064041138e-02 -1.529608070850372314e-01 1.184754148125648499e-01 -2.507462501525878906e-01 -2.244617491960525513e-01 -8.180046081542968750e-02 3.471586108207702637e-02
1.302436292171478271e-01 -1.236006915569305420e-01 3.160156011581420898e-01 -1.478132605552673340e-01 -7.529762387275695801e-02 -1.117588058114051819e-01 1.134488135576248169e-01 -9.744238853454589844e-02 2.810434997081756592e-01 3.034230880439281464e-02 -4.212515056133270264e-01 -8.434799313545227051e-02 -6.815537065267562866e-02 3.020460903644561768e-01 9.244882315397262573e-02 -1.164992973208427429e-01 -1.601736992597579956e-01 -9.123656898736953735e-02 -2.326183915138244629e-01 3.825401663780212402e-01 8.181184530258178711e-02 1.666776388883590698e-01 -5.477793142199516296e-02 -2.669303305447101593e-02 7.551303133368492126e-03 -1.321559548377990723e-01 1.195131614804267883e-01 -1.678829938173294067e-01 8.299300074577331543e-02 -1.823383718729019165e-01 -2.167023867368698120e-01 -5.786958336830139160e-02
5.623196251690387726e-03 1.754862070083618164e-01 2.022735774517059326e-01 -4.951006546616554260e-02 -1.198069974780082703e-01 7.117635011672973633e-02 -1.157241985201835632e-01 4.253487661480903625e-02 -1.341647356748580933e-01 3.200531005859375000e-02 -2.678571045398712158e-01 -2.610829770565032959e-01 5.186694860458374023e-01 2.910999357700347900e-01 6.091408059000968933e-02 -1.156691312789916992e-01 -3.166848719120025635e-01 1.229024454951286316e-01 -2.263877242803573608e-01 -5.447195470333099365e-02 2.254299074411392212e-01 7.248097658157348633e-02 -2.244933545589447021e-01 -6.466294080018997192e-02 3.886543214321136475e-03 2.090667784214019775e-01 7.138240616768598557e-03 -1.480075865983963013e-01 9.041163325309753418e-02 7.424378395080566406e-02 1.537629310041666031e-02 -3.918000310659408569e-02
1.619143635034561157e-01 2.880032956600189209e-01 1.264504492282867432e-01 -9.342779219150543213e-02 -3.115500137209892273e-02 1.891980506479740143e-02 -1.712454259395599365e-01 1.321832388639450073e-01 2.891766466200351715e-02 -1.443841215223073959e-02 -2.248247899115085602e-02 -1.130973547697067261e-01 4.704750180244445801e-01 2.647391259670257568e-01 5.265026539564132690e-02 -3.218109905719757080e-01 -3.489194810390472412e-02 -1.710005104541778564e-01 -1.060878261923789978e-01 3.755118548870086670e-01 -8.179756253957748413e-02 1.314344722777605057e-02 1.136555969715118408e-01 -1.686481088399887085e-01 1.296419948339462280e-01 9.617838263511657715e-02 -1.467584818601608276e-01 1.190586686134338379e-01 -6.069141998887062073e-02 -3.308443129062652588e-01 -5.526254535652697086e-04 5.155716557055711746e-03
-6.474287807941436768e-02 3.368468284606933594e-01 -2.231979509815573692e-03 1.104548666626214981e-02 -3.098416328430175781e-01 2.085628919303417206e-02 5.386081337928771973e-02 1.223413199186325073e-01 1.188882887363433838e-01 -6.019523739814758301e-02 -2.466628514230251312e-02 -1.429355889558792114e-02 3.531073033809661865e-01 2.392768412828445435e-01 3.164248764514923096e-01 -3.112753033638000488e-01 -2.296179085969924927e-01 -3.427849709987640381e-01 -3.550945967435836792e-02 2.517778575420379639e-01 -1.271137297153472900e-01 3.883246332406997681e-02 1.859463453292846680e-01 9.275861084461212158e-02 -1.630165986716747284e-02 9.131937474012374878e-02 2.870898752007633448e-04 1.461058259010314941e-01 -4.581648856401443481e-03 -1.738528907299041748e-01 1.201919987797737122e-01 -3.950102720409631729e-03
-7.005954533815383911e-02 5.768987163901329041e-02 1.098830774426460266e-01 -1.911331266164779663e-01 -1.088800504803657532e-01 1.034626215696334839e-01 -1.471161991357803345e-01 1.290670335292816162e-01 3.005956113338470459e-01 -7.175107486546039581e-03 -1.636586338281631470e-02 -6.918962299823760986e-02 3.016077876091003418e-01 2.755003273487091064e-01 -2.518166005611419678e-01 -3.827395290136337280e-02 -6.192399188876152039e-02 -1.328038871288299561e-01 -2.133905291557312012e-01 3.618709444999694824e-01 3.035590946674346924e-01 8.518425375223159790e-02 1.486686170101165771e-01 -1.412649005651473999e-01 -4.021562933921813965e-01 -5.335013940930366516e-02 1.351542621850967407e-01 6.178340315818786621e-02 -8.517438173294067383e-02 4.329589137341827154e-04 1.089977473020553589e-02 -1.470867991447448730e-01
9.589570760726928711e-02 -7.253401726484298706e-02 1.116202995181083679e-01 1.422421485185623169e-01 -1.944122165441513062e-01 3.919407259672880173e-03 -1.458556274883449078e-03 -1.915146410465240479e-02 2.123946696519851685e-01 -2.062094360589981079e-01 8.810731023550033569e-02 -8.612196147441864014e-02 2.531336545944213867e-01 2.118852436542510986e-01 -1.068229228258132935e-01 -1.065090075135231018e-01 -2.850756347179412842e-01 -3.628748357295989990e-01 -1.295699030160903931e-01 2.034234553575515747e-01 4.468678534030914307e-01 2.424539476633071899e-01 1.322156041860580444e-01 1.394426822662353516e-01 -1.466621607542037964e-01 -2.725760452449321747e-02 -4.842854104936122894e-03 1.212402358651161194e-01 -2.490809559822082520e-01 -3.544870391488075256e-02 1.129011139273643494e-01 2.436737716197967529e-02
-6.330072879791259766e-02 -2.355693280696868896e-02 -1.005496084690093994e-02 -1.516148298978805542e-01 -1.767480522394180298e-01 1.028328910470008850e-01 -7.522457838058471680e-02 3.747236356139183044e-02 1.695651113986968994e-01 -4.880243167281150818e-02 -9.072876535356044769e-03 1.052917316555976868e-01 3.225554525852203369e-01 3.268734216690063477e-01 -1.936563849449157715e-01 7.602082192897796631e-02 -1.040311753749847412e-01 -2.132915258407592773e-01 -8.440660312771797180e-03 5.370837450027465820e-01 2.547069489955902100e-01 9.640298783779144287e-02 1.659658551216125488e-01 -2.140785306692123413e-01 -1.354983150959014893e-01 -4.332118853926658630e-02 2.091049253940582275e-01 -6.153928488492965698e-02 -6.470908224582672119e-02 2.137404680252075195e-02 -4.402368143200874329e-02 -2.455186396837234497e-01
1.630736738443374634e-01 5.910477414727210999e-02 1.341216415166854858e-01 -1.846802532672882080e-01 -2.422666251659393311e-01 3.505520150065422058e-02 9.524136781692504883e-02 4.920931160449981689e-02 1.071850880980491638e-01 -1.156132519245147705e-01 -1.699691824615001678e-02 3.204265609383583069e-02 3.517133891582489014e-01 2.932085096836090088e-01 1.215321645140647888e-01 -3.663505017757415771e-01 5.436583980917930603e-02 -1.185730621218681335e-01 9.800261259078979492e-02 1.773469597101211548e-01 1.045978441834449768e-02 9.532556682825088501e-02 -2.487550228834152222e-01 -1.722899228334426880e-01 -8.850575983524322510e-02 2.516126036643981934e-01 1.677246093750000000e-01 5.184214189648628235e-02 1.013404279947280884e-01 3.552834391593933105e-01 1.097351908683776855e-01 -2.285749614238739014e-01
-1.547983288764953613e-01 -1.066631227731704712e-01 -5.904543399810791016e-02 -5.226620007306337357e-03 -9.508758038282394409e-02 2.055058032274246216e-01 -2.171535640954971313e-01 2.319691888988018036e-02 1.439070701599121094e-01 3.508310765027999878e-02 2.133637666702270508e-02 8.813279122114181519e-02 4.218277633190155029e-01 3.775770366191864014e-01 1.577404700219631195e-02 -1.013972312211990356e-01 -3.838779870420694351e-03 -1.109112650156021118e-01 -1.652848124504089355e-01 3.228303492069244385e-01 3.557971417903900146e-01 2.483093589544296265e-01 7.305685430765151978e-03 1.481739878654479980e-01 -3.109453320503234863e-01 -2.516689710319042206e-03 1.236316487193107605e-01 -1.644803560338914394e-03 -3.665558295324444771e-03 9.422281384468078613e-02 8.577968925237655640e-02 1.365273147821426392e-01
-1.111508309841156006e-01 -5.497862026095390320e-02 -7.155754417181015015e-02 -2.865529991686344147e-02 -1.004857942461967468e-01 1.600607484579086304e-01 -2.740569412708282471e-01 -1.143853063695132732e-03 3.754341602325439453e-01 -3.608939796686172485e-02 7.701252400875091553e-02 9.229526668787002563e-02 3.734689056873321533e-01 3.414705097675323486e-01 -1.274132728576660156e-01 -8.300268650054931641e-02 3.584566712379455566e-02 -4.519557207822799683e-02 -3.567649126052856445e-01 2.239604294300079346e-01 1.952286064624786377e-01 2.838214933872222900e-01 -3.639399632811546326e-02 -2.843223698437213898e-02 -1.638201922178268433e-01 2.967225760221481323e-02 2.355341911315917969e-01 9.448743611574172974e-02 -3.597863763570785522e-02 1.732709258794784546e-01 2.754570171236991882e-02 7.862600684165954590e-02
-3.380595445632934570e-01 -2.388146892189979553e-02 -9.977871924638748169e-02 1.124323084950447083e-01 -1.416282653808593750e-01 1.971511840820312500e-01 -9.570918232202529907e-02 -6.671265512704849243e-02 3.051194250583648682e-01 -1.566872000694274902e-02 -1.408350914716720581e-01 -2.330038100481033325e-01 2.092084139585494995e-01 2.652994543313980103e-02 -3.960549831390380859e-03 -1.392846256494522095e-01 -1.582957208156585693e-01 -2.600214183330535889e-01 -4.088957309722900391e-01 1.005944833159446716e-01 2.464096695184707642e-01 2.426553070545196533e-01 6.904351711273193359e-02 -1.359408050775527954e-01 5.151662044227123260e-04 -2.204217612743377686e-01 -3.156851278617978096e-03 -6.346912682056427002e-02 -4.400900751352310181e-02 -1.927551478147506714e-01 -1.587283909320831299e-01 -1.700406372547149658e-01
2.272855341434478760e-01 1.456328183412551880e-01 9.477177262306213379e-02 -1.583240181207656860e-01 6.421444565057754517e-02 -1.028784960508346558e-01 -2.756870388984680176e-01 -2.001360803842544556e-01 -4.102085903286933899e-02 8.462247997522354126e-02 -1.033004522323608398e-01 -1.793170869350433350e-01 3.102545440196990967e-01 3.607148230075836182e-01 2.218106389045715332e-02 -1.940095871686935425e-01 -1.741697192192077637e-01 8.480238169431686401e-02 -3.795458376407623291e-01 2.126502990722656250e-01 -7.166550308465957642e-02 1.800644844770431519e-01 -1.930985897779464722e-01 6.237688660621643066e-02 -1.735672950744628906e-01 1.578981727361679077e-01 6.216671690344810486e-02 2.127341628074645996e-01 3.148712962865829468e-02 1.398863494396209717e-01 -3.317458555102348328e-02 -1.215239241719245911e-01
-3.492053598165512085e-02 -1.063138023018836975e-01 1.294720172882080078e-01 2.062287367880344391e-02 -1.541429311037063599e-01 6.143595650792121887e-02 -1.682468205690383911e-01 1.525244712829589844e-01 2.263685315847396851e-01 -2.577580809593200684e-01 2.448881864547729492e-01 -8.016551844775676727e-03 2.933471500873565674e-01 2.087859064340591431e-01 -1.104758083820343018e-01 -1.587588340044021606e-01 -2.849501669406890869e-01 -1.288990974426269531e-01 -9.704770892858505249e-02 2.458079755306243896e-01 1.591967493295669556e-01 2.973654568195343018e-01 1.574406027793884277e-01 4.860215261578559875e-02 -6.899569183588027954e-02 -1.763167232275009155e-01 -5.299410782754421234e-03 -2.380234301090240479e-01 -2.873263657093048096e-01 -1.790463626384735107e-01 8.524243533611297607e-02 1.530758589506149292e-01
2.865660004317760468e-02 2.538901567459106445e-01 1.826360449194908142e-02 -4.616841673851013184e-03 -2.701326310634613037e-01 5.391641519963741302e-03 4.516112804412841797e-02 1.993797272443771362e-01 1.365738213062286377e-01 -1.423654705286026001e-01 -5.208486691117286682e-02 -1.782865077257156372e-01 3.555691540241241455e-01 1.483765542507171631e-01 2.632420063018798828e-01 -3.504284322261810303e-01 -1.384232789278030396e-01 -3.357574343681335449e-01 -5.174672976136207581e-02 2.276060134172439575e-01 -1.487135738134384155e-01 1.167722418904304504e-01 4.349175840616226196e-02 1.742490008473396301e-02 8.208635449409484863e-02 -1.678730174899101257e-02 1.541538909077644348e-02 2.694692611694335938e-01 -3.714023157954216003e-02 -2.123136520385742188e-01 2.267902940511703491e-01 -5.937972664833068848e-02
1.531353592872619629e-01 3.140770271420478821e-02 7.864060252904891968e-02 1.181989628821611404e-02 -2.044663429260253906e-01 -8.991058915853500366e-02 1.254290938377380371e-01 5.108859622851014137e-04 2.566546797752380371e-01 -1.460775882005691528e-01 2.066645324230194092e-01 -1.445540040731430054e-01 1.120033413171768188e-01 2.234963178634643555e-01 -2.979543432593345642e-02 -7.590381801128387451e-02 3.642909601330757141e-02 -3.495478928089141846e-01 -3.133511841297149658e-01 2.392416000366210938e-01 3.672618865966796875e-01 2.911673784255981445e-01 -4.006711393594741821e-02 2.258156985044479370e-01 -1.197646036744117737e-01 1.659127920866012573e-01 2.296088263392448425e-02 -2.514024078845977783e-02 -2.974953055381774902e-01 -2.803194522857666016e-02 -7.071009371429681778e-03 9.588601067662239075e-03
-2.347539924085140228e-02 1.155884861946105957e-01 -7.503432780504226685e-02 7.680184394121170044e-02 -1.606666743755340576e-01 -1.603680253028869629e-01 -7.755104452371597290e-02 2.532962262630462646e-01 1.073774471879005432e-01 -1.521401554346084595e-01 -2.196334861218929291e-02 -4.877322167158126831e-02 3.196975886821746826e-01 3.019437193870544434e-01 3.840375319123268127e-02 -4.557617604732513428e-01 -3.554989099502563477e-01 -3.144514262676239014e-01 -3.382167592644691467e-02 2.863116264343261719e-01 5.001073703169822693e-03 6.347512453794479370e-02 8.693061023950576782e-02 -1.221952438354492188e-01 5.019994080066680908e-02 1.867794394493103027e-01 -5.555624887347221375e-02 1.128916293382644653e-01 -4.356241971254348755e-02 1.660193689167499542e-02 4.574453458189964294e-02 -1.425595879554748535e-01
9.076177142560482025e-03 8.206477505154907703e-04 5.707824230194091797e-02 -2.451463341712951660e-01 -5.333385616540908813e-02 -1.269440501928329468e-01 -4.464231431484222412e-02 5.472977086901664734e-02 2.623224556446075439e-01 9.669244289398193359e-03 3.497233390808105469e-01 9.970141947269439697e-02 3.126337826251983643e-01 2.855582237243652344e-01 1.800411045551300049e-01 2.846825122833251953e-02 -2.693643271923065186e-01 -6.603273004293441772e-02 -1.732611060142517090e-01 1.227131932973861694e-01 2.776351869106292725e-01 4.933095350861549377e-02 -3.294824361801147461e-01 1.651976853609085083e-01 -5.304559320211410522e-02 1.275946199893951416e-01 2.589797973632812500e-01 -2.615810744464397430e-02 -3.616913780570030212e-02 1.688857972621917725e-01 1.736734211444854736e-01 -1.214564591646194458e-01
-1.700962185859680176e-01 4.597349837422370911e-02 2.881070598959922791e-03 -2.081793248653411865e-01 5.671889986842870712e-03 -2.671246230602264404e-02 -1.109541356563568115e-01 6.915982812643051147e-02 2.765285074710845947e-01 1.390353143215179443e-01 2.429191395640373230e-02 -8.940351009368896484e-02 2.713897228240966797e-01 -6.562268733978271484e-02 1.910201273858547211e-02 -3.587304055690765381e-01 -3.896313011646270752e-01 -2.088463753461837769e-01 2.774794399738311768e-02 2.445166110992431641e-01 -2.545194029808044434e-01 2.199665307998657227e-01 -8.664654567837715149e-03 -3.207628428936004639e-02 -1.645018756389617920e-01 1.705767661333084106e-01 2.511407434940338135e-01 -1.145352646708488464e-01 -7.587264478206634521e-02 2.140016853809356689e-01 1.563434749841690063e-01 -1.333155632019042969e-01
-1.591187715530395508e-01 -1.215792493894696236e-03 3.603925704956054688e-01 5.758953839540481567e-02 1.583292707800865173e-02 -3.603577241301536560e-02 3.026823513209819794e-02 -1.801267564296722412e-01 -1.825168542563915253e-02 -1.454046219587326050e-01 -5.791287496685981750e-02 -2.265580892562866211e-01 4.036664664745330811e-01 2.698408365249633789e-01 -1.366449594497680664e-01 -9.669435769319534302e-02 -4.295489937067031860e-02 -2.042739242315292358e-01 -3.592491149902343750e-02 4.250625669956207275e-01 2.407973259687423706e-01 2.338235080242156982e-01 -9.547192603349685669e-04 -6.416162848472595215e-02 -8.839436620473861694e-02 1.674524098634719849e-01 -3.842404112219810486e-02 -1.476389765739440918e-01 -3.074418380856513977e-02 2.241691499948501587e-01 -7.241337746381759644e-02 9.351253509521484375e-02
4.289251565933227539e-02 1.298063062131404877e-02 1.020609363913536072e-01 1.285324841737747192e-01 1.281168013811111450e-01 -5.201392620801925659e-02 -1.547076273709535599e-02 -1.519538760185241699e-01 1.792351007461547852e-01 -4.478058218955993652e-02 -6.018074974417686462e-02 -2.083634734153747559e-01 2.974928021430969238e-01 3.211927413940429688e-01 -2.359604239463806152e-01 -8.330538868904113770e-02 -1.338682621717453003e-01 5.461342260241508484e-02 -2.891116738319396973e-01 2.437081038951873779e-01 -1.082635372877120972e-01 4.317456483840942383e-01 1.368675976991653442e-01 -1.935638338327407837e-01 -2.119824737310409546e-01 -1.277200728654861450e-01 2.212013602256774902e-01 9.836763888597488403e-02 1.203131154179573059e-01 1.420760899782180786e-01 -1.426270604133605957e-01 9.402013383805751801e-03
2.234277129173278809e-01 3.202907145023345947e-01 -6.158522143959999084e-02 -1.465022414922714233e-01 -1.488886773586273193e-01 1.671148240566253662e-01 5.006805062294006348e-02 1.063662841916084290e-01 2.567495107650756836e-01 9.562612324953079224e-02 -1.174786761403083801e-01 -4.529215395450592041e-02 3.071461319923400879e-01 2.081869989633560181e-01 -1.827587187290191650e-01 -3.886546194553375244e-01 -7.734674215316772461e-02 -2.319458127021789551e-02 7.723549753427505493e-02 1.697105914354324341e-01 9.271445870399475098e-02 1.104767322540283203e-01 -2.227575033903121948e-01 1.022499706596136093e-02 5.774127785116434097e-03 2.660513222217559814e-01 2.154054120182991028e-02 -7.635060697793960571e-02 -5.184770096093416214e-03 1.730206310749053955e-01 1.194563042372465134e-02 -3.553048670291900635e-01
1.661667972803115845e-02 -1.698171198368072510e-01 2.415446341037750244e-01 -9.213964641094207764e-02 1.791956722736358643e-01 9.775384515523910522e-02 1.799209415912628174e-01 1.284216046333312988e-01 -3.522891551256179810e-02 2.535853087902069092e-01 -1.787994801998138428e-01 -1.051568239927291870e-01 4.910443127155303955e-01 -1.370826214551925659e-01 4.426679387688636780e-02 -1.846255660057067871e-01 2.702753432095050812e-02 -7.568532973527908325e-02 -1.331181824207305908e-01 3.375115990638732910e-01 -8.383072912693023682e-03 3.151015937328338623e-01 -9.661923162639141083e-03 1.619800031185150146e-01 -2.745197117328643799e-01 2.058849297463893890e-02 2.124070972204208374e-01 1.206943392753601074e-01 8.125663734972476959e-03 7.492392510175704956e-02 -4.837857559323310852e-02 -4.139611497521400452e-02
3.209325298666954041e-02 -6.194050237536430359e-02 7.445596158504486084e-02 7.421702146530151367e-02 -3.049046993255615234e-01 -1.280195415019989014e-01 -3.939891234040260315e-02 -6.968580186367034912e-02 2.399819642305374146e-01 -2.083275020122528076e-01 2.060260027647018433e-01 -9.439813345670700073e-02 2.607753872871398926e-01 1.307397484779357910e-01 -1.620231270790100098e-01 -1.241097375750541687e-01 -2.709572911262512207e-01 -3.836256563663482666e-01 -8.928541094064712524e-02 2.909448444843292236e-01 2.337336838245391846e-01 2.843140661716461182e-01 5.561822280287742615e-02 5.742904916405677795e-02 -2.550634443759918213e-01 9.771315008401870728e-02 -8.720653131604194641e-03 6.002979818731546402e-03 -1.918710917234420776e-01 -1.091582551598548889e-01 8.481733500957489014e-02 -5.925013124942779541e-02
1.260288655757904053e-01 -4.306172579526901245e-02 3.898818492889404297e-01 1.278938502073287964e-01 -3.651040494441986084e-01 -2.095605432987213135e-01 1.041902303695678711e-01 -9.098929166793823242e-02 -9.453634172677993774e-02 3.981417417526245117e-02 -2.827635705471038818e-01 -3.563270717859268188e-02 2.201413661241531372e-01 6.214014068245887756e-02 1.683719009160995483e-01 -2.262479513883590698e-01 -3.610249757766723633e-01 1.562377363443374634e-01 -1.677426397800445557e-01 4.662343114614486694e-02 1.334907412528991699e-01 1.943160593509674072e-01 3.275078162550926208e-02 -8.727314323186874390e-02 1.582912355661392212e-02 -9.647931158542633057e-02 2.112476229667663574e-01 3.214833140373229980e-02 -2.666230201721191406e-01 -5.516609176993370056e-02 -4.805365949869155884e-02 -1.138068884611129761e-01
2.047570981085300446e-02 2.729642689228057861e-01 -2.012410163879394531e-01 -2.386669665575027466e-01 -2.041862159967422485e-02 1.552413702011108398e-01 4.214993119239807129e-02 -3.303510602563619614e-03 1.777974814176559448e-01 1.870553344488143921e-01 1.608074456453323364e-01 -1.860235780477523804e-01 4.232175350189208984e-01 1.265799105167388916e-01 -1.482713073492050171e-01 -1.526517868041992188e-01 -1.489812880754470825e-01 2.056727111339569092e-01 -3.648515045642852783e-01 1.468603014945983887e-01 1.693704277276992798e-01 1.609203368425369263e-01 -1.638595908880233765e-01 5.789443477988243103e-02 -9.216296672821044922e-02 -1.656714677810668945e-01 1.377927511930465698e-01 1.510937958955764771e-01 4.785647615790367126e-02 -7.167302072048187256e-02 -2.074756324291229248e-01 -4.029779881238937378e-02
1.884018629789352417e-01 -2.109481841325759888e-01 2.020054161548614502e-01 1.418742258101701736e-02 4.025936499238014221e-02 1.395671367645263672e-01 -2.109487727284431458e-02 1.110055297613143921e-01 3.920632898807525635e-01 -1.025446951389312744e-01 1.219487935304641724e-01 -1.786498576402664185e-01 3.465643525123596191e-01 1.586432904005050659e-01 -1.288363635540008545e-01 2.420074539259076118e-03 -5.978400632739067078e-02 -2.541583478450775146e-01 -2.724402844905853271e-01 3.539456725120544434e-01 1.101914569735527039e-01 4.174917563796043396e-02 -3.990586474537849426e-02 -2.133141756057739258e-01 -6.262482702732086182e-02 2.657646536827087402e-01 1.567264348268508911e-01 1.478739380836486816e-01 1.349124908447265625e-01 4.098587110638618469e-02 -2.413506433367729187e-02 -4.622767120599746704e-02
4.490261897444725037e-02 4.590022563934326172e-01 -1.291588321328163147e-02 -4.724683985114097595e-02 -3.977895975112915039e-01 -7.073015719652175903e-02 7.728496938943862915e-02 1.190635263919830322e-01 1.404584050178527832e-01 -1.787508726119995117e-01 -6.926710903644561768e-02 -1.107372716069221497e-01 3.374932110309600830e-01 9.238599240779876709e-02 2.921214401721954346e-01 -3.160436451435089111e-01 -1.278251558542251587e-01 -2.129344642162322998e-01 3.507859259843826294e-02 2.689484953880310059e-01 7.399548776447772980e-04 1.093663722276687622e-01 3.264345228672027588e-02 -1.474288851022720337e-02 -7.098315400071442127e-04 4.853540565818548203e-03 -3.937148302793502808e-02 5.097689107060432434e-02 -7.874505966901779175e-02 -2.314795106649398804e-01 1.082527860999107361e-01 3.087038733065128326e-02
-5.784941092133522034e-02 -1.242677420377731323e-01 2.312686294317245483e-01 -1.226454451680183411e-01 -3.707578778266906738e-01 3.674481809139251709e-02 4.780326783657073975e-02 9.348408877849578857e-02 2.124103158712387085e-01 -1.010881140828132629e-01 1.212997883558273315e-01 -2.139316350221633911e-01 3.410484194755554199e-01 1.615987122058868408e-01 -7.356365025043487549e-02 7.728192955255508423e-02 -1.348752826452255249e-01 -2.939714491367340088e-01 7.192146498709917068e-03 2.834214568138122559e-01 5.095047503709793091e-02 4.028456211090087891e-01 1.334846764802932739e-01 1.037506237626075745e-01 -9.061486274003982544e-02 2.160222530364990234e-01 -8.965714275836944580e-02 -9.957296401262283325e-02 -7.002893835306167603e-02 -1.324262320995330811e-01 5.945531651377677917e-02 -1.263323277235031128e-01
1.610092818737030029e-01 -5.481095612049102783e-02 9.246031194925308228e-02 -1.005309894680976868e-01 -4.406421631574630737e-02 -2.028243392705917358e-01 1.757252514362335205e-01 -6.399293988943099976e-02 -6.738302856683731079e-02 1.915363669395446777e-01 3.501632809638977051e-02 -3.253309428691864014e-01 5.843409895896911621e-01 6.851663440465927124e-02 9.951890259981155396e-02 -2.361341267824172974e-01 4.514062032103538513e-02 -1.478798538446426392e-01 -2.815425693988800049e-01 1.470913141965866089e-01 -1.234894022345542908e-01 2.505750656127929688e-01 9.182654321193695068e-02 -1.034652963280677795e-01 -3.389896452426910400e-02 1.726263388991355896e-02 -1.805359683930873871e-02 -2.023164741694927216e-02 1.184084545820951462e-02 -2.461519539356231689e-01 -1.689081937074661255e-01 -2.883023582398891449e-02
3.219682956114411354e-03 -6.592811644077301025e-02 -2.592071145772933960e-02 -2.553186416625976562e-01 -4.922227934002876282e-02 -1.220188215374946594e-01 2.672262787818908691e-01 2.241055071353912354e-01 2.409077882766723633e-01 1.989289820194244385e-01 1.294984668493270874e-01 3.052700310945510864e-02 2.074757069349288940e-01 1.876757144927978516e-01 -1.234614923596382141e-01 -2.650676369667053223e-01 -1.888827830553054810e-01 -6.007733172737061977e-04 -3.087207376956939697e-01 1.182065624743700027e-02 2.421246096491813660e-02 2.600234150886535645e-01 1.425462663173675537e-01 -1.080486848950386047e-01 6.872659176588058472e-02 -2.150307595729827881e-01 3.795298049226403236e-03 1.913452446460723877e-01 -1.058226972818374634e-01 -1.672360301017761230e-01 -1.572701781988143921e-01 -3.590948283672332764e-01
9.269995614886283875e-03 -3.149271011352539062e-02 -2.358487807214260101e-02 -1.231946572661399841e-01 -5.511802621185779572e-03 1.042759865522384644e-01 3.397766873240470886e-02 4.008889943361282349e-02 2.977335155010223389e-01 6.565228570252656937e-03 -7.812108099460601807e-02 -6.385793536901473999e-02 2.587835490703582764e-01 2.666768431663513184e-01 -8.246136456727981567e-02 9.209200739860534668e-02 -1.871200352907180786e-01 -2.999474704265594482e-01 1.421075221151113510e-02 5.901703238487243652e-01 6.608080118894577026e-02 2.914279932156205177e-03 1.857943236827850342e-01 -3.496631979942321777e-02 -3.301728963851928711e-01 -5.742759257555007935e-02 1.464136838912963867e-01 -1.629077196121215820e-01 -1.366583555936813354e-01 1.322540193796157837e-01 -6.130759418010711670e-02 -5.892889946699142456e-02
-1.110405251383781433e-01 6.976465880870819092e-02 3.955983519554138184e-01 1.287539303302764893e-01 8.529161661863327026e-02 1.289183497428894043e-01 -9.912043064832687378e-02 3.179981186985969543e-02 1.323297321796417236e-01 8.659657835960388184e-02 -1.874910742044448853e-01 -8.571689575910568237e-02 4.526197612285614014e-01 1.410796190612018108e-03 1.868953257799148560e-01 -1.020696759223937988e-02 -3.146625161170959473e-01 1.826815679669380188e-02 -3.978166356682777405e-02 3.321634232997894287e-01 1.655992418527603149e-01 1.489780843257904053e-01 -1.933665424585342407e-01 -3.264104574918746948e-02 -1.234276071190834045e-01 1.275190562009811401e-01 2.593066990375518799e-01 1.953539997339248657e-01 9.764330834150314331e-02 5.298000574111938477e-02 -8.757345378398895264e-02 -1.064964532852172852e-01
1.188657060265541077e-01 3.291151523590087891e-01 1.225531101226806641e-01 -4.255851730704307556e-03 -3.151355683803558350e-01 7.693795859813690186e-02 -3.274158388376235962e-02 8.368703722953796387e-02 2.222820371389389038e-01 4.080566577613353729e-03 7.713767886161804199e-02 -7.199164479970932007e-02 3.008460998535156250e-01 1.161584332585334778e-01 2.710494399070739746e-01 -3.991288542747497559e-01 -2.934522628784179688e-01 -2.826975584030151367e-01 9.178564697504043579e-02 2.805918455123901367e-01 -4.654810950160026550e-02 -6.782024353742599487e-02 -1.199454218149185181e-01 9.169472754001617432e-02 7.724708318710327148e-02 6.208788976073265076e-02 -2.070770598948001862e-02 8.755891025066375732e-02 -1.282683163881301880e-01 -8.218167722225189209e-02 1.657176464796066284e-01 2.331881783902645111e-02
1.818064898252487183e-01 -1.372996270656585693e-01 6.109864637255668640e-02 -8.160484582185745239e-02 6.048461887985467911e-03 -2.236553579568862915e-01 8.328446745872497559e-02 -5.338415503501892090e-02 2.821682579815387726e-02 1.885380595922470093e-01 -8.879546821117401123e-02 -2.231077700853347778e-01 6.254155039787292480e-01 5.034048482775688171e-02 2.998606264591217041e-01 -1.750094443559646606e-01 -4.427041485905647278e-02 -2.653641700744628906e-01 -1.642719656229019165e-01 9.493307769298553467e-02 -6.224857270717620850e-02 1.954373419284820557e-01 6.985851563513278961e-03 -1.311685889959335327e-01 -6.773133575916290283e-02 -2.318323962390422821e-02 7.429619878530502319e-02 1.593128889799118042e-01 1.374734938144683838e-01 -7.092440873384475708e-02 -1.902659237384796143e-01 -7.599002867937088013e-02
8.438497781753540039e-02 8.931256830692291260e-02 2.058056294918060303e-01 -6.377723067998886108e-02 -1.494652330875396729e-01 9.030750021338462830e-03 2.793254554271697998e-01 3.253487870097160339e-02 -6.397987902164459229e-02 -3.175653517246246338e-02 -2.995587140321731567e-02 -1.680820733308792114e-01 2.370694130659103394e-01 6.704733520746231079e-02 -1.306553483009338379e-01 -2.271167635917663574e-01 -1.103980392217636108e-01 5.870802700519561768e-02 1.368314959108829498e-02 1.742108613252639771e-01 2.109913975000381470e-01 3.473858237266540527e-01 -2.852782309055328369e-01 -2.632613182067871094e-01 -2.320977626368403435e-03 -1.164920926094055176e-01 3.427648544311523438e-01 2.694512531161308289e-02 -2.538879513740539551e-01 -2.803104519844055176e-01 -1.880115717649459839e-01 3.389655426144599915e-02
5.072793364524841309e-02 1.829737424850463867e-01 1.389357894659042358e-01 -2.595523893833160400e-01 -2.497271746397018433e-01 1.100688129663467407e-01 -1.149124130606651306e-01 8.884698152542114258e-02 -6.448457390069961548e-02 1.409824490547180176e-01 -2.311414927244186401e-01 4.404291138052940369e-02 2.227139323949813843e-01 1.500281542539596558e-01 1.193148568272590637e-01 -2.985956370830535889e-01 -8.051431179046630859e-02 -1.516060531139373779e-01 -2.847094647586345673e-02 2.013983577489852905e-01 1.242073178291320801e-01 1.056941449642181396e-01 -3.109048604965209961e-01 -2.043207287788391113e-01 -8.558537065982818604e-02 1.309279799461364746e-01 1.139178350567817688e-01 -1.434645615518093109e-02 1.090711727738380432e-01 4.233633279800415039e-01 2.675922214984893799e-02 -2.478872537612915039e-01
-2.148793786764144897e-01 1.151106134057044983e-01 -4.647883772850036621e-02 -7.008615881204605103e-02 -2.170368731021881104e-01 -2.991437613964080811e-01 9.544429928064346313e-02 3.186245560646057129e-01 1.398362070322036743e-01 2.699038572609424591e-02 1.823222041130065918e-01 -1.091310009360313416e-01 1.831189990043640137e-01 2.264571189880371094e-01 -1.155826225876808167e-01 -3.312493562698364258e-01 -1.832367032766342163e-01 -3.172387480735778809e-01 -1.166447699069976807e-01 1.044365614652633667e-01 -1.322554145008325577e-02 2.784916460514068604e-01 -3.668083250522613525e-02 -3.851933777332305908e-02 1.725641787052154541e-01 -6.961262971162796021e-02 -2.733940072357654572e-02 1.847863569855690002e-02 2.402487248182296753e-01 -8.196748048067092896e-02 2.710790932178497314e-01 4.511412233114242554e-03
3.020954430103302002e-01 1.393811404705047607e-02 2.109129279851913452e-01 -1.595910191535949707e-01 -6.913171708583831787e-02 -1.682600826025009155e-01 1.637181639671325684e-01 1.402006149291992188e-01 -1.021859794855117798e-01 7.771456986665725708e-02 7.005062699317932129e-02 -5.473791155964136124e-03 2.079819515347480774e-02 4.565309360623359680e-02 1.123812869191169739e-01 -3.267555534839630127e-01 -1.695102006196975708e-01 1.062463149428367615e-01 -4.239335656166076660e-01 6.932108104228973389e-02 2.252958863973617554e-01 3.005164861679077148e-01 -1.559715066105127335e-02 -1.858469098806381226e-01 -1.808134615421295166e-01 4.815995693206787109e-02 1.290130764245986938e-01 1.447942107915878296e-01 -2.295730859041213989e-01 -1.597420126199722290e-01 1.529704779386520386e-01 -2.026426047086715698e-01
-1.512778848409652710e-01 -5.688228458166122437e-02 -1.792021095752716064e-01 -4.371312260627746582e-02 -1.690690219402313232e-01 2.401377558708190918e-01 -2.342469096183776855e-01 3.307316452264785767e-02 1.073762029409408569e-01 9.187008440494537354e-02 8.457529544830322266e-02 1.711752116680145264e-01 3.287892043590545654e-01 1.836698502302169800e-01 5.434203147888183594e-02 -1.402555704116821289e-01 5.563201010227203369e-02 -7.091086357831954956e-02 -2.240135520696640015e-01 4.118785262107849121e-01 2.825769782066345215e-01 3.132995069026947021e-01 -2.933724597096443176e-02 -2.816064283251762390e-02 -2.220208644866943359e-01 2.204180508852005005e-01 2.145470082759857178e-01 8.036217838525772095e-02 -1.048397198319435120e-01 8.374205976724624634e-02 2.741874009370803833e-02 4.784528631716966629e-03
-6.926719099283218384e-02 -1.151298545300960541e-02 1.902025938034057617e-01 -2.519226968288421631e-01 -2.197679579257965088e-01 6.195044144988059998e-02 2.741447985172271729e-01 -1.423806324601173401e-02 1.115869134664535522e-01 1.507714092731475830e-01 -9.950628131628036499e-02 1.354947686195373535e-01 4.329584240913391113e-01 4.856130573898553848e-03 -1.485383063554763794e-01 -2.571661472320556641e-01 -5.608979240059852600e-02 -2.285318216308951378e-03 -7.765766978263854980e-02 3.155786097049713135e-01 2.516441643238067627e-01 7.121486961841583252e-02 -9.345962107181549072e-02 6.962012499570846558e-02 1.236549317836761475e-01 9.998619556427001953e-02 8.197568356990814209e-02 1.881933659315109253e-01 -1.476675122976303101e-01 6.437627598643302917e-03 -9.227410703897476196e-02 3.745380640029907227e-01
5.824461113661527634e-03 2.106344997882843018e-01 1.553456336259841919e-01 -1.526396125555038452e-01 -6.185544654726982117e-02 5.215800181031227112e-02 2.028375267982482910e-01 1.304001063108444214e-01 1.076452434062957764e-01 9.716375917196273804e-02 -4.049318656325340271e-02 -4.390679299831390381e-02 3.460775613784790039e-01 1.999543905258178711e-01 -1.843666099011898041e-02 -1.114675775170326233e-01 1.147924456745386124e-02 5.999642238020896912e-02 -2.837255969643592834e-02 9.457710199058055878e-03 2.883292734622955322e-01 3.877720832824707031e-01 -2.519720196723937988e-01 -1.366689652204513550e-01 -9.820252656936645508e-02 -7.871952652931213379e-02 2.891471385955810547e-01 2.266142666339874268e-01 -2.888946831226348877e-01 -2.355130910873413086e-01 -1.229073107242584229e-01 -1.457174867391586304e-01
-5.035277456045150757e-02 -2.588684484362602234e-02 -4.431967437267303467e-02 -1.860685497522354126e-01 -1.703989803791046143e-01 -5.833466351032257080e-02 1.740500926971435547e-01 -7.735210657119750977e-02 -3.959904715884476900e-04 1.786093115806579590e-01 9.077088534832000732e-02 2.386568859219551086e-02 5.607662200927734375e-01 6.376012414693832397e-02 2.738155126571655273e-01 -4.392510652542114258e-01 8.001124486327171326e-03 5.362563952803611755e-02 1.632601320743560791e-01 -3.422068431973457336e-02 2.846862771548330784e-04 2.768566310405731201e-01 -1.518082767724990845e-01 -2.798606641590595245e-02 -1.938557475805282593e-01 -3.955084457993507385e-02 7.293668389320373535e-02 1.717678010463714600e-01 -1.001049950718879700e-01 2.119700014591217041e-01 8.693059906363487244e-03 -6.405401974916458130e-02
9.386049211025238037e-02 8.148226141929626465e-02 -2.087702788412570953e-02 -8.369918167591094971e-02 1.256261020898818970e-01 -4.667029902338981628e-02 3.955382406711578369e-01 -1.439037621021270752e-01 6.964785046875476837e-03 2.648419141769409180e-01 -5.507068708539009094e-02 -2.162871062755584717e-01 5.350666046142578125e-01 -2.499132649973034859e-03 2.689758241176605225e-01 -2.449660152196884155e-01 -1.531982272863388062e-01 -2.459850013256072998e-01 -2.479155361652374268e-01 7.771224528551101685e-02 -8.683918416500091553e-02 8.128515630960464478e-02 1.272828429937362671e-01 -1.124140061438083649e-02 -1.786755025386810303e-01 -1.077401917427778244e-02 -3.932343050837516785e-02 9.797301143407821655e-02 6.878658197820186615e-03 -4.962509870529174805e-02 -1.205181330442428589e-01 -3.396335989236831665e-02
1.647649854421615601e-01 9.272302687168121338e-02 7.776597887277603149e-02 1.604134216904640198e-02 -1.470675468444824219e-01 -9.021621942520141602e-02 -1.409595906734466553e-01 7.147158682346343994e-02 2.711800336837768555e-01 -4.644895717501640320e-02 5.861549824476242065e-02 -1.616972088813781738e-01 4.515221714973449707e-01 2.468863278627395630e-01 -2.016110569238662720e-01 1.096814945340156555e-01 -1.185144186019897461e-01 -3.247292935848236084e-01 -1.004595011472702026e-01 3.775790631771087646e-01 1.111109256744384766e-01 8.142294734716415405e-02 1.023806110024452209e-01 -6.323215365409851074e-02 -2.092871069908142090e-01 -1.867340207099914551e-01 -2.001390978693962097e-02 -1.772571653127670288e-01 -7.238596677780151367e-02 -1.280708312988281250e-01 2.822654880583286285e-02 2.046610116958618164e-01
3.473807871341705322e-02 -7.903879135847091675e-02 3.416286706924438477e-01 -2.291371971368789673e-01 -1.309976428747177124e-01 1.925770752131938934e-02 3.689967840909957886e-02 5.189894884824752808e-02 8.778015524148941040e-02 4.497114568948745728e-03 -2.042939066886901855e-01 4.331719875335693359e-02 4.807753860950469971e-01 4.402199015021324158e-02 1.141558680683374405e-02 -2.653948962688446045e-01 -9.993632137775421143e-02 -5.174925550818443298e-02 3.973728418350219727e-02 3.142021298408508301e-01 4.761122167110443115e-01 1.252505928277969360e-01 -5.155590921640396118e-02 2.009811252355575562e-02 1.010444238781929016e-01 8.129518479108810425e-02 2.538529597222805023e-02 7.080181688070297241e-02 -1.114103347063064575e-01 1.540645062923431396e-01 -7.884032279253005981e-02 1.533635854721069336e-01
1.708220574073493481e-03 2.139832228422164917e-01 2.570722401142120361e-01 -2.207392454147338867e-01 1.970528960227966309e-01 2.122099697589874268e-01 -2.576228789985179901e-02 1.965487897396087646e-01 1.579650491476058960e-01 3.177479282021522522e-02 -7.704235613346099854e-02 2.513444051146507263e-03 3.432611227035522461e-01 2.725612521171569824e-01 -1.788636147975921631e-01 -2.572495639324188232e-01 -1.065363734960556030e-01 -3.488470315933227539e-01 -1.101144216954708099e-02 3.230304419994354248e-01 1.729341298341751099e-01 1.047917678952217102e-01 5.058325082063674927e-02 -4.634359851479530334e-02 -6.129030883312225342e-02 2.556822076439857483e-02 -5.129244923591613770e-02 1.234440729022026062e-01 -6.634844839572906494e-02 -2.007283419370651245e-01 -1.257608234882354736e-01 1.677774637937545776e-01
-1.282514538615942001e-02 1.167975366115570068e-01 -3.059606067836284637e-02 -4.463931173086166382e-02 -9.203459322452545166e-02 -8.068978041410446167e-02 4.170956462621688843e-02 -3.544303774833679199e-01 1.030020564794540405e-01 5.169291049242019653e-02 -3.422720730304718018e-01 -1.160026416182518005e-01 6.612167693674564362e-03 1.362305432558059692e-01 1.793293505907058716e-01 -1.831842213869094849e-01 -1.638064533472061157e-01 -2.196932584047317505e-01 -1.177821233868598938e-01 4.696228206157684326e-01 9.459655731916427612e-02 2.454543262720108032e-01 5.340815708041191101e-02 -3.485700488090515137e-01 -2.318762056529521942e-02 -2.070969343185424805e-01 1.865145117044448853e-01 9.781114012002944946e-02 -1.103906407952308655e-01 -1.739870756864547729e-02 6.222223117947578430e-02 7.422424107789993286e-02
1.820385903120040894e-01 -7.364785671234130859e-02 -5.070259422063827515e-02 -3.839415311813354492e-02 -6.897898018360137939e-02 -4.904531408101320267e-03 1.132841557264328003e-01 -1.081209257245063782e-01 1.151983067393302917e-01 7.481002248823642731e-03 1.587064713239669800e-01 -1.901550292968750000e-01 5.076839923858642578e-01 -8.116788417100906372e-02 1.302410066127777100e-01 -3.165082335472106934e-01 -1.756045967340469360e-01 7.448702305555343628e-02 -9.359710663557052612e-02 9.050852805376052856e-02 1.871910989284515381e-01 1.507167220115661621e-01 -1.737709492444992065e-01 -1.366060078144073486e-01 -2.052754014730453491e-01 3.274893760681152344e-01 2.868388891220092773e-01 -6.188187375664710999e-02 2.386585623025894165e-01 1.217033192515373230e-01 -6.811634451150894165e-02 -9.441036731004714966e-03
-3.125733137130737305e-02 2.382341027259826660e-01 -1.150189898908138275e-02 1.416176110506057739e-01 -1.162030100822448730e-01 -1.185946315526962280e-01 -6.727341562509536743e-02 8.827918022871017456e-02 -1.339301764965057373e-01 -5.806408450007438660e-02 -1.710142195224761963e-01 -1.984583735466003418e-01 5.566742420196533203e-01 1.520980745553970337e-01 -1.701515316963195801e-01 -2.290475964546203613e-01 -2.312582582235336304e-01 5.057781934738159180e-03 -8.141709119081497192e-02 1.131425425410270691e-01 1.611398011445999146e-01 2.844421863555908203e-01 -3.487511873245239258e-01 -3.546206653118133545e-02 -5.946875736117362976e-02 1.995665431022644043e-01 7.011980563402175903e-02 -9.942395240068435669e-02 9.139598160982131958e-02 8.646044135093688965e-02 -3.121286630630493164e-02 -1.247857417911291122e-02
-8.755766600370407104e-02 1.539990007877349854e-01 5.619804933667182922e-02 -1.881264299154281616e-01 -1.579540669918060303e-01 3.565600216388702393e-01 1.859802901744842529e-01 -5.380021873861551285e-03 1.825757026672363281e-01 2.654316835105419159e-03 2.893177606165409088e-02 -1.528863981366157532e-02 3.984897136688232422e-01 -8.292411267757415771e-02 -3.438417334109544754e-03 -3.296653926372528076e-01 -1.122966036200523376e-01 1.665759980678558350e-01 -1.511268317699432373e-01 2.023660838603973389e-01 3.257957696914672852e-01 2.188843786716461182e-01 -8.759228140115737915e-02 1.396149396896362305e-01 -2.214489728212356567e-01 3.421821817755699158e-02 2.211697101593017578e-01 2.341296896338462830e-02 -3.474173322319984436e-02 -1.627222448587417603e-01 -1.112259626388549805e-01 9.743710607290267944e-02
4.932564124464988708e-02 -1.815491169691085815e-01 3.490207949653267860e-03 -1.648340933024883270e-02 -1.764480620622634888e-01 -1.229810044169425964e-01 -7.360316067934036255e-02 -9.642361849546432495e-02 -1.361370738595724106e-02 -2.519394457340240479e-01 1.895315945148468018e-01 -1.038664057850837708e-01 1.885644346475601196e-01 1.583450734615325928e-01 7.499443739652633667e-02 1.103507075458765030e-02 4.127790033817291260e-02 -3.126567006111145020e-01 -3.723348379135131836e-01 3.435405194759368896e-01 3.848775029182434082e-01 3.203397691249847412e-01 1.972749084234237671e-02 2.812243625521659851e-02 -9.613987803459167480e-02 8.541664481163024902e-02 1.214328184723854065e-01 7.585726678371429443e-02 -1.541244983673095703e-01 7.569383084774017334e-02 1.163879409432411194e-01 -1.962037980556488037e-01
-7.371425628662109375e-02 -6.471270322799682617e-02 -1.343950927257537842e-01 -1.681736856698989868e-01 6.922911107540130615e-02 -5.956768989562988281e-03 1.511539816856384277e-01 -1.183712407946586609e-01 9.926297515630722046e-02 1.623235940933227539e-01 2.559963800013065338e-02 -1.352865248918533325e-01 5.644524693489074707e-01 -1.675842213444411755e-03 2.637187242507934570e-01 -3.718482255935668945e-01 5.948501825332641602e-02 9.498540312051773071e-02 -1.353038996458053589e-01 6.806991249322891235e-02 2.235635966062545776e-01 1.958921849727630615e-01 -1.036370620131492615e-01 -2.302111126482486725e-02 -8.649516850709915161e-02 6.880283355712890625e-02 1.706968396902084351e-01 -7.400836795568466187e-02 1.422614902257919312e-01 3.158271014690399170e-01 5.829348415136337280e-02 -1.241744235157966614e-01
-2.180912345647811890e-02 1.922138184309005737e-01 1.364819705486297607e-01 -2.152167409658432007e-01 -1.939571350812911987e-01 -1.566693931818008423e-02 -3.740499261766672134e-03 2.127034962177276611e-02 1.873373426496982574e-02 -2.067110985517501831e-01 9.555657953023910522e-02 -2.220250479876995087e-02 1.189998537302017212e-01 3.019323945045471191e-01 2.308131903409957886e-01 -4.387973248958587646e-01 -2.168858423829078674e-02 -1.963698267936706543e-01 1.250310987234115601e-02 1.510585248470306396e-01 -3.801125660538673401e-02 1.161180287599563599e-01 -2.840974926948547363e-01 -8.477773517370223999e-02 -2.023171186447143555e-01 7.204723358154296875e-02 2.171589434146881104e-01 1.066943183541297913e-01 -9.654381871223449707e-02 1.471179425716400146e-01 4.824894480407238007e-03 -3.936614990234375000e-01
6.643478572368621826e-02 -2.049565613269805908e-01 2.340902537107467651e-01 2.826482951641082764e-01 -7.936158776283264160e-02 1.413493305444717407e-01 9.546778351068496704e-02 2.034752070903778076e-01 3.742599785327911377e-01 -3.183088451623916626e-02 8.717522025108337402e-02 -1.555709838867187500e-01 2.715629637241363525e-01 1.457126438617706299e-01 -1.319147199392318726e-01 -9.109701961278915405e-02 -1.378417760133743286e-01 -2.367444038391113281e-01 -5.476085469126701355e-02 3.886953592300415039e-01 2.899505198001861572e-01 8.191398344933986664e-03 2.692288532853126526e-02 -9.097366780042648315e-02 -1.252767294645309448e-01 8.281505107879638672e-02 3.823472186923027039e-02 3.639984875917434692e-02 1.804920732975006104e-01 -2.005207538604736328e-01 1.288573890924453735e-01 -1.073886901140213013e-01
-5.323832854628562927e-02 -1.660855710506439209e-01 -1.788156852126121521e-02 -5.798906460404396057e-02 -1.471965014934539795e-01 -3.133446350693702698e-02 -7.112866151146590710e-04 6.958239525556564331e-02 -6.693415343761444092e-02 -1.310462355613708496e-01 -1.129739079624414444e-02 1.742902025580406189e-02 2.264468967914581299e-01 2.637150287628173828e-01 -1.251775622367858887e-01 -3.228123784065246582e-01 -3.232949078083038330e-01 5.487944185733795166e-02 -3.624756932258605957e-01 1.892087012529373169e-01 -3.442013694439083338e-04 -3.264875337481498718e-02 -9.335701912641525269e-02 3.214294612407684326e-01 1.702382713556289673e-01 -9.369321912527084351e-02 3.952502906322479248e-01 -6.536378711462020874e-02 -1.194517239928245544e-01 1.796886026859283447e-01 -1.545058935880661011e-01 1.382760107517242432e-01
4.679415002465248108e-02 9.639190137386322021e-02 2.700054645538330078e-02 -2.651425004005432129e-01 7.721374183893203735e-02 1.162621974945068359e-01 3.284295201301574707e-01 -4.977433755993843079e-02 1.604791730642318726e-01 1.069503650069236755e-01 1.323155313730239868e-01 -2.070964574813842773e-01 4.646514356136322021e-01 9.955289959907531738e-02 -9.073743969202041626e-02 -2.407713830471038818e-01 -1.541276276111602783e-01 2.118993848562240601e-01 1.503861602395772934e-02 8.782388269901275635e-02 3.705929517745971680e-01 8.602125197649002075e-02 -2.102301120758056641e-01 9.356556087732315063e-02 -1.059408038854598999e-01 -7.400748878717422485e-02 2.909517847001552582e-02 1.657485365867614746e-01 -2.154619842767715454e-01 -1.151485666632652283e-01 -7.851089350879192352e-03 -1.378867030143737793e-01
6.609611213207244873e-02 1.277840882539749146e-01 -8.238396048545837402e-02 -1.555129289627075195e-01 -2.645376026630401611e-01 -2.816535234451293945e-01 7.964578270912170410e-02 1.845395378768444061e-02 -4.215920343995094299e-02 -1.368008553981781006e-01 1.006493046879768372e-01 -1.805489212274551392e-01 5.051909685134887695e-01 2.918525040149688721e-01 1.188683509826660156e-01 -1.652129590511322021e-01 -3.119974434375762939e-01 2.730771601200103760e-01 7.615342736244201660e-02 1.219735965132713318e-01 2.437965571880340576e-02 7.053142040967941284e-02 2.807413041591644287e-02 1.375204175710678101e-01 -9.682571887969970703e-02 1.058260053396224976e-01 -3.024672344326972961e-02 2.073054462671279907e-01 2.304783612489700317e-01 -3.063898347318172455e-02 -7.237338274717330933e-02 -7.534027099609375000e-02
-1.497112028300762177e-02 -9.749862551689147949e-02 -9.531214833259582520e-02 1.029868274927139282e-01 8.921438455581665039e-02 -2.195567637681961060e-02 9.120598435401916504e-03 -2.273548841476440430e-01 3.055163659155368805e-02 -1.470306813716888428e-01 -1.722174137830734253e-01 1.025054901838302612e-01 4.551682174205780029e-01 2.456173002719879150e-01 1.028510034084320068e-01 -2.158854454755783081e-01 -3.100152360275387764e-03 7.826784998178482056e-02 -4.811231791973114014e-02 2.860899567604064941e-01 2.657031118869781494e-01 1.710478067398071289e-01 1.725286394357681274e-01 -3.508929163217544556e-02 2.561320066452026367e-01 6.352518498897552490e-02 2.446257323026657104e-01 -4.455326125025749207e-02 -3.380245566368103027e-01 7.662891596555709839e-02 1.036350801587104797e-01 1.986625343561172485e-01
-2.040541768074035645e-01 -2.263402193784713745e-01 7.156944274902343750e-02 -1.883374005556106567e-01 -1.815095394849777222e-01 -1.896752417087554932e-01 1.336556579917669296e-02 2.905169874429702759e-02 -1.606441140174865723e-01 9.057724475860595703e-02 1.572226732969284058e-01 1.486827339977025986e-02 3.166439533233642578e-01 1.825640648603439331e-01 -6.676243245601654053e-02 -1.876925528049468994e-01 -2.086459100246429443e-01 -4.312660694122314453e-01 -2.484070211648941040e-01 5.635573714971542358e-02 3.963689878582954407e-02 1.770040094852447510e-01 9.137730300426483154e-02 -1.982159167528152466e-01 -3.000125102698802948e-02 -1.941768527030944824e-01 9.218297153711318970e-02 -1.201466470956802368e-01 -2.406736090779304504e-02 -1.497370656579732895e-02 2.861000299453735352e-01 2.126590013504028320e-01
-7.748018205165863037e-02 -1.259253323078155518e-01 2.699928730726242065e-02 -1.681095361709594727e-01 -2.491957843303680420e-01 7.115962356328964233e-02 9.103208780288696289e-02 -5.995558574795722961e-02 7.674094289541244507e-02 -3.280681371688842773e-02 1.988388970494270325e-02 -3.915511667728424072e-01 2.201831787824630737e-01 -3.912131860852241516e-02 2.951641082763671875e-01 -2.318856865167617798e-01 -2.966763377189636230e-01 -4.997479915618896484e-02 -1.222557276487350464e-01 2.196131460368633270e-02 2.838431000709533691e-01 3.518470525741577148e-01 -1.579172909259796143e-01 -9.790949523448944092e-03 -2.562827765941619873e-01 3.690825030207633972e-02 1.532618403434753418e-01 1.036158353090286255e-01 3.499716147780418396e-02 1.187981665134429932e-01 1.455493737012147903e-02 2.576248943805694580e-01
1.871741190552711487e-02 -1.785813570022583008e-01 1.329545974731445312e-01 -1.488704234361648560e-01 -2.964387536048889160e-01 -1.914028376340866089e-01 1.803209446370601654e-02 -2.250682115554809570e-01 7.963036000728607178e-02 -9.935727715492248535e-02 9.668809920549392700e-02 -1.476194411516189575e-01 1.766972392797470093e-01 3.187680244445800781e-01 6.607519835233688354e-02 -4.970744252204895020e-01 1.096060946583747864e-01 2.353722006082534790e-01 -1.815592646598815918e-01 1.504027098417282104e-01 8.230519294738769531e-02 1.072290167212486267e-01 -1.982462257146835327e-01 1.747027784585952759e-01 2.299133539199829102e-01 -1.866809464991092682e-02 -3.953433781862258911e-02 -1.156346797943115234e-01 7.291278336197137833e-03 1.892906799912452698e-02 7.416974753141403198e-02 -1.887902915477752686e-01
3.947133421897888184e-01 -4.315073043107986450e-02 -3.675255551934242249e-02 6.941880285739898682e-02 -6.995240598917007446e-02 -1.545549035072326660e-01 -6.540925800800323486e-02 2.502762526273727417e-02 -4.827870801091194153e-02 -1.617851853370666504e-01 1.810770630836486816e-01 -9.858095645904541016e-02 4.443604052066802979e-01 1.770390383899211884e-02 2.578035593032836914e-01 -3.129623830318450928e-01 -3.058040142059326172e-01 -1.566907390952110291e-02 4.431757330894470215e-02 1.464154273271560669e-01 -1.769006997346878052e-02 2.841048240661621094e-01 3.638641163706779480e-02 -4.823287483304738998e-03 -1.382951438426971436e-01 1.769067719578742981e-02 2.886225283145904541e-01 1.889696903526782990e-02 2.532816529273986816e-01 -5.823589395731687546e-03 -2.326611429452896118e-02 4.393183812499046326e-02
2.100826948881149292e-01 6.931380182504653931e-02 3.082455098628997803e-01 3.032089956104755402e-02 -3.526395857334136963e-01 -1.101851463317871094e-01 2.645557820796966553e-01 -1.696241199970245361e-01 7.320415228605270386e-02 -1.333992779254913330e-01 -3.699274957180023193e-01 -1.754335463047027588e-01 2.239302098751068115e-01 1.038892269134521484e-01 1.247442215681076050e-01 -2.035029977560043335e-01 -1.753449738025665283e-01 7.897684350609779358e-03 -6.375279277563095093e-02 6.272403895854949951e-02 -5.381235480308532715e-02 2.788946628570556641e-01 1.826067417860031128e-01 1.052302420139312744e-01 -1.327488720417022705e-01 -1.809787750244140625e-01 9.609767794609069824e-02 -2.938606031239032745e-02 -2.362918853759765625e-01 -5.103525519371032715e-02 1.610458344221115112e-01 -4.926530644297599792e-02
2.382105886936187744e-01 -1.463828086853027344e-01 -4.197014495730400085e-02 -1.379561722278594971e-01 -1.268634200096130371e-01 -6.866842508316040039e-02 2.423815429210662842e-01 -7.235315442085266113e-02 -2.929303236305713654e-02 3.080254197120666504e-01 -1.628528535366058350e-02 -1.306654065847396851e-01 5.715637207031250000e-01 1.565737463533878326e-02 2.166689187288284302e-01 -1.618063747882843018e-01 2.684104442596435547e-02 -2.939727008342742920e-01 -2.224357873201370239e-01 1.671631634235382080e-01 -6.691306829452514648e-02 1.680170595645904541e-01 8.983105421066284180e-02 -6.964883208274841309e-02 -8.314078301191329956e-02 7.359477132558822632e-02 1.050266344100236893e-02 4.815445467829704285e-02 1.491956226527690887e-02 -2.350312471389770508e-01 -1.458469331264495850e-01 3.777484595775604248e-02
1.248787641525268555e-01 2.405934631824493408e-01 9.748446941375732422e-02 -1.586335003376007080e-01 8.599146455526351929e-02 1.591733423992991447e-03 7.914023846387863159e-02 6.150053441524505615e-02 7.047474384307861328e-02 2.560446783900260925e-02 7.432803977280855179e-03 -2.545874118804931641e-01 2.573544681072235107e-01 1.935720741748809814e-01 -7.003503292798995972e-02 -2.507700920104980469e-01 -2.021993696689605713e-01 5.633097141981124878e-02 -2.722922526299953461e-02 1.158305928111076355e-01 2.431329190731048584e-01 1.341395527124404907e-01 -3.284157216548919678e-01 -9.406464546918869019e-02 -1.364489942789077759e-01 -1.241880804300308228e-01 2.611202299594879150e-01 1.319221109151840210e-01 -3.504255712032318115e-01 -2.112815827131271362e-01 -2.993990480899810791e-01 -6.075724214315414429e-02
3.009234741330146790e-02 1.182153001427650452e-01 2.957932837307453156e-02 1.445094239898025990e-03 -5.640635266900062561e-02 1.053990796208381653e-02 -2.689937362447381020e-03 -1.296867132186889648e-01 2.189171463251113892e-01 -9.403418749570846558e-02 2.756665647029876709e-01 1.958276629447937012e-01 3.940748572349548340e-01 1.921865940093994141e-01 2.078203558921813965e-01 -5.788011103868484497e-02 -2.570946216583251953e-01 -7.028832286596298218e-02 -9.401741623878479004e-02 1.270910352468490601e-01 2.041275799274444580e-01 -1.192685365676879883e-01 -2.947872877120971680e-01 -1.180368661880493164e-01 1.119856815785169601e-02 1.213641539216041565e-01 3.015591800212860107e-01 1.402320805937051773e-03 -3.205054402351379395e-01 7.356912642717361450e-02 1.457415372133255005e-01 -2.575266361236572266e-01
-1.259673386812210083e-01 1.592477262020111084e-01 -6.953348219394683838e-02 -1.183559671044349670e-01 -1.044415235519409180e-01 -7.506390102207660675e-03 1.267606019973754883e-01 1.250870525836944580e-01 2.972044348716735840e-01 -9.872823208570480347e-02 1.045685037970542908e-01 1.351704746484756470e-01 3.097579777240753174e-01 -3.655988955870270729e-03 2.245945483446121216e-01 -3.691181838512420654e-01 -1.289718598127365112e-01 -2.194511145353317261e-01 -2.429951727390289307e-01 1.609799265861511230e-01 -1.939985528588294983e-02 -6.402439624071121216e-02 -7.945616543292999268e-02 1.688815653324127197e-02 -1.030333414673805237e-01 1.844784170389175415e-01 9.251759201288223267e-02 3.506944281980395317e-03 -1.079098060727119446e-01 -3.080289959907531738e-01 3.952403664588928223e-01 1.025835499167442322e-01
3.224822282791137695e-01 9.429958462715148926e-02 3.077154457569122314e-01 -8.309381455183029175e-02 -2.693627178668975830e-01 -1.596172600984573364e-01 1.883471906185150146e-01 2.025647908449172974e-01 8.971911668777465820e-02 2.595774829387664795e-01 1.048259362578392029e-01 1.213083341717720032e-01 7.230243831872940063e-02 1.456677466630935669e-01 8.990774303674697876e-02 -1.835977137088775635e-01 -1.270742118358612061e-01 -4.809088632464408875e-02 -3.180660307407379150e-01 1.771620241925120354e-03 1.272952109575271606e-01 2.658156156539916992e-01 -8.944703638553619385e-02 -1.448576897382736206e-01 -2.244624774903059006e-03 -8.118905872106552124e-02 1.814534366130828857e-01 2.177633494138717651e-01 -1.198182255029678345e-01 -1.416719704866409302e-01 9.604874253273010254e-02 -2.748342156410217285e-01
-1.279125805012881756e-03 1.268785893917083740e-01 1.240745186805725098e-01 -1.389363706111907959e-01 -6.749696284532546997e-02 1.464848369359970093e-01 -1.005660891532897949e-01 7.503868639469146729e-02 1.535472869873046875e-01 -9.834975004196166992e-03 -5.500293895602226257e-02 -2.353915423154830933e-01 1.379296630620956421e-01 1.428123414516448975e-01 -6.172585487365722656e-02 -1.701131761074066162e-01 -1.597800254821777344e-01 -3.171685934066772461e-01 -2.142274975776672363e-01 2.218354940414428711e-01 2.989628612995147705e-01 2.533469796180725098e-01 1.362778097391128540e-01 -3.770323842763900757e-02 -4.278255403041839600e-01 -9.082044661045074463e-02 1.227026134729385376e-01 1.662511378526687622e-01 -2.379843443632125854e-01 -2.166920155286788940e-01 8.936593681573867798e-02 1.132457628846168518e-01
2.601350843906402588e-01 1.204332560300827026e-01 2.199781686067581177e-01 -2.163018584251403809e-01 -1.137859225273132324e-01 -4.373693466186523438e-02 3.020817637443542480e-01 1.438477784395217896e-01 -7.595634460449218750e-02 1.097392290830612183e-01 1.171421781182289124e-01 1.898544281721115112e-02 8.020813763141632080e-02 5.405015870928764343e-02 2.648478746414184570e-01 -2.860693335533142090e-01 -2.560921311378479004e-01 4.803060740232467651e-02 -2.487847954034805298e-01 1.573482006788253784e-01 6.644042581319808960e-02 2.175744771957397461e-01 -1.070437803864479065e-01 1.070612147450447083e-01 1.166348233819007874e-01 -2.621071934700012207e-01 3.196018561720848083e-02 7.017678581178188324e-04 6.426829099655151367e-02 -4.870118573307991028e-02 1.461461931467056274e-01 -4.027537703514099121e-01
-5.781779997050762177e-03 2.808437347412109375e-01 7.833135128021240234e-02 4.913577064871788025e-02 -3.211530447006225586e-01 -4.059747979044914246e-02 1.861238926649093628e-01 -2.512452900409698486e-01 -6.548462808132171631e-02 4.320437833666801453e-02 -1.693463772535324097e-01 -1.412459760904312134e-01 3.186154961585998535e-01 3.801115751266479492e-01 1.864694207906723022e-01 -2.517668902873992920e-01 -8.659766614437103271e-02 1.293823774904012680e-02 -2.393158376216888428e-01 -2.412670478224754333e-02 2.240383923053741455e-01 3.784645348787307739e-02 -1.855220943689346313e-01 6.967668235301971436e-02 -3.187775015830993652e-01 7.482793927192687988e-02 -4.302439466118812561e-02 1.436424404382705688e-01 7.769891619682312012e-02 -2.544434182345867157e-02 -1.316590905189514160e-01 -3.011966496706008911e-02
-8.792956918478012085e-02 3.746377304196357727e-02 -2.190570533275604248e-02 -7.223289459943771362e-02 -2.551642358303070068e-01 5.138347670435905457e-02 -1.325571909546852112e-02 1.971462555229663849e-02 1.047533974051475525e-01 -1.240048408508300781e-01 1.388615071773529053e-01 1.831086426973342896e-01 5.240841507911682129e-01 2.666425406932830811e-01 -2.205371856689453125e-01 -1.234099939465522766e-01 -4.090359807014465332e-01 -1.713406443595886230e-01 -2.142247855663299561e-01 -1.204627677798271179e-01 1.363614946603775024e-01 -1.657343059778213501e-01 -2.495356276631355286e-02 -5.251136049628257751e-02 5.942822992801666260e-02 -2.948692254722118378e-02 -3.365667164325714111e-02 -2.225429518148303032e-03 -2.618994414806365967e-01 1.947354674339294434e-01 -4.971167817711830139e-02 8.382038772106170654e-02
-1.563898175954818726e-01 -1.683276146650314331e-01 6.084506213665008545e-02 -1.577337644994258881e-02 -2.628289759159088135e-01 -1.851822733879089355e-01 -1.075243577361106873e-01 -1.271245181560516357e-01 2.000372409820556641e-01 -1.933456808328628540e-01 1.971328109502792358e-01 -1.675147563219070435e-01 1.880505084991455078e-01 1.276491433382034302e-01 5.884607136249542236e-02 1.776606030762195587e-02 -1.346071660518646240e-01 1.793310791254043579e-01 -1.705167591571807861e-01 4.667218923568725586e-01 6.484568864107131958e-02 2.400862425565719604e-01 -2.058655768632888794e-01 -1.283882409334182739e-01 -2.294570952653884888e-01 -8.018946647644042969e-02 -7.316391170024871826e-02 1.848253160715103149e-01 -1.230899393558502197e-01 2.308787107467651367e-01 8.629690855741500854e-03 -1.654940545558929443e-01
-7.443127781152725220e-02 -2.292905896902084351e-01 2.207931876182556152e-01 8.423429727554321289e-02 -5.803595855832099915e-02 -3.483374789357185364e-02 -5.135725066065788269e-02 -1.770684272050857544e-01 2.014675587415695190e-01 3.072221279144287109e-01 -4.108419641852378845e-02 4.064767435193061829e-02 -3.342095762491226196e-02 2.835541367530822754e-01 1.765432506799697876e-01 -2.056009322404861450e-01 -3.645601570606231689e-01 -1.002081409096717834e-01 -1.541829556226730347e-01 1.911049783229827881e-01 1.846338063478469849e-01 2.316759377717971802e-01 -1.157636865973472595e-01 1.981257349252700806e-01 -1.683843880891799927e-01 -1.722770184278488159e-01 2.636834084987640381e-01 -1.028203144669532776e-01 -2.578641176223754883e-01 -5.616589263081550598e-02 2.958285436034202576e-02 -4.335457831621170044e-02
9.972089529037475586e-02 1.004747767001390457e-02 1.529501229524612427e-01 -3.366421461105346680e-01 -2.931641042232513428e-01 1.427371054887771606e-02 7.559354603290557861e-02 1.600896716117858887e-01 1.157515123486518860e-01 1.001568660140037537e-01 -2.060995995998382568e-01 4.777852073311805725e-02 4.599695503711700439e-01 1.044670194387435913e-01 5.596090480685234070e-02 -2.304799407720565796e-01 -1.694571040570735931e-02 -1.234914362430572510e-02 8.729992434382438660e-03 2.155783921480178833e-01 4.805723726749420166e-01 1.171084493398666382e-02 -2.241418138146400452e-02 1.715576858259737492e-03 9.131759405136108398e-02 -3.031895309686660767e-02 1.943862298503518105e-03 6.662715971469879150e-02 -1.143034324049949646e-01 1.131624728441238403e-01 -3.874430060386657715e-02 2.629788815975189209e-01
9.686230868101119995e-02 4.522710666060447693e-02 -4.799137637019157410e-02 7.999767363071441650e-02 -3.513390123844146729e-01 1.739352643489837646e-01 -2.990435957908630371e-01 -2.218767069280147552e-02 8.356354385614395142e-02 -2.021229416131973267e-01 1.146321967244148254e-01 1.843601465225219727e-01 3.552425205707550049e-01 8.738064765930175781e-02 1.205624863505363464e-01 -3.415098190307617188e-01 7.903938181698322296e-03 -3.760778009891510010e-01 -3.543603792786598206e-02 2.519835531711578369e-01 1.222643479704856873e-01 1.701846718788146973e-02 -2.332247346639633179e-01 -1.795403659343719482e-02 -2.332535088062286377e-01 7.068961858749389648e-02 1.237264052033424377e-01 1.822244562208652496e-02 -6.256161630153656006e-02 2.375266142189502716e-02 9.175917133688926697e-03 -1.431263238191604614e-01
-1.408872753381729126e-01 3.514797985553741455e-02 3.040508925914764404e-01 -1.262547671794891357e-01 -2.089521139860153198e-01 -5.739870294928550720e-02 -5.095703154802322388e-02 6.819991860538721085e-03 1.484710127115249634e-01 -1.813550293445587158e-01 1.578482836484909058e-01 -6.408400088548660278e-02 2.931683361530303955e-01 2.495449185371398926e-01 -3.629394620656967163e-02 -1.916483044624328613e-01 -2.327462285757064819e-01 1.233486905694007874e-01 -1.281089484691619873e-01 2.179509848356246948e-01 4.608111456036567688e-02 -3.853981196880340576e-02 8.974897861480712891e-02 -1.084487363696098328e-01 -9.053577482700347900e-02 -5.951683223247528076e-02 2.933747172355651855e-01 -4.660741090774536133e-01 -1.457819789648056030e-01 8.418513089418411255e-02 1.001957654953002930e-01 -2.014204859733581543e-01
3.732440769672393799e-01 -1.593793183565139771e-01 -6.658143550157546997e-02 -4.068143293261528015e-02 -2.369906902313232422e-01 -2.409931123256683350e-01 -5.082552880048751831e-02 -1.087723895907402039e-01 -5.796434730291366577e-02 -8.789052069187164307e-02 2.603201754391193390e-02 -6.108489260077476501e-02 5.030449628829956055e-01 -1.040533855557441711e-01 2.826975286006927490e-01 -1.669100522994995117e-01 -2.926182150840759277e-01 -3.839100897312164307e-02 -2.187412977218627930e-01 8.694333583116531372e-02 2.071239287033677101e-03 1.406433135271072388e-01 -1.352488845586776733e-01 -2.703202655538916588e-03 -9.507559239864349365e-02 5.953813716769218445e-02 1.486447155475616455e-01 -1.818957366049289703e-02 2.522746920585632324e-01 1.049560829997062683e-01 -5.658639594912528992e-03 -1.519837379455566406e-01
-1.175959855318069458e-01 2.362499982118606567e-01 2.897426486015319824e-01 -1.235329508781433105e-01 -3.692607954144477844e-02 -2.180594392120838165e-02 8.915093541145324707e-02 -4.490897431969642639e-02 -2.200260496465489268e-04 -1.271671056747436523e-01 4.087794944643974304e-02 -1.184240654110908508e-01 2.949762642383575439e-01 1.679463535547256470e-01 -5.370983108878135681e-02 -5.093431845307350159e-02 -3.899564743041992188e-01 -1.838010698556900024e-01 -2.848847508430480957e-01 4.276594817638397217e-01 -1.204573661088943481e-01 1.651367843151092529e-01 -4.837923124432563782e-02 1.022334843873977661e-01 2.286264747381210327e-01 3.468571603298187256e-02 -1.553468704223632812e-01 1.300075352191925049e-01 -1.520007103681564331e-01 -1.892535090446472168e-01 6.554110348224639893e-02 -6.768911331892013550e-02
4.293211549520492554e-02 -6.083897128701210022e-02 1.502267420291900635e-01 -3.161715865135192871e-01 -1.836119741201400757e-01 1.422277539968490601e-01 3.758322447538375854e-02 4.542903974652290344e-02 1.760728210210800171e-01 2.349461801350116730e-02 -1.659761816263198853e-01 -6.372153013944625854e-02 4.700945615768432617e-01 -4.518032446503639221e-02 1.766272783279418945e-01 -2.694550454616546631e-01 -1.378734558820724487e-01 3.240688517689704895e-02 1.623860932886600494e-02 2.925647497177124023e-01 3.609233498573303223e-01 1.181690692901611328e-01 -1.177722588181495667e-01 1.418017596006393433e-01 7.719055563211441040e-02 -1.204958744347095490e-02 -8.376538008451461792e-02 1.372660249471664429e-01 -2.009258717298507690e-01 1.914583146572113037e-02 -1.476182192564010620e-01 2.142267972230911255e-01
1.786031574010848999e-01 7.274531293660402298e-03 -1.464884821325540543e-02 -2.360727339982986450e-01 1.589768752455711365e-02 -9.447041898965835571e-02 3.773132860660552979e-01 -1.760290265083312988e-01 -1.938146352767944336e-02 1.975076347589492798e-01 -2.095560580492019653e-01 -1.485804617404937744e-01 4.232608377933502197e-01 1.095096617937088013e-01 2.773884683847427368e-02 -1.322123408317565918e-01 -1.505484431982040405e-01 -1.255993843078613281e-01 -1.919735819101333618e-01 2.548727095127105713e-01 -9.341254830360412598e-02 2.138738930225372314e-01 -1.358101218938827515e-01 1.785865724086761475e-01 -1.693556159734725952e-01 1.408897787332534790e-01 -7.908859103918075562e-02 -1.713674664497375488e-01 8.241011761128902435e-03 -2.720043659210205078e-01 -1.067109256982803345e-01 -1.238924730569124222e-02
-2.032897993922233582e-02 8.246533572673797607e-02 1.003230828791856766e-02 2.165328860282897949e-01 -1.294564008712768555e-01 -2.200217247009277344e-01 -8.673479408025741577e-02 -1.157356146723031998e-02 2.991633117198944092e-01 2.235147655010223389e-01 3.529934957623481750e-02 -2.001287043094635010e-02 5.066356435418128967e-02 3.166136443614959717e-01 5.478184297680854797e-02 -1.308621913194656372e-01 -3.073707520961761475e-01 8.370175212621688843e-02 -2.862595617771148682e-01 1.657649278640747070e-01 3.071766197681427002e-01 3.612347245216369629e-01 5.421005189418792725e-02 7.931946218013763428e-02 2.036711424589157104e-01 -1.753126233816146851e-01 9.129375964403152466e-02 7.570832967758178711e-02 -6.744849681854248047e-02 -1.647397726774215698e-01 -2.143942564725875854e-01 3.610155778005719185e-03
-1.673560440540313721e-01 -1.990904659032821655e-01 1.080700382590293884e-01 -2.067994028329849243e-01 -1.197762042284011841e-01 2.744379341602325439e-01 -9.473725408315658569e-02 -7.817677408456802368e-02 2.692444026470184326e-01 -6.957454141229391098e-03 -1.346012353897094727e-01 3.846145002171397209e-03 3.425948023796081543e-01 -9.142836928367614746e-02 1.274097263813018799e-01 -1.146189421415328979e-01 -2.479986101388931274e-01 8.278259634971618652e-02 -1.206204369664192200e-01 2.782691717147827148e-01 1.379027962684631348e-01 4.039818346500396729e-01 -2.901457436382770538e-02 -1.628693789243698120e-01 -4.985995218157768250e-02 -7.618794590234756470e-02 2.007252126932144165e-01 2.110769748687744141e-01 -9.230565279722213745e-03 2.517489790916442871e-01 -2.722990326583385468e-02 -1.100361905992031097e-02
-2.823385894298553467e-01 -3.871501237154006958e-02 1.935974210500717163e-01 1.193813830614089966e-01 -2.312024496495723724e-02 5.086693912744522095e-03 1.945396512746810913e-01 -1.199239790439605713e-01 2.561788260936737061e-01 -3.752709552645683289e-02 -1.201480701565742493e-01 -6.114061921834945679e-02 1.350957006216049194e-01 9.327332675457000732e-02 -1.996685862541198730e-01 -3.268942236900329590e-01 -1.648275703191757202e-01 -1.781696081161499023e-01 -9.474413841962814331e-02 8.745396882295608521e-02 1.897873431444168091e-01 1.182944551110267639e-01 -1.501553039997816086e-02 -2.700611017644405365e-02 5.181194096803665161e-02 2.197881229221820831e-02 4.077441394329071045e-01 2.844279110431671143e-01 7.953581213951110840e-02 -9.033320844173431396e-02 -3.504436910152435303e-01 -2.031131088733673096e-01
1.454904228448867798e-01 1.903114765882492065e-01 1.938360184431076050e-01 8.492503315210342407e-02 -1.289696991443634033e-02 4.668417945504188538e-02 -3.315284103155136108e-02 1.223481371998786926e-01 1.691383570432662964e-01 1.394775062799453735e-01 4.560936614871025085e-02 -1.281454563140869141e-01 5.023816227912902832e-01 2.451308220624923706e-01 1.281593739986419678e-01 -2.273437529802322388e-01 -1.183925569057464600e-02 -2.427180856466293335e-01 4.596387594938278198e-02 4.679678678512573242e-01 -2.091749943792819977e-02 -2.518822625279426575e-02 1.313359439373016357e-01 4.646170511841773987e-02 5.664809048175811768e-02 1.238125041127204895e-01 -1.468351334333419800e-01 6.445868313312530518e-02 -8.536909520626068115e-02 -2.371384203433990479e-01 1.375234127044677734e-01 -7.027211040258407593e-02
-1.414982825517654419e-01 8.225208520889282227e-02 -2.836271822452545166e-01 -5.533044412732124329e-02 -1.898287385702133179e-01 -1.657494157552719116e-01 9.289947338402271271e-03 -6.558901071548461914e-02 -1.242333799600601196e-01 -1.986731439828872681e-01 -1.965494640171527863e-02 -1.652664393186569214e-01 1.906611621379852295e-01 1.215554773807525635e-01 8.363837748765945435e-02 -2.531392872333526611e-01 -4.156790077686309814e-01 2.067808657884597778e-01 -4.166179597377777100e-01 9.209115803241729736e-02 -1.520994864404201508e-02 4.594794288277626038e-02 -2.644296586513519287e-01 8.987233787775039673e-02 -2.239032089710235596e-01 -1.769049614667892456e-01 4.973045364022254944e-02 -3.725896775722503662e-02 -6.876023113727569580e-02 -1.788898110389709473e-01 1.192279830574989319e-01 -5.318681523203849792e-02
-8.108828216791152954e-02 -2.583694159984588623e-01 -5.882779369130730629e-04 -8.688778430223464966e-02 -1.225636526942253113e-01 -8.683860301971435547e-02 2.610929496586322784e-02 -5.266186222434043884e-02 6.511598359793424606e-03 2.024791538715362549e-01 1.165291592478752136e-01 -1.629553884267807007e-01 2.265435308218002319e-01 3.384546637535095215e-01 3.143271058797836304e-02 -1.655960083007812500e-01 8.803581446409225464e-02 1.451483517885208130e-01 -2.243761718273162842e-01 1.920329928398132324e-01 2.026914805173873901e-01 3.708376586437225342e-01 -2.181380242109298706e-01 -1.555951032787561417e-02 3.395171165466308594e-01 -3.099804744124412537e-02 9.294032305479049683e-02 1.307104825973510742e-01 -2.099391520023345947e-01 1.856050081551074982e-02 2.519536316394805908e-01 -1.591199487447738647e-01
5.467849597334861755e-02 1.650682091712951660e-01 -2.134868353605270386e-01 -1.555602718144655228e-02 -4.200059175491333008e-01 2.040523886680603027e-01 1.438867449760437012e-01 5.610647797584533691e-02 5.507205054163932800e-02 -2.380151599645614624e-01 1.879880577325820923e-02 -8.027637749910354614e-02 3.587867915630340576e-01 1.882091015577316284e-01 6.734573841094970703e-02 -3.487711548805236816e-01 -9.346198290586471558e-02 -1.892554461956024170e-01 1.924947649240493774e-02 6.070359051227569580e-02 -3.705802932381629944e-02 1.571485102176666260e-01 -2.612250298261642456e-02 -6.768120080232620239e-02 -3.041052520275115967e-01 3.970948606729507446e-02 5.023419484496116638e-02 2.578818798065185547e-01 -5.710289254784584045e-02 2.464358657598495483e-01 -1.231392323970794678e-01 -5.534231662750244141e-02
-3.717853501439094543e-02 -1.674046963453292847e-01 1.245378479361534119e-01 -2.275984883308410645e-01 -2.772948332130908966e-02 -2.312380373477935791e-01 2.357878834009170532e-01 4.222983121871948242e-02 1.180827692151069641e-01 1.085694208741188049e-01 4.331501573324203491e-02 -2.271368950605392456e-01 4.983453452587127686e-01 -1.179334614425897598e-02 9.436403959989547729e-02 -4.329609870910644531e-01 -2.880310826003551483e-02 1.526202410459518433e-01 1.921464689075946808e-02 1.375027000904083252e-01 -9.976314008235931396e-02 1.075302436947822571e-01 -3.413059115409851074e-01 7.843560539186000824e-03 -1.942718178033828735e-01 -3.850691765546798706e-02 1.052539572119712830e-01 3.537132963538169861e-02 -3.825465217232704163e-02 3.361131250858306885e-02 -1.471944600343704224e-01 -1.016842126846313477e-01
1.619498133659362793e-01 2.447449713945388794e-01 1.056576520204544067e-01 -7.585588842630386353e-02 -2.051487937569618225e-02 2.184645039960741997e-03 -2.000818848609924316e-01 1.121405735611915588e-01 7.998617738485336304e-02 5.732613056898117065e-02 -3.409906104207038879e-02 -2.963281422853469849e-02 4.073787033557891846e-01 2.961350977420806885e-01 2.651873528957366943e-01 -1.711027175188064575e-01 -2.991439215838909149e-02 -2.007140368223190308e-01 -1.036942526698112488e-01 4.594675302505493164e-01 -1.777507513761520386e-01 7.101702690124511719e-02 9.485599398612976074e-02 -6.731978058815002441e-02 1.039313301444053650e-01 1.768252700567245483e-01 -1.427897214889526367e-01 1.359478533267974854e-01 -6.507150828838348389e-02 -2.139164805412292480e-01 1.821937561035156250e-01 4.001250490546226501e-02
-1.441195458173751831e-01 -1.910136081278324127e-03 1.873873770236968994e-01 -1.623336523771286011e-01 5.666850600391626358e-03 3.099076747894287109e-01 1.597602516412734985e-01 -1.213339250534772873e-02 8.413621038198471069e-02 2.218425720930099487e-01 -1.604624390602111816e-01 -1.255559623241424561e-01 3.518210947513580322e-01 3.627748191356658936e-01 -1.700659394264221191e-01 -1.604798436164855957e-01 -2.358895242214202881e-01 -1.318491995334625244e-01 1.504233330488204956e-01 3.773101568222045898e-01 2.583656609058380127e-01 5.608388036489486694e-02 1.303351819515228271e-01 -1.474700286053121090e-03 -9.971557185053825378e-03 -1.786148399114608765e-01 8.353123068809509277e-02 4.982037097215652466e-02 8.228529244661331177e-03 -2.645924501121044159e-02 -8.196935802698135376e-02 1.195566207170486450e-01
-2.767252027988433838e-01 8.091814815998077393e-02 1.108643691986799240e-02 -1.090688258409500122e-01 -2.370816469192504883e-01 -2.366769164800643921e-01 1.283969283103942871e-01 1.065520122647285461e-01 1.666309982538223267e-01 1.080761402845382690e-01 -1.833590567111968994e-01 1.067575439810752869e-02 2.291276752948760986e-01 2.571139037609100342e-01 -2.418729364871978760e-01 -3.127803802490234375e-01 -1.908774524927139282e-01 -3.540656268596649170e-01 -1.796612888574600220e-01 4.307224974036216736e-02 -1.809268444776535034e-01 5.331975966691970825e-02 -1.207490935921669006e-01 -2.141672819852828979e-01 9.771452099084854126e-02 -5.331142991781234741e-02 8.095122873783111572e-02 -2.930799424648284912e-01 -1.207913234829902649e-01 -7.218133658170700073e-03 7.097918540239334106e-02 1.400881912559270859e-02
5.241110548377037048e-02 -1.948266476392745972e-01 2.467799745500087738e-02 -9.256342798471450806e-02 -6.208600848913192749e-02 -4.171018302440643311e-02 2.908669710159301758e-01 1.967875510454177856e-01 1.594226434826850891e-02 -2.647827938199043274e-02 9.330040961503982544e-02 -2.165750861167907715e-01 4.479790925979614258e-01 2.682735323905944824e-01 -7.330841571092605591e-02 -1.492390334606170654e-01 -3.000355362892150879e-01 1.776113808155059814e-01 -2.292321026325225830e-01 4.244350711815059185e-04 -9.265246987342834473e-02 -1.033644005656242371e-01 2.776338718831539154e-02 2.086899802088737488e-02 -4.923775419592857361e-02 -2.678801715373992920e-01 2.554211318492889404e-01 1.569512486457824707e-01 -2.243010401725769043e-01 1.451611220836639404e-01 -1.823390573263168335e-01 3.240951150655746460e-02
-4.522143863141536713e-03 -1.722099483013153076e-01 2.519797086715698242e-01 -2.580481469631195068e-01 -2.212103456258773804e-01 5.050438269972801208e-02 2.431799322366714478e-01 7.097756862640380859e-02 7.240185886621475220e-02 1.903232038021087646e-01 4.155582934617996216e-02 6.206659134477376938e-03 3.578747212886810303e-01 1.133248805999755859e-01 4.112078621983528137e-02 -4.168083369731903076e-01 -3.011796250939369202e-02 2.187196016311645508e-01 -1.004599705338478088e-01 1.555135399103164673e-01 3.006295263767242432e-01 1.790696233510971069e-01 -1.818420886993408203e-01 1.717785489745438099e-03 2.103571891784667969e-01 7.450225949287414551e-02 -1.959722489118576050e-01 1.042844653129577637e-01 7.322640717029571533e-02 9.963749349117279053e-02 -1.074663996696472168e-01 -2.364447899162769318e-02
-1.717781126499176025e-01 4.934338107705116272e-02 3.572286665439605713e-02 -1.230015680193901062e-01 -1.760481446981430054e-01 -8.320173621177673340e-02 -2.566927671432495117e-01 1.784319616854190826e-02 1.246807649731636047e-01 -1.782420724630355835e-01 7.796534150838851929e-02 1.305606812238693237e-01 3.136938214302062988e-01 4.665553197264671326e-02 -1.775779426097869873e-01 -3.157472312450408936e-01 -2.631778419017791748e-01 -2.837501466274261475e-01 -3.121728897094726562e-01 1.607724279165267944e-01 -1.895809918642044067e-01 2.774389088153839111e-01 -6.613672012463212013e-04 9.184895455837249756e-02 -1.387145221233367920e-01 -9.231965243816375732e-02 -3.437903523445129395e-02 -7.901622354984283447e-02 -3.218462765216827393e-01 -2.335163950920104980e-02 8.498051762580871582e-02 6.563219428062438965e-02
-1.209487169981002808e-01 1.958672106266021729e-01 1.232037618756294250e-01 5.609348416328430176e-02 -6.714238971471786499e-02 -4.010303616523742676e-01 2.772439420223236084e-01 1.119774766266345978e-02 2.184883356094360352e-01 1.657059341669082642e-01 7.154209911823272705e-02 -5.699579790234565735e-02 2.364774048328399658e-01 1.762038618326187134e-01 4.438411910086870193e-03 -8.484567701816558838e-02 -1.223713532090187073e-01 -2.260559797286987305e-01 -3.715110197663307190e-02 9.922759234905242920e-02 -1.234278231859207153e-01 2.210996448993682861e-01 2.294543683528900146e-01 1.896679103374481201e-01 -1.096141189336776733e-01 -3.144469559192657471e-01 3.286679387092590332e-01 -6.398149579763412476e-02 4.937181249260902405e-02 -2.076434195041656494e-01 9.979563951492309570e-02 -6.509883329272270203e-03
-9.147778898477554321e-02 8.283420652151107788e-02 3.659364283084869385e-01 -1.377014368772506714e-01 1.400032192468643188e-01 3.529491424560546875e-01 -1.243709493428468704e-02 5.306962877511978149e-02 1.650146543979644775e-01 -2.625112654641270638e-03 -7.326930016279220581e-02 -2.606798522174358368e-02 4.179312288761138916e-01 -1.527430862188339233e-01 2.517936192452907562e-02 -2.421758919954299927e-01 -2.143514342606067657e-02 -1.519190669059753418e-01 -2.337773293256759644e-01 2.606324851512908936e-01 1.441605985164642334e-01 2.890099585056304932e-01 -1.199220791459083557e-01 3.852100577205419540e-03 -1.451028510928153992e-02 9.801349788904190063e-02 2.122734785079956055e-01 3.075314871966838837e-02 -2.548819035291671753e-02 1.609882414340972900e-01 -2.104640454053878784e-01 -5.176146700978279114e-02
2.522259764373302460e-02 -1.066367141902446747e-02 -2.904327772557735443e-02 8.763061463832855225e-02 -1.908638179302215576e-01 -1.515129953622817993e-01 5.605268850922584534e-02 -1.160736605525016785e-01 2.173439860343933105e-01 -1.402765661478042603e-01 1.330346912145614624e-01 -4.421523958444595337e-02 3.842549026012420654e-01 2.539223134517669678e-01 -7.699449360370635986e-02 3.080752119421958923e-02 -2.063461691141128540e-01 -3.716325461864471436e-01 -1.789925247430801392e-01 1.667571961879730225e-01 3.740788996219635010e-01 2.403206527233123779e-01 6.104199960827827454e-02 2.993443012237548828e-01 -1.359634697437286377e-01 1.035531237721443176e-01 -8.386166393756866455e-02 1.630131006240844727e-01 -5.807239189743995667e-02 -2.947509102523326874e-02 8.854377269744873047e-02 5.194051191210746765e-02
-2.997063398361206055e-01 1.768988184630870819e-02 3.655410557985305786e-02 -2.238714396953582764e-01 -2.451004274189472198e-02 1.656649112701416016e-01 6.644669920206069946e-02 -2.592352218925952911e-02 -1.577902771532535553e-02 -1.341719329357147217e-01 1.549731101840734482e-02 1.042447984218597412e-01 3.740712404251098633e-01 1.708301007747650146e-01 -1.145088821649551392e-01 -1.348777711391448975e-01 -3.312580883502960205e-01 -2.919685244560241699e-01 -2.041471600532531738e-01 1.107086762785911560e-01 5.432583764195442200e-02 2.878621816635131836e-01 9.218226373195648193e-02 -4.732263833284378052e-02 -3.393983542919158936e-01 -1.520383358001708984e-01 -1.630641669034957886e-01 1.087569743394851685e-01 -1.836221367120742798e-01 -1.434798538684844971e-01 5.343012139201164246e-02 1.271014213562011719e-01
1.169110983610153198e-01 5.384566634893417358e-02 2.572121322154998779e-01 7.696044445037841797e-02 4.818427562713623047e-02 -8.245629072189331055e-02 1.965581774711608887e-01 -1.140202283859252930e-01 2.261887490749359131e-01 -3.941095173358917236e-01 3.198428153991699219e-01 4.564886540174484253e-02 4.646281003952026367e-01 -1.540463324636220932e-02 1.044072508811950684e-01 -1.857521086931228638e-01 -4.979913309216499329e-02 -3.482551574707031250e-01 -1.589805781841278076e-01 2.147019058465957642e-01 -5.184735730290412903e-02 5.430434271693229675e-02 1.904768496751785278e-02 -1.738829016685485840e-01 4.563383013010025024e-02 -7.343053072690963745e-02 8.570230565965175629e-03 8.463440090417861938e-02 3.364609321579337120e-03 -9.943766891956329346e-02 1.490890085697174072e-01 8.785768877714872360e-04
-5.291836336255073547e-02 1.318973451852798462e-01 9.811955690383911133e-02 -1.122219115495681763e-02 -3.386475741863250732e-01 2.674765139818191528e-02 -4.455843940377235413e-02 -1.462150216102600098e-01 2.507352828979492188e-02 -9.407413750886917114e-02 -1.365290954709053040e-04 -9.500368684530258179e-02 1.238992959260940552e-01 7.858469337224960327e-02 1.059496104717254639e-01 -2.773314118385314941e-01 -1.126295104622840881e-01 -5.265799760818481445e-01 3.223330900073051453e-02 4.471783936023712158e-01 1.438685953617095947e-01 1.613591238856315613e-02 6.836982816457748413e-02 -3.081284165382385254e-01 -1.002125144004821777e-01 7.221785932779312134e-02 4.494735226035118103e-02 -4.526475071907043457e-02 -9.603574872016906738e-02 1.471536308526992798e-01 -1.741947084665298462e-01 -1.049517840147018433e-01
-7.352055609226226807e-02 1.558602601289749146e-01 -7.768698036670684814e-02 -3.778522089123725891e-02 1.207085698843002319e-01 1.821656227111816406e-01 -6.958119571208953857e-03 -7.541642338037490845e-02 1.239897981286048889e-01 1.255150735378265381e-01 -5.917337164282798767e-02 1.271937489509582520e-01 5.430349111557006836e-01 2.523007094860076904e-01 5.962923169136047363e-02 -2.315890192985534668e-01 -2.576872706413269043e-01 6.816311180591583252e-02 -3.393927961587905884e-02 2.704546749591827393e-01 2.840376645326614380e-02 1.714400947093963623e-01 -2.373971790075302124e-01 -1.534337103366851807e-01 -5.730170756578445435e-02 1.848081350326538086e-01 1.589039154350757599e-02 6.036654487252235413e-02 2.432194054126739502e-01 2.911678329110145569e-02 -1.447991095483303070e-02 -2.929469943046569824e-01
7.521589100360870361e-02 8.212982118129730225e-02 -9.970295429229736328e-02 -1.346175819635391235e-01 -5.252648517489433289e-02 -1.375381052494049072e-01 3.696383237838745117e-01 -4.282820969820022583e-02 -2.867413684725761414e-02 6.208149716258049011e-02 -3.250308707356452942e-02 -3.625329583883285522e-02 5.466339588165283203e-01 -3.764099627733230591e-02 3.149447739124298096e-01 -4.210672080516815186e-01 -5.745141580700874329e-02 4.021783173084259033e-02 -2.308453246951103210e-02 6.988352537155151367e-02 4.225592687726020813e-02 1.912932395935058594e-01 -2.400891929864883423e-01 6.752138584852218628e-02 -4.276962578296661377e-02 -4.344027116894721985e-02 -1.161693781614303589e-01 -3.584581241011619568e-02 6.095619127154350281e-02 2.778646647930145264e-01 6.941828131675720215e-02 2.183231525123119354e-02
-4.307545721530914307e-02 9.195698052644729614e-02 -1.499139070510864258e-01 -2.472665160894393921e-01 -2.959271967411041260e-01 9.196850657463073730e-02 2.391397207975387573e-01 2.653596401214599609e-01 2.835437059402465820e-01 -9.245803952217102051e-02 3.068995475769042969e-01 2.701174281537532806e-02 2.915919423103332520e-01 2.008703947067260742e-01 -6.952634453773498535e-02 -2.050614655017852783e-01 -1.724102795124053955e-01 -1.446054279804229736e-01 -3.599252998828887939e-01 1.085710376501083374e-01 3.283493919298052788e-03 -1.122720092535018921e-01 5.503052100539207458e-02 7.582627236843109131e-02 -4.474413394927978516e-02 2.870770171284675598e-02 4.913784563541412354e-02 -3.853882104158401489e-02 1.214081645011901855e-01 -1.513394527137279510e-02 3.014760315418243408e-01 1.926300860941410065e-02
1.402207314968109131e-01 2.294924110174179077e-01 3.305277554318308830e-03 2.671582438051700592e-02 -2.028286904096603394e-01 -7.419775426387786865e-02 8.268880844116210938e-02 1.118240784853696823e-02 4.725247621536254883e-02 -1.223149970173835754e-01 1.992124617099761963e-01 -8.314690738916397095e-02 4.672265946865081787e-01 3.423434793949127197e-01 1.252874881029129028e-01 4.976550117135047913e-02 -3.325249254703521729e-01 -3.139794170856475830e-01 -1.231325194239616394e-01 1.599671095609664917e-01 4.324808716773986816e-03 7.706545293331146240e-02 9.459991753101348877e-02 -2.743074893951416016e-01 4.324174672365188599e-02 -2.210661396384239197e-02 -1.390029191970825195e-01 -1.784965693950653076e-01 -9.058243781328201294e-02 1.269575357437133789e-01 1.864602565765380859e-01 5.641549453139305115e-02
1.818334013223648071e-01 9.961697459220886230e-02 -5.908894166350364685e-02 -1.113411709666252136e-01 -1.821925938129425049e-01 -4.030567109584808350e-01 2.099856585264205933e-01 -8.895689994096755981e-02 1.058891564607620239e-01 -1.305348426103591919e-01 8.130944520235061646e-02 -9.573911130428314209e-02 3.666963279247283936e-01 6.914447993040084839e-02 1.149264648556709290e-01 -1.253299266099929810e-01 -1.656232476234436035e-01 1.769807636737823486e-01 -5.842473357915878296e-02 3.896059989929199219e-01 6.557829678058624268e-02 -6.705073267221450806e-02 3.103819489479064941e-01 7.480246573686599731e-02 -7.263899594545364380e-02 1.508566439151763916e-01 1.118765547871589661e-01 1.506526470184326172e-01 2.588743269443511963e-01 1.305032968521118164e-01 -3.403662890195846558e-02 -9.020131081342697144e-02
5.043553560972213745e-02 9.154724329710006714e-02 -4.016939923167228699e-02 1.877412647008895874e-01 -2.188085019588470459e-01 -4.784635826945304871e-02 -2.143334746360778809e-01 -7.226385176181793213e-02 4.420788884162902832e-01 -6.531964987516403198e-02 1.367877721786499023e-01 -8.646970242261886597e-02 3.875768184661865234e-01 9.064473956823348999e-02 -4.133861884474754333e-02 -7.856046408414840698e-02 -1.896600984036922455e-02 -1.547598689794540405e-01 -1.359860152006149292e-01 3.910861015319824219e-01 1.575013697147369385e-01 3.287172019481658936e-01 1.258349418640136719e-01 1.970771253108978271e-01 -1.408390793949365616e-02 -1.252265274524688721e-01 -1.966003477573394775e-01 -2.189307473599910736e-02 3.068667836487293243e-03 -8.662239462137222290e-02 1.132958382368087769e-01 -6.349280942231416702e-03
1.043379399925470352e-02 2.320404052734375000e-01 8.126579225063323975e-02 -4.638226702809333801e-02 -3.196887671947479248e-01 2.020993381738662720e-01 7.088226824998855591e-02 -1.009119972586631775e-01 2.088645696640014648e-01 6.983892619609832764e-02 -3.284196183085441589e-02 -2.978661470115184784e-02 1.813500076532363892e-01 3.588264882564544678e-01 1.234773918986320496e-01 -2.013175934553146362e-01 7.221125066280364990e-02 -3.957102596759796143e-01 5.627219006419181824e-02 2.023470550775527954e-01 -1.795407831668853760e-01 1.794786006212234497e-01 -2.165762484073638916e-01 -1.083096414804458618e-01 -1.349884271621704102e-01 3.395536169409751892e-02 2.293472588062286377e-01 1.910567432641983032e-01 -5.086119845509529114e-02 2.268904298543930054e-01 1.597227901220321655e-02 -1.391343176364898682e-01
-1.643022596836090088e-01 -4.420289024710655212e-02 -6.422322709113359451e-03 -1.087574288249015808e-01 -2.696177363395690918e-01 1.486511677503585815e-01 -2.014257609844207764e-01 -7.737585809081792831e-03 1.373697370290756226e-01 -4.505570232868194580e-02 5.470111966133117676e-02 3.834882006049156189e-02 2.475479394197463989e-01 1.985981762409210205e-01 1.773061603307723999e-01 -9.425757825374603271e-02 4.209211841225624084e-02 2.487396076321601868e-02 -2.388069629669189453e-01 3.604067862033843994e-01 3.094828426837921143e-01 3.633579909801483154e-01 -1.523199975490570068e-01 7.272168993949890137e-02 -2.567180395126342773e-01 7.401013374328613281e-02 2.735733389854431152e-01 1.088887900114059448e-01 -4.188668355345726013e-02 1.573436260223388672e-01 1.275526285171508789e-01 -1.043038144707679749e-01
-2.819047868251800537e-01 2.964516915380954742e-02 1.287344992160797119e-01 4.322457313537597656e-02 -1.375152319669723511e-01 -4.442330822348594666e-02 2.115415334701538086e-01 -1.272139251232147217e-01 4.508830606937408447e-02 -7.659768313169479370e-02 -1.349277794361114502e-01 -4.965483546257019043e-01 1.785458624362945557e-01 1.400723159313201904e-01 1.808585673570632935e-01 -2.083755582571029663e-01 -5.364689975976943970e-02 6.279792636632919312e-02 -7.785663753747940063e-02 2.413800507783889771e-01 1.434983909130096436e-01 2.237838059663772583e-01 -1.418172568082809448e-01 -6.105738133192062378e-02 -1.458307504653930664e-01 -1.654473990201950073e-01 2.595739662647247314e-01 1.646438539028167725e-01 -1.390150487422943115e-01 -2.841702103614807129e-01 -7.929710298776626587e-02 -6.282950937747955322e-02
3.191264718770980835e-02 -2.052301773801445961e-03 1.097377836704254150e-01 -2.491374909877777100e-01 -2.185127735137939453e-01 -7.252543419599533081e-02 1.125825569033622742e-01 -2.220669016242027283e-02 3.308446705341339111e-02 1.504041533917188644e-02 -2.342164367437362671e-01 -4.480979964137077332e-02 3.777312636375427246e-01 3.980495035648345947e-03 1.139048710465431213e-01 -2.759880125522613525e-01 -8.331967145204544067e-02 1.147138234227895737e-02 8.317248523235321045e-02 4.802261292934417725e-01 3.892949521541595459e-01 1.162160336971282959e-01 -1.224268153309822083e-01 7.681104540824890137e-02 1.537526398897171021e-01 6.128232553601264954e-02 5.730686709284782410e-03 5.987256765365600586e-02 -1.197390258312225342e-01 3.114715591073036194e-02 -1.769595295190811157e-01 2.459155172109603882e-01
-2.200560122728347778e-01 -2.912753447890281677e-02 -2.997481226921081543e-01 -2.070730552077293396e-02 -1.341669112443923950e-01 -9.843907505273818970e-02 2.625789865851402283e-02 1.206917166709899902e-01 4.387404769659042358e-02 7.770882546901702881e-02 -4.711844772100448608e-02 -2.364627122879028320e-01 4.111913740634918213e-01 2.828406691551208496e-01 1.749713718891143799e-01 -1.354708522558212280e-01 -4.413972795009613037e-02 3.673839848488569260e-03 -2.665213644504547119e-01 2.183438837528228760e-01 4.009627997875213623e-01 2.546274289488792419e-02 1.401627808809280396e-01 -6.547078490257263184e-02 1.880175769329071045e-01 2.543768286705017090e-02 4.222550615668296814e-02 -1.554471552371978760e-01 -1.690681427717208862e-01 1.611171066761016846e-01 -8.902536332607269287e-02 1.514115035533905029e-01
1.462221890687942505e-02 -1.972962170839309692e-01 7.427176088094711304e-02 2.288576774299144745e-02 -3.741626441478729248e-01 -3.687608838081359863e-01 4.897633567452430725e-02 -1.828024387359619141e-01 3.090235292911529541e-01 -1.869513690471649170e-01 -2.342454530298709869e-02 -1.160430610179901123e-01 4.345871508121490479e-01 3.143165707588195801e-01 -5.351229384541511536e-02 -2.192789912223815918e-01 1.157215684652328491e-01 9.698221832513809204e-02 -3.423603624105453491e-02 1.154097765684127808e-01 -5.668868124485015869e-02 1.009802427142858505e-02 -1.225745677947998047e-01 2.206820696592330933e-01 1.814358234405517578e-01 3.984890878200531006e-02 9.828409552574157715e-02 1.856422424316406250e-02 -8.068557828664779663e-02 3.247116133570671082e-02 -5.503433570265769958e-02 2.280179411172866821e-02
-1.957491040229797363e-01 6.967776920646429062e-03 7.190620154142379761e-02 -4.202835634350776672e-02 3.831144049763679504e-02 1.350072026252746582e-01 -2.717427611351013184e-01 -2.640953660011291504e-02 2.601080238819122314e-01 -4.905265197157859802e-02 2.767156064510345459e-02 1.646825075149536133e-01 2.599081099033355713e-01 3.951773941516876221e-01 -8.286526054143905640e-02 -2.713500559329986572e-01 -3.131526708602905273e-02 -1.954465955495834351e-01 -2.013489753007888794e-01 3.721197247505187988e-01 2.845091819763183594e-01 7.753389328718185425e-02 7.696250826120376587e-02 6.180352065712213516e-04 -3.000492453575134277e-01 -8.483371138572692871e-02 1.571497321128845215e-01 8.516570925712585449e-02 -4.863607697188854218e-03 -1.456903945654630661e-02 7.316763978451490402e-03 1.332559138536453247e-01
-5.224414542317390442e-02 1.089732125401496887e-01 1.111594662070274353e-01 -6.577075272798538208e-02 -2.933937609195709229e-01 3.654789924621582031e-02 -8.118612319231033325e-02 1.191036477684974670e-01 2.265464961528778076e-01 -1.107101216912269592e-01 -1.179671511054039001e-01 -1.028892397880554199e-02 2.496483027935028076e-01 3.350825905799865723e-01 6.634517014026641846e-02 -3.949809372425079346e-01 -4.408596083521842957e-02 -3.793835937976837158e-01 2.759798802435398102e-02 -6.563143432140350342e-02 -8.822900801897048950e-02 7.613619416952133179e-02 -1.434618383646011353e-01 2.219467051327228546e-02 -1.652399301528930664e-01 7.502766698598861694e-02 2.392252683639526367e-01 -8.374325931072235107e-03 -2.095100432634353638e-01 9.776439517736434937e-02 -2.197451889514923096e-02 -3.437080681324005127e-01
7.134757936000823975e-02 -5.273867398500442505e-02 -4.277242813259363174e-03 -1.472698748111724854e-01 6.211603060364723206e-02 -1.268549859523773193e-01 2.616404294967651367e-01 -2.613880671560764313e-02 2.495132945477962494e-02 2.984825968742370605e-01 5.555124022066593170e-03 -1.790960878133773804e-01 6.110452413558959961e-01 1.404346376657485962e-01 3.671243786811828613e-01 -7.564605027437210083e-02 -1.175118982791900635e-02 -1.781650036573410034e-01 -1.420913934707641602e-01 1.652069836854934692e-01 8.898003958165645599e-03 1.832039058208465576e-01 -5.056609865278005600e-03 -5.462057143449783325e-02 -3.437223285436630249e-02 -7.138279825448989868e-02 -3.565767779946327209e-02 -8.020331733860075474e-04 4.945435747504234314e-02 -2.262566536664962769e-01 -1.911154091358184814e-01 -1.103741377592086792e-01
1.067350208759307861e-01 -1.985646411776542664e-02 1.869070082902908325e-01 -1.089239493012428284e-01 -1.426848173141479492e-01 -1.887002140283584595e-01 3.582425415515899658e-02 9.139645099639892578e-02 -3.244318300858139992e-03 -5.261104553937911987e-02 -5.619299411773681641e-02 -2.997375428676605225e-01 2.260287404060363770e-01 3.191509842872619629e-01 2.222921252250671387e-01 -2.345436513423919678e-01 2.036311477422714233e-01 -3.525115549564361572e-02 -1.046215817332267761e-01 5.142417922616004944e-02 3.320016264915466309e-01 2.761617898941040039e-01 -1.437932997941970825e-01 8.956541866064071655e-02 -7.864970713853836060e-02 -7.898215204477310181e-02 3.543212413787841797e-01 -1.088490262627601624e-01 -1.768742352724075317e-01 1.561103016138076782e-01 1.841798797249794006e-02 2.129897326231002808e-01
3.275230899453163147e-02 4.876716434955596924e-02 6.858121603727340698e-02 -1.007387191057205200e-01 -2.765125632286071777e-01 8.990442752838134766e-02 1.457488387823104858e-01 8.901962637901306152e-02 2.138791233301162720e-01 2.979512326419353485e-02 -1.938410699367523193e-01 -3.526010811328887939e-01 2.133210152387619019e-01 8.446066081523895264e-02 1.837559789419174194e-01 -3.131473958492279053e-01 1.436802186071872711e-02 -6.360042095184326172e-02 -1.931705772876739502e-01 -3.457010164856910706e-02 2.455610334873199463e-01 2.842379212379455566e-01 -2.812846191227436066e-02 -5.395379289984703064e-02 -2.866257429122924805e-01 -4.955188184976577759e-02 2.430733442306518555e-01 1.134827360510826111e-01 -5.529239028692245483e-02 1.269896030426025391e-01 1.428167968988418579e-01 3.021245896816253662e-01
2.138513922691345215e-01 6.404098868370056152e-02 -1.713065803050994873e-02 3.907432034611701965e-02 -1.925166696310043335e-01 -6.319674849510192871e-02 -1.052315905690193176e-02 -1.524477303028106689e-01 9.055487066507339478e-02 -1.955575942993164062e-01 -2.668285369873046875e-02 2.517229318618774414e-01 3.266301155090332031e-01 2.532672584056854248e-01 1.274551600217819214e-01 -4.111575484275817871e-01 2.466790527105331421e-01 -2.279760688543319702e-01 -3.467115759849548340e-02 2.439635396003723145e-01 -3.292499110102653503e-02 1.038461774587631226e-01 8.364614099264144897e-03 -6.992305070161819458e-02 1.361424289643764496e-02 -8.265542797744274139e-03 1.391261070966720581e-01 1.159963160753250122e-01 -6.225533038377761841e-02 3.734202384948730469e-01 3.675702214241027832e-02 -2.217808514833450317e-01
-4.580072592943906784e-03 2.235354781150817871e-01 -1.471131592988967896e-01 -2.505759298801422119e-01 -2.051479369401931763e-01 5.202296376228332520e-02 -3.964117914438247681e-02 3.551967442035675049e-02 1.561871170997619629e-01 1.684702485799789429e-01 2.141582667827606201e-01 -1.578619033098220825e-01 3.223766982555389404e-01 3.155719116330146790e-02 -2.972596585750579834e-01 -2.140166163444519043e-01 -9.947183728218078613e-02 2.009620517492294312e-01 -2.933472990989685059e-01 1.617047935724258423e-01 2.133093327283859253e-01 2.914409935474395752e-01 -9.840204566717147827e-02 1.254505217075347900e-01 1.624633558094501495e-02 -1.013552397489547729e-01 2.110968977212905884e-01 2.470283769071102142e-02 7.524689286947250366e-02 -1.311212331056594849e-01 -1.169304028153419495e-01 -2.114900499582290649e-01
-6.629277020692825317e-02 -1.155559346079826355e-01 2.161055244505405426e-02 -3.139173090457916260e-01 -9.758882969617843628e-02 6.947880238294601440e-02 -1.642864495515823364e-01 -7.902414351701736450e-02 1.014441549777984619e-01 7.978729903697967529e-02 1.119341775774955750e-01 1.314017623662948608e-01 3.569132387638092041e-01 7.566251605749130249e-02 -2.137372642755508423e-01 -3.024054467678070068e-01 -7.800053060054779053e-02 -2.679568529129028320e-01 -4.163548648357391357e-01 -1.628617569804191589e-02 -3.271377831697463989e-02 5.037708207964897156e-02 -4.929896816611289978e-02 7.148403674364089966e-02 1.816141754388809204e-01 -1.930924654006958008e-01 3.058823645114898682e-01 -1.115089356899261475e-01 -1.968779712915420532e-01 1.835875511169433594e-01 -4.523104056715965271e-02 -7.436613738536834717e-02
1.381558477878570557e-01 1.858804076910018921e-01 -1.977107301354408264e-02 -2.567864954471588135e-01 8.653113618493080139e-03 -5.756824463605880737e-02 3.760525584220886230e-01 -1.312998235225677490e-01 4.845690727233886719e-02 2.487753927707672119e-01 8.067502640187740326e-03 -1.648273915052413940e-01 3.322471678256988525e-01 1.702906340360641479e-01 7.535199075937271118e-02 -1.223982274532318115e-01 5.330755934119224548e-02 -2.140874974429607391e-02 -1.373995393514633179e-01 2.572068572044372559e-01 1.156542226672172546e-01 3.944375813007354736e-01 -7.681140303611755371e-02 7.089412212371826172e-02 -1.700900048017501831e-01 6.508266180753707886e-02 8.400421589612960815e-02 -1.566464453935623169e-01 1.398305743932723999e-01 -2.778713107109069824e-01 -1.688068956136703491e-01 -9.072710573673248291e-02
1.241680607199668884e-01 -1.380143463611602783e-01 2.944499254226684570e-02 -2.585556544363498688e-02 4.024593532085418701e-02 -4.096734523773193359e-02 9.091592580080032349e-02 7.533620297908782959e-02 2.363651804625988007e-02 2.048798650503158569e-02 -9.219633787870407104e-02 2.654908038675785065e-02 5.745319128036499023e-01 4.850038141012191772e-02 3.066967129707336426e-01 -1.852586716413497925e-01 -2.491385675966739655e-02 1.777696162462234497e-01 -3.936950266361236572e-01 6.506130844354629517e-02 2.058706432580947876e-01 7.275541871786117554e-02 -2.134147286415100098e-02 2.124280631542205811e-01 1.528867483139038086e-01 -3.670457750558853149e-02 9.872677922248840332e-02 -8.768632262945175171e-02 2.463182434439659119e-02 3.785053640604019165e-02 3.763679563999176025e-01 -7.207573950290679932e-02
1.987660378217697144e-01 -1.854861825704574585e-01 -8.270344883203506470e-02 4.588234238326549530e-03 -1.256101578474044800e-01 8.074899762868881226e-02 3.152544796466827393e-02 -6.901158392429351807e-02 1.051524356007575989e-01 -4.734543338418006897e-02 2.252241373062133789e-01 -4.751233011484146118e-02 4.999663531780242920e-01 7.030595839023590088e-02 -1.419993396848440170e-02 -1.721689850091934204e-01 -2.260413914918899536e-01 -8.407127112150192261e-02 -2.015622556209564209e-01 1.683217883110046387e-01 3.280850350856781006e-01 2.032765559852123260e-02 1.049940511584281921e-01 -3.532910719513893127e-02 -2.507419884204864502e-01 3.014908730983734131e-01 9.137494117021560669e-02 -9.108106046915054321e-02 2.981589436531066895e-01 1.807542592287063599e-01 2.443187683820724487e-02 1.038292609155178070e-02
-1.616841703653335571e-01 1.611865460872650146e-01 1.101741120219230652e-01 -1.451475024223327637e-01 -2.337660342454910278e-01 1.043442934751510620e-01 -5.405587330460548401e-02 -5.672885477542877197e-02 2.312434017658233643e-01 -1.332180052995681763e-01 1.805296093225479126e-01 1.135516632348299026e-02 5.097513198852539062e-01 3.762243390083312988e-01 -1.318119019269943237e-01 -2.124747782945632935e-01 -2.396641969680786133e-01 -1.321474760770797729e-01 -7.493155449628829956e-02 -7.294926792383193970e-02 -4.337572678923606873e-02 -1.048486903309822083e-01 -4.992345720529556274e-02 -7.761473953723907471e-02 -2.268321067094802856e-02 2.817225083708763123e-02 1.306384056806564331e-01 -1.509923040866851807e-01 1.034563500434160233e-02 2.780334651470184326e-01 2.204836905002593994e-01 -2.682707086205482483e-02
2.007400989532470703e-01 1.703457832336425781e-01 2.036080360412597656e-01 -1.533252447843551636e-01 -1.349907815456390381e-01 -2.277796119451522827e-01 3.215209245681762695e-01 3.296976909041404724e-02 -4.954063519835472107e-02 1.847884505987167358e-01 1.074236333370208740e-01 1.262777298688888550e-01 7.795154303312301636e-02 1.474581658840179443e-01 7.098963111639022827e-02 -2.565735876560211182e-01 -2.111067175865173340e-01 -6.615199148654937744e-02 -3.645988404750823975e-01 1.073933541774749756e-01 1.078358963131904602e-01 3.456483185291290283e-01 -8.557891845703125000e-02 -2.045408487319946289e-01 3.949328139424324036e-02 -1.318517923355102539e-01 5.208487063646316528e-02 1.395757049322128296e-01 -2.208354920148849487e-01 -7.095212489366531372e-02 -6.228966172784566879e-03 -2.443877756595611572e-01
1.631787419319152832e-01 -1.121840849518775940e-01 4.274100437760353088e-02 1.421421580016613007e-02 1.244935691356658936e-01 -1.553067266941070557e-01 1.332969870418310165e-02 8.497483283281326294e-02 2.042929381132125854e-01 2.036622017621994019e-01 2.251425832509994507e-01 4.700940474867820740e-02 5.051211118698120117e-01 3.516413569450378418e-01 3.476881654933094978e-03 -4.592922627925872803e-01 -2.388036549091339111e-01 5.154881253838539124e-02 1.384778763167560101e-03 -1.168804243206977844e-01 9.644070267677307129e-02 -1.778763160109519958e-02 -5.067096278071403503e-02 -2.992324903607368469e-02 -1.171746104955673218e-01 6.957056373357772827e-02 -1.216686367988586426e-01 2.006676346063613892e-01 4.307890683412551880e-02 -1.407833546400070190e-01 -9.009996429085731506e-03 -6.358168274164199829e-02
-1.022755429148674011e-01 -2.346456944942474365e-01 -2.808937728404998779e-01 1.848762482404708862e-02 3.133493009954690933e-03 -1.181023046374320984e-01 1.431595832109451294e-01 1.350777000188827515e-01 1.488456726074218750e-01 -1.345687173306941986e-02 -1.343094408512115479e-01 -1.468401700258255005e-01 3.341708779335021973e-01 1.080505698919296265e-01 -2.866366878151893616e-02 -8.750415593385696411e-02 -9.720305353403091431e-02 -4.512411952018737793e-01 -1.614745110273361206e-01 3.710176050662994385e-01 1.903309486806392670e-02 3.117153942584991455e-01 8.432652801275253296e-03 -2.612673863768577576e-02 1.417185366153717041e-01 6.776076275855302811e-03 8.915146440267562866e-02 -1.756888180971145630e-01 -1.126958653330802917e-01 -1.498159766197204590e-01 -3.955613065045326948e-04 1.990249603986740112e-01
-8.474554121494293213e-02 -1.035446021705865860e-02 2.485446631908416748e-01 3.635104745626449585e-02 -7.859798520803451538e-02 -7.042665034532546997e-03 -5.040903016924858093e-02 -1.142254099249839783e-01 1.283505260944366455e-01 9.671104699373245239e-02 -8.209499716758728027e-02 -2.445637434720993042e-01 4.494021832942962646e-01 7.074260711669921875e-02 -1.580104678869247437e-01 -5.161817744374275208e-02 -3.048607409000396729e-01 8.363925665616989136e-02 -1.578997969627380371e-01 3.939229846000671387e-01 3.252379894256591797e-01 1.133511289954185486e-01 -9.991798549890518188e-02 -6.984489411115646362e-02 -6.355505436658859253e-02 1.399008184671401978e-01 -7.114417850971221924e-02 -3.370757028460502625e-02 -5.134374648332595825e-02 3.510095775127410889e-01 -5.396971106529235840e-02 -9.340025484561920166e-02
-3.987012058496475220e-02 -1.236943453550338745e-01 1.693686693906784058e-01 -4.642694070935249329e-02 -1.405434161424636841e-01 -1.364510357379913330e-01 1.784863024950027466e-01 -1.090468093752861023e-01 -6.915421783924102783e-02 1.769058108329772949e-01 6.541470438241958618e-02 -1.261613517999649048e-01 3.504081070423126221e-01 4.855382740497589111e-01 3.791389614343643188e-02 -2.976602017879486084e-01 -8.096307516098022461e-02 1.947690844535827637e-01 -2.499119043350219727e-01 -7.383895665407180786e-02 2.260614335536956787e-01 2.157420068979263306e-01 -2.036795467138290405e-01 1.517107337713241577e-01 -4.531455785036087036e-02 1.488602906465530396e-01 -9.819000214338302612e-02 1.711150258779525757e-01 3.051893226802349091e-02 1.568112522363662720e-01 -4.580563306808471680e-02 9.873011149466037750e-04
2.384248077869415283e-01 -1.318260580301284790e-01 2.096536010503768921e-01 -2.035952359437942505e-02 -3.648446500301361084e-01 -9.453327208757400513e-02 1.937927454710006714e-01 -1.574525684118270874e-01 1.887789666652679443e-01 8.236215449869632721e-03 -3.906006217002868652e-01 -1.013408526778221130e-01 1.501575857400894165e-01 1.124774515628814697e-01 1.963322162628173828e-01 -2.034221887588500977e-01 -3.364353179931640625e-01 4.529308155179023743e-02 -2.590788900852203369e-01 1.776279136538505554e-02 8.040323108434677124e-02 2.459865957498550415e-01 -1.439075730741024017e-02 1.223346665501594543e-01 -1.004193574190139771e-01 2.765454538166522980e-02 2.009002417325973511e-01 -5.945472791790962219e-02 -2.059183269739151001e-01 3.160635009407997131e-02 6.570363882929086685e-03 -1.811984181404113770e-02
-1.698121130466461182e-01 -2.798345871269702911e-02 2.509153783321380615e-01 6.026962772011756897e-02 -3.503746390342712402e-01 1.265711784362792969e-01 2.616619504988193512e-02 1.113365292549133301e-01 9.249524772167205811e-02 -2.168448418378829956e-01 4.462929069995880127e-02 -8.394037187099456787e-02 3.930681347846984863e-01 1.189017593860626221e-01 -2.779151871800422668e-02 4.793358594179153442e-02 -3.994792997837066650e-01 -1.410040110349655151e-01 -2.036042064428329468e-01 2.876587510108947754e-01 -3.678745031356811523e-02 9.245744347572326660e-02 -6.519749015569686890e-02 2.583868801593780518e-01 1.581200063228607178e-01 1.811536401510238647e-01 -1.184354946017265320e-01 2.809389121830463409e-02 -9.879457205533981323e-02 -1.968689262866973877e-01 5.812790989875793457e-02 8.053560554981231689e-02
-1.664406619966030121e-02 -9.541972726583480835e-02 -2.727512270212173462e-02 -4.181122779846191406e-01 -1.289239618927240372e-02 2.528437972068786621e-01 -2.362566255033016205e-02 1.383874267339706421e-01 2.263458445668220520e-02 2.485195733606815338e-02 1.494465470314025879e-01 -6.418523937463760376e-02 3.216972947120666504e-01 2.974507510662078857e-01 3.243145346641540527e-01 -5.880066379904747009e-02 -2.674430906772613525e-01 4.472100362181663513e-02 -2.102760970592498779e-01 1.889968067407608032e-01 -7.043895125389099121e-02 5.664260685443878174e-02 1.104939132928848267e-01 -8.743573725223541260e-02 -1.895503886044025421e-02 2.357294559478759766e-01 3.156617581844329834e-01 -1.315997838973999023e-01 2.550694532692432404e-02 -3.311736136674880981e-02 -1.755924820899963379e-01 -1.269219517707824707e-01
1.532858759164810181e-01 -1.775593459606170654e-01 -5.583404749631881714e-02 -2.707961387932300568e-02 -4.496922791004180908e-01 8.818145096302032471e-02 1.506416797637939453e-01 -1.461976859718561172e-02 -9.983669221401214600e-02 4.455401003360748291e-02 2.393913269042968750e-01 -2.086088247597217560e-02 2.991760969161987305e-01 2.104155719280242920e-01 -9.322677552700042725e-02 -1.452976465225219727e-01 -3.058832287788391113e-01 6.554298847913742065e-02 -1.265549063682556152e-01 1.919117122888565063e-01 -9.293852001428604126e-02 -6.232286244630813599e-02 3.929240629076957703e-02 2.498944252729415894e-01 3.091403283178806305e-02 -8.397140353918075562e-02 2.319101691246032715e-01 1.764853671193122864e-02 -3.936392366886138916e-01 8.664659410715103149e-02 -9.891992062330245972e-02 1.156520470976829529e-01
-5.412321537733078003e-02 2.831463515758514404e-01 1.460993569344282150e-02 -1.064046937972307205e-02 -3.693419694900512695e-01 2.313248962163925171e-01 2.979313582181930542e-02 -6.520715355873107910e-02 2.316022962331771851e-01 -1.588079482316970825e-01 -5.969062447547912598e-02 5.137186497449874878e-02 3.690966367721557617e-01 1.923095285892486572e-01 -2.267236709594726562e-01 -4.743892252445220947e-01 -9.238895028829574585e-02 -1.050400175154209137e-02 2.119740843772888184e-01 1.967831701040267944e-01 -3.538294881582260132e-02 6.499796360731124878e-02 -2.031435370445251465e-01 -1.085986420512199402e-01 -7.366215577349066734e-04 -5.024863034486770630e-02 -6.538179516792297363e-02 3.855698928236961365e-02 3.352936357259750366e-02 1.387921571731567383e-01 -8.118325471878051758e-02 -2.601147256791591644e-02
-1.822942346334457397e-01 3.072457760572433472e-02 1.275100260972976685e-01 -1.337091475725173950e-01 1.586992060765624046e-03 -1.399789750576019287e-02 9.278409183025360107e-02 -1.586800441145896912e-02 1.567788124084472656e-01 1.820163875818252563e-01 1.690625399351119995e-01 -2.900619804859161377e-02 3.446736633777618408e-01 -5.361390858888626099e-02 2.743236720561981201e-02 -2.790377140045166016e-01 -4.128919243812561035e-01 -1.901777833700180054e-01 -1.178337074816226959e-02 5.833477899432182312e-02 -6.838881224393844604e-02 2.848677635192871094e-01 1.232353150844573975e-01 1.245558261871337891e-03 -1.384089589118957520e-01 1.622820943593978882e-01 2.059568762779235840e-01 -1.993733644485473633e-02 -6.647458672523498535e-02 2.461126744747161865e-01 2.676496207714080811e-01 -3.147500455379486084e-01
6.887405365705490112e-02 6.283562630414962769e-02 -1.710721254348754883e-01 -1.325187832117080688e-01 -8.554970473051071167e-02 1.255729794502258301e-01 1.586819887161254883e-01 -4.791906848549842834e-02 2.319236397743225098e-01 -6.646672636270523071e-02 -1.196195185184478760e-01 -2.353412955999374390e-01 6.190620735287666321e-02 2.392128668725490570e-02 2.718662470579147339e-02 -4.937226474285125732e-01 -1.797296255826950073e-01 1.350798010826110840e-01 -4.047010838985443115e-02 3.522928655147552490e-01 -3.631405532360076904e-02 1.407795548439025879e-01 -2.611881494522094727e-02 1.699178218841552734e-01 -3.630370199680328369e-01 1.379290223121643066e-01 2.059096237644553185e-03 2.802758514881134033e-01 -7.492200471460819244e-03 5.275255814194679260e-02 6.798198819160461426e-02 -2.308294624090194702e-01
-2.434097528457641602e-01 8.827962726354598999e-02 3.228084417060017586e-03 -8.974503725767135620e-02 -8.205334097146987915e-02 1.015061214566230774e-01 -1.641856133937835693e-01 9.969820827245712280e-02 2.346716821193695068e-01 -3.447429239749908447e-01 -1.582001298666000366e-01 -7.066629081964492798e-02 3.049994111061096191e-01 2.516016736626625061e-02 -1.397611945867538452e-01 -1.966959834098815918e-01 -3.257510960102081299e-01 -2.063794136047363281e-01 -2.103895694017410278e-01 2.824316620826721191e-01 6.497248262166976929e-02 2.806258797645568848e-01 1.351860463619232178e-01 -6.796900928020477295e-02 -2.569071650505065918e-01 -8.826371282339096069e-02 -5.892222374677658081e-02 1.602438986301422119e-01 -1.523256152868270874e-01 -2.233090065419673920e-02 -2.755125984549522400e-02 -9.557011723518371582e-02
-1.789586693048477173e-01 -6.234360486268997192e-02 -1.014023721218109131e-01 -1.325061023235321045e-01 -2.384327054023742676e-01 9.581562876701354980e-02 -3.186734020709991455e-02 -2.374975383281707764e-01 4.152953252196311951e-02 -3.023039102554321289e-01 1.462689489126205444e-01 1.495329588651657104e-01 3.385002017021179199e-01 1.951952725648880005e-01 1.699928194284439087e-02 -2.810621857643127441e-01 5.826861783862113953e-02 1.232138499617576599e-01 -1.035678908228874207e-01 2.334380522370338440e-02 7.640167325735092163e-02 2.011852264404296875e-01 -3.013418316841125488e-01 -3.245513439178466797e-01 -1.183430030941963196e-01 -1.039028912782669067e-01 1.835186183452606201e-01 1.282446384429931641e-01 -2.408793717622756958e-01 -1.243025809526443481e-01 -5.632045865058898926e-02 1.417245119810104370e-01
-1.934988498687744141e-01 8.256250619888305664e-02 1.465412825345993042e-01 -3.151319921016693115e-01 -1.345352232456207275e-01 -1.737868040800094604e-02 -5.552457273006439209e-02 4.065794870257377625e-02 1.248245313763618469e-01 1.839155890047550201e-02 -6.592623144388198853e-02 3.605601191520690918e-02 2.489298582077026367e-01 2.553335428237915039e-01 -2.216106206178665161e-01 5.143637955188751221e-02 -2.951648831367492676e-01 -2.996214926242828369e-01 -3.985593616962432861e-01 2.607805728912353516e-01 -1.293354928493499756e-01 2.357460111379623413e-01 -1.032708287239074707e-01 2.506336383521556854e-02 9.113104641437530518e-02 -1.083711013197898865e-01 -4.755966365337371826e-02 1.303261071443557739e-01 -2.170815765857696533e-01 -1.798318177461624146e-01 -2.690839953720569611e-02 6.711854785680770874e-02
1.108841001987457275e-01 -8.345132321119308472e-02 2.927224040031433105e-01 -2.369427531957626343e-01 -3.189789652824401855e-01 -2.092395424842834473e-01 -1.079712361097335815e-01 -1.605120003223419189e-01 1.579547673463821411e-01 1.875921934843063354e-01 -1.973580569028854370e-01 -5.111237987875938416e-02 -7.111480087041854858e-02 1.478155255317687988e-01 2.084302604198455811e-01 -1.803424805402755737e-01 -3.760754466056823730e-01 -2.148433402180671692e-02 -1.556773185729980469e-01 3.453070819377899170e-01 4.972705151885747910e-03 9.906216710805892944e-02 -7.738333195447921753e-02 1.118491664528846741e-01 -1.019211113452911377e-01 -1.382576823234558105e-01 -4.423060640692710876e-02 1.401594281196594238e-01 1.197629347443580627e-01 -1.198093369603157043e-01 -1.748770028352737427e-01 -1.652225553989410400e-01
-3.887368738651275635e-02 6.013228744268417358e-02 -2.051679231226444244e-02 6.629988551139831543e-02 -3.380646705627441406e-01 1.684179157018661499e-01 -1.206359118223190308e-01 9.609847515821456909e-02 1.365156173706054688e-01 1.404527276754379272e-01 2.752929031848907471e-01 3.091623820364475250e-02 4.169239997863769531e-01 1.322562545537948608e-01 3.183743357658386230e-02 -1.413097977638244629e-01 5.075452104210853577e-02 -1.262188255786895752e-01 1.664460077881813049e-02 1.951753348112106323e-01 3.598719239234924316e-01 2.443734407424926758e-01 8.997704833745956421e-02 1.538900882005691528e-01 -2.717597484588623047e-01 1.699606031179428101e-01 2.178492099046707153e-01 -2.145060598850250244e-01 -4.775207489728927612e-02 -1.123963743448257446e-01 5.875940248370170593e-02 6.125481426715850830e-02
-3.976241499185562134e-02 1.076645776629447937e-01 2.209597676992416382e-01 -1.095101535320281982e-01 2.499531581997871399e-02 4.018285572528839111e-01 2.442202717065811157e-02 1.274053007364273071e-01 6.722705811262130737e-02 2.946753241121768951e-02 -1.345475614070892334e-01 1.892177574336528778e-02 4.074166417121887207e-01 3.169389963150024414e-01 -1.075795516371726990e-01 -2.906320095062255859e-01 -2.662911713123321533e-01 -9.324993938207626343e-02 1.117078512907028198e-01 2.694325447082519531e-01 2.590016722679138184e-01 8.021675981581211090e-03 9.920109808444976807e-02 -1.250009238719940186e-01 -9.250888228416442871e-02 -1.067045405507087708e-01 -9.887631237506866455e-02 9.968344122171401978e-03 -9.835796803236007690e-02 -2.403442263603210449e-01 -5.625962093472480774e-02 5.521177127957344055e-02
-1.389646530151367188e-01 4.593458026647567749e-02 1.070396751165390015e-01 -1.740781217813491821e-01 -1.707773841917514801e-02 -7.901317626237869263e-02 7.744272798299789429e-02 -1.258272025734186172e-02 2.367232441902160645e-01 -2.750067040324211121e-02 3.378319144248962402e-01 4.446868225932121277e-02 2.031608819961547852e-01 4.040388166904449463e-01 2.658214569091796875e-01 1.116622686386108398e-01 -1.576042026281356812e-01 -2.395172715187072754e-01 -2.251690179109573364e-01 1.666382551193237305e-01 3.261206150054931641e-01 3.239224106073379517e-02 -6.222516298294067383e-02 1.328047811985015869e-01 -1.534157693386077881e-01 -7.037947326898574829e-02 9.144241362810134888e-02 1.351816356182098389e-01 -6.264316290616989136e-02 1.786864995956420898e-01 2.589918375015258789e-01 -1.262098401784896851e-01
1.123200282454490662e-01 -2.191382348537445068e-01 -3.015499003231525421e-02 -2.803865373134613037e-01 -1.213355660438537598e-01 1.012821197509765625e-01 1.620571315288543701e-01 -3.053389191627502441e-01 2.050821632146835327e-01 -2.922001061961054802e-03 -1.670493483543395996e-01 -5.975389480590820312e-02 -1.031656265258789062e-01 2.222367674112319946e-01 2.065050005912780762e-01 -3.415462672710418701e-01 -2.010951936244964600e-01 -1.916505396366119385e-01 3.432318917475640774e-04 3.748018145561218262e-01 1.811883412301540375e-02 2.328548729419708252e-01 6.422343850135803223e-02 -2.289559394121170044e-01 -3.000668808817863464e-02 -1.217663809657096863e-01 1.885712891817092896e-01 3.537849755957722664e-03 -1.331781297922134399e-01 -1.539637334644794464e-02 1.118985563516616821e-01 1.093323454260826111e-01
1.095740199089050293e-01 -1.048800498247146606e-01 -5.891440063714981079e-02 -1.421916037797927856e-01 -1.152543723583221436e-01 -1.246694251894950867e-01 2.817027866840362549e-01 -1.136860623955726624e-01 7.666748017072677612e-02 2.521642744541168213e-01 -1.065038591623306274e-01 -2.534295618534088135e-01 6.292150020599365234e-01 -1.512689515948295593e-02 2.788229286670684814e-01 -1.084055528044700623e-01 -8.850044757127761841e-02 -1.609235703945159912e-01 -1.989252269268035889e-01 1.864318996667861938e-01 -3.572542220354080200e-02 1.182096675038337708e-01 3.143660351634025574e-02 -3.731779381632804871e-02 -2.864828705787658691e-02 -7.358717918395996094e-02 -7.996851205825805664e-02 8.504430949687957764e-02 1.489543169736862183e-01 -1.504623740911483765e-01 -9.168104827404022217e-02 -5.240326374769210815e-02
7.406448572874069214e-02 -1.711735725402832031e-01 -1.891407817602157593e-01 -4.562037065625190735e-02 -3.028731048107147217e-02 -7.981003075838088989e-02 1.035279706120491028e-01 -2.586497552692890167e-02 3.986179083585739136e-02 1.992060989141464233e-01 -1.099973618984222412e-01 -1.594051122665405273e-01 6.530692577362060547e-01 9.798592654988169670e-04 3.759714365005493164e-01 -1.023226529359817505e-01 -1.909222602844238281e-01 -1.297229081392288208e-01 -2.453171014785766602e-01 -2.624840289354324341e-02 -8.310552686452865601e-02 2.486418336629867554e-01 -1.331073939800262451e-01 -1.976288482546806335e-02 -4.558064416050910950e-02 -3.873653337359428406e-02 1.021672487258911133e-01 4.721889644861221313e-02 1.259893327951431274e-01 -1.357957124710083008e-01 -5.599642638117074966e-03 -9.509634692221879959e-04
3.152484819293022156e-02 1.054144054651260376e-01 4.098387807607650757e-02 -2.497837692499160767e-01 -2.334250807762145996e-01 -4.034462943673133850e-02 -1.062655914574861526e-02 4.604591801762580872e-02 4.406910017132759094e-02 1.965828053653240204e-02 -3.467540442943572998e-02 1.214548870921134949e-01 6.106694936752319336e-01 5.758372694253921509e-02 7.431372255086898804e-02 -2.608984112739562988e-01 -1.156318336725234985e-01 1.190187111496925354e-01 -4.328946024179458618e-02 1.994593590497970581e-01 3.712461590766906738e-01 -1.723854392766952515e-01 -1.531465053558349609e-01 6.636074185371398926e-02 -5.227607861161231995e-02 -1.372417658567428589e-01 -2.856976352632045746e-02 4.100544005632400513e-02 -2.081350684165954590e-01 1.803348213434219360e-01 -6.548920273780822754e-02 1.690589040517807007e-01
1.179486047476530075e-02 2.969279512763023376e-02 -4.432823881506919861e-02 -6.449028104543685913e-02 -5.799856781959533691e-02 -6.191981956362724304e-02 -1.405984908342361450e-01 -7.227087859064340591e-03 3.302830755710601807e-01 -1.097575053572654724e-01 3.213513195514678955e-01 1.383774541318416595e-02 3.301593363285064697e-01 3.765071928501129150e-01 1.464027166366577148e-01 6.110739428550004959e-03 7.826520595699548721e-04 -2.957903146743774414e-01 -2.957697808742523193e-01 1.802655756473541260e-01 2.339986264705657959e-01 4.604130983352661133e-02 4.922157526016235352e-02 1.070694178342819214e-01 -2.462360560894012451e-01 2.128418833017349243e-01 2.522058784961700439e-01 2.368479035794734955e-03 -2.726402133703231812e-02 1.991850137710571289e-02 1.413117945194244385e-01 1.119427569210529327e-02
1.619654297828674316e-01 1.528122872114181519e-01 -1.477762218564748764e-02 -1.212501078844070435e-01 9.505781531333923340e-02 1.964208036661148071e-01 2.478900998830795288e-01 -6.581670790910720825e-02 -1.676204502582550049e-01 -7.312909513711929321e-02 -1.684633828699588776e-02 -2.442900687456130981e-01 3.554283082485198975e-01 2.671309411525726318e-01 3.258289396762847900e-02 -2.355144768953323364e-01 -6.781536340713500977e-02 -5.010370537638664246e-02 -8.069169521331787109e-02 1.874576508998870850e-01 2.597591578960418701e-01 2.728238999843597412e-01 -4.885983467102050781e-02 -1.521596759557723999e-01 -1.003595516085624695e-01 6.045395880937576294e-02 2.485327236354351044e-02 -1.138572394847869873e-01 -1.467250883579254150e-01 -7.219050079584121704e-02 -4.036853611469268799e-01 -2.031171768903732300e-01
1.664330661296844482e-01 2.237532986328005791e-03 1.298564821481704712e-01 -1.426795274019241333e-01 -2.673515304923057556e-02 -7.467962801456451416e-02 2.062587738037109375e-01 -1.055358201265335083e-01 1.323152184486389160e-01 2.619440257549285889e-01 -1.062740013003349304e-01 -2.546648085117340088e-01 4.134387373924255371e-01 1.438474506139755249e-01 5.409481003880500793e-02 -3.251512944698333740e-01 8.048817515373229980e-02 -1.367893666028976440e-01 -5.033319443464279175e-02 1.803822517395019531e-01 -9.821280837059020996e-02 2.073167562484741211e-01 -1.199477687478065491e-01 -1.164773926138877869e-01 -3.623779416084289551e-01 3.470433130860328674e-02 6.043348833918571472e-02 -3.877209499478340149e-02 -1.401845179498195648e-02 -2.030788958072662354e-01 -2.932995557785034180e-01 -8.110369741916656494e-02
2.034863270819187164e-02 -1.657692193984985352e-01 -3.895735368132591248e-02 -1.201492771506309509e-01 -1.344260666519403458e-02 -2.348457276821136475e-02 2.825939953327178955e-01 -8.448609150946140289e-03 2.508455887436866760e-02 1.553521454334259033e-01 -6.064087897539138794e-02 -2.395977377891540527e-01 6.038547754287719727e-01 4.057164490222930908e-02 8.418899774551391602e-02 -2.483208924531936646e-01 -1.156258508563041687e-01 -1.281405538320541382e-01 -1.294627189636230469e-01 2.073229253292083740e-01 -1.019000038504600525e-01 4.211219772696495056e-02 -4.434449970722198486e-02 7.521995902061462402e-02 -9.029096364974975586e-02 8.674737811088562012e-02 -1.039332970976829529e-01 -8.954226970672607422e-02 8.214017003774642944e-02 -3.306353390216827393e-01 -2.825877666473388672e-01 -1.219432950019836426e-01
-7.715886458754539490e-03 -3.139597922563552856e-02 3.055260479450225830e-01 -9.486957639455795288e-02 -1.914557069540023804e-01 -1.223189532756805420e-01 -7.313087582588195801e-02 1.830214709043502808e-01 8.387021720409393311e-02 1.327156871557235718e-01 -7.122498750686645508e-02 7.028911262750625610e-02 4.598957002162933350e-01 -8.090315759181976318e-02 6.050539016723632812e-02 -2.022302597761154175e-01 -1.133656725287437439e-01 1.330309268087148666e-02 1.647481620311737061e-01 3.879860937595367432e-01 4.678737223148345947e-01 1.411134302616119385e-01 -7.882897555828094482e-02 7.015796005725860596e-02 -1.025579124689102173e-01 1.270011216402053833e-01 1.382185369729995728e-01 2.321361750364303589e-02 -8.726107329130172729e-02 -2.410790883004665375e-03 1.117473840713500977e-01 4.266577959060668945e-02
-1.383130699396133423e-01 1.129848882555961609e-01 -1.606563925743103027e-01 -6.746041029691696167e-02 -2.706924080848693848e-01 4.389483854174613953e-02 5.101209133863449097e-02 -1.338294297456741333e-01 -9.923823177814483643e-02 1.244536042213439941e-01 -1.582107096910476685e-01 -5.481636151671409607e-03 2.534498572349548340e-01 3.731394112110137939e-01 1.713348776102066040e-01 -2.170632034540176392e-01 -2.238884270191192627e-01 -1.176513954997062683e-01 1.341197043657302856e-01 7.450171560049057007e-02 1.208110749721527100e-01 9.427455812692642212e-02 -1.721574962139129639e-01 8.579792082309722900e-02 -4.025493562221527100e-02 -1.414204537868499756e-01 3.198783695697784424e-01 -4.053786098957061768e-01 -1.622249335050582886e-01 -1.117042638361454010e-02 2.192091643810272217e-01 3.052460402250289917e-02
-1.242163181304931641e-01 -1.036867424845695496e-01 -2.022522687911987305e-01 -7.518178969621658325e-02 -2.190551608800888062e-01 -4.077422618865966797e-02 4.452932775020599365e-01 1.303815841674804688e-01 4.020733386278152466e-02 -4.451628029346466064e-02 1.183807253837585449e-01 -1.715273782610893250e-02 3.185729086399078369e-01 2.866501212120056152e-01 -1.386012285947799683e-01 -1.694690138101577759e-01 -2.096965610980987549e-01 1.382465809583663940e-01 -2.464574873447418213e-01 4.604233894497156143e-03 2.895913422107696533e-01 2.708158455789089203e-02 8.750443160533905029e-02 2.478036135435104370e-01 5.551614984869956970e-02 1.443209499120712280e-01 2.280937135219573975e-01 -1.327501088380813599e-01 -1.125809699296951294e-01 -3.622375056147575378e-02 1.646967828273773193e-01 -2.559511922299861908e-02
-1.494655460119247437e-01 8.419323712587356567e-03 4.832453653216362000e-02 -3.149511218070983887e-01 -4.759964719414710999e-02 -4.810604825615882874e-02 -1.821040362119674683e-01 4.771396890282630920e-02 2.136630564928054810e-01 -2.450616471469402313e-02 7.485723495483398438e-02 1.517706215381622314e-01 3.174632191658020020e-01 1.553002744913101196e-01 -2.673594951629638672e-01 -1.991025358438491821e-02 -2.185756713151931763e-01 -2.629111111164093018e-01 -4.135496020317077637e-01 3.540015220642089844e-01 -8.275616914033889771e-02 1.213284581899642944e-01 -6.411529332399368286e-02 7.687191665172576904e-02 5.401830002665519714e-02 -2.436892092227935791e-01 1.994278281927108765e-02 7.610289007425308228e-02 -2.072603553533554077e-01 -4.679700359702110291e-02 -1.357441581785678864e-02 7.564564049243927002e-02
-3.245878592133522034e-02 1.174569204449653625e-01 3.951761722564697266e-01 5.268255993723869324e-02 -1.628668755292892456e-01 -2.038809806108474731e-01 -1.031314879655838013e-01 -8.930881321430206299e-02 4.151926040649414062e-01 -2.316623926162719727e-01 2.472446113824844360e-01 -1.658631488680839539e-02 3.434645533561706543e-01 1.035580262541770935e-01 -2.015573158860206604e-02 -2.335629165172576904e-01 -2.181901931762695312e-01 -1.625415086746215820e-01 -1.741897612810134888e-01 1.106385290622711182e-01 2.019591862335801125e-03 -3.431860357522964478e-02 1.617099493741989136e-01 -1.945116072893142700e-01 -3.341392800211906433e-02 7.214254885911941528e-02 -1.497127115726470947e-02 -2.637709081172943115e-01 -2.882506698369979858e-02 -2.226514369249343872e-02 9.432721883058547974e-02 -1.665471121668815613e-02
2.001654505729675293e-01 1.602416336536407471e-01 2.427350431680679321e-01 5.023465678095817566e-02 2.408294705674052238e-03 1.868934556841850281e-02 -1.328129470348358154e-01 1.684006750583648682e-01 -6.393944472074508667e-02 -2.164754271507263184e-02 -4.137770831584930420e-02 -1.237000823020935059e-01 4.850435554981231689e-01 2.960855960845947266e-01 2.239311784505844116e-01 -1.524578779935836792e-01 -1.650862246751785278e-01 -1.780043840408325195e-01 -5.671730265021324158e-02 3.385515213012695312e-01 -6.945928931236267090e-02 2.762638498097658157e-03 9.755585342645645142e-02 -1.177196055650711060e-01 1.248523294925689697e-01 9.536781907081604004e-02 -1.061733961105346680e-01 1.840946674346923828e-01 -1.592240333557128906e-01 -2.503048181533813477e-01 2.118616104125976562e-01 -2.913999184966087341e-02
7.229510694742202759e-02 -9.142924845218658447e-02 2.008979469537734985e-01 5.514278262853622437e-02 -2.712645530700683594e-01 -5.031088367104530334e-02 3.720327094197273254e-02 -5.643767770379781723e-03 1.799572855234146118e-01 -1.268981844186782837e-01 1.487506031990051270e-01 -3.397340700030326843e-02 3.907313346862792969e-01 1.811659336090087891e-01 -1.096021980047225952e-01 -5.087758228182792664e-02 -1.633690446615219116e-01 -3.884407579898834229e-01 -1.115956250578165054e-02 2.844722867012023926e-01 2.858076691627502441e-01 3.807098567485809326e-01 1.814192980527877808e-01 4.050361365079879761e-02 -1.475219279527664185e-01 1.356316208839416504e-01 -4.575892537832260132e-02 -5.115335062146186829e-02 -1.535139381885528564e-01 -4.043623805046081543e-02 -4.211573302745819092e-02 4.439606890082359314e-02
2.772870659828186035e-01 1.668854504823684692e-01 1.862296611070632935e-01 -6.200657039880752563e-02 -1.557043045759201050e-01 4.514062032103538513e-02 -1.868102252483367920e-01 1.609944701194763184e-01 1.427847594022750854e-01 2.476840279996395111e-02 1.134487688541412354e-01 -1.568394750356674194e-01 4.008454382419586182e-01 2.253955155611038208e-01 1.520353108644485474e-01 -2.642068862915039062e-01 -6.601227819919586182e-02 -1.318854689598083496e-01 -2.750822901725769043e-02 4.734831452369689941e-01 -1.628312319517135620e-01 -6.406049430370330811e-02 4.374884814023971558e-02 -5.058194696903228760e-02 1.682838350534439087e-01 1.422491222620010376e-01 -6.002386659383773804e-02 1.112443059682846069e-01 -3.483014181256294250e-02 -1.790019869804382324e-01 1.642411202192306519e-01 1.478911284357309341e-02
-8.109693229198455811e-02 -3.104249015450477600e-02 -2.570712864398956299e-01 1.721757650375366211e-02 -1.090988442301750183e-01 -9.815187007188796997e-02 -2.043023258447647095e-01 -1.477864757180213928e-02 1.287313848733901978e-01 1.014823690056800842e-01 9.636961854994297028e-03 -1.603002548217773438e-01 4.306590855121612549e-01 2.897561490535736084e-01 6.795031577348709106e-02 3.519947454333305359e-02 -1.702076382935047150e-02 -1.375260502099990845e-01 -4.866067320108413696e-02 4.244896173477172852e-01 3.387465775012969971e-01 8.025268465280532837e-02 -3.011885285377502441e-02 -1.537281423807144165e-01 9.655716270208358765e-02 -3.008423931896686554e-02 2.273807823657989502e-01 -1.931762993335723877e-01 -2.296156585216522217e-01 7.890997081995010376e-02 -9.796749800443649292e-02 1.391220539808273315e-01
1.593329608440399170e-01 -5.603038240224123001e-03 2.196780592203140259e-01 1.483082771301269531e-01 -1.309679299592971802e-01 1.343766450881958008e-01 5.213084444403648376e-02 -6.568267475813627243e-03 2.334643900394439697e-01 3.445778042078018188e-02 4.735462833195924759e-03 -2.253769636154174805e-01 1.931469142436981201e-01 1.639007925987243652e-01 3.661144897341728210e-02 -3.474098443984985352e-01 2.024601548910140991e-01 -2.809693217277526855e-01 -1.047582477331161499e-01 4.815950244665145874e-02 1.393813490867614746e-01 3.848638832569122314e-01 1.955752819776535034e-02 1.140599846839904785e-01 -3.186345994472503662e-01 -1.641187518835067749e-01 2.226261347532272339e-01 1.175260543823242188e-01 -1.357615888118743896e-01 -4.464652016758918762e-02 1.000598371028900146e-01 1.928803622722625732e-01
6.464642286300659180e-02 8.524777367711067200e-03 4.766657054424285889e-01 -1.367318779230117798e-01 1.422054171562194824e-01 2.304256409406661987e-01 3.088347241282463074e-02 1.573524773120880127e-01 5.599823966622352600e-02 -2.011368609964847565e-02 -1.548288464546203613e-01 -2.787735126912593842e-02 3.379750251770019531e-01 -8.160915225744247437e-02 -4.229506477713584900e-03 -2.678276002407073975e-01 -1.233435794711112976e-01 -9.116771817207336426e-02 -1.197130754590034485e-01 3.559068441390991211e-01 2.491878718137741089e-02 2.042279541492462158e-01 -9.407788515090942383e-02 -5.449631437659263611e-02 -1.275227218866348267e-01 2.313239872455596924e-01 2.886457145214080811e-01 -2.198185957968235016e-02 -6.999291479587554932e-02 1.388660222291946411e-01 -1.735183447599411011e-01 5.782537907361984253e-02
7.901176810264587402e-02 3.327745795249938965e-01 1.968843191862106323e-01 -1.276082992553710938e-01 -1.512123737484216690e-02 -1.083582290448248386e-03 -1.687711030244827271e-01 5.641821771860122681e-02 1.392359435558319092e-01 2.579808700829744339e-03 4.574056342244148254e-02 -7.393207401037216187e-02 3.500767052173614502e-01 3.129283785820007324e-01 1.092096939682960510e-01 -2.649134695529937744e-01 -7.493121922016143799e-02 -1.041819825768470764e-01 4.610139876604080200e-02 5.143479108810424805e-01 2.308589778840541840e-02 -5.208003800362348557e-03 9.944914281368255615e-02 -1.241376474499702454e-01 2.210307717323303223e-01 1.048410832881927490e-01 -5.161274969577789307e-02 1.233085766434669495e-01 -8.647295087575912476e-02 -2.010376751422882080e-01 1.724275648593902588e-01 -4.680801555514335632e-02
-2.048017680644989014e-01 -1.365133225917816162e-01 2.682748623192310333e-02 2.422375231981277466e-02 -1.653320342302322388e-01 -1.906482875347137451e-01 2.065259590744972229e-02 2.295913100242614746e-01 1.170778498053550720e-01 -1.053712740540504456e-01 2.433999180793762207e-01 -1.013870015740394592e-01 2.005995512008666992e-01 1.410127431154251099e-01 1.771261543035507202e-01 -3.631813824176788330e-01 -4.679042994976043701e-01 -2.367981672286987305e-01 -6.105723232030868530e-02 1.023650616407394409e-01 1.564209349453449249e-02 2.712945640087127686e-01 1.965163648128509521e-01 -6.143204495310783386e-02 9.577843546867370605e-02 1.323241442441940308e-01 -1.293778270483016968e-01 1.157882362604141235e-01 -6.842839717864990234e-02 2.891789563000202179e-02 1.632617413997650146e-01 -9.543099254369735718e-02
9.172337502241134644e-02 -1.323465444147586823e-02 2.742511034011840820e-01 -1.574871689081192017e-01 1.323790252208709717e-01 -6.923000793904066086e-03 1.829771399497985840e-01 -6.642668694257736206e-02 3.141885995864868164e-01 1.054658815264701843e-01 -1.898926347494125366e-01 -1.886995583772659302e-01 1.866684556007385254e-01 1.595582871232181787e-04 2.508295178413391113e-01 -2.350247651338577271e-01 -1.807970553636550903e-01 1.117714196443557739e-01 8.075186610221862793e-02 2.487348765134811401e-01 8.554151654243469238e-02 4.462757706642150879e-01 -2.926730364561080933e-02 -1.593881845474243164e-02 -1.343446522951126099e-01 -1.166045782156288624e-03 -1.137848198413848877e-02 1.163674741983413696e-01 -3.620461001992225647e-02 1.004774868488311768e-01 6.027584895491600037e-02 -3.653882145881652832e-01
-3.016436472535133362e-02 -6.986467540264129639e-02 3.740739449858665466e-02 -1.535294651985168457e-01 -5.431917309761047363e-02 -5.990928411483764648e-02 1.572578400373458862e-01 2.510928548872470856e-02 2.985805571079254150e-01 -2.498545311391353607e-02 9.980183094739913940e-02 1.641358584165573120e-01 4.276998341083526611e-01 2.637492716312408447e-01 3.184494972229003906e-01 4.810921847820281982e-02 -1.371004879474639893e-01 -1.921248883008956909e-01 -1.723698079586029053e-01 1.557111591100692749e-01 2.134703099727630615e-01 -4.585572704672813416e-02 -1.515003591775894165e-01 1.029518023133277893e-01 -8.898700028657913208e-02 2.995822429656982422e-01 2.764781415462493896e-01 1.546442508697509766e-01 9.645430371165275574e-03 1.369375586509704590e-01 2.135788947343826294e-01 3.276842460036277771e-02
1.481737941503524780e-01 -8.696238696575164795e-02 -8.192198723554611206e-02 1.889833249151706696e-02 -1.878000199794769287e-01 -7.528445124626159668e-02 4.313078522682189941e-01 1.235402822494506836e-01 5.452243611216545105e-02 -1.527394354343414307e-01 3.264570608735084534e-02 -1.957054138183593750e-01 2.125798314809799194e-01 1.745833307504653931e-01 -1.957181245088577271e-01 -1.602108627557754517e-01 -2.942626178264617920e-01 1.865909844636917114e-01 -1.929751336574554443e-01 2.901276051998138428e-01 -2.063221186399459839e-01 1.028743013739585876e-01 -9.458396583795547485e-02 1.432964503765106201e-01 -1.105039007961750031e-02 4.523588810116052628e-03 2.549699544906616211e-01 -1.099231913685798645e-01 -3.315485119819641113e-01 -5.112283676862716675e-02 1.862429082393646240e-02 -1.747540198266506195e-02
-5.501203238964080811e-02 -7.332198321819305420e-02 2.586227655410766602e-01 -2.065353095531463623e-01 -1.280719637870788574e-01 -1.074246540665626526e-01 3.307533636689186096e-02 2.981802076101303101e-02 4.279970750212669373e-02 -5.794277042150497437e-02 -2.686230838298797607e-01 8.777942508459091187e-02 4.931319057941436768e-01 -2.502783574163913727e-02 -3.420713171362876892e-02 -3.483640551567077637e-01 -1.058535128831863403e-01 -5.492534115910530090e-02 -1.987475901842117310e-02 4.036130309104919434e-01 3.907503783702850342e-01 -4.870991688221693039e-03 -1.342557668685913086e-01 6.731535494327545166e-02 3.547354415059089661e-02 1.142449826002120972e-01 -2.962177805602550507e-02 4.900108906440436840e-04 -5.122698843479156494e-02 1.329688429832458496e-01 -6.438078731298446655e-02 9.121391177177429199e-02
2.720499038696289062e-01 -9.287153370678424835e-03 3.595351278781890869e-01 -1.056626886129379272e-01 5.199306085705757141e-02 -1.672360450029373169e-01 3.371877670288085938e-01 -4.963080585002899170e-02 2.194473147392272949e-01 1.164840683341026306e-01 -8.800296485424041748e-02 -2.162806317210197449e-02 6.441393494606018066e-02 1.638502627611160278e-01 2.187938690185546875e-01 -2.699950337409973145e-01 -9.718323498964309692e-02 -1.009840816259384155e-01 4.676367342472076416e-02 1.073103472590446472e-01 1.117010042071342468e-01 3.505961000919342041e-01 -1.200630981475114822e-02 1.400962769985198975e-01 1.812229901552200317e-01 1.318666636943817139e-01 3.341544866561889648e-01 -2.197371423244476318e-02 -2.625224925577640533e-02 -1.931062936782836914e-01 1.515992134809494019e-01 -7.138355821371078491e-02
1.560911536216735840e-01 -1.929986663162708282e-02 7.594808191061019897e-02 -1.956212371587753296e-01 -1.679497361183166504e-01 -1.775810420513153076e-01 2.550535500049591064e-01 2.155501842498779297e-01 5.121252685785293579e-02 2.306735068559646606e-01 7.043615728616714478e-02 2.692373394966125488e-01 2.272967845201492310e-01 1.586626619100570679e-01 1.552380770444869995e-01 -2.740573585033416748e-01 -1.224527582526206970e-01 1.285375282168388367e-02 -2.982813715934753418e-01 -6.780678406357765198e-03 9.970673918724060059e-02 3.811518847942352295e-01 -2.657520212233066559e-02 -8.416019380092620850e-02 1.326263248920440674e-01 -9.897522628307342529e-02 3.227721527218818665e-02 2.246027886867523193e-01 -2.064748853445053101e-01 -6.155337393283843994e-02 -9.500730782747268677e-02 -2.216707170009613037e-01
-3.947561234235763550e-02 -6.636092811822891235e-02 2.159866690635681152e-01 -5.965813249349594116e-02 -2.018162980675697327e-02 1.031564697623252869e-01 -7.241050247102975845e-03 1.232131049036979675e-01 1.846329569816589355e-01 -4.045028612017631531e-02 -5.093115940690040588e-02 -2.268962860107421875e-01 5.115336924791336060e-02 2.481828331947326660e-01 8.909227699041366577e-02 -3.108124732971191406e-01 -1.876295544207096100e-02 -2.485712319612503052e-01 -1.982243955135345459e-01 2.391584962606430054e-01 2.178812175989151001e-01 2.197220623493194580e-01 1.954017728567123413e-01 -7.902179658412933350e-02 -4.854864478111267090e-01 1.469021104276180267e-02 1.975136548280715942e-01 1.470806002616882324e-01 -1.593825817108154297e-01 -4.826756194233894348e-02 4.778903350234031677e-02 1.833367198705673218e-01
-1.207707747817039490e-01 -1.268370300531387329e-01 -3.507316112518310547e-01 1.388180851936340332e-01 -3.741697408258914948e-03 5.932076368480920792e-03 -8.157889544963836670e-02 4.580304026603698730e-02 1.962753832340240479e-01 -2.266167663037776947e-03 3.896475955843925476e-02 -2.102847397327423096e-01 3.305032551288604736e-01 1.808598488569259644e-01 1.777240484952926636e-01 -1.454775035381317139e-01 2.280209772288799286e-02 -7.032804191112518311e-02 -2.704838216304779053e-01 4.377030134201049805e-01 2.878398299217224121e-01 7.784791290760040283e-02 -4.203815385699272156e-02 -9.258040785789489746e-02 6.317691504955291748e-02 -2.171514788642525673e-03 1.750784516334533691e-01 -1.857488602399826050e-01 -2.390997558832168579e-01 4.976865276694297791e-02 -3.110186755657196045e-02 2.001407146453857422e-01
1.180145051330327988e-02 -3.970763832330703735e-02 9.316051006317138672e-02 -4.260004032403230667e-03 -2.296139001846313477e-01 -2.293837070465087891e-01 1.613900214433670044e-01 3.573288023471832275e-01 -3.854418545961380005e-02 3.611592948436737061e-02 3.804747015237808228e-02 1.386807411909103394e-01 4.083582386374473572e-02 2.724476754665374756e-01 8.218489587306976318e-02 -3.665891587734222412e-01 -4.489454925060272217e-01 -9.063004702329635620e-02 8.163066580891609192e-03 3.507041931152343750e-01 2.054852806031703949e-02 1.895415410399436951e-02 -7.356934249401092529e-02 -1.272148936986923218e-01 -1.955875903367996216e-01 1.429426223039627075e-01 -5.887975171208381653e-02 -7.788041979074478149e-02 1.910450905561447144e-01 -8.518847078084945679e-02 1.237594261765480042e-01 8.669064939022064209e-02
-1.356329116970300674e-02 -1.986611932516098022e-01 2.267136052250862122e-02 -5.827853828668594360e-02 -3.671583831310272217e-01 -1.366284908726811409e-03 2.039615213871002197e-01 1.179191865958273411e-03 -8.247256278991699219e-03 6.485824938863515854e-03 2.108012586832046509e-01 -9.300019592046737671e-02 2.426493912935256958e-01 2.521294057369232178e-01 -9.887254983186721802e-02 -2.336184233427047729e-01 -1.300422847270965576e-01 2.835012674331665039e-01 -3.526298105716705322e-01 -3.250681236386299133e-02 9.629496186971664429e-02 1.824572384357452393e-01 -1.446379274129867554e-01 1.824855804443359375e-01 1.013481467962265015e-01 -1.911735832691192627e-01 1.658190488815307617e-01 1.501808017492294312e-01 -2.958979904651641846e-01 -7.912967354059219360e-02 -5.443141609430313110e-02 -1.640467047691345215e-01
-2.276152223348617554e-01 1.335882246494293213e-01 -5.239314213395118713e-02 2.046808972954750061e-02 -7.277245819568634033e-02 8.513524383306503296e-02 6.985069066286087036e-02 1.199683994054794312e-01 -9.567021578550338745e-02 -2.646925859153270721e-03 -2.350124418735504150e-01 -1.153425872325897217e-01 2.027082592248916626e-01 -1.117645017802715302e-02 1.131048128008842468e-01 -3.000339269638061523e-01 -3.845797181129455566e-01 2.388473898172378540e-01 -3.970976769924163818e-01 2.292490750551223755e-01 2.467614114284515381e-01 -8.272808790206909180e-02 -4.622701928019523621e-02 1.044362876564264297e-02 -1.395687162876129150e-01 -7.561568915843963623e-02 8.481314778327941895e-02 -1.728668212890625000e-01 -1.969628930091857910e-01 2.616439461708068848e-01 1.354845464229583740e-01 2.427411265671253204e-02
-2.877543866634368896e-02 2.495121508836746216e-01 1.669543832540512085e-01 4.976629093289375305e-02 2.290696650743484497e-02 1.182156875729560852e-01 -1.145361363887786865e-01 3.576984256505966187e-02 8.318249136209487915e-02 -1.254671365022659302e-01 -1.127634420990943909e-01 -5.905292928218841553e-02 4.854991436004638672e-01 1.731415838003158569e-01 1.126935854554176331e-01 -2.630581259727478027e-01 -1.285057365894317627e-01 -8.699674904346466064e-02 -1.049994751811027527e-01 4.918847382068634033e-01 -1.575119495391845703e-01 5.283624865114688873e-03 1.320441961288452148e-01 -1.381274163722991943e-01 -4.730055574327707291e-03 1.952998638153076172e-01 -1.101700961589813232e-01 2.280382513999938965e-01 -4.772356525063514709e-02 -1.927736550569534302e-01 7.631164789199829102e-02 -7.238733023405075073e-02
-1.075296178460121155e-01 7.878403179347515106e-03 7.236882299184799194e-02 -6.491244584321975708e-02 -2.429188601672649384e-02 7.719648629426956177e-02 -5.315088853240013123e-02 3.356103599071502686e-01 3.207243084907531738e-01 1.887992322444915771e-01 -1.034143567085266113e-01 7.395384460687637329e-02 5.721546411514282227e-01 1.397272944450378418e-01 -8.993863314390182495e-02 -7.660449296236038208e-02 -1.565938591957092285e-01 -1.199094653129577637e-01 1.247145906090736389e-01 5.438800901174545288e-02 -5.939640849828720093e-02 2.689666450023651123e-01 -7.580047845840454102e-02 -2.023236900568008423e-01 -2.716342806816101074e-01 1.462243944406509399e-01 -5.680360645055770874e-02 -1.532350778579711914e-01 -3.101367503404617310e-02 7.594296336174011230e-02 -1.734025925397872925e-01 -5.259017273783683777e-02
-7.610597461462020874e-02 1.307808756828308105e-01 -1.070327386260032654e-01 -2.788196504116058350e-01 3.123971447348594666e-02 2.829661369323730469e-01 1.003218591213226318e-01 5.165252089500427246e-02 2.579326033592224121e-01 2.019426040351390839e-02 -1.242941245436668396e-02 -1.076284679584205151e-03 3.041305541992187500e-01 1.996417343616485596e-01 -1.742851734161376953e-01 -4.275943040847778320e-01 -1.201952099800109863e-01 9.333882480859756470e-02 1.588771864771842957e-02 3.037590980529785156e-01 -1.800156235694885254e-01 2.308906614780426025e-01 -6.963040679693222046e-02 -2.136508375406265259e-02 -1.722536236047744751e-01 1.849156171083450317e-01 9.702245891094207764e-02 -5.243466049432754517e-02 1.350658237934112549e-01 9.583974629640579224e-02 2.329638451337814331e-01 -1.305471658706665039e-01
1.407301276922225952e-01 1.013804897665977478e-01 -5.593180283904075623e-02 -1.952014267444610596e-01 1.294577121734619141e-01 2.017042934894561768e-01 1.301416456699371338e-01 1.548408716917037964e-01 6.331724673509597778e-02 1.134419366717338562e-01 1.576400548219680786e-01 -2.590364813804626465e-01 3.649159371852874756e-01 2.660579979419708252e-01 -9.188859164714813232e-02 -2.571126520633697510e-01 -1.754663288593292236e-01 3.128918632864952087e-02 7.622185349464416504e-02 4.558621719479560852e-02 1.606157571077346802e-01 3.953787088394165039e-01 -6.607251614332199097e-02 9.453552961349487305e-02 -1.085799187421798706e-01 -1.985299885272979736e-01 2.776788771152496338e-01 -1.402422506362199783e-02 -3.235556557774543762e-02 -1.659125238656997681e-01 -2.108820378780364990e-01 -7.980339229106903076e-02
-2.384635433554649353e-02 2.228266000747680664e-02 3.892200440168380737e-02 -2.019468247890472412e-01 -2.082565426826477051e-02 -5.590153113007545471e-02 3.571167588233947754e-02 7.334042340517044067e-02 3.739644289016723633e-01 -1.458651870489120483e-01 2.383063286542892456e-01 1.634737998247146606e-01 2.160724848508834839e-01 3.604091107845306396e-01 2.980196177959442139e-01 -9.521486610174179077e-02 -2.630159258842468262e-01 -2.062651813030242920e-01 -1.634446531534194946e-01 1.129062920808792114e-01 2.665145099163055420e-01 -3.110989183187484741e-02 -6.887424737215042114e-02 2.540627121925354004e-01 -1.732373386621475220e-01 1.564487814903259277e-01 2.429535984992980957e-01 7.134257350116968155e-03 3.345282049849629402e-03 1.158349066972732544e-01 6.093920767307281494e-02 -6.434393674135208130e-02
7.083756476640701294e-02 2.326945215463638306e-02 8.421009033918380737e-02 -1.546978354454040527e-01 -3.129945695400238037e-02 -9.318605065345764160e-02 3.355207145214080811e-01 -8.496452122926712036e-02 -6.297925114631652832e-02 2.630513906478881836e-01 -1.629577577114105225e-01 -1.437943875789642334e-01 5.573913455009460449e-01 6.213624402880668640e-02 2.169704735279083252e-01 -2.077292650938034058e-01 -5.071432888507843018e-02 -1.941212415695190430e-01 -3.166843950748443604e-01 -2.939528040587902069e-02 3.567217290401458740e-02 1.784584373235702515e-01 -9.605333209037780762e-02 -1.022705212235450745e-01 -9.264877438545227051e-02 3.360043093562126160e-02 -1.102086808532476425e-02 -1.971512660384178162e-02 -4.454852640628814697e-02 -2.010424584150314331e-01 -2.488750815391540527e-01 3.919274546205997467e-03
-7.689426094293594360e-02 -8.463848382234573364e-03 -3.651134967803955078e-01 -2.528429776430130005e-02 -2.223022878170013428e-01 1.940402388572692871e-02 2.322523295879364014e-01 -1.634931415319442749e-01 9.173002839088439941e-02 -3.940774593502283096e-03 -2.308030612766742706e-02 -1.677951216697692871e-01 2.784330546855926514e-01 1.278197169303894043e-01 2.031214237213134766e-01 -1.337926238775253296e-01 -4.535517096519470215e-01 5.006819218397140503e-02 -1.458087861537933350e-01 1.294564604759216309e-01 -1.146652176976203918e-01 -1.568249613046646118e-02 -2.291364818811416626e-01 -1.219904273748397827e-01 -1.768758147954940796e-01 -1.303605586290359497e-01 1.923430413007736206e-01 -1.587198227643966675e-01 -2.284896373748779297e-01 -1.113674268126487732e-01 -8.750825189054012299e-03 1.931194961071014404e-01
3.357457220554351807e-01 1.925368905067443848e-01 1.774305403232574463e-01 -1.177416648715734482e-02 3.213648498058319092e-02 -7.365977764129638672e-02 1.183546409010887146e-01 6.666319817304611206e-02 1.506720334291458130e-01 1.406663656234741211e-01 1.204844787716865540e-01 4.879497736692428589e-02 2.285778075456619263e-01 1.649056822061538696e-01 1.808558702468872070e-01 -1.689276993274688721e-01 -3.060180544853210449e-01 2.636455371975898743e-02 -2.049567550420761108e-01 -3.202687203884124756e-02 2.133754640817642212e-01 3.222739398479461670e-01 2.422526665031909943e-02 2.732105553150177002e-02 1.384882330894470215e-01 -2.462310492992401123e-01 -6.910427659749984741e-02 8.731123991310596466e-03 -9.983492642641067505e-02 2.094264328479766846e-02 1.993166208267211914e-01 -4.131694138050079346e-01
6.894788891077041626e-02 2.810998260974884033e-01 1.767640560865402222e-01 -8.780603855848312378e-02 -1.071641072630882263e-01 2.587728574872016907e-02 -4.576498270034790039e-02 2.020155936479568481e-01 -1.492753531783819199e-02 -1.858430355787277222e-02 1.182750798761844635e-02 -2.853364683687686920e-02 4.265657365322113037e-01 3.164923489093780518e-01 -1.925198733806610107e-02 -1.511239856481552124e-01 -1.820487678050994873e-01 -1.543066203594207764e-01 -9.596847742795944214e-02 4.865806996822357178e-01 -1.446938365697860718e-01 2.483569644391536713e-02 4.811028391122817993e-02 -2.573170699179172516e-02 3.182741254568099976e-02 7.735043019056320190e-02 -1.311463862657546997e-01 2.065352946519851685e-01 -9.696469455957412720e-02 -3.037202954292297363e-01 1.219662129878997803e-01 -6.729853898286819458e-02
3.258274495601654053e-02 6.545256078243255615e-02 2.771341502666473389e-01 -2.572184801101684570e-01 1.351597812026739120e-02 7.201875746250152588e-02 1.881179213523864746e-01 2.314935326576232910e-01 6.898734718561172485e-02 9.417456388473510742e-02 -2.107062041759490967e-01 -1.924653947353363037e-01 3.589646816253662109e-01 2.301820665597915649e-01 9.477619081735610962e-02 -4.929200746119022369e-03 -6.053627282381057739e-02 -5.012733861804008484e-02 1.580510884523391724e-01 3.292559087276458740e-01 2.851450145244598389e-01 1.491295844316482544e-01 -2.822694480419158936e-01 -1.122995465993881226e-02 1.100151892751455307e-02 -1.290346980094909668e-01 8.193944394588470459e-02 2.673709690570831299e-01 -1.291630864143371582e-01 -3.202836960554122925e-02 -1.844952404499053955e-01 -4.233513027429580688e-02
-3.820343017578125000e-01 1.318081319332122803e-01 2.100799679756164551e-01 -9.813364595174789429e-02 1.858165860176086426e-01 1.411235481500625610e-01 1.509720180183649063e-02 -1.430394202470779419e-01 1.490469276905059814e-01 -2.490841150283813477e-01 -1.329635679721832275e-01 -1.204954683780670166e-01 3.723861277103424072e-01 -9.103577584028244019e-02 -7.160702347755432129e-02 -4.083400964736938477e-01 -7.874140888452529907e-02 -2.097688615322113037e-01 -1.716670840978622437e-01 2.884543836116790771e-01 5.341208353638648987e-02 1.526963710784912109e-01 6.763785332441329956e-02 3.220804780721664429e-02 2.057315036654472351e-02 -1.221498697996139526e-01 1.165298372507095337e-01 -1.333775818347930908e-01 -1.186630129814147949e-02 -1.025076881051063538e-01 -1.423799693584442139e-01 -1.424543559551239014e-02
7.704005390405654907e-02 -6.049619987607002258e-02 -7.434531301259994507e-02 2.359755337238311768e-02 -1.354658305644989014e-01 -4.410140588879585266e-02 3.028710186481475830e-01 -1.810249686241149902e-01 -2.046297118067741394e-02 1.452492028474807739e-01 1.419164091348648071e-01 -1.972431093454360962e-01 4.502060711383819580e-01 -7.013723254203796387e-02 2.700212299823760986e-01 -3.184830844402313232e-01 -6.540495902299880981e-02 6.992857903242111206e-02 -2.291353642940521240e-01 1.077592968940734863e-01 2.110711485147476196e-01 1.365982741117477417e-01 -1.878842264413833618e-01 -5.434587225317955017e-02 -3.348552882671356201e-01 1.439609974622726440e-01 1.617386788129806519e-01 -3.464082255959510803e-02 -1.165037043392658234e-02 2.656307630240917206e-02 -1.589120477437973022e-01 -1.263398826122283936e-01
1.544824987649917603e-01 1.972613334655761719e-01 1.750570088624954224e-01 -2.983534336090087891e-01 -6.344836950302124023e-02 -5.589234083890914917e-02 2.445106655359268188e-01 1.705977716483175755e-03 -8.794999122619628906e-02 -1.699871569871902466e-01 -2.854933217167854309e-02 -3.251133561134338379e-01 2.626206874847412109e-01 -1.819820888340473175e-02 1.352710127830505371e-01 -2.249500155448913574e-01 -1.446723639965057373e-01 1.261580139398574829e-01 -1.010775715112686157e-01 9.437353909015655518e-02 1.286171525716781616e-01 2.788246273994445801e-01 -1.592959165573120117e-01 -7.719836384057998657e-02 -2.993783541023731232e-02 -8.107495307922363281e-02 2.014379203319549561e-01 2.143995612859725952e-01 -3.981195092201232910e-01 -1.776935607194900513e-01 -5.386721715331077576e-02 -2.646758966147899628e-02
-1.819741874933242798e-01 -2.579232156276702881e-01 -6.664101779460906982e-02 -3.636445701122283936e-01 -6.186504289507865906e-02 -1.982753723859786987e-01 9.644592553377151489e-02 -1.940969675779342651e-01 9.935061633586883545e-02 -7.132610678672790527e-02 5.986942350864410400e-02 5.225440859794616699e-02 3.288936614990234375e-01 2.802532613277435303e-01 1.438474934548139572e-02 -1.985935866832733154e-01 -4.063102304935455322e-01 3.784986212849617004e-02 -2.551905214786529541e-01 -5.346551164984703064e-02 2.498782873153686523e-01 -9.409213811159133911e-02 -4.850303754210472107e-02 -3.776602447032928467e-02 4.223239142447710037e-03 -2.115691304206848145e-01 -4.882868006825447083e-02 2.572380006313323975e-02 -8.021128177642822266e-02 -1.372303217649459839e-01 -7.690307497978210449e-02 1.932789981365203857e-01
-8.040340989828109741e-02 -2.059579268097877502e-02 1.292371153831481934e-01 -1.722298115491867065e-01 -3.024180047214031219e-02 -2.345047146081924438e-02 3.905638307332992554e-02 -8.484505861997604370e-02 -1.253124773502349854e-01 5.352455005049705505e-02 -1.626440435647964478e-01 -8.981724083423614502e-02 2.108719795942306519e-01 -3.515679761767387390e-02 -1.642647832632064819e-01 -6.897263228893280029e-02 -3.729992508888244629e-01 -2.827584147453308105e-01 -5.260006785392761230e-01 2.297347784042358398e-01 -1.009508520364761353e-01 1.253670305013656616e-01 -1.301926672458648682e-01 7.068061828613281250e-02 -2.038878351449966431e-01 -1.687379479408264160e-01 9.318308532238006592e-02 -4.253380000591278076e-02 -2.566352784633636475e-01 -6.880867481231689453e-02 1.189531311392784119e-01 -2.106068432331085205e-01
2.445492744445800781e-01 -1.427217423915863037e-01 1.229112371802330017e-01 8.986876346170902252e-03 1.666336953639984131e-01 -1.322018504142761230e-01 2.375844120979309082e-01 -6.783287972211837769e-03 1.422508358955383301e-01 2.629749774932861328e-01 -9.544081240892410278e-02 -1.113008931279182434e-01 4.781416058540344238e-01 2.020901143550872803e-01 1.696877926588058472e-01 -4.807048141956329346e-01 -1.550155431032180786e-01 -6.621316820383071899e-02 -4.066410288214683533e-02 1.009134296327829361e-02 -4.322654753923416138e-02 1.682663522660732269e-02 -1.166452541947364807e-01 -1.161806471645832062e-02 -1.700228005647659302e-01 1.544103175401687622e-01 6.426503509283065796e-02 9.567232429981231689e-02 -4.229941964149475098e-02 3.556438907980918884e-02 -1.964668482542037964e-01 -9.451895207166671753e-02
1.026965454220771790e-01 2.995125018060207367e-02 1.618874371051788330e-01 -2.201417088508605957e-01 -1.149480417370796204e-02 9.954757243394851685e-02 2.222792059183120728e-01 3.251523524522781372e-02 7.758293300867080688e-03 -1.956885121762752533e-02 -1.349973380565643311e-01 -1.609983295202255249e-01 2.791953384876251221e-01 8.092283457517623901e-02 6.874066591262817383e-02 -1.831891536712646484e-01 -8.631727844476699829e-02 -2.239365875720977783e-02 1.287708058953285217e-02 9.599678218364715576e-02 3.184851109981536865e-01 3.839339911937713623e-01 -2.776639163494110107e-01 -3.242744505405426025e-02 -4.846944287419319153e-02 -1.478563845157623291e-01 4.275500178337097168e-01 8.237600326538085938e-02 -2.623458504676818848e-01 -2.188775092363357544e-01 -9.706488996744155884e-02 -4.170360788702964783e-02
-1.864669844508171082e-02 -2.122554555535316467e-02 1.098521277308464050e-01 -1.318537723273038864e-02 1.160691678524017334e-01 -3.081791289150714874e-02 2.475199103355407715e-01 -2.488348782062530518e-01 8.430170710198581219e-04 1.468953937292098999e-01 1.095299720764160156e-01 5.398873984813690186e-02 2.188663929700851440e-01 1.101807281374931335e-01 1.722651869058609009e-01 -6.892824769020080566e-01 -1.802240461111068726e-01 9.144859015941619873e-02 -1.514500826597213745e-01 1.411471217870712280e-01 1.615512743592262268e-02 1.578741669654846191e-01 -1.643293350934982300e-01 -6.563400477170944214e-02 -2.239224910736083984e-01 1.664291620254516602e-01 -1.600386574864387512e-02 -6.523614376783370972e-02 8.424777537584304810e-02 2.900050766766071320e-02 -1.026721149682998657e-01 -8.368332684040069580e-02
1.661283820867538452e-01 3.553178012371063232e-01 2.505407109856605530e-02 -1.199962571263313293e-01 -1.946765035390853882e-01 -8.764702081680297852e-02 1.720941066741943359e-01 2.004919648170471191e-01 -2.470063976943492889e-02 -5.074342712759971619e-02 -6.902686506509780884e-02 -2.326561957597732544e-01 4.107673168182373047e-01 -1.065996065735816956e-01 2.922391705214977264e-02 -1.581818461418151855e-01 -1.004328504204750061e-01 -3.019061684608459473e-02 -1.179108992218971252e-01 -4.765283316373825073e-02 2.551738917827606201e-01 1.516601890325546265e-01 -8.276173472404479980e-02 -1.322972308844327927e-02 -6.552208214998245239e-04 -1.167039945721626282e-01 4.310938417911529541e-01 1.615206748247146606e-01 -2.162659317255020142e-01 -9.845979511737823486e-02 -4.537655040621757507e-02 -2.032133042812347412e-01
-2.359819859266281128e-01 -1.116783767938613892e-01 1.205501034855842590e-01 -2.463809400796890259e-01 -1.486784815788269043e-01 1.316763609647750854e-01 1.222264617681503296e-01 4.742034524679183960e-02 2.680612802505493164e-01 -2.097215317189693451e-02 -2.507831086404621601e-04 7.950824499130249023e-02 3.543410003185272217e-01 3.053414523601531982e-01 -1.659211516380310059e-01 7.195507735013961792e-02 -1.601065248250961304e-01 -3.382057324051856995e-02 -6.163931638002395630e-02 3.663100004196166992e-01 1.065491586923599243e-01 1.534428726881742477e-02 1.181693375110626221e-01 -2.299969047307968140e-01 -9.424290060997009277e-02 8.817695081233978271e-02 3.006815612316131592e-01 -2.738094888627529144e-02 -2.324231341481208801e-02 -3.967653494328260422e-03 -1.647309213876724243e-01 -3.018882274627685547e-01
-1.751376688480377197e-01 -2.189969271421432495e-02 -1.227369681000709534e-01 -1.373256929218769073e-02 -2.607975304126739502e-01 -1.262873262166976929e-01 -8.262544870376586914e-02 -9.594873525202274323e-03 3.571299016475677490e-01 1.507855653762817383e-01 -1.479606479406356812e-01 2.056105136871337891e-01 2.184038162231445312e-01 1.076786443591117859e-01 -7.486334443092346191e-02 -1.636439263820648193e-01 -3.392047584056854248e-01 1.160983592271804810e-01 -1.331649869680404663e-01 3.040378689765930176e-01 -2.967002056539058685e-02 2.340327501296997070e-01 -1.617700606584548950e-01 5.611070990562438965e-02 -1.063344851136207581e-01 -3.792985677719116211e-01 1.101508662104606628e-01 6.854438036680221558e-02 4.350503906607627869e-03 -1.713216453790664673e-01 -1.775438785552978516e-01 -2.926140092313289642e-03
-1.369065046310424805e-01 8.037269115447998047e-03 1.602866873145103455e-02 -1.643110513687133789e-01 -2.453351914882659912e-01 -2.493615150451660156e-01 -2.755696885287761688e-02 3.694367781281471252e-02 2.490067034959793091e-01 -1.210662275552749634e-01 -3.269005417823791504e-01 -7.230144739151000977e-02 2.501721084117889404e-01 2.070868313312530518e-01 5.179011262953281403e-03 -2.403693497180938721e-01 -3.327995240688323975e-01 -2.518500387668609619e-01 -1.906372159719467163e-01 -1.131794303655624390e-01 2.763143740594387054e-02 4.215162247419357300e-02 -1.079657748341560364e-01 3.768316283822059631e-02 5.370843783020973206e-02 -1.839225292205810547e-01 -1.497315679444000125e-04 -3.384660184383392334e-01 -1.021792888641357422e-01 -9.595269709825515747e-02 2.597861588001251221e-01 7.313355337828397751e-03
7.936667650938034058e-02 1.040593460202217102e-01 8.947683870792388916e-02 -3.567658662796020508e-01 -4.955320060253143311e-02 -7.006382197141647339e-02 1.896165758371353149e-01 -5.648233741521835327e-02 2.238932996988296509e-02 2.241591662168502808e-01 1.077486127614974976e-01 -2.802132666110992432e-01 4.307078123092651367e-01 5.946299806237220764e-02 1.380463838577270508e-01 -3.321690857410430908e-01 9.856466203927993774e-02 -9.227488934993743896e-02 -2.663761973381042480e-01 2.481751292943954468e-01 -1.258727610111236572e-01 1.876231878995895386e-01 6.659652292728424072e-02 7.143077254295349121e-02 -1.910988092422485352e-01 -6.276477128267288208e-02 3.812395781278610229e-02 -2.368825674057006836e-02 1.641116291284561157e-01 -1.459185183048248291e-01 -1.981844753026962280e-01 2.059167809784412384e-02
1.989254504442214966e-01 1.916843093931674957e-02 2.706850171089172363e-01 3.746251016855239868e-02 -2.922462113201618195e-02 -1.190043762326240540e-01 2.013712674379348755e-01 1.154159456491470337e-01 1.615733951330184937e-01 2.393756955862045288e-01 1.659566611051559448e-01 2.199866771697998047e-01 1.875820606946945190e-01 2.985018193721771240e-01 1.621147431433200836e-02 -4.941172897815704346e-01 -9.165291488170623779e-02 1.305193901062011719e-01 -7.281234860420227051e-02 6.226779520511627197e-02 6.230768933892250061e-02 3.394081592559814453e-01 -7.126952707767486572e-02 -1.503476649522781372e-01 5.245478451251983643e-02 -4.562167823314666748e-02 -2.006777003407478333e-02 1.609527319669723511e-02 6.067715957760810852e-02 -2.101433128118515015e-01 1.234390656463801861e-03 -2.318104654550552368e-01
7.954734563827514648e-02 -6.494881212711334229e-02 2.364499568939208984e-01 -2.703073620796203613e-01 -9.885700047016143799e-02 -8.973715454339981079e-02 5.097598955035209656e-02 2.076365239918231964e-02 7.378972321748733521e-02 -7.703599054366350174e-03 5.641067866235971451e-03 -3.032064735889434814e-01 3.971904814243316650e-01 1.689358651638031006e-01 1.943717300891876221e-01 -2.890617847442626953e-01 1.428825873881578445e-02 1.611928492784500122e-01 1.020046696066856384e-01 5.664907023310661316e-02 3.183614313602447510e-01 9.274723380804061890e-02 -1.123798713088035583e-01 -1.506494265049695969e-02 -1.494244784116744995e-01 -2.296394109725952148e-01 1.086225360631942749e-01 2.048739641904830933e-01 2.655924297869205475e-02 -1.477133631706237793e-01 3.450660705566406250e-01 3.839686885476112366e-02
-1.860829293727874756e-01 -1.987367570400238037e-01 1.269046962261199951e-01 -1.670372188091278076e-01 -1.120044738054275513e-01 4.557644575834274292e-02 2.975617162883281708e-02 1.382033806294202805e-02 1.615497916936874390e-01 -9.798782318830490112e-02 1.535102783236652613e-04 1.351229287683963776e-02 2.972758412361145020e-01 2.802876830101013184e-01 -7.328296080231666565e-03 6.629838794469833374e-02 -2.596613764762878418e-01 -1.350341737270355225e-01 5.129487067461013794e-02 3.259129822254180908e-01 3.028623163700103760e-01 -3.575628623366355896e-02 1.843836903572082520e-01 -2.650953531265258789e-01 -4.194461926817893982e-02 1.067070737481117249e-01 3.618362545967102051e-01 -6.917349528521299362e-03 -4.481714218854904175e-02 -7.759655825793743134e-03 -9.787612408399581909e-02 -3.336955904960632324e-01
-2.203779369592666626e-01 -2.702050209045410156e-01 -7.830009609460830688e-02 -4.227690398693084717e-01 -2.424709200859069824e-01 -1.422653943300247192e-01 1.427384018898010254e-01 1.082918420433998108e-01 2.422959208488464355e-01 -2.635260224342346191e-01 1.869572252035140991e-01 -7.144595682621002197e-02 2.430286109447479248e-01 5.543333292007446289e-02 2.052873224020004272e-01 -1.878313869237899780e-01 -2.860649228096008301e-01 8.348382264375686646e-02 -1.247734129428863525e-01 1.440503261983394623e-02 1.111082509160041809e-01 1.236754953861236572e-01 -3.044154047966003418e-01 -2.252167277038097382e-02 -6.439118087291717529e-02 -1.094942018389701843e-01 3.688693419098854065e-02 -4.548366740345954895e-02 -2.220470085740089417e-02 -7.578403502702713013e-02 9.196121245622634888e-02 1.224835366010665894e-01
-1.704490631818771362e-01 2.785148024559020996e-01 5.059512332081794739e-02 -3.468495607376098633e-02 -1.060286723077297211e-02 -2.313858270645141602e-01 6.052745506167411804e-02 7.638689875602722168e-02 1.909067481756210327e-01 -6.011231802403926849e-03 -9.283982962369918823e-02 1.675255969166755676e-02 2.814215123653411865e-01 3.231849521398544312e-02 3.086193650960922241e-02 -3.802199065685272217e-01 -3.542301356792449951e-01 -4.468799233436584473e-01 -1.906019747257232666e-01 2.596032619476318359e-01 -1.226396411657333374e-01 5.055215209722518921e-02 8.271420747041702271e-02 1.541753560304641724e-01 -1.680123955011367798e-01 8.062599599361419678e-02 -1.033347398042678833e-01 7.580303400754928589e-02 2.849249728024005890e-02 5.881782248616218567e-02 1.348106712102890015e-01 -6.789925694465637207e-02
-4.372351802885532379e-03 -2.866034395992755890e-02 -9.231184422969818115e-02 3.137619048357009888e-02 -9.701272845268249512e-02 -7.097977399826049805e-02 1.783417016267776489e-01 2.066505402326583862e-01 -1.620600670576095581e-01 1.640428751707077026e-01 -2.669462561607360840e-02 -4.940948635339736938e-02 3.612522482872009277e-01 1.839681416749954224e-01 7.078243792057037354e-02 -9.638375043869018555e-02 -2.022136300802230835e-01 -1.390370279550552368e-01 -2.081080377101898193e-01 3.736160397529602051e-01 3.122116029262542725e-01 -1.632884144783020020e-01 -1.539242118597030640e-01 -2.067369669675827026e-01 -1.079351156949996948e-01 4.235611110925674438e-02 -1.424326747655868530e-02 -9.409222751855850220e-02 -2.168435305356979370e-01 3.184785842895507812e-01 1.829897463321685791e-01 1.661089658737182617e-01
-1.219549998641014099e-01 -6.426331400871276855e-02 -1.245005354285240173e-01 -2.483188807964324951e-01 -1.053055301308631897e-01 8.836369216442108154e-02 -6.522975116968154907e-02 -7.133324444293975830e-02 2.730346918106079102e-01 -8.210864663124084473e-02 1.638833284378051758e-01 -3.537637367844581604e-02 5.404416322708129883e-01 -9.761806577444076538e-03 -2.177543640136718750e-01 -7.608302682638168335e-02 3.910126537084579468e-02 4.061640799045562744e-02 -2.526990473270416260e-01 3.576247096061706543e-01 2.346123605966567993e-01 7.217404991388320923e-02 6.151848286390304565e-02 -1.884510219097137451e-01 -1.399747878313064575e-01 -4.780845344066619873e-02 8.629716932773590088e-02 -1.278174221515655518e-01 1.569861024618148804e-01 1.514740586280822754e-01 1.818022429943084717e-01 5.601488053798675537e-03
-1.471685171127319336e-01 -9.703744947910308838e-02 5.678630620241165161e-02 1.213909760117530823e-01 9.642855823040008545e-02 -4.249642789363861084e-02 4.394452571868896484e-01 3.660405054688453674e-02 2.074283808469772339e-01 9.866478294134140015e-02 -8.461286127567291260e-02 -7.797455042600631714e-02 2.931090593338012695e-01 2.989328801631927490e-01 5.266365036368370056e-02 -4.217994809150695801e-01 -1.159617826342582703e-01 6.872618943452835083e-02 -2.556480281054973602e-02 1.284902840852737427e-01 3.834515810012817383e-02 1.560419052839279175e-01 -1.843145787715911865e-01 -5.170134082436561584e-02 -2.445006817579269409e-01 3.497858345508575439e-01 -4.726791009306907654e-02 -8.460620790719985962e-02 6.023017317056655884e-02 -7.284192740917205811e-02 -9.668406844139099121e-02 -1.258687973022460938e-01
2.089159488677978516e-01 4.022013768553733826e-02 -3.599049150943756104e-02 -3.441046550869941711e-02 -9.961659461259841919e-02 -1.522903442382812500e-01 -5.872929096221923828e-02 1.246592178940773010e-01 3.181037604808807373e-01 -2.707711793482303619e-02 -6.342537701129913330e-02 -1.650176644325256348e-01 3.545443713665008545e-01 2.525191307067871094e-01 -1.330365240573883057e-01 1.260807067155838013e-01 -9.600364416837692261e-02 -3.856897652149200439e-01 3.049656748771667480e-02 3.524476587772369385e-01 1.075795814394950867e-01 2.788203954696655273e-01 1.010754890739917755e-02 4.314050823450088501e-02 -1.928071081638336182e-01 -1.457377523183822632e-01 -4.884774610400199890e-02 -2.143441289663314819e-01 1.724879890680313110e-01 8.946157246828079224e-02 -1.385254412889480591e-01 -7.631563395261764526e-02
6.768577545881271362e-02 -6.323967128992080688e-02 -7.977829314768314362e-03 1.245268434286117554e-01 4.520431533455848694e-02 -8.040174841880798340e-02 -2.952907979488372803e-02 -5.747151374816894531e-02 2.906167805194854736e-01 1.703078746795654297e-01 2.504025697708129883e-01 5.420454218983650208e-02 3.804296553134918213e-01 1.172818168997764587e-01 2.029871344566345215e-01 -1.554548889398574829e-01 -9.660166501998901367e-02 -1.584959179162979126e-01 -1.030033454298973083e-01 1.287224143743515015e-01 4.345001876354217529e-01 2.591280639171600342e-02 -3.854852542281150818e-02 -5.391174182295799255e-02 -4.055376350879669189e-01 1.257124915719032288e-02 1.749291419982910156e-01 -5.253978818655014038e-02 1.995404660701751709e-01 2.218447178602218628e-01 1.274098753929138184e-01 -3.848881646990776062e-02
5.800499767065048218e-02 1.646418273448944092e-01 -2.270694077014923096e-02 -2.984760403633117676e-01 -1.654686927795410156e-01 1.454991986975073814e-03 1.588063091039657593e-01 5.228266492486000061e-02 -9.413365274667739868e-03 -6.774391978979110718e-02 1.013790071010589600e-01 -3.437437117099761963e-01 3.709371984004974365e-01 -5.789132043719291687e-02 -1.129469554871320724e-02 -3.240541219711303711e-01 -1.138345971703529358e-01 1.085608527064323425e-01 -9.111560881137847900e-03 -7.096195966005325317e-02 1.921961754560470581e-01 4.029816389083862305e-01 -2.640202343463897705e-01 -9.089316427707672119e-02 -7.162997871637344360e-02 -1.580514162778854370e-01 8.309508115053176880e-02 9.190358966588973999e-02 -2.368274331092834473e-01 -1.741513758897781372e-01 7.756126672029495239e-02 -1.822600141167640686e-02
-2.512904703617095947e-01 -1.085317805409431458e-01 7.855670154094696045e-02 -1.383033096790313721e-01 -2.008277177810668945e-01 -8.962751924991607666e-02 4.819727689027786255e-02 -1.760949008166790009e-02 -3.865514323115348816e-02 2.027674466371536255e-01 -2.887838892638683319e-02 -2.353084832429885864e-02 2.706995606422424316e-01 2.852089107036590576e-01 -4.224213585257530212e-02 -3.630053102970123291e-01 -1.753230541944503784e-01 -4.420062005519866943e-01 -1.650536656379699707e-01 -3.034403547644615173e-02 -3.684655576944351196e-02 1.186874955892562866e-01 3.731865435838699341e-02 -4.617117345333099365e-02 2.293810434639453888e-02 -2.096870243549346924e-01 2.982266806066036224e-02 -2.181429266929626465e-01 -5.733930692076683044e-02 7.192314416170120239e-02 3.128233551979064941e-01 2.099318206310272217e-01
-3.006810843944549561e-01 1.059004440903663635e-01 7.997054606676101685e-02 -3.371667265892028809e-01 1.742963492870330811e-02 3.622951209545135498e-01 1.196792200207710266e-01 -1.319372206926345825e-01 3.515352606773376465e-01 -8.054903149604797363e-02 -1.301338076591491699e-01 -1.491104364395141602e-01 3.173481225967407227e-01 1.311403810977935791e-01 -7.036352902650833130e-02 -2.281710505485534668e-01 -9.543163329362869263e-02 5.375715345144271851e-02 -4.710847511887550354e-02 3.439263403415679932e-01 -1.715193092823028564e-01 1.856103390455245972e-01 -7.618277519941329956e-02 -8.269259333610534668e-02 6.904198974370956421e-02 -3.245803341269493103e-02 -3.445971012115478516e-02 -1.517433822154998779e-01 1.374176889657974243e-01 5.639088153839111328e-02 1.615292020142078400e-02 -9.737006574869155884e-02
-5.018880963325500488e-02 -5.007869098335504532e-03 3.385338187217712402e-02 8.168771862983703613e-02 -3.440364003181457520e-01 -1.494675725698471069e-01 -2.678238451480865479e-01 8.630581945180892944e-02 2.265599668025970459e-01 -2.796281278133392334e-01 1.831122189760208130e-01 -1.282076090574264526e-01 2.417337447404861450e-01 2.018077820539474487e-01 -1.286797225475311279e-01 -1.477111130952835083e-01 -1.861031167209148407e-02 -1.798079460859298706e-01 -2.854472696781158447e-01 2.102995067834854126e-01 2.201167941093444824e-01 3.148782253265380859e-01 -8.908146619796752930e-02 1.548430621623992920e-01 -1.644572317600250244e-01 -5.164342001080513000e-02 -8.720844984054565430e-02 7.374911755323410034e-02 -1.594726145267486572e-01 -4.309516400098800659e-02 2.057559192180633545e-01 -4.953354969620704651e-02
9.597054682672023773e-03 -4.616907238960266113e-02 -4.900616779923439026e-02 -3.202212154865264893e-01 -1.584207862615585327e-01 -6.289808545261621475e-03 1.192919313907623291e-01 -2.906125187873840332e-01 4.846232756972312927e-02 -1.192962750792503357e-01 -1.308545917272567749e-01 -7.788413763046264648e-02 -1.379031985998153687e-01 2.246392369270324707e-01 7.742139697074890137e-02 -3.612198829650878906e-01 -2.466354668140411377e-01 -1.114511564373970032e-01 -1.478684842586517334e-01 4.286801218986511230e-01 1.096957102417945862e-01 2.631805241107940674e-01 -9.402634948492050171e-02 -3.107790350914001465e-01 6.848174333572387695e-02 -1.918071061372756958e-01 4.809264093637466431e-02 -3.942948207259178162e-02 9.266451746225357056e-02 3.172267228364944458e-02 5.101368203759193420e-02 1.185728050768375397e-02
1.744779758155345917e-02 -4.412576183676719666e-02 1.670163124799728394e-01 -2.246804833412170410e-01 -2.566360123455524445e-02 2.058639936149120331e-02 1.755307316780090332e-01 3.393811360001564026e-02 4.277538061141967773e-01 1.516610980033874512e-01 -6.669504195451736450e-02 -2.256180942058563232e-01 1.334390491247177124e-01 1.027373299002647400e-01 2.200063318014144897e-01 -4.044281542301177979e-01 -1.827991157770156860e-01 1.774749904870986938e-01 7.362772524356842041e-02 2.151679545640945435e-01 1.287180278450250626e-02 3.631330132484436035e-01 7.652932405471801758e-02 6.764099001884460449e-02 -9.491883218288421631e-02 1.758259162306785583e-02 2.045713737607002258e-02 1.775120347738265991e-01 3.518632799386978149e-02 5.844264477491378784e-02 6.141417101025581360e-02 -2.755137085914611816e-01
-4.124242812395095825e-02 -9.545499086380004883e-02 -1.432905048131942749e-01 -8.569280058145523071e-02 -3.673061132431030273e-01 -2.977895364165306091e-02 -3.039819560945034027e-02 -8.858057856559753418e-02 -8.205119520425796509e-02 -4.765957966446876526e-02 5.382132530212402344e-02 -5.976262968033552170e-03 3.592035472393035889e-01 1.195025518536567688e-01 -9.585352987051010132e-02 -2.842186093330383301e-01 -4.221875667572021484e-01 8.031630516052246094e-02 -1.919043362140655518e-01 5.206402391195297241e-02 1.216196194291114807e-01 -3.509920835494995117e-02 1.606804579496383667e-01 1.618938744068145752e-01 1.511158943176269531e-01 -9.627602994441986084e-02 2.831999361515045166e-01 -1.161830946803092957e-01 -3.176249265670776367e-01 1.398009657859802246e-01 -1.315551251173019409e-01 1.253152638673782349e-01
1.274818927049636841e-01 1.671781092882156372e-01 1.705873757600784302e-01 -3.384587541222572327e-02 -5.354106798768043518e-02 1.015264987945556641e-01 -6.363417953252792358e-02 -2.666821479797363281e-01 1.842119842767715454e-01 8.672272413969039917e-02 3.214059025049209595e-02 1.774809807538986206e-01 3.647835850715637207e-01 -1.524588000029325485e-02 1.602566391229629517e-01 -4.333604127168655396e-03 -3.446727395057678223e-01 -5.182217806577682495e-02 -2.167596220970153809e-01 3.004251122474670410e-01 1.118747293949127197e-01 -1.066276058554649353e-02 -1.268406510353088379e-01 -2.387758195400238037e-01 4.782293364405632019e-02 6.468222290277481079e-02 3.048834204673767090e-01 -9.518303908407688141e-03 2.749884426593780518e-01 -2.820380628108978271e-01 -2.070815861225128174e-02 -6.825210899114608765e-02
-1.012567132711410522e-01 -1.236105710268020630e-01 1.184099316596984863e-01 1.281478535383939743e-02 -6.393832713365554810e-02 -3.877656906843185425e-02 1.021625995635986328e-01 -2.984989583492279053e-01 1.181767880916595459e-01 -7.267706841230392456e-02 -1.533559113740921021e-01 -1.007027029991149902e-01 3.667012453079223633e-01 2.840540707111358643e-01 -3.028993867337703705e-02 -1.885115057229995728e-01 4.083830863237380981e-02 -1.014304459095001221e-01 1.683566533029079437e-02 1.368536800146102905e-01 3.489651083946228027e-01 2.279779911041259766e-01 -7.065160572528839111e-02 8.257012814283370972e-03 -4.009163379669189453e-01 -1.054473817348480225e-01 2.891059815883636475e-01 5.206808820366859436e-02 6.406775861978530884e-02 -2.114329114556312561e-02 2.188678458333015442e-02 2.787089645862579346e-01
8.274738490581512451e-02 6.577040255069732666e-02 -1.400522440671920776e-01 -1.678008139133453369e-01 -5.039052665233612061e-02 -9.785419702529907227e-02 2.417756319046020508e-01 3.502770364284515381e-01 -1.525514014065265656e-02 1.997741907835006714e-01 9.499353915452957153e-02 1.133893616497516632e-02 2.112949341535568237e-01 1.848503500223159790e-01 1.264755148440599442e-02 -1.467487066984176636e-01 -3.410663306713104248e-01 -2.280013114213943481e-01 -1.422059256583452225e-02 3.635914623737335205e-01 2.359776645898818970e-01 -8.219668269157409668e-02 -5.716292932629585266e-02 -3.502347767353057861e-01 1.023291028104722500e-03 2.070003421977162361e-03 2.947049774229526520e-02 -1.469073444604873657e-01 -1.256309300661087036e-01 5.165064707398414612e-02 1.252112835645675659e-01 2.287273257970809937e-01
5.302888527512550354e-02 1.046180948615074158e-01 2.093649096786975861e-02 4.420715942978858948e-02 -2.513398230075836182e-01 2.396693080663681030e-01 3.812818601727485657e-02 -1.269514560699462891e-01 1.130816861987113953e-01 -2.862486615777015686e-02 -2.530661178752779961e-03 -3.732060268521308899e-02 5.409526228904724121e-01 -3.663412854075431824e-02 -9.411239624023437500e-02 4.117863252758979797e-02 -4.353152215480804443e-01 1.641270071268081665e-01 5.380190908908843994e-02 2.984364628791809082e-01 1.982850395143032074e-02 2.518371343612670898e-01 3.865165263414382935e-02 -2.150497883558273315e-01 1.162429451942443848e-01 2.384314090013504028e-01 1.524501591920852661e-01 1.636056229472160339e-02 3.458348568528890610e-03 7.059239596128463745e-02 -7.777301967144012451e-02 -3.563928604125976562e-02
2.646879106760025024e-02 3.030535876750946045e-01 -6.106573715806007385e-02 6.538052856922149658e-02 3.344675898551940918e-02 -1.549818068742752075e-01 3.106778562068939209e-01 -2.295393049716949463e-01 -7.342002540826797485e-02 6.669568270444869995e-02 -1.362947821617126465e-01 -1.124975532293319702e-01 4.168366491794586182e-01 4.672608971595764160e-01 3.579083085060119629e-02 -1.779113709926605225e-01 4.828444495797157288e-02 -4.030314832925796509e-02 -2.240164428949356079e-01 8.507230319082736969e-03 1.732873767614364624e-01 2.245839834213256836e-01 -4.006906226277351379e-02 -5.669888108968734741e-02 -2.479117512702941895e-01 1.369648892432451248e-02 7.066094130277633667e-02 1.529826521873474121e-01 -7.652549445629119873e-02 2.988112717866897583e-02 -3.388040512800216675e-02 -1.468937098979949951e-01
-4.147151112556457520e-02 2.878796868026256561e-02 1.726332306861877441e-01 -7.739399373531341553e-02 -8.774003386497497559e-02 7.293434441089630127e-02 -1.777516752481460571e-01 -9.969589859247207642e-02 2.401302903890609741e-01 -1.817958503961563110e-01 -4.603390768170356750e-02 3.448766842484474182e-02 3.376718461513519287e-01 3.484784960746765137e-01 -9.362469613552093506e-02 -1.524466276168823242e-02 -7.388161867856979370e-02 -3.384325802326202393e-01 -1.192007660865783691e-01 3.455917537212371826e-01 3.153296411037445068e-01 2.502645552158355713e-01 1.497905850410461426e-01 3.663739562034606934e-02 -2.715068459510803223e-01 1.542727928608655930e-02 1.495455205440521240e-01 -9.050442278385162354e-02 -5.572702363133430481e-02 1.814600452780723572e-02 1.126838922500610352e-01 -9.222025424242019653e-02
1.438175793737173080e-02 1.727813184261322021e-01 1.093231961131095886e-01 1.845507770776748657e-01 -3.458954691886901855e-01 3.349569439888000488e-01 2.536544390022754669e-02 3.456940129399299622e-02 6.398359686136245728e-02 -1.064985394477844238e-01 -1.223731189966201782e-01 1.959653198719024658e-02 2.971769571304321289e-01 1.198591887950897217e-01 7.381255179643630981e-02 -4.959105253219604492e-01 -1.222542002797126770e-01 -1.412714868783950806e-01 7.930177263915538788e-03 1.374910026788711548e-01 1.756232604384422302e-02 1.575894951820373535e-01 -2.634203433990478516e-01 -1.358548253774642944e-01 -1.013671159744262695e-01 7.201752811670303345e-02 1.707789301872253418e-01 8.252914249897003174e-02 -8.332717418670654297e-02 2.618461251258850098e-01 -9.355259686708450317e-02 -5.331753939390182495e-02
-1.620197854936122894e-02 1.106913983821868896e-01 8.200153708457946777e-02 -2.087770700454711914e-01 -1.041798442602157593e-01 -1.454049348831176758e-01 2.434213161468505859e-01 -1.748885214328765869e-01 -1.321785002946853638e-01 1.521033495664596558e-01 6.429927051067352295e-02 -1.102397516369819641e-01 6.117528080940246582e-01 -3.253532107919454575e-03 1.196943521499633789e-01 -2.597989141941070557e-01 -1.457833349704742432e-01 1.814618855714797974e-01 -1.147020384669303894e-01 8.727861940860748291e-02 -4.889147728681564331e-02 8.613228052854537964e-02 -3.487857580184936523e-01 -1.234221085906028748e-01 -1.040933802723884583e-01 -7.372536510229110718e-02 1.162807047367095947e-01 6.369005423039197922e-03 -7.263265550136566162e-02 1.332142651081085205e-01 -1.669015884399414062e-01 3.114361548796296120e-03
3.370908647775650024e-02 -1.413070112466812134e-01 1.610819250345230103e-01 -1.950886696577072144e-01 -4.095254838466644287e-01 2.664085328578948975e-01 1.907895356416702271e-01 9.765226393938064575e-02 1.892127692699432373e-01 -4.870246350765228271e-02 -2.842637151479721069e-02 -3.641349971294403076e-01 1.682108789682388306e-01 1.482199579477310181e-01 2.317379713058471680e-01 -2.643758654594421387e-01 -4.590854793787002563e-02 -2.565687149763107300e-02 -7.515159994363784790e-02 1.852313987910747528e-02 1.614958941936492920e-01 2.616337537765502930e-01 3.172280266880989075e-02 -7.985215634107589722e-02 -2.748487293720245361e-01 3.134009020868688822e-04 2.057210505008697510e-01 5.719370022416114807e-02 1.864713802933692932e-02 1.517087966203689575e-01 -3.279308974742889404e-02 1.690721064805984497e-01
-7.126177102327346802e-02 -1.305560022592544556e-01 3.149901330471038818e-02 -2.247451245784759521e-01 6.820984184741973877e-02 -1.564061045646667480e-01 2.239927798509597778e-01 1.036677435040473938e-01 3.154104351997375488e-01 -1.064557954668998718e-01 2.441280484199523926e-01 5.304283648729324341e-02 2.596550881862640381e-01 2.737562358379364014e-01 2.483278661966323853e-01 -1.545646488666534424e-01 -4.901463538408279419e-02 -1.742853075265884399e-01 -4.644933342933654785e-02 3.985602781176567078e-02 3.369704186916351318e-01 9.272985160350799561e-02 -6.017034128308296204e-02 1.927189342677593231e-02 -1.249364912509918213e-01 1.333118826150894165e-01 2.693962454795837402e-01 -3.236873447895050049e-02 -2.152949124574661255e-01 1.275032311677932739e-01 2.226174622774124146e-01 -2.309889495372772217e-01
5.073900520801544189e-02 -2.260112911462783813e-01 5.692010372877120972e-02 -1.076665297150611877e-01 -1.512223109602928162e-02 -1.463672071695327759e-01 3.288078308105468750e-01 8.988015353679656982e-03 8.002792298793792725e-02 6.004280224442481995e-02 -4.655881226062774658e-02 7.642913609743118286e-02 4.468518495559692383e-01 4.303251951932907104e-02 2.252850532531738281e-01 -3.699241876602172852e-01 8.682537078857421875e-02 1.392225623130798340e-01 -2.011385262012481689e-01 -1.184765473008155823e-01 1.021618619561195374e-01 3.914945721626281738e-01 -2.152584195137023926e-01 -1.044153273105621338e-01 5.734245106577873230e-02 -9.069720655679702759e-02 7.051303982734680176e-02 -3.723526000976562500e-02 1.642463505268096924e-01 -4.855959489941596985e-02 1.647589653730392456e-01 -1.334495097398757935e-01
-1.380262244492769241e-02 3.097229301929473877e-01 7.636125385761260986e-02 1.556755596539005637e-04 -1.032093018293380737e-01 6.625122576951980591e-02 8.238490670919418335e-02 -1.506407856941223145e-01 1.797212809324264526e-01 -8.447271585464477539e-02 -8.443241566419601440e-02 7.814624905586242676e-02 1.419668048620223999e-01 2.783007323741912842e-01 7.972452789545059204e-02 -4.217500984668731689e-01 -2.250094264745712280e-01 -6.996788829565048218e-02 -1.110585629940032959e-01 4.136625304818153381e-02 -9.587892889976501465e-02 1.970984935760498047e-01 -2.951234281063079834e-01 -1.348650306463241577e-01 -1.938873231410980225e-01 3.104475438594818115e-01 9.066673927009105682e-03 3.084047734737396240e-01 4.599026218056678772e-02 9.378284215927124023e-02 -1.315450966358184814e-01 -1.968391388654708862e-01
-2.302287817001342773e-01 1.521497219800949097e-01 -6.953226774930953979e-02 -2.650490999221801758e-01 -5.274965986609458923e-02 1.067723855376243591e-01 1.010556146502494812e-01 1.364475339651107788e-01 2.043815702199935913e-01 -9.134186804294586182e-02 -1.500033885240554810e-01 -1.771164983510971069e-01 3.087805509567260742e-01 1.415903270244598389e-01 4.649390280246734619e-02 -3.658641278743743896e-01 -3.204493522644042969e-01 -2.140110284090042114e-01 1.512491703033447266e-01 3.600496426224708557e-02 -7.860792428255081177e-02 2.318743318319320679e-01 1.803340911865234375e-01 1.618350595235824585e-01 -6.986034661531448364e-02 4.985201358795166016e-02 -8.509784191846847534e-02 -8.804241567850112915e-02 -2.177031338214874268e-01 -9.876214712858200073e-02 1.152757853269577026e-01 -2.573622763156890869e-01
-2.675365209579467773e-01 4.536968842148780823e-02 -7.208248227834701538e-02 -1.634443402290344238e-01 -1.116793379187583923e-01 -7.069679349660873413e-02 7.118001580238342285e-02 -1.830835044384002686e-01 2.408520132303237915e-01 1.351893097162246704e-01 4.767029732465744019e-02 1.648424863815307617e-01 2.724124789237976074e-01 2.966766059398651123e-01 -2.065507322549819946e-02 -1.330199092626571655e-01 -3.796184659004211426e-01 -7.762274146080017090e-02 9.585919976234436035e-02 2.997248470783233643e-01 1.398725658655166626e-01 -1.938813179731369019e-01 -9.205579012632369995e-02 -1.261998414993286133e-01 7.718801498413085938e-02 -2.635782063007354736e-01 2.301652729511260986e-01 -5.329416692256927490e-02 -1.640455573797225952e-01 1.062620505690574646e-01 -1.334963291883468628e-01 -1.852988451719284058e-01
1.448168754577636719e-01 1.936430633068084717e-01 -2.993730641901493073e-02 -8.674315363168716431e-02 1.860054954886436462e-02 1.251617819070816040e-01 -2.456663362681865692e-02 -5.949218943715095520e-02 6.751084327697753906e-02 1.425082683563232422e-01 -1.191852837800979614e-01 4.186580702662467957e-02 4.923180937767028809e-01 3.741450905799865723e-01 1.095017194747924805e-01 -2.228399962186813354e-01 -2.284895777702331543e-01 8.821669965982437134e-02 -9.451206773519515991e-03 2.372261285781860352e-01 1.775848865509033203e-01 1.540438830852508545e-01 -2.762107849121093750e-01 -2.328388690948486328e-01 -2.993145771324634552e-02 2.295359820127487183e-01 -3.812463581562042236e-02 8.054559677839279175e-02 2.422121614217758179e-01 3.010137751698493958e-02 -3.960643429309129715e-03 -6.986876577138900757e-02
1.281269788742065430e-01 2.616102695465087891e-01 -3.612412884831428528e-02 -1.841132491827011108e-01 -1.039184406399726868e-01 4.397919028997421265e-02 3.517882227897644043e-01 -5.522560328245162964e-02 -9.057805687189102173e-02 1.218441277742385864e-01 -1.776323914527893066e-01 -3.380052745342254639e-01 4.938684403896331787e-01 8.630628138780593872e-02 7.501357048749923706e-02 -3.027941286563873291e-01 9.942542016506195068e-02 -2.648708410561084747e-02 -1.579004675149917603e-01 1.588034033775329590e-01 3.805422782897949219e-02 1.543716043233871460e-01 -1.578890234231948853e-01 7.262661308050155640e-02 -2.363317608833312988e-01 -1.193776875734329224e-01 1.204417645931243896e-01 5.788975581526756287e-02 6.229517236351966858e-02 -6.339325755834579468e-02 -1.038588806986808777e-01 -4.245033022016286850e-03
-1.753150969743728638e-01 -1.571263223886489868e-01 -2.843916714191436768e-01 1.957000046968460083e-02 -5.053416639566421509e-02 -1.811174303293228149e-01 -1.208087080158293247e-03 1.306132078170776367e-01 5.170559883117675781e-02 -1.754241436719894409e-02 -6.920953094959259033e-02 -1.202514395117759705e-01 4.012711048126220703e-01 8.463580161333084106e-02 -1.286863237619400024e-01 -2.720354311168193817e-02 -1.764732003211975098e-01 -4.405197501182556152e-01 -1.482473015785217285e-01 2.646480500698089600e-01 1.957812160253524780e-01 3.491564691066741943e-01 3.725515678524971008e-02 -2.054545097053050995e-02 1.637551933526992798e-01 -1.189570650458335876e-01 6.844422221183776855e-02 -9.480537474155426025e-02 -4.293160885572433472e-02 -1.332576274871826172e-01 -9.985335171222686768e-02 1.992607116699218750e-01
1.766194403171539307e-01 -3.915316611528396606e-02 -2.364686727523803711e-01 -1.975960582494735718e-01 -1.445453763008117676e-01 4.005504772067070007e-02 3.177964985370635986e-01 1.840169355273246765e-02 1.686052829027175903e-01 1.460760384798049927e-01 1.052610576152801514e-01 1.791534945368766785e-02 1.353866159915924072e-01 6.824117898941040039e-02 -1.928831785917282104e-01 -1.952729970216751099e-01 -2.638222277164459229e-01 -2.396135628223419189e-01 -3.237477540969848633e-01 1.186980605125427246e-01 6.460414081811904907e-02 2.020306885242462158e-01 -2.255512867122888565e-03 9.247843921184539795e-02 1.019205749034881592e-01 -2.506393790245056152e-01 1.458702087402343750e-01 1.278642565011978149e-02 -1.952048689126968384e-01 -1.304144561290740967e-01 -8.523132652044296265e-02 -3.640032410621643066e-01
-2.178383525460958481e-03 -1.145000159740447998e-01 -7.729793339967727661e-02 -1.178514286875724792e-01 -7.648736238479614258e-02 -3.568994998931884766e-01 1.027806028723716736e-01 2.965274155139923096e-01 -8.167730271816253662e-02 -1.154527291655540466e-01 4.783913027495145798e-03 1.561628580093383789e-01 1.684772372245788574e-01 1.222357898950576782e-01 1.380650103092193604e-01 -1.987444907426834106e-01 -3.649022877216339111e-01 -1.606927961111068726e-01 4.903878644108772278e-02 3.834455907344818115e-01 1.150027662515640259e-01 1.466901749372482300e-01 1.179910004138946533e-01 -2.495987117290496826e-01 -8.942209929227828979e-02 1.155444681644439697e-01 1.385259181261062622e-01 3.631732612848281860e-02 1.417985111474990845e-01 -9.598368406295776367e-02 2.940354049205780029e-01 1.095246225595474243e-01
-7.166387885808944702e-02 -2.434228360652923584e-02 -1.148061975836753845e-01 -3.225300014019012451e-01 -1.717475354671478271e-01 3.322664648294448853e-03 -8.684549480676651001e-02 7.634541392326354980e-02 2.537393569946289062e-01 5.303857102990150452e-02 -3.251656517386436462e-02 1.441475898027420044e-01 1.950370818376541138e-01 2.291808128356933594e-01 4.566443711519241333e-02 -4.051059186458587646e-01 -1.175895705819129944e-01 -1.544622033834457397e-01 -2.933286726474761963e-01 2.282128669321537018e-02 -4.484923556447029114e-02 -4.094730690121650696e-02 -5.595709383487701416e-02 1.464871764183044434e-01 -8.999063074588775635e-02 -2.377884238958358765e-01 2.624216079711914062e-01 -2.928318381309509277e-01 -2.056028395891189575e-01 -6.666858494281768799e-02 2.139772921800613403e-01 -1.552669554948806763e-01
-5.789692699909210205e-02 -1.784287989139556885e-01 8.742629736661911011e-02 1.054401993751525879e-01 -3.534750640392303467e-02 4.534143954515457153e-02 2.261901199817657471e-01 -1.471014469861984253e-01 1.009698882699012756e-01 8.424191921949386597e-02 -3.985236957669258118e-02 -7.757706940174102783e-02 3.452697396278381348e-01 2.917799651622772217e-01 1.071313172578811646e-01 -3.221651613712310791e-01 1.183024272322654724e-01 1.416931599378585815e-01 -2.177053093910217285e-01 7.213307917118072510e-02 3.106737732887268066e-01 2.843933105468750000e-01 -7.150815427303314209e-02 1.215906962752342224e-01 3.529237806797027588e-01 -7.878489047288894653e-02 1.258660256862640381e-01 6.424491107463836670e-02 -2.223889678716659546e-01 6.123545765876770020e-02 1.507620662450790405e-01 -1.216441020369529724e-01
3.137906491756439209e-01 3.313833381980657578e-03 2.973000407218933105e-01 -3.097604215145111084e-02 -1.172984614968299866e-01 -1.184858456254005432e-01 -1.738630607724189758e-02 -9.210085123777389526e-02 5.659227818250656128e-02 2.313129305839538574e-01 -1.045120134949684143e-01 5.979713425040245056e-02 8.561590313911437988e-02 -5.296484380960464478e-02 3.172796070575714111e-01 -2.227044105529785156e-01 -2.327156662940979004e-01 1.791192963719367981e-02 -2.559843063354492188e-01 3.116267323493957520e-01 8.441390097141265869e-02 2.742854952812194824e-01 -6.902459263801574707e-02 -5.092446133494377136e-02 4.657648503780364990e-02 -2.552406191825866699e-01 2.075436413288116455e-01 -1.474407464265823364e-01 -8.615118265151977539e-02 -1.149375140666961670e-01 2.102149724960327148e-01 -2.005074024200439453e-01
7.051432132720947266e-02 7.720950245857238770e-02 1.588895022869110107e-01 5.926118046045303345e-02 -1.035082265734672546e-01 1.770782470703125000e-02 1.740704178810119629e-01 -6.556110084056854248e-02 3.660365939140319824e-01 -3.670618236064910889e-01 1.633197516202926636e-01 9.914195165038108826e-03 2.635006904602050781e-01 1.716686934232711792e-01 -1.697795093059539795e-01 -2.270144075155258179e-01 -2.936219424009323120e-02 -1.710995286703109741e-01 -4.435176402330398560e-02 3.738156259059906006e-01 2.665977478027343750e-01 1.850210726261138916e-01 4.227913543581962585e-02 1.543889939785003662e-01 -1.640940457582473755e-01 -2.285256423056125641e-02 -7.460127025842666626e-02 -3.187289461493492126e-02 -2.927311956882476807e-01 -8.784908801317214966e-02 -9.773110039532184601e-03 9.809365123510360718e-02
2.019475549459457397e-01 -2.191429771482944489e-02 1.934614330530166626e-01 -3.800957277417182922e-02 -2.264966964721679688e-01 -6.624116003513336182e-02 2.089804857969284058e-01 -5.194349214434623718e-03 4.180411994457244873e-02 -3.981201443821191788e-03 1.176389455795288086e-01 -2.169720977544784546e-01 4.517692625522613525e-01 2.377335876226425171e-01 1.788361966609954834e-01 -1.583769172430038452e-01 -1.036343397572636604e-03 2.709726691246032715e-01 1.835004091262817383e-01 1.744110882282257080e-01 2.935202717781066895e-01 5.085817351937294006e-02 -3.746032714843750000e-02 7.579940557479858398e-02 -2.593142688274383545e-01 -5.705225095152854919e-02 7.528172805905342102e-03 1.538632065057754517e-01 3.758197277784347534e-02 -1.243000403046607971e-01 3.086482584476470947e-01 1.881904341280460358e-02
-6.296512484550476074e-02 1.304976548999547958e-02 -1.952256411314010620e-01 1.085545271635055542e-01 -5.333338305354118347e-02 8.474901318550109863e-02 8.756744861602783203e-02 -7.393413782119750977e-02 3.335102647542953491e-02 -1.154337227344512939e-01 -1.737314909696578979e-01 1.071482598781585693e-01 5.363406538963317871e-01 5.623676627874374390e-02 1.840623915195465088e-01 -3.004798889160156250e-01 -9.444722533226013184e-02 2.530368864536285400e-01 -1.411849558353424072e-01 1.820195317268371582e-01 2.682195901870727539e-01 2.780050933361053467e-01 -7.162541896104812622e-02 -1.005418822169303894e-01 2.588135004043579102e-01 -7.635374553501605988e-03 7.356648892164230347e-02 -1.513681858777999878e-01 -2.153307795524597168e-01 1.086394414305686951e-01 2.850930579006671906e-02 8.298087865114212036e-02
3.076897747814655304e-02 -1.218932420015335083e-01 -3.870908543467521667e-02 -1.785534173250198364e-01 -7.045771181583404541e-02 -9.841433167457580566e-02 2.075276672840118408e-01 -8.915393799543380737e-02 -6.071090325713157654e-02 2.846619188785552979e-01 6.458550691604614258e-02 -1.647293418645858765e-01 5.905776619911193848e-01 1.511167436838150024e-01 3.256627917289733887e-01 -3.495590388774871826e-02 4.252700135111808777e-02 -2.228111326694488525e-01 -2.290111631155014038e-01 1.197959259152412415e-01 -3.538092225790023804e-02 1.666556000709533691e-01 -4.324940592050552368e-02 -1.293159574270248413e-01 -5.669195950031280518e-02 -3.253149613738059998e-02 5.793058499693870544e-02 1.039875075221061707e-01 7.278688251972198486e-02 -1.286944299936294556e-01 -2.757031321525573730e-01 -8.969095349311828613e-02
-1.089366674423217773e-01 2.893496863543987274e-02 -2.143930941820144653e-01 -1.086879223585128784e-01 -1.662023067474365234e-01 -8.296831697225570679e-02 1.760950833559036255e-01 6.540927290916442871e-02 1.817708313465118408e-01 3.884841501712799072e-02 5.718711391091346741e-02 -9.958552569150924683e-02 4.002878367900848389e-01 3.963366523385047913e-02 9.134235233068466187e-02 -3.117124140262603760e-01 -2.751629054546356201e-01 -4.321897029876708984e-01 -2.369309812784194946e-01 6.882394850254058838e-02 1.094192564487457275e-01 -2.407233566045761108e-01 9.153745323419570923e-02 -2.241597026586532593e-01 5.157373473048210144e-02 1.102086976170539856e-01 -8.660882711410522461e-02 -5.888654850423336029e-03 6.526852399110794067e-02 -1.156129911541938782e-01 2.292046397924423218e-01 1.585599407553672791e-02
-1.470067054033279419e-01 5.602315813302993774e-02 9.819711744785308838e-02 -2.880225479602813721e-01 -9.448013734072446823e-04 -1.978097297251224518e-02 -1.538243144750595093e-02 2.752258814871311188e-02 1.244091391563415527e-01 -1.581747531890869141e-01 -7.409737259149551392e-02 9.230017662048339844e-02 2.806808650493621826e-01 2.434009015560150146e-01 -1.622817367315292358e-01 8.653984963893890381e-02 -2.341670095920562744e-01 -3.263659179210662842e-01 -3.930072486400604248e-01 3.164471089839935303e-01 -1.341681033372879028e-01 2.535900175571441650e-01 -1.431075781583786011e-01 -3.154993057250976562e-02 7.805202901363372803e-02 -1.162605732679367065e-01 -8.775817230343818665e-03 5.455920100212097168e-02 -2.699425816535949707e-01 -1.958791166543960571e-01 6.797094829380512238e-03 -3.514094278216362000e-02
3.090335428714752197e-02 4.112581312656402588e-01 3.806783631443977356e-02 -5.023540928959846497e-02 1.153825223445892334e-01 2.432211786508560181e-01 5.702457390725612640e-03 1.692943125963211060e-01 1.001429557800292969e-01 9.091797471046447754e-02 -7.595307379961013794e-02 1.798995211720466614e-02 3.436384499073028564e-01 1.022443994879722595e-01 -9.059052914381027222e-02 -3.917885124683380127e-01 -9.385844320058822632e-02 1.537232547998428345e-01 -1.267323940992355347e-01 3.156214058399200439e-01 7.000734657049179077e-02 4.889412596821784973e-02 -1.121101602911949158e-01 -1.440582424402236938e-01 -2.764926552772521973e-01 1.520205140113830566e-01 -3.138129040598869324e-02 -7.333299517631530762e-02 -9.981147944927215576e-02 6.546449661254882812e-02 2.138114422559738159e-01 -2.356421798467636108e-01
7.832454517483711243e-03 1.423662900924682617e-02 1.738164573907852173e-01 9.161438047885894775e-02 -2.054749280214309692e-01 5.898287519812583923e-02 -3.352213278412818909e-02 -1.579423397779464722e-01 1.890328824520111084e-01 3.341536270454525948e-03 1.704477071762084961e-01 -8.856173604726791382e-02 2.589858174324035645e-01 1.050000712275505066e-01 2.133920975029468536e-02 -3.669466450810432434e-02 -2.501998245716094971e-01 -5.705065727233886719e-01 -9.193938970565795898e-02 2.923155725002288818e-01 2.326637655496597290e-01 1.621472686529159546e-01 1.286133825778961182e-01 2.208690792322158813e-01 2.260270528495311737e-03 3.768824040889739990e-02 -5.110671743750572205e-02 1.359506398439407349e-01 1.439753547310829163e-02 3.506059199571609497e-02 2.858805656433105469e-01 -5.839034169912338257e-02
1.941230297088623047e-01 1.604696661233901978e-01 2.198733538389205933e-01 -2.187668532133102417e-02 -1.870946139097213745e-01 -2.277396917343139648e-01 1.281601339578628540e-01 2.214885130524635315e-02 -7.566498219966888428e-02 3.411477208137512207e-01 3.268929198384284973e-02 -2.007025107741355896e-02 6.150554865598678589e-02 2.138987630605697632e-01 1.778726279735565186e-01 -1.259263604879379272e-01 -2.250134050846099854e-01 -5.750969052314758301e-02 -2.479694038629531860e-01 1.631925404071807861e-01 2.288879603147506714e-01 4.074891805648803711e-01 -1.178930906462483108e-04 -6.324732303619384766e-02 2.271002680063247681e-01 -9.184319525957107544e-02 2.669301070272922516e-02 7.657202333211898804e-02 -6.408657878637313843e-02 -1.935015022754669189e-01 1.303883194923400879e-01 -2.715040743350982666e-01
-1.366780996322631836e-01 -1.635754555463790894e-01 -1.360267996788024902e-01 -4.009234905242919922e-01 -1.670642793178558350e-01 -1.264265738427639008e-02 -2.990173101425170898e-01 -4.531143605709075928e-02 2.605809569358825684e-01 -2.650968357920646667e-02 -2.340054139494895935e-02 1.051958203315734863e-01 2.262637913227081299e-01 1.484106034040451050e-01 -5.303607136011123657e-02 -2.381103932857513428e-01 -1.064824238419532776e-01 -3.403979539871215820e-01 -3.830991089344024658e-01 1.212401017546653748e-01 4.028406366705894470e-02 1.200142130255699158e-01 -3.522347658872604370e-02 8.714404702186584473e-02 3.927538543939590454e-02 -2.097562700510025024e-01 2.542644925415515900e-02 -9.876032918691635132e-02 -2.307493090629577637e-01 1.315602660179138184e-01 -3.506527468562126160e-02 -3.971777111291885376e-02
5.410589650273323059e-02 1.808492690324783325e-01 2.312792278826236725e-02 -3.126281499862670898e-01 7.039191573858261108e-02 7.003755774348974228e-03 2.336432933807373047e-01 6.809424608945846558e-02 8.264046162366867065e-02 -5.191819742321968079e-03 3.208636119961738586e-02 -2.650721967220306396e-01 2.888232469558715820e-01 -4.506659507751464844e-02 9.974623471498489380e-02 -2.958967983722686768e-01 -2.175296694040298462e-01 1.023281738162040710e-01 -9.266026318073272705e-02 1.488173902034759521e-01 7.569266110658645630e-02 2.973599135875701904e-01 -9.461726993322372437e-02 -2.429043203592300415e-01 -3.407401144504547119e-01 -1.323958765715360641e-02 5.999146774411201477e-02 2.157289087772369385e-01 -2.962976992130279541e-01 -5.807233601808547974e-02 -1.400897651910781860e-01 -1.136861741542816162e-01
8.362901210784912109e-02 5.991854891180992126e-02 8.326172083616256714e-02 -3.398105800151824951e-01 -1.047551631927490234e-01 4.603503644466400146e-02 1.475988328456878662e-01 -4.368135414551943541e-04 1.729775071144104004e-01 -1.777946501970291138e-01 1.054829806089401245e-01 -4.306303262710571289e-01 2.900204956531524658e-01 -2.518900930881500244e-01 8.014144748449325562e-02 -2.937059104442596436e-01 -1.673619747161865234e-01 1.840174570679664612e-02 -6.503432244062423706e-02 1.974602192640304565e-01 3.882334381341934204e-02 2.245697677135467529e-01 9.599858522415161133e-02 -8.468203246593475342e-02 -3.466944694519042969e-01 2.943397499620914459e-03 1.172495260834693909e-01 4.988451674580574036e-02 -1.959925144910812378e-01 8.087089657783508301e-02 -6.037661060690879822e-02 9.408330917358398438e-02
3.244280219078063965e-01 1.255865544080734253e-01 -1.021399423480033875e-01 -1.219565644860267639e-01 9.532848000526428223e-02 -2.799061238765716553e-01 1.775434911251068115e-01 -1.583222597837448120e-01 -4.561335965991020203e-02 -2.725844271481037140e-02 -9.251953661441802979e-02 -1.518192738294601440e-01 4.349746704101562500e-01 3.964510858058929443e-01 1.193366199731826782e-01 -3.035101592540740967e-01 -2.148981019854545593e-02 4.389091208577156067e-02 -1.009042561054229736e-01 1.605800241231918335e-01 4.745284095406532288e-02 6.525927037000656128e-02 -1.412236094474792480e-01 -4.637593403458595276e-02 -1.358745545148849487e-01 2.361737750470638275e-02 1.591439694166183472e-01 2.049558758735656738e-01 1.071377098560333252e-01 4.008157923817634583e-02 1.002071499824523926e-01 -2.145603299140930176e-01
2.552669644355773926e-01 2.465135753154754639e-01 -2.496101334691047668e-02 -3.583757951855659485e-02 1.494734883308410645e-01 1.359033957123756409e-02 7.600469142198562622e-02 -1.069947183132171631e-01 1.481062769889831543e-01 1.344389654695987701e-02 8.941378444433212280e-02 1.315518915653228760e-01 5.236318111419677734e-01 2.924883961677551270e-01 -7.351344451308250427e-03 -3.063886165618896484e-01 -2.407129555940628052e-01 2.804459072649478912e-02 5.459622293710708618e-02 1.803236603736877441e-01 1.041651070117950439e-01 1.636488884687423706e-01 -9.147599339485168457e-02 -1.444770097732543945e-01 -8.865258097648620605e-02 1.369455754756927490e-01 1.106853689998388290e-02 2.829144001007080078e-01 1.544499993324279785e-01 4.623647406697273254e-02 3.035795874893665314e-03 -1.935164183378219604e-01
-3.329382091760635376e-02 1.208705976605415344e-01 1.701728701591491699e-01 -1.415244340896606445e-01 1.569769904017448425e-02 7.854881137609481812e-02 -6.098843365907669067e-02 3.806290403008460999e-02 2.568646669387817383e-01 -3.511113524436950684e-01 1.639876961708068848e-01 -1.541106998920440674e-01 4.419627487659454346e-01 2.051424980163574219e-01 -7.314236462116241455e-02 -7.546015083789825439e-02 -2.702108621597290039e-01 1.392719745635986328e-01 1.546484977006912231e-02 2.533600032329559326e-01 -8.258916437625885010e-02 3.416838049888610840e-01 1.153806596994400024e-01 -1.351414471864700317e-01 -1.167472600936889648e-01 1.642299443483352661e-01 1.670503318309783936e-01 -8.550394326448440552e-02 1.334596276283264160e-01 1.646257042884826660e-01 -2.469157800078392029e-02 4.498086124658584595e-02
-7.346460968255996704e-02 -1.124860644340515137e-01 1.068800464272499084e-01 5.050648376345634460e-02 -1.228696554899215698e-01 -9.712060540914535522e-02 -2.204455435276031494e-01 -1.269155591726303101e-01 1.579830497503280640e-01 2.987935841083526611e-01 1.283562332391738892e-01 2.219357527792453766e-02 2.958172559738159180e-01 2.687941193580627441e-01 7.395006716251373291e-02 -2.625783681869506836e-01 1.887714713811874390e-01 1.148336455225944519e-01 -3.835705518722534180e-01 2.120285332202911377e-01 2.913571000099182129e-01 2.288420945405960083e-01 -1.655702590942382812e-01 2.078070044517517090e-01 -6.545470654964447021e-02 -9.314358979463577271e-02 -4.498401656746864319e-02 7.949861697852611542e-03 -9.529059380292892456e-02 1.367858350276947021e-01 1.472200155258178711e-01 -9.710699319839477539e-03
1.654227674007415771e-01 8.491627126932144165e-02 1.723625324666500092e-02 -2.618195712566375732e-01 3.836951032280921936e-02 8.485947549343109131e-02 1.350726187229156494e-01 -6.260453909635543823e-02 4.467406868934631348e-02 4.179006814956665039e-01 3.538862988352775574e-02 -1.897183954715728760e-01 4.267743527889251709e-01 2.088299393653869629e-01 -4.287073388695716858e-02 -1.986253112554550171e-01 5.800607055425643921e-02 -1.073916479945182800e-01 -1.800301223993301392e-01 2.078000456094741821e-01 -4.681565612554550171e-02 2.557821273803710938e-01 -1.930804252624511719e-01 7.191128283739089966e-02 -2.266992628574371338e-01 -3.065668046474456787e-03 1.866174340248107910e-01 4.991519823670387268e-02 5.590295791625976562e-02 -2.259131669998168945e-01 -1.976415812969207764e-01 4.818716645240783691e-02
-2.661831676959991455e-02 -1.300245523452758789e-01 2.855120599269866943e-01 1.776937842369079590e-01 -3.436500728130340576e-01 1.048408821225166321e-01 -6.892740726470947266e-02 4.973450675606727600e-02 2.705296277999877930e-01 -1.269752830266952515e-01 1.340284794569015503e-01 -1.304731070995330811e-01 4.401181638240814209e-01 7.970675081014633179e-02 -1.448975056409835815e-01 -7.326605916023254395e-02 -1.498544663190841675e-01 -1.678475141525268555e-01 -2.630698122084140778e-02 2.276177555322647095e-01 -5.545983836054801941e-02 3.440383970737457275e-01 -4.156721755862236023e-02 1.006258651614189148e-01 -5.749613046646118164e-02 1.670138537883758545e-01 -1.060203686356544495e-01 -2.287170141935348511e-01 -1.715589165687561035e-01 -1.359499841928482056e-01 2.841964550316333771e-02 -4.867048189043998718e-02
-1.456777192652225494e-02 -2.431289292871952057e-02 2.542347908020019531e-01 1.723566055297851562e-01 -1.467383652925491333e-01 1.798954606056213379e-01 -3.877894207835197449e-02 -7.680287119001150131e-03 1.627125404775142670e-02 3.141168504953384399e-02 -2.391400635242462158e-01 -2.286743223667144775e-01 5.002800822257995605e-01 1.899550706148147583e-01 -3.454035893082618713e-02 -1.492385119199752808e-01 -1.387702673673629761e-01 9.943491220474243164e-02 -1.302366405725479126e-01 3.867746889591217041e-01 -3.613766282796859741e-02 1.390355974435806274e-01 -1.574807465076446533e-01 -1.457620710134506226e-01 -4.846562817692756653e-02 3.392874300479888916e-01 1.515800412744283676e-02 -2.714142575860023499e-02 -2.125949040055274963e-02 2.086634188890457153e-01 -6.185744702816009521e-02 1.426370069384574890e-02
2.397994846105575562e-01 -4.833443835377693176e-02 2.601099908351898193e-01 -1.902107335627079010e-02 -1.315934509038925171e-01 -1.758154630661010742e-01 2.118191868066787720e-01 -1.070090755820274353e-02 2.203756198287010193e-02 1.747735291719436646e-01 2.083757072687149048e-01 -1.683384552597999573e-02 3.801529482007026672e-02 3.483972251415252686e-01 1.459579020738601685e-01 -4.606903791427612305e-01 -1.035607680678367615e-01 5.038655921816825867e-02 6.918498128652572632e-02 2.243259400129318237e-01 4.698126390576362610e-02 1.870404928922653198e-01 4.003410413861274719e-02 2.193492092192173004e-02 4.012339934706687927e-02 -4.071721341460943222e-03 2.111544460058212280e-01 1.209482923150062561e-01 -1.166963577270507812e-01 -1.660075485706329346e-01 -7.142296433448791504e-02 -3.647799789905548096e-01
-6.498117744922637939e-02 -1.306958645582199097e-01 2.403505593538284302e-01 -7.074175029993057251e-02 1.708583720028400421e-02 -2.115850001573562622e-01 -5.894568935036659241e-02 1.480984836816787720e-01 1.171849817037582397e-01 1.271542459726333618e-01 8.837440051138401031e-03 1.290074139833450317e-01 4.944125711917877197e-01 1.494708210229873657e-01 9.773796796798706055e-02 -3.001592755317687988e-01 -5.478403344750404358e-02 4.342350736260414124e-02 -4.712171852588653564e-02 2.144100517034530640e-01 5.377023220062255859e-01 -6.396199762821197510e-02 -1.424869522452354431e-02 -1.365781109780073166e-02 -1.845729500055313110e-01 -2.454734966158866882e-02 3.681961074471473694e-02 1.534051448106765747e-01 2.777462825179100037e-02 -1.002776809036731720e-02 -1.224174499511718750e-01 1.014894768595695496e-01
-1.938657611608505249e-01 -1.774530299007892609e-02 1.612665876746177673e-02 1.765995053574442863e-03 -1.765110492706298828e-01 -1.174060162156820297e-02 1.471317112445831299e-01 -1.702227741479873657e-01 3.264953792095184326e-01 -6.487141549587249756e-02 -1.796798110008239746e-01 -4.455046653747558594e-01 1.031578555703163147e-01 1.193312406539916992e-01 -1.187629811465740204e-02 -2.541271150112152100e-01 6.598021090030670166e-02 3.235868935007601976e-04 -8.155474811792373657e-02 4.637259542942047119e-01 6.867457926273345947e-02 4.919438809156417847e-02 5.521596875041723251e-03 3.332334756851196289e-02 -1.853701025247573853e-01 -2.081717252731323242e-01 2.085985094308853149e-01 2.139486968517303467e-01 -5.270183458924293518e-02 -1.123313903808593750e-01 5.566975846886634827e-02 -1.701388061046600342e-01
-2.601809203624725342e-01 6.118506565690040588e-02 -5.625686794519424438e-02 -2.480447888374328613e-01 -1.431907713413238525e-01 -7.256496697664260864e-02 2.566008567810058594e-01 1.466723508201539516e-03 -5.340136960148811340e-02 4.763708636164665222e-02 -1.244291514158248901e-01 2.724843658506870270e-02 3.504141271114349365e-01 -9.365621954202651978e-02 1.520617157220840454e-01 -3.350837528705596924e-01 -2.828541100025177002e-01 -6.919113453477621078e-03 -3.460654616355895996e-02 7.935422658920288086e-02 -2.184255607426166534e-02 3.037426471710205078e-01 -7.513709366321563721e-02 1.101777181029319763e-01 -2.326380908489227295e-01 -1.221047043800354004e-01 8.925530314445495605e-02 9.258632361888885498e-02 -4.437040165066719055e-02 6.852431595325469971e-02 9.873861819505691528e-02 -4.288258850574493408e-01
-1.650397316552698612e-03 -2.235360592603683472e-01 2.082274109125137329e-02 1.740892678499221802e-01 6.938126683235168457e-02 -1.798421726562082767e-03 2.610661685466766357e-01 -2.332805097103118896e-01 1.091563515365123749e-02 1.654822938144207001e-02 3.761269524693489075e-02 -3.274296224117279053e-01 2.267665266990661621e-01 7.665828615427017212e-02 -7.092953193932771683e-03 -4.521339237689971924e-01 -1.559383422136306763e-01 -1.656255573034286499e-01 -2.950850427150726318e-01 1.046173200011253357e-01 2.147252410650253296e-01 2.010902613401412964e-01 -1.980602741241455078e-01 3.156670182943344116e-02 -1.753721535205841064e-01 1.261222958564758301e-01 1.735596656799316406e-01 -2.761130593717098236e-02 1.463395804166793823e-01 -9.568990021944046021e-02 9.608442336320877075e-02 -1.649673879146575928e-01
-4.754581674933433533e-02 -8.846842683851718903e-03 2.237277626991271973e-01 -1.232075914740562439e-01 -5.550425872206687927e-02 -1.935490369796752930e-01 6.406716257333755493e-02 -7.275766879320144653e-02 -7.950112968683242798e-02 2.027969062328338623e-01 -2.260055765509605408e-02 1.767916083335876465e-01 3.258129060268402100e-01 2.218751758337020874e-01 -6.004458293318748474e-02 -4.718181490898132324e-01 -2.017275989055633545e-01 2.046570032835006714e-01 -2.541489005088806152e-01 6.795036047697067261e-02 1.786863505840301514e-01 2.724587917327880859e-01 -6.701175868511199951e-02 9.688427299261093140e-02 -2.273873798549175262e-02 1.645612120628356934e-01 -1.981286406517028809e-01 6.847719848155975342e-02 4.954423755407333374e-02 2.408138811588287354e-01 1.324809938669204712e-01 1.753269694745540619e-02
1.023151203989982605e-01 6.379261612892150879e-02 -4.351966083049774170e-02 7.348830811679363251e-03 -2.317067533731460571e-01 6.106359139084815979e-02 -4.054797813296318054e-02 2.406586855649948120e-01 3.751420974731445312e-02 1.669898815453052521e-02 1.657784283161163330e-01 -1.619738042354583740e-01 3.713281750679016113e-01 1.323082149028778076e-01 3.309875726699829102e-01 -3.353066444396972656e-01 -2.088117450475692749e-01 -2.743651568889617920e-01 3.025335725396871567e-03 3.847354054450988770e-01 -1.150630339980125427e-01 1.538440305739641190e-02 -8.621940016746520996e-02 3.537137061357498169e-02 1.965836882591247559e-01 1.437369827181100845e-02 -9.036248922348022461e-02 2.567051053047180176e-01 -2.591207623481750488e-02 -8.119864761829376221e-02 1.206577047705650330e-01 -9.975654631853103638e-02
-4.662459343671798706e-02 1.743840277194976807e-01 1.526168882846832275e-01 -1.276865154504776001e-01 9.107035398483276367e-02 1.891250759363174438e-01 6.699331104755401611e-02 2.433403730392456055e-01 5.059188231825828552e-02 1.858650445938110352e-01 -6.985735148191452026e-02 -6.896387785673141479e-02 4.282075464725494385e-01 4.557060822844505310e-02 -1.755169034004211426e-02 -2.686955630779266357e-01 -2.411724478006362915e-01 9.344495087862014771e-02 1.252869218587875366e-01 2.741009891033172607e-01 1.707211434841156006e-01 3.566012978553771973e-01 -1.522908657789230347e-01 -5.127819254994392395e-02 -2.397180795669555664e-01 3.666780143976211548e-02 2.794748917222023010e-02 -6.223227456212043762e-02 -1.276111602783203125e-01 2.644584774971008301e-01 1.235682796686887741e-02 -1.602361053228378296e-01
-1.794321089982986450e-01 -2.163789048790931702e-02 3.292799592018127441e-01 -3.927343338727951050e-02 -5.257073789834976196e-03 1.662271469831466675e-01 8.595465123653411865e-02 -1.193113103508949280e-01 -7.129609584808349609e-02 9.983529150485992432e-02 -8.257868885993957520e-02 -1.458320915699005127e-01 4.793638586997985840e-01 3.718211352825164795e-01 5.229007080197334290e-02 -1.089381333440542221e-02 -1.951632499694824219e-01 -1.265800446271896362e-01 1.004024073481559753e-01 1.538043022155761719e-01 3.453908264636993408e-01 2.307775914669036865e-01 -7.945797406136989594e-03 -1.706534475088119507e-01 -7.992587983608245850e-02 -2.189556360244750977e-01 3.017384000122547150e-02 -5.786552652716636658e-02 1.017332151532173157e-01 -1.665499508380889893e-01 -3.538132831454277039e-02 8.087249100208282471e-02
-3.637683689594268799e-01 -1.119794771075248718e-01 2.621067762374877930e-01 -3.530121445655822754e-01 -2.743017114698886871e-02 2.430008947849273682e-01 3.378019481897354126e-02 -7.791091501712799072e-02 3.219634294509887695e-01 -2.988645993173122406e-02 -7.296436931937932968e-03 -4.034595936536788940e-02 2.812248170375823975e-01 2.214199751615524292e-01 -2.353392541408538818e-01 -2.639785706996917725e-01 -1.183659881353378296e-01 -5.800021812319755554e-02 -1.133228838443756104e-01 1.898204833269119263e-01 -1.282450854778289795e-01 3.698424622416496277e-02 -1.773881465196609497e-01 -1.695486307144165039e-01 -1.370476931333541870e-01 -1.726136803627014160e-01 1.783670634031295776e-01 3.449041396379470825e-03 -3.506577759981155396e-02 -4.292248282581567764e-03 9.652190841734409332e-03 -9.676049649715423584e-02
6.256257183849811554e-04 -1.453030854463577271e-01 -1.799888610839843750e-01 -8.336366713047027588e-02 8.693937957286834717e-02 6.790850311517715454e-02 3.165934681892395020e-01 -1.592714637517929077e-01 -2.539465203881263733e-03 8.887214958667755127e-02 -2.678155340254306793e-02 4.566799849271774292e-02 1.902361214160919189e-01 1.437274962663650513e-01 1.727274656295776367e-01 -1.942879706621170044e-01 -3.033605217933654785e-01 -2.766578495502471924e-01 -1.017199829220771790e-01 2.991608679294586182e-01 -1.488485722802579403e-03 1.544364690780639648e-01 -3.006238490343093872e-02 2.616095542907714844e-01 3.268001228570938110e-02 -2.314648628234863281e-01 3.780398666858673096e-01 5.173890292644500732e-02 -1.319525539875030518e-01 7.799480110406875610e-02 3.217329271137714386e-03 -2.851091623306274414e-01
-1.240138802677392960e-02 9.482700377702713013e-02 8.806408941745758057e-02 1.265029329806566238e-02 -2.882677614688873291e-01 -8.585153147578239441e-03 1.434257626533508301e-01 -1.600114852190017700e-01 2.063218653202056885e-01 -7.710989564657211304e-02 1.007373034954071045e-01 8.635468780994415283e-03 1.857732832431793213e-01 1.349636465311050415e-01 -1.304417103528976440e-01 -1.259931176900863647e-01 -3.431996703147888184e-02 -1.599006950855255127e-01 -9.896028786897659302e-02 3.851357400417327881e-01 3.308260738849639893e-01 3.116401135921478271e-01 1.285090446472167969e-01 2.878353595733642578e-01 -2.491940408945083618e-01 -2.031003125011920929e-02 -2.328510599909350276e-04 -5.248590931296348572e-02 -1.192431077361106873e-01 -2.710134983062744141e-01 3.618014231324195862e-02 2.533764243125915527e-01
-7.827444374561309814e-02 9.040194004774093628e-02 4.403082653880119324e-02 7.174138724803924561e-02 -3.791228309273719788e-02 -1.148246824741363525e-01 4.045648127794265747e-02 2.418582737445831299e-01 3.969616815447807312e-02 -5.409274622797966003e-02 -1.245910823345184326e-01 8.212836086750030518e-02 3.959620296955108643e-01 1.917413622140884399e-01 3.839613497257232666e-02 -4.054192006587982178e-01 -2.892441153526306152e-01 -4.795514941215515137e-01 -1.311513781547546387e-01 2.572297751903533936e-01 -1.225254535675048828e-01 -6.141863390803337097e-02 1.653681136667728424e-02 1.829279065132141113e-01 -8.621376752853393555e-02 3.987855464220046997e-02 -9.548951685428619385e-02 2.077762037515640259e-01 7.841052487492561340e-03 7.551363110542297363e-02 3.291390463709831238e-02 4.623075947165489197e-03
5.195119976997375488e-02 2.588110864162445068e-01 9.394470602273941040e-02 2.875454910099506378e-02 5.968457832932472229e-02 4.170095175504684448e-02 -1.634153276681900024e-01 2.188066244125366211e-01 1.580407842993736267e-02 -6.042139977216720581e-02 1.549410074949264526e-02 -6.893233954906463623e-02 5.194954872131347656e-01 3.050891160964965820e-01 1.919905841350555420e-01 -1.178515553474426270e-01 -1.168930530548095703e-01 -8.953367173671722412e-02 -8.341176062822341919e-02 4.239065051078796387e-01 -1.306882947683334351e-01 2.064805664122104645e-02 1.551874876022338867e-01 -1.359241455793380737e-02 -2.146526239812374115e-02 2.084006182849407196e-02 -1.206693947315216064e-01 2.457676231861114502e-01 -1.790343523025512695e-01 -2.376528978347778320e-01 -1.180156879127025604e-02 5.957669392228126526e-02
-1.189869046211242676e-01 -1.489164680242538452e-01 1.774386763572692871e-01 -1.450968682765960693e-01 -1.749569028615951538e-01 9.146258234977722168e-02 2.116759568452835083e-01 1.113762035965919495e-01 9.167719632387161255e-02 1.791237741708755493e-01 -1.458510905504226685e-01 -1.359017491340637207e-01 4.755267798900604248e-01 1.509116888046264648e-01 -1.369456201791763306e-01 -1.607297658920288086e-01 -1.420610845088958740e-01 2.113152109086513519e-02 2.402370870113372803e-01 3.793830871582031250e-01 3.561705350875854492e-01 2.382615953683853149e-02 8.041193336248397827e-02 -2.479411847889423370e-02 -1.252516638487577438e-02 -2.046837955713272095e-01 -8.745025098323822021e-02 -8.803953975439071655e-02 -1.432201862335205078e-01 -6.616801023483276367e-02 -4.263218864798545837e-02 1.685095578432083130e-02
-6.215328723192214966e-02 -2.105072438716888428e-01 -7.394534349441528320e-02 -9.778323769569396973e-02 -3.078181445598602295e-01 5.537578463554382324e-02 -2.319559007883071899e-01 -2.860416658222675323e-03 2.243389636278152466e-01 1.822745949029922485e-01 1.570321470499038696e-01 1.603944227099418640e-02 3.150154054164886475e-01 6.364744901657104492e-02 2.816316187381744385e-01 -1.610658913850784302e-01 -1.380653027445077896e-02 1.133443787693977356e-01 -9.990830719470977783e-02 3.148926496505737305e-01 -4.217150434851646423e-02 8.856144733726978302e-03 2.266048341989517212e-01 -2.835759520530700684e-01 -1.232399791479110718e-01 6.758580356836318970e-02 2.964599132537841797e-01 1.150412783026695251e-01 1.405977159738540649e-01 -2.428771704435348511e-01 1.101692244410514832e-01 -2.407418377697467804e-02
1.217244118452072144e-01 -9.755637496709823608e-02 1.322019547224044800e-01 -2.513890862464904785e-01 4.741167649626731873e-02 -1.028512641787528992e-01 -1.179630160331726074e-01 -3.235294669866561890e-02 6.774924695491790771e-02 -1.192779168486595154e-01 1.505734324455261230e-01 3.170608282089233398e-01 3.063678145408630371e-01 3.195526897907257080e-01 3.150248229503631592e-01 -1.924774795770645142e-01 -3.088209405541419983e-02 -3.296713232994079590e-01 -2.289853692054748535e-01 1.040533557534217834e-01 1.153894215822219849e-01 -2.502964809536933899e-02 -7.867874950170516968e-02 1.921368837356567383e-01 -2.056290954351425171e-01 1.313884258270263672e-01 2.869597971439361572e-01 6.186549365520477295e-02 3.775353357195854187e-02 1.354988012462854385e-02 8.817982673645019531e-02 -8.872916549444198608e-02
1.653781235218048096e-01 3.304332494735717773e-02 4.142437279224395752e-01 -5.349811911582946777e-02 4.812003299593925476e-02 -1.227445155382156372e-01 4.182943999767303467e-01 -1.378015279769897461e-01 1.216202825307846069e-01 2.329148538410663605e-02 1.101417839527130127e-01 -2.068708185106515884e-03 1.133558452129364014e-01 2.622861564159393311e-01 6.680364161729812622e-02 -4.069769382476806641e-01 -1.794632077217102051e-01 2.958573400974273682e-02 -3.360221907496452332e-02 7.319527119398117065e-02 -4.330487921833992004e-02 2.459590882062911987e-01 -1.836424320936203003e-01 -2.191694639623165131e-02 2.796583175659179688e-01 7.676403224468231201e-02 1.470072101801633835e-02 2.033451572060585022e-02 6.932330131530761719e-02 -2.732352912425994873e-01 3.170897811651229858e-02 -7.215391099452972412e-02
-2.079017311334609985e-01 6.696828058920800686e-04 -1.041098460555076599e-01 -5.256286263465881348e-01 -3.441300094127655029e-01 -1.501128077507019043e-01 1.035736054182052612e-01 -1.553643774241209030e-02 2.564276158809661865e-01 -9.622744470834732056e-02 2.060799747705459595e-01 -8.698423951864242554e-02 2.922201454639434814e-01 4.294499382376670837e-02 1.628282070159912109e-01 1.283912360668182373e-01 -1.638767868280410767e-01 6.406409200280904770e-03 -2.888588905334472656e-01 2.106267772614955902e-02 2.700305581092834473e-01 7.654561102390289307e-02 -8.422059565782546997e-02 -9.817157685756683350e-02 -2.526755444705486298e-02 -1.326845586299896240e-01 1.737609654664993286e-01 -4.691343009471893311e-02 6.699680536985397339e-02 -1.629480533301830292e-02 1.876485906541347504e-02 2.023847587406635284e-02
-2.347564697265625000e-01 -4.920806735754013062e-02 -1.785079538822174072e-01 -2.423590719699859619e-01 -1.396518796682357788e-01 5.245020985603332520e-02 5.216740071773529053e-02 -2.669329643249511719e-01 2.397448420524597168e-01 -1.960802078247070312e-01 9.107848256826400757e-02 1.311778426170349121e-01 3.050401210784912109e-01 1.803975999355316162e-01 1.141964048147201538e-01 -1.019019037485122681e-01 -1.562882214784622192e-01 3.111734613776206970e-02 -1.327876597642898560e-01 2.091731876134872437e-02 1.833431422710418701e-01 1.340802907943725586e-01 -1.389655321836471558e-01 -4.308858513832092285e-01 -1.590968370437622070e-01 -1.576523482799530029e-01 1.733094155788421631e-01 1.421044766902923584e-01 -1.632507294416427612e-01 -1.961066722869873047e-01 1.326108425855636597e-01 4.549999907612800598e-02
-1.221490949392318726e-01 1.080583631992340088e-01 1.338830441236495972e-01 -1.678735017776489258e-01 -5.346362665295600891e-02 -1.672648489475250244e-01 2.727006971836090088e-01 -3.236868605017662048e-02 1.048662886023521423e-01 -1.789248287677764893e-01 2.399828284978866577e-01 1.429723501205444336e-01 1.820015460252761841e-01 2.763979732990264893e-01 2.632496654987335205e-01 -7.066087424755096436e-02 -2.192363888025283813e-01 -1.876861006021499634e-01 8.811644464731216431e-02 3.059519827365875244e-01 1.962920576333999634e-01 3.007498197257518768e-02 -2.905373573303222656e-01 1.573264300823211670e-01 -4.151866957545280457e-02 8.096688985824584961e-02 2.518936991691589355e-01 1.095729507505893707e-02 -2.290361076593399048e-01 2.034612894058227539e-01 5.329075083136558533e-02 -1.199393719434738159e-01
-2.425280064344406128e-01 -4.023824632167816162e-02 1.045455783605575562e-01 -2.412209361791610718e-01 -1.047865748405456543e-01 -1.354755833745002747e-02 1.073806509375572205e-01 1.135170459747314453e-01 9.242850542068481445e-02 -4.716504737734794617e-02 -6.333616375923156738e-02 -6.249995157122612000e-02 3.228685557842254639e-01 2.982614561915397644e-02 -3.834305703639984131e-02 -2.544993460178375244e-01 -5.006282329559326172e-01 -2.620579898357391357e-01 7.693067193031311035e-02 1.980704814195632935e-01 -1.732372790575027466e-01 2.067550867795944214e-01 2.226615250110626221e-01 -4.670810326933860779e-02 -1.169094443321228027e-01 5.353528633713722229e-02 1.443517804145812988e-01 1.254920512437820435e-01 6.292261183261871338e-02 2.051721364259719849e-01 5.290412902832031250e-02 -2.320752292871475220e-01
-1.042442619800567627e-01 1.096178665757179260e-01 3.528187870979309082e-01 -2.001485377550125122e-01 -1.787423044443130493e-01 8.989498950541019440e-03 -8.408425375819206238e-03 9.621094167232513428e-02 8.800325542688369751e-02 -1.196434199810028076e-01 -6.029257550835609436e-02 -1.766318231821060181e-01 2.013639360666275024e-01 2.295569479465484619e-01 -8.160136640071868896e-03 1.940624904818832874e-03 -2.047018259763717651e-01 -2.517134547233581543e-01 -3.068638145923614502e-01 3.644707202911376953e-01 -1.550511419773101807e-01 2.497822642326354980e-01 -6.562061607837677002e-02 1.210127770900726318e-01 4.177681729197502136e-02 3.929913789033889771e-02 -1.355962157249450684e-01 5.436403676867485046e-02 -3.066613972187042236e-01 -2.454203814268112183e-01 6.078618392348289490e-02 -2.764838188886642456e-02
9.598031640052795410e-02 1.255842745304107666e-01 -3.291058167815208435e-02 -2.245299890637397766e-02 -2.663937509059906006e-01 -8.650346845388412476e-02 -3.365269303321838379e-02 2.832551002502441406e-01 1.957113109529018402e-02 -1.227351799607276917e-01 1.268594712018966675e-01 -4.315450042486190796e-02 2.993203699588775635e-01 1.454643011093139648e-01 2.910819947719573975e-01 -4.102526009082794189e-01 -1.645828932523727417e-01 -3.320867419242858887e-01 -1.011071819812059402e-02 3.500930666923522949e-01 -1.039898768067359924e-01 9.709247201681137085e-02 -1.378713548183441162e-01 1.715891063213348389e-02 8.315414190292358398e-02 -3.639166476204991341e-03 -1.055064797401428223e-01 1.827579289674758911e-01 -1.925915181636810303e-01 -1.647453904151916504e-01 3.391690552234649658e-02 -6.451056688092648983e-04
8.324880152940750122e-02 1.020496040582656860e-01 -1.242486834526062012e-01 -4.206286966800689697e-01 -8.374036848545074463e-02 -7.721430063247680664e-02 8.037899434566497803e-02 -3.382052294909954071e-03 8.219809830188751221e-02 1.769767701625823975e-01 -8.118896745145320892e-03 -3.101442754268646240e-01 2.940105497837066650e-01 2.362785935401916504e-01 -5.737535655498504639e-02 -1.603654026985168457e-01 4.680697806179523468e-03 7.041350007057189941e-02 -4.244377017021179199e-01 1.520908474922180176e-01 -1.789223849773406982e-01 2.449119538068771362e-01 -6.244635954499244690e-02 6.729716062545776367e-02 -2.339480221271514893e-01 7.404503226280212402e-02 7.357662171125411987e-02 -7.138109207153320312e-02 2.187388837337493896e-01 -1.833758354187011719e-01 -1.431909948587417603e-02 -6.439831852912902832e-02
8.195635676383972168e-02 -2.160781621932983398e-01 1.450013071298599243e-01 -2.117619067430496216e-01 -2.698163688182830811e-02 1.459169983863830566e-01 -2.378177344799041748e-01 4.313143901526927948e-03 1.149804368615150452e-01 -1.133406087756156921e-01 -5.919683352112770081e-02 -2.346899211406707764e-01 3.107052147388458252e-01 1.828574836254119873e-01 3.270238637924194336e-01 -2.078485935926437378e-01 -1.273614019155502319e-01 1.504550576210021973e-01 -2.743133157491683960e-02 3.394216895103454590e-01 -1.994931101799011230e-01 2.539985477924346924e-01 4.692730680108070374e-02 -1.432904303073883057e-01 2.266963422298431396e-01 -6.192329153418540955e-02 2.502177953720092773e-01 -1.283617466688156128e-01 -3.336892649531364441e-02 2.671111375093460083e-02 -1.142169088125228882e-01 7.943986356258392334e-02
2.392017990350723267e-01 3.151010721921920776e-02 -1.402910649776458740e-01 -1.900509297847747803e-01 7.616018503904342651e-02 5.367935448884963989e-02 1.312089413404464722e-01 -9.203610941767692566e-03 -2.513476647436618805e-02 1.652280986309051514e-01 -8.622317761182785034e-02 -2.068431824445724487e-01 4.431177079677581787e-01 1.060319542884826660e-01 1.578847765922546387e-01 -2.617445290088653564e-01 -1.031536683440208435e-01 -8.184106647968292236e-02 -2.463360279798507690e-01 9.304776787757873535e-02 -4.386213794350624084e-02 3.046132624149322510e-01 4.530327860265970230e-03 9.885951876640319824e-02 -1.667932122945785522e-01 5.519684404134750366e-03 2.957669794559478760e-01 -2.333419173955917358e-01 3.118675351142883301e-01 -1.039166972041130066e-01 -6.926314532756805420e-02 -8.368232846260070801e-02
-1.772507131099700928e-01 3.250986039638519287e-01 2.004617005586624146e-01 -1.211268976330757141e-01 -1.075429543852806091e-01 -6.391751021146774292e-02 1.142081897705793381e-02 1.294749528169631958e-01 2.510782517492771149e-02 -8.848817646503448486e-02 9.533764421939849854e-02 -2.091768682003021240e-01 2.001698166131973267e-01 -3.075734525918960571e-02 -1.697864830493927002e-01 -5.206708982586860657e-02 1.706204377114772797e-02 -2.150094956159591675e-01 -3.542770445346832275e-01 2.768808901309967041e-01 2.423105984926223755e-01 1.615541875362396240e-01 1.013226434588432312e-01 -1.625236272811889648e-01 -1.658980548381805420e-01 -1.715349107980728149e-01 3.759761452674865723e-01 2.315078675746917725e-01 -7.497341185808181763e-02 -8.896178752183914185e-02 4.964555799961090088e-02 -5.953168496489524841e-02
1.032910943031311035e-01 1.611285954713821411e-01 -3.969310782849788666e-03 -1.508849710226058960e-01 7.150573655962944031e-03 -9.484671056270599365e-02 -4.441015422344207764e-03 -6.493317335844039917e-02 6.387706100940704346e-02 1.661840453743934631e-02 5.807751044631004333e-02 1.037839204072952271e-01 5.001816153526306152e-01 3.405818641185760498e-01 -3.262331709265708923e-02 -3.682611584663391113e-01 -1.437949985265731812e-01 6.765048950910568237e-02 1.079743131995201111e-01 1.207235008478164673e-01 1.774079352617263794e-01 2.081110775470733643e-01 4.539303109049797058e-02 2.396092936396598816e-02 -1.539156585931777954e-01 2.136546075344085693e-01 -3.408465161919593811e-02 2.219323217868804932e-01 2.866076231002807617e-01 1.565869431942701340e-03 1.277652680873870850e-01 -2.425192147493362427e-01
1.153367385268211365e-02 1.103460639715194702e-01 3.358612954616546631e-02 1.299390494823455811e-01 -2.745155692100524902e-01 2.041771113872528076e-01 -1.046627834439277649e-01 1.182130500674247742e-01 7.755342125892639160e-02 8.240018039941787720e-02 2.852877080440521240e-01 -4.971185326576232910e-02 3.563771545886993408e-01 2.420512028038501740e-02 5.153833702206611633e-02 -1.350971311330795288e-01 -1.547166109085083008e-01 -2.623172998428344727e-01 -1.773594506084918976e-02 2.164605408906936646e-01 2.729904651641845703e-01 3.285829722881317139e-01 4.350443370640277863e-03 1.140112429857254028e-01 -3.092969059944152832e-01 3.077883087098598480e-02 1.517231911420822144e-01 -2.217468768358230591e-01 -3.010649420320987701e-02 -1.919342577457427979e-01 -1.926087588071823120e-02 2.004873305559158325e-01
2.396948933601379395e-01 2.929663062095642090e-01 -9.494756907224655151e-02 -3.681650161743164062e-01 -1.662526726722717285e-01 9.041899442672729492e-02 -2.351816184818744659e-02 4.390780255198478699e-02 2.023485451936721802e-01 6.369604915380477905e-02 1.999082565307617188e-01 -3.682533800601959229e-01 2.794197797775268555e-01 5.465760827064514160e-02 -2.277238368988037109e-01 -2.629375755786895752e-01 -8.534047007560729980e-02 5.319473147392272949e-02 -2.703800797462463379e-01 1.605553179979324341e-01 2.670813724398612976e-02 2.054455429315567017e-01 -4.904586449265480042e-02 8.059518784284591675e-02 -2.083450183272361755e-02 -1.479430496692657471e-01 3.121823444962501526e-02 3.058674186468124390e-02 -5.239763762801885605e-03 -5.982068181037902832e-02 -2.490703761577606201e-01 2.313142828643321991e-02
1.341318488121032715e-01 -1.992215514183044434e-01 1.777456849813461304e-01 -1.005837023258209229e-01 -3.077218830585479736e-01 2.107415534555912018e-02 -3.935293853282928467e-02 1.446188092231750488e-01 1.091762185096740723e-01 -1.661404073238372803e-01 1.425437927246093750e-01 -1.541452109813690186e-01 2.999244630336761475e-01 2.148244678974151611e-01 -1.651720851659774780e-01 -5.078228563070297241e-02 -1.931376159191131592e-01 -1.599749326705932617e-01 -8.302754163742065430e-02 2.630175054073333740e-01 2.055141516029834747e-02 4.211758375167846680e-01 6.613548845052719116e-02 1.843708902597427368e-01 -2.516030967235565186e-01 9.212569892406463623e-02 -1.818889826536178589e-01 4.126200824975967407e-02 -1.312440782785415649e-01 -1.390909254550933838e-01 1.312409341335296631e-01 -1.338864713907241821e-01
-4.497381672263145447e-02 9.812990576028823853e-02 -2.719101868569850922e-02 7.801697403192520142e-02 6.494397670030593872e-02 -2.298640757799148560e-01 1.683941781520843506e-01 -6.937636435031890869e-02 1.948973685503005981e-01 -1.203365474939346313e-01 -2.006922662258148193e-02 -5.156264454126358032e-02 4.251240491867065430e-01 -3.697188571095466614e-02 1.404912620782852173e-01 -3.139606118202209473e-01 -1.020416989922523499e-01 2.713883221149444580e-01 -1.535070836544036865e-01 -1.617324165999889374e-02 3.051944077014923096e-01 3.932515084743499756e-01 9.796797297894954681e-03 1.182031482458114624e-01 2.793598473072052002e-01 -1.322935372591018677e-01 1.310916990041732788e-01 -1.562250703573226929e-01 -1.024587973952293396e-01 -1.947278156876564026e-02 1.322031766176223755e-01 -1.118695270270109177e-02
1.161778420209884644e-01 1.253974139690399170e-01 -2.491673082113265991e-02 -9.061709046363830566e-02 -1.199906021356582642e-01 -5.357964709401130676e-02 3.686229884624481201e-02 -9.242334961891174316e-02 1.615205705165863037e-01 -1.688370704650878906e-01 2.540839016437530518e-01 6.809128820896148682e-02 2.306277751922607422e-01 3.806942999362945557e-01 2.017938345670700073e-01 -2.170020937919616699e-01 -1.015495657920837402e-01 -3.146101832389831543e-01 1.322445869445800781e-01 1.438370794057846069e-01 5.773700028657913208e-02 8.717107027769088745e-02 -5.305058881640434265e-02 4.768747463822364807e-02 -1.891598999500274658e-01 1.155478730797767639e-01 2.989094257354736328e-01 1.067547723650932312e-01 -1.832646578550338745e-01 2.255713045597076416e-01 2.051852047443389893e-01 -2.917578816413879395e-01
-9.769211709499359131e-02 -9.007399529218673706e-02 3.758646249771118164e-01 -1.652628332376480103e-01 -1.144352480769157410e-01 -5.169771984219551086e-02 5.116946995258331299e-03 9.378711134195327759e-02 -1.259745843708515167e-02 8.085542917251586914e-02 -2.446547001600265503e-01 3.721154108643531799e-02 4.591340124607086182e-01 1.303577125072479248e-01 2.064488679170608521e-01 -6.323855370283126831e-02 -1.164373531937599182e-01 -6.769932061433792114e-02 1.358575560152530670e-02 3.998816013336181641e-01 3.388840258121490479e-01 6.905382871627807617e-02 -3.003108128905296326e-02 5.458127334713935852e-02 -1.778363436460494995e-02 -8.527377247810363770e-02 7.685711234807968140e-02 6.154831126332283020e-02 -1.796028017997741699e-01 1.324077546596527100e-01 -1.802248954772949219e-01 2.133935540914535522e-01
6.363818049430847168e-02 2.689582407474517822e-01 6.225000694394111633e-02 -4.014575853943824768e-02 -3.629476726055145264e-01 -2.824447751045227051e-01 1.653810292482376099e-01 2.235086858272552490e-01 7.102708518505096436e-02 7.497971504926681519e-02 -3.642174899578094482e-01 -7.628495991230010986e-02 2.071515768766403198e-01 -3.300647810101509094e-02 -1.018649563193321228e-01 -2.555820941925048828e-01 -1.075134202837944031e-01 1.149552538990974426e-01 -2.682616412639617920e-01 2.531779408454895020e-01 2.345200926065444946e-01 3.495499119162559509e-02 -7.915262132883071899e-02 1.486336998641490936e-02 -7.200380787253379822e-03 -8.250103145837783813e-02 1.319649368524551392e-01 -5.011215060949325562e-02 -3.145595788955688477e-01 -8.372515439987182617e-02 -3.579604998230934143e-02 -5.388284847140312195e-02
3.503937423229217529e-01 -8.187945000827312469e-03 1.498357020318508148e-02 -4.704790655523538589e-03 -3.459507599472999573e-02 1.186814755201339722e-01 9.214559942483901978e-02 -5.481656268239021301e-02 -6.328679621219635010e-03 -6.703181564807891846e-02 3.217806294560432434e-02 7.082404196262359619e-02 4.996265769004821777e-01 1.294521093368530273e-01 -2.942002005875110626e-02 -9.298428148031234741e-02 -3.222157061100006104e-01 -7.214575260877609253e-02 -3.997395932674407959e-02 1.978307664394378662e-01 1.690861284732818604e-01 2.199115902185440063e-01 -1.550960987806320190e-01 -1.016685888171195984e-01 -2.224822491407394409e-01 2.266060262918472290e-01 2.147211432456970215e-01 1.556453555822372437e-01 2.864732742309570312e-01 -6.938038021326065063e-02 4.631703346967697144e-02 -2.057700753211975098e-01
2.925275638699531555e-02 2.980850934982299805e-01 -5.482975021004676819e-02 -2.309245802462100983e-02 -4.243643581867218018e-02 3.798743709921836853e-02 -2.633462846279144287e-02 1.333719342947006226e-01 1.661292165517807007e-01 -1.318561285734176636e-01 -5.631697922945022583e-02 -1.058556884527206421e-01 2.984269559383392334e-01 2.296752780675888062e-01 -3.113189525902271271e-02 -3.934435546398162842e-01 -2.497997581958770752e-01 -3.113403022289276123e-01 -1.162121817469596863e-02 2.719704210758209229e-01 -6.828885525465011597e-02 1.150945350527763367e-01 6.851915270090103149e-02 -1.347339898347854614e-01 -3.041326999664306641e-01 1.604960560798645020e-01 -7.666080445051193237e-02 2.767567634582519531e-01 -4.197539389133453369e-02 4.555515199899673462e-02 5.852765962481498718e-02 -2.142492085695266724e-01
4.168872162699699402e-02 2.830840460956096649e-02 3.806224837899208069e-02 1.731328666210174561e-01 -7.796386629343032837e-02 -2.236386537551879883e-01 -5.736257508397102356e-02 -1.305540353059768677e-01 2.251663804054260254e-01 -1.637543141841888428e-01 7.713677734136581421e-02 6.869738548994064331e-02 2.266258299350738525e-01 7.145764678716659546e-02 -1.895018294453620911e-02 -2.100233435630798340e-01 -1.336628496646881104e-01 -2.531769871711730957e-01 -2.269923239946365356e-01 3.015626668930053711e-01 3.208952844142913818e-01 3.613022863864898682e-01 7.934183627367019653e-02 1.487247198820114136e-01 -2.942289412021636963e-01 -4.596219584345817566e-02 4.608383402228355408e-02 1.115356236696243286e-01 -2.210615426301956177e-01 -2.109671533107757568e-01 -1.570514217019081116e-02 1.313925534486770630e-01
-2.679947204887866974e-02 3.796412376686930656e-03 2.396771162748336792e-01 -1.692368388175964355e-01 -1.386753022670745850e-01 1.331001222133636475e-01 2.573065273463726044e-02 -5.639849975705146790e-02 -2.979115769267082214e-02 -1.229124441742897034e-01 -1.872614398598670959e-02 -2.542725019156932831e-02 3.256265521049499512e-01 8.134265989065170288e-02 1.459256652742624283e-02 -1.460797637701034546e-01 -3.739696443080902100e-01 -1.410899907350540161e-01 -2.740034461021423340e-01 1.707733422517776489e-01 3.099715150892734528e-02 1.706793010234832764e-01 -1.738822162151336670e-01 1.293018609285354614e-01 1.804702728986740112e-01 3.106809258460998535e-01 -2.168323844671249390e-01 1.313748061656951904e-01 -2.089199870824813843e-01 -1.133630797266960144e-01 3.002608716487884521e-01 2.003188580274581909e-01
3.044334240257740021e-03 -5.169769283384084702e-03 -1.843435019254684448e-01 1.740818619728088379e-01 2.705835551023483276e-02 -6.566645950078964233e-02 4.474324174225330353e-03 -1.327432245016098022e-01 -4.118563607335090637e-02 -7.933556288480758667e-02 1.749003119766712189e-02 5.570466443896293640e-02 5.630496144294738770e-01 5.283940583467483521e-02 5.415329709649085999e-02 -2.162065804004669189e-01 -1.380023956298828125e-01 8.531936258077621460e-02 -2.209716886281967163e-01 1.782382279634475708e-01 2.502131164073944092e-01 2.003207057714462280e-01 1.551695633679628372e-02 1.642588526010513306e-01 2.737550437450408936e-01 -9.656478464603424072e-02 2.488133609294891357e-01 -6.372332572937011719e-02 -2.365728914737701416e-01 2.739162147045135498e-01 4.977115243673324585e-02 1.072868555784225464e-01
-2.389336824417114258e-01 -1.325643807649612427e-01 1.705666780471801758e-01 1.065121963620185852e-02 -2.952412366867065430e-01 -8.356582373380661011e-02 1.824365109205245972e-01 2.350430190563201904e-01 4.975218325853347778e-02 5.975052714347839355e-02 1.334326621145009995e-02 -9.229014068841934204e-02 1.268729120492935181e-01 9.400881081819534302e-02 -1.850153133273124695e-02 -3.073138594627380371e-01 -4.031259417533874512e-01 -2.771194279193878174e-01 -2.746392190456390381e-01 1.708920747041702271e-01 -6.988238543272018433e-02 1.777945160865783691e-01 8.515777997672557831e-03 -7.483188062906265259e-02 2.371338941156864166e-02 2.189458906650543213e-01 -1.077893972396850586e-01 9.108041971921920776e-02 7.772848010063171387e-02 -1.845384687185287476e-01 2.822513878345489502e-01 6.865432113409042358e-02
-9.482621401548385620e-02 -2.882808148860931396e-01 2.202032878994941711e-02 -8.050327748060226440e-02 -4.082493782043457031e-01 -4.510119184851646423e-02 -2.181660085916519165e-01 1.224849596619606018e-01 3.427395597100257874e-02 5.714428424835205078e-02 1.270796656608581543e-01 2.184791490435600281e-03 2.794657945632934570e-01 2.871899679303169250e-02 2.326177656650543213e-01 -2.052239477634429932e-01 -3.417943045496940613e-02 5.172241479158401489e-02 -2.486956268548965454e-01 2.842334806919097900e-01 -3.079034574329853058e-02 8.415105938911437988e-02 3.181628882884979248e-01 -2.510265111923217773e-01 -1.587286442518234253e-01 4.685097560286521912e-02 2.661606669425964355e-01 8.595112711191177368e-02 1.438308209180831909e-01 -1.688881814479827881e-01 -1.744261197745800018e-02 -1.079302979633212090e-03
-1.581241339445114136e-01 -5.405493080615997314e-02 1.017334219068288803e-02 -1.273136958479881287e-02 -2.910243272781372070e-01 -1.474249213933944702e-01 1.079731285572052002e-01 -1.094519644975662231e-01 3.870784938335418701e-01 -1.489608269184827805e-02 1.027267128229141235e-01 -3.369864448904991150e-02 2.482058405876159668e-01 3.639254346489906311e-02 -1.739570796489715576e-01 -1.160391867160797119e-01 -2.350927442312240601e-01 -3.329327106475830078e-01 -2.147346921265125275e-02 2.253351062536239624e-01 -8.940450847148895264e-02 -2.217802405357360840e-02 -3.155522644519805908e-01 4.754073452204465866e-03 -7.456234097480773926e-02 -1.315755844116210938e-01 2.244624793529510498e-01 -1.113789752125740051e-01 -2.064476311206817627e-01 -6.262525916099548340e-02 2.467619925737380981e-01 -2.341374903917312622e-01
7.955995947122573853e-02 -3.390387864783406258e-03 2.658870816230773926e-01 6.437220424413681030e-02 -3.078059852123260498e-01 -2.080105617642402649e-02 2.254037857055664062e-01 -8.601978421211242676e-02 2.373289465904235840e-01 -2.174174189567565918e-01 -3.153050839900970459e-01 -3.463545143604278564e-01 9.226802736520767212e-02 2.205518335103988647e-01 2.480313032865524292e-01 -1.172451749444007874e-01 -2.064249664545059204e-01 4.881223663687705994e-02 -1.376735866069793701e-01 1.623367816209793091e-01 -2.062085084617137909e-03 2.202726751565933228e-01 1.332246065139770508e-01 -1.614565700292587280e-01 -8.397292345762252808e-02 -5.557952076196670532e-02 2.948015630245208740e-01 1.004527062177658081e-01 -1.006673946976661682e-01 -5.983547866344451904e-02 7.865893095731735229e-02 1.886298321187496185e-02
-2.352683842182159424e-01 -1.327559500932693481e-01 -6.689459830522537231e-02 -8.703626692295074463e-02 -1.491264104843139648e-01 -8.737024664878845215e-02 -7.177916914224624634e-02 -1.918661892414093018e-01 1.069696620106697083e-02 -1.777625083923339844e-01 1.813609153032302856e-01 -9.334775060415267944e-02 2.293025553226470947e-01 1.923325359821319580e-01 1.849398314952850342e-01 -6.150850281119346619e-02 -2.686205087229609489e-03 1.853836886584758759e-02 -2.794782817363739014e-01 5.919522643089294434e-01 2.699641883373260498e-01 2.331724315881729126e-01 1.130853407084941864e-02 -4.528619721531867981e-02 -1.327700763940811157e-01 4.186182748526334763e-03 -7.381970435380935669e-02 1.045033335685729980e-01 -7.849127054214477539e-02 6.403059512376785278e-02 1.075160801410675049e-01 -1.677161306142807007e-01
-2.663918733596801758e-01 -1.612460315227508545e-01 -3.909911215305328369e-02 -5.904375389218330383e-02 -1.445612311363220215e-01 8.702186495065689087e-02 -5.188832059502601624e-02 -2.045195996761322021e-01 1.756025552749633789e-01 -1.129407510161399841e-01 -1.277248263359069824e-01 -3.168935477733612061e-01 1.308672577142715454e-01 9.544210135936737061e-02 1.824106276035308838e-01 -1.172583773732185364e-01 -2.469573467969894409e-01 -1.640897691249847412e-01 -1.203837245702743530e-01 4.963100552558898926e-01 8.369517326354980469e-02 1.326239258050918579e-01 3.543108701705932617e-02 5.814003292471170425e-03 -1.105602532625198364e-01 -3.507933318614959717e-01 1.143719553947448730e-01 2.206174582242965698e-01 -4.687867686152458191e-02 -1.182053908705711365e-01 -4.884050786495208740e-02 -3.524942696094512939e-02
8.351544290781021118e-02 7.765798270702362061e-02 -2.243348956108093262e-02 1.935893483459949493e-02 1.723829507827758789e-01 1.011372581124305725e-01 3.684383630752563477e-01 -6.267553567886352539e-02 -9.552176296710968018e-02 -7.378201186656951904e-02 -1.431863903999328613e-01 -2.230255901813507080e-01 3.341976702213287354e-01 3.269512951374053955e-01 -9.460446983575820923e-02 -2.790758907794952393e-01 -1.130393967032432556e-01 3.708515316247940063e-02 -6.432472169399261475e-02 2.908557653427124023e-01 7.377471774816513062e-02 2.927167415618896484e-01 -1.345884352922439575e-01 -3.924807906150817871e-02 -2.542204260826110840e-01 -1.972443237900733948e-02 5.697954818606376648e-02 4.359786864370107651e-03 -1.507079303264617920e-01 -1.509718447923660278e-01 -2.700599133968353271e-01 -1.260094344615936279e-01
-6.956889759749174118e-03 7.037942111492156982e-02 1.760903596878051758e-01 5.114900693297386169e-02 -3.044063150882720947e-01 1.305492222309112549e-01 1.190081015229225159e-01 -6.774921715259552002e-02 2.281861454248428345e-01 -1.626899093389511108e-01 6.226229295134544373e-02 -9.550385922193527222e-02 3.357568383216857910e-01 8.430894464254379272e-03 2.659382298588752747e-02 2.979520522058010101e-02 -1.314469277858734131e-01 -1.446549147367477417e-01 -7.849448174238204956e-02 4.119139909744262695e-01 1.743617802858352661e-01 3.049206733703613281e-01 1.494863182306289673e-01 1.725591868162155151e-01 -1.908527165651321411e-01 3.559559211134910583e-02 -4.325815290212631226e-02 -2.471345243975520134e-03 -4.809843748807907104e-02 -3.279986083507537842e-01 3.539330884814262390e-02 2.944897413253784180e-01
2.811037236824631691e-03 -1.088395416736602783e-01 2.906782031059265137e-01 -1.834066063165664673e-01 -1.684000790119171143e-01 1.074477098882198334e-02 -3.055843524634838104e-02 -2.804369479417800903e-02 1.614650711417198181e-02 -1.611148864030838013e-01 3.780494257807731628e-02 -1.745682060718536377e-01 1.767125576734542847e-01 2.855145633220672607e-01 1.242970582097768784e-02 -7.013244926929473877e-02 -7.012901455163955688e-02 -1.883736848831176758e-01 -1.530010551214218140e-01 3.241933286190032959e-01 -2.694869972765445709e-02 4.339127838611602783e-01 2.180724032223224640e-02 1.995746046304702759e-01 -8.333369344472885132e-02 2.789352238178253174e-01 -9.843198955059051514e-02 -1.716182082891464233e-01 -1.736949086189270020e-01 -2.571357190608978271e-01 1.373114287853240967e-01 -1.631546765565872192e-01
6.007686629891395569e-02 1.813079714775085449e-01 -1.833608001470565796e-01 -7.297812495380640030e-03 -3.925074636936187744e-01 1.950560659170150757e-01 5.513256043195724487e-02 -8.414256572723388672e-02 2.119921445846557617e-01 -2.033885121345520020e-01 1.231293752789497375e-01 6.433431059122085571e-02 2.781184315681457520e-01 3.415701687335968018e-01 1.358355730772018433e-01 -3.981265723705291748e-01 -3.753954917192459106e-02 -2.642783224582672119e-01 1.678764820098876953e-01 3.945979475975036621e-02 -7.396681606769561768e-02 1.518359929323196411e-01 -1.247039660811424255e-01 -9.191311150789260864e-02 -1.121870130300521851e-01 -2.322136610746383667e-02 8.980218321084976196e-02 2.280141226947307587e-02 -1.302743554115295410e-01 1.247990056872367859e-01 7.762087881565093994e-02 -1.929637491703033447e-01
-4.171775281429290771e-02 1.376421451568603516e-01 7.455282658338546753e-02 -1.830100715160369873e-01 -1.652577668428421021e-01 -1.105720326304435730e-01 2.169824689626693726e-01 9.205503389239311218e-03 -1.464242339134216309e-01 -1.212282478809356689e-01 2.704618312418460846e-02 -4.486549198627471924e-01 3.869929909706115723e-01 2.397040426731109619e-01 1.322606056928634644e-01 -2.497588545083999634e-01 6.993149220943450928e-02 2.499829791486263275e-02 -6.344509869813919067e-02 -2.538012526929378510e-02 3.133465647697448730e-01 1.716131716966629028e-01 2.060669474303722382e-02 -7.106145471334457397e-02 -5.684818327426910400e-02 -1.389520615339279175e-01 3.138896524906158447e-01 2.255754917860031128e-02 -7.118292897939682007e-02 -5.741046369075775146e-02 1.311771422624588013e-01 1.945924907922744751e-01
-5.099486187100410461e-02 -1.201122254133224487e-01 -3.237188160419464111e-01 8.561352640390396118e-02 -1.423760317265987396e-02 -1.482238024473190308e-01 -1.165804043412208557e-01 8.718413300812244415e-03 1.739010214805603027e-01 -7.439590990543365479e-02 1.241551525890827179e-02 -1.077631041407585144e-01 4.117150306701660156e-01 2.594977617263793945e-01 2.013687938451766968e-01 -6.904479116201400757e-02 -8.869531750679016113e-02 -1.667469739913940430e-02 -1.010635569691658020e-01 4.247292280197143555e-01 1.477573961019515991e-01 1.596135273575782776e-02 1.524546556174755096e-02 5.921620875597000122e-03 -1.919744610786437988e-01 -1.992973266169428825e-03 4.480329528450965881e-02 -2.617014646530151367e-01 -2.832459211349487305e-01 6.524759531021118164e-02 -8.710657060146331787e-02 2.911466658115386963e-01
-1.323141455650329590e-01 -4.645210504531860352e-02 -1.161673143506050110e-01 -4.402259364724159241e-02 1.068555712699890137e-01 -1.273990273475646973e-01 2.990401908755302429e-02 7.895259559154510498e-02 -3.373588435351848602e-03 1.519921571016311646e-01 1.567542105913162231e-01 8.553264290094375610e-02 3.609139025211334229e-01 3.500871658325195312e-01 2.579448521137237549e-01 -1.180453412234783173e-02 -1.295576840639114380e-01 -1.229368150234222412e-01 -2.540387213230133057e-01 1.254231482744216919e-01 -6.802661716938018799e-02 2.101047039031982422e-01 -1.293312907218933105e-01 9.983023256063461304e-02 -2.974907495081424713e-02 -1.896686293184757233e-02 3.678105473518371582e-01 -3.452891856431961060e-02 -1.793881207704544067e-01 3.004686832427978516e-01 3.245306015014648438e-01 -4.997611790895462036e-02
1.363337337970733643e-01 2.710233926773071289e-01 -1.003529783338308334e-02 -1.383116692304611206e-01 1.119645461440086365e-01 1.030207350850105286e-01 2.689524888992309570e-01 -1.095075160264968872e-01 1.312527805566787720e-01 2.393719255924224854e-01 8.527956902980804443e-02 -2.134106010198593140e-01 2.906210422515869141e-01 2.633821368217468262e-01 -1.654715538024902344e-01 -2.190844565629959106e-01 -1.449364423751831055e-02 -3.161515295505523682e-02 7.589526474475860596e-03 1.703631132841110229e-01 8.790507167577743530e-02 3.806317448616027832e-01 -1.462465971708297729e-01 2.712287940084934235e-02 -1.914122998714447021e-01 -1.012161001563072205e-01 2.425263822078704834e-01 -1.918153278529644012e-02 -7.673832029104232788e-02 -2.768185734748840332e-01 -1.691617071628570557e-01 -4.973636567592620850e-02
4.172525405883789062e-01 2.596796955913305283e-03 -1.490678042173385620e-01 -1.517736762762069702e-01 3.413606807589530945e-02 -2.354627698659896851e-01 -6.486883759498596191e-02 2.356440573930740356e-02 2.090689353644847870e-02 8.090909570455551147e-03 1.718089580535888672e-01 -7.844840735197067261e-02 5.271345376968383789e-01 1.377289742231369019e-01 2.148803919553756714e-01 -2.289898544549942017e-01 -3.091871738433837891e-01 5.624372139573097229e-02 -1.358040273189544678e-01 8.132264763116836548e-02 -1.322050243616104126e-01 2.133789360523223877e-01 1.002415455877780914e-02 -4.646641388535499573e-02 -6.772329658269882202e-02 4.295921325683593750e-02 1.881377696990966797e-01 -8.162838406860828400e-03 1.441927999258041382e-01 9.546531736850738525e-02 -1.076565906405448914e-01 -1.231537312269210815e-01
1.137782782316207886e-01 -1.600261628627777100e-01 -9.180729836225509644e-02 -1.935866475105285645e-01 -1.560281515121459961e-01 1.554534882307052612e-01 -2.515245601534843445e-02 -6.761001795530319214e-02 6.029935181140899658e-02 -1.553395837545394897e-01 3.019365854561328888e-02 3.176791667938232422e-01 3.808583021163940430e-01 3.460666835308074951e-01 1.092263981699943542e-01 -4.060507714748382568e-01 9.335178136825561523e-02 -2.623857855796813965e-01 -1.433015614748001099e-01 8.825390040874481201e-02 1.427370756864547729e-01 9.060606360435485840e-03 -1.010145321488380432e-01 5.955664440989494324e-02 -6.263255327939987183e-02 -9.166017919778823853e-02 -9.338781982660293579e-02 3.086376190185546875e-01 6.094884127378463745e-02 1.335949003696441650e-01 -5.863216891884803772e-02 9.597639739513397217e-02
5.473686382174491882e-02 3.541722893714904785e-02 -1.406574994325637817e-01 -4.759009927511215210e-03 -1.361309289932250977e-01 -1.455984171479940414e-02 4.883269667625427246e-01 1.732304990291595459e-01 1.945460289716720581e-01 4.535784199833869934e-02 1.364190727472305298e-01 9.492542594671249390e-02 4.009576439857482910e-01 2.371367812156677246e-01 -1.556956470012664795e-01 -2.115060091018676758e-01 -1.220360249280929565e-01 1.666787415742874146e-01 -3.092817068099975586e-01 6.425645202398300171e-03 1.135141700506210327e-01 -1.557395756244659424e-01 2.383482456207275391e-02 1.634168028831481934e-01 -1.072189137339591980e-01 3.100752830505371094e-02 2.337556928396224976e-01 -8.690331131219863892e-02 -5.796374380588531494e-02 -8.988445252180099487e-02 2.094371169805526733e-01 4.984617978334426880e-02
-2.780694365501403809e-01 1.540414709597826004e-02 1.008363217115402222e-01 -1.632184535264968872e-01 -2.092861384153366089e-02 -6.996452063322067261e-02 5.113752186298370361e-02 -1.473782677203416824e-02 1.860497146844863892e-01 -4.327843338251113892e-02 8.205610513687133789e-02 1.321181096136569977e-02 2.631162405014038086e-01 2.916972525417804718e-02 -1.664519868791103363e-02 -1.930906623601913452e-01 -3.814641237258911133e-01 -2.951231300830841064e-01 1.129613667726516724e-01 2.409774214029312134e-01 5.537910386919975281e-03 2.503865957260131836e-01 -5.532440729439258575e-03 7.268851250410079956e-02 -9.832549095153808594e-02 1.251745074987411499e-01 3.155176639556884766e-01 7.459173910319805145e-03 1.448090467602014542e-02 1.884078085422515869e-01 2.937042713165283203e-01 -3.286864161491394043e-01
-8.016833662986755371e-02 2.186110317707061768e-01 1.721824556589126587e-01 -1.010644901543855667e-02 -5.029557272791862488e-02 9.279911220073699951e-02 -1.597525626420974731e-01 2.310680598020553589e-01 7.299377582967281342e-03 -6.880061328411102295e-02 6.590072810649871826e-02 2.464720048010349274e-02 4.730427265167236328e-01 2.775867283344268799e-01 7.192672346718609333e-04 -1.538279354572296143e-01 -1.373203098773956299e-01 -1.582868546247482300e-01 -3.062647953629493713e-02 4.134392738342285156e-01 -1.060549393296241760e-01 1.888587921857833862e-01 1.706271320581436157e-01 -4.238210618495941162e-02 7.702296972274780273e-02 1.060948222875595093e-01 -1.186785101890563965e-01 1.695952713489532471e-01 -3.483694745227694511e-03 -3.651870191097259521e-01 3.456044197082519531e-02 -5.952800437808036804e-02
4.616613313555717468e-02 -1.149196848273277283e-01 5.736062675714492798e-02 1.320843398571014404e-01 -3.540859371423721313e-02 -1.167652159929275513e-01 6.941423751413822174e-03 -4.476505331695079803e-03 1.296128481626510620e-01 -2.034884095191955566e-01 6.766617298126220703e-02 -6.010023877024650574e-02 2.772396206855773926e-01 1.892092823982238770e-01 -2.232144586741924286e-02 -1.437251865863800049e-01 -3.024907112121582031e-01 -2.969466447830200195e-01 -1.301352530717849731e-01 2.920802235603332520e-01 3.636031448841094971e-01 2.251628935337066650e-01 1.436740756034851074e-01 7.304860651493072510e-02 -3.387743830680847168e-01 -1.669171303510665894e-01 -1.348007768392562866e-01 5.666332319378852844e-03 -2.042412161827087402e-01 -2.012866437435150146e-01 7.577651739120483398e-02 9.560966491699218750e-02
-4.113085940480232239e-02 5.336015671491622925e-02 7.042387872934341431e-02 5.339004099369049072e-03 1.432327367365360260e-02 9.447503834962844849e-02 -7.700302451848983765e-02 -9.547647088766098022e-02 -1.236108224838972092e-02 -1.258838325738906860e-01 -8.491214364767074585e-02 -1.697079688310623169e-01 1.369970738887786865e-01 1.348002552986145020e-01 1.305615305900573730e-01 -1.779015362262725830e-01 -3.041225373744964600e-01 -2.348860055208206177e-01 -1.772357374429702759e-01 4.220396876335144043e-01 1.423246972262859344e-02 1.703058779239654541e-01 -9.756883233785629272e-02 -1.128005683422088623e-01 -3.053115606307983398e-01 -4.789933562278747559e-01 1.402094513177871704e-01 1.728894561529159546e-01 1.361238360404968262e-01 -2.749848179519176483e-02 2.789806574583053589e-02 1.665724664926528931e-01
1.099756732583045959e-01 2.305294424295425415e-01 1.553087085485458374e-01 6.106813997030258179e-02 -2.997595667839050293e-01 -1.883496642112731934e-01 1.074527353048324585e-01 2.018433958292007446e-01 4.196307063102722168e-02 1.716914027929306030e-02 2.388810217380523682e-01 5.772649124264717102e-02 3.838668763637542725e-01 3.273191750049591064e-01 6.993169337511062622e-02 -2.764333412051200867e-02 -2.794322371482849121e-01 -3.885079622268676758e-01 -3.265133872628211975e-02 2.521419227123260498e-01 -1.614555120468139648e-01 7.791156321763992310e-02 -4.791178181767463684e-02 -1.085435599088668823e-01 9.264503419399261475e-02 9.519503265619277954e-02 -6.725579500198364258e-02 -9.589514136314392090e-02 -5.922260135412216187e-02 1.091558262705802917e-01 1.383909583091735840e-01 2.963559888303279877e-02
-4.623325914144515991e-02 -1.054945141077041626e-01 2.444517612457275391e-02 2.207770571112632751e-02 -2.865408062934875488e-01 -9.524166584014892578e-02 -3.312410041689872742e-02 -1.070726364850997925e-01 3.403029143810272217e-01 1.521208584308624268e-01 -2.659126520156860352e-01 2.429422587156295776e-01 1.830251514911651611e-01 1.134316343814134598e-02 1.919520646333694458e-02 -2.633676230907440186e-01 -2.345508933067321777e-01 7.617295254021883011e-03 -1.680070757865905762e-01 2.605942487716674805e-01 -1.017890125513076782e-01 2.367384284734725952e-01 -8.930493146181106567e-02 -4.610923677682876587e-02 -9.429460018873214722e-02 -3.687251806259155273e-01 2.650395035743713379e-01 4.959382582455873489e-03 -3.886657953262329102e-02 -4.118132963776588440e-02 -2.462261915206909180e-01 5.661685764789581299e-02
1.013379395008087158e-01 2.807047963142395020e-01 1.005106326192617416e-02 -2.120623439550399780e-01 1.369036734104156494e-01 8.480969816446304321e-02 1.850593239068984985e-01 -1.899952143430709839e-01 2.320327609777450562e-01 3.280772864818572998e-01 9.182652831077575684e-02 -1.992679089307785034e-01 2.581934630870819092e-01 2.006133049726486206e-01 -3.147628530859947205e-02 -2.104986310005187988e-01 -2.712541073560714722e-02 1.083654817193746567e-02 -1.051486432552337646e-01 1.863988190889358521e-01 1.611524522304534912e-01 3.019348382949829102e-01 -2.106719017028808594e-01 1.135538145899772644e-01 -1.168226748704910278e-01 1.391511112451553345e-01 2.067792415618896484e-01 2.388772740960121155e-02 -6.271425634622573853e-02 -2.910348176956176758e-01 -1.468605399131774902e-01 -1.236815564334392548e-02
-1.689974665641784668e-01 1.898377835750579834e-01 1.870624572038650513e-01 2.730380743741989136e-02 -1.980562806129455566e-01 -2.254260927438735962e-01 -1.781097501516342163e-01 -1.781804412603378296e-01 8.932836353778839111e-02 8.815171569585800171e-02 7.788133621215820312e-02 -2.144287824630737305e-01 4.316608309745788574e-01 3.275145590305328369e-01 1.511589437723159790e-01 -9.291902184486389160e-02 -1.216297298669815063e-01 1.435488909482955933e-01 9.470736980438232422e-02 3.944839909672737122e-02 2.029848992824554443e-01 1.857400834560394287e-01 -2.671041786670684814e-01 8.251795917749404907e-02 8.664375543594360352e-02 5.012369155883789062e-02 3.373342156410217285e-01 -5.587724968791007996e-03 9.812607616186141968e-02 1.791444420814514160e-02 -3.533297404646873474e-02 1.358266770839691162e-01
1.499363183975219727e-01 3.063527047634124756e-01 -1.960048228502273560e-01 -2.329700887203216553e-01 2.714216895401477814e-02 -3.712065145373344421e-02 2.385820746421813965e-01 -6.914819031953811646e-02 6.185060739517211914e-02 3.072236478328704834e-01 -1.869544088840484619e-01 -2.803693898022174835e-02 2.558539211750030518e-01 2.955934703350067139e-01 -2.128939516842365265e-02 -1.103094592690467834e-01 -9.277442097663879395e-02 1.696803607046604156e-02 -2.449289113283157349e-01 3.706697225570678711e-01 6.836161017417907715e-02 2.539179027080535889e-01 -9.799560159444808960e-02 5.399489402770996094e-02 -1.909494549036026001e-01 1.251201927661895752e-01 2.651635184884071350e-02 6.467717140913009644e-02 2.559433877468109131e-01 8.538562804460525513e-03 -6.381261348724365234e-02 -1.146573275327682495e-01
2.064548060297966003e-02 -2.961799129843711853e-02 -9.268245659768581390e-03 -1.146422252058982849e-01 1.707343757152557373e-02 -3.009407520294189453e-01 -1.044525112956762314e-02 -1.065419986844062805e-01 -2.881280779838562012e-01 2.168904393911361694e-01 6.388151086866855621e-03 -7.891420274972915649e-02 4.955406785011291504e-01 2.034546285867691040e-01 9.186446666717529297e-02 -2.360950559377670288e-01 -1.821817606687545776e-01 3.195350617170333862e-02 -2.757492065429687500e-01 2.461650520563125610e-01 1.831238344311714172e-02 2.009951174259185791e-01 -9.340810775756835938e-02 2.469847947359085083e-01 -1.736304908990859985e-01 6.028379499912261963e-02 -2.866280032321810722e-03 8.274315297603607178e-02 6.716787815093994141e-02 1.101036593317985535e-01 -1.915265321731567383e-01 -1.429290473461151123e-01
1.506731808185577393e-01 -1.694782823324203491e-01 1.496007442474365234e-01 -1.197528541088104248e-01 -1.366400718688964844e-01 -1.454613953828811646e-01 9.497259557247161865e-02 1.640066206455230713e-01 1.132298707962036133e-01 1.357629299163818359e-01 2.356769889593124390e-01 1.640650480985641479e-01 1.561362296342849731e-01 2.529416084289550781e-01 2.103006541728973389e-01 -4.767072498798370361e-01 -1.125261038541793823e-01 1.981862485408782959e-01 4.048537462949752808e-02 1.196736022830009460e-01 1.646851003170013428e-01 1.338770985603332520e-01 -3.121899627149105072e-02 -1.964242942631244659e-02 1.699386388063430786e-01 -4.144994169473648071e-02 -3.244069591164588928e-02 9.175055474042892456e-02 -1.387620121240615845e-01 -1.809421926736831665e-01 -8.760390430688858032e-02 -3.853775858879089355e-01
9.190178662538528442e-02 1.229499001055955887e-02 5.323042348027229309e-02 -1.605980992317199707e-01 -1.232553571462631226e-01 -2.072865813970565796e-01 5.008466914296150208e-02 -2.401553094387054443e-03 2.727835178375244141e-01 1.638579927384853363e-02 2.250179499387741089e-01 1.322978585958480835e-01 1.683627367019653320e-01 4.712958037853240967e-01 1.586569398641586304e-01 -9.251640737056732178e-02 7.148599624633789062e-02 -3.020304441452026367e-01 -2.497425377368927002e-01 1.984595358371734619e-01 1.109886020421981812e-01 -1.012726277112960815e-01 -4.963507503271102905e-02 1.721232980489730835e-01 -1.770977228879928589e-01 2.851095497608184814e-01 2.582341134548187256e-01 -1.196272391825914383e-02 6.758116185665130615e-02 5.670895799994468689e-02 1.351106166839599609e-01 -1.296908110380172729e-01
1.838358491659164429e-01 -1.551423519849777222e-01 -2.744961157441139221e-02 -1.273446381092071533e-01 -2.027635090053081512e-02 3.916438668966293335e-02 2.052099853754043579e-01 6.726940721273422241e-02 -6.918279454112052917e-03 2.161800414323806763e-01 2.890202403068542480e-01 1.099823117256164551e-01 2.402162253856658936e-01 2.996090054512023926e-01 2.327967733144760132e-01 -2.164766490459442139e-01 3.942664712667465210e-02 3.826387599110603333e-02 -1.183945983648300171e-01 8.919040113687515259e-02 -7.645985460840165615e-04 4.802437424659729004e-01 -5.547163262963294983e-02 9.430245310068130493e-02 2.166776657104492188e-01 -2.139528691768646240e-01 2.720423638820648193e-01 4.682663828134536743e-02 -2.014874070882797241e-01 -3.173441067337989807e-02 -3.529639542102813721e-02 7.922677695751190186e-02
1.056875661015510559e-01 2.446527630090713501e-01 7.354170829057693481e-02 -7.872371375560760498e-02 -1.166902780532836914e-01 -1.825193166732788086e-01 1.816466599702835083e-01 1.395586729049682617e-01 1.356061100959777832e-01 -1.474691778421401978e-01 2.213393747806549072e-01 -1.968317180871963501e-01 3.332806527614593506e-01 4.000093042850494385e-01 -5.125122843310236931e-04 2.932722307741641998e-02 -2.022557556629180908e-01 -2.756381034851074219e-01 -8.651603013277053833e-02 2.305323928594589233e-01 -1.825962811708450317e-01 1.076843291521072388e-01 5.665095895528793335e-02 -3.002599775791168213e-01 1.719025075435638428e-01 9.526923298835754395e-02 3.236217051744461060e-02 -1.534019708633422852e-01 -1.073430925607681274e-01 5.582767724990844727e-02 8.239561319351196289e-02 1.330504715442657471e-01
1.438875943422317505e-01 2.833181992173194885e-02 2.467552125453948975e-01 1.654204875230789185e-01 -3.653500080108642578e-01 -3.049973547458648682e-01 3.145191967487335205e-01 -2.567788586020469666e-02 1.850242912769317627e-01 -5.609362944960594177e-02 -3.227511346340179443e-01 -2.385787814855575562e-01 1.195015162229537964e-01 1.351012438535690308e-01 8.445332199335098267e-02 -8.935675024986267090e-02 -3.482113182544708252e-01 5.497919768095016479e-02 -1.701244264841079712e-01 1.407914757728576660e-01 4.448826238512992859e-02 2.454965412616729736e-01 -2.096549049019813538e-02 -5.667150393128395081e-02 1.010698545724153519e-02 -5.288120731711387634e-02 1.978969573974609375e-01 1.108040660619735718e-01 -1.416581720113754272e-01 -2.434469992294907570e-03 1.937530748546123505e-02 -6.566616147756576538e-02
2.907046377658843994e-01 2.999507077038288116e-02 1.493150293827056885e-01 -1.681682020425796509e-01 2.849835902452468872e-02 -9.580852091312408447e-02 2.666597664356231689e-01 4.432461038231849670e-02 9.768769145011901855e-02 1.264715641736984253e-01 -1.757075823843479156e-02 1.717301756143569946e-01 3.091800212860107422e-01 3.582654893398284912e-01 6.447413004934787750e-03 -4.617026746273040771e-01 -2.031216770410537720e-01 1.784329861402511597e-01 -1.398933827877044678e-01 -3.877652436494827271e-02 -6.700048595666885376e-02 1.336130350828170776e-01 1.221593618392944336e-01 -1.146177798509597778e-01 1.424952745437622070e-01 7.479786872863769531e-02 1.950449496507644653e-01 -2.544349431991577148e-02 -1.292283833026885986e-02 8.582518994808197021e-02 -2.544087171554565430e-01 -8.389465510845184326e-02
-2.186902165412902832e-01 5.948072299361228943e-02 -3.837217390537261963e-02 -1.028681993484497070e-01 5.196478590369224548e-02 5.398137867450714111e-02 -1.348129846155643463e-02 -5.377956852316856384e-02 1.004805490374565125e-01 -2.219606041908264160e-01 1.351875811815261841e-02 -6.969346851110458374e-02 2.574731707572937012e-01 -6.235698238015174866e-02 -1.852144747972488403e-01 -2.369963079690933228e-01 -3.222161829471588135e-01 -2.841004729270935059e-01 -2.730571925640106201e-01 3.325749337673187256e-01 2.577563226222991943e-01 2.806805670261383057e-01 8.912360668182373047e-02 -1.278496980667114258e-01 -8.642782270908355713e-02 -9.194994717836380005e-02 -6.041205674409866333e-02 -1.413072943687438965e-01 -2.762029170989990234e-01 -1.945774257183074951e-01 8.443152159452438354e-02 -5.299740284681320190e-02
1.694169938564300537e-01 1.480495035648345947e-01 -3.528304398059844971e-02 -6.532338261604309082e-02 1.147332638502120972e-01 -5.924434959888458252e-02 1.583898514509201050e-01 7.361749559640884399e-02 4.302700608968734741e-02 1.173582896590232849e-01 3.482273519039154053e-01 -3.419614583253860474e-02 3.536205589771270752e-01 2.703206837177276611e-01 -1.339160054922103882e-01 -3.597892820835113525e-01 -2.655831575393676758e-01 -7.568304240703582764e-02 9.881581366062164307e-02 7.274528592824935913e-02 -1.826585382223129272e-01 3.061231672763824463e-01 1.447177082300186157e-01 -3.424645215272903442e-02 -1.311499029397964478e-01 -6.166960671544075012e-02 1.008113026618957520e-01 2.385205924510955811e-01 5.284244194626808167e-02 -1.327382307499647141e-02 -8.372263610363006592e-02 -2.730958759784698486e-01
9.904418885707855225e-02 1.426590234041213989e-02 3.273929283022880554e-02 -5.753462389111518860e-02 4.485245048999786377e-02 -1.675801575183868408e-01 1.537034362554550171e-01 4.272838123142719269e-03 1.637138724327087402e-01 -1.543005853891372681e-01 -2.404271364212036133e-01 1.926307380199432373e-02 -1.497326511889696121e-02 4.327229261398315430e-01 3.065540641546249390e-02 -1.887478977441787720e-01 -4.043208062648773193e-01 8.686223067343235016e-03 -1.911871433258056641e-01 1.644870191812515259e-01 -8.222454786300659180e-02 2.285471111536026001e-01 -6.244173273444175720e-02 8.811706304550170898e-02 7.151663303375244141e-02 -7.827119529247283936e-02 3.036571145057678223e-01 8.866237103939056396e-02 -4.171828329563140869e-01 -8.783388882875442505e-02 -4.596791788935661316e-02 -7.774557173252105713e-02
1.135216355323791504e-01 -6.440303474664688110e-02 -4.178152233362197876e-02 -1.468594074249267578e-01 1.630216720513999462e-03 5.735880509018898010e-02 -1.103977113962173462e-01 -1.436086464673280716e-02 2.304541915655136108e-01 -2.028285115957260132e-01 -1.553994715213775635e-01 6.714455783367156982e-02 2.867698967456817627e-01 2.221578508615493774e-01 1.829947829246520996e-01 -1.334121823310852051e-01 -1.743464847095310688e-03 -5.360724329948425293e-01 -3.113055527210235596e-01 6.433168798685073853e-02 2.375250607728958130e-01 3.164700269699096680e-01 -3.935576416552066803e-03 1.065647155046463013e-01 -7.275897264480590820e-02 1.226651482284069061e-02 -2.586126327514648438e-01 8.375068008899688721e-02 -2.933812886476516724e-02 1.433666143566370010e-02 -4.812111612409353256e-03 -3.720835223793983459e-02
8.138892054557800293e-02 4.084110260009765625e-02 -5.902413278818130493e-02 -2.591910958290100098e-01 -6.232705712318420410e-02 -2.729471027851104736e-01 7.978320121765136719e-02 8.378586173057556152e-02 -2.065493166446685791e-01 2.316368520259857178e-01 -2.886657044291496277e-02 -1.759316772222518921e-02 5.512853264808654785e-01 2.786939740180969238e-01 1.619014889001846313e-01 -1.853237748146057129e-01 -4.136203229427337646e-02 -4.858662839978933334e-03 -1.997754424810409546e-01 1.457631886005401611e-01 4.103548079729080200e-02 2.020405232906341553e-01 -1.920081079006195068e-01 1.886478215456008911e-01 -1.705415993928909302e-01 1.070812493562698364e-01 -5.885205045342445374e-02 -2.623153850436210632e-03 9.272129833698272705e-02 -9.315951913595199585e-02 -1.994820535182952881e-01 -1.035797372460365295e-01
7.768952846527099609e-02 -6.418938934803009033e-02 1.011196002364158630e-01 -1.206845492124557495e-01 -1.130256280303001404e-01 1.433437466621398926e-01 8.299648761749267578e-02 -8.414563536643981934e-02 4.281555414199829102e-01 -1.659255027770996094e-01 4.738907888531684875e-02 8.303373306989669800e-02 3.214858770370483398e-01 3.143427968025207520e-01 1.108384206891059875e-01 -1.372920870780944824e-01 4.445220530033111572e-02 -3.344444036483764648e-01 -2.207490801811218262e-01 1.546447873115539551e-01 2.114769667387008667e-01 1.457819640636444092e-01 -1.047988161444664001e-01 -6.109013408422470093e-02 -4.177810624241828918e-02 6.404384970664978027e-02 -3.474799394607543945e-01 -2.477037608623504639e-01 -9.365107864141464233e-02 -1.604118011891841888e-02 1.259988080710172653e-02 1.334880106151103973e-02
-1.868166923522949219e-01 -2.296435646712779999e-02 9.761592000722885132e-02 5.985152348875999451e-02 1.509599108248949051e-02 5.565534159541130066e-02 -1.228276342153549194e-01 -5.590523406863212585e-02 -1.581414341926574707e-01 1.185950264334678650e-02 -3.497321605682373047e-01 -1.526027768850326538e-01 5.867812633514404297e-01 2.447266727685928345e-01 3.028103895485401154e-02 -2.612009048461914062e-01 -2.802022099494934082e-01 9.400492161512374878e-02 -8.736982941627502441e-02 4.284019395709037781e-02 3.435152024030685425e-02 2.876981496810913086e-01 -2.002303898334503174e-01 1.362023688852787018e-02 -6.163233891129493713e-02 1.256748735904693604e-01 4.524324834346771240e-02 -2.706609107553958893e-02 -2.004899084568023682e-02 1.386254876852035522e-01 1.490509659051895142e-01 -2.394611388444900513e-02
[truncated: 3,270,713 more chars]
