# Supplementary material for: The Language of Innovation
Source: PLoS One. 2020 Apr 30;15(4):e0230107. doi: 10.1371/journal.pone.0230107 (PMC7194493; doi:10.1371/journal.pone.0230107)
Supplement: S27 File — (GZ) [file pone.0230107.s027.tar.gz › 2005-2009/V2Run_21_VS_4500_embeddings2005-2009ED32.txt]

1.038287058472633362e-01 2.014938741922378540e-01 -2.429077476263046265e-01 2.309005707502365112e-01 -5.752122402191162109e-02 1.392975151538848877e-01 1.544318348169326782e-02 5.703042447566986084e-02 7.590717822313308716e-02 -2.674405574798583984e-01 -2.767077088356018066e-01 -9.090056270360946655e-02 7.541812956333160400e-02 -2.449444383382797241e-01 1.045742854475975037e-01 1.282276809215545654e-01 2.163588069379329681e-02 -6.008947268128395081e-02 -1.885895729064941406e-01 -4.757363349199295044e-02 6.504223495721817017e-02 -2.283075302839279175e-01 1.278556138277053833e-01 -1.856161653995513916e-01 2.916953861713409424e-01 -3.358417153358459473e-01 -1.158878207206726074e-01 1.976730674505233765e-01 -1.576733291149139404e-01 -1.632117033004760742e-01 -2.385052442550659180e-01 -2.170009613037109375e-01
9.202588349580764771e-02 9.020048379898071289e-02 6.544992327690124512e-02 1.922205835580825806e-01 4.076993837952613831e-02 5.825194343924522400e-02 3.194230198860168457e-01 -3.659511506557464600e-01 5.321235954761505127e-02 -3.699403405189514160e-01 -7.277760654687881470e-03 9.598866105079650879e-02 8.030657470226287842e-02 -1.865246891975402832e-01 2.500939071178436279e-01 2.067973092198371887e-02 2.073972821235656738e-01 1.879274100065231323e-01 -1.291200816631317139e-01 -1.451021134853363037e-01 -2.664082050323486328e-01 -2.625746130943298340e-01 2.239153683185577393e-01 -2.007794678211212158e-01 4.064163193106651306e-02 -1.041796803474426270e-01 -5.475121736526489258e-02 1.350554078817367554e-02 1.822645366191864014e-01 -1.307206153869628906e-01 -1.376041769981384277e-02 -1.880891323089599609e-01
5.503246560692787170e-02 4.540033265948295593e-02 -1.604903489351272583e-01 1.034097746014595032e-01 2.037194222211837769e-01 1.972320675849914551e-01 3.024199306964874268e-01 -1.180588081479072571e-01 1.913299262523651123e-01 1.014116108417510986e-01 -1.101835537701845169e-02 1.130200773477554321e-01 -8.646950870752334595e-02 -3.351638615131378174e-01 2.992991209030151367e-01 -2.737050950527191162e-01 -1.239211261272430420e-01 -9.415441006422042847e-02 4.105579853057861328e-02 7.894652336835861206e-02 1.359879523515701294e-01 -3.771141171455383301e-01 3.080140948295593262e-01 -1.366992592811584473e-01 3.883222863078117371e-02 -2.663689106702804565e-02 3.811147809028625488e-02 2.388894110918045044e-01 -3.839657083153724670e-02 -6.755902618169784546e-02 -8.356388658285140991e-02 -2.200065106153488159e-01
5.753210559487342834e-02 2.213579565286636353e-01 1.303497403860092163e-01 3.581701219081878662e-02 -1.366029381752014160e-01 2.878637611865997314e-02 3.020014464855194092e-01 -1.041327416896820068e-01 9.919541329145431519e-02 -2.954124510288238525e-01 -1.806829124689102173e-01 -2.060901522636413574e-01 8.955968916416168213e-02 -1.504674106836318970e-01 -1.031191721558570862e-01 -1.655786037445068359e-01 -4.404301941394805908e-02 2.761852443218231201e-01 -3.410232663154602051e-01 1.459985971450805664e-01 2.818914949893951416e-01 -2.227195352315902710e-01 1.575944870710372925e-01 -1.002258434891700745e-01 1.567324995994567871e-02 -1.495798118412494659e-02 8.258167654275894165e-03 2.762557268142700195e-01 1.319378614425659180e-02 -2.951827943325042725e-01 -2.292965538799762726e-02 -1.499142497777938843e-01
1.132646575570106506e-01 -1.926921457052230835e-01 -1.866295635700225830e-01 9.845437109470367432e-02 -5.995737388730049133e-02 -4.003614559769630432e-02 1.423529088497161865e-01 -1.852363497018814087e-01 8.055445551872253418e-02 -2.193170189857482910e-01 9.515825659036636353e-03 -1.243816018104553223e-01 -1.024605631828308105e-01 -3.004580736160278320e-01 5.346474424004554749e-02 -2.096771821379661560e-02 -8.858808875083923340e-02 1.862979084253311157e-01 -1.374228000640869141e-01 6.559141725301742554e-02 3.069438636302947998e-01 -6.774266064167022705e-02 -1.865826174616813660e-02 -1.061238199472427368e-01 3.480576276779174805e-01 -9.084518253803253174e-02 1.564588844776153564e-01 4.244810342788696289e-01 -3.310288535431027412e-03 -2.724549472332000732e-01 -1.908075958490371704e-01 -2.250641584396362305e-01
-5.318839102983474731e-03 9.837155044078826904e-02 -2.969432473182678223e-01 3.041133657097816467e-02 -7.193562388420104980e-02 -1.387818157672882080e-02 1.951236277818679810e-01 -1.486760973930358887e-01 2.531727589666843414e-02 -1.513459682464599609e-01 -2.728455960750579834e-01 -8.146875351667404175e-02 -2.551602572202682495e-02 -2.097952812910079956e-01 -1.426374912261962891e-01 1.486527621746063232e-01 1.570466458797454834e-01 2.722230255603790283e-01 -1.057013124227523804e-01 -1.986508667469024658e-01 2.664363980293273926e-01 -2.475253790616989136e-01 8.093518018722534180e-02 5.619421973824501038e-02 1.612374931573867798e-01 -2.737501561641693115e-01 -1.070775240659713745e-01 3.151504695415496826e-01 1.481027249246835709e-02 -3.522932529449462891e-01 1.087135598063468933e-01 -6.835784763097763062e-02
8.757064491510391235e-02 1.951315850019454956e-01 -1.268246620893478394e-01 7.145614922046661377e-02 -9.305926039814949036e-03 -1.805291324853897095e-01 3.302072286605834961e-01 -2.083349525928497314e-01 1.547217927873134613e-02 -6.498652696609497070e-02 1.808453649282455444e-01 -8.019552379846572876e-02 -1.042190641164779663e-01 -4.664047956466674805e-01 -1.716496944427490234e-01 1.917305588722229004e-02 7.295817136764526367e-02 2.725227773189544678e-01 -4.572448134422302246e-02 1.863333880901336670e-01 9.774440526962280273e-02 -2.284865081310272217e-01 1.105477362871170044e-01 -1.142426114529371262e-02 1.864673346281051636e-01 -2.553691267967224121e-01 1.147710084915161133e-01 1.412587910890579224e-01 -2.819006145000457764e-02 -1.550863832235336304e-01 1.396938115358352661e-01 -2.795303761959075928e-01
2.594942152500152588e-01 -2.946148812770843506e-02 -8.671081811189651489e-02 -9.944972582161426544e-03 5.580038996413350105e-04 1.445828229188919067e-01 3.921802639961242676e-01 -6.630374491214752197e-02 -4.702650383114814758e-02 -2.588322460651397705e-01 2.972807502374053001e-03 -1.906900107860565186e-01 -7.925407588481903076e-02 -3.137389719486236572e-01 2.095665931701660156e-01 6.378656625747680664e-02 9.473688900470733643e-02 -6.831252574920654297e-02 -3.392536640167236328e-01 -2.429847791790962219e-02 -4.845197871327400208e-02 -1.419747769832611084e-01 -6.951622664928436279e-02 -1.717310547828674316e-01 -3.538560867309570312e-02 -4.647100716829299927e-02 1.194268837571144104e-01 5.577583238482475281e-02 2.289278954267501831e-01 -4.425803720951080322e-01 -1.727520078420639038e-01 -4.154530167579650879e-02
4.136402904987335205e-02 -2.986583299934864044e-02 1.412360370159149170e-01 4.236970096826553345e-02 4.654216766357421875e-02 5.542358756065368652e-02 1.522731781005859375e-01 -2.170137315988540649e-01 4.442244302481412888e-03 -2.216344773769378662e-01 -1.905228756368160248e-02 -1.951947212219238281e-01 -1.114828512072563171e-01 -4.294992685317993164e-01 -4.397014975547790527e-01 -6.821758300065994263e-02 1.778064481914043427e-02 1.359782069921493530e-01 -1.674431562423706055e-01 9.459869563579559326e-02 2.471619248390197754e-01 -2.953546941280364990e-01 -3.680249303579330444e-02 -1.332854330539703369e-01 8.683533966541290283e-02 -1.880452483892440796e-01 1.646202243864536285e-02 1.429540365934371948e-01 3.098461963236331940e-02 -3.360255658626556396e-01 -1.232460290193557739e-01 -4.163485765457153320e-02
-3.100346401333808899e-02 9.639042429625988007e-03 -2.137104719877243042e-01 8.426576852798461914e-02 1.313630193471908569e-01 1.038371697068214417e-01 3.652169108390808105e-01 -3.878406584262847900e-01 -5.491628311574459076e-03 -2.217708826065063477e-01 3.593490272760391235e-02 -1.499660164117813110e-01 6.042299047112464905e-02 -1.025734394788742065e-01 6.032459437847137451e-02 -3.355946019291877747e-02 9.603944420814514160e-02 1.741137653589248657e-01 -5.348862335085868835e-02 -1.642889678478240967e-01 -3.458661213517189026e-02 -2.235112339258193970e-01 -6.431107223033905029e-02 -1.113296076655387878e-01 -4.873987287282943726e-02 -2.251041978597640991e-01 -8.335798233747482300e-02 3.939602375030517578e-01 -7.507466524839401245e-02 -2.695825994014739990e-01 -2.945880591869354248e-01 1.582122594118118286e-01
2.129996940493583679e-02 1.864764094352722168e-01 1.052283030003309250e-02 1.361163556575775146e-01 1.882304251194000244e-01 -5.340325459837913513e-02 1.694852113723754883e-01 4.958123899996280670e-03 8.477737009525299072e-02 -1.943597048521041870e-01 -1.872592233121395111e-02 -1.612713485956192017e-01 -1.585185080766677856e-01 -3.514800369739532471e-01 -1.047834232449531555e-01 -6.792140752077102661e-02 1.407786458730697632e-01 1.258355081081390381e-01 5.094109103083610535e-02 6.524701416492462158e-02 4.941749945282936096e-02 -2.606706619262695312e-01 1.608503311872482300e-01 -1.658855229616165161e-01 4.268758893013000488e-01 -1.781114190816879272e-01 -4.057714715600013733e-02 1.882021725177764893e-01 -4.724569246172904968e-02 -3.704331219196319580e-01 -1.390817388892173767e-02 -2.942341864109039307e-01
1.852013617753982544e-01 3.244162653572857380e-04 -1.809462606906890869e-01 1.523405909538269043e-01 1.219282224774360657e-01 -6.465244293212890625e-02 1.005019992589950562e-01 -9.913052618503570557e-02 2.800049185752868652e-01 -1.628292798995971680e-01 -5.777163803577423096e-02 -9.859529137611389160e-02 -1.284751296043395996e-02 -3.052862882614135742e-01 -8.145185559988021851e-02 -4.196819663047790527e-02 1.732867658138275146e-01 2.538936138153076172e-01 -1.537563055753707886e-01 1.649543642997741699e-02 2.826220393180847168e-01 -7.769178599119186401e-02 1.349356621503829956e-01 -2.012311220169067383e-01 2.882221937179565430e-01 -4.362945556640625000e-01 3.238598816096782684e-03 1.162844821810722351e-01 5.817177519202232361e-02 -2.202157676219940186e-01 -5.020801350474357605e-02 -2.160283476114273071e-01
2.826092950999736786e-02 1.680593751370906830e-02 -7.410147786140441895e-02 2.490779310464859009e-01 6.105576083064079285e-02 2.786977961659431458e-02 2.673949599266052246e-01 3.153415396809577942e-02 -6.492352485656738281e-02 -1.347454339265823364e-01 -1.483173966407775879e-01 1.335897147655487061e-01 -3.153201043605804443e-01 -3.406183123588562012e-01 2.555343806743621826e-01 1.386788338422775269e-01 6.303115189075469971e-02 -3.137281537055969238e-02 -1.597156822681427002e-01 -2.162963449954986572e-01 1.721224784851074219e-01 -1.241847574710845947e-01 1.235896721482276917e-01 -8.110519498586654663e-02 2.755334675312042236e-01 -1.256705522537231445e-01 -4.367931187152862549e-02 1.877136528491973877e-01 8.512751199305057526e-03 1.315998286008834839e-01 -3.734260201454162598e-01 -2.497019320726394653e-01
-7.053133100271224976e-02 2.225414365530014038e-01 -1.172754317522048950e-01 3.146134912967681885e-01 2.738248109817504883e-01 1.856156438589096069e-02 9.317290037870407104e-02 1.201284676790237427e-01 8.740715682506561279e-02 1.105697304010391235e-01 -8.417484164237976074e-02 3.591609001159667969e-02 2.120557725429534912e-01 -2.609551250934600830e-01 1.633297950029373169e-01 -1.090303435921669006e-01 -8.626310154795646667e-03 -8.533068932592868805e-03 -2.307407259941101074e-01 -1.297012865543365479e-01 2.891221269965171814e-02 -3.308841288089752197e-01 2.474208325147628784e-01 -9.547481685876846313e-02 -9.739854186773300171e-02 1.244585514068603516e-01 -6.098412349820137024e-02 1.978179067373275757e-01 -1.651602536439895630e-01 -2.054523378610610962e-01 -1.677160263061523438e-01 -3.716852664947509766e-01
-3.077880293130874634e-02 2.359330654144287109e-01 -2.568111196160316467e-02 1.503447443246841431e-01 2.197445183992385864e-01 -5.237261205911636353e-02 3.634779453277587891e-01 -2.244602292776107788e-01 1.298255622386932373e-01 -3.538132086396217346e-02 -1.154488027095794678e-01 -1.612765192985534668e-01 5.032886285334825516e-03 -3.890925645828247070e-01 -1.685246378183364868e-01 -2.250689119100570679e-01 6.938415765762329102e-02 1.298244595527648926e-01 1.238139420747756958e-01 2.002530992031097412e-01 -5.323652643710374832e-03 8.172803558409214020e-03 1.772768795490264893e-01 -5.999836325645446777e-02 2.362860599532723427e-03 -1.524866968393325806e-01 1.837810873985290527e-01 3.219764828681945801e-01 6.203913688659667969e-02 -3.213159739971160889e-01 -3.637559246271848679e-03 -1.365502625703811646e-01
2.605936229228973389e-01 1.675253510475158691e-01 -1.320954263210296631e-01 1.639843285083770752e-01 -7.576944679021835327e-02 5.886613205075263977e-02 2.040964215993881226e-01 -1.591477394104003906e-01 -9.967507421970367432e-02 1.461382955312728882e-02 -1.535632759332656860e-01 -2.284319847822189331e-01 1.734302490949630737e-01 -3.433485329151153564e-01 4.089143276214599609e-01 1.289699133485555649e-02 -3.288445062935352325e-03 3.661211729049682617e-01 -4.812908545136451721e-02 -4.291167855262756348e-02 -2.159658670425415039e-01 -2.109564282000064850e-02 1.436092052608728409e-02 9.167131781578063965e-02 -2.792568504810333252e-02 -1.414089947938919067e-01 6.717472523450851440e-02 1.469186246395111084e-01 3.770411759614944458e-02 -2.970141768455505371e-01 -2.275753766298294067e-01 5.346185993403196335e-03
1.626101508736610413e-02 -7.546743750572204590e-02 -3.326578736305236816e-01 3.059479892253875732e-01 1.027335226535797119e-01 1.257775276899337769e-01 1.103361621499061584e-01 1.677805744111537933e-02 7.169289886951446533e-02 4.076143726706504822e-02 -1.051655635237693787e-01 1.150099337100982666e-01 1.501893401145935059e-01 -2.223016023635864258e-01 2.093942761421203613e-01 -1.180047988891601562e-01 5.459929630160331726e-02 -1.836036443710327148e-01 -3.791635036468505859e-01 -5.887525528669357300e-02 7.496353238821029663e-02 -1.895588338375091553e-01 3.086428046226501465e-01 -1.286793649196624756e-01 2.133431881666183472e-01 -7.062217593193054199e-02 -1.172439083456993103e-01 3.946462273597717285e-01 -9.890891611576080322e-02 -1.180425211787223816e-01 -9.541276097297668457e-02 -1.459671300835907459e-03
-9.810822084546089172e-03 1.550436578691005707e-02 -8.584714680910110474e-02 4.026662185788154602e-02 -1.125497296452522278e-01 1.503400206565856934e-01 3.258717060089111328e-01 -3.271957635879516602e-01 -8.252760022878646851e-02 -1.017857939004898071e-01 -1.399885416030883789e-01 -2.539033293724060059e-01 4.163010045886039734e-02 -1.875611543655395508e-01 2.649031281471252441e-01 1.676957458257675171e-01 8.136142045259475708e-02 3.029750287532806396e-01 2.371159568428993225e-02 2.593646012246608734e-02 3.194669634103775024e-02 -1.557044982910156250e-01 1.372239887714385986e-01 -2.693380415439605713e-01 -3.102138452231884003e-02 3.606786206364631653e-02 -2.044478803873062134e-01 4.189928770065307617e-01 -5.222239997237920761e-03 -2.592999488115310669e-02 -2.618808746337890625e-01 -2.292887680232524872e-02
7.283209264278411865e-02 1.190193891525268555e-01 -2.462621331214904785e-01 1.180156692862510681e-02 1.907170861959457397e-01 -3.063865192234516144e-02 3.834238052368164062e-01 -3.037264645099639893e-01 1.603996008634567261e-01 -2.045284658670425415e-01 -1.913494765758514404e-01 -1.070608198642730713e-01 -6.384036689996719360e-02 -2.562479376792907715e-01 -3.006286174058914185e-02 -1.098223179578781128e-01 -1.509622186422348022e-01 1.234813556075096130e-01 -1.856775283813476562e-01 -3.697055950760841370e-02 1.879893690347671509e-01 -2.033195942640304565e-01 8.173602074384689331e-02 -2.045186161994934082e-01 2.230629175901412964e-01 -1.211504265666007996e-02 -5.626577138900756836e-02 1.777858473360538483e-02 1.147961020469665527e-01 -3.560227751731872559e-01 2.076224684715270996e-01 9.664054214954376221e-02
5.968450009822845459e-02 1.436457782983779907e-01 8.253862708806991577e-02 9.140633046627044678e-02 1.442469209432601929e-01 -9.901598840951919556e-02 2.536486685276031494e-01 1.583719998598098755e-02 1.395270079374313354e-01 -5.464176833629608154e-02 -3.249927982687950134e-02 -2.544562220573425293e-01 3.151645418256521225e-03 -5.280809402465820312e-01 -1.462628096342086792e-01 -8.874190039932727814e-03 2.533408403396606445e-01 3.254129365086555481e-02 2.375669404864311218e-02 4.258324950933456421e-02 1.705180257558822632e-01 -1.803631894290447235e-02 -9.925601631402969360e-02 -3.361118137836456299e-01 3.958937153220176697e-02 -2.556761205196380615e-01 7.070918381214141846e-02 2.729030549526214600e-01 -2.932300977408885956e-02 -1.955977231264114380e-01 1.042646542191505432e-01 -2.461336404085159302e-01
8.377443999052047729e-02 -6.354797631502151489e-02 2.962528914213180542e-02 3.989222049713134766e-01 1.402768939733505249e-01 3.928251564502716064e-03 2.033763527870178223e-01 -1.109705269336700439e-01 1.546300798654556274e-01 9.230900555849075317e-02 -1.343401223421096802e-01 9.528270363807678223e-02 -5.480974446982145309e-03 -4.778344333171844482e-01 1.157300099730491638e-01 -2.235547602176666260e-01 -8.481608331203460693e-02 -5.047589540481567383e-02 -1.372468769550323486e-01 -1.224318966269493103e-01 -8.755585551261901855e-02 -2.816397249698638916e-01 -4.623033478856086731e-02 -4.589979071170091629e-03 1.759917438030242920e-01 -3.045669794082641602e-01 5.441984534263610840e-02 5.584209784865379333e-02 -1.012842133641242981e-01 7.693699747323989868e-02 -3.265907466411590576e-01 -1.375055462121963501e-01
2.019853591918945312e-01 2.895193397998809814e-01 2.574755996465682983e-02 2.305156141519546509e-01 1.711682379245758057e-01 5.343955382704734802e-02 2.049187421798706055e-01 -1.017263755202293396e-01 -1.043970808386802673e-01 -3.704687952995300293e-01 -3.771840780973434448e-02 -2.119028717279434204e-01 -6.967661529779434204e-02 -1.993019282817840576e-01 -1.447581201791763306e-01 2.253135666251182556e-03 1.436604410409927368e-01 1.372986882925033569e-01 -9.356088191270828247e-02 2.136837840080261230e-01 2.146497964859008789e-01 -3.453186526894569397e-02 9.518687427043914795e-02 3.434171900153160095e-02 4.709447920322418213e-02 -2.110911309719085693e-01 -1.496237963438034058e-01 3.401333093643188477e-01 1.465687006711959839e-01 -2.006260901689529419e-01 2.465139180421829224e-01 -1.353148072957992554e-01
-8.380046486854553223e-02 4.788870457559823990e-03 -6.839400529861450195e-02 9.253567457199096680e-02 -7.523435354232788086e-02 -6.849455088376998901e-02 1.153758838772773743e-01 -1.598815619945526123e-01 1.914821565151214600e-02 -1.225536502897739410e-02 -1.238014027476310730e-01 -1.323185563087463379e-01 -8.072160184383392334e-02 -4.726831316947937012e-01 1.676001548767089844e-01 -1.185164749622344971e-01 -3.180520236492156982e-02 -1.694468706846237183e-01 -1.820616126060485840e-01 -1.330438405275344849e-01 1.418372690677642822e-01 -1.875888705253601074e-01 1.503668874502182007e-01 -1.909222602844238281e-01 2.935030460357666016e-01 -1.220511049032211304e-01 1.413759589195251465e-01 1.538163125514984131e-01 -2.894519269466400146e-02 -2.049574814736843109e-02 -5.115283131599426270e-01 -1.500308811664581299e-01
1.299821138381958008e-01 1.097801700234413147e-02 -1.576851308345794678e-01 1.076436042785644531e-01 1.770501583814620972e-01 -6.897816061973571777e-02 2.177122384309768677e-01 -1.173694357275962830e-01 1.809746325016021729e-01 -1.919240355491638184e-01 -7.144522666931152344e-02 -2.635954618453979492e-01 1.272815465927124023e-02 -3.442659974098205566e-01 -6.371738016605377197e-02 -3.518210723996162415e-02 1.004244759678840637e-02 4.026271998882293701e-01 -8.153807371854782104e-02 1.084965765476226807e-01 -3.670766949653625488e-02 -1.039589419960975647e-01 -6.872016005218029022e-03 5.904875695705413818e-02 3.313476741313934326e-01 -1.726778298616409302e-01 -1.311111748218536377e-01 3.237175941467285156e-01 -1.473786123096942902e-02 -3.265006542205810547e-01 -1.545744482427835464e-02 -1.270106732845306396e-01
-2.080478519201278687e-02 8.453673124313354492e-02 -2.696775458753108978e-02 -5.404301360249519348e-02 3.919632360339164734e-02 -2.122673764824867249e-02 -1.534967720508575439e-01 -5.926600471138954163e-02 6.586530804634094238e-02 -4.468075186014175415e-02 -6.993314623832702637e-02 -2.539140358567237854e-02 5.215178057551383972e-02 -4.046113491058349609e-01 1.561737526208162308e-02 -2.891705930233001709e-02 8.196292817592620850e-02 3.367576003074645996e-01 -1.514249294996261597e-01 4.376326873898506165e-02 2.688999772071838379e-01 -2.078854441642761230e-01 -6.736952066421508789e-02 -1.231101080775260925e-01 2.786155045032501221e-01 -4.218580573797225952e-02 -1.025178283452987671e-01 3.015746474266052246e-01 2.924298048019409180e-01 -1.239694654941558838e-01 7.452835887670516968e-02 -4.613499343395233154e-01
1.014589220285415649e-01 6.009473651647567749e-02 6.573706865310668945e-02 2.488238550722599030e-02 6.883608549833297729e-02 1.599920243024826050e-01 1.675069481134414673e-01 2.616597414016723633e-01 -5.628319457173347473e-02 2.172931879758834839e-01 -4.408068582415580750e-02 7.964545488357543945e-02 1.741743534803390503e-01 -3.890895247459411621e-01 4.243515059351921082e-02 -1.242223531007766724e-01 -1.998427510261535645e-01 -1.394321676343679428e-03 -1.665735542774200439e-01 -9.111301600933074951e-02 -5.126274377107620239e-02 -2.301741242408752441e-01 2.530373632907867432e-01 2.546482682228088379e-01 5.104950442910194397e-02 -2.208828628063201904e-01 -2.885922193527221680e-01 2.908926308155059814e-01 -7.706198841333389282e-02 -2.187282294034957886e-01 -2.106304019689559937e-01 -1.369303613901138306e-01
1.602326333522796631e-01 -4.906930774450302124e-02 -1.692728400230407715e-01 3.362344577908515930e-03 9.913396090269088745e-02 -2.645801380276679993e-02 1.237401366233825684e-01 -1.526705920696258545e-01 1.608126908540725708e-01 4.576624836772680283e-03 -8.498990535736083984e-02 -8.246233314275741577e-02 -1.602324843406677246e-01 -4.466490447521209717e-01 7.702952623367309570e-02 1.443066447973251343e-01 4.674644768238067627e-02 3.361948728561401367e-01 6.070622056722640991e-02 1.310963332653045654e-01 2.269847095012664795e-01 -2.020154595375061035e-01 8.396409451961517334e-02 -8.537315577268600464e-02 2.726294100284576416e-01 -1.467517912387847900e-01 -1.106857359409332275e-01 1.802212297916412354e-01 8.312924206256866455e-02 -3.939205110073089600e-01 -4.889836534857749939e-02 -2.333439588546752930e-01
-1.142660249024629593e-02 -2.152633108198642731e-02 -1.324635297060012817e-01 1.814434826374053955e-01 1.498678624629974365e-01 1.659546196460723877e-01 3.876032233238220215e-01 -2.613643743097782135e-02 1.087414175271987915e-01 2.594014257192611694e-02 -1.764363944530487061e-01 -1.514619588851928711e-01 5.879401788115501404e-02 -4.757253527641296387e-01 1.546906679868698120e-01 -2.787147462368011475e-01 -7.864014059305191040e-02 -2.250223159790039062e-01 -1.410260051488876343e-01 6.036041676998138428e-02 1.371260285377502441e-01 -1.261367201805114746e-01 2.538346052169799805e-01 -1.509285569190979004e-01 1.316824704408645630e-01 1.998150721192359924e-02 -2.059521973133087158e-01 1.027929857373237610e-01 -3.574837371706962585e-02 2.474179118871688843e-02 -1.506702005863189697e-01 -2.290765494108200073e-01
2.146326452493667603e-01 1.101292297244071960e-01 -2.621093206107616425e-02 -1.641762852668762207e-01 6.305210292339324951e-02 -2.177269384264945984e-02 2.017349302768707275e-01 -1.923333108425140381e-01 1.422498188912868500e-02 -3.023586273193359375e-01 -2.312042713165283203e-01 -1.051354706287384033e-01 -6.226276047527790070e-03 -1.682460904121398926e-01 -7.183896005153656006e-02 -8.715090155601501465e-02 -3.101028688251972198e-02 2.020457834005355835e-01 3.176632896065711975e-02 7.937774062156677246e-02 -9.093952924013137817e-02 -1.209385693073272705e-01 2.979722321033477783e-01 1.038689464330673218e-01 1.522980779409408569e-01 -2.725888788700103760e-01 9.347121417522430420e-02 4.849953949451446533e-01 7.604709267616271973e-02 -3.093058168888092041e-01 1.197676360607147217e-01 -7.726850360631942749e-02
-3.717562556266784668e-02 1.478117052465677261e-02 -1.934326589107513428e-01 -1.598594039678573608e-01 2.706402242183685303e-01 -4.211047291755676270e-02 3.471315801143646240e-01 -2.397432029247283936e-01 9.786535799503326416e-02 -5.567732732743024826e-03 -2.043281346559524536e-01 -2.030918747186660767e-01 2.193269133567810059e-01 -1.834674626588821411e-01 2.896993048489093781e-02 4.877933114767074585e-02 1.604670882225036621e-01 1.765216737985610962e-01 -1.775177866220474243e-01 4.343196749687194824e-02 8.344284445047378540e-02 -1.664580553770065308e-01 -3.277904912829399109e-02 -3.768735378980636597e-02 -1.482543200254440308e-01 -1.147148385643959045e-01 3.109050355851650238e-02 3.389336764812469482e-01 2.776059508323669434e-01 -3.044935464859008789e-01 -7.995142042636871338e-02 -2.240849286317825317e-01
2.469843812286853790e-02 -1.227750703692436218e-01 -6.891898810863494873e-02 2.529633045196533203e-01 1.546171009540557861e-01 6.005001813173294067e-02 7.703167945146560669e-02 -1.501171439886093140e-01 2.108213156461715698e-01 1.706678420305252075e-01 -2.489619404077529907e-01 3.684068098664283752e-02 3.417615592479705811e-02 -3.948915898799896240e-01 1.726499348878860474e-01 -6.701282411813735962e-02 -8.656093478202819824e-02 -1.626942604780197144e-01 -2.364805340766906738e-01 -9.003435261547565460e-03 2.066211551427841187e-01 -2.609105408191680908e-01 2.166402041912078857e-01 -1.637775599956512451e-01 -1.117248907685279846e-01 -1.358643472194671631e-01 -1.503572762012481689e-01 2.062913924455642700e-01 8.764959871768951416e-03 1.327228099107742310e-01 -3.110861778259277344e-01 -2.149776369333267212e-01
-8.257575333118438721e-02 6.199817731976509094e-02 1.740837395191192627e-01 1.355475336313247681e-01 9.795139729976654053e-02 7.048015296459197998e-02 3.792044818401336670e-01 -1.039849892258644104e-01 -1.273132413625717163e-01 -1.133610531687736511e-01 -2.478850632905960083e-01 -2.379638552665710449e-01 9.491322189569473267e-02 -3.575112223625183105e-01 1.374428123235702515e-01 2.032205462455749512e-01 -1.589155010879039764e-02 2.687602117657661438e-02 -2.874493598937988281e-01 1.322724223136901855e-01 3.815731033682823181e-02 -2.272494882345199585e-01 -3.704990446567535400e-02 -1.864545643329620361e-01 -1.612085551023483276e-01 -2.064600437879562378e-01 2.346602678298950195e-01 2.390944398939609528e-02 2.608020901679992676e-01 -1.973794996738433838e-01 -5.641483888030052185e-02 -5.098004266619682312e-02
-1.561828851699829102e-01 -6.190363690257072449e-02 -7.982166856527328491e-02 1.710215806961059570e-01 -9.872994571924209595e-02 -6.853688508272171021e-02 2.690539658069610596e-01 -1.497856527566909790e-01 -1.515652537345886230e-01 -1.947412788867950439e-01 -2.173701673746109009e-01 -2.195388078689575195e-02 -2.012520432472229004e-01 -3.264377713203430176e-01 5.811279267072677612e-02 -2.357839792966842651e-01 -6.401836872100830078e-02 2.196594625711441040e-01 -4.777726233005523682e-01 1.026676520705223083e-01 1.164277940988540649e-01 -1.361705213785171509e-01 -3.316970542073249817e-02 1.181994471698999405e-02 8.398357778787612915e-02 -2.246878892183303833e-01 -3.129203803837299347e-03 2.063506543636322021e-01 1.324783861637115479e-01 1.540711373090744019e-01 -1.991795897483825684e-01 -8.147618919610977173e-02
-1.344868987798690796e-01 9.802578389644622803e-02 -1.640733480453491211e-01 2.685130238533020020e-01 5.638622120022773743e-02 5.377759784460067749e-02 1.500118821859359741e-01 -3.247590065002441406e-01 1.314913332462310791e-01 -3.265871480107307434e-02 -9.259753674268722534e-02 2.799540199339389801e-02 -1.892298609018325806e-01 -2.225088030099868774e-01 -1.905314028263092041e-01 -2.218180894851684570e-01 3.436823561787605286e-02 1.641340255737304688e-01 -1.478497534990310669e-01 -3.227950632572174072e-01 2.074959129095077515e-01 2.239745669066905975e-02 2.936843633651733398e-01 -2.090709507465362549e-01 7.172206044197082520e-02 -2.868938632309436798e-02 1.789086163043975830e-01 3.925650715827941895e-01 2.103864960372447968e-02 -6.675605196505784988e-03 -3.009123541414737701e-02 -1.397610306739807129e-01
-8.363953232765197754e-02 9.306092560291290283e-02 2.096885256469249725e-02 2.567473649978637695e-01 1.536528021097183228e-01 -5.340988188982009888e-02 7.382942736148834229e-02 -2.048233598470687866e-01 7.830274291336536407e-03 -2.083284258842468262e-01 -2.682564854621887207e-01 -1.717291027307510376e-01 -1.197157502174377441e-01 -3.820145726203918457e-01 3.220517560839653015e-02 -9.727765619754791260e-02 -8.007888495922088623e-02 2.629813253879547119e-01 -2.123984247446060181e-01 -6.548357754945755005e-02 3.895028531551361084e-01 -1.845603436231613159e-01 -3.638317435979843140e-02 1.173759922385215759e-01 1.927461624145507812e-01 -7.116222381591796875e-02 7.598628103733062744e-02 8.737537264823913574e-02 1.306122690439224243e-01 -2.674576342105865479e-01 -2.282691746950149536e-01 -7.915895432233810425e-02
-1.434516608715057373e-01 -6.089881435036659241e-02 -1.714935302734375000e-01 2.508293986320495605e-01 1.923727840185165405e-01 1.247096136212348938e-01 1.955005079507827759e-01 -3.046467714011669159e-02 8.616305142641067505e-02 -1.610835827887058258e-02 -1.949169784784317017e-01 -5.789843201637268066e-02 -1.399468537420034409e-02 -3.432083427906036377e-01 1.521164625883102417e-01 -2.545261681079864502e-01 -1.176346465945243835e-01 -1.488292515277862549e-01 -1.164641007781028748e-01 1.761720925569534302e-01 8.141702413558959961e-02 -4.000900089740753174e-01 2.530795037746429443e-01 -1.469537168741226196e-01 9.567809104919433594e-02 -4.455763101577758789e-02 -1.937376111745834351e-01 2.440645992755889893e-01 -6.430573016405105591e-02 -3.495946153998374939e-02 -1.536862254142761230e-01 -2.580460608005523682e-01
1.249398104846477509e-02 -1.699015796184539795e-01 3.668943792581558228e-02 1.429736465215682983e-01 2.282638996839523315e-01 1.382450461387634277e-01 7.895850390195846558e-02 3.689428418874740601e-02 1.133247986435890198e-01 2.905838489532470703e-01 2.372929751873016357e-01 -1.845684051513671875e-01 9.080573171377182007e-02 -3.761635422706604004e-01 1.219098493456840515e-01 -1.182085722684860229e-01 -6.044868379831314087e-02 -6.489697098731994629e-02 -3.122868835926055908e-01 -4.350656818132847548e-04 4.258926212787628174e-02 -3.071189224720001221e-01 8.082295209169387817e-02 -3.340016007423400879e-01 1.553189456462860107e-01 -7.018866389989852905e-02 -2.514452338218688965e-01 2.093290090560913086e-01 -2.235256321728229523e-02 -1.852581650018692017e-01 -3.189860284328460693e-02 -1.122374087572097778e-01
1.292477995157241821e-01 1.937521435320377350e-02 1.028170250356197357e-02 5.122687667608261108e-02 5.662171170115470886e-02 -2.678872086107730865e-02 5.245945230126380920e-02 -1.918849945068359375e-01 7.628467679023742676e-02 8.945161104202270508e-02 -8.784393221139907837e-02 -1.334412246942520142e-01 7.117184251546859741e-02 -4.731714427471160889e-01 -1.984543651342391968e-01 -4.143596626818180084e-03 1.090347543358802795e-01 2.060726732015609741e-01 -8.742152899503707886e-02 -1.653644144535064697e-01 9.233783185482025146e-02 -7.568841427564620972e-02 1.132918521761894226e-01 -1.631405055522918701e-01 5.173786282539367676e-01 -1.011005938053131104e-01 -3.765375539660453796e-02 3.993855714797973633e-01 9.442096203565597534e-02 -1.478570103645324707e-01 -3.965098410844802856e-02 -1.215194165706634521e-01
5.835512187331914902e-03 2.282056361436843872e-01 1.825264245271682739e-01 1.237040013074874878e-01 1.391650438308715820e-01 -2.827840298414230347e-02 1.466617286205291748e-01 -5.474127084016799927e-02 1.519772410392761230e-01 -9.230194240808486938e-02 4.926700610667467117e-03 -2.084260806441307068e-02 -3.426319733262062073e-02 -4.847900569438934326e-01 -2.534952461719512939e-01 1.955415010452270508e-01 9.166962653398513794e-02 1.806952953338623047e-01 -8.649109303951263428e-02 2.090978175401687622e-01 5.526943504810333252e-02 -1.396459639072418213e-01 1.060248091816902161e-01 -2.235529124736785889e-01 2.099275141954421997e-01 -1.435857117176055908e-01 5.032338947057723999e-02 3.708348870277404785e-01 -1.009709760546684265e-01 -2.223057001829147339e-01 7.162228971719741821e-02 -1.957495510578155518e-01
3.278385400772094727e-01 9.472369216382503510e-03 8.380927145481109619e-02 5.222275108098983765e-02 1.148027628660202026e-01 -5.926041677594184875e-02 2.074244022369384766e-01 -2.991379499435424805e-01 1.141517683863639832e-01 -1.482332944869995117e-01 -7.219377905130386353e-02 -2.765387296676635742e-01 -1.635531783103942871e-01 -2.757145762443542480e-01 6.673619151115417480e-02 6.644376367330551147e-02 1.402049809694290161e-01 9.024047106504440308e-02 1.111274063587188721e-01 -1.065634656697511673e-02 1.924695819616317749e-01 -2.681036293506622314e-01 1.273470073938369751e-01 -2.503897994756698608e-02 3.203263282775878906e-01 -3.252054154872894287e-01 -1.610528379678726196e-01 2.331344187259674072e-01 1.152605563402175903e-01 -1.606028676033020020e-01 6.422117352485656738e-02 -8.522503823041915894e-02
9.840979427099227905e-02 -9.139150381088256836e-02 -1.004091352224349976e-01 2.561112046241760254e-01 -1.022722944617271423e-01 -6.470140814781188965e-02 -2.065293677151203156e-02 -1.236294060945510864e-01 7.140176743268966675e-02 -1.266846209764480591e-01 -2.807409316301345825e-02 1.857017278671264648e-01 -1.869259774684906006e-01 -4.190758168697357178e-01 -2.188979648053646088e-02 -1.417790800333023071e-01 -3.740034252405166626e-02 2.890632450580596924e-01 -1.195209845900535583e-01 9.685719013214111328e-02 2.345234453678131104e-01 -9.668174386024475098e-02 1.737608313560485840e-01 1.058453842997550964e-01 2.400648444890975952e-01 -1.582991927862167358e-01 -1.748616546392440796e-01 3.344660401344299316e-01 5.410349741578102112e-02 -8.432997763156890869e-02 -3.220826387405395508e-01 -1.873155534267425537e-01
-1.207454130053520203e-01 5.876706913113594055e-02 -1.958177685737609863e-01 1.341813206672668457e-01 1.655614823102951050e-01 2.186527699232101440e-01 2.522448897361755371e-01 -4.783895984292030334e-02 1.370009034872055054e-01 4.016065597534179688e-02 -1.921517997980117798e-01 -1.158304065465927124e-01 4.360086098313331604e-02 -4.409730434417724609e-01 2.499922960996627808e-01 -2.462353706359863281e-01 -1.365604549646377563e-01 -1.770400106906890869e-01 -1.165743172168731689e-01 7.290321588516235352e-02 6.519668549299240112e-02 -2.555826008319854736e-01 1.704629063606262207e-01 -1.152565851807594299e-01 1.522064357995986938e-01 7.390816509723663330e-02 -2.804591953754425049e-01 1.640127897262573242e-01 -1.127841323614120483e-01 -3.578968718647956848e-02 -1.144945025444030762e-01 -2.284007221460342407e-01
1.083085164427757263e-01 1.899206340312957764e-01 -1.371524780988693237e-01 1.484212130308151245e-01 2.173711955547332764e-01 -1.237877458333969116e-01 7.441109418869018555e-02 -2.367235869169235229e-01 9.581053256988525391e-02 5.811322107911109924e-02 -7.837197184562683105e-02 5.913701280951499939e-02 9.511014819145202637e-02 -2.755154967308044434e-01 -8.296965807676315308e-02 1.107367500662803650e-01 -1.394014954566955566e-01 1.989282220602035522e-01 -1.365557406097650528e-02 6.997434049844741821e-02 2.591112852096557617e-01 -2.333143651485443115e-01 1.036719009280204773e-01 -2.394183874130249023e-01 4.274744689464569092e-01 -5.193418636918067932e-02 -6.939782947301864624e-02 3.529041111469268799e-01 2.086191922426223755e-01 -1.824522465467453003e-01 -2.075793594121932983e-02 -1.230911761522293091e-01
8.040443807840347290e-02 -5.281904712319374084e-02 1.168292947113513947e-02 -2.903131842613220215e-01 1.045036688446998596e-01 5.489826947450637817e-02 2.309134453535079956e-01 -1.302987486124038696e-01 6.219087168574333191e-02 -4.276610538363456726e-02 -1.597636044025421143e-01 -7.735136896371841431e-02 -1.417649686336517334e-01 -2.773129940032958984e-01 2.413339316844940186e-01 1.196854263544082642e-01 -1.816939115524291992e-01 2.011563032865524292e-01 -1.244207322597503662e-01 -2.035301178693771362e-01 1.707810312509536743e-01 5.088427290320396423e-02 1.404135376214981079e-01 -3.507967293262481689e-01 -1.798942536115646362e-01 -2.321939915418624878e-01 -1.522590368986129761e-01 7.090611010789871216e-02 5.792721360921859741e-02 -1.995704919099807739e-01 2.929550707340240479e-01 -2.586855888366699219e-01
6.052884086966514587e-02 6.307230144739151001e-02 -1.102097257971763611e-01 1.928023695945739746e-01 -4.823556914925575256e-02 -9.035865962505340576e-02 2.330117970705032349e-01 -1.429766118526458740e-01 1.911237984895706177e-01 -1.045635789632797241e-01 -2.462094277143478394e-01 -2.968988418579101562e-01 -1.595629304647445679e-01 -4.515269696712493896e-01 -1.167883947491645813e-01 1.481196135282516479e-01 -1.116755679249763489e-01 2.032741904258728027e-01 5.221911519765853882e-02 5.395941436290740967e-02 6.475818157196044922e-02 -1.636039763689041138e-01 -4.880982264876365662e-02 -1.977366507053375244e-01 3.134935498237609863e-01 -2.744115889072418213e-01 -4.174840822815895081e-02 1.628680974245071411e-01 3.904420137405395508e-02 -1.370555162429809570e-01 1.676821336150169373e-02 -2.058012783527374268e-01
-6.149309501051902771e-02 -1.706416755914688110e-01 -1.516368240118026733e-01 1.067597568035125732e-01 1.931782960891723633e-01 8.261755853891372681e-02 2.372794747352600098e-01 3.236040845513343811e-02 1.463328450918197632e-01 4.125470668077468872e-02 -1.638010293245315552e-01 -1.376197636127471924e-01 2.088429629802703857e-01 -4.679687023162841797e-01 2.932839393615722656e-01 -2.952325344085693359e-01 2.350151911377906799e-02 -2.201783508062362671e-01 -1.791698187589645386e-01 7.372508198022842407e-02 1.494286656379699707e-01 -1.905069351196289062e-01 1.488522440195083618e-01 -2.027142047882080078e-02 1.448885053396224976e-01 -1.294605433940887451e-01 -9.856270253658294678e-02 1.536410748958587646e-01 -3.341289237141609192e-02 -1.655166409909725189e-02 -1.414035707712173462e-01 -2.575408816337585449e-01
-1.597826480865478516e-01 -1.820484548807144165e-02 -1.218690350651741028e-01 1.488989591598510742e-01 1.147291660308837891e-01 1.841065287590026855e-01 2.829990983009338379e-01 -5.258983001112937927e-02 9.562307596206665039e-02 8.308441191911697388e-02 -2.862447798252105713e-01 -4.043057560920715332e-02 9.570844471454620361e-02 -4.226969480514526367e-01 1.561717391014099121e-01 -2.212764620780944824e-01 -2.904184460639953613e-01 -1.551418602466583252e-01 -1.167539432644844055e-01 3.717042878270149231e-02 1.401554644107818604e-01 -2.934454381465911865e-01 1.265493333339691162e-01 -8.546027541160583496e-02 8.201067894697189331e-02 5.188661813735961914e-02 -2.332075536251068115e-01 2.197105735540390015e-01 -6.772743910551071167e-02 -6.603430956602096558e-02 -6.142207607626914978e-02 -2.628801763057708740e-01
-4.071311280131340027e-02 3.272743821144104004e-01 -1.567848771810531616e-01 -1.471776608377695084e-02 1.227626577019691467e-01 -1.048634052276611328e-01 2.267444580793380737e-01 -1.064563244581222534e-01 -7.627101149410009384e-03 -1.768222078680992126e-02 -2.210463583469390869e-01 -2.891336083412170410e-01 -2.197450101375579834e-01 -3.408041894435882568e-01 -7.396576553583145142e-02 1.591754406690597534e-01 -7.715601474046707153e-03 -8.496892638504505157e-03 -4.242526888847351074e-01 4.636608064174652100e-02 -2.458496540784835815e-01 -1.177188456058502197e-01 1.469519287347793579e-01 -3.841928555630147457e-04 -1.227704137563705444e-01 4.723997786641120911e-03 -2.064526975154876709e-01 2.736462354660034180e-01 2.388248778879642487e-02 -1.880715489387512207e-01 -1.601186022162437439e-02 5.084048584103584290e-02
6.372023373842239380e-02 9.492171555757522583e-02 -6.955715268850326538e-02 -3.516598418354988098e-02 4.231540486216545105e-02 -2.850105985999107361e-02 5.726324766874313354e-02 -1.550047099590301514e-01 2.240350544452667236e-01 -1.840154826641082764e-01 -9.320509433746337891e-02 -2.612501382827758789e-01 -7.871297001838684082e-02 -5.083089470863342285e-01 -1.982522942125797272e-02 6.121686100959777832e-02 -1.372854709625244141e-01 2.187684774398803711e-01 -1.346690952777862549e-02 1.210537105798721313e-01 2.655853033065795898e-01 -8.684874325990676880e-02 1.930137425661087036e-01 6.091603264212608337e-02 3.211469650268554688e-01 -2.568659186363220215e-01 -1.466511487960815430e-01 3.150797784328460693e-01 1.177202560938894749e-03 -1.743983924388885498e-01 -1.436696108430624008e-02 -1.159003283828496933e-02
3.142029419541358948e-02 -4.053554683923721313e-02 -1.830549389123916626e-01 2.143490314483642578e-01 -8.987008780241012573e-02 -2.665081322193145752e-01 -2.810709923505783081e-02 -1.098845154047012329e-01 -1.932502090930938721e-01 -3.218438327312469482e-01 -1.095352023839950562e-01 -2.656473219394683838e-01 -2.063994556665420532e-01 -3.548978567123413086e-01 -3.366052987985312939e-04 1.207049842923879623e-02 1.286540031433105469e-01 3.188518285751342773e-01 -6.530393660068511963e-02 6.936398148536682129e-02 -1.953390054404735565e-02 -7.530676573514938354e-02 2.359630614519119263e-01 -8.378569781780242920e-02 -7.377128303050994873e-02 -1.773604750633239746e-01 -2.031003832817077637e-01 2.017082124948501587e-01 4.832004755735397339e-02 -1.260820478200912476e-01 -2.293107509613037109e-01 -2.192197740077972412e-01
-1.016084179282188416e-01 6.757659465074539185e-02 -9.526672214269638062e-02 1.276043429970741272e-02 1.879585534334182739e-01 -9.727785736322402954e-02 1.405550837516784668e-01 -3.421382606029510498e-01 -1.121334731578826904e-01 2.324772328138351440e-01 1.579175889492034912e-01 4.905315488576889038e-02 2.327976673841476440e-01 -1.876266449689865112e-01 -8.337895572185516357e-02 -1.021246463060379028e-01 3.662104532122612000e-02 1.859652549028396606e-01 -2.795789539813995361e-01 -1.978429406881332397e-01 -9.813781827688217163e-02 -4.243216514587402344e-01 7.992577552795410156e-02 -1.150977090001106262e-01 4.988841339945793152e-02 -2.992677688598632812e-01 -6.077789887785911560e-02 1.412591338157653809e-01 -2.795624732971191406e-01 8.114932477474212646e-02 -1.008742526173591614e-01 -1.426931619644165039e-01
4.605780914425849915e-02 -3.837619721889495850e-02 1.396067738533020020e-01 1.427740752696990967e-01 6.880539655685424805e-02 -9.786401689052581787e-02 3.429401516914367676e-01 -2.430441230535507202e-01 -3.432153910398483276e-02 -1.816700398921966553e-01 -1.104460507631301880e-01 -1.954815536737442017e-01 1.309775561094284058e-01 -3.069830834865570068e-01 1.855954080820083618e-01 1.096512898802757263e-01 -1.321393847465515137e-01 1.580855399370193481e-01 -3.129458129405975342e-01 -1.804404258728027344e-01 1.932784169912338257e-01 1.688943356275558472e-01 -5.891493335366249084e-02 5.296146497130393982e-02 1.620445214211940765e-02 -3.015086650848388672e-01 -2.696268260478973389e-01 -8.975049108266830444e-02 3.837054222822189331e-02 -2.462081313133239746e-01 1.933110505342483521e-01 -8.122944086790084839e-02
-5.136910080909729004e-02 2.435051351785659790e-01 -4.765339195728302002e-02 1.489590853452682495e-01 -2.035627663135528564e-01 2.504065632820129395e-01 2.895456179976463318e-02 -2.517216503620147705e-01 -2.196385711431503296e-01 8.678089827299118042e-02 -5.400893092155456543e-02 5.383364856243133545e-03 1.051648259162902832e-01 -2.880760729312896729e-01 2.394109815359115601e-01 1.340704560279846191e-01 7.720883935689926147e-02 -7.549165934324264526e-02 -2.586856484413146973e-01 -1.613227277994155884e-01 -1.165900155901908875e-01 -2.247930020093917847e-01 1.453378349542617798e-01 -1.407605260610580444e-01 2.516376785933971405e-03 -3.083441257476806641e-01 1.003718227148056030e-01 3.332348465919494629e-01 1.814726889133453369e-01 -2.384053021669387817e-01 3.799336031079292297e-02 -1.118696387857198715e-02
2.267771027982234955e-02 3.369339406490325928e-01 -2.279610484838485718e-01 -2.041247673332691193e-02 -2.504437975585460663e-02 6.851428747177124023e-02 7.931646704673767090e-02 -5.525323748588562012e-02 6.146264448761940002e-02 -2.428968995809555054e-01 -1.415841132402420044e-01 9.678012691438198090e-03 -2.012140601873397827e-01 -1.387878507375717163e-01 2.123444229364395142e-01 1.252627670764923096e-01 -3.313112631440162659e-02 2.990518510341644287e-01 -7.049456983804702759e-02 6.709473580121994019e-02 -1.081454604864120483e-01 -1.549860835075378418e-01 1.656069234013557434e-02 1.554049700498580933e-01 -1.384916305541992188e-01 -3.188345730304718018e-01 5.059911310672760010e-02 4.413422048091888428e-01 -1.313886195421218872e-01 -3.361861109733581543e-01 7.532297074794769287e-02 -3.447300568222999573e-02
-2.998658269643783569e-02 -1.229937747120857239e-01 -1.529328674077987671e-01 2.558390200138092041e-01 1.652926057577133179e-01 2.174885571002960205e-01 1.291093528270721436e-01 4.560881108045578003e-02 2.217886447906494141e-01 9.742037206888198853e-02 -1.098287850618362427e-01 -7.006290555000305176e-02 4.475535359233617783e-03 -3.883228898048400879e-01 2.084370702505111694e-01 -1.758960336446762085e-01 -1.468392461538314819e-02 -2.136493176221847534e-01 -2.585172355175018311e-01 -2.171773016452789307e-01 -4.017015546560287476e-02 -1.827638596296310425e-01 1.221218928694725037e-01 -2.487517595291137695e-01 -1.126602590084075928e-01 -1.248304098844528198e-01 -1.265439689159393311e-01 2.546377778053283691e-01 1.374847628176212311e-02 -5.250212922692298889e-02 -5.794142931699752808e-02 -3.373561799526214600e-01
1.140227466821670532e-01 5.860551074147224426e-02 -1.222116500139236450e-01 -6.931623071432113647e-02 1.269328147172927856e-01 9.063036181032657623e-03 5.166704654693603516e-01 -1.828040927648544312e-01 1.195796281099319458e-01 -6.440281867980957031e-02 1.937877945601940155e-02 -1.388706266880035400e-02 -5.531641095876693726e-02 -3.429317176342010498e-01 -7.764608412981033325e-02 1.517417579889297485e-01 2.815685002133250237e-03 2.566988766193389893e-01 -2.720357179641723633e-01 1.375205162912607193e-02 2.678661346435546875e-01 -1.653321087360382080e-01 1.743670739233493805e-02 1.091022267937660217e-01 -5.901796370744705200e-02 -8.631587028503417969e-03 -1.201434712857007980e-02 3.602020442485809326e-01 1.264749020338058472e-01 -2.548934817314147949e-01 2.755832672119140625e-02 -1.094046086072921753e-01
-2.797945775091648102e-02 1.411212682723999023e-01 -1.319145858287811279e-01 2.124663144350051880e-01 2.243560105562210083e-01 1.873205900192260742e-01 2.874513566493988037e-01 1.938238367438316345e-02 1.441555321216583252e-01 1.135800331830978394e-01 -1.790559887886047363e-01 -3.487983718514442444e-02 -2.157012559473514557e-02 -3.285120129585266113e-01 1.916483491659164429e-01 -2.266578376293182373e-01 -1.938801705837249756e-01 -1.578459590673446655e-01 -1.637612283229827881e-01 -1.732372678816318512e-02 9.920274466276168823e-02 -2.384080439805984497e-01 1.928153187036514282e-01 -2.115074396133422852e-01 1.974680274724960327e-02 6.191751360893249512e-02 -2.780645787715911865e-01 2.848611176013946533e-01 -1.057437732815742493e-01 -5.073757469654083252e-02 -9.030749648809432983e-02 -2.491312325000762939e-01
1.904411315917968750e-01 -1.772768609225749969e-02 2.449593879282474518e-02 9.633269160985946655e-02 6.228509359061717987e-03 -2.363847047090530396e-01 1.901747733354568481e-01 -7.010750472545623779e-02 9.577269107103347778e-02 -2.234967350959777832e-01 9.604562819004058838e-02 -7.741063088178634644e-02 -1.477022916078567505e-01 -3.663952350616455078e-01 3.748062625527381897e-02 -1.962392628192901611e-01 5.203025415539741516e-02 2.799171805381774902e-01 -2.468791231513023376e-02 5.725091695785522461e-02 5.956496670842170715e-02 -1.659264564514160156e-01 1.192457973957061768e-02 -1.034699156880378723e-01 3.096469342708587646e-01 -4.004257321357727051e-01 -1.085561513900756836e-01 1.713973879814147949e-01 -2.937201038002967834e-02 -3.454371690750122070e-01 -1.024187728762626648e-01 -1.768761724233627319e-01
2.637899480760097504e-03 -5.703046452254056931e-03 -7.396782189607620239e-02 1.459538936614990234e-01 2.474786192178726196e-01 2.719948589801788330e-01 2.255360186100006104e-01 3.319106251001358032e-02 -1.789285219274461269e-03 -3.950186446309089661e-02 -1.702818572521209717e-01 -5.661812052130699158e-02 4.375820048153400421e-03 -4.219485521316528320e-01 1.783193796873092651e-01 -3.392092287540435791e-01 -1.849174499511718750e-01 -1.936940848827362061e-01 -2.060983777046203613e-01 1.363748162984848022e-01 -2.320006489753723145e-02 -2.373511344194412231e-01 1.948290467262268066e-01 -4.467740189284086227e-03 9.691446274518966675e-02 1.142857372760772705e-01 -1.988327801227569580e-01 1.637027859687805176e-01 -1.221702545881271362e-01 3.454563440755009651e-03 -1.618651300668716431e-01 -2.640891969203948975e-01
1.198876351118087769e-01 -2.837387621402740479e-01 3.052733279764652252e-02 -3.497530147433280945e-02 -3.273069858551025391e-02 4.158842191100120544e-02 1.581678837537765503e-01 -2.249557226896286011e-01 1.346759051084518433e-01 -1.592452824115753174e-01 -2.898917496204376221e-01 -8.414730429649353027e-02 1.178398728370666504e-01 -1.745727062225341797e-01 3.611008524894714355e-01 7.215585559606552124e-02 -1.509032249450683594e-01 2.502036690711975098e-01 -4.496207535266876221e-01 3.024111129343509674e-02 -6.904242932796478271e-02 -2.570073306560516357e-01 -9.419279173016548157e-03 -1.331031024456024170e-01 2.080343477427959442e-02 -2.578316032886505127e-01 -4.475056380033493042e-02 1.107673272490501404e-01 1.426131427288055420e-01 -8.190986514091491699e-02 -1.216811761260032654e-01 -9.927972406148910522e-02
1.626119613647460938e-01 2.406885474920272827e-02 1.246835477650165558e-02 8.092249184846878052e-02 -5.331385508179664612e-02 -2.321059554815292358e-01 2.343773692846298218e-01 -1.713630706071853638e-01 1.849680244922637939e-01 -2.346406579017639160e-01 -1.232347041368484497e-01 6.282593309879302979e-02 6.629988551139831543e-02 -5.357396006584167480e-01 -8.530051261186599731e-02 2.566724829375743866e-02 3.756563877686858177e-03 2.098052054643630981e-01 -7.467304915189743042e-02 4.093093797564506531e-03 1.265953332185745239e-01 -1.085898876190185547e-01 1.636886596679687500e-01 1.435933262109756470e-01 3.085100352764129639e-01 -1.262078136205673218e-01 -1.594286710023880005e-01 9.789915382862091064e-02 7.103271782398223877e-02 -2.666172981262207031e-01 -8.476047217845916748e-02 -2.514559924602508545e-01
7.858613878488540649e-02 -4.570429027080535889e-02 5.557509139180183411e-02 4.741570726037025452e-02 7.611882686614990234e-02 1.774928569793701172e-01 2.740367949008941650e-01 -4.060288667678833008e-01 -3.223214671015739441e-02 -9.830487519502639771e-02 1.934252530336380005e-01 -1.490615755319595337e-01 -1.082717552781105042e-01 -2.795655131340026855e-01 -4.102431982755661011e-02 -7.978604733943939209e-02 -1.260562539100646973e-01 2.433673590421676636e-01 -2.197567075490951538e-01 8.233202993869781494e-02 -3.191971778869628906e-01 -6.169487163424491882e-02 1.581726409494876862e-02 7.747810333967208862e-02 -2.251180112361907959e-01 -1.455044448375701904e-01 -7.205142755992710590e-04 2.453210353851318359e-01 3.996211662888526917e-02 -1.889464855194091797e-01 -3.301697373390197754e-01 -1.428395956754684448e-01
5.289201065897941589e-02 -2.208462357521057129e-02 1.358664929866790771e-01 3.068032562732696533e-01 1.047610342502593994e-01 1.531152427196502686e-02 1.672577112913131714e-01 -1.068015247583389282e-01 1.458981335163116455e-01 1.175437420606613159e-01 -1.357071697711944580e-01 4.558576736599206924e-03 -8.964359760284423828e-02 -3.903566300868988037e-01 8.515071868896484375e-02 -1.405605226755142212e-01 -1.652338802814483643e-01 -2.172018736600875854e-01 -3.500090241432189941e-01 6.767338514328002930e-02 1.123750135302543640e-01 -1.950652450323104858e-01 1.346819698810577393e-01 1.268991976976394653e-01 8.155401796102523804e-02 -1.303333789110183716e-01 2.314065694808959961e-01 2.744183540344238281e-01 -1.220794320106506348e-01 7.839495688676834106e-02 -2.144462913274765015e-01 -2.942089438438415527e-01
5.592272430658340454e-02 1.110457852482795715e-01 -1.993364542722702026e-01 -3.692839667201042175e-02 1.895642280578613281e-01 1.407741606235504150e-01 4.471195042133331299e-01 -2.410315126180648804e-01 -2.584245800971984863e-01 -2.694078981876373291e-01 1.789299994707107544e-01 -2.400109320878982544e-01 -1.958837034180760384e-03 -1.563819497823715210e-01 2.534775733947753906e-01 9.529677033424377441e-02 -1.055124178528785706e-01 -8.534699678421020508e-02 -2.035487145185470581e-01 1.947866827249526978e-01 1.594087481498718262e-02 -1.290780454874038696e-01 6.221590191125869751e-02 -3.312224149703979492e-02 -2.660230966284871101e-03 -4.214590881019830704e-03 -3.003033809363842010e-02 1.340469419956207275e-01 1.723920255899429321e-01 -2.270247489213943481e-01 -2.155870646238327026e-01 -1.913003474473953247e-01
1.600683331489562988e-01 1.531859859824180603e-02 -1.123525798320770264e-01 2.993950545787811279e-01 2.411386696621775627e-03 -1.995715945959091187e-01 1.395163685083389282e-01 2.014622837305068970e-02 7.064943015575408936e-02 1.275907456874847412e-01 -1.542917191982269287e-01 1.072664186358451843e-02 -1.665167063474655151e-01 -5.048569440841674805e-01 1.421369165182113647e-01 -2.086194306612014771e-01 -1.576281487941741943e-01 -2.445125877857208252e-01 -1.144477203488349915e-01 -2.370333671569824219e-02 2.822448499500751495e-02 -2.353129088878631592e-01 1.969279050827026367e-01 3.619152354076504707e-03 6.653966009616851807e-02 -2.548785805702209473e-01 -3.918880969285964966e-02 1.029351204633712769e-01 1.134652458131313324e-02 -6.414760649204254150e-02 -2.430181950330734253e-01 -2.873562574386596680e-01
-6.120337545871734619e-02 4.345847293734550476e-02 -1.387418806552886963e-01 2.735274434089660645e-01 2.992572188377380371e-01 1.550828069448471069e-01 8.543486893177032471e-02 -6.673175841569900513e-02 -3.331566927954554558e-03 1.845075190067291260e-01 -8.576012402772903442e-02 6.002314388751983643e-02 -1.039596647024154663e-01 -3.196707367897033691e-01 1.661989092826843262e-01 -2.771674096584320068e-01 7.047906517982482910e-02 -2.925410568714141846e-01 -1.448903828859329224e-01 -1.797486990690231323e-01 1.639155745506286621e-01 -2.505917251110076904e-01 1.262411326169967651e-01 -4.517822340130805969e-02 -6.773199141025543213e-02 -2.056107819080352783e-01 -2.126214951276779175e-01 3.094079494476318359e-01 -1.204106286168098450e-01 -1.029879599809646606e-01 -2.041137665510177612e-01 -8.014624565839767456e-02
1.067253425717353821e-01 1.878102868795394897e-01 -1.765075474977493286e-01 8.656069636344909668e-02 -1.787492930889129639e-01 3.090320155024528503e-02 8.417097479104995728e-02 -2.100413739681243896e-01 -6.502418965101242065e-02 8.179345726966857910e-02 -1.388432830572128296e-02 7.056263089179992676e-02 4.035750776529312134e-02 -1.015308573842048645e-01 -2.642070055007934570e-01 -1.890244893729686737e-04 -1.026958227157592773e-02 1.196308657526969910e-01 -1.896279747597873211e-03 -8.070710301399230957e-02 -1.292131096124649048e-01 -1.094691157341003418e-01 2.102881483733654022e-02 -2.565253674983978271e-01 -1.185414418578147888e-01 -4.635690450668334961e-01 -1.814472675323486328e-01 3.014290332794189453e-01 8.362513035535812378e-02 -1.228343993425369263e-01 -2.708838284015655518e-01 -4.107267260551452637e-01
1.051870137453079224e-01 7.126017939299345016e-03 -6.052896752953529358e-02 1.126292422413825989e-01 6.164533644914627075e-02 3.043583966791629791e-02 1.216928511857986450e-01 -2.655335366725921631e-01 -3.980267792940139771e-02 1.459493637084960938e-01 -2.520627528429031372e-02 -6.402914971113204956e-02 8.717559278011322021e-02 -2.250983119010925293e-01 2.302531301975250244e-01 7.776458561420440674e-02 -1.346528232097625732e-01 -1.967768818140029907e-01 -3.666574656963348389e-01 -1.508502811193466187e-01 -2.486364543437957764e-01 5.530691146850585938e-02 1.850618869066238403e-01 -1.935774683952331543e-01 -1.661387681961059570e-01 -3.803066611289978027e-01 3.295345231890678406e-02 2.910884618759155273e-01 5.132021848112344742e-03 -2.928766310214996338e-01 6.576639413833618164e-02 -1.967533230781555176e-01
-1.437622904777526855e-01 1.279868036508560181e-01 7.455468922853469849e-02 -2.332821302115917206e-02 1.886772662401199341e-01 1.280622184276580811e-01 8.693553507328033447e-02 -2.010207623243331909e-01 9.211000800132751465e-02 -2.093605250120162964e-01 -3.162437081336975098e-01 -4.653917253017425537e-02 -1.311116665601730347e-01 -2.751330435276031494e-01 -6.040630117058753967e-02 -8.722141385078430176e-03 -8.148742467164993286e-02 2.124895006418228149e-01 -2.818807661533355713e-01 -7.417532801628112793e-02 2.466925680637359619e-01 -1.857389360666275024e-01 5.812858417630195618e-02 1.980538219213485718e-01 3.256102800369262695e-01 -8.027522265911102295e-02 -6.410177052021026611e-02 9.283726662397384644e-02 -5.802529864013195038e-03 -3.888397514820098877e-01 -2.254037111997604370e-01 -6.193307042121887207e-02
1.697016358375549316e-01 1.033668965101242065e-01 7.327008061110973358e-03 1.239310801029205322e-01 7.136413455009460449e-02 8.848818391561508179e-02 2.977635860443115234e-01 -2.277907282114028931e-01 -1.002984046936035156e-01 -1.129577606916427612e-01 -4.026692733168601990e-02 -1.186061277985572815e-01 1.500032097101211548e-01 -2.671326696872711182e-01 -5.566685274243354797e-02 1.313463598489761353e-01 -8.837019652128219604e-02 2.057593613862991333e-01 -2.908020019531250000e-01 -1.112876161932945251e-01 -6.744862347841262817e-02 -1.367766857147216797e-01 -7.243863493204116821e-02 2.480522841215133667e-01 -1.930983960628509521e-01 -9.871123731136322021e-02 -6.471393629908561707e-03 3.573399186134338379e-01 3.346752226352691650e-01 -3.146062791347503662e-01 -1.317614689469337463e-02 -1.259188354015350342e-01
4.591244831681251526e-02 7.715677469968795776e-02 -1.099034622311592102e-01 1.739746481180191040e-01 -3.833898529410362244e-02 5.451210588216781616e-02 2.600428760051727295e-01 -1.597845852375030518e-01 -1.121954098343849182e-01 1.772525757551193237e-01 -2.923876605927944183e-02 -1.189514920115470886e-01 -4.817342851310968399e-03 -2.424328923225402832e-01 2.449387162923812866e-01 -8.367615751922130585e-03 -1.044079437851905823e-01 -1.740666627883911133e-01 -2.934979796409606934e-01 8.051535114645957947e-04 -3.081721663475036621e-01 -1.157924756407737732e-01 3.386815488338470459e-01 -2.166152149438858032e-01 1.156895831227302551e-01 -3.025330305099487305e-01 7.516692578792572021e-02 2.801059484481811523e-01 -9.217189624905586243e-03 -2.793183028697967529e-01 7.810767740011215210e-02 -5.961567163467407227e-02
1.019075438380241394e-01 8.436624705791473389e-02 -9.726341068744659424e-02 2.007644772529602051e-01 1.938436031341552734e-01 2.148811221122741699e-01 9.744451195001602173e-02 -2.468811273574829102e-01 -7.429047673940658569e-02 -2.023450881242752075e-01 -5.155840888619422913e-03 8.491605520248413086e-02 -9.535357356071472168e-02 -3.749450445175170898e-01 2.217441350221633911e-01 -1.803577505052089691e-02 -2.617714367806911469e-02 3.281451761722564697e-01 -2.207556925714015961e-02 -5.702238529920578003e-02 -2.528747916221618652e-01 4.170227795839309692e-02 8.657804131507873535e-02 -2.383580207824707031e-01 -1.397818773984909058e-01 -4.220844209194183350e-01 -4.059566929936408997e-02 8.841244876384735107e-02 2.064316123723983765e-01 -1.768891215324401855e-01 -4.969608038663864136e-02 -5.744417663663625717e-03
8.703422546386718750e-02 3.179469406604766846e-01 -3.491265177726745605e-01 1.157731264829635620e-01 -1.204941496253013611e-01 -1.253198552876710892e-02 -4.661308228969573975e-02 -2.351131141185760498e-01 -4.104534164071083069e-02 -1.168612986803054810e-01 -2.218003571033477783e-01 -1.241202577948570251e-01 -1.047723442316055298e-01 -3.815522193908691406e-01 6.134797260165214539e-02 -4.026963710784912109e-01 1.225336343050003052e-01 5.326409637928009033e-02 1.856092549860477448e-02 2.571354433894157410e-02 -1.313526630401611328e-01 -1.209992095828056335e-01 3.033590875566005707e-02 -3.714003600180149078e-03 3.890854120254516602e-02 -2.344214320182800293e-01 5.399097502231597900e-02 1.321028172969818115e-01 1.018176749348640442e-01 -3.656228184700012207e-01 8.911736309528350830e-02 3.126463666558265686e-02
-1.208515465259552002e-01 1.013986915349960327e-01 -6.056691706180572510e-02 1.918376088142395020e-01 1.110394299030303955e-01 -2.132591158151626587e-01 1.048068329691886902e-01 -3.895063102245330811e-01 2.757766842842102051e-02 -2.538194060325622559e-01 -1.428934186697006226e-01 -1.139452457427978516e-01 -1.385151147842407227e-01 -2.408420443534851074e-01 -2.282866984605789185e-01 1.943468302488327026e-01 1.099148318171501160e-01 -3.216757997870445251e-02 -3.114230632781982422e-01 1.620994657278060913e-01 1.127314791083335876e-01 -4.147749766707420349e-02 -2.226009815931320190e-01 -2.530087530612945557e-02 2.095024138689041138e-01 7.693640887737274170e-03 -1.861031055450439453e-01 3.513056337833404541e-01 2.715283446013927460e-02 -1.389710456132888794e-01 -4.602732136845588684e-02 -1.526581645011901855e-01
-3.075671847909688950e-03 -8.607700467109680176e-02 -1.217617988586425781e-01 1.502915322780609131e-01 3.387050032615661621e-01 7.028198987245559692e-02 9.279195219278335571e-02 5.357882753014564514e-02 8.993779867887496948e-02 1.929145306348800659e-01 -1.092589646577835083e-01 -4.958712309598922729e-02 -8.706190437078475952e-02 -3.027164340019226074e-01 2.884527444839477539e-01 -9.989558905363082886e-02 -1.349419802427291870e-01 -8.827026188373565674e-02 -1.913684606552124023e-01 4.583429545164108276e-03 2.593002468347549438e-02 -2.710548639297485352e-01 3.110544383525848389e-01 -1.832261383533477783e-01 1.668988019227981567e-01 8.940053172409534454e-03 -2.985665798187255859e-01 2.921985685825347900e-01 -1.070126146078109741e-01 -5.919297412037849426e-02 3.653838112950325012e-02 -2.933637499809265137e-01
5.399842187762260437e-02 2.650893032550811768e-01 -1.966595090925693512e-02 1.972286403179168701e-01 1.632941812276840210e-01 -8.424441516399383545e-02 3.067905008792877197e-01 -1.103573366999626160e-01 -2.471484942361712456e-03 -1.568070650100708008e-01 1.320445165038108826e-02 -4.854371398687362671e-02 4.823764041066169739e-02 -3.017801344394683838e-01 -2.017023116350173950e-01 7.598657906055450439e-02 7.976786047220230103e-02 6.659934669733047485e-02 1.148344110697507858e-02 5.950944125652313232e-02 1.046799868345260620e-01 -1.634380221366882324e-02 1.212528720498085022e-02 -2.394135743379592896e-01 1.908477842807769775e-01 -3.096305131912231445e-01 6.492364406585693359e-02 2.925506234169006348e-01 -1.472273916006088257e-01 -3.963870704174041748e-01 2.054060250520706177e-01 -2.328857034444808960e-01
1.378986239433288574e-01 2.962023913860321045e-01 -3.920240327715873718e-02 1.341038644313812256e-01 -9.476127475500106812e-02 1.014762297272682190e-01 2.227322161197662354e-01 -2.225862741470336914e-01 -2.052851319313049316e-01 5.449383705854415894e-02 3.040920570492744446e-02 2.056631259620189667e-03 1.583383828401565552e-01 1.351459044963121414e-02 8.116311579942703247e-02 -1.514778733253479004e-01 1.763430237770080566e-01 6.173649802803993225e-02 -3.560952246189117432e-01 4.039552435278892517e-02 5.692336708307266235e-02 -3.395497202873229980e-01 1.359558105468750000e-01 1.738311052322387695e-01 2.180564701557159424e-01 -2.778396606445312500e-01 1.193100586533546448e-01 2.246678024530410767e-01 -3.015967607498168945e-01 2.987656369805335999e-02 -1.569307036697864532e-02 -2.057569622993469238e-01
-2.985563874244689941e-02 -5.877448245882987976e-02 -2.064678966999053955e-01 1.541099697351455688e-01 1.744150966405868530e-01 2.252790182828903198e-01 2.731440663337707520e-01 4.859476909041404724e-02 -7.405615597963333130e-02 1.248194053769111633e-01 -1.827520877122879028e-01 -6.022349372506141663e-02 1.326358038932085037e-02 -3.913095593452453613e-01 2.078087627887725830e-01 -1.296386420726776123e-01 -1.104597002267837524e-01 -1.534136086702346802e-01 -1.871253736317157745e-02 -2.697278931736946106e-02 8.470155298709869385e-02 -3.508574962615966797e-01 1.810966283082962036e-01 -1.283661574125289917e-01 9.502987563610076904e-02 1.131808087229728699e-01 -1.750022470951080322e-01 2.866082489490509033e-01 -1.603477895259857178e-01 -6.322859227657318115e-02 -2.165343463420867920e-01 -2.686717212200164795e-01
2.495293021202087402e-01 7.234980911016464233e-02 -2.009982056915760040e-02 -1.786402761936187744e-01 2.654775977134704590e-01 1.380880773067474365e-01 1.726657152175903320e-01 -2.123443037271499634e-01 2.281218394637107849e-02 -7.442408055067062378e-02 -1.543193310499191284e-01 -1.375115811824798584e-01 -1.157832592725753784e-01 -3.277537822723388672e-01 1.934555023908615112e-01 4.401663690805435181e-02 -4.822666570544242859e-02 1.881934702396392822e-01 -1.405876576900482178e-01 -1.312640756368637085e-01 2.831360399723052979e-01 7.429163157939910889e-02 6.851703673601150513e-02 -1.244611814618110657e-01 2.696056962013244629e-01 -1.959619075059890747e-01 2.355987206101417542e-02 -5.243353545665740967e-02 1.258832812309265137e-01 -4.006147682666778564e-01 1.385076791048049927e-01 -1.903580874204635620e-01
1.753277480602264404e-01 4.656521230936050415e-02 5.675018951296806335e-02 -1.091350615024566650e-01 2.806345522403717041e-01 -1.237156521528959274e-02 2.275660187005996704e-01 -2.714157700538635254e-01 -1.392519772052764893e-01 -1.208942160010337830e-01 -2.651205472648143768e-02 -1.118313744664192200e-01 -2.827012836933135986e-01 -1.886725127696990967e-01 -2.302855812013149261e-02 7.964343577623367310e-02 -2.103283107280731201e-01 2.092472314834594727e-01 -1.560161560773849487e-01 -1.875505000352859497e-01 2.860125526785850525e-02 -1.989409141242504120e-02 1.658862084150314331e-01 -4.772551730275154114e-02 8.207381516695022583e-02 -2.812038064002990723e-01 -3.356210291385650635e-01 8.880394697189331055e-02 4.560886695981025696e-02 -2.301495224237442017e-01 3.004598915576934814e-01 -2.185861319303512573e-01
-2.797044068574905396e-02 -5.649366229772567749e-02 -2.338814735412597656e-02 2.885996103286743164e-01 -9.541674517095088959e-03 -1.289337128400802612e-01 2.204772531986236572e-01 -1.668056994676589966e-01 2.567337751388549805e-01 7.086653262376785278e-02 -3.830171003937721252e-02 3.136138617992401123e-02 5.878724530339241028e-02 -4.567859768867492676e-01 1.650530844926834106e-01 -2.111247479915618896e-01 -6.103699654340744019e-02 -2.079754471778869629e-01 -3.051697090268135071e-02 -8.908804506063461304e-02 2.403845451772212982e-02 -1.358769088983535767e-01 1.854875981807708740e-01 -1.303034275770187378e-01 3.686583414673805237e-02 -1.645046770572662354e-01 -9.776364266872406006e-02 3.938327729701995850e-01 -1.336821168661117554e-01 4.171271249651908875e-02 -2.594868242740631104e-01 -2.354362457990646362e-01
1.402323599904775620e-02 2.574789226055145264e-01 -1.300481557846069336e-01 2.096471786499023438e-01 6.981091201305389404e-02 -2.067416720092296600e-02 5.767252296209335327e-02 -6.867924332618713379e-02 3.902402892708778381e-02 -4.333887249231338501e-02 -2.415515296161174774e-02 -2.672676742076873779e-01 1.770143359899520874e-01 -4.108388721942901611e-01 -4.231587797403335571e-02 4.443897306919097900e-02 1.901935935020446777e-01 2.542196512222290039e-01 -8.903355337679386139e-03 1.023445129394531250e-01 2.103215605020523071e-01 -1.219542846083641052e-01 4.447159171104431152e-02 -1.594427376985549927e-01 3.266480267047882080e-01 -8.978029340505599976e-02 1.770502924919128418e-01 1.706610918045043945e-01 -1.641866564750671387e-01 -3.795777261257171631e-01 1.245161369442939758e-01 -1.426888555288314819e-01
-9.636983275413513184e-02 1.212247535586357117e-01 -2.552020363509654999e-02 4.791802465915679932e-01 7.498366385698318481e-02 1.376193314790725708e-01 6.481309980154037476e-02 -1.375390589237213135e-01 1.474026292562484741e-01 2.942012436687946320e-02 -1.491170674562454224e-01 9.227829426527023315e-02 -1.840148717164993286e-01 -4.623225629329681396e-01 4.001762717962265015e-02 -1.936802417039871216e-01 1.773829013109207153e-01 1.373004615306854248e-01 -2.694259881973266602e-01 -1.829899996519088745e-01 5.285398219712078571e-04 -8.145295828580856323e-02 2.801463305950164795e-01 8.289658278226852417e-02 5.050181597471237183e-02 -9.861169382929801941e-03 -4.328904300928115845e-02 1.163790002465248108e-01 -6.745448708534240723e-02 -6.415783613920211792e-02 2.879009246826171875e-01 3.484654705971479416e-03
-4.503968358039855957e-02 -4.880798980593681335e-02 -6.527976691722869873e-02 1.651698797941207886e-01 3.098689019680023193e-01 -7.328024506568908691e-02 2.652485966682434082e-01 8.856657892465591431e-02 -7.714156806468963623e-02 1.765962094068527222e-01 -1.578643769025802612e-01 -1.800168007612228394e-01 -8.581256866455078125e-02 -4.387131631374359131e-01 1.330371797084808350e-01 -8.729534596204757690e-02 -1.444856077432632446e-01 -1.163822934031486511e-01 -1.088238507509231567e-01 -5.017474759370088577e-03 1.307771503925323486e-01 -3.018318414688110352e-01 -2.319718524813652039e-02 1.164837926626205444e-02 -8.919495157897472382e-03 -3.503131270408630371e-01 9.121295064687728882e-02 1.480245292186737061e-01 -2.238606214523315430e-01 1.178901121020317078e-01 -2.548474371433258057e-01 -1.663848906755447388e-01
1.200594827532768250e-01 1.008273065090179443e-01 -2.350651174783706665e-01 1.564489305019378662e-02 1.163013353943824768e-01 2.687746286392211914e-01 2.308962494134902954e-01 -1.352059096097946167e-01 4.534184560179710388e-02 -2.744558155536651611e-01 7.119416445493698120e-02 -4.149349033832550049e-01 1.604535616934299469e-02 -3.898955285549163818e-01 1.598986536264419556e-01 1.385986804962158203e-01 1.301448792219161987e-01 2.323628962039947510e-01 -3.027346134185791016e-01 -3.899604827165603638e-02 -1.930297464132308960e-01 2.107069455087184906e-02 1.638827472925186157e-01 -7.384100556373596191e-02 -1.979136280715465546e-02 5.578133743256330490e-03 -3.492118790745735168e-02 1.569608002901077271e-01 4.150332883000373840e-02 -8.576858043670654297e-02 -2.019470632076263428e-01 2.512323297560214996e-02
2.609861195087432861e-01 1.773596107959747314e-01 -1.105051934719085693e-01 3.868386894464492798e-02 -3.116415739059448242e-01 7.208332419395446777e-02 6.097326427698135376e-02 -3.174979090690612793e-01 2.299839816987514496e-02 -2.952557429671287537e-02 8.763323724269866943e-02 1.400104817003011703e-02 -1.625665724277496338e-01 -1.727840304374694824e-01 -8.151639252901077271e-02 -1.289436370134353638e-01 -1.074505895376205444e-01 5.795754492282867432e-02 -2.736226618289947510e-01 -8.190263807773590088e-02 -9.883541613817214966e-02 -7.789592444896697998e-02 -1.079276427626609802e-01 -2.045830339193344116e-01 -1.817829161882400513e-01 -4.980117380619049072e-01 -8.128461986780166626e-02 1.034873947501182556e-01 -1.297183930873870850e-01 2.865105401724576950e-03 -1.542579233646392822e-01 -2.936390042304992676e-01
2.028222940862178802e-02 1.296545267105102539e-01 2.112168669700622559e-01 1.717311143875122070e-01 2.716112136840820312e-01 6.921698898077011108e-02 -1.665154546499252319e-01 -3.316130340099334717e-01 -2.858596742153167725e-01 1.021173223853111267e-01 -1.234527751803398132e-01 2.846072614192962646e-02 1.487683504819869995e-01 -3.395052254199981689e-02 1.365742646157741547e-02 3.257579728960990906e-02 1.791778206825256348e-01 -9.340443462133407593e-02 -2.894367873668670654e-01 1.693691015243530273e-01 -1.217137053608894348e-01 -2.727075219154357910e-01 2.509414590895175934e-02 1.124225649982690811e-02 -1.069505326449871063e-02 -1.255443841218948364e-01 2.628988623619079590e-01 3.080321848392486572e-01 -9.791875630617141724e-02 -2.993499636650085449e-01 5.567787215113639832e-02 -1.851674169301986694e-01
2.077196389436721802e-01 -7.696583867073059082e-02 -1.872693598270416260e-01 -1.362653970718383789e-01 7.199959456920623779e-02 -4.675044119358062744e-02 -8.804733306169509888e-02 -1.137444004416465759e-01 2.722596563398838043e-02 -2.217088341712951660e-01 -1.768109202384948730e-01 1.713048666715621948e-02 -7.415539026260375977e-02 -4.741680622100830078e-01 -1.189774498343467712e-01 -1.798515766859054565e-02 6.478239595890045166e-02 4.347435534000396729e-01 -5.411782488226890564e-02 -4.441935941576957703e-02 -2.528267726302146912e-02 -1.381997764110565186e-01 3.896552696824073792e-02 -1.907411366701126099e-01 2.662338614463806152e-01 -2.110593616962432861e-01 -7.906715571880340576e-02 3.335398435592651367e-01 4.861583933234214783e-03 -8.521878719329833984e-02 -2.097890377044677734e-01 5.479182302951812744e-02
3.153026700019836426e-01 1.725894957780838013e-01 -3.466385602951049805e-01 3.629549443721771240e-01 -1.656284034252166748e-01 9.474812448024749756e-02 1.892916560173034668e-01 -1.589609533548355103e-01 -1.504138112068176270e-01 -2.317672967910766602e-01 -1.827585399150848389e-01 -7.638829946517944336e-02 2.936672652140259743e-03 -2.183132469654083252e-01 2.079912573099136353e-01 1.680358685553073883e-02 5.350601673126220703e-02 1.642664074897766113e-01 -7.072710245847702026e-02 1.397966891527175903e-01 -1.830814871937036514e-03 -5.828368291258811951e-02 1.575909405946731567e-01 -8.406403660774230957e-02 -1.229351162910461426e-01 -2.767907083034515381e-01 6.917316000908613205e-03 2.404302209615707397e-01 1.909992545843124390e-01 -1.704694628715515137e-01 -2.184256166219711304e-02 9.649991989135742188e-02
-9.725975990295410156e-02 -4.088756628334522247e-03 -1.250726729631423950e-01 2.618368566036224365e-01 2.301571220159530640e-01 6.285788863897323608e-02 2.898844182491302490e-01 4.001611098647117615e-02 2.305889427661895752e-01 1.889561116695404053e-02 -1.721761822700500488e-01 -1.821668073534965515e-02 -2.924871817231178284e-02 -3.570266366004943848e-01 1.778880059719085693e-01 -2.128446698188781738e-01 -9.911555796861648560e-02 -2.832009196281433105e-01 -2.051936984062194824e-01 6.038144603371620178e-02 1.766759753227233887e-01 -2.961586415767669678e-01 1.261237561702728271e-01 -1.578500866889953613e-01 1.119331941008567810e-01 -9.142824262380599976e-02 -1.246780529618263245e-01 1.792843490839004517e-01 -1.274976283311843872e-01 -1.518727988004684448e-01 -1.345325261354446411e-01 -2.312318086624145508e-01
1.327512711286544800e-01 -6.656916439533233643e-02 -2.165014594793319702e-01 -6.818844936788082123e-03 -7.088489830493927002e-03 3.183561861515045166e-01 3.436000645160675049e-01 -2.080680876970291138e-01 -1.410978194326162338e-02 -1.522461324930191040e-01 -6.164505332708358765e-02 -2.857797443866729736e-01 -6.445043254643678665e-03 -2.928047180175781250e-01 1.878899931907653809e-01 1.893890053033828735e-01 1.984719932079315186e-01 -6.561318039894104004e-02 -1.792362332344055176e-01 4.848679527640342712e-02 -5.494525656104087830e-02 -1.342161297798156738e-01 -3.066676668822765350e-02 -1.094075366854667664e-01 -8.677461743354797363e-02 1.290197819471359253e-01 -2.302869409322738647e-01 1.948065459728240967e-01 2.757102251052856445e-01 -2.312235683202743530e-01 -1.110086590051651001e-01 -1.827555298805236816e-01
2.109408229589462280e-01 4.030498266220092773e-01 -1.899014562368392944e-01 -1.896028369665145874e-01 -1.805460005998611450e-01 2.505634166300296783e-02 1.229535341262817383e-01 -1.559517234563827515e-01 -1.981612741947174072e-01 -6.957507133483886719e-02 -3.163199871778488159e-02 -1.913914829492568970e-01 -6.553873419761657715e-02 -2.264831066131591797e-01 -1.432645469903945923e-01 -1.348688453435897827e-01 8.651503920555114746e-02 6.931873410940170288e-02 -1.614266075193881989e-02 6.739398092031478882e-02 -2.419319748878479004e-01 -1.476721763610839844e-01 -1.266494542360305786e-01 -1.512344330549240112e-01 1.801609396934509277e-01 -5.031513422727584839e-02 -1.724733114242553711e-01 2.048844248056411743e-01 -3.925147652626037598e-02 -3.379385173320770264e-01 -2.207785248756408691e-01 -2.545442581176757812e-01
5.728073418140411377e-02 3.237835317850112915e-02 -4.663390666246414185e-02 -1.691404543817043304e-02 2.522036433219909668e-02 1.372696161270141602e-01 7.830680906772613525e-02 -1.295392066240310669e-01 -7.896750420331954956e-02 -1.763960570096969604e-01 1.769600659608840942e-01 1.571294367313385010e-01 4.833640530705451965e-02 -4.591663181781768799e-01 -5.480737984180450439e-02 -1.515551656484603882e-01 -2.890815436840057373e-01 -3.592021763324737549e-02 7.691096048802137375e-03 -2.105666100978851318e-01 3.658989444375038147e-02 -3.282324373722076416e-01 -6.046903878450393677e-02 2.039864286780357361e-02 -7.593350112438201904e-02 -3.593455255031585693e-01 -7.732488214969635010e-02 4.360963404178619385e-01 1.231152117252349854e-01 -1.284247040748596191e-01 -6.433099508285522461e-03 1.147593930363655090e-01
1.762568354606628418e-01 -2.647957019507884979e-02 1.804200373589992523e-02 1.245326027274131775e-01 -1.189229935407638550e-01 1.831595450639724731e-01 1.825438290834426880e-01 -4.025475978851318359e-01 -3.028329014778137207e-01 -1.994324624538421631e-01 7.333567738533020020e-02 -2.024048119783401489e-01 -1.330154668539762497e-02 -1.694462895393371582e-01 -5.909812077879905701e-02 -8.489954471588134766e-02 5.408437550067901611e-02 -9.045676141977310181e-02 4.939780756831169128e-02 4.588636755943298340e-02 -9.884040057659149170e-02 -7.818344235420227051e-02 2.727570533752441406e-01 -1.859792470932006836e-01 8.719649165868759155e-02 -3.035184442996978760e-01 -1.118902191519737244e-01 1.045189201831817627e-01 -5.198766291141510010e-02 1.082450971007347107e-01 -1.024392992258071899e-01 -4.509117007255554199e-01
1.432552840560674667e-02 1.813867986202239990e-01 -2.439173869788646698e-02 1.358039528131484985e-01 3.311428427696228027e-02 -4.257042333483695984e-02 2.847977578639984131e-01 -6.552828103303909302e-02 4.722714424133300781e-02 -1.883736252784729004e-01 -6.240430846810340881e-02 -9.337015450000762939e-02 1.974506489932537079e-02 -4.438709914684295654e-01 -2.703443765640258789e-01 1.187901664525270462e-02 1.440179497003555298e-01 1.266132593154907227e-01 -6.417031586170196533e-02 1.749189496040344238e-01 1.868699491024017334e-01 3.560648532584309578e-03 1.700712591409683228e-01 -1.926505565643310547e-01 1.493835300207138062e-01 -2.556582987308502197e-01 6.398483365774154663e-02 3.569201231002807617e-01 -1.033180803060531616e-01 -3.331326544284820557e-01 3.699280321598052979e-02 -1.547143012285232544e-01
-1.429342329502105713e-01 1.940778195858001709e-01 -4.767841100692749023e-02 -1.415211614221334457e-02 -1.256252676248550415e-01 3.284504637122154236e-02 1.075169146060943604e-01 -1.970509737730026245e-01 3.781068371608853340e-03 -2.023453712463378906e-01 9.466361254453659058e-03 -1.533852666616439819e-01 -2.874003723263740540e-02 -4.159286022186279297e-01 7.345066219568252563e-02 -5.045920237898826599e-02 -1.351026743650436401e-01 1.707695126533508301e-01 7.628438621759414673e-02 -9.031691402196884155e-02 1.642342358827590942e-01 5.891414359211921692e-02 -3.600410744547843933e-02 -2.565009891986846924e-01 1.372675895690917969e-01 -3.294623494148254395e-01 -8.457054942846298218e-02 4.328459501266479492e-01 2.149750441312789917e-01 -2.873099148273468018e-01 3.233668953180313110e-02 -1.233517974615097046e-01
-7.170312106609344482e-02 1.686315536499023438e-01 -5.718793720006942749e-02 2.538681030273437500e-01 -4.577039927244186401e-02 4.175135120749473572e-02 2.370641380548477173e-01 -2.844117395579814911e-02 -1.025677546858787537e-01 -9.548499435186386108e-02 -1.006795763969421387e-01 -1.326210349798202515e-01 4.279325157403945923e-02 -3.703340291976928711e-01 -2.858662419021129608e-02 1.340386457741260529e-02 1.402375400066375732e-01 2.899675667285919189e-01 -4.489777684211730957e-01 -9.220770001411437988e-02 1.093419175595045090e-02 1.103544309735298157e-01 1.730941683053970337e-01 -2.984497547149658203e-01 -1.843744516372680664e-01 -5.657288432121276855e-02 2.386465966701507568e-01 3.119036369025707245e-02 3.146553877741098404e-03 -2.976658046245574951e-01 -1.353283673524856567e-01 -5.751295387744903564e-02
2.192871458828449249e-02 5.552326142787933350e-02 6.740611791610717773e-02 1.392119526863098145e-01 1.477972567081451416e-01 -7.943396270275115967e-02 1.257435381412506104e-01 -3.955923616886138916e-01 1.835238188505172729e-01 -5.164920911192893982e-02 -1.461568474769592285e-02 -1.868831925094127655e-03 1.816094368696212769e-01 -3.160351514816284180e-01 -1.323048472404479980e-01 1.651255935430526733e-01 3.071592748165130615e-01 1.215987056493759155e-01 -2.200516015291213989e-01 -5.211116746068000793e-03 1.993300020694732666e-01 3.662702068686485291e-02 -1.730270981788635254e-01 4.032630100846290588e-02 1.662014573812484741e-01 -8.082831650972366333e-02 8.578346669673919678e-02 2.234410643577575684e-01 -1.136189233511686325e-02 -3.391656279563903809e-01 -1.582566201686859131e-01 -3.098179697990417480e-01
-1.589810997247695923e-01 -1.211514100432395935e-01 -8.093925565481185913e-02 3.060682415962219238e-01 -4.983572661876678467e-02 3.107200264930725098e-01 -8.100162260234355927e-03 7.565379608422517776e-03 -3.207122907042503357e-02 1.242204755544662476e-01 -1.423968821763992310e-01 -1.099757477641105652e-01 -2.161146849393844604e-01 -4.815773069858551025e-01 1.111769229173660278e-01 -1.100491136312484741e-01 2.503750920295715332e-01 1.525703351944684982e-02 -1.687036603689193726e-01 -9.337837994098663330e-02 1.389788538217544556e-01 -1.738297790288925171e-01 2.657444179058074951e-01 -2.544295489788055420e-01 4.636558890342712402e-02 5.681766942143440247e-02 1.133304685354232788e-01 2.601666152477264404e-01 -1.840063780546188354e-01 -4.453477263450622559e-02 -8.546262979507446289e-04 -4.475088045001029968e-02
1.556644029915332794e-02 4.444435611367225647e-02 1.177439372986555099e-02 3.775138407945632935e-02 1.629172116518020630e-01 -1.860643774271011353e-01 1.648365557193756104e-01 -8.324437588453292847e-02 -7.214000821113586426e-02 -1.879165917634963989e-01 -2.304551154375076294e-01 -2.341931015253067017e-01 5.372954159975051880e-02 -3.592325150966644287e-01 -4.091876372694969177e-02 -9.311085566878318787e-03 2.718200981616973877e-01 1.355838328599929810e-01 2.842962183058261871e-02 4.150622189044952393e-01 9.447442740201950073e-02 -1.920732408761978149e-01 8.908659219741821289e-02 -2.449297457933425903e-01 1.702899187803268433e-01 -3.678847253322601318e-01 7.643485069274902344e-02 7.436931133270263672e-02 -5.225411057472229004e-02 -1.773524582386016846e-01 -2.453219331800937653e-02 -1.708551645278930664e-01
1.880398951470851898e-02 3.009076118469238281e-01 -9.952368587255477905e-02 -3.825389593839645386e-02 2.042866200208663940e-01 1.153126657009124756e-01 1.383703202009201050e-01 -1.029730960726737976e-01 -4.767709970474243164e-02 -7.812938094139099121e-02 -1.423508077859878540e-01 -1.047709286212921143e-01 -1.085181832313537598e-01 -2.942344546318054199e-01 -2.909899652004241943e-01 1.404028385877609253e-01 1.493379622697830200e-01 3.001942038536071777e-01 -5.071534588932991028e-02 7.624508440494537354e-02 2.354219853878021240e-01 -8.207476139068603516e-02 7.689844816923141479e-02 -1.782223284244537354e-01 2.444608807563781738e-01 -1.606551855802536011e-01 1.852807551622390747e-01 2.525824308395385742e-01 -1.066520363092422485e-01 -1.712020337581634521e-01 4.407489672303199768e-02 -3.516123890876770020e-01
1.007824321277439594e-03 3.071715869009494781e-02 -4.859564825892448425e-02 4.983496367931365967e-01 6.995049864053726196e-02 8.471678011119365692e-03 1.328797787427902222e-01 -5.755875632166862488e-02 -2.862209081649780273e-02 3.218582645058631897e-02 -1.626731902360916138e-01 -3.854426741600036621e-02 1.253111008554697037e-02 -4.846385121345520020e-01 1.996002346277236938e-01 -1.379121989011764526e-01 -1.127985939383506775e-01 -1.347349435091018677e-01 -1.487304572947323322e-03 -3.525118529796600342e-02 1.460133790969848633e-01 -9.882680326700210571e-02 4.954598844051361084e-02 -8.243750035762786865e-02 1.728436946868896484e-01 -1.678506880998611450e-01 4.568991437554359436e-02 1.900028586387634277e-01 1.488956436514854431e-02 9.666699916124343872e-02 -3.233020305633544922e-01 -3.404769897460937500e-01
5.903675407171249390e-02 -1.025894656777381897e-02 -4.459611698985099792e-02 -5.789933260530233383e-03 -2.555165588855743408e-01 7.667755335569381714e-02 2.278092801570892334e-01 -1.984620690345764160e-01 -2.380299270153045654e-01 3.366839513182640076e-02 -1.784405112266540527e-01 -2.288414984941482544e-01 8.665291219949722290e-02 -2.176677584648132324e-01 1.678899824619293213e-01 -1.213947869837284088e-02 -2.687205560505390167e-02 -1.794633865356445312e-01 -2.946831881999969482e-01 3.217255696654319763e-02 -1.722005605697631836e-01 -6.599931418895721436e-02 2.562974095344543457e-01 -2.155447155237197876e-01 -8.372932672500610352e-02 -3.252730369567871094e-01 4.401467368006706238e-02 3.965169787406921387e-01 1.211535334587097168e-01 -1.133324429392814636e-01 6.612566113471984863e-02 -1.894218772649765015e-01
-1.772874146699905396e-01 2.695863659027963877e-04 -1.679482311010360718e-01 2.694546282291412354e-01 1.433946341276168823e-01 1.819260865449905396e-01 1.239331588149070740e-01 -1.446734517812728882e-01 2.158146649599075317e-01 1.448535323143005371e-01 -9.076610952615737915e-02 6.195858865976333618e-02 4.129677638411521912e-02 -4.996674060821533203e-01 2.915561497211456299e-01 -1.527677178382873535e-01 -2.122116833925247192e-02 -1.222522631287574768e-01 -2.037945985794067383e-01 7.541210204362869263e-02 9.070094674825668335e-02 -1.927029192447662354e-01 1.814966797828674316e-01 -9.389581158757209778e-03 7.717430591583251953e-02 4.776360467076301575e-03 -1.568183749914169312e-01 2.326210588216781616e-01 -1.345968805253505707e-02 -3.871125727891921997e-02 -1.722022145986557007e-01 -2.853663861751556396e-01
-5.868010967969894409e-02 8.362961560487747192e-02 -2.666772156953811646e-02 2.192804366350173950e-01 1.704713106155395508e-01 1.351341754198074341e-01 2.592858970165252686e-01 -5.984772369265556335e-02 2.224588096141815186e-01 2.170395571738481522e-03 -1.785403192043304443e-01 -9.858274459838867188e-02 -2.291627041995525360e-02 -3.125612139701843262e-01 2.669325172901153564e-01 -3.035096526145935059e-01 -1.315599977970123291e-01 -2.472987920045852661e-01 -2.013987898826599121e-01 4.577041044831275940e-02 1.126607730984687805e-01 -3.214762210845947266e-01 2.404611706733703613e-01 -6.319092959165573120e-02 1.162721887230873108e-01 4.431782756000757217e-03 -2.076307386159896851e-01 1.850814670324325562e-01 -1.828778684139251709e-01 -8.050960302352905273e-02 -5.240846076048910618e-04 -2.003750354051589966e-01
-5.713581293821334839e-02 1.442504078149795532e-01 -1.042998656630516052e-01 1.818390786647796631e-01 1.179889738559722900e-01 -1.685338467359542847e-01 4.059691429138183594e-01 -3.090615151450037956e-03 2.322220802307128906e-02 -2.070554047822952271e-01 -1.419989764690399170e-01 -1.431494355201721191e-01 -1.622222512960433960e-01 -4.304585754871368408e-01 -1.207703948020935059e-01 -1.709672249853610992e-02 2.158777564764022827e-01 -4.170432686805725098e-02 7.686439901590347290e-02 3.176227211952209473e-01 1.627092808485031128e-01 -1.536640673875808716e-01 8.836729079484939575e-02 -1.376885473728179932e-01 -8.407816290855407715e-02 -2.411540746688842773e-01 -1.298581361770629883e-01 9.803733974695205688e-02 -1.232638880610466003e-01 -2.265226393938064575e-01 -1.016721278429031372e-01 -1.172671988606452942e-01
1.248527169227600098e-01 -3.281440213322639465e-02 4.128086939454078674e-02 1.473488807678222656e-01 3.402542322874069214e-02 1.343928575515747070e-01 3.211342692375183105e-01 -3.330420255661010742e-01 1.618201844394207001e-02 -2.900714054703712463e-02 -1.742431968450546265e-01 -1.807059645652770996e-01 -1.603169143199920654e-01 -1.823986917734146118e-01 -7.307455688714981079e-02 -1.075660288333892822e-01 1.008079200983047485e-02 -4.709103703498840332e-02 7.972986996173858643e-02 2.867330014705657959e-01 2.297812253236770630e-01 -2.363953441381454468e-01 8.887334726750850677e-03 1.604717075824737549e-01 2.555686533451080322e-01 -3.160701096057891846e-01 5.207140371203422546e-02 1.004831865429878235e-01 7.237690035253763199e-03 -3.514137268066406250e-01 -1.710680574178695679e-01 -1.744119524955749512e-01
-1.189122647047042847e-01 -3.588635474443435669e-02 -1.237283349037170410e-01 1.298493146896362305e-01 3.040264844894409180e-01 1.970850825309753418e-01 2.208922207355499268e-01 -1.006264090538024902e-01 1.019857972860336304e-01 1.867423504590988159e-01 -1.522128283977508545e-01 -2.214135602116584778e-02 5.110106244683265686e-02 -3.484219908714294434e-01 2.063998579978942871e-01 -2.845627069473266602e-01 -1.254230886697769165e-01 -1.710398793220520020e-01 -1.223698109388351440e-01 5.397176370024681091e-02 4.875321686267852783e-02 -1.733271926641464233e-01 1.468137651681900024e-01 -9.618116170167922974e-02 1.294627189636230469e-01 3.642643988132476807e-02 -2.241268455982208252e-01 2.455471009016036987e-01 -2.258422672748565674e-01 -1.347960978746414185e-01 -1.463556885719299316e-01 -3.168349862098693848e-01
2.399786561727523804e-01 2.375658452510833740e-01 -2.007884383201599121e-01 9.648518264293670654e-02 -4.260750114917755127e-02 -1.366166919469833374e-01 2.695796191692352295e-01 -9.546064585447311401e-02 5.723979696631431580e-02 -4.888807237148284912e-02 -1.508308798074722290e-01 -2.603356540203094482e-01 1.043229848146438599e-01 -3.333496749401092529e-01 -3.710364550352096558e-02 4.976665973663330078e-02 1.921890676021575928e-01 2.470139227807521820e-02 -5.144051313400268555e-01 -6.780136376619338989e-02 -7.256045192480087280e-02 -2.777225077152252197e-01 8.138961344957351685e-02 -1.979873515665531158e-02 -1.333264559507369995e-01 -1.157879382371902466e-01 -9.243905544281005859e-02 1.370949149131774902e-01 9.166930615901947021e-02 -1.595600694417953491e-01 -1.124617308378219604e-01 1.040738224983215332e-01
6.369008682668209076e-03 1.090917438268661499e-01 -9.071139246225357056e-02 2.468023449182510376e-01 -1.362751573324203491e-01 -1.415725350379943848e-01 2.046051621437072754e-01 -2.010274678468704224e-01 -3.219299614429473877e-01 -1.090770661830902100e-01 -8.015505969524383545e-02 4.491817578673362732e-02 -1.770492643117904663e-01 -2.454887777566909790e-01 8.849505335092544556e-02 -3.570134043693542480e-01 1.459984630346298218e-01 6.171485409140586853e-02 -2.343353182077407837e-01 -1.373321861028671265e-01 1.001685932278633118e-01 -4.420550167560577393e-02 1.343666762113571167e-01 6.801819056272506714e-02 9.597916156053543091e-02 -1.941824853420257568e-01 -1.457803249359130859e-01 1.673358678817749023e-01 1.234665364027023315e-01 -2.548653818666934967e-02 -3.619358837604522705e-01 -2.655554413795471191e-01
4.027026705443859100e-03 -1.891931891441345215e-01 9.948669001460075378e-03 1.250830292701721191e-01 5.513671040534973145e-02 -3.356459364295005798e-02 2.134441584348678589e-01 -4.279692173004150391e-01 -1.131484359502792358e-01 -1.861359477043151855e-01 -2.538749575614929199e-01 1.006905809044837952e-01 -1.668020933866500854e-01 -3.540988564491271973e-01 -9.196732193231582642e-02 -3.079880028963088989e-02 -6.201142445206642151e-02 1.856696605682373047e-01 -3.479766845703125000e-01 -1.311829313635826111e-02 1.410910636186599731e-01 -6.565333902835845947e-02 -2.882752940058708191e-02 -2.660005688667297363e-01 9.949672967195510864e-02 3.027662821114063263e-02 1.128752902150154114e-01 4.064295440912246704e-02 1.218896452337503433e-02 -2.480655461549758911e-01 -2.955550253391265869e-01 3.573466464877128601e-02
1.514110714197158813e-02 3.872653935104608536e-03 -1.090764105319976807e-01 1.211151480674743652e-01 -7.334907352924346924e-02 2.363769561052322388e-01 1.015445291996002197e-01 -2.633225023746490479e-01 -1.045287251472473145e-01 -3.470928668975830078e-01 1.845715045928955078e-01 -2.606353461742401123e-01 3.984952718019485474e-02 -3.953780233860015869e-01 3.541765213012695312e-01 -7.018198724836111069e-03 8.114726096391677856e-02 2.572420537471771240e-01 -2.110178768634796143e-01 -3.254469251260161400e-03 5.950683727860450745e-02 -1.825653463602066040e-01 4.494368657469749451e-02 -7.895710319280624390e-02 -2.123580425977706909e-01 -2.307982444763183594e-01 -1.282421499490737915e-01 1.599290757440030575e-03 -1.601272821426391602e-01 -1.630450785160064697e-02 -1.065351665019989014e-01 -3.153615444898605347e-02
1.089083179831504822e-01 -1.105093136429786682e-01 2.219701185822486877e-02 2.820574939250946045e-01 2.254456132650375366e-01 7.927486300468444824e-02 4.814589768648147583e-02 5.748644843697547913e-02 1.134454309940338135e-01 9.042391926050186157e-02 -3.456402197480201721e-02 2.831961028277873993e-03 2.622976303100585938e-01 -2.500412762165069580e-01 2.579077184200286865e-01 -7.531024515628814697e-02 -8.025369048118591309e-02 -1.138311326503753662e-01 -3.062696158885955811e-01 1.077503263950347900e-01 8.771025389432907104e-02 -4.119325876235961914e-01 6.089101359248161316e-02 -6.534866243600845337e-02 7.893861830234527588e-02 -1.645912379026412964e-01 -2.727979421615600586e-01 3.243328332901000977e-01 4.077231884002685547e-02 5.067975260317325592e-03 1.697667390108108521e-01 -2.318985313177108765e-01
2.698955237865447998e-01 2.019236534833908081e-01 1.872838288545608521e-02 4.295004904270172119e-02 -3.957016468048095703e-01 1.915613859891891479e-01 2.981683239340782166e-02 -8.270168304443359375e-02 -2.419652193784713745e-01 -1.169218271970748901e-01 -1.327251791954040527e-01 -2.185262888669967651e-01 4.765409231185913086e-02 -2.896682322025299072e-01 -1.295395940542221069e-01 -1.661667972803115845e-01 4.200496152043342590e-02 -3.675140207633376122e-03 -1.052196249365806580e-01 4.125627130270004272e-02 -1.391003727912902832e-01 5.504364147782325745e-03 -8.484096825122833252e-02 -3.232033252716064453e-01 -1.873002760112285614e-02 -3.163348436355590820e-01 -1.441611498594284058e-01 2.193421572446823120e-01 8.350194245576858521e-02 -5.129515379667282104e-02 -1.853985488414764404e-01 -2.369567602872848511e-01
-1.439093798398971558e-01 2.087458819150924683e-01 -7.907826453447341919e-02 1.330618280917406082e-02 7.570712268352508545e-02 1.780018024146556854e-02 1.367532014846801758e-01 -3.224171698093414307e-02 -4.966101795434951782e-02 -2.962447330355644226e-02 -3.304829597473144531e-01 -9.897246956825256348e-02 7.978715002536773682e-02 -4.638891518115997314e-01 7.614783477038145065e-03 1.117836497724056244e-02 1.215012520551681519e-01 1.456782873719930649e-02 -4.202465340495109558e-02 2.436984181404113770e-01 5.105262994766235352e-02 2.897990942001342773e-01 -2.095239758491516113e-01 -2.534795366227626801e-02 -6.260930001735687256e-02 -3.557389080524444580e-01 -5.733894556760787964e-02 3.560821413993835449e-01 2.996933460235595703e-02 -2.707656025886535645e-01 -1.127775087952613831e-01 6.818642467260360718e-02
-2.517433278262615204e-02 3.734280169010162354e-02 3.278376162052154541e-02 2.007094211876392365e-02 1.781229162588715553e-03 9.052745997905731201e-02 4.053238928318023682e-01 -1.599746942520141602e-01 -1.602313667535781860e-01 -6.700755655765533447e-02 -3.026716113090515137e-01 -1.197643354535102844e-01 7.254430651664733887e-02 -3.275308907032012939e-01 -5.467662587761878967e-02 -5.350602418184280396e-02 9.648966789245605469e-02 9.367348253726959229e-02 -4.850661158561706543e-01 3.827029094099998474e-02 3.896427527070045471e-02 -2.250081598758697510e-01 -9.761451184749603271e-02 -7.858286052942276001e-02 -6.998443510383367538e-03 4.474036395549774170e-02 1.079613193869590759e-01 4.531714692711830139e-02 1.728724092245101929e-01 -3.819206655025482178e-01 -1.651903837919235229e-01 4.920899122953414917e-02
1.215570643544197083e-01 1.068067178130149841e-01 -3.019808232784271240e-01 -2.123924158513545990e-02 -1.850200891494750977e-01 -1.363326907157897949e-01 8.273024857044219971e-02 -4.491775929927825928e-01 -4.597512073814868927e-03 6.053161248564720154e-02 -1.026135459542274475e-01 5.467348918318748474e-02 8.139564841985702515e-02 -3.947942554950714111e-01 1.555504500865936279e-01 -2.200878970324993134e-02 7.885895669460296631e-02 8.517820388078689575e-02 -1.374190002679824829e-01 1.199615374207496643e-01 3.119456470012664795e-01 -7.368019223213195801e-02 -7.582882791757583618e-02 3.094518184661865234e-01 1.428622305393218994e-01 1.641870243474841118e-03 -2.096722424030303955e-01 1.739074140787124634e-01 -2.161692976951599121e-01 -6.276984512805938721e-02 -4.694423452019691467e-02 -1.337425857782363892e-01
8.814764022827148438e-02 1.572171300649642944e-01 4.829826205968856812e-02 1.077304407954216003e-01 -1.907553970813751221e-01 -8.713663555681705475e-03 -5.696271359920501709e-02 -4.249908030033111572e-01 3.237864375114440918e-01 -2.435570955276489258e-01 -2.739909589290618896e-01 2.475157566368579865e-02 -4.942693188786506653e-02 -1.385073065757751465e-01 4.690793156623840332e-02 6.833668798208236694e-02 1.711385101079940796e-01 -9.933885931968688965e-02 -3.108478188514709473e-01 1.215635910630226135e-01 2.516391575336456299e-01 -3.575050458312034607e-02 -1.274074912071228027e-01 -3.252078592777252197e-01 -1.930412091314792633e-02 -4.424526542425155640e-02 1.918498724699020386e-01 1.635143309831619263e-01 -8.356693387031555176e-02 -7.143420726060867310e-02 -5.693963263183832169e-03 -2.230775207281112671e-01
5.946569889783859253e-02 -2.227935567498207092e-02 -1.150115393102169037e-02 2.495310455560684204e-01 2.987991869449615479e-01 1.993262469768524170e-01 1.662087813019752502e-02 -4.240405857563018799e-01 -1.573384553194046021e-01 2.553343176841735840e-01 1.028437092900276184e-01 -1.822902113199234009e-01 3.230106085538864136e-02 -1.737158745527267456e-01 2.015911042690277100e-01 9.149630367755889893e-02 -7.611034065485000610e-02 5.864211544394493103e-02 -2.247824221849441528e-01 2.350335419178009033e-01 -4.309347271919250488e-02 -4.674375802278518677e-02 6.558059900999069214e-02 -3.423501253128051758e-01 -1.303354464471340179e-02 -2.298119813203811646e-01 1.116201654076576233e-01 2.142300456762313843e-01 1.696250885725021362e-01 -9.986189007759094238e-02 -2.902576886117458344e-02 -1.378828287124633789e-01
1.842547804117202759e-01 -1.270926743745803833e-01 -4.160367883741855621e-03 -9.948470687959343195e-05 -1.993274986743927002e-01 2.781786769628524780e-02 1.541427522897720337e-01 -1.682414263486862183e-01 -1.935360133647918701e-01 -1.510161012411117554e-01 -2.044209688901901245e-01 4.965010657906532288e-02 -2.696620523929595947e-01 -4.222336113452911377e-01 1.005747467279434204e-01 -7.626046985387802124e-02 7.100588083267211914e-02 -1.490038782358169556e-01 -1.882026940584182739e-01 -6.754419207572937012e-02 -3.826676681637763977e-02 -6.265113502740859985e-02 1.907177269458770752e-01 -1.413011401891708374e-01 -2.282437682151794434e-01 -3.492921590805053711e-01 -7.553340494632720947e-02 3.142553865909576416e-01 -3.300502896308898926e-02 -1.428569704294204712e-01 1.377809792757034302e-01 1.945936232805252075e-01
3.041890682652592659e-03 -1.038421541452407837e-01 -1.877886205911636353e-01 2.838382124900817871e-01 1.434302926063537598e-01 -7.503588497638702393e-02 2.773061394691467285e-02 -2.538827359676361084e-01 1.087985709309577942e-01 1.058876588940620422e-01 -2.586310207843780518e-01 8.528177440166473389e-02 -1.117213964462280273e-01 -3.982014358043670654e-01 2.581844925880432129e-01 -1.956694126129150391e-01 -1.231373772025108337e-01 -2.482580095529556274e-01 -1.196548268198966980e-01 3.006033040583133698e-02 1.313054859638214111e-01 -1.985715031623840332e-01 7.327707111835479736e-02 -1.610321998596191406e-01 1.516147106885910034e-01 -2.324849665164947510e-01 -7.211030274629592896e-02 5.618976429104804993e-02 -4.417203739285469055e-02 -1.397890038788318634e-02 -3.017908036708831787e-01 -2.239211052656173706e-01
1.651848405599594116e-01 2.672224044799804688e-01 -1.483921855688095093e-01 2.118879370391368866e-02 2.213192582130432129e-01 -7.396721839904785156e-02 4.797334223985671997e-02 -1.325452327728271484e-01 1.318829655647277832e-01 2.349861152470111847e-02 -9.769780561327934265e-03 -3.238812088966369629e-01 -9.748283028602600098e-02 -5.053498744964599609e-01 -5.378648638725280762e-02 -6.140035763382911682e-02 5.453164502978324890e-02 4.121379926800727844e-02 -3.199703395366668701e-01 -8.449981361627578735e-02 -7.990413159132003784e-02 -1.003514900803565979e-01 4.720888286828994751e-02 -1.128776594996452332e-01 -3.626977205276489258e-01 -3.858631849288940430e-02 -1.966453194618225098e-01 1.550574898719787598e-01 1.685886830091476440e-01 -1.348957717418670654e-01 -1.340425163507461548e-01 6.382700800895690918e-02
8.030321449041366577e-03 2.997349798679351807e-01 -9.084621816873550415e-02 1.325732376426458359e-02 7.256230711936950684e-02 7.256128638982772827e-02 1.328909993171691895e-01 -1.014499068260192871e-01 -5.366745218634605408e-02 -3.807562291622161865e-01 -1.345480531454086304e-01 6.309264898300170898e-02 6.686977297067642212e-02 -4.079384207725524902e-01 -5.089638382196426392e-02 4.891856573522090912e-03 -1.097369343042373657e-01 1.738607287406921387e-01 5.593730881810188293e-02 -5.102105438709259033e-02 1.225035488605499268e-01 1.485170722007751465e-01 -5.839474499225616455e-02 -1.273606568574905396e-01 2.883688509464263916e-01 -3.300552368164062500e-01 -1.056716870516538620e-02 2.759784758090972900e-01 1.683029085397720337e-01 -2.172955423593521118e-01 -1.527411341667175293e-01 -2.186437696218490601e-01
5.713718011975288391e-02 3.928199410438537598e-02 -1.109229028224945068e-01 3.057487607002258301e-01 1.880429089069366455e-01 -6.478069722652435303e-02 1.336891651153564453e-01 -3.544643893837928772e-02 1.015258356928825378e-01 1.417109072208404541e-01 4.730099067091941833e-02 -7.454222440719604492e-02 -1.648916676640510559e-02 -5.306218862533569336e-01 2.027773261070251465e-01 -2.425337880849838257e-01 -2.662016451358795166e-01 -1.517988741397857666e-01 -1.990533471107482910e-01 3.659757971763610840e-02 1.520149260759353638e-01 -2.025732249021530151e-01 4.876071587204933167e-02 3.457357734441757202e-02 1.223162189126014709e-01 -3.137674629688262939e-01 -5.926601961255073547e-02 1.461185365915298462e-01 -5.912543460726737976e-02 1.767762936651706696e-02 -1.722693294286727905e-01 -1.908379346132278442e-01
-1.761575974524021149e-02 -2.303850501775741577e-01 1.525333076715469360e-01 8.447172492742538452e-02 -2.315171211957931519e-01 2.248853892087936401e-01 3.087280392646789551e-01 3.247650712728500366e-02 8.395882695913314819e-02 -2.096639871597290039e-01 -2.123704701662063599e-01 -3.658748567104339600e-01 -7.428205013275146484e-02 -3.038656711578369141e-01 1.688028424978256226e-01 -1.275230497121810913e-01 7.942524971440434456e-04 1.379172224551439285e-02 -1.212904527783393860e-01 1.523152887821197510e-01 4.331564065068960190e-03 -2.166267335414886475e-01 -2.184031717479228973e-02 -7.159590721130371094e-02 5.433074012398719788e-02 -2.764124870300292969e-01 -1.959267631173133850e-02 1.805414259433746338e-01 1.757167428731918335e-01 -2.663499414920806885e-01 1.095196008682250977e-01 -1.621351242065429688e-01
-6.334295868873596191e-02 2.098749876022338867e-01 -4.159331694245338440e-02 -2.108343690633773804e-01 -2.821544744074344635e-02 2.959025204181671143e-01 1.592004001140594482e-01 1.091478988528251648e-01 -2.672586143016815186e-01 -5.371450632810592651e-02 1.552362442016601562e-01 1.335559189319610596e-01 -1.557772010564804077e-01 -4.792804419994354248e-01 8.191339671611785889e-02 -1.894308924674987793e-01 -1.284830868244171143e-01 -8.009799569845199585e-02 -2.441284805536270142e-01 -4.370911337900906801e-04 -8.790149539709091187e-02 -2.180401682853698730e-01 -2.156968228518962860e-02 -5.959053710103034973e-02 -8.042212575674057007e-03 -1.211296096444129944e-01 3.414111584424972534e-02 4.038986563682556152e-01 2.380780875682830811e-02 -1.963820308446884155e-01 8.571644872426986694e-02 -2.225524047389626503e-03
-7.032764703035354614e-02 3.836203366518020630e-02 1.313958549872040749e-03 2.817563526332378387e-02 -3.982226550579071045e-02 3.886656761169433594e-01 1.107560247182846069e-01 -4.897811710834503174e-01 -7.155666500329971313e-02 -9.302920848131179810e-02 1.039758790284395218e-03 -1.862757802009582520e-01 1.683466732501983643e-01 -2.521327435970306396e-01 1.793831288814544678e-01 -8.524303138256072998e-02 1.159239783883094788e-01 2.710230052471160889e-01 -1.338586211204528809e-01 -2.350431308150291443e-02 1.441016495227813721e-01 -1.497800052165985107e-01 2.319517731666564941e-02 -1.006424576044082642e-01 -2.585997581481933594e-01 -2.940474748611450195e-01 -2.860134541988372803e-01 1.022377386689186096e-01 2.309066988527774811e-02 -4.703421890735626221e-02 -1.414986420422792435e-02 1.971087604761123657e-02
5.936859641224145889e-03 9.646778553724288940e-02 2.582780085504055023e-02 -3.573812916874885559e-02 -1.245538331568241119e-02 2.854488193988800049e-01 3.288388550281524658e-01 -2.890848815441131592e-01 -1.337919086217880249e-01 3.761409223079681396e-02 -3.320288360118865967e-01 -9.213291853666305542e-02 -4.562344402074813843e-02 -2.256535440683364868e-01 -9.669322520494461060e-02 -8.109250664710998535e-02 -1.821743100881576538e-01 2.868576049804687500e-01 -3.346192538738250732e-01 7.617932558059692383e-02 -3.839834034442901611e-02 -2.545560896396636963e-01 -1.479200273752212524e-01 -8.054296672344207764e-02 9.973769076168537140e-03 8.169113099575042725e-02 1.445422768592834473e-01 7.010986655950546265e-02 -1.046877950429916382e-01 -3.515648543834686279e-01 -1.061797738075256348e-01 4.581021890044212341e-02
-1.225211694836616516e-01 1.648816838860511780e-02 8.330546319484710693e-02 -2.349680103361606598e-02 1.603634953498840332e-01 1.624339818954467773e-01 2.074873298406600952e-01 -3.075623214244842529e-01 1.635442823171615601e-01 -2.203000038862228394e-01 -2.807646989822387695e-01 -4.096306115388870239e-02 -1.070616170763969421e-01 -3.294180035591125488e-01 -1.816235929727554321e-01 -1.816106885671615601e-01 2.641743980348110199e-02 2.226190268993377686e-01 -3.014447987079620361e-01 -1.047735363245010376e-01 2.194981426000595093e-01 -1.712571382522583008e-01 -1.374632120132446289e-01 1.133411657065153122e-02 2.074375599622726440e-01 -7.997249066829681396e-02 3.797514364123344421e-02 1.334867924451828003e-01 5.650499835610389709e-02 -1.760974526405334473e-01 -1.474126726388931274e-01 -2.692351639270782471e-01
2.013695687055587769e-01 -2.958848699927330017e-02 -1.672810991294682026e-03 8.434978127479553223e-02 1.917447447776794434e-01 5.608324334025382996e-02 3.675320744514465332e-01 -1.906076818704605103e-01 3.198833018541336060e-02 -1.097431499511003494e-02 -1.837854385375976562e-01 -2.452851086854934692e-01 1.134303510189056396e-01 -2.641461491584777832e-01 -9.795628488063812256e-02 6.658352166414260864e-02 2.561970986425876617e-02 2.369306981563568115e-01 -3.982913792133331299e-01 -1.913310140371322632e-01 -9.626971185207366943e-02 -2.332754582166671753e-01 -3.511087596416473389e-02 -1.751137524843215942e-02 -1.079131588339805603e-01 1.583262346684932709e-02 1.585504412651062012e-01 2.381195724010467529e-01 1.055786013603210449e-01 -3.380371332168579102e-01 8.823610842227935791e-02 6.467738002538681030e-02
7.915905863046646118e-02 4.229407608509063721e-01 -2.150012105703353882e-01 -9.372024983167648315e-02 1.585384607315063477e-01 -1.784481704235076904e-01 2.288151532411575317e-01 -2.588577866554260254e-01 -8.561745285987854004e-02 1.094058752059936523e-01 2.718803845345973969e-02 -1.641497015953063965e-01 3.921536356210708618e-02 -2.946580648422241211e-01 -1.132559031248092651e-01 4.403095319867134094e-02 1.214526146650314331e-01 2.757671773433685303e-01 -2.066696584224700928e-01 -2.030003815889358521e-03 8.739949017763137817e-02 -1.868122965097427368e-01 1.935939043760299683e-01 -1.224413439631462097e-01 -1.206233128905296326e-01 1.263872087001800537e-01 -1.683043837547302246e-01 1.567134112119674683e-01 2.892497368156909943e-02 -3.027174770832061768e-01 -1.670885682106018066e-01 3.268002346158027649e-02
5.016963481903076172e-01 1.678099110722541809e-02 -1.833066046237945557e-01 1.275344341993331909e-01 -2.187793552875518799e-01 1.398457959294319153e-02 1.637970209121704102e-01 -3.778520524501800537e-01 -1.233895793557167053e-01 5.626536533236503601e-02 -1.238678619265556335e-01 2.393890917301177979e-02 3.377524763345718384e-02 -1.530261635780334473e-01 1.392217576503753662e-01 -4.522281140089035034e-02 1.242547295987606049e-02 -3.724839910864830017e-02 -2.299121618270874023e-01 -4.159001260995864868e-02 2.767165899276733398e-01 -2.413191199302673340e-01 -2.280634343624114990e-01 7.328812777996063232e-02 3.136899694800376892e-02 -1.895675808191299438e-01 7.648424059152603149e-02 9.381664544343948364e-02 -1.983062326908111572e-01 1.236928179860115051e-01 3.791074827313423157e-02 -2.103392034769058228e-01
2.194048836827278137e-02 6.354319397360086441e-03 -1.126376166939735413e-01 3.201098144054412842e-01 8.633260428905487061e-02 -1.394052952527999878e-01 2.707794904708862305e-01 -1.121545135974884033e-01 1.491693705320358276e-01 1.016392037272453308e-01 -2.702432684600353241e-02 8.828508853912353516e-02 -1.212123781442642212e-01 -5.224856138229370117e-01 7.697099447250366211e-02 -1.034424751996994019e-01 -1.245499998331069946e-01 -2.497259229421615601e-01 -1.819192320108413696e-01 7.577094249427318573e-03 1.403176784515380859e-01 -2.228915840387344360e-01 1.122305914759635925e-01 -1.137574985623359680e-01 4.073835536837577820e-02 -2.944218814373016357e-01 -5.414427816867828369e-02 9.965018182992935181e-02 -1.416325569152832031e-01 6.217422336339950562e-02 -2.754769921302795410e-01 -1.384402811527252197e-01
2.184064686298370361e-01 2.815688252449035645e-01 -1.633851975202560425e-01 5.941328592598438263e-03 2.224995754659175873e-02 -1.374271959066390991e-01 1.151210740208625793e-01 -2.630486786365509033e-01 1.125318333506584167e-01 6.004695314913988113e-03 -9.792545437812805176e-02 -2.388703674077987671e-01 -1.407574582844972610e-02 -4.088120758533477783e-01 -9.794649481773376465e-02 1.255666166543960571e-01 -1.815515570342540741e-02 -3.972372412681579590e-02 -5.002031326293945312e-01 5.964273586869239807e-02 -5.960682407021522522e-02 -1.921159178018569946e-01 1.040896698832511902e-01 -4.735266417264938354e-02 -2.564390599727630615e-01 7.937659323215484619e-02 6.471762061119079590e-02 1.718664169311523438e-01 2.058800682425498962e-02 -1.185139268636703491e-01 -2.010758519172668457e-01 -5.029657110571861267e-02
2.661579847335815430e-01 2.285321056842803955e-01 5.596620216965675354e-02 -1.104121580719947815e-01 -1.107104867696762085e-01 -1.997847110033035278e-01 -2.429785393178462982e-02 -3.483910560607910156e-01 -2.064003609120845795e-02 -2.760922610759735107e-01 -2.940418720245361328e-01 4.289159178733825684e-02 1.023232638835906982e-01 -2.031612098217010498e-01 -1.391553431749343872e-01 -8.623439818620681763e-02 1.992140561342239380e-01 2.334513887763023376e-02 -1.862674951553344727e-01 1.359517425298690796e-01 7.035643607378005981e-02 1.197053045034408569e-01 7.204721122980117798e-02 -1.184624880552291870e-01 2.258085831999778748e-02 -1.532127410173416138e-01 -1.986458152532577515e-02 1.802260279655456543e-01 4.269352182745933533e-02 -4.179691970348358154e-01 1.746417023241519928e-02 -2.799549698829650879e-01
2.146858721971511841e-02 1.715517640113830566e-01 2.172515029087662697e-03 1.893751472234725952e-01 -9.623651206493377686e-02 4.973913431167602539e-01 -5.582512542605400085e-02 -1.768651604652404785e-01 -2.554724216461181641e-01 -6.768669188022613525e-02 -8.223617076873779297e-02 -3.252373263239860535e-02 1.698536798357963562e-02 -2.722314298152923584e-01 3.148009777069091797e-01 5.900958925485610962e-02 1.132363751530647278e-01 1.859330758452415466e-02 -1.576376408338546753e-01 7.597821205854415894e-02 -1.379787921905517578e-01 -1.268931776285171509e-01 7.020651828497648239e-03 -8.640045672655105591e-02 -1.584371924400329590e-01 -3.325958549976348877e-01 4.331440199166536331e-03 2.521181106567382812e-01 1.577838063240051270e-01 -2.462891340255737305e-01 -2.775776572525501251e-02 -1.283024251461029053e-01
-1.003842875361442566e-01 2.039203941822052002e-01 7.301951944828033447e-02 1.832225620746612549e-01 2.164357900619506836e-01 -2.087239921092987061e-02 4.340131580829620361e-02 -1.688374578952789307e-01 9.153427183628082275e-02 -1.308618336915969849e-01 -7.249733060598373413e-02 -9.760335087776184082e-02 -8.815672248601913452e-02 -3.742072880268096924e-01 -2.279944866895675659e-01 9.753530845046043396e-03 1.126693263649940491e-01 2.466330081224441528e-01 7.923885434865951538e-02 1.527299880981445312e-01 8.221349865198135376e-02 -9.258985519409179688e-02 3.035287000238895416e-02 -2.335821390151977539e-01 9.515336900949478149e-02 -3.117362558841705322e-01 5.558304861187934875e-02 3.189066350460052490e-01 -2.092635482549667358e-01 -2.567364573478698730e-01 1.875633895397186279e-01 -2.484985738992691040e-01
6.557087600231170654e-02 8.820388466119766235e-02 -1.186907291412353516e-01 1.456070989370346069e-01 1.772721856832504272e-01 -2.283263951539993286e-01 2.317373752593994141e-01 -6.376980990171432495e-02 3.034747438505291939e-03 -2.500532269477844238e-01 -6.472561508417129517e-02 -1.397962719202041626e-01 -1.430393308401107788e-01 -3.581950962543487549e-01 -2.379349991679191589e-02 -2.048733271658420563e-02 1.556165665388107300e-01 4.547042399644851685e-02 2.326941862702369690e-02 2.833848595619201660e-01 8.671154826879501343e-02 -2.816060781478881836e-01 2.791527658700942993e-02 -3.199298679828643799e-01 1.933329403400421143e-01 -2.744640111923217773e-01 1.585678458213806152e-01 1.169521659612655640e-01 -1.597522199153900146e-01 -3.176254034042358398e-01 -1.133562624454498291e-02 -1.155982166528701782e-02
2.190661430358886719e-01 1.617238819599151611e-01 -1.494741588830947876e-01 -1.488575041294097900e-01 6.959361582994461060e-02 -2.269479446113109589e-02 2.570468187332153320e-01 -3.341546356678009033e-01 -1.185721009969711304e-01 -1.784155666828155518e-01 8.797311037778854370e-02 1.869045794010162354e-01 -1.372941285371780396e-01 -3.242039680480957031e-01 5.255203321576118469e-02 -2.293402403593063354e-01 3.513727337121963501e-02 3.940782323479652405e-02 -2.440372556447982788e-01 2.188023366034030914e-02 -3.829659149050712585e-02 -5.149490758776664734e-02 4.272389039397239685e-02 -1.092598959803581238e-01 -6.757479906082153320e-02 3.152989745140075684e-01 -8.534131944179534912e-02 2.015336602926254272e-01 -4.055202007293701172e-01 -1.357255317270755768e-02 1.363702118396759033e-01 -1.207250058650970459e-01
1.605458185076713562e-02 1.289094239473342896e-01 4.602637887001037598e-02 2.112091034650802612e-01 -1.791848093271255493e-01 3.063358366489410400e-01 -7.116766180843114853e-03 -2.854497134685516357e-01 -2.710929512977600098e-01 -1.004673689603805542e-01 -9.773762524127960205e-02 -1.385045796632766724e-01 5.138637870550155640e-02 -2.408446967601776123e-01 3.021806776523590088e-01 1.221299469470977783e-01 1.330403089523315430e-01 -2.497031688690185547e-01 -2.064515501260757446e-01 -5.373864993453025818e-02 1.241266876459121704e-01 -1.059993207454681396e-01 8.983910083770751953e-02 -1.209939867258071899e-01 -8.986590802669525146e-02 -2.753342688083648682e-01 -4.645519889891147614e-03 3.664174377918243408e-01 1.092673465609550476e-01 -8.574618399143218994e-02 9.853980690240859985e-02 -1.662341654300689697e-01
2.842214889824390411e-03 8.805652707815170288e-02 -2.413784153759479523e-02 -3.730604425072669983e-02 -3.932767733931541443e-02 1.710868179798126221e-01 4.273861646652221680e-01 -1.957900822162628174e-01 -1.217646598815917969e-01 -2.396712899208068848e-01 -2.020112872123718262e-01 -2.878010571002960205e-01 -1.209292467683553696e-02 -2.710298597812652588e-01 -2.335409224033355713e-01 -1.548174619674682617e-01 -1.384986378252506256e-02 2.017659693956375122e-01 -2.671242952346801758e-01 -3.838089993223547935e-03 1.873792409896850586e-01 -3.335252404212951660e-01 -3.643067553639411926e-02 2.121857367455959320e-02 2.089039236307144165e-02 -3.269772604107856750e-02 3.230855613946914673e-02 1.291472762823104858e-01 8.781344443559646606e-02 -2.222753465175628662e-01 -7.903133332729339600e-02 -2.178132534027099609e-01
-1.213162317872047424e-01 1.386290192604064941e-01 7.577605545520782471e-02 2.080724388360977173e-01 1.513947993516921997e-01 -2.256709337234497070e-01 1.045174300670623779e-01 -2.696147933602333069e-02 -1.114459335803985596e-01 -6.736204028129577637e-02 -2.275027148425579071e-02 -1.760792136192321777e-01 1.512404344975948334e-02 -5.049080252647399902e-01 -2.190785706043243408e-01 -2.954878658056259155e-02 1.213889718055725098e-01 3.338913246989250183e-02 3.033072128891944885e-02 1.780673712491989136e-01 1.387500017881393433e-01 -5.688294023275375366e-02 2.294932454824447632e-01 -3.480386734008789062e-01 -7.348214834928512573e-02 -1.388687193393707275e-01 4.634007811546325684e-02 2.111211121082305908e-01 -1.907509863376617432e-01 -2.428940534591674805e-01 9.334858506917953491e-02 -2.423976212739944458e-01
-7.710777688771486282e-03 1.526100039482116699e-01 2.000278048217296600e-02 1.495107263326644897e-01 1.218098104000091553e-01 -7.703428715467453003e-02 3.030956983566284180e-01 -1.261298060417175293e-01 -1.455411314964294434e-01 3.102459013462066650e-03 4.311019554734230042e-03 -4.622180387377738953e-02 -1.192393004894256592e-01 -5.499857664108276367e-01 2.200096100568771362e-02 -1.434939652681350708e-01 -9.018167108297348022e-02 6.757231056690216064e-02 -2.144789844751358032e-01 -1.867438107728958130e-01 2.099983692169189453e-01 -1.698205620050430298e-01 1.105093359947204590e-01 -1.718384586274623871e-02 2.243986353278160095e-02 -3.191606104373931885e-01 9.729925543069839478e-02 -1.139727793633937836e-02 -5.279818922281265259e-02 3.618021011352539062e-01 -1.075381115078926086e-01 -1.673009693622589111e-01
2.918182015419006348e-01 2.347028404474258423e-01 2.976437509059906006e-01 1.644044667482376099e-01 1.576171964406967163e-01 -3.882075846195220947e-02 2.380911074578762054e-02 -1.265159994363784790e-02 1.246462687849998474e-01 1.191201433539390564e-01 -1.975214183330535889e-01 5.817102268338203430e-02 -1.386667788028717041e-02 -1.210621520876884460e-01 2.914158701896667480e-01 -1.905737221240997314e-01 2.146268934011459351e-01 1.588522344827651978e-01 -1.679206341505050659e-01 1.587137430906295776e-01 -2.209531515836715698e-02 -2.110771387815475464e-01 -1.160229742527008057e-01 2.519628964364528656e-02 -2.028622776269912720e-01 -3.163582384586334229e-01 -2.459813207387924194e-01 2.317424118518829346e-01 -2.117461562156677246e-01 -1.293829679489135742e-01 -3.361419215798377991e-02 -8.286605030298233032e-02
-1.037012860178947449e-01 -4.501639679074287415e-02 -1.954039484262466431e-01 2.475797981023788452e-01 1.920262724161148071e-01 1.903661638498306274e-01 1.826487183570861816e-01 1.788659021258354187e-02 9.330576658248901367e-02 2.209630012512207031e-01 -1.236736252903938293e-01 -3.201840817928314209e-02 1.547116041183471680e-01 -2.406933307647705078e-01 1.545540988445281982e-01 -2.135578244924545288e-01 5.955162644386291504e-02 -3.041329979896545410e-02 -2.042786777019500732e-01 -2.486842572689056396e-01 1.028939560055732727e-01 -3.835641145706176758e-01 1.522807329893112183e-01 -2.070829123258590698e-01 4.306738823652267456e-02 -1.128893569111824036e-01 -1.326173692941665649e-01 3.717001974582672119e-01 -2.031199634075164795e-01 -2.284299395978450775e-02 -8.640202693641185760e-03 -1.081928983330726624e-01
2.563875019550323486e-01 3.597769439220428467e-01 -1.019886508584022522e-01 7.187602669000625610e-02 -8.162336796522140503e-02 2.019199281930923462e-01 -1.410350576043128967e-02 -1.250447779893875122e-01 -4.526389017701148987e-02 -2.144676446914672852e-01 -2.583488821983337402e-01 -6.047470122575759888e-02 2.063377574086189270e-02 -2.169788330793380737e-01 -1.274189166724681854e-02 7.159652560949325562e-02 9.658379107713699341e-02 2.792730629444122314e-01 -4.036376252770423889e-02 2.910692011937499046e-03 -2.428323403000831604e-02 -1.072476357221603394e-01 6.785301864147186279e-02 5.731626600027084351e-02 -7.488156110048294067e-02 -2.506766915321350098e-01 -6.255025975406169891e-03 4.186430573463439941e-01 2.328165620565414429e-02 -4.346382617950439453e-01 9.902139008045196533e-02 5.294661596417427063e-02
-1.590709239244461060e-01 1.469123214483261108e-01 -1.464067995548248291e-01 1.604837626218795776e-01 2.855365872383117676e-01 9.124023467302322388e-02 2.124263048171997070e-01 -7.479489594697952271e-02 1.025398746132850647e-01 3.519951999187469482e-01 -1.890567094087600708e-01 -2.020114809274673462e-01 5.802018940448760986e-02 -3.547612130641937256e-01 1.788118481636047363e-01 -4.478249326348304749e-02 -6.516868248581886292e-03 -7.430788874626159668e-02 -8.068057894706726074e-02 1.693356931209564209e-01 -2.138071656227111816e-01 -2.458547800779342651e-01 1.799352616071701050e-01 2.687407657504081726e-02 2.879780530929565430e-01 -1.475796699523925781e-01 -5.668811872601509094e-02 2.622072398662567139e-01 7.793956995010375977e-02 5.881906952708959579e-03 -9.720060974359512329e-02 -1.376288235187530518e-01
9.287258982658386230e-02 -3.430093824863433838e-02 -2.814773283898830414e-02 2.089911103248596191e-01 1.099545434117317200e-01 3.390500545501708984e-01 1.202597171068191528e-01 -3.758776187896728516e-01 -1.931114047765731812e-01 -5.725825577974319458e-02 2.042290568351745605e-02 -5.830346047878265381e-02 5.260703340172767639e-02 -3.106054067611694336e-01 4.110165238380432129e-01 1.113981008529663086e-02 1.795615851879119873e-01 5.487308651208877563e-02 -3.536541163921356201e-01 -4.773446917533874512e-02 1.752392202615737915e-01 -2.870730496942996979e-02 1.022789254784584045e-01 -2.021177113056182861e-01 -1.799876429140567780e-02 -2.318856865167617798e-01 -7.644993066787719727e-02 1.281451284885406494e-01 1.637148857116699219e-01 1.486203446984291077e-02 1.410695258527994156e-02 3.487974405288696289e-02
1.531810611486434937e-01 -1.300198882818222046e-01 4.327953234314918518e-02 -4.925166070461273193e-02 -6.672663986682891846e-02 9.750837832689285278e-02 2.798125743865966797e-01 -1.605047285556793213e-01 4.500743001699447632e-02 -2.838779091835021973e-01 4.175022989511489868e-02 -2.239921987056732178e-01 4.116403404623270035e-03 -2.097972184419631958e-01 1.957438886165618896e-01 6.663025170564651489e-02 9.268423914909362793e-02 1.779565960168838501e-01 2.098752707242965698e-01 -1.227120161056518555e-01 -2.366350032389163971e-03 -2.423624247312545776e-01 3.030092455446720123e-02 2.609169669449329376e-02 -3.618520498275756836e-02 -2.164017707109451294e-01 -3.590668365359306335e-02 3.452084064483642578e-01 -1.220456957817077637e-01 -2.321143448352813721e-01 -3.053782582283020020e-01 -3.544928729534149170e-01
-9.183300659060478210e-03 1.032234728336334229e-01 -7.408670336008071899e-02 2.598162181675434113e-02 -3.469713032245635986e-02 1.729650050401687622e-01 2.699308097362518311e-01 -9.931363910436630249e-02 -2.071217447519302368e-01 -8.752626925706863403e-02 1.109372079372406006e-01 -1.519434452056884766e-01 8.465736173093318939e-03 -4.120825827121734619e-01 3.042147755622863770e-01 -2.229985147714614868e-01 -2.587646245956420898e-02 1.609678417444229126e-01 -4.279804825782775879e-01 -1.302069723606109619e-01 2.678044512867927551e-02 -5.738878622651100159e-02 1.258735661394894123e-03 5.850738286972045898e-02 1.280092447996139526e-01 -2.501976788043975830e-01 1.010979413986206055e-01 1.784035749733448029e-02 -1.704733520746231079e-01 1.254198104143142700e-01 -5.521533265709877014e-02 -3.156516253948211670e-01
1.692478954792022705e-01 1.484904587268829346e-01 -1.647470593452453613e-01 2.080114185810089111e-01 -2.114091515541076660e-01 -2.097093909978866577e-01 -6.257748603820800781e-02 -3.388650417327880859e-01 1.732598841190338135e-01 -4.707823321223258972e-02 -1.546878516674041748e-01 8.910979330539703369e-02 8.458473533391952515e-02 -2.579802274703979492e-01 -7.492808997631072998e-02 1.483247131109237671e-01 4.235160723328590393e-02 9.383588284254074097e-02 -2.359526008367538452e-01 2.172247618436813354e-01 -5.492705106735229492e-02 -6.483542919158935547e-02 1.498837023973464966e-01 -2.550317347049713135e-02 1.509670019149780273e-01 4.908153787255287170e-02 -2.017300128936767578e-01 1.387220472097396851e-01 -1.825935542583465576e-01 -3.177478313446044922e-01 -1.999797374010086060e-01 -3.206573724746704102e-01
8.747396618127822876e-02 2.989156246185302734e-01 -1.985539048910140991e-01 2.083530873060226440e-01 2.471839077770709991e-02 3.460320234298706055e-01 1.361268758773803711e-01 -2.316092252731323242e-01 -1.602944731712341309e-01 1.874619722366333008e-01 1.292360872030258179e-01 -1.731552481651306152e-01 6.243107467889785767e-02 -1.490122526884078979e-01 1.220793649554252625e-01 -2.928437478840351105e-02 6.970613449811935425e-02 1.032331027090549469e-02 -2.343712896108627319e-01 -1.549440715461969376e-02 8.879133500158786774e-03 -7.521238923072814941e-02 -1.919732242822647095e-01 -3.391292318701744080e-02 2.083296477794647217e-01 -1.717825382947921753e-01 -7.398211956024169922e-02 1.665199548006057739e-01 -4.737523198127746582e-02 3.305942937731742859e-02 -1.142146587371826172e-01 -5.018827319145202637e-01
-1.542930155992507935e-01 1.666787713766098022e-01 6.986605376005172729e-02 2.019596248865127563e-01 7.739740423858165741e-03 2.006946206092834473e-01 1.152802705764770508e-01 -1.503112465143203735e-01 -2.448685467243194580e-01 -1.259875297546386719e-01 -3.994990885257720947e-01 5.871678516268730164e-02 -1.856112033128738403e-01 -2.168228328227996826e-01 1.722097843885421753e-01 5.750336125493049622e-02 -1.700333207845687866e-01 1.563665866851806641e-01 -7.556602824479341507e-03 2.449485808610916138e-01 -1.700348854064941406e-01 2.498313412070274353e-02 -9.749326854944229126e-02 -2.152521461248397827e-01 6.163379549980163574e-02 -8.058442175388336182e-02 -2.731229662895202637e-01 2.343897521495819092e-02 -3.401370346546173096e-01 -2.104126960039138794e-01 2.972330525517463684e-02 -1.677290797233581543e-01
1.396730244159698486e-01 1.866176277399063110e-01 1.863126456737518311e-01 1.394688934087753296e-01 2.228719890117645264e-01 3.757142424583435059e-01 3.310177028179168701e-01 -2.007009536027908325e-01 2.649056352674961090e-02 -2.519751191139221191e-01 -1.684466302394866943e-01 -8.361038565635681152e-02 -2.649039961397647858e-02 -9.858899563550949097e-02 -2.875832915306091309e-01 -6.150981783866882324e-02 -7.572039961814880371e-02 2.663410604000091553e-01 -2.617830634117126465e-01 3.148737549781799316e-02 -4.166702181100845337e-02 -2.704868018627166748e-01 -1.376413851976394653e-01 -1.989363133907318115e-02 -7.964714616537094116e-02 7.770029827952384949e-03 -4.869393259286880493e-02 2.152110040187835693e-01 -7.642316166311502457e-03 -1.865421384572982788e-01 6.883068382740020752e-02 -1.386698186397552490e-01
-1.185595989227294922e-01 2.879955281969159842e-04 -3.764646649360656738e-01 1.334423422813415527e-01 1.076750606298446655e-01 1.402276009321212769e-01 3.748498260974884033e-01 -1.069631054997444153e-01 9.522046148777008057e-02 -2.990875509567558765e-04 -3.756000474095344543e-02 -9.128623455762863159e-02 8.322437107563018799e-02 -3.539966046810150146e-01 1.316614449024200439e-01 9.272951632738113403e-02 -7.097459584474563599e-02 -2.086148560047149658e-01 -5.511218681931495667e-02 7.443685829639434814e-02 -6.179635971784591675e-02 -3.034743964672088623e-01 2.225007414817810059e-01 1.106579378247261047e-01 2.083923667669296265e-01 7.279612589627504349e-03 -2.122865021228790283e-01 2.010112255811691284e-01 4.186191290500573814e-05 -1.776398271322250366e-01 -1.052141785621643066e-01 -2.825509011745452881e-01
-7.715584244579076767e-03 3.137209638953208923e-02 -1.719526201486587524e-01 2.263191938400268555e-01 9.404798597097396851e-02 1.962698251008987427e-01 2.333459705114364624e-01 1.586195663549005985e-03 7.550639659166336060e-02 5.605570599436759949e-02 -1.076171323657035828e-01 -1.133650690317153931e-01 -6.071392074227333069e-02 -4.879137873649597168e-01 3.391576707363128662e-01 -2.280885428190231323e-01 -1.340100020170211792e-01 -1.480800509452819824e-01 -2.095564454793930054e-01 5.305920541286468506e-02 9.395417571067810059e-02 -2.337915748357772827e-01 2.127249985933303833e-01 -3.196009993553161621e-02 4.280550405383110046e-02 7.773132622241973877e-02 -1.944776922464370728e-01 2.026842385530471802e-01 -1.627063900232315063e-01 -1.475397124886512756e-02 -1.780740320682525635e-01 -1.808882504701614380e-01
5.710763856768608093e-02 7.781045883893966675e-02 -1.400269102305173874e-04 1.930776983499526978e-01 3.124807216227054596e-02 2.821273505687713623e-01 1.070437654852867126e-01 -4.097815752029418945e-01 -2.668453752994537354e-01 -6.017864122986793518e-02 -6.169065460562705994e-02 -2.634727954864501953e-01 -1.933248527348041534e-02 -2.376173585653305054e-01 2.757311165332794189e-01 7.158292829990386963e-02 1.918894350528717041e-01 2.990769594907760620e-02 -2.785642743110656738e-01 -7.747785747051239014e-02 8.090528845787048340e-02 6.979168951511383057e-02 1.277214139699935913e-01 -1.633663326501846313e-01 2.543178945779800415e-02 -3.271374702453613281e-01 -1.585126519203186035e-01 1.302188038825988770e-01 2.603963613510131836e-01 -9.387558326125144958e-03 -7.484766095876693726e-02 -9.184013307094573975e-02
-1.692686602473258972e-02 -4.568261280655860901e-02 -1.697099804878234863e-01 -1.378591451793909073e-02 -6.146474555134773254e-02 6.119082123041152954e-02 2.118936479091644287e-01 -9.436943382024765015e-02 -1.138770058751106262e-01 1.377877891063690186e-01 -8.140353113412857056e-02 -1.586042344570159912e-01 7.889789342880249023e-02 -1.780035197734832764e-01 3.077034056186676025e-01 6.039595603942871094e-02 -4.300032183527946472e-02 -1.606990396976470947e-01 -3.278116285800933838e-01 -9.479805827140808105e-03 -1.744100302457809448e-01 -2.984758280217647552e-02 2.622025012969970703e-01 -2.633741199970245361e-01 -6.080958619713783264e-02 -4.403404295444488525e-01 8.171682804822921753e-02 3.210625052452087402e-01 1.970473863184452057e-02 -2.266994118690490723e-01 9.644393622875213623e-02 -1.850562691688537598e-01
5.044273287057876587e-02 3.664010390639305115e-02 6.139621883630752563e-02 2.271395623683929443e-01 1.806917339563369751e-01 3.334874510765075684e-01 2.060116231441497803e-01 -3.475636541843414307e-01 -2.463559955358505249e-01 -7.838679850101470947e-02 -6.310679018497467041e-02 -4.380719363689422607e-02 9.804151207208633423e-02 -3.190645575523376465e-01 3.755896389484405518e-01 1.702089756727218628e-01 1.184274777770042419e-01 2.006107755005359650e-02 -3.557933866977691650e-01 -4.218303039669990540e-02 1.003594249486923218e-01 2.616249024868011475e-02 8.093306422233581543e-02 -9.336071461439132690e-02 1.918276958167552948e-02 -2.063564509153366089e-01 -1.553800404071807861e-01 1.106365993618965149e-01 1.185336932539939880e-01 -2.295333519577980042e-02 2.980957925319671631e-02 1.258478462696075439e-01
5.507809109985828400e-04 3.374096751213073730e-02 -2.052615582942962646e-02 1.550269424915313721e-01 -6.241771206259727478e-02 1.842220574617385864e-01 1.456079781055450439e-01 -1.035397946834564209e-01 1.099593266844749451e-01 -4.639318212866783142e-02 -1.536996662616729736e-01 1.317648775875568390e-02 -3.316887915134429932e-01 -3.980126380920410156e-01 -1.247284747660160065e-02 -1.054887026548385620e-01 8.058361709117889404e-02 5.367278307676315308e-02 -2.421579211950302124e-01 -2.333830595016479492e-01 1.908369213342666626e-01 -2.271043211221694946e-01 1.596443504095077515e-01 -2.405036240816116333e-01 6.530200690031051636e-02 7.945788651704788208e-02 -4.430064186453819275e-02 4.774017333984375000e-01 4.921325296163558960e-02 3.535034507513046265e-02 1.471340954303741455e-01 1.652756631374359131e-01
1.291014067828655243e-02 1.098618656396865845e-01 -4.771523550152778625e-02 2.354246973991394043e-01 -8.013211190700531006e-02 3.405295312404632568e-01 -4.508269205689430237e-02 -3.544561564922332764e-01 -2.695746421813964844e-01 -1.322923749685287476e-01 -8.171711862087249756e-02 -1.069848835468292236e-01 6.364822387695312500e-02 -2.314304262399673462e-01 9.030767530202865601e-02 1.437224745750427246e-01 4.671315103769302368e-02 -6.617935001850128174e-02 -2.980845570564270020e-01 -1.658566109836101532e-02 1.295965816825628281e-02 -1.768286526203155518e-01 8.020275831222534180e-02 -1.060151383280754089e-01 -1.151991337537765503e-01 -2.435618638992309570e-01 9.052018821239471436e-02 3.716614246368408203e-01 2.703458964824676514e-01 -1.839803308248519897e-01 1.206607073545455933e-01 -8.828398771584033966e-03
4.360872134566307068e-02 1.692348122596740723e-01 4.474056512117385864e-02 1.152775362133979797e-01 -2.684944570064544678e-01 2.380661517381668091e-01 3.998173400759696960e-02 -3.915989100933074951e-01 -2.632352709770202637e-01 -9.083028882741928101e-02 -1.158025115728378296e-01 -2.359343133866786957e-02 5.031612142920494080e-02 -2.124712020158767700e-01 2.580380141735076904e-01 9.826447814702987671e-02 9.912491589784622192e-02 -7.569669932126998901e-02 -1.834675371646881104e-01 -1.225676089525222778e-01 1.365292966365814209e-01 -2.391256093978881836e-01 1.203427538275718689e-01 -3.309041261672973633e-02 -3.265322744846343994e-02 -3.448706567287445068e-01 2.863210067152976990e-02 3.564026951789855957e-01 1.037966832518577576e-01 -1.919510662555694580e-01 -2.787572890520095825e-02 5.613220483064651489e-02
2.847420237958431244e-02 -6.963611394166946411e-02 -1.280766278505325317e-01 2.212028950452804565e-01 -1.824537478387355804e-02 9.939199686050415039e-02 6.336543709039688110e-02 -3.532325625419616699e-01 -2.712523639202117920e-01 4.782563075423240662e-02 -7.983674108982086182e-02 -3.235902786254882812e-01 -8.162102103233337402e-02 -5.198361724615097046e-02 1.293895095586776733e-01 3.716465085744857788e-02 2.127848267555236816e-01 1.849737167358398438e-01 -2.856643497943878174e-01 4.624816775321960449e-02 8.756194263696670532e-02 -3.809405863285064697e-02 2.889086306095123291e-01 5.909207463264465332e-02 -2.622067034244537354e-01 -2.732995152473449707e-01 -1.961233764886856079e-01 1.777540743350982666e-01 -2.058698683977127075e-01 -8.242814242839813232e-02 9.386479109525680542e-02 -2.115694433450698853e-01
9.930969774723052979e-02 -1.584946662187576294e-01 7.058528810739517212e-02 1.242545768618583679e-01 1.659893617033958435e-02 2.131859660148620605e-01 3.561887741088867188e-01 -2.266763597726821899e-01 2.283725887537002563e-01 8.973973989486694336e-02 -1.207550615072250366e-01 -2.302279174327850342e-01 -2.802262082695960999e-02 -2.914069592952728271e-01 -1.215109676122665405e-01 -7.907178997993469238e-02 1.905925720930099487e-01 1.884594112634658813e-01 -8.854508399963378906e-02 1.729942411184310913e-01 1.593525558710098267e-01 -2.977912724018096924e-01 -1.954753249883651733e-01 9.634989500045776367e-02 2.201482355594635010e-01 -2.885307371616363525e-01 -6.007614731788635254e-02 2.037828713655471802e-01 -1.926219649612903595e-02 -1.688348948955535889e-01 -1.665928959846496582e-02 -9.445886313915252686e-02
-7.970773614943027496e-03 -3.174516931176185608e-02 -5.781976133584976196e-02 1.168524380773305893e-02 -1.316802576184272766e-02 4.271378368139266968e-02 7.446522265672683716e-02 -3.061989843845367432e-01 -2.362352758646011353e-01 1.119071692228317261e-01 7.822531461715698242e-02 -1.514701843261718750e-01 1.050040824338793755e-03 -6.269169598817825317e-02 4.642140865325927734e-01 6.387853622436523438e-02 -2.035987824201583862e-01 5.212476477026939392e-02 -3.524715602397918701e-01 1.140536293387413025e-01 -1.879108250141143799e-01 -2.767307162284851074e-01 1.868983656167984009e-01 -1.443363875150680542e-01 3.973831236362457275e-02 -1.524735540151596069e-01 2.172226086258888245e-02 3.385236561298370361e-01 -7.517423480749130249e-02 -1.936823576688766479e-01 -5.238991975784301758e-02 -1.958944052457809448e-01
-3.544001840054988861e-03 2.526938170194625854e-02 -1.706279516220092773e-01 1.206949502229690552e-01 2.610285878181457520e-01 1.475309729576110840e-01 3.099125027656555176e-01 -8.335810899734497070e-02 9.510698914527893066e-02 1.286772340536117554e-01 -2.452487200498580933e-01 -7.492514792829751968e-03 4.689383134245872498e-02 -3.719834387302398682e-01 1.279216557741165161e-01 -2.627201974391937256e-01 -9.614964574575424194e-02 -1.526499688625335693e-01 -1.544172912836074829e-01 -2.779073268175125122e-02 1.537349913269281387e-02 -3.590154945850372314e-01 2.533501088619232178e-01 1.977001875638961792e-02 7.121866196393966675e-02 8.746309205889701843e-03 -3.014069497585296631e-01 1.119480803608894348e-01 -1.478150337934494019e-01 -5.526361614465713501e-02 -1.734822392463684082e-01 -1.913459151983261108e-01
2.354557514190673828e-01 -1.017507538199424744e-02 -5.038008093833923340e-02 1.621922850608825684e-02 -7.427665591239929199e-02 1.659417450428009033e-01 1.695199906826019287e-01 -6.557670980691909790e-02 -1.535371989011764526e-01 6.687072664499282837e-02 5.706170201301574707e-02 -1.140143051743507385e-01 2.208525836467742920e-01 -3.329450786113739014e-01 2.064187675714492798e-01 1.014605164527893066e-02 1.796849817037582397e-02 -2.218591123819351196e-01 -1.909052282571792603e-01 -3.459221124649047852e-02 -2.787566184997558594e-01 3.038531728088855743e-02 2.476746961474418640e-02 -4.255201816558837891e-01 4.911189153790473938e-02 -2.551297247409820557e-01 1.250726282596588135e-01 2.456951886415481567e-01 -6.969102472066879272e-02 -2.147481441497802734e-01 2.376040220260620117e-01 -1.746061146259307861e-01
-1.214435994625091553e-01 -6.574860960245132446e-02 -1.345186978578567505e-01 1.929364353418350220e-01 1.185941621661186218e-01 -6.067039072513580322e-02 1.388200968503952026e-01 -7.367855310440063477e-02 2.778227925300598145e-01 8.195737004280090332e-02 -2.218604385852813721e-01 7.622226327657699585e-02 -4.485608637332916260e-02 -4.773473441600799561e-01 1.938013881444931030e-01 -3.734821453690528870e-02 -6.547920405864715576e-03 -2.449327558279037476e-01 -2.263282984495162964e-01 -9.442071616649627686e-02 1.264314353466033936e-02 -1.062730774283409119e-01 2.715820372104644775e-01 -1.343794018030166626e-01 1.626471728086471558e-01 -2.687507271766662598e-01 -5.322977667674422264e-04 1.813377737998962402e-01 -9.965404868125915527e-02 2.995366789400577545e-02 -1.490084379911422729e-01 -2.955730855464935303e-01
-1.026639118790626526e-01 1.984575241804122925e-01 1.046368703246116638e-01 -7.479913532733917236e-02 -4.605844151228666306e-03 1.242693886160850525e-01 9.854899346828460693e-02 -1.085292994976043701e-01 -1.995662152767181396e-01 -2.105931192636489868e-01 6.247125938534736633e-02 1.820714175701141357e-01 8.688675239682197571e-03 -5.511764287948608398e-01 -1.967570371925830841e-02 -8.402525633573532104e-02 -1.648004353046417236e-01 -1.284804791212081909e-01 -2.198488861322402954e-01 -9.723716229200363159e-02 -1.211443543434143066e-01 -1.249555796384811401e-01 -3.338988125324249268e-02 -2.067741900682449341e-01 1.531105637550354004e-01 -1.333521157503128052e-01 -1.726176440715789795e-01 4.270660877227783203e-01 3.672549873590469360e-02 -8.331312984228134155e-02 4.560195282101631165e-02 1.569603681564331055e-01
-2.137132138013839722e-01 8.704285323619842529e-02 -9.159710258245468140e-02 9.445659816265106201e-02 -7.701992988586425781e-02 -9.115379303693771362e-02 1.076746508479118347e-01 -1.294387131929397583e-01 -1.336042582988739014e-01 -4.200302809476852417e-02 -9.716805815696716309e-02 1.896768361330032349e-01 -9.920798242092132568e-02 -4.788953065872192383e-01 2.098370641469955444e-01 -1.394858509302139282e-01 5.381815717555582523e-04 2.160750478506088257e-01 -4.003609716892242432e-01 -2.433714866638183594e-01 2.518878877162933350e-01 -1.939568519592285156e-01 5.377143248915672302e-02 -7.586366031318902969e-03 1.303754653781652451e-02 -1.606352180242538452e-01 2.557252347469329834e-02 1.048420928418636322e-02 -4.362288489937782288e-02 8.050129562616348267e-02 -2.276329100131988525e-01 -2.489655762910842896e-01
1.254643052816390991e-01 -2.745112776756286621e-02 8.576154941692948341e-04 2.494160383939743042e-01 -1.210578829050064087e-01 2.425408661365509033e-01 3.440584838390350342e-01 -2.027865201234817505e-01 1.361849624663591385e-02 4.278636351227760315e-02 -5.671165138483047485e-02 -9.685865789651870728e-02 -1.663782261312007904e-02 -3.246110677719116211e-01 1.509496867656707764e-01 1.789914257824420929e-02 1.131587475538253784e-01 6.675698608160018921e-02 -4.672703742980957031e-01 1.850799024105072021e-01 3.307265415787696838e-02 -3.186409175395965576e-01 4.950810223817825317e-02 -1.054740771651268005e-01 -1.872758418321609497e-01 -1.271344870328903198e-01 2.013500779867172241e-01 8.327399939298629761e-02 1.624953448772430420e-01 -1.440568715333938599e-01 1.134384796023368835e-01 -1.226498745381832123e-02
-5.868796631693840027e-02 -1.278301030397415161e-01 1.377517133951187134e-01 -8.291648328304290771e-02 -2.128256857395172119e-01 2.905158400535583496e-01 2.431046813726425171e-01 -2.255399823188781738e-01 -9.528152644634246826e-02 -7.349626719951629639e-02 -6.832831352949142456e-02 -1.714202463626861572e-01 -9.183418005704879761e-02 -1.788115054368972778e-01 2.686665058135986328e-01 -2.097034454345703125e-01 2.180861681699752808e-01 1.929867416620254517e-01 4.879661649465560913e-02 7.702407240867614746e-02 1.040779650211334229e-01 -2.167724221944808960e-01 1.103708520531654358e-03 -2.638394534587860107e-01 7.880064845085144043e-02 -2.140451222658157349e-01 -4.213667707517743111e-04 2.002808004617691040e-01 8.066846430301666260e-02 -3.262584507465362549e-01 1.377678364515304565e-01 -2.549122869968414307e-01
-6.991841644048690796e-02 3.209254005923867226e-03 -9.146200120449066162e-02 8.460552245378494263e-02 5.264851823449134827e-02 2.878742218017578125e-01 1.174549087882041931e-01 -1.645667105913162231e-01 1.872123479843139648e-01 -2.838375270366668701e-01 -1.261180639266967773e-01 8.043831214308738708e-03 -1.932500004768371582e-01 -3.542432487010955811e-01 -2.079020813107490540e-02 -2.705494165420532227e-01 1.484068483114242554e-01 9.425656497478485107e-02 -2.570652365684509277e-01 -2.541500329971313477e-01 2.657338976860046387e-01 -1.615478992462158203e-01 2.676136605441570282e-02 -2.210800200700759888e-01 -5.917717237025499344e-03 2.070659846067428589e-01 -5.588334426283836365e-02 1.190531477332115173e-01 4.709756374359130859e-02 -2.189513742923736572e-01 -1.900255680084228516e-01 -1.750620007514953613e-01
-1.883033812046051025e-01 -1.036661490797996521e-02 -1.032451987266540527e-01 5.812450870871543884e-02 -4.644970968365669250e-02 -1.101047843694686890e-01 3.076941967010498047e-01 -4.462478682398796082e-02 -7.517661154270172119e-02 -1.993626207113265991e-01 -1.852571666240692139e-01 -4.019110202789306641e-01 -8.589915186166763306e-02 -3.181097507476806641e-01 -1.811752766370773315e-01 -8.581803739070892334e-02 2.779481112957000732e-01 1.962394267320632935e-01 -2.172870934009552002e-01 4.321631044149398804e-02 -1.197365522384643555e-01 -6.158852204680442810e-02 1.179756596684455872e-01 -3.608407378196716309e-01 4.873309284448623657e-02 -1.404321789741516113e-01 6.003581732511520386e-02 2.338131666183471680e-01 -7.286823540925979614e-02 -1.904781758785247803e-01 1.328748278319835663e-02 -1.411783415824174881e-02
1.004977747797966003e-01 -6.577769666910171509e-02 -2.896991185843944550e-02 1.784749925136566162e-01 -4.506867378950119019e-02 -2.253345027565956116e-02 2.123038917779922485e-01 -1.250521242618560791e-01 -6.556594371795654297e-02 1.067546978592872620e-01 -4.585728049278259277e-02 -6.397348642349243164e-02 8.514984697103500366e-02 -2.540485858917236328e-01 2.940055131912231445e-01 1.040220819413661957e-02 -1.380735039710998535e-01 -1.855749636888504028e-02 -4.063877165317535400e-01 -2.434678561985492706e-02 -1.174393519759178162e-01 -4.190236702561378479e-02 3.331023156642913818e-01 -3.061885833740234375e-01 -5.560127086937427521e-03 -4.027279019355773926e-01 -3.076148591935634613e-02 2.516805231571197510e-01 -5.229059606790542603e-02 -1.706182062625885010e-01 1.186839193105697632e-01 -1.776284426450729370e-01
1.350400745868682861e-01 1.201505027711391449e-02 5.796809867024421692e-02 9.183485805988311768e-02 -8.459540456533432007e-02 -1.084540486335754395e-01 -1.711615547537803650e-02 -1.427870094776153564e-01 -7.288895547389984131e-02 7.086104154586791992e-02 -3.972450792789459229e-01 -2.419465631246566772e-01 -8.216942101716995239e-02 -1.343482434749603271e-01 -6.179432943463325500e-02 -2.534168958663940430e-01 -1.045328304171562195e-01 2.366480678319931030e-01 -7.979790121316909790e-02 1.111464276909828186e-01 -2.064371481537818909e-02 -2.680808007717132568e-01 -1.359432488679885864e-01 -1.600240319967269897e-01 -6.213176995515823364e-02 -9.880264103412628174e-02 -3.327790498733520508e-01 2.227213382720947266e-01 -3.222136497497558594e-01 -3.077096939086914062e-01 1.207678765058517456e-01 -1.470275372266769409e-01
1.471054404973983765e-01 5.280684679746627808e-02 -5.454374942928552628e-03 -1.429082900285720825e-01 1.378224939107894897e-01 1.883567869663238525e-02 2.379126399755477905e-01 -2.660067081451416016e-01 9.941947460174560547e-02 -2.850334942340850830e-01 -1.154664680361747742e-01 -1.483922451734542847e-01 4.690956696867942810e-02 -1.452428698539733887e-01 1.558474302291870117e-01 4.342094808816909790e-02 8.951665461063385010e-02 1.097426712512969971e-01 1.796043366193771362e-01 8.012163639068603516e-02 2.010332234203815460e-02 -2.299781888723373413e-01 1.866811662912368774e-01 -9.052836894989013672e-02 2.292917966842651367e-01 -2.260755598545074463e-01 -1.534044146537780762e-01 3.507305085659027100e-01 3.709481284022331238e-02 -3.503935337066650391e-01 -3.113856613636016846e-01 -7.772203534841537476e-02
-6.966170668601989746e-02 7.022559642791748047e-02 1.258005648851394653e-01 -7.634302973747253418e-02 2.781916409730911255e-02 1.845391988754272461e-01 1.937433928251266479e-01 -3.430501222610473633e-01 -2.111924886703491211e-01 -3.571936115622520447e-02 -1.284229904413223267e-01 -9.102855622768402100e-02 2.092367410659790039e-01 -2.778429687023162842e-01 2.599872946739196777e-01 -2.613639645278453827e-02 -5.591003224253654480e-02 -1.187104135751724243e-01 -1.849750578403472900e-01 2.076364904642105103e-01 7.530213892459869385e-02 -7.950878888368606567e-02 1.693962067365646362e-01 -1.131072416901588440e-01 2.813210189342498779e-01 -2.375511229038238525e-01 -2.640527486801147461e-02 -5.307845771312713623e-02 3.376438319683074951e-01 -2.854972779750823975e-01 1.436554491519927979e-01 -1.238557696342468262e-01
-1.367835551500320435e-01 4.947357252240180969e-02 -9.808967262506484985e-02 7.393833994865417480e-02 1.784282028675079346e-01 1.450473666191101074e-01 2.954476773738861084e-01 -7.283461838960647583e-02 1.355767995119094849e-01 1.858317553997039795e-01 -3.085649311542510986e-01 -1.846502162516117096e-02 4.752570763230323792e-02 -3.443744480609893799e-01 2.240204513072967529e-01 -2.386439740657806396e-01 -1.368478983640670776e-01 -1.843388229608535767e-01 -1.030630841851234436e-01 1.593319140374660492e-02 6.037142127752304077e-02 -3.039044439792633057e-01 1.501694619655609131e-01 -7.565528899431228638e-02 9.582165628671646118e-02 3.987745568156242371e-02 -2.314212769269943237e-01 2.436827421188354492e-01 -2.476787120103836060e-01 -4.398052580654621124e-03 -3.911888226866722107e-02 -2.595451176166534424e-01
1.296385228633880615e-01 3.737599402666091919e-02 7.499448955059051514e-02 2.568028271198272705e-01 -1.066288352012634277e-01 1.382166594266891479e-01 3.898172378540039062e-01 -1.694624572992324829e-01 -2.010874897241592407e-01 -4.790819715708494186e-03 -1.392232179641723633e-01 -3.099399618804454803e-02 1.206874847412109375e-01 -1.094594746828079224e-01 2.062017619609832764e-01 1.603406518697738647e-01 -1.775960922241210938e-01 3.240994364023208618e-02 -3.326076269149780273e-01 -2.162255160510540009e-02 -2.237825281918048859e-02 -1.134848743677139282e-01 2.503463625907897949e-01 -3.664268553256988525e-01 1.954700499773025513e-01 -2.642731368541717529e-01 -4.637338966131210327e-02 2.615504860877990723e-01 5.139709264039993286e-02 4.667223989963531494e-02 3.161464259028434753e-02 -7.115579396486282349e-02
-8.972793072462081909e-02 8.656885474920272827e-02 3.178874403238296509e-02 1.889059394598007202e-01 9.744207561016082764e-02 -1.575658023357391357e-01 1.278358101844787598e-01 -9.523454308509826660e-02 1.302778720855712891e-01 -2.700445055961608887e-01 -2.303615445271134377e-03 -8.109511435031890869e-02 -9.312204271554946899e-02 -5.069504380226135254e-01 -5.017979815602302551e-02 1.257050316780805588e-02 5.067594721913337708e-02 9.033066779375076294e-02 3.479730710387229919e-02 2.804318964481353760e-01 1.786392740905284882e-02 -1.942339390516281128e-01 -8.274998515844345093e-03 -3.511049151420593262e-01 1.886718906462192535e-02 -1.743621826171875000e-01 4.650878906250000000e-02 1.881819367408752441e-01 -1.153774932026863098e-01 -2.762739360332489014e-01 2.137424349784851074e-01 -2.599465548992156982e-01
1.436395198106765747e-01 1.620036065578460693e-01 -4.307060837745666504e-01 3.808415308594703674e-02 -1.329864859580993652e-01 -2.327707409858703613e-01 1.067690700292587280e-01 -2.660096883773803711e-01 -8.999690413475036621e-02 -2.863255143165588379e-02 -1.475193351507186890e-01 2.349332906305789948e-02 -1.124107986688613892e-01 -2.638325989246368408e-01 9.877788275480270386e-02 1.919706016778945923e-01 -6.859418936073780060e-03 3.593814745545387268e-02 -1.659355014562606812e-01 1.971593592315912247e-03 3.261995315551757812e-01 -9.991630911827087402e-02 -1.697096377611160278e-01 1.786121577024459839e-01 8.912540227174758911e-02 -1.131108552217483521e-01 -1.885066479444503784e-01 1.759800463914871216e-01 -2.632103264331817627e-01 -1.413336545228958130e-01 -3.748488053679466248e-02 -2.611090540885925293e-01
1.128451600670814514e-01 -1.671306043863296509e-02 1.213340684771537781e-01 2.099707573652267456e-01 2.084439098834991455e-01 2.626002132892608643e-01 -1.373960077762603760e-02 -3.659809827804565430e-01 -1.469131112098693848e-01 9.767612069845199585e-02 8.029449731111526489e-02 -3.695206716656684875e-02 1.194256842136383057e-01 -3.216810822486877441e-01 3.320744931697845459e-01 3.123602457344532013e-02 1.870250999927520752e-01 5.299308896064758301e-02 -2.962782979011535645e-01 1.357679814100265503e-01 8.658058196306228638e-02 -2.124230936169624329e-02 2.602478675544261932e-02 -3.214665949344635010e-01 3.332499787211418152e-02 -3.202324211597442627e-01 4.961499571800231934e-02 1.416591554880142212e-01 1.682244241237640381e-01 -1.989741064608097076e-02 -2.060650289058685303e-02 4.936710000038146973e-02
-1.109732612967491150e-01 9.927180409431457520e-02 1.145901232957839966e-01 -3.746086731553077698e-02 1.180558651685714722e-01 2.013269960880279541e-01 4.102900922298431396e-01 -1.056747511029243469e-01 -2.315521836280822754e-01 -6.710632890462875366e-02 -3.246691226959228516e-01 -2.332566827535629272e-01 -1.023950427770614624e-01 -1.634490191936492920e-01 1.170299649238586426e-01 1.061372682452201843e-01 9.508420526981353760e-02 2.801715731620788574e-01 -3.468124270439147949e-01 -5.808694288134574890e-02 4.454923048615455627e-02 -1.241213604807853699e-01 1.661336570978164673e-01 -3.796761110424995422e-02 1.073517575860023499e-01 -7.334723323583602905e-02 9.357333928346633911e-02 4.156839102506637573e-02 -1.321249455213546753e-01 -3.707956671714782715e-01 -5.858551338315010071e-02 7.636451721191406250e-02
-8.834598213434219360e-02 -8.203872479498386383e-03 -1.544643491506576538e-01 1.857997328042984009e-01 1.989532858133316040e-01 2.331977635622024536e-01 2.808538079261779785e-01 9.928256273269653320e-03 9.796298295259475708e-02 1.063348129391670227e-01 -2.040854096412658691e-01 -4.867074638605117798e-02 -2.671425044536590576e-02 -4.424933493137359619e-01 1.169980913400650024e-01 -1.527767479419708252e-01 -1.168899983167648315e-02 -2.066425532102584839e-01 -2.183966785669326782e-01 9.969750791788101196e-02 3.669603168964385986e-02 -3.619096875190734863e-01 2.629038691520690918e-01 -6.548326462507247925e-02 5.827269330620765686e-02 6.021052598953247070e-02 -1.518846750259399414e-01 1.806295812129974365e-01 -5.721675232052803040e-02 8.897169493138790131e-03 -1.205197125673294067e-01 -2.748415172100067139e-01
-7.145738601684570312e-02 1.910920143127441406e-01 -8.796080946922302246e-02 1.635315567255020142e-01 1.740913987159729004e-01 2.169345133006572723e-02 1.169859617948532104e-01 -8.601254969835281372e-02 5.949711427092552185e-02 -2.127567082643508911e-01 1.772852055728435516e-02 -8.000728487968444824e-02 5.170000344514846802e-02 -4.724614918231964111e-01 -1.217711865901947021e-01 2.295936793088912964e-01 7.465095818042755127e-02 1.459874361753463745e-01 4.515816271305084229e-02 6.793935596942901611e-02 1.537729799747467041e-01 -4.861498624086380005e-02 4.925702884793281555e-02 -2.515603005886077881e-01 1.677180826663970947e-01 -1.994383931159973145e-01 1.545116007328033447e-01 2.030649483203887939e-01 -1.957181543111801147e-01 -1.983331441879272461e-01 2.016687840223312378e-01 -3.827481269836425781e-01
3.733415007591247559e-01 2.558020651340484619e-01 -1.760282814502716064e-01 -4.079309105873107910e-02 9.215511381626129150e-03 -8.959702402353286743e-02 2.016703039407730103e-01 -3.729939088225364685e-02 -5.800655856728553772e-02 -9.842687845230102539e-02 -1.610637009143829346e-01 -6.644414365291595459e-02 8.535876125097274780e-02 -1.581177860498428345e-01 3.481561318039894104e-02 -1.920111626386642456e-01 1.851340830326080322e-01 2.787650525569915771e-01 -7.075437158346176147e-02 -5.587417632341384888e-02 -1.016697585582733154e-01 -1.484024375677108765e-01 2.163730561733245850e-01 -2.158439755439758301e-01 -1.143395230174064636e-01 2.760972455143928528e-02 -3.679489791393280029e-01 2.217620909214019775e-01 2.056615054607391357e-02 -2.507546246051788330e-01 -1.788514554500579834e-01 -2.429244518280029297e-01
4.640111327171325684e-02 1.246295217424631119e-02 -1.393510699272155762e-01 1.224840134382247925e-01 2.201687544584274292e-01 1.233107894659042358e-01 1.799661964178085327e-01 -4.747729003429412842e-02 7.227121293544769287e-02 -4.010526463389396667e-03 -1.879073977470397949e-01 -1.528391093015670776e-01 -1.417923867702484131e-01 -4.490646123886108398e-01 -6.275258213281631470e-02 -1.839194297790527344e-01 2.233296632766723633e-01 1.514171659946441650e-01 -3.056445121765136719e-01 -1.837806850671768188e-01 2.916128933429718018e-01 -1.520031839609146118e-01 5.829348042607307434e-02 -2.191503494977951050e-01 -2.450422570109367371e-02 1.741216778755187988e-01 2.735341191291809082e-01 1.706532388925552368e-01 -1.290129125118255615e-01 1.295731961727142334e-02 -2.471336722373962402e-02 1.722256094217300415e-01
1.527691539376974106e-02 2.056306451559066772e-01 -2.053906582295894623e-02 3.629325032234191895e-01 3.811278641223907471e-01 -1.297305673360824585e-01 2.742373943328857422e-01 -4.863544926047325134e-02 -9.364750981330871582e-02 2.284442335367202759e-01 -4.390687495470046997e-02 -9.293204545974731445e-02 -9.360098838806152344e-02 -3.758762180805206299e-01 4.011500999331474304e-02 -1.200725883245468140e-02 -3.030694127082824707e-01 -1.732809692621231079e-01 -1.096059232950210571e-01 -1.697126179933547974e-01 2.257754057645797729e-01 -1.420854628086090088e-01 5.232734140008687973e-03 1.352161262184381485e-02 6.600292026996612549e-02 -2.091263979673385620e-01 4.026002436876296997e-02 5.545999482274055481e-02 -1.571441590785980225e-01 2.198022045195102692e-02 -1.255680620670318604e-01 -1.859160959720611572e-01
2.763297557830810547e-01 1.943596899509429932e-01 -1.210836991667747498e-01 5.259684752672910690e-03 -1.137143000960350037e-01 -9.683733433485031128e-02 3.632512316107749939e-02 -4.195997416973114014e-01 -8.804798126220703125e-04 4.176115151494741440e-03 -1.044204160571098328e-01 -6.464258767664432526e-03 1.747075766324996948e-01 -1.633297502994537354e-01 -9.395210444927215576e-02 5.802847445011138916e-02 1.791735440492630005e-01 -3.206379711627960205e-02 6.351108849048614502e-02 4.197084531188011169e-02 -1.716012209653854370e-01 1.079276502132415771e-01 8.134935796260833740e-02 -9.133894741535186768e-02 2.049533277750015259e-01 -1.670489087700843811e-02 -4.054426550865173340e-01 2.687765955924987793e-01 -1.032848134636878967e-01 -2.168479114770889282e-01 1.148658711463212967e-02 -3.992660939693450928e-01
7.524833083152770996e-02 6.197695806622505188e-02 -2.763769961893558502e-02 8.658923208713531494e-02 -9.328769892454147339e-02 2.940891683101654053e-01 1.419829484075307846e-02 -3.071183264255523682e-01 -3.720951080322265625e-01 -1.466223001480102539e-01 -7.838546484708786011e-02 -1.070368662476539612e-02 -5.669774487614631653e-03 -4.566279053688049316e-01 1.879183501005172729e-01 2.119212746620178223e-01 8.451655507087707520e-02 -5.259073153138160706e-02 -1.841292083263397217e-01 -1.446128338575363159e-01 1.248290389776229858e-01 4.605796933174133301e-02 2.529132068157196045e-01 -3.456081822514533997e-02 -1.673479676246643066e-01 -1.744225919246673584e-01 6.118995696306228638e-02 2.833503484725952148e-01 1.101417168974876404e-01 -1.860528886318206787e-01 2.646222151815891266e-02 -6.928569171577692032e-03
2.375352531671524048e-01 4.544086456298828125e-01 -2.261416465044021606e-01 9.473725408315658569e-02 1.709678024053573608e-01 8.081968873739242554e-02 1.132684051990509033e-01 -1.851134598255157471e-01 8.653865754604339600e-02 -1.397936418652534485e-02 -1.591701507568359375e-01 -1.012868508696556091e-01 -1.498613208532333374e-01 -3.492860496044158936e-01 4.439444839954376221e-02 2.004702389240264893e-01 9.183333814144134521e-02 1.240665391087532043e-01 -3.657212257385253906e-01 2.144941594451665878e-03 -1.656564772129058838e-01 -1.717472970485687256e-01 1.355966478586196899e-01 -1.797880977392196655e-01 -2.047689259052276611e-01 -1.664920896291732788e-02 2.799062058329582214e-02 9.427749365568161011e-02 6.704390048980712891e-02 -2.132745645940303802e-02 -1.952822059392929077e-01 6.342998147010803223e-02
2.892101407051086426e-01 1.464050859212875366e-01 -2.165295779705047607e-01 -1.717313975095748901e-01 -4.583618789911270142e-02 -8.633551746606826782e-02 2.582800388336181641e-01 -1.502075046300888062e-01 -1.680995076894760132e-01 -2.981787361204624176e-02 -2.261686176061630249e-01 -2.032064050436019897e-01 4.224585741758346558e-02 -2.561790645122528076e-01 -3.064815700054168701e-02 1.795513927936553955e-01 6.903147697448730469e-02 2.157083302736282349e-01 1.189726442098617554e-01 -6.740419566631317139e-02 -1.051418036222457886e-01 -1.351691782474517822e-01 1.720941513776779175e-01 -1.292817592620849609e-01 -1.312398314476013184e-01 -1.886219345033168793e-02 -3.137744367122650146e-01 2.335378974676132202e-01 1.930913305841386318e-03 -3.023175895214080811e-01 -2.037441432476043701e-01 -2.200097739696502686e-01
-6.262178719043731689e-02 2.934449613094329834e-01 -1.311985999345779419e-01 -1.258042603731155396e-01 7.841523736715316772e-02 -6.651518493890762329e-02 1.737614907324314117e-02 -3.101540207862854004e-01 1.076162829995155334e-01 -2.841517329216003418e-01 -4.605877399444580078e-02 -3.274134360253810883e-03 -2.125728428363800049e-01 -5.121413469314575195e-01 -4.949720576405525208e-02 -6.340525299310684204e-02 2.574122250080108643e-01 1.942708343267440796e-01 -1.744420081377029419e-01 9.729228913784027100e-03 1.862359791994094849e-01 3.752036485821008682e-03 3.100307658314704895e-02 -1.071017384529113770e-01 9.834152460098266602e-02 -3.874750062823295593e-02 1.375420242547988892e-01 3.070602715015411377e-01 5.132136121392250061e-02 -7.895027846097946167e-02 -2.765285223722457886e-02 -2.139895856380462646e-01
-1.237984299659729004e-01 5.462435260415077209e-02 -1.463863719254732132e-02 2.324682176113128662e-01 2.538171708583831787e-01 -1.000830754637718201e-01 1.983294636011123657e-01 -3.836938738822937012e-02 4.743491485714912415e-02 -1.808063834905624390e-01 -3.918432071805000305e-02 -1.931561976671218872e-01 -2.589164674282073975e-02 -4.615204334259033203e-01 -2.546942830085754395e-01 1.440380811691284180e-01 2.689852714538574219e-01 2.634120360016822815e-02 -1.468428876250982285e-02 7.810554653406143188e-02 1.897410117089748383e-02 -1.775079220533370972e-02 5.216056108474731445e-02 -1.275465041399002075e-01 6.204865500330924988e-02 -2.546669840812683105e-01 6.797216832637786865e-02 3.844599127769470215e-01 -1.731889545917510986e-01 -1.720752418041229248e-01 1.735370904207229614e-01 -1.709762662649154663e-01
1.042149141430854797e-01 -1.113513577729463577e-02 -1.030755713582038879e-01 2.340007424354553223e-01 1.983572095632553101e-01 2.365769147872924805e-01 6.423890590667724609e-02 -3.769093453884124756e-01 -1.876828670501708984e-01 3.226994276046752930e-01 9.124668315052986145e-03 -1.861427873373031616e-01 4.454707354307174683e-02 -2.273857444524765015e-01 2.976413965225219727e-01 1.239906176924705505e-01 -5.696470662951469421e-02 2.172942832112312317e-02 -3.020338416099548340e-01 2.534998655319213867e-01 -8.513571321964263916e-02 -8.890940994024276733e-02 2.995304949581623077e-02 -1.712145507335662842e-01 9.061481803655624390e-02 -2.630985081195831299e-01 -1.758255064487457275e-02 2.094675451517105103e-01 1.260952055454254150e-01 -4.442337527871131897e-02 5.303701851516962051e-03 -7.937373965978622437e-02
9.219244867563247681e-02 2.259299010038375854e-01 -1.761649101972579956e-01 2.683275192975997925e-02 7.873632013797760010e-02 2.535460144281387329e-02 1.882056593894958496e-01 -1.861297041177749634e-01 -2.493703179061412811e-02 9.894723445177078247e-02 -1.137205585837364197e-01 -1.842666119337081909e-01 -3.241783007979393005e-02 -4.783096313476562500e-01 -5.465211719274520874e-02 4.216624423861503601e-02 1.899864077568054199e-01 1.040236577391624451e-01 -5.651788711547851562e-01 7.449435442686080933e-02 -7.628806680440902710e-02 -1.318880766630172729e-01 1.635903418064117432e-01 -5.700436304323375225e-04 -1.292481720447540283e-01 -7.609196752309799194e-02 -3.281905874609947205e-02 7.221911102533340454e-02 1.141011714935302734e-01 -2.024144679307937622e-01 -1.100810915231704712e-01 1.521004140377044678e-01
-1.935018151998519897e-01 2.632047832012176514e-01 -1.176407113671302795e-01 -1.445676106959581375e-02 2.015935629606246948e-02 9.710186719894409180e-02 3.604388535022735596e-01 -3.424583971500396729e-01 1.826190352439880371e-01 1.428614407777786255e-01 4.997580498456954956e-02 -1.682980507612228394e-01 1.114868372678756714e-01 -2.426342070102691650e-01 2.737576067447662354e-01 1.085069924592971802e-01 -4.414714127779006958e-02 -8.695089071989059448e-02 -2.492394149303436279e-01 3.068556077778339386e-02 8.272127807140350342e-02 -9.064801782369613647e-02 9.022413752973079681e-03 -1.952187269926071167e-01 -2.167936563491821289e-01 -8.164874464273452759e-02 -1.019407659769058228e-01 1.167237851768732071e-02 1.392561346292495728e-01 -2.044956088066101074e-01 -2.239358872175216675e-01 -2.796949148178100586e-01
1.639958918094635010e-01 -5.656554549932479858e-02 -7.397779077291488647e-02 3.993787989020347595e-02 1.537860333919525146e-01 4.568180739879608154e-01 3.184130415320396423e-02 -1.292553842067718506e-01 -3.556084036827087402e-01 5.839888751506805420e-02 -2.153607010841369629e-01 1.411766856908798218e-01 8.489803411066532135e-03 -1.016793251037597656e-01 -4.718564823269844055e-02 2.755276300013065338e-02 2.524329423904418945e-01 6.993244588375091553e-02 -7.008977234363555908e-02 2.611354589462280273e-01 8.010748773813247681e-02 -5.727972835302352905e-02 2.043516142293810844e-03 -2.379582822322845459e-01 -2.773064002394676208e-02 -2.889145314693450928e-01 -3.003655076026916504e-01 1.997689604759216309e-01 -1.497124284505844116e-01 -1.596932113170623779e-01 2.039019949734210968e-03 -1.813221573829650879e-01
-3.954320773482322693e-02 2.396138608455657959e-01 -5.967669934034347534e-02 1.297093275934457779e-02 -6.241993233561515808e-02 7.975377887487411499e-02 2.378529757261276245e-01 -1.717758923768997192e-01 9.555594623088836670e-02 -2.324633300304412842e-01 -2.050026953220367432e-01 -8.685977011919021606e-02 -2.312839217483997345e-02 -5.168128013610839844e-01 -2.214791253209114075e-02 3.968044184148311615e-04 -8.328597247600555420e-02 2.373809367418289185e-01 -7.172396779060363770e-02 -9.560836106538772583e-02 1.343148350715637207e-01 1.324973851442337036e-01 4.224775359034538269e-02 -2.361251562833786011e-01 1.662668436765670776e-01 -2.987683117389678955e-01 1.589289493858814240e-02 2.784917354583740234e-01 2.688066661357879639e-01 -1.213399991393089294e-01 -5.155854299664497375e-02 -7.091242820024490356e-02
1.650637686252593994e-01 1.853992231190204620e-02 3.221935033798217773e-02 2.413620948791503906e-01 9.416354447603225708e-02 2.795827090740203857e-01 1.953058093786239624e-01 -1.697408407926559448e-01 1.208775192499160767e-01 -2.858986854553222656e-01 -1.203528717160224915e-01 -2.539165019989013672e-01 8.872150629758834839e-02 -2.753452062606811523e-01 -2.550044655799865723e-01 -1.597464829683303833e-01 -2.271357178688049316e-01 2.912883758544921875e-01 -2.656458616256713867e-01 1.091303899884223938e-01 1.089074090123176575e-01 -2.268341034650802612e-01 -9.630686789751052856e-02 -4.829059820622205734e-03 -2.941908128559589386e-02 -1.002873107790946960e-01 -2.846482023596763611e-02 7.059071958065032959e-02 -4.915955290198326111e-02 -3.045843839645385742e-01 -6.273972988128662109e-02 -4.707145318388938904e-02
1.375132948160171509e-01 2.444418966770172119e-01 -2.236077785491943359e-01 1.414888799190521240e-01 -4.925897717475891113e-02 -1.356684602797031403e-03 2.586920261383056641e-01 -2.849358916282653809e-01 -4.634097218513488770e-02 -2.256930321455001831e-01 -2.083856314420700073e-01 -1.676298081874847412e-01 -9.598678350448608398e-02 -2.990626692771911621e-01 2.780314385890960693e-01 1.235812008380889893e-01 5.065309815108776093e-03 2.921717166900634766e-01 -2.077552489936351776e-02 -9.758372604846954346e-02 -1.930295377969741821e-01 -5.147431045770645142e-02 4.632113501429557800e-03 -1.504295319318771362e-01 -7.881518453359603882e-02 -7.512512803077697754e-02 -7.872541248798370361e-02 3.528109192848205566e-01 1.385374926030635834e-02 -1.781573146581649780e-01 -2.043835520744323730e-01 1.039591878652572632e-01
3.606629371643066406e-02 -7.894174009561538696e-02 8.091716468334197998e-02 -6.755519658327102661e-02 -1.462416499853134155e-01 1.468662619590759277e-01 3.548618778586387634e-02 -8.748399466276168823e-02 -2.781191170215606689e-01 4.205755516886711121e-02 -2.675458043813705444e-02 -1.274161785840988159e-01 1.156653091311454773e-01 -4.663920104503631592e-01 1.432035863399505615e-01 -4.009480774402618408e-02 3.370714187622070312e-02 -1.889444142580032349e-01 -3.854219317436218262e-01 -1.211644560098648071e-01 -2.853127382695674896e-02 -5.774869583547115326e-03 1.698242276906967163e-01 -1.970038264989852905e-01 -2.292934358119964600e-01 -3.115190267562866211e-01 1.683261543512344360e-01 2.402774691581726074e-01 -1.547869592905044556e-01 -1.665524691343307495e-01 1.143137291073799133e-01 -1.066983342170715332e-01
-1.560400873422622681e-01 4.166460633277893066e-01 -1.765218190848827362e-02 -1.219713389873504639e-01 6.713573634624481201e-02 7.190589606761932373e-02 2.346511632204055786e-01 -3.034506738185882568e-01 -1.012482400983572006e-02 -2.633671164512634277e-01 -1.280348002910614014e-01 -2.854825556278228760e-02 -2.239708006381988525e-01 -4.888341724872589111e-01 -5.121684446930885315e-02 1.633348315954208374e-02 1.772147603332996368e-02 1.619569063186645508e-01 -1.491355523467063904e-02 5.171315371990203857e-02 -1.989680901169776917e-02 -7.171301543712615967e-02 -9.961752593517303467e-02 2.384004183113574982e-02 1.819694042205810547e-01 -1.110244449228048325e-02 8.485509455204010010e-02 3.131383359432220459e-01 1.734866350889205933e-01 -3.811700269579887390e-02 -3.897071117535233498e-03 -1.892986893653869629e-01
-1.758668422698974609e-01 1.031076833605766296e-01 1.071395948529243469e-01 2.538141049444675446e-02 -1.070553064346313477e-01 1.512940824031829834e-01 6.190175190567970276e-03 -1.263146251440048218e-01 8.567647635936737061e-02 -7.413638383150100708e-02 -1.600065082311630249e-02 1.113268211483955383e-01 -2.639822661876678467e-02 -5.101302862167358398e-01 1.531870067119598389e-01 -2.448789030313491821e-01 1.403106600046157837e-01 5.584262683987617493e-02 -1.916572451591491699e-01 -2.442470639944076538e-01 1.408657133579254150e-01 -6.127133499830961227e-03 1.765787452459335327e-01 -2.391673177480697632e-01 1.112054660916328430e-01 2.049068510532379150e-01 -1.417674571275711060e-01 4.519885778427124023e-01 -1.298933327198028564e-01 -4.029588308185338974e-03 4.717662930488586426e-02 -2.843410708010196686e-02
-1.038190871477127075e-01 -6.694809347391128540e-02 -1.151774749159812927e-01 7.230309396982192993e-02 2.297680452466011047e-02 1.358605474233627319e-01 2.532208859920501709e-01 -1.261304020881652832e-01 -1.828489750623703003e-01 1.597827821969985962e-01 -1.703690290451049805e-01 -1.428549736738204956e-01 4.788487777113914490e-02 -2.213413119316101074e-01 3.764226138591766357e-01 1.555919530801475048e-03 -7.201500982046127319e-02 1.492312829941511154e-02 -3.557581007480621338e-01 1.260031908750534058e-01 7.137601822614669800e-02 1.208042949438095093e-01 4.230545088648796082e-02 -1.556040346622467041e-01 2.262447923421859741e-01 -7.251359522342681885e-02 -2.209487110376358032e-01 1.784953027963638306e-01 2.728992998600006104e-01 -2.551424801349639893e-01 2.369477003812789917e-01 -1.986748129129409790e-01
4.128567278385162354e-01 3.488375246524810791e-01 8.988914638757705688e-02 5.889281257987022400e-02 1.283335238695144653e-01 -1.062644496560096741e-01 1.157912313938140869e-01 -1.573373973369598389e-01 2.310437336564064026e-02 8.279188722372055054e-02 -1.423093229532241821e-01 -1.394531875848770142e-01 4.277174919843673706e-02 -1.836496740579605103e-01 2.316942960023880005e-01 -4.725921154022216797e-02 2.774941325187683105e-01 1.064697876572608948e-01 -1.528947502374649048e-01 -8.787679672241210938e-02 -7.541211694478988647e-02 -2.883944809436798096e-01 2.750390209257602692e-02 -8.667561411857604980e-02 -9.949735552072525024e-02 8.905288763344287872e-03 3.252577781677246094e-01 2.524849176406860352e-01 -2.490209937095642090e-01 5.564808472990989685e-02 5.970026552677154541e-02 -1.645336747169494629e-01
2.285051047801971436e-01 1.707160323858261108e-01 -2.830296158790588379e-01 -1.368008852005004883e-01 1.208268105983734131e-01 -1.952531002461910248e-02 3.408505022525787354e-01 -2.122548073530197144e-01 -9.827522560954093933e-03 -2.268143743276596069e-01 -1.289574354887008667e-01 -1.528468281030654907e-01 -1.240166053175926208e-01 -3.941146731376647949e-01 -7.518101949244737625e-03 9.501536376774311066e-03 1.893242597579956055e-01 2.162927240133285522e-01 1.332192309200763702e-02 -8.254586160182952881e-02 5.646284669637680054e-02 4.667896404862403870e-02 1.574727743864059448e-01 -7.147581875324249268e-02 -1.022446751594543457e-01 6.842977553606033325e-02 -4.434116929769515991e-02 2.883327007293701172e-01 -3.566201031208038330e-02 -2.823848426342010498e-01 -2.681381702423095703e-01 -5.641096830368041992e-02
2.123109698295593262e-01 -1.892411261796951294e-01 -2.758027017116546631e-01 2.137344479560852051e-01 2.460918575525283813e-01 5.828379187732934952e-03 2.111086696386337280e-01 -6.687166541814804077e-02 1.549027413129806519e-01 -8.617560565471649170e-02 -2.149583995342254639e-01 -7.100266963243484497e-02 9.735435992479324341e-02 -3.711143434047698975e-01 -2.906708419322967529e-01 3.379736840724945068e-02 1.920390129089355469e-02 1.493878513574600220e-01 -1.496320068836212158e-01 -4.386910051107406616e-02 8.580369502305984497e-02 -5.237115547060966492e-02 -2.494980022311210632e-02 1.152337118983268738e-01 1.272712647914886475e-01 8.470716327428817749e-02 -3.585581108927726746e-02 3.148525655269622803e-01 1.354557573795318604e-01 -1.723659634590148926e-01 -6.430356204509735107e-02 -3.538827002048492432e-01
-8.921181783080101013e-03 3.131701946258544922e-01 2.184725552797317505e-01 1.542252451181411743e-01 1.875345557928085327e-01 -3.760967031121253967e-02 -1.454492807388305664e-01 -4.702043831348419189e-01 -1.665358394384384155e-01 1.140382140874862671e-01 -1.375122666358947754e-01 -1.188155189156532288e-01 -1.471043229103088379e-01 -3.599836230278015137e-01 1.320064365863800049e-01 1.872271858155727386e-02 -1.063314825296401978e-01 6.488371640443801880e-02 1.794745959341526031e-02 1.240047365427017212e-01 -5.438381806015968323e-02 -3.529593050479888916e-01 4.952407255768775940e-02 -2.335496060550212860e-02 -2.135439217090606689e-01 -1.371447741985321045e-01 5.841189995408058167e-02 2.326001673936843872e-01 8.325795084238052368e-02 1.152213942259550095e-02 8.874463289976119995e-02 1.005569323897361755e-01
1.544615179300308228e-01 -5.885568633675575256e-02 -1.335051655769348145e-01 -2.161999940872192383e-01 3.193613886833190918e-01 1.761612854897975922e-02 1.304962299764156342e-02 -1.136785745620727539e-01 -1.203503087162971497e-01 5.793169513344764709e-02 1.404427736997604370e-01 -3.274029865860939026e-02 -1.014891918748617172e-02 -2.242132127285003662e-01 1.463974267244338989e-01 1.055168285965919495e-01 -3.116985969245433807e-02 -2.572619915008544922e-02 -4.925072193145751953e-01 8.948796987533569336e-02 2.254185676574707031e-01 -2.121293544769287109e-01 1.415031850337982178e-01 6.160867586731910706e-02 2.737232297658920288e-02 -3.866396546363830566e-01 1.068275421857833862e-01 1.014894396066665649e-01 -2.389318048954010010e-01 -1.561860460788011551e-02 -1.332252770662307739e-01 -2.286273688077926636e-01
1.450660228729248047e-01 2.196268290281295776e-01 -3.106646239757537842e-01 8.097344636917114258e-02 -9.761702269315719604e-03 -1.562490966171026230e-02 4.512922093272209167e-02 -5.342287197709083557e-02 -1.844979524612426758e-01 -3.175006806850433350e-01 -3.115975260734558105e-01 -7.760127633810043335e-02 -5.336545035243034363e-02 -4.877633750438690186e-01 1.313075125217437744e-01 -1.521071195602416992e-01 -1.287191510200500488e-01 1.563684195280075073e-01 1.429794449359178543e-02 -2.418865822255611420e-02 -7.925084978342056274e-02 7.325918972492218018e-02 -1.234309077262878418e-01 -1.016701683402061462e-01 -1.652299463748931885e-01 -1.701741963624954224e-01 -1.156893298029899597e-01 1.742090135812759399e-01 1.842422932386398315e-01 -2.688282430171966553e-01 1.210791394114494324e-01 -5.851628631353378296e-02
3.582245856523513794e-02 -4.738206788897514343e-02 1.310122013092041016e-01 1.171118617057800293e-01 -9.062293171882629395e-02 -1.707002520561218262e-01 -1.341531276702880859e-01 -2.705534994602203369e-01 1.885252445936203003e-01 -2.953400611877441406e-01 -4.034878015518188477e-01 -2.231863886117935181e-02 1.640319451689720154e-02 -2.336345314979553223e-01 -1.605653017759323120e-01 -4.365173634141683578e-03 -9.553440660238265991e-02 -1.227293834090232849e-01 -2.051703184843063354e-01 -1.300127506256103516e-01 3.491725772619247437e-02 -7.077983021736145020e-02 6.697951257228851318e-02 -6.833798717707395554e-03 -2.568514645099639893e-01 -1.434078216552734375e-01 2.318014949560165405e-02 4.414815008640289307e-01 -1.911776363849639893e-01 -1.192727759480476379e-01 1.026436127722263336e-02 -2.085931897163391113e-01
-2.985358610749244690e-02 7.224950194358825684e-02 -5.749556049704551697e-02 1.080514937639236450e-01 9.105980396270751953e-03 -7.075594365596771240e-02 5.165516957640647888e-02 -1.132881119847297668e-01 -5.968584492802619934e-02 -5.232809856534004211e-02 -1.850106120109558105e-01 -1.037507280707359314e-01 1.997989974915981293e-02 -3.133718371391296387e-01 -7.881081849336624146e-02 4.858095198869705200e-02 -1.631551831960678101e-01 2.090718150138854980e-01 -1.017300486564636230e-01 8.529056608676910400e-02 1.649504005908966064e-01 -1.877694949507713318e-02 9.848727285861968994e-02 -2.183765769004821777e-01 5.441881418228149414e-01 -1.014522016048431396e-01 -2.558535635471343994e-01 3.684389889240264893e-01 1.600797623395919800e-01 -4.815599322319030762e-02 -2.889917232096195221e-03 -3.022452890872955322e-01
2.452745661139488220e-02 1.830164492130279541e-01 -1.678770631551742554e-01 3.061066269874572754e-01 1.662968099117279053e-01 1.192931756377220154e-01 1.039986908435821533e-01 -2.123824208974838257e-01 4.195563495159149170e-02 1.592639982700347900e-01 -3.078394830226898193e-01 2.667624130845069885e-02 1.924349181354045868e-02 1.813484914600849152e-02 -6.741558015346527100e-02 -1.061716303229331970e-01 4.821774736046791077e-02 2.698893547058105469e-01 4.010199382901191711e-02 -5.442916229367256165e-02 -1.130963861942291260e-01 -2.177653014659881592e-01 -3.874815627932548523e-02 -2.555178701877593994e-01 -7.206923514604568481e-02 -2.871911227703094482e-02 -3.810504674911499023e-01 2.502481043338775635e-01 -2.404943257570266724e-01 -2.995535731315612793e-01 1.732135564088821411e-01 -9.454540908336639404e-02
-1.007792055606842041e-01 9.669987112283706665e-02 3.832447528839111328e-02 1.660895347595214844e-01 2.218105643987655640e-01 -1.100982800126075745e-01 8.699146658182144165e-02 -1.539552062749862671e-01 3.790812566876411438e-02 -2.388607263565063477e-01 -3.587250038981437683e-02 -8.616016805171966553e-02 1.007796600461006165e-01 -4.191632866859436035e-01 -1.827390342950820923e-01 1.650294661521911621e-01 4.084677994251251221e-02 8.601088821887969971e-02 1.058166250586509705e-01 1.588284075260162354e-01 8.664547652006149292e-02 -4.774528369307518005e-02 1.484702080488204956e-01 -2.525494098663330078e-01 6.359141319990158081e-02 -2.402649968862533569e-01 3.470052033662796021e-02 2.324013411998748779e-01 -2.269573658704757690e-01 -3.317887783050537109e-01 1.870439499616622925e-01 -3.008261024951934814e-01
3.476974368095397949e-01 2.274620682001113892e-01 -1.351071298122406006e-01 -1.014151945710182190e-01 8.272120356559753418e-02 -7.262015342712402344e-02 2.693918049335479736e-01 -1.343398094177246094e-01 -5.380675941705703735e-02 -1.139112487435340881e-01 3.414662182331085205e-02 -1.632683873176574707e-01 1.853355392813682556e-02 -2.970242798328399658e-01 7.457790430635213852e-03 -1.359184384346008301e-01 1.122510135173797607e-01 2.680656015872955322e-01 8.734223991632461548e-02 -8.894451707601547241e-02 8.046089857816696167e-02 -2.289686799049377441e-01 1.346735060214996338e-01 -1.640696376562118530e-01 -1.531713604927062988e-01 1.864873804152011871e-02 -3.440701663494110107e-01 2.989181876182556152e-01 4.846468195319175720e-02 -1.939598470926284790e-01 -2.436285167932510376e-01 -1.023607626557350159e-01
-6.855464726686477661e-02 5.981601402163505554e-02 -1.168095991015434265e-01 -7.252802699804306030e-02 2.563341557979583740e-01 1.140810400247573853e-01 7.851658016443252563e-02 -1.049213781952857971e-01 -8.315496146678924561e-02 -1.928473412990570068e-01 1.555003821849822998e-01 3.158954083919525146e-01 3.928504139184951782e-02 -4.031777083873748779e-01 2.013093382120132446e-01 3.154640784487128258e-03 4.471398517489433289e-02 -1.658482700586318970e-01 -1.857167482376098633e-01 -2.742199897766113281e-01 -6.838594377040863037e-02 -1.381914019584655762e-01 -1.734819449484348297e-02 4.988858848810195923e-02 3.445868194103240967e-01 -1.245200932025909424e-01 -1.576859503984451294e-01 3.016090393066406250e-01 5.460631102323532104e-02 -2.388247847557067871e-01 1.682414710521697998e-01 7.646979764103889465e-03
1.302250772714614868e-01 2.170038670301437378e-01 5.422866437584161758e-03 8.278341591358184814e-02 2.934820950031280518e-01 4.257183521986007690e-02 2.889027595520019531e-01 1.678323596715927124e-01 -1.200045272707939148e-01 -7.928641140460968018e-02 2.712036669254302979e-02 5.933623760938644409e-02 1.207884252071380615e-01 -2.214850932359695435e-01 1.382118910551071167e-01 -1.896444112062454224e-01 -3.202297091484069824e-01 -2.167619615793228149e-01 -2.778381109237670898e-01 -1.789965927600860596e-01 -1.459139585494995117e-02 -1.997431516647338867e-01 1.049042642116546631e-01 -1.627266705036163330e-01 3.316216170787811279e-02 -5.460822582244873047e-02 -2.663249373435974121e-01 2.783218920230865479e-01 -9.865930676460266113e-02 -1.394352614879608154e-01 -1.891524940729141235e-01 -1.790108829736709595e-01
3.977959454059600830e-01 1.755974292755126953e-01 -1.529991030693054199e-01 9.424819797277450562e-02 -1.975088119506835938e-01 -1.645056754350662231e-01 4.816620424389839172e-02 -2.531647980213165283e-01 2.173190191388130188e-02 7.915608584880828857e-02 -1.605014801025390625e-01 2.638701535761356354e-02 1.240758970379829407e-02 -2.799980640411376953e-01 -6.992424372583627701e-03 5.002791434526443481e-02 1.125561818480491638e-01 -8.610045909881591797e-02 -1.563371121883392334e-01 1.842724084854125977e-01 -6.734660267829895020e-02 -2.151939272880554199e-02 1.093936711549758911e-01 -5.999926850199699402e-02 1.191738992929458618e-01 -1.082471944391727448e-02 -4.731402397155761719e-01 1.552675068378448486e-01 -1.539970338344573975e-01 -2.844804525375366211e-01 -1.015095636248588562e-01 -2.357245683670043945e-01
8.105725795030593872e-02 8.449034392833709717e-02 -2.801887691020965576e-01 1.912357062101364136e-01 -5.374244600534439087e-02 3.763006627559661865e-02 1.990278661251068115e-01 -2.944160997867584229e-01 -2.954744398593902588e-01 -5.738158896565437317e-02 -7.226202636957168579e-02 -2.314456105232238770e-01 2.411667555570602417e-01 -1.732380837202072144e-01 1.877025812864303589e-01 -7.180901616811752319e-02 7.545126974582672119e-02 -3.890551254153251648e-02 -1.349339783191680908e-01 7.447469979524612427e-02 -2.629830539226531982e-01 2.155109681189060211e-02 3.529149666428565979e-02 -2.204850316047668457e-01 -9.058873355388641357e-02 -3.886320888996124268e-01 -1.040744855999946594e-01 1.197518408298492432e-01 1.898517608642578125e-01 -4.987306147813796997e-02 1.203557383269071579e-02 -2.985559999942779541e-01
3.239845335483551025e-01 -2.672277577221393585e-02 -1.680298894643783569e-02 1.309658288955688477e-01 -2.275108546018600464e-01 -9.241010993719100952e-02 -9.879455715417861938e-02 -1.840171217918395996e-01 -3.080364689230918884e-02 3.469984233379364014e-02 -2.609487250447273254e-02 -6.244964152574539185e-02 1.221155934035778046e-02 -4.240492284297943115e-01 8.832275122404098511e-02 1.492778658866882324e-01 7.557855546474456787e-02 5.538837239146232605e-02 -1.793906837701797485e-01 2.185077071189880371e-01 1.042734012007713318e-01 1.078011244535446167e-01 1.417198032140731812e-01 -1.185120865702629089e-01 2.726156115531921387e-01 1.246411353349685669e-01 -3.251358270645141602e-01 2.969394028186798096e-01 -1.925079226493835449e-01 -2.217554152011871338e-01 -5.012358725070953369e-02 -1.958523541688919067e-01
1.405155658721923828e-01 2.759962677955627441e-01 -2.630034089088439941e-02 2.644633948802947998e-01 6.473969668149948120e-02 3.436740338802337646e-01 3.430579304695129395e-01 -1.009207144379615784e-01 -1.401918083429336548e-01 -2.674396932125091553e-01 -1.806006580591201782e-01 -2.214667648077011108e-01 -2.599423937499523163e-02 -3.263493180274963379e-01 -1.868124753236770630e-01 -5.871580541133880615e-02 2.045874744653701782e-01 -8.552153408527374268e-02 4.974830523133277893e-02 -3.373476862907409668e-02 1.432173103094100952e-01 5.579381436109542847e-02 7.937643676996231079e-03 1.761433780193328857e-01 4.675100743770599365e-02 4.637997969985008240e-02 4.639397934079170227e-02 2.537395954132080078e-01 -1.098314896225929260e-01 -2.712587416172027588e-01 8.850375306792557240e-04 -2.982532978057861328e-02
2.321636676788330078e-01 2.411804795265197754e-01 -2.109218835830688477e-01 1.240784972906112671e-01 1.372926235198974609e-01 3.152632713317871094e-02 -2.097683213651180267e-02 -1.075462922453880310e-01 1.818020083010196686e-02 1.524537652730941772e-01 5.735484138131141663e-02 -1.896921694278717041e-01 -3.957886714488267899e-03 -1.157570108771324158e-01 2.412840425968170166e-01 -2.759537994861602783e-01 1.153806000947952271e-01 -5.708099901676177979e-02 -4.177577495574951172e-01 -1.600629538297653198e-01 1.722066663205623627e-02 -3.450067937374114990e-01 -1.491309255361557007e-01 -1.155705153942108154e-01 -5.001793801784515381e-02 -1.596893370151519775e-01 3.175816684961318970e-02 3.713063001632690430e-01 5.680749565362930298e-02 1.187729239463806152e-01 1.712037175893783569e-01 -2.025357075035572052e-02
7.960510253906250000e-02 -9.441336244344711304e-02 3.011142015457153320e-01 -1.964652724564075470e-02 -1.658384948968887329e-01 7.139355689287185669e-02 7.077001035213470459e-02 -9.598369151353836060e-02 -2.035634219646453857e-01 -2.601099200546741486e-02 -3.403078913688659668e-01 -1.047528460621833801e-01 -7.637699693441390991e-02 -3.993024230003356934e-01 1.290570944547653198e-01 -1.098889578133821487e-02 1.441612839698791504e-02 -4.209687467664480209e-03 -2.211637198925018311e-01 -1.624352782964706421e-01 -4.403945058584213257e-02 -1.666117757558822632e-01 3.293325006961822510e-01 -3.322962298989295959e-02 -7.151608914136886597e-02 -3.659978210926055908e-01 -1.792497783899307251e-01 1.748341321945190430e-01 -1.450344026088714600e-01 -1.889667659997940063e-01 -1.383356377482414246e-02 1.497826278209686279e-01
2.627399861812591553e-01 2.319477945566177368e-01 4.756017774343490601e-02 1.501633971929550171e-01 -1.139688193798065186e-01 -1.588222756981849670e-02 6.377005577087402344e-02 -1.022224798798561096e-01 -2.876523733139038086e-01 -8.602593839168548584e-02 -9.994602948427200317e-02 1.403133869171142578e-01 -2.153752446174621582e-01 -3.659599125385284424e-01 3.606938123703002930e-01 -1.498522050678730011e-02 -4.775558784604072571e-02 7.742377370595932007e-02 -1.830326169729232788e-01 4.813961684703826904e-02 -1.457826048135757446e-01 -1.323799788951873779e-01 -6.899400800466537476e-02 -3.515551984310150146e-02 -1.604412496089935303e-02 -7.840364426374435425e-02 -8.002144843339920044e-02 2.601444348692893982e-02 -4.170756340026855469e-01 -2.572671175003051758e-01 2.272573411464691162e-01 -2.202285453677177429e-03
1.253294944763183594e-01 3.237103223800659180e-01 -2.108214646577835083e-01 1.227653697133064270e-01 2.516862750053405762e-01 -1.378791034221649170e-01 -1.954976469278335571e-02 -1.557186841964721680e-01 2.642217092216014862e-02 -7.412385661154985428e-03 -3.191501200199127197e-01 -2.385549396276473999e-01 3.853887319564819336e-02 -4.300440251827239990e-01 -4.592170193791389465e-02 6.341885775327682495e-02 4.422368854284286499e-02 -2.570796990767121315e-03 -3.365772366523742676e-01 -1.224405765533447266e-01 -4.463101550936698914e-02 -1.804685741662979126e-01 5.276750400662422180e-02 6.177973747253417969e-02 -2.064696699380874634e-01 -1.887668855488300323e-02 -1.923088729381561279e-01 1.277195066213607788e-01 1.129970103502273560e-01 -1.990574896335601807e-01 -1.179075390100479126e-01 1.641707867383956909e-01
5.890897940844297409e-03 -5.369170755147933960e-02 -1.186256334185600281e-01 3.040277659893035889e-01 -4.127806425094604492e-02 2.112513929605484009e-01 8.914350531995296478e-03 1.075730938464403152e-02 -2.890780754387378693e-02 -9.793175756931304932e-02 7.733514904975891113e-02 -1.496401429176330566e-02 -6.507702916860580444e-02 -3.643158674240112305e-01 6.827098131179809570e-02 3.448662534356117249e-02 1.480101943016052246e-01 -2.069550305604934692e-01 -1.942114830017089844e-01 -3.593295514583587646e-01 1.532175093889236450e-01 -2.739103734493255615e-01 3.002206683158874512e-01 -2.982813417911529541e-01 3.690571710467338562e-02 3.142511472105979919e-02 1.030845716595649719e-01 2.946170866489410400e-01 1.101115494966506958e-01 -2.140814438462257385e-02 1.682357341051101685e-01 -1.864615380764007568e-01
3.381449356675148010e-02 -1.028621345758438110e-01 3.144918382167816162e-02 8.193936198949813843e-02 2.341806590557098389e-01 -8.258900791406631470e-02 1.840953528881072998e-01 -6.835250556468963623e-02 -2.825282812118530273e-01 -9.921671450138092041e-02 -6.090312078595161438e-02 -3.651973232626914978e-02 2.350055873394012451e-01 -2.627871632575988770e-01 3.149539232254028320e-01 -5.985338613390922546e-02 1.365918517112731934e-01 3.150837421417236328e-01 -2.725154459476470947e-01 -9.925931692123413086e-02 -5.938478559255599976e-02 -4.257430732250213623e-01 4.480078443884849548e-02 -4.061238095164299011e-02 1.612737178802490234e-01 -9.789983928203582764e-02 -1.247292160987854004e-01 1.941110342741012573e-01 -1.712453812360763550e-01 -7.962201535701751709e-02 1.696129329502582550e-02 2.080894410610198975e-01
-2.380607835948467255e-02 1.793345957994461060e-01 -1.402087956666946411e-01 4.844215884804725647e-02 9.682711958885192871e-02 -9.032167494297027588e-02 -8.532383479177951813e-03 -1.595783233642578125e-01 -5.206380039453506470e-02 6.105256080627441406e-02 -2.132165282964706421e-01 -2.546499967575073242e-01 1.492978334426879883e-01 -3.637107312679290771e-01 -8.916396647691726685e-02 1.387774199247360229e-01 -1.514580696821212769e-01 1.933592259883880615e-01 4.690198227763175964e-02 -3.216976299881935120e-02 2.308254688978195190e-01 -9.710653685033321381e-03 1.049062982201576233e-01 -9.748309105634689331e-02 3.715820312500000000e-01 -1.070910245180130005e-01 1.605451665818691254e-02 3.438613712787628174e-01 1.560034900903701782e-01 -1.133988648653030396e-01 -2.692461572587490082e-02 -4.003230631351470947e-01
1.369432061910629272e-01 1.523792445659637451e-01 -1.500596106052398682e-01 1.421609073877334595e-01 -4.042800888419151306e-02 4.210798740386962891e-01 3.014753758907318115e-01 -1.501426994800567627e-01 1.013658791780471802e-01 2.267986834049224854e-01 -2.433861792087554932e-02 -2.876049280166625977e-01 1.017500609159469604e-01 -2.742822170257568359e-01 1.863032728433609009e-01 -7.640609145164489746e-02 -1.536496877670288086e-01 2.443281747400760651e-02 -4.718659073114395142e-02 -5.873381346464157104e-02 -5.150577053427696228e-02 -2.959291636943817139e-01 3.376252204179763794e-02 -8.660524338483810425e-02 2.349518090486526489e-01 -1.168777719140052795e-01 1.621481962502002716e-02 8.585038036108016968e-02 -4.834209755063056946e-02 -1.745077781379222870e-02 -6.394691020250320435e-02 -3.738970756530761719e-01
3.152095526456832886e-02 3.704395890235900879e-01 -1.875484883785247803e-01 9.870245307683944702e-02 1.118862628936767578e-01 -8.119940757751464844e-02 1.900675334036350250e-02 -1.573964506387710571e-01 4.407992959022521973e-02 3.583401069045066833e-02 -2.051474452018737793e-01 -2.372839450836181641e-01 -5.368294194340705872e-02 -4.761867225170135498e-01 1.128138601779937744e-01 9.395363181829452515e-02 1.449573934078216553e-01 1.118055656552314758e-01 -3.570299446582794189e-01 3.859400004148483276e-02 -9.660189598798751831e-02 -2.429649829864501953e-01 1.436216980218887329e-01 -9.613778674975037575e-04 -2.043980211019515991e-01 -3.523506596684455872e-02 -4.405358806252479553e-02 6.762706488370895386e-02 1.509526073932647705e-01 -2.271132916212081909e-01 -2.100150138139724731e-01 1.841029524803161621e-02
-9.690374135971069336e-02 1.447741836309432983e-01 -1.878510788083076477e-02 1.423655897378921509e-01 1.591496020555496216e-01 -2.228737026453018188e-01 2.355119138956069946e-01 -6.108034402132034302e-02 1.042011845856904984e-02 -5.794580653309822083e-02 -4.734749719500541687e-02 -1.663337200880050659e-01 7.736228406429290771e-02 -5.069345831871032715e-01 -5.287825316190719604e-02 -2.241292037069797516e-02 1.869871616363525391e-01 5.379481613636016846e-02 1.586257070302963257e-01 3.091954290866851807e-01 1.108185499906539917e-01 -3.231588006019592285e-01 2.848675474524497986e-02 -2.814918160438537598e-01 -9.126446396112442017e-02 -2.326298058032989502e-01 -1.117775682359933853e-02 2.645552158355712891e-01 -1.407255679368972778e-01 -8.187685161828994751e-02 -2.269371598958969116e-02 -1.496528927236795425e-02
2.977504730224609375e-01 6.183809041976928711e-02 1.821212768554687500e-01 2.098086923360824585e-01 -6.440590601414442062e-03 1.520843654870986938e-01 5.243550613522529602e-02 -2.174989283084869385e-01 -1.093858033418655396e-01 1.670378893613815308e-01 -3.547356724739074707e-01 -9.242429398000240326e-03 -8.638854324817657471e-02 -6.564401090145111084e-02 1.382396966218948364e-01 3.317799866199493408e-01 -3.502050042152404785e-02 9.221483767032623291e-02 -2.185968495905399323e-02 -1.168892309069633484e-01 -1.067432910203933716e-01 -5.249343067407608032e-02 -2.877790480852127075e-02 -2.078253924846649170e-01 8.993460237979888916e-02 7.590324431657791138e-02 -1.036883369088172913e-01 3.789363503456115723e-01 -3.009206652641296387e-01 -3.167755603790283203e-01 -9.024086594581604004e-02 -3.285603225231170654e-02
-1.564929634332656860e-01 -1.085640192031860352e-01 -1.174012497067451477e-01 -1.974552683532238007e-02 -9.913580119609832764e-02 2.822202444076538086e-01 2.303888648748397827e-01 -2.765622735023498535e-01 -9.807479567825794220e-03 -2.448318302631378174e-01 -2.722203433513641357e-01 1.960788518190383911e-01 4.726709425449371338e-02 -2.563560009002685547e-01 1.422041058540344238e-01 1.035302057862281799e-01 1.907526105642318726e-01 1.986056268215179443e-01 -3.383337855339050293e-01 2.307945303618907928e-02 5.834409222006797791e-02 4.601922258734703064e-02 2.782017923891544342e-02 -2.974048256874084473e-01 -2.336134165525436401e-01 -1.400173306465148926e-01 1.030560489743947983e-02 1.177436709403991699e-01 -1.361210048198699951e-01 -2.478066384792327881e-01 -7.321465015411376953e-02 6.328360177576541901e-04
4.257744178175926208e-02 1.095887422561645508e-01 -8.043979853391647339e-02 -1.342494133859872818e-02 -5.357953533530235291e-02 1.305750608444213867e-01 4.211376607418060303e-01 -4.197957515716552734e-01 -3.469876348972320557e-01 6.532777845859527588e-02 -2.696668207645416260e-01 -3.437005355954170227e-02 8.198913931846618652e-02 -3.198504820466041565e-02 2.768630087375640869e-01 -1.512871980667114258e-01 1.480818986892700195e-01 2.390140742063522339e-01 -6.379438936710357666e-02 -7.032638788223266602e-02 7.657707482576370239e-02 -9.336207807064056396e-02 9.513302892446517944e-02 5.560683086514472961e-02 4.828514531254768372e-02 1.515322774648666382e-01 8.218998461961746216e-02 2.428340315818786621e-01 -1.147316098213195801e-01 -2.069490700960159302e-01 1.453733891248703003e-01 -1.312581598758697510e-01
-1.100209727883338928e-01 -2.809401787817478180e-02 -1.814504414796829224e-01 5.773517116904258728e-02 1.627914607524871826e-01 1.327070444822311401e-01 3.716630041599273682e-01 -2.184136360883712769e-01 1.363112330436706543e-01 -5.132861807942390442e-02 -1.146560087800025940e-01 -7.589610666036605835e-02 1.163726300001144409e-02 -3.569696843624114990e-01 1.375773549079895020e-01 9.319365769624710083e-02 -1.396358013153076172e-01 -2.282090634107589722e-01 -1.452137082815170288e-01 2.713719941675662994e-02 -1.490084677934646606e-01 -3.244074881076812744e-01 2.795892655849456787e-01 3.904078155755996704e-02 1.830100566148757935e-01 -5.298880860209465027e-02 -2.503880858421325684e-01 1.037213504314422607e-01 -2.551270835101604462e-02 -9.883757680654525757e-02 -2.191336154937744141e-01 -2.384747266769409180e-01
1.635701060295104980e-01 2.866345643997192383e-01 -5.946067348122596741e-02 -1.756696105003356934e-01 3.315962255001068115e-01 -1.004377380013465881e-02 -5.755908042192459106e-02 -9.437268972396850586e-02 -1.296737939119338989e-01 -4.980332031846046448e-02 -1.716692149639129639e-01 -1.813959777355194092e-01 1.343051493167877197e-01 -4.119205474853515625e-01 -8.981052786111831665e-02 -1.337579190731048584e-01 1.484928419813513756e-03 2.002795338630676270e-01 -1.373834758996963501e-01 -5.729533731937408447e-02 -1.004649698734283447e-01 1.579843312501907349e-01 1.647432446479797363e-01 -2.040296345949172974e-01 -3.821199061349034309e-03 -2.486202865839004517e-01 -1.405139267444610596e-01 1.845909357070922852e-01 -3.056129217147827148e-01 2.422398626804351807e-01 -7.245741039514541626e-02 2.012302400544285774e-03
1.330934762954711914e-01 -1.802128553390502930e-02 1.316404491662979126e-01 9.463226795196533203e-02 -1.449702084064483643e-01 -1.036174371838569641e-01 -3.393694385886192322e-02 -2.974133491516113281e-01 1.202162951231002808e-01 -1.102415844798088074e-01 -3.290114402770996094e-01 -1.734593138098716736e-02 -9.752552956342697144e-02 -4.849414527416229248e-01 9.777856618165969849e-02 2.556726634502410889e-01 9.808143228292465210e-02 -1.915187090635299683e-01 -1.145165786147117615e-01 -3.373207524418830872e-02 -4.942439123988151550e-02 -8.942049741744995117e-02 -2.276433706283569336e-01 1.006969735026359558e-01 -2.786026597023010254e-01 -1.557422876358032227e-01 -2.982906252145767212e-02 2.403013259172439575e-01 -1.572970300912857056e-01 -7.628481835126876831e-02 -6.686960160732269287e-02 -2.259650826454162598e-01
-7.315883040428161621e-02 7.530768215656280518e-02 -1.611109972000122070e-01 2.412020415067672729e-01 1.157758235931396484e-01 1.901292353868484497e-01 7.893613725900650024e-02 -2.184901013970375061e-02 9.988642483949661255e-02 -2.261934578418731689e-01 -8.956591039896011353e-02 -7.853887975215911865e-02 -1.460816413164138794e-01 -4.231970310211181641e-01 6.595712900161743164e-02 -2.999435663223266602e-01 4.134336709976196289e-01 1.172325480729341507e-02 7.509547285735607147e-03 -1.499899029731750488e-01 1.134385094046592712e-01 -1.739223748445510864e-01 2.757164537906646729e-01 -4.099533334374427795e-02 -1.001147404313087463e-01 -1.199614349752664566e-02 -5.780849605798721313e-02 3.285675644874572754e-01 7.855890691280364990e-02 1.266750395298004150e-01 7.158619165420532227e-02 -1.235025003552436829e-01
6.891076266765594482e-02 3.147252500057220459e-01 1.019755378365516663e-02 -9.663131088018417358e-02 2.133309096097946167e-01 -2.619879245758056641e-01 9.425930678844451904e-02 -1.013438552618026733e-01 -1.432349532842636108e-01 -7.763938605785369873e-02 -1.851070225238800049e-01 -4.746628925204277039e-02 -2.124007940292358398e-01 -5.165383815765380859e-01 -1.282745003700256348e-01 -1.708311587572097778e-01 2.815362215042114258e-01 2.637591361999511719e-01 -1.433543562889099121e-01 5.514389276504516602e-02 8.859807252883911133e-02 -5.561656318604946136e-03 -4.418661445379257202e-02 -1.948774307966232300e-01 1.251492053270339966e-01 1.101291086524724960e-02 1.698920316994190216e-02 2.139908373355865479e-01 4.708873480558395386e-02 -1.850742250680923462e-01 1.423022989183664322e-02 -1.185726299881935120e-01
-1.255560219287872314e-01 2.784910798072814941e-02 -1.951016932725906372e-01 1.420765370130538940e-01 1.996551305055618286e-01 1.165231317281723022e-01 2.347401529550552368e-01 -2.005620151758193970e-01 2.103141546249389648e-01 -3.399303555488586426e-02 -1.385632753372192383e-01 -1.022967770695686340e-01 4.301888495683670044e-02 -3.039837479591369629e-01 2.575806677341461182e-01 4.103102907538414001e-02 -1.477131843566894531e-01 -1.739266663789749146e-01 -8.176864683628082275e-02 1.162027791142463684e-01 -1.459952890872955322e-01 -3.274002671241760254e-01 1.349339038133621216e-01 2.536400593817234039e-02 2.563166022300720215e-01 1.420423239469528198e-01 -2.122767567634582520e-01 1.795266270637512207e-01 -2.647956274449825287e-02 -1.870503872632980347e-01 -2.556391060352325439e-01 -2.351191639900207520e-01
-4.698076099157333374e-02 1.052789762616157532e-01 -1.195277571678161621e-01 -2.028048411011695862e-02 1.964226514101028442e-01 2.299635708332061768e-01 1.955033987760543823e-01 -1.839041411876678467e-01 -2.265472523868083954e-02 -1.336138099431991577e-01 1.252092570066452026e-01 -1.427777260541915894e-01 1.381806284189224243e-02 -2.419106662273406982e-01 1.141081154346466064e-01 1.947013586759567261e-01 2.053194344043731689e-01 3.087643086910247803e-01 -3.424129486083984375e-01 4.790330305695533752e-02 -4.192037880420684814e-02 -2.638480961322784424e-01 -1.338345110416412354e-01 -1.865795850753784180e-01 -2.062501311302185059e-01 -1.694962829351425171e-01 -1.841704696416854858e-01 5.876733735203742981e-02 2.132702171802520752e-01 -2.427150309085845947e-01 -2.935349382460117340e-02 -2.222776263952255249e-01
-1.451141834259033203e-01 1.734784990549087524e-01 3.854658082127571106e-02 -2.842837013304233551e-02 3.052203655242919922e-01 -2.932545542716979980e-01 -3.956344723701477051e-02 -2.444634288549423218e-01 -4.864984005689620972e-02 1.569869518280029297e-01 5.686068907380104065e-02 -5.965015664696693420e-02 3.084828704595565796e-02 -2.161204665899276733e-01 1.262565106153488159e-01 2.300092577934265137e-02 -1.206089258193969727e-01 -1.454375088214874268e-01 -2.904762923717498779e-01 -1.857893615961074829e-01 8.913228660821914673e-02 -1.786698400974273682e-01 -5.524786561727523804e-02 -8.397299051284790039e-02 2.006876170635223389e-01 -3.660364747047424316e-01 -9.267605841159820557e-02 1.245811954140663147e-01 -2.451668679714202881e-01 -6.010793731547892094e-04 -1.247530952095985413e-01 -3.599073290824890137e-01
2.900113761425018311e-01 1.283081620931625366e-01 4.057453200221061707e-02 -2.028125077486038208e-01 1.814882457256317139e-01 -1.470379531383514404e-02 -2.374803833663463593e-02 -1.762576252222061157e-01 8.829470723867416382e-02 1.617673486471176147e-01 -7.091260701417922974e-02 -2.998127341270446777e-01 -2.698312699794769287e-02 -3.162719011306762695e-01 5.358813330531120300e-02 -7.173113524913787842e-02 2.414451241493225098e-01 4.201501905918121338e-01 -8.212133496999740601e-02 3.615707857534289360e-03 -2.431937260553240776e-03 -1.411646008491516113e-01 9.469820559024810791e-02 -1.965649425983428955e-02 3.969880193471908569e-02 -2.284564077854156494e-02 8.794895559549331665e-02 4.321944415569305420e-01 -2.693729400634765625e-01 8.653067052364349365e-02 3.248780034482479095e-03 -8.161564171314239502e-02
1.036868244409561157e-01 2.798320055007934570e-01 -1.009862646460533142e-01 4.775301739573478699e-02 -6.318771094083786011e-02 -1.020450741052627563e-01 5.706825479865074158e-02 -4.611800611019134521e-01 3.110433220863342285e-01 -1.190164238214492798e-01 -2.857163846492767334e-01 -1.172682568430900574e-01 -1.905670017004013062e-01 -3.554687798023223877e-01 -4.152078181505203247e-02 1.833490282297134399e-01 2.468975633382797241e-01 -1.374974288046360016e-02 -3.277492225170135498e-01 7.674596458673477173e-02 -6.755554932169616222e-04 -3.134620934724807739e-02 -5.560303106904029846e-02 -1.409587115049362183e-01 2.315456978976726532e-02 5.147997289896011353e-02 -1.737137511372566223e-02 1.897711753845214844e-01 1.623032242059707642e-02 -1.473339647054672241e-01 -2.802926115691661835e-02 5.606318637728691101e-02
7.546788454055786133e-02 8.676467090845108032e-02 -5.845587328076362610e-02 4.597184062004089355e-02 -7.465357333421707153e-02 7.912905514240264893e-02 2.209946066141128540e-01 -5.414763465523719788e-02 -8.942399173974990845e-02 2.039009630680084229e-01 9.664169698953628540e-02 -1.209512054920196533e-01 2.732843160629272461e-02 -3.840386122465133667e-02 2.872588932514190674e-01 3.104788064956665039e-02 -1.123510021716356277e-02 -1.135432496666908264e-01 -3.645891249179840088e-01 -2.023572325706481934e-01 1.986016482114791870e-01 -1.707516163587570190e-01 -1.516919024288654327e-02 -9.549256414175033569e-02 4.820062592625617981e-02 -2.837431430816650391e-01 9.339165873825550079e-03 4.774469137191772461e-01 -1.267863065004348755e-01 2.204349637031555176e-02 -1.326953768730163574e-01 -3.853722214698791504e-01
3.003760576248168945e-01 -7.901275902986526489e-02 2.440583109855651855e-01 8.065091073513031006e-02 -4.415716975927352905e-02 3.368051722645759583e-02 2.006471157073974609e-01 4.807105287909507751e-02 -2.068755626678466797e-01 2.443498671054840088e-01 4.761252552270889282e-02 -3.873188048601150513e-02 -3.372017759829759598e-03 -2.410058528184890747e-01 4.014454782009124756e-02 -1.581395566463470459e-01 7.844724506139755249e-02 1.974038779735565186e-01 -1.188374161720275879e-01 -2.179719060659408569e-01 1.846833974123001099e-01 -8.186291158199310303e-02 -6.497082114219665527e-02 -3.474764525890350342e-01 7.049968093633651733e-02 -1.649598479270935059e-01 -8.053306490182876587e-02 1.657816469669342041e-01 -3.756043314933776855e-01 -1.395065188407897949e-01 5.095299333333969116e-02 -3.146533668041229248e-01
-5.466489866375923157e-02 5.148534476757049561e-02 -1.474961936473846436e-01 -1.011630520224571228e-01 -1.127351447939872742e-02 1.209228262305259705e-01 5.146010518074035645e-01 -3.390749096870422363e-01 -9.755516797304153442e-02 1.383535680361092091e-03 -1.049121543765068054e-01 -1.456125080585479736e-01 -1.089684814214706421e-01 -2.845757603645324707e-01 4.308832809329032898e-02 1.710206456482410431e-02 2.677851617336273193e-01 1.410612314939498901e-01 -2.301607728004455566e-01 -9.854151867330074310e-03 -7.159224152565002441e-02 -3.405027464032173157e-02 1.114566773176193237e-01 -2.522557973861694336e-01 -8.808977901935577393e-02 -8.581545948982238770e-02 -1.598165184259414673e-02 4.832785576581954956e-03 -1.719235032796859741e-01 -3.162980973720550537e-01 -2.313235253095626831e-01 7.461275160312652588e-02
1.006756871938705444e-01 -9.015552699565887451e-02 -7.308381795883178711e-02 8.988549560308456421e-02 -7.316478341817855835e-02 1.679744124412536621e-01 7.395017892122268677e-02 -2.610822767019271851e-02 -1.366345137357711792e-01 1.951059252023696899e-01 -5.355949327349662781e-02 -1.662251502275466919e-01 7.939651608467102051e-02 -4.070675373077392578e-01 2.565380334854125977e-01 -1.676342189311981201e-01 -1.912969648838043213e-01 -1.981525570154190063e-01 -1.949036866426467896e-01 1.061128638684749603e-02 -1.409042030572891235e-01 -9.141581505537033081e-02 5.796335637569427490e-02 -3.210521638393402100e-01 -1.113361343741416931e-01 -3.500487804412841797e-01 1.521971374750137329e-01 2.010161131620407104e-01 -4.694239702075719833e-03 -3.216713070869445801e-01 1.197367459535598755e-01 -1.024911552667617798e-01
-7.969698635861277580e-04 8.738378435373306274e-02 -2.654966413974761963e-01 1.143226847052574158e-01 -8.950830996036529541e-02 1.824112832546234131e-01 1.266626715660095215e-01 -1.310581564903259277e-01 -1.638096868991851807e-01 -1.342141926288604736e-01 9.321714192628860474e-02 -3.289566636085510254e-01 2.497970312833786011e-02 -1.369368284940719604e-01 2.925027012825012207e-01 -4.021124169230461121e-02 1.383796185255050659e-01 -7.372818887233734131e-02 -3.614846467971801758e-01 -1.537827551364898682e-01 1.573171839118003845e-02 -9.067231416702270508e-02 1.263751238584518433e-01 -4.865693673491477966e-02 -5.206269025802612305e-02 -3.189107477664947510e-01 -1.385572552680969238e-01 9.425345063209533691e-02 -1.833221167325973511e-01 -4.987256973981857300e-02 -1.755442023277282715e-01 -4.011009633541107178e-01
6.331682205200195312e-02 -1.248388215899467468e-01 1.315712928771972656e-01 2.974747121334075928e-01 3.069456815719604492e-01 5.684091895818710327e-02 1.014489457011222839e-01 6.657901406288146973e-02 -5.623671784996986389e-02 9.132075309753417969e-02 -1.541722416877746582e-01 -6.128415465354919434e-02 2.093348056077957153e-01 -1.212373450398445129e-01 2.308465391397476196e-01 3.713060542941093445e-02 -1.010463312268257141e-01 1.760572940111160278e-02 -1.074246093630790710e-01 1.087428033351898193e-01 -7.691534608602523804e-02 -3.888249099254608154e-01 1.517325192689895630e-01 -2.249962687492370605e-01 1.044130399823188782e-01 -7.538630068302154541e-02 -3.753633797168731689e-01 2.809887230396270752e-01 1.590496599674224854e-01 -6.765083968639373779e-02 9.706126898527145386e-02 -2.642981410026550293e-01
2.110803872346878052e-02 -1.174011602997779846e-01 2.234670333564281464e-02 4.541053473949432373e-01 9.181994944810867310e-02 2.464751601219177246e-01 1.499894112348556519e-01 -2.288885861635208130e-01 -9.129988402128219604e-02 1.937569975852966309e-01 -2.311293929815292358e-01 -4.553467035293579102e-02 -8.554929494857788086e-02 -3.706437945365905762e-01 2.069331556558609009e-01 -3.649925068020820618e-02 3.762680571526288986e-03 -8.690706640481948853e-02 -1.806956678628921509e-01 -2.210301458835601807e-01 -1.251394487917423248e-02 -5.323733761906623840e-02 3.235587179660797119e-01 -1.709998995065689087e-01 -6.685584783554077148e-02 -8.250571787357330322e-02 -7.376381009817123413e-02 1.481488645076751709e-01 -1.684972494840621948e-01 2.092183977365493774e-01 8.507522940635681152e-02 -2.665009163320064545e-02
-2.104000598192214966e-01 5.146189406514167786e-02 -1.113548204302787781e-01 -7.236889563500881195e-03 2.574244141578674316e-01 2.288689017295837402e-01 2.043496668338775635e-01 -1.999649703502655029e-01 1.857395842671394348e-02 -2.311669588088989258e-01 -2.575545310974121094e-01 -1.767653524875640869e-01 -1.876751482486724854e-01 -2.568295598030090332e-01 -9.548042714595794678e-02 -3.473351523280143738e-02 -6.241780519485473633e-02 1.860190480947494507e-01 -2.719070315361022949e-01 -1.367333978414535522e-01 3.180415034294128418e-01 -2.411274760961532593e-01 -3.200548468157649040e-03 -1.104826554656028748e-01 2.193719446659088135e-01 2.583104651421308517e-03 -5.575714632868766785e-02 4.699928313493728638e-02 -7.124806195497512817e-02 -3.187445700168609619e-01 -1.071274802088737488e-01 -5.595639720559120178e-02
-3.116781124845147133e-03 4.671519100666046143e-01 -1.518721878528594971e-01 -4.231635108590126038e-02 1.024250611662864685e-01 -1.311394944787025452e-02 3.446164727210998535e-02 -3.393671214580535889e-01 8.627367764711380005e-02 -2.827531695365905762e-01 -1.100689992308616638e-01 -4.675852879881858826e-02 -1.013475283980369568e-01 -4.340827763080596924e-01 -1.679468601942062378e-01 2.264284156262874603e-02 1.438167244195938110e-01 1.214654296636581421e-01 -1.059304773807525635e-01 4.573932290077209473e-02 1.243184357881546021e-01 -1.192252486944198608e-01 -1.821241527795791626e-01 -2.475292831659317017e-01 2.530545592308044434e-01 5.448287725448608398e-02 1.135294586420059204e-01 1.932906806468963623e-01 -5.012606829404830933e-02 4.972096532583236694e-02 5.195315182209014893e-02 -5.451372265815734863e-02
1.372646987438201904e-01 1.682655662298202515e-01 -1.255171447992324829e-01 1.013816893100738525e-02 2.867519557476043701e-01 2.311788797378540039e-01 1.809695363044738770e-01 2.179452031850814819e-01 -1.440276205539703369e-01 -8.389722555875778198e-02 -9.912767261266708374e-02 1.595197170972824097e-01 7.021435350179672241e-02 -3.598102927207946777e-01 7.071927189826965332e-02 -3.253645962104201317e-03 -2.300119549036026001e-01 6.381148844957351685e-02 -2.929548621177673340e-01 -4.592146351933479309e-02 -1.148999482393264771e-01 -3.241794109344482422e-01 7.561063766479492188e-02 -2.312026917934417725e-01 -8.945452421903610229e-02 -9.146735072135925293e-02 5.014896020293235779e-02 3.364544808864593506e-01 -1.344740241765975952e-01 1.997527480125427246e-01 -6.612348556518554688e-02 -4.230996221303939819e-02
6.094713509082794189e-02 2.675712481141090393e-02 -6.150613725185394287e-02 2.255903556942939758e-02 3.110871613025665283e-01 -7.458215951919555664e-02 1.871711015701293945e-01 -1.288300752639770508e-01 -5.015958473086357117e-02 3.144872486591339111e-01 -1.590427011251449585e-01 -1.578000783920288086e-01 1.069167032837867737e-01 -3.613508641719818115e-01 2.287716865539550781e-01 -1.236298754811286926e-01 -9.789223968982696533e-02 -2.086772024631500244e-01 -2.510497570037841797e-01 2.165393531322479248e-02 -1.140183582901954651e-01 -1.980339139699935913e-01 -1.669004745781421661e-02 -8.159449696540832520e-02 1.225196123123168945e-01 -3.027638234198093414e-02 7.951157540082931519e-02 4.419451355934143066e-01 1.714072525501251221e-01 9.671257436275482178e-02 1.161831542849540710e-01 -1.746259033679962158e-01
1.991582214832305908e-01 -1.089927107095718384e-01 -1.552471071481704712e-01 1.258981972932815552e-01 1.418810337781906128e-01 7.589350640773773193e-02 1.500665843486785889e-01 3.096354193985462189e-02 1.401641815900802612e-01 -1.451405286788940430e-01 -6.963156163692474365e-02 3.904578834772109985e-02 1.214561015367507935e-01 -3.110845386981964111e-01 -2.187439948320388794e-01 2.277163267135620117e-01 -2.976496331393718719e-02 1.893040239810943604e-01 -8.341208845376968384e-02 -6.700737774372100830e-02 2.546976506710052490e-01 -9.668906033039093018e-02 3.104882873594760895e-02 -1.236655637621879578e-01 3.410432115197181702e-02 -5.026542115956544876e-03 -2.838993966579437256e-01 4.746773838996887207e-01 1.923899203538894653e-01 -6.402217783033847809e-03 -8.594892919063568115e-02 -3.326076567173004150e-01
1.082654073834419250e-01 2.090704441070556641e-02 -4.171942546963691711e-02 1.136727705597877502e-01 -1.155097931623458862e-01 3.804718330502510071e-02 -7.785227894783020020e-02 -2.519437968730926514e-01 -4.858641326427459717e-02 1.178276091814041138e-01 -2.839007377624511719e-01 -1.846076399087905884e-01 -1.263073980808258057e-01 -1.914552301168441772e-01 4.111363291740417480e-01 -1.636507920920848846e-02 -9.919479489326477051e-02 -7.966795563697814941e-02 -2.704807221889495850e-01 3.741584718227386475e-02 -1.206030845642089844e-01 -2.283836603164672852e-01 2.208865582942962646e-01 -2.852847874164581299e-01 1.314780712127685547e-01 -1.754193753004074097e-01 2.662070095539093018e-01 5.840364471077919006e-02 1.430622637271881104e-01 -1.216916441917419434e-01 1.298988908529281616e-01 -2.718560397624969482e-01
4.356738179922103882e-02 -8.362589776515960693e-02 -1.225479692220687866e-01 2.394102662801742554e-01 -2.699980325996875763e-02 2.770097553730010986e-01 -2.457720600068569183e-02 -1.345926970243453979e-01 1.634591519832611084e-01 1.237571984529495239e-01 -1.326511800289154053e-01 8.083853870630264282e-03 -4.049027711153030396e-02 -4.588439762592315674e-01 8.786571770906448364e-02 -2.046621441841125488e-01 2.840529978275299072e-01 8.440226316452026367e-02 -3.200630843639373779e-01 -3.181191086769104004e-01 1.469193994998931885e-01 -6.883289664983749390e-02 1.115541532635688782e-01 -6.426627188920974731e-02 -8.616168051958084106e-03 -3.443834558129310608e-02 -5.168961361050605774e-02 3.460513651371002197e-01 -1.175027266144752502e-01 3.089723549783229828e-02 1.343644112348556519e-01 1.013088747859001160e-01
-2.802188321948051453e-02 6.496269255876541138e-02 2.310721203684806824e-02 2.114284783601760864e-02 -3.229822218418121338e-01 1.871109008789062500e-01 -5.780672654509544373e-03 -1.559356600046157837e-01 -2.855097055435180664e-01 -1.910330206155776978e-01 -4.671769961714744568e-02 1.511016339063644409e-01 8.206224441528320312e-02 -4.634765684604644775e-01 1.924788355827331543e-01 1.347408443689346313e-01 1.443252414464950562e-01 9.410293772816658020e-03 -2.535282373428344727e-01 -1.052191555500030518e-01 1.156661882996559143e-01 -5.683065578341484070e-02 2.798470854759216309e-01 -2.009922266006469727e-02 -3.874511271715164185e-02 -2.401217669248580933e-01 1.570401936769485474e-01 2.189645022153854370e-01 -3.558056196197867393e-03 -2.746407389640808105e-01 8.955726027488708496e-02 -6.119263917207717896e-02
2.183735370635986328e-01 1.968122571706771851e-01 -2.281244397163391113e-01 1.125762462615966797e-01 1.953925341367721558e-01 1.336240470409393311e-01 2.086527496576309204e-01 -1.167567744851112366e-01 -4.042665362358093262e-01 -1.223066169768571854e-02 -1.339790076017379761e-01 -2.102711200714111328e-01 -1.398384124040603638e-01 -2.187024801969528198e-01 4.667421430349349976e-02 -3.016730248928070068e-01 4.531319811940193176e-02 1.477306634187698364e-01 2.152903974056243896e-01 -1.610047221183776855e-01 -3.274551779031753540e-02 -9.755712747573852539e-02 4.872222989797592163e-02 -1.769459694623947144e-01 -2.171628773212432861e-01 -1.224940940737724304e-01 -1.059900000691413879e-01 3.103980720043182373e-01 -1.314610126428306103e-03 -1.645095050334930420e-01 7.549802958965301514e-02 -8.007619529962539673e-02
1.488680243492126465e-01 3.190456032752990723e-01 -1.249193176627159119e-01 9.059991687536239624e-02 1.154219880700111389e-01 -3.479548171162605286e-02 3.061712905764579773e-02 -3.112232871353626251e-02 -3.578588366508483887e-02 -6.221877411007881165e-04 -1.500730365514755249e-01 -4.128731489181518555e-01 -5.141692981123924255e-02 -4.591208696365356445e-01 -1.153029501438140869e-02 9.973843395709991455e-02 1.015253365039825439e-01 1.213899031281471252e-01 -4.668496847152709961e-01 1.492971628904342651e-01 -1.411943137645721436e-01 -2.242592722177505493e-01 3.380025550723075867e-02 1.865668222308158875e-02 -2.135143131017684937e-01 6.178047508001327515e-03 -8.078745007514953613e-02 5.393435433506965637e-02 1.394793298095464706e-02 -1.286975294351577759e-01 -9.309253096580505371e-02 -2.295119315385818481e-02
1.173945963382720947e-01 2.448786348104476929e-01 2.080226391553878784e-01 6.397116929292678833e-02 3.178624212741851807e-01 4.870627447962760925e-02 -1.030292436480522156e-01 -2.738208770751953125e-01 -2.210672944784164429e-01 -9.101287275552749634e-02 7.533114869147539139e-03 -1.631408035755157471e-01 -3.805097937583923340e-02 -2.084947526454925537e-01 1.975626200437545776e-01 1.603578180074691772e-01 1.893777549266815186e-01 -2.278732955455780029e-01 -1.231509521603584290e-01 -5.946983769536018372e-02 -6.823606044054031372e-02 -2.714653611183166504e-01 8.431205898523330688e-02 -6.578288972377777100e-02 -1.764903962612152100e-01 4.829845577478408813e-02 5.448653921484947205e-02 3.260453045368194580e-01 -3.989484533667564392e-02 -3.411460220813751221e-01 -1.647005826234817505e-01 -1.107400432229042053e-01
3.082404434680938721e-01 6.007547490298748016e-03 7.232517004013061523e-02 1.486631184816360474e-01 7.801280170679092407e-02 -9.025836735963821411e-02 -1.981372013688087463e-02 -2.301527410745620728e-01 1.837550848722457886e-01 -3.968643248081207275e-01 -2.513819932937622070e-01 -8.951051533222198486e-02 -1.389337051659822464e-02 -1.248082295060157776e-01 1.850540749728679657e-02 -1.796434670686721802e-01 3.220612928271293640e-02 -2.401855289936065674e-01 -1.355989724397659302e-01 -1.077538505196571350e-01 1.619182229042053223e-01 -1.777457445859909058e-01 2.312644757330417633e-02 -7.784646004438400269e-02 -1.808552294969558716e-01 -1.000432297587394714e-01 9.854556620121002197e-02 4.441339075565338135e-01 3.400486707687377930e-02 -7.544587552547454834e-02 1.188481599092483521e-01 -2.745563685894012451e-01
-2.557799778878688812e-02 1.598743796348571777e-01 -1.521401666104793549e-02 1.689595878124237061e-01 -1.117498651146888733e-01 4.414668977260589600e-01 1.703120023012161255e-02 -3.829228878021240234e-01 -1.933921128511428833e-01 -3.529530484229326248e-03 1.445506066083908081e-01 -1.453279405832290649e-01 6.981321424245834351e-02 -2.978228330612182617e-01 3.164015114307403564e-01 1.144971400499343872e-01 5.828231573104858398e-02 4.138788580894470215e-02 -1.559665501117706299e-01 -2.946322970092296600e-02 7.351396232843399048e-02 -2.552930712699890137e-01 7.338683307170867920e-02 -9.615650027990341187e-02 -2.220323830842971802e-01 -1.872543841600418091e-01 -3.912233561277389526e-02 2.439536899328231812e-01 1.312485784292221069e-01 -1.570262908935546875e-01 -3.434869647026062012e-02 -2.241265401244163513e-02
-1.219353750348091125e-01 -4.520621895790100098e-02 -5.386396124958992004e-02 7.603532075881958008e-02 -4.008761420845985413e-02 -3.976184874773025513e-02 -9.418583475053310394e-03 -2.011627554893493652e-01 -1.041172072291374207e-02 1.031977385282516479e-01 -1.178352311253547668e-01 -1.044493094086647034e-01 -2.799153700470924377e-02 -4.390085637569427490e-01 1.161314696073532104e-01 -2.909786105155944824e-01 2.080021053552627563e-01 2.338935009902343154e-04 -1.482644528150558472e-01 -4.374413192272186279e-01 9.321554005146026611e-02 -1.609328538179397583e-01 2.163239866495132446e-01 -1.125473342835903168e-02 1.075122654438018799e-01 -5.857797712087631226e-02 -1.638749539852142334e-01 3.395874500274658203e-01 -2.731182873249053955e-01 1.337598413228988647e-01 1.246140897274017334e-01 1.223631203174591064e-02
-7.175888866186141968e-02 2.393601834774017334e-01 1.089511960744857788e-01 2.372898161411285400e-01 9.495309740304946899e-02 -7.626496255397796631e-02 1.532158106565475464e-01 -1.074362918734550476e-01 1.005224511027336121e-01 -7.685144245624542236e-02 -1.333727687597274780e-01 -1.341908574104309082e-01 6.185119971632957458e-02 -3.927957713603973389e-01 -1.789451837539672852e-01 1.297201365232467651e-01 8.312425017356872559e-02 8.221609890460968018e-02 3.303336724638938904e-02 8.908052742481231689e-02 1.731821447610855103e-01 -1.516494601964950562e-01 1.765051484107971191e-01 -3.517971634864807129e-01 -2.452926011756062508e-03 -1.361470967531204224e-01 1.417545974254608154e-01 3.015273213386535645e-01 -1.432318687438964844e-01 -2.347292602062225342e-01 2.176606655120849609e-01 -2.785970866680145264e-01
2.238208651542663574e-01 2.526021301746368408e-01 -2.256710976362228394e-01 1.500780228525400162e-02 -5.543260648846626282e-02 8.330832421779632568e-02 -2.371798753738403320e-01 -2.994365096092224121e-01 -1.898650228977203369e-01 -1.353780031204223633e-01 -1.179709434509277344e-01 -1.138322427868843079e-01 9.434928745031356812e-02 -2.838685512542724609e-01 -8.725465834140777588e-02 -1.570229083299636841e-01 1.176214292645454407e-01 8.234365284442901611e-02 -1.197375804185867310e-01 -8.590447902679443359e-02 -2.533196508884429932e-01 -5.420736223459243774e-02 -1.438794136047363281e-01 -1.848495379090309143e-02 5.236277356743812561e-02 -6.895136088132858276e-02 1.604603379964828491e-01 3.120503723621368408e-01 -9.128632396459579468e-02 -4.532412290573120117e-01 2.776205167174339294e-02 1.938231475651264191e-02
1.157115176320075989e-01 2.649570405483245850e-01 -4.591922461986541748e-01 2.270398885011672974e-01 -9.387620538473129272e-02 5.153515934944152832e-02 -6.418830901384353638e-02 -1.733688563108444214e-01 -1.438630521297454834e-01 -3.023550212383270264e-01 -1.903958022594451904e-01 -5.144984275102615356e-02 1.418585702776908875e-02 -3.913537561893463135e-01 4.127984121441841125e-02 -2.522666454315185547e-01 8.957202732563018799e-02 9.753509610891342163e-02 -1.827387697994709015e-02 -1.522787362337112427e-01 -9.832784533500671387e-02 5.845331773161888123e-02 3.365907073020935059e-02 -1.603474095463752747e-02 -1.354381591081619263e-01 -1.250777840614318848e-01 -1.384485326707363129e-02 1.833711713552474976e-01 -2.801423333585262299e-02 -3.236809372901916504e-01 3.909390419721603394e-02 -9.068021923303604126e-02
8.507251739501953125e-02 3.369324654340744019e-02 2.140987105667591095e-02 1.089879497885704041e-01 1.453870087862014771e-01 1.674433052539825439e-01 3.713965043425559998e-02 -9.150303155183792114e-02 1.291249692440032959e-02 -1.342716515064239502e-01 -5.953304842114448547e-02 -1.523949056863784790e-01 -2.852425873279571533e-01 -3.432041704654693604e-01 1.045757755637168884e-01 -4.838117584586143494e-02 3.425506874918937683e-02 -2.699083387851715088e-01 -9.395162761211395264e-02 -3.342265188694000244e-01 2.971436381340026855e-01 -8.508605509996414185e-02 3.285964131355285645e-01 -6.589505076408386230e-02 1.053494513034820557e-01 7.044701278209686279e-02 -8.146105706691741943e-02 3.225858807563781738e-01 -1.243401393294334412e-01 -6.344901025295257568e-02 3.355123102664947510e-01 -4.179935902357101440e-02
1.631674356758594513e-02 4.819039255380630493e-03 1.809554919600486755e-02 -7.820696383714675903e-02 5.068802461028099060e-02 -5.126985907554626465e-02 1.162370145320892334e-01 -2.836331427097320557e-01 1.638410091400146484e-01 -3.601210415363311768e-01 4.513474926352500916e-02 -1.843268722295761108e-01 1.223952099680900574e-01 -3.204828202724456787e-01 2.745184898376464844e-01 4.005949944257736206e-02 8.742281794548034668e-02 2.235490977764129639e-01 8.072747290134429932e-02 1.075892820954322815e-01 -4.155317321419715881e-02 -1.900183707475662231e-01 2.608405426144599915e-02 1.313654035329818726e-01 1.050972640514373779e-01 -9.945284575223922729e-02 -3.855776786804199219e-02 2.773384451866149902e-01 -7.524050772190093994e-02 -3.499519526958465576e-01 -3.098294138908386230e-01 -2.279674559831619263e-01
1.344586312770843506e-01 2.185191959142684937e-01 -1.226318106055259705e-01 1.578723788261413574e-01 -1.183983460068702698e-01 -4.518663138151168823e-02 6.044381856918334961e-02 -5.028124898672103882e-02 -3.988947570323944092e-01 1.321964412927627563e-01 -1.629437133669853210e-02 -1.066163778305053711e-01 -5.484756454825401306e-02 -1.831489950418472290e-01 1.507243365049362183e-01 -1.180241256952285767e-01 2.807656824588775635e-01 7.095060497522354126e-02 -3.213340938091278076e-01 1.036493387073278427e-02 1.120408773422241211e-01 -3.688823580741882324e-01 -1.369425058364868164e-01 2.182179987430572510e-01 2.135185338556766510e-02 -1.750441491603851318e-01 8.373101800680160522e-02 2.492096871137619019e-01 -3.223214447498321533e-01 -5.799819529056549072e-02 1.010771840810775757e-03 2.910183742642402649e-02
1.016283705830574036e-01 9.270279109477996826e-02 -1.013493686914443970e-01 8.043441921472549438e-02 1.950601041316986084e-01 -1.352153271436691284e-01 3.963313996791839600e-01 -3.657206520438194275e-02 8.275351487100124359e-03 -2.137306332588195801e-01 6.606169790029525757e-02 -2.374894171953201294e-01 -1.164867635816335678e-02 -4.422804415225982666e-01 2.959748264402151108e-03 -1.188498437404632568e-01 1.618361920118331909e-01 1.694909334182739258e-01 1.566449701786041260e-01 2.301687151193618774e-01 1.909625083208084106e-01 -9.435929358005523682e-02 1.193213164806365967e-01 -3.265507519245147705e-01 -6.920199841260910034e-02 -1.803408116102218628e-01 -7.156055420637130737e-02 2.409006357192993164e-01 -7.691870629787445068e-02 -9.243043512105941772e-02 -1.364409178495407104e-01 -3.120834566652774811e-02
3.747752010822296143e-01 3.401011824607849121e-01 1.136108487844467163e-01 -1.932676285505294800e-01 8.484140783548355103e-02 1.447169482707977295e-01 5.534311383962631226e-02 -3.438737392425537109e-01 6.642315536737442017e-02 -1.437235474586486816e-01 -1.698065996170043945e-01 3.845453262329101562e-02 -1.933687478303909302e-01 -4.731446802616119385e-01 -5.825367569923400879e-02 1.044935435056686401e-01 -1.553908884525299072e-01 -4.854921251535415649e-02 2.208353206515312195e-02 -4.592110589146614075e-02 2.001551538705825806e-01 -1.310068219900131226e-01 -1.377391815185546875e-01 -1.542541086673736572e-01 -1.082581281661987305e-01 -1.149970591068267822e-01 -2.446542121469974518e-02 1.271774768829345703e-01 -3.674462065100669861e-02 -3.431919962167739868e-02 1.804690957069396973e-01 -8.547313511371612549e-02
3.700191527605056763e-02 9.949477761983871460e-02 -5.544666200876235962e-02 3.945157304406166077e-02 -1.191753894090652466e-01 2.493750154972076416e-01 1.253711283206939697e-01 -1.310413628816604614e-01 4.816894885152578354e-03 -1.034063920378684998e-01 -1.792480945587158203e-01 -6.931089609861373901e-02 3.570469096302986145e-02 -4.960613250732421875e-01 8.818481862545013428e-02 2.469310909509658813e-01 -1.318843662738800049e-01 -5.230552703142166138e-02 -1.241225972771644592e-01 1.928550563752651215e-02 2.105666995048522949e-01 6.511963158845901489e-02 -9.753844887018203735e-02 -1.150536239147186279e-01 2.318684309720993042e-01 -2.292044311761856079e-01 -8.599765598773956299e-02 3.144087791442871094e-01 4.305784702301025391e-01 -5.982298031449317932e-02 -3.210070542991161346e-03 4.792324081063270569e-02
2.477170154452323914e-02 8.760238438844680786e-02 -8.352968096733093262e-02 1.105290278792381287e-02 1.855174452066421509e-01 -9.086668491363525391e-03 3.712244704365730286e-02 8.040970191359519958e-03 -8.845529705286026001e-02 1.205269712954759598e-02 8.248449116945266724e-02 -4.241805523633956909e-02 -9.646641463041305542e-02 -2.278960496187210083e-01 1.670503169298171997e-01 -2.840190529823303223e-01 1.152607500553131104e-01 1.313812732696533203e-01 -3.834631443023681641e-01 -2.993173301219940186e-01 2.021271921694278717e-02 -5.135150551795959473e-01 4.328076541423797607e-02 -1.021023541688919067e-01 1.762958914041519165e-01 -1.892456412315368652e-01 1.245444342494010925e-01 3.626558184623718262e-01 3.395501757040619850e-03 1.254729460924863815e-02 6.598225235939025879e-02 1.583131961524486542e-02
4.083710014820098877e-01 1.763340532779693604e-01 -2.019333541393280029e-01 8.682913333177566528e-02 -2.445935755968093872e-01 -9.510697424411773682e-02 8.367267251014709473e-02 -3.238217532634735107e-01 1.425108313560485840e-01 5.046689137816429138e-02 -1.919027417898178101e-01 -1.158953830599784851e-02 -1.004157122224569321e-03 -2.735461592674255371e-01 -6.518075615167617798e-02 -4.056390374898910522e-02 8.316262066364288330e-02 3.287780657410621643e-02 -1.834627687931060791e-01 1.190365925431251526e-01 2.951114997267723083e-02 -9.874104708433151245e-02 1.585558801889419556e-01 3.418495878577232361e-02 1.632333993911743164e-01 6.622502207756042480e-02 -2.275048047304153442e-01 1.241038590669631958e-01 -1.414840221405029297e-01 -1.699726134538650513e-01 1.356286369264125824e-02 -4.387621879577636719e-01
-9.283854812383651733e-02 1.107254549860954285e-01 7.518068701028823853e-02 1.655911654233932495e-01 2.577598951756954193e-02 7.439034525305032730e-03 8.354447036981582642e-02 -1.962123513221740723e-01 2.081598788499832153e-01 3.902136906981468201e-02 6.586851552128791809e-03 2.206919044256210327e-01 3.639576584100723267e-02 -2.169724255800247192e-01 -1.429864913225173950e-01 7.381962239742279053e-02 1.013702303171157837e-01 7.498433440923690796e-02 -3.812259137630462646e-01 5.294945463538169861e-02 3.331747651100158691e-01 -2.392488904297351837e-02 -1.128360033035278320e-01 -1.608081310987472534e-01 1.552048176527023315e-01 -5.127452313899993896e-02 -1.571061760187149048e-01 3.855468928813934326e-01 8.399189449846744537e-03 -4.519587457180023193e-01 -8.671805844642221928e-04 -1.155985295772552490e-01
1.824030876159667969e-01 5.508837848901748657e-02 -2.106780372560024261e-02 2.390215173363685608e-02 1.444425582885742188e-01 6.783425062894821167e-02 -1.197662018239498138e-02 -3.238025307655334473e-01 -1.507437378168106079e-01 2.321133911609649658e-01 1.094513535499572754e-01 9.765748679637908936e-02 -2.159507870674133301e-01 -5.199744924902915955e-02 8.624193817377090454e-02 2.247152477502822876e-01 1.040582451969385147e-02 -1.885786950588226318e-01 -3.636420071125030518e-01 -7.621163129806518555e-02 1.687124520540237427e-01 -1.722068190574645996e-01 3.472162187099456787e-01 -1.450313478708267212e-01 -1.363819241523742676e-01 -1.353553831577301025e-01 -1.144494935870170593e-01 1.899999976158142090e-01 -1.129437759518623352e-01 -2.229993641376495361e-01 -6.952827423810958862e-02 -3.161762654781341553e-01
1.378716379404067993e-01 -1.994552835822105408e-02 1.492195427417755127e-01 2.604496479034423828e-02 -5.168699845671653748e-02 2.070932835340499878e-01 3.512378633022308350e-01 -1.896772384643554688e-01 -1.711139082908630371e-01 -1.178886089473962784e-02 -3.411228358745574951e-01 -2.678025662899017334e-01 -4.854476079344749451e-02 -3.707217574119567871e-01 -2.065760642290115356e-02 -7.996622473001480103e-03 7.489108294248580933e-02 1.194248571991920471e-01 -3.083866238594055176e-01 -8.870557695627212524e-02 3.066083416342735291e-03 -2.811647653579711914e-01 1.033938154578208923e-01 -1.647586375474929810e-01 -2.327490448951721191e-01 -5.481231212615966797e-02 7.841584831476211548e-02 -7.008512318134307861e-02 1.508900523185729980e-01 -2.316562980413436890e-01 -1.020945310592651367e-01 1.124148722738027573e-02
1.604018807411193848e-01 9.858794510364532471e-02 4.367004707455635071e-02 8.985069394111633301e-02 -1.498459875583648682e-01 6.986962258815765381e-02 1.639113426208496094e-01 -2.918442785739898682e-01 2.041254639625549316e-01 -2.655516266822814941e-01 -1.894778460264205933e-01 -1.260377373546361923e-02 -1.973109878599643707e-02 -2.470987141132354736e-01 -6.966306269168853760e-02 -6.531322747468948364e-02 1.367269605398178101e-01 -4.634628444910049438e-02 -2.651382088661193848e-01 2.709561288356781006e-01 1.637071371078491211e-01 -4.843716323375701904e-02 -2.552758753299713135e-01 6.880654394626617432e-02 -8.674840629100799561e-02 8.082320913672447205e-03 1.396201401948928833e-01 4.732223749160766602e-01 5.767137929797172546e-02 -2.524994611740112305e-01 7.214530557394027710e-02 -9.731184691190719604e-02
1.621517539024353027e-01 1.138420701026916504e-01 -6.908982992172241211e-02 2.559005022048950195e-01 1.260135173797607422e-01 -6.811626255512237549e-03 2.000440843403339386e-02 -9.582333266735076904e-02 3.354627173393964767e-03 -1.392793282866477966e-02 -4.335912466049194336e-01 -1.134161800146102905e-01 -7.603454589843750000e-02 -9.693856537342071533e-02 1.003767549991607666e-01 -1.023810729384422302e-01 -6.478168535977602005e-03 2.580263018608093262e-01 -8.308228850364685059e-02 2.387888878583908081e-01 -1.743650436401367188e-01 -1.731295883655548096e-01 -1.762960404157638550e-01 -3.147640964016318321e-03 -1.874881237745285034e-01 -1.096410080790519714e-01 -2.184949517250061035e-01 2.782163918018341064e-01 -1.783680915832519531e-01 -3.333175480365753174e-01 2.181251943111419678e-01 -2.082149386405944824e-01
1.181168481707572937e-01 -5.845949053764343262e-03 -1.558768600225448608e-01 1.349402964115142822e-01 -7.688547670841217041e-02 3.317485153675079346e-01 2.364398837089538574e-01 5.878765136003494263e-02 -3.892855346202850342e-02 1.616752520203590393e-02 -1.172663643956184387e-01 -3.279533684253692627e-01 5.394253879785537720e-02 -2.800919413566589355e-01 1.075283363461494446e-01 -2.459168285131454468e-01 -2.536375224590301514e-01 -6.924574729055166245e-03 -2.133537977933883667e-01 -3.182601928710937500e-02 -1.446177363395690918e-01 -4.268496930599212646e-01 -8.137049525976181030e-02 -1.356873959302902222e-01 1.346293389797210693e-01 -1.828644275665283203e-01 -4.925645887851715088e-03 1.808148771524429321e-01 7.254250347614288330e-02 2.014161273837089539e-02 4.102700576186180115e-02 -2.469926774501800537e-01
2.418830245733261108e-01 -3.033209443092346191e-01 -2.124153375625610352e-01 4.549845680594444275e-02 1.761849373579025269e-01 -4.820404574275016785e-02 1.547061800956726074e-01 -1.065922621637582779e-02 -2.810531556606292725e-01 -1.601231694221496582e-01 -2.496151179075241089e-01 1.807420998811721802e-01 2.442493885755538940e-01 -5.948013663291931152e-01 4.901999607682228088e-03 -3.840568661689758301e-02 -1.466520130634307861e-01 1.725766360759735107e-01 1.619913056492805481e-02 -9.196999669075012207e-02 4.228190332651138306e-02 -1.818002164363861084e-01 -3.763362020254135132e-02 -3.652460873126983643e-02 -5.151990801095962524e-02 -7.695204019546508789e-02 6.569311767816543579e-02 5.171728134155273438e-02 8.072271943092346191e-02 -3.483090177178382874e-02 6.873668730258941650e-02 -6.866724044084548950e-02
1.811092793941497803e-01 3.114213645458221436e-01 -1.648438125848770142e-01 -2.066982388496398926e-01 4.331032931804656982e-02 8.076419681310653687e-02 -4.199958220124244690e-02 -8.144491165876388550e-02 -3.980696201324462891e-03 -2.112599834799766541e-02 -2.080740332603454590e-01 -2.390450835227966309e-01 6.146139651536941528e-02 -1.492745280265808105e-01 2.623039782047271729e-01 -1.647534817457199097e-01 2.619549334049224854e-01 6.159792840480804443e-02 -1.498568356037139893e-01 1.349748969078063965e-01 -9.173380210995674133e-03 -2.320516258478164673e-01 7.251741737127304077e-02 -5.419900268316268921e-02 8.109550923109054565e-02 -9.298796951770782471e-02 2.582094669342041016e-01 4.387058019638061523e-01 -3.243046700954437256e-01 2.454455755650997162e-02 5.524246767163276672e-02 -4.702576622366905212e-02
-2.832879722118377686e-01 8.093242347240447998e-02 -1.484379619359970093e-01 1.428168416023254395e-01 2.431748956441879272e-01 1.274455189704895020e-01 4.453936964273452759e-02 -1.045877411961555481e-01 3.006146848201751709e-01 -2.170287370681762695e-01 -1.432259976863861084e-01 -1.028267666697502136e-01 -2.126673460006713867e-01 -1.952640861272811890e-01 1.206412613391876221e-01 -7.082563638687133789e-02 2.707203626632690430e-01 1.305872797966003418e-01 -2.928280532360076904e-01 -2.275613546371459961e-01 6.653360277414321899e-02 -2.709597349166870117e-01 2.670271992683410645e-01 -2.829522192478179932e-01 -7.455252856016159058e-02 -1.366253942251205444e-02 -6.775556504726409912e-02 1.853380054235458374e-01 -1.840460114181041718e-02 2.194535918533802032e-02 -4.678324982523918152e-02 -7.876404374837875366e-02
-5.999726802110671997e-02 1.511825025081634521e-01 1.617347598075866699e-01 -1.248434535227715969e-03 -1.769236177206039429e-01 -2.115489169955253601e-02 2.692567706108093262e-01 -1.460069119930267334e-01 -1.329508274793624878e-01 -4.808578640222549438e-02 -1.082089319825172424e-01 2.011910676956176758e-01 1.360209565609693527e-02 -4.458420872688293457e-01 1.993769109249114990e-01 -2.232300043106079102e-01 -1.542095541954040527e-01 2.859375178813934326e-01 -1.782468706369400024e-01 -2.923624515533447266e-01 1.801619678735733032e-01 -2.416276559233665466e-02 1.523410975933074951e-01 -1.143568232655525208e-01 2.137080430984497070e-01 -1.896786540746688843e-01 1.284017134457826614e-02 1.267758160829544067e-01 -3.978858888149261475e-02 8.877944201231002808e-02 -1.480446457862854004e-01 -1.992869675159454346e-01
8.493432402610778809e-02 -7.482844591140747070e-02 -9.270673245191574097e-02 8.667249977588653564e-02 1.514563709497451782e-02 1.617811918258666992e-01 1.491452455520629883e-01 -4.184135794639587402e-01 3.636602312326431274e-02 1.196046825498342514e-02 -2.582610249519348145e-01 -1.520701199769973755e-01 -3.457106351852416992e-01 -3.998972177505493164e-01 1.653345823287963867e-01 -3.577099442481994629e-01 2.077967673540115356e-01 1.087918728590011597e-01 6.870848685503005981e-02 -1.131131350994110107e-01 1.962975859642028809e-01 -4.008225724101066589e-02 -9.831838309764862061e-02 5.155386775732040405e-02 -8.073588460683822632e-02 -6.103879958391189575e-02 -4.456809163093566895e-02 1.648890078067779541e-01 9.484110772609710693e-02 1.662796922028064728e-02 -1.283403187990188599e-01 -1.766147017478942871e-01
-1.511355042457580566e-01 -1.510448604822158813e-01 -4.888684675097465515e-02 2.742775976657867432e-01 2.695536613464355469e-02 1.716869920492172241e-01 2.710480391979217529e-01 -2.616112828254699707e-01 -1.837028264999389648e-01 -1.408664882183074951e-01 2.250355901196599007e-03 -2.417958676815032959e-01 7.752257585525512695e-02 -1.232149004936218262e-01 2.498282194137573242e-01 -2.378621324896812439e-02 1.285225152969360352e-01 7.613372057676315308e-02 -2.166847139596939087e-01 -9.785222262144088745e-02 1.104189306497573853e-01 -4.551928117871284485e-02 1.727472245693206787e-01 -8.779060840606689453e-02 -1.582031995058059692e-01 -3.829950988292694092e-01 -5.928123369812965393e-03 1.467197239398956299e-01 -6.858500838279724121e-02 -6.917856633663177490e-02 -2.684722244739532471e-01 -3.207583427429199219e-01
1.458129137754440308e-01 2.738252282142639160e-01 -1.712854504585266113e-01 -1.166364252567291260e-01 1.050189286470413208e-01 -6.752334069460630417e-03 -1.760589033365249634e-01 -2.289666682481765747e-01 -2.318142950534820557e-01 -2.847879230976104736e-01 -1.847916990518569946e-01 -1.461675316095352173e-01 -8.642782270908355713e-02 -2.132013738155364990e-01 1.858490109443664551e-01 -2.137608826160430908e-01 1.138878520578145981e-02 1.040571853518486023e-01 -3.363208174705505371e-01 -2.375641465187072754e-01 -9.546935325488448143e-04 -2.091888934373855591e-01 3.604852557182312012e-01 9.084304422140121460e-02 -2.246895246207714081e-02 -2.214836180210113525e-01 -2.345990389585494995e-02 6.353536248207092285e-02 -7.306530326604843140e-02 -1.050239726901054382e-01 8.018469810485839844e-02 5.823606997728347778e-02
2.415269464254379272e-01 1.837831735610961914e-01 -2.579859495162963867e-01 2.754897177219390869e-01 1.772267743945121765e-02 3.531045615673065186e-01 1.693904697895050049e-01 -3.065828680992126465e-01 -2.600933909416198730e-01 1.457079797983169556e-01 9.665943682193756104e-02 -2.314679622650146484e-01 8.714085817337036133e-02 -7.586875557899475098e-02 1.514254659414291382e-01 -6.083071604371070862e-02 6.945091299712657928e-03 -4.511324688792228699e-02 -2.417322099208831787e-01 -1.030613929033279419e-01 3.639915958046913147e-02 -9.157120436429977417e-02 -6.807944923639297485e-02 2.474152483046054840e-02 2.447355985641479492e-01 -2.256263643503189087e-01 -2.504897676408290863e-02 1.422399282455444336e-01 -1.219245418906211853e-01 4.059342201799154282e-03 -1.045126020908355713e-01 -2.870721220970153809e-01
7.997436821460723877e-02 9.357083588838577271e-03 6.520139425992965698e-02 8.633783459663391113e-02 -2.027142047882080078e-02 1.989040225744247437e-01 1.619078367948532104e-01 -1.237072274088859558e-01 -7.462754845619201660e-02 -1.036230325698852539e-01 -2.912108600139617920e-01 3.641577810049057007e-02 -3.769266009330749512e-01 -4.022568464279174805e-01 2.807383239269256592e-01 -1.863788254559040070e-02 -5.899761989712715149e-02 1.746746599674224854e-01 -1.398914605379104614e-01 2.058082669973373413e-01 -1.666774302721023560e-01 -9.211439639329910278e-02 -1.995293945074081421e-01 -9.627844393253326416e-02 6.363332271575927734e-02 7.255565375089645386e-02 -1.936484277248382568e-01 1.876838877797126770e-02 -2.722948491573333740e-01 -9.976156800985336304e-02 1.646856218576431274e-01 -2.742024958133697510e-01
1.032879576086997986e-01 -5.856452509760856628e-02 -2.417433410882949829e-01 2.467831373214721680e-01 -7.406937330961227417e-02 4.905701056122779846e-02 4.608758166432380676e-02 -2.260815352201461792e-01 -3.837908506393432617e-01 -1.415155380964279175e-01 1.319242548197507858e-02 -1.903753727674484253e-02 -1.997310109436511993e-02 -3.560345172882080078e-01 1.523584574460983276e-01 2.373908758163452148e-01 -1.674135774374008179e-01 -3.652761876583099365e-02 -1.969341337680816650e-01 -9.002930670976638794e-02 -6.311034411191940308e-02 -1.478176414966583252e-01 -2.888426743447780609e-02 -1.850724816322326660e-01 -1.218529976904392242e-02 -1.085156872868537903e-01 1.547829508781433105e-01 4.058390855789184570e-01 2.600387930870056152e-01 -9.154406934976577759e-02 7.526054233312606812e-02 -1.068827435374259949e-01
-7.297459989786148071e-02 1.874789595603942871e-01 -2.093024700880050659e-01 6.453271210193634033e-02 1.864137873053550720e-02 1.189939826726913452e-01 3.277428448200225830e-01 -2.443574070930480957e-01 5.370185524225234985e-02 -8.300323784351348877e-02 2.252630516886711121e-02 -2.435520738363265991e-01 -4.988762363791465759e-02 -1.540647298097610474e-01 2.350478768348693848e-01 1.066165044903755188e-01 1.594178229570388794e-01 6.422352790832519531e-02 -3.235799074172973633e-01 6.028375402092933655e-02 1.683960407972335815e-01 -2.962977588176727295e-01 1.908798702061176300e-02 -1.155855134129524231e-02 -2.293786257505416870e-01 -1.495699137449264526e-01 -2.851237356662750244e-01 1.413823366165161133e-01 1.656022071838378906e-01 -1.782931685447692871e-01 -1.940955072641372681e-01 -1.995076239109039307e-01
4.362976551055908203e-02 6.215838342905044556e-02 1.582191288471221924e-01 2.052417257800698280e-03 -1.244864165782928467e-01 1.357289217412471771e-02 9.167438745498657227e-02 -5.169322714209556580e-02 -1.446673721075057983e-01 -7.473022490739822388e-02 1.734783798456192017e-01 3.629403114318847656e-01 7.115953415632247925e-02 -5.594299435615539551e-01 1.879297643899917603e-01 -1.241488084197044373e-01 -1.848122477531433105e-02 -1.873807907104492188e-01 -2.003427743911743164e-01 5.152929946780204773e-02 -1.286080628633499146e-01 -1.548396199941635132e-01 3.043421544134616852e-02 -1.699253469705581665e-01 2.302459254860877991e-02 -2.608234584331512451e-01 -1.209750119596719742e-02 3.676303327083587646e-01 5.984528735280036926e-02 -1.658098697662353516e-01 4.137683659791946411e-02 -1.192863937467336655e-02
2.193190157413482666e-01 6.174306571483612061e-02 -1.104917377233505249e-01 1.288586854934692383e-01 3.180621191859245300e-02 4.482600986957550049e-01 -1.005983948707580566e-01 -1.637786328792572021e-01 -7.885156571865081787e-02 -5.967501923441886902e-02 -2.755701541900634766e-01 2.838411331176757812e-01 -1.616875827312469482e-02 -1.683080196380615234e-01 -7.406695187091827393e-02 1.993180066347122192e-02 1.529297232627868652e-01 2.111487984657287598e-01 -2.017513662576675415e-01 2.171066403388977051e-01 1.221010927110910416e-02 -2.586795091629028320e-01 1.506498754024505615e-01 -1.866458803415298462e-01 -1.337777227163314819e-01 -2.178747206926345825e-01 -2.928155958652496338e-01 2.291595190763473511e-02 -1.261069625616073608e-01 3.072778508067131042e-02 3.984547033905982971e-02 -1.707424819469451904e-01
-6.425245851278305054e-02 2.289393246173858643e-01 -4.869877174496650696e-02 1.605200171470642090e-01 1.607252508401870728e-01 -8.081389963626861572e-02 1.311936229467391968e-01 -1.583649069070816040e-01 3.496573120355606079e-02 -7.973764091730117798e-02 -6.945905834436416626e-02 -2.186615169048309326e-01 -9.305024892091751099e-02 -4.474821686744689941e-01 -2.274839580059051514e-01 2.153993248939514160e-01 6.724230200052261353e-02 8.129734545946121216e-02 9.915902465581893921e-02 1.729938387870788574e-01 7.018116116523742676e-02 -1.774950176477432251e-01 2.961822040379047394e-02 -2.523130178451538086e-01 7.925606518983840942e-02 -1.636457294225692749e-01 3.222918137907981873e-02 2.027390152215957642e-01 -1.688168197870254517e-01 -2.443011999130249023e-01 2.336759269237518311e-01 -3.217976987361907959e-01
-2.576352655887603760e-02 2.049453705549240112e-01 -2.593422122299671173e-02 3.277556505054235458e-03 1.007808744907379150e-01 -1.531956195831298828e-01 1.120839118957519531e-01 -1.668141335248947144e-01 1.321390122175216675e-01 -1.480531841516494751e-01 -1.765017360448837280e-01 -1.736668050289154053e-01 5.919385328888893127e-02 -4.477078914642333984e-01 -1.458092331886291504e-01 8.657236397266387939e-02 -6.287311762571334839e-02 9.535546414554119110e-04 3.064848855137825012e-02 1.371098607778549194e-01 9.704837948083877563e-02 2.081230469048023224e-02 1.773334294557571411e-01 -9.813867509365081787e-02 2.326806634664535522e-01 -1.649668067693710327e-01 1.800940334796905518e-01 2.337209731340408325e-01 -6.978978216648101807e-02 -2.835705876350402832e-01 2.121078222990036011e-01 -4.194418489933013916e-01
1.235022917389869690e-01 4.551754891872406006e-01 -1.060851663351058960e-01 2.752176858484745026e-02 2.402783632278442383e-01 3.080558730289340019e-03 3.752544894814491272e-02 -8.808846771717071533e-02 1.163374334573745728e-01 -5.423421412706375122e-02 -2.384823709726333618e-01 -2.793092131614685059e-01 2.928851358592510223e-02 -3.496711552143096924e-01 -1.028837785124778748e-01 1.186251360923051834e-02 2.269515395164489746e-01 -1.509676501154899597e-02 -2.874547541141510010e-01 -1.244395375251770020e-01 -3.029596805572509766e-02 -2.746087312698364258e-01 5.271708220243453979e-02 -1.067450344562530518e-01 -6.258685141801834106e-02 -6.017531454563140869e-02 -1.531569808721542358e-01 2.702980041503906250e-01 1.438720822334289551e-01 -1.649768501520156860e-01 -3.595550358295440674e-02 1.407330036163330078e-01
3.615342825651168823e-02 1.948855966329574585e-01 -5.771166458725929260e-02 -5.612092465162277222e-02 -8.862254768610000610e-02 2.421946972608566284e-01 9.661140292882919312e-02 -2.072027474641799927e-01 -1.717849522829055786e-01 -9.519521147012710571e-02 1.592026650905609131e-01 1.376101523637771606e-01 5.051727965474128723e-02 -4.600317478179931641e-01 1.506449431180953979e-01 1.668334752321243286e-02 -1.786513626575469971e-01 -3.422186374664306641e-01 -2.005374133586883545e-01 1.063956245779991150e-01 3.054801560938358307e-02 -1.989669799804687500e-01 9.860162436962127686e-02 -2.400227785110473633e-01 -3.431335464119911194e-02 -2.314434796571731567e-01 -3.941952809691429138e-02 3.180235326290130615e-01 1.086959168314933777e-01 -1.103236228227615356e-01 1.308822929859161377e-01 9.205222874879837036e-02
1.368245482444763184e-01 1.557269841432571411e-01 -8.214451372623443604e-03 3.178161382675170898e-02 6.399030238389968872e-02 -2.078019827604293823e-02 5.149474740028381348e-01 -1.652165204286575317e-01 -2.378546744585037231e-01 -1.247061789035797119e-01 -8.913536369800567627e-02 -8.936128765344619751e-02 -1.354921460151672363e-01 -3.594447970390319824e-01 5.926989018917083740e-02 -6.240213662385940552e-02 1.524118930101394653e-01 4.052300751209259033e-02 1.762102395296096802e-01 2.092578858137130737e-01 1.579926162958145142e-01 -1.130345016717910767e-01 1.550984233617782593e-01 -1.937355250120162964e-01 -1.184670403599739075e-01 7.381702959537506104e-02 -1.917377859354019165e-01 2.453060448169708252e-01 7.691907137632369995e-02 -1.551473140716552734e-01 -2.561668753623962402e-01 6.975283473730087280e-02
2.349608810618519783e-03 2.089743465185165405e-01 4.544034227728843689e-02 2.015822976827621460e-01 2.401456534862518311e-01 -6.452433764934539795e-02 2.652540802955627441e-01 -7.103587687015533447e-02 -8.905554562807083130e-02 -8.589175343513488770e-02 -2.866209670901298523e-02 -4.854199662804603577e-02 -1.611478477716445923e-01 -4.272350668907165527e-01 6.536164134740829468e-02 5.909637734293937683e-02 2.978700697422027588e-01 2.126101702451705933e-01 5.545369535684585571e-02 2.797746360301971436e-01 2.521586716175079346e-01 -2.979531325399875641e-02 -3.521321341395378113e-03 -3.389755189418792725e-01 -4.068529605865478516e-02 -2.076246142387390137e-01 5.977858230471611023e-02 2.087576836347579956e-01 2.841868903487920761e-03 -2.097756862640380859e-01 -2.791762351989746094e-02 -1.012860983610153198e-01
-1.542360186576843262e-01 1.556767970323562622e-01 6.068475171923637390e-02 1.488342434167861938e-01 2.396177202463150024e-01 -1.369791775941848755e-01 2.899513840675354004e-01 -1.491695269942283630e-02 6.698885560035705566e-02 -2.051313817501068115e-01 1.307363715022802353e-02 -7.866594195365905762e-02 9.558843076229095459e-02 -4.747930765151977539e-01 -4.031518101692199707e-02 1.032746434211730957e-01 1.548054367303848267e-01 1.113695353269577026e-01 4.499047249555587769e-02 2.222640514373779297e-01 9.765615314245223999e-02 -6.821360439062118530e-02 1.375919878482818604e-01 -3.564746677875518799e-01 -8.698757737874984741e-03 -1.564200073480606079e-01 -1.928663998842239380e-02 2.686842679977416992e-01 -1.444220691919326782e-01 -1.868756413459777832e-01 9.390230476856231689e-02 -2.370495200157165527e-01
6.449618935585021973e-02 1.633735299110412598e-01 -1.489693224430084229e-01 5.613020062446594238e-02 6.909113377332687378e-02 -6.527806073427200317e-02 2.064425796270370483e-01 -1.354536563158035278e-01 -8.955702930688858032e-02 3.123977035284042358e-02 -6.874916702508926392e-02 -2.841177880764007568e-01 1.033173874020576477e-01 -5.109039545059204102e-01 -8.368390053510665894e-02 -3.058971604332327843e-03 2.540214657783508301e-01 7.158008962869644165e-02 -5.289915204048156738e-01 -6.915882229804992676e-02 -6.618923693895339966e-02 -7.123820483684539795e-02 2.474967204034328461e-02 -1.614919304847717285e-02 -1.292869746685028076e-01 8.612978458404541016e-02 8.686304837465286255e-02 1.240793243050575256e-01 1.600087136030197144e-01 -2.140068113803863525e-01 9.391657263040542603e-02 9.359077364206314087e-02
1.381670963019132614e-02 9.693966805934906006e-02 -1.394591331481933594e-01 -1.280649751424789429e-01 3.221293389797210693e-01 -1.310175210237503052e-01 -4.999030008912086487e-02 -1.438536345958709717e-01 -1.924863904714584351e-01 -1.821357607841491699e-01 5.625899136066436768e-02 6.982078403234481812e-02 9.247105568647384644e-03 -1.509623974561691284e-01 2.732728235423564911e-02 1.845581531524658203e-01 6.046988815069198608e-02 -4.311736673116683960e-02 -3.630322217941284180e-01 -2.662299573421478271e-01 -1.257719695568084717e-01 -1.518626809120178223e-01 4.479164257645606995e-03 -9.188293665647506714e-02 -7.787704467773437500e-02 3.378931665793061256e-03 -3.124754293821752071e-04 4.100019931793212891e-01 -4.536337852478027344e-01 -1.875910162925720215e-01 -5.805674567818641663e-02 -2.088060230016708374e-02
2.725500762462615967e-01 2.290334254503250122e-01 7.343964278697967529e-02 -9.173526614904403687e-02 3.282343149185180664e-01 1.999360769987106323e-01 6.913231313228607178e-02 1.255170106887817383e-01 5.206899717450141907e-02 -2.158010303974151611e-01 -3.677373006939888000e-02 7.586960494518280029e-02 5.522286519408226013e-02 -2.527612745761871338e-01 1.376931071281433105e-01 1.103655621409416199e-01 -4.394780099391937256e-02 1.798365563154220581e-01 -1.278391927480697632e-01 3.857038170099258423e-02 -3.898102045059204102e-02 -1.245572790503501892e-01 5.924730375409126282e-02 -3.243597596883773804e-02 -1.568113714456558228e-01 -1.382017433643341064e-01 2.844989001750946045e-01 4.925571382045745850e-01 -1.096847280859947205e-01 1.216545514762401581e-02 3.720032051205635071e-02 -2.867649495601654053e-01
9.306345880031585693e-02 2.164237946271896362e-01 -1.572141796350479126e-01 2.280981391668319702e-01 -4.055047407746315002e-02 3.154630661010742188e-01 1.427964679896831512e-02 -3.803419768810272217e-01 -1.649561673402786255e-01 1.551362723112106323e-01 6.010388582944869995e-02 -2.100958973169326782e-01 8.320409106090664864e-04 -2.922922186553478241e-02 2.117022722959518433e-01 7.239788025617599487e-02 1.496832817792892456e-02 6.531228870153427124e-02 -3.556192517280578613e-01 -9.233856573700904846e-03 1.386744081974029541e-01 -1.846594214439392090e-01 -1.001763045787811279e-01 1.285749822854995728e-01 1.533555239439010620e-01 -2.149496525526046753e-01 4.088946804404258728e-02 3.258748650550842285e-01 -1.432287842035293579e-01 4.588295891880989075e-02 -1.586032658815383911e-02 -2.457420080900192261e-01
-3.048910945653915405e-02 -2.211398482322692871e-01 1.061844080686569214e-01 2.472846955060958862e-01 2.860795855522155762e-01 -7.692815363407135010e-02 9.346076846122741699e-02 -8.583769947290420532e-02 -6.057149916887283325e-02 5.646898876875638962e-03 1.598872542381286621e-01 -2.676454782485961914e-01 2.544827759265899658e-01 -2.218333780765533447e-01 1.762695759534835815e-01 -2.039907276630401611e-01 -1.441518031060695648e-02 -1.068643014878034592e-02 -1.242370456457138062e-01 6.808163970708847046e-02 -1.011699065566062927e-01 -4.003826379776000977e-01 7.482591271400451660e-02 -1.745944917201995850e-01 2.002339363098144531e-01 -3.387876152992248535e-01 -1.038057282567024231e-01 2.976317703723907471e-01 4.630505666136741638e-02 -8.051632903516292572e-03 4.033727571368217468e-02 3.526999801397323608e-02
-1.066830903291702271e-01 1.807525753974914551e-01 -3.536610603332519531e-01 1.462200582027435303e-01 1.316554397344589233e-01 7.350715249776840210e-02 3.700485527515411377e-01 -1.902010142803192139e-01 1.603470593690872192e-01 -8.000512421131134033e-02 -1.145783439278602600e-01 -9.443540126085281372e-02 9.224915504455566406e-02 -4.395348131656646729e-01 2.123110443353652954e-01 1.451737433671951294e-02 -1.221608147025108337e-01 -1.378333419561386108e-01 -2.230952813988551497e-04 5.299991741776466370e-02 -1.853845864534378052e-01 -2.934818267822265625e-01 1.975885331630706787e-01 8.229956030845642090e-02 1.285224705934524536e-01 2.955619245767593384e-02 -2.391327321529388428e-01 7.179072499275207520e-02 -2.631065249443054199e-02 -1.407197862863540649e-02 -5.817865580320358276e-02 -1.595219820737838745e-01
1.716593950986862183e-01 1.431903685443103313e-03 -1.565128378570079803e-02 1.581237912178039551e-01 -6.215931475162506104e-02 4.148983582854270935e-02 2.977451980113983154e-01 -6.328616291284561157e-02 -1.665955930948257446e-01 6.346045434474945068e-02 5.173857137560844421e-02 -8.007919788360595703e-02 6.297578662633895874e-02 -2.386956959962844849e-01 2.456377595663070679e-01 8.620381355285644531e-02 -1.561168730258941650e-01 -7.271956652402877808e-02 -3.936247229576110840e-01 1.095101609826087952e-01 -1.408809423446655273e-01 -1.956944614648818970e-01 3.660168051719665527e-01 -2.164540737867355347e-01 2.469360642135143280e-02 -3.649386465549468994e-01 1.161179468035697937e-01 1.605259031057357788e-01 4.222277179360389709e-02 -2.141801863908767700e-01 1.170078814029693604e-01 -8.667268604040145874e-02
-9.066748619079589844e-02 -3.452916815876960754e-02 -2.846587002277374268e-01 1.295497291721403599e-03 6.960041075944900513e-02 6.466338038444519043e-02 2.452388852834701538e-01 -2.263943850994110107e-01 3.687627241015434265e-02 -2.262543700635433197e-02 -1.619092933833599091e-02 -1.712717413902282715e-01 1.714052557945251465e-01 -4.312444031238555908e-01 1.006621718406677246e-01 -1.023266278207302094e-02 -1.188254803419113159e-01 -2.759001553058624268e-01 -5.363963171839714050e-02 1.956205442547798157e-02 -1.199590191245079041e-01 -3.241584300994873047e-01 2.504349648952484131e-01 9.926765412092208862e-02 1.685005426406860352e-01 1.111183390021324158e-01 -9.852562844753265381e-02 2.002394348382949829e-01 -4.273059591650962830e-02 -2.116896510124206543e-01 -2.373727858066558838e-01 -2.302344143390655518e-01
1.046540290117263794e-01 1.962386965751647949e-01 -5.025289207696914673e-02 2.067664265632629395e-01 2.868559658527374268e-01 1.622406244277954102e-01 -2.199388742446899414e-01 -3.840900659561157227e-01 -2.647735476493835449e-01 -2.193633466958999634e-02 4.115588590502738953e-02 -1.254618316888809204e-01 -7.459140568971633911e-02 -2.572607994079589844e-01 1.680786460638046265e-01 1.397247165441513062e-01 1.369880437850952148e-01 -2.788478732109069824e-01 -2.715802490711212158e-01 1.197871863842010498e-01 -1.091879531741142273e-01 -2.285045385360717773e-01 1.372532099485397339e-01 4.391603171825408936e-02 -4.521692171692848206e-02 -8.566486835479736328e-02 4.544175788760185242e-02 2.174675911664962769e-01 9.043418616056442261e-02 -2.244350761175155640e-01 -3.176517784595489502e-03 -7.989241927862167358e-02
1.216173470020294189e-01 9.455811232328414917e-02 -3.605388700962066650e-01 1.780142039060592651e-01 3.833287954330444336e-02 3.317406773567199707e-02 -4.825977608561515808e-02 -3.338439464569091797e-01 -2.715759212151169777e-03 8.824428915977478027e-02 1.145156379789113998e-02 -8.160353451967239380e-02 1.646562516689300537e-01 -3.941441178321838379e-01 -1.892958208918571472e-02 -1.803116500377655029e-01 1.605661958456039429e-01 1.088274791836738586e-01 -1.621846854686737061e-01 1.525648534297943115e-01 -2.287657260894775391e-01 1.310302019119262695e-01 -6.771078705787658691e-02 -3.371393978595733643e-01 -6.723721325397491455e-02 -2.716867923736572266e-01 1.935558319091796875e-01 1.141693741083145142e-01 3.872327134013175964e-02 -1.779345721006393433e-01 1.745541393756866455e-01 -3.009646013379096985e-02
-1.342999041080474854e-01 -3.454796969890594482e-02 -7.779728621244430542e-02 8.733595907688140869e-02 -8.048328757286071777e-02 1.881422698497772217e-01 5.198741555213928223e-01 -3.286949917674064636e-02 1.796753890812397003e-02 -1.540056057274341583e-02 -1.501788347959518433e-01 -1.088693216443061829e-01 3.146078065037727356e-02 -4.184896945953369141e-01 5.489085242152214050e-02 3.007115051150321960e-02 3.105408847332000732e-01 3.394250571727752686e-01 -3.296539485454559326e-01 2.211296930909156799e-03 -1.197050213813781738e-01 -8.037205785512924194e-02 7.374289631843566895e-02 -7.347382605075836182e-02 -2.626337856054306030e-02 -1.094172522425651550e-01 1.337137669324874878e-01 2.641849219799041748e-02 -8.365663141012191772e-02 -1.954670101404190063e-01 -1.022181361913681030e-01 4.230157472193241119e-03
-1.554843336343765259e-01 1.323005259037017822e-01 -2.933748364448547363e-01 2.443212121725082397e-01 2.163369506597518921e-01 3.283996507525444031e-02 2.523383498191833496e-01 -2.630365788936614990e-01 1.684614270925521851e-01 -1.522799301892518997e-02 -7.808814197778701782e-02 -2.040459066629409790e-01 3.071819432079792023e-02 -2.418475449085235596e-01 2.549544870853424072e-01 1.147597283124923706e-01 -1.730498522520065308e-01 -1.656802594661712646e-01 -9.653332829475402832e-02 6.020139902830123901e-02 3.527999669313430786e-02 -3.377948105335235596e-01 2.179716974496841431e-01 -2.937363833189010620e-02 1.738111376762390137e-01 3.830242529511451721e-02 -2.693928480148315430e-01 1.529109477996826172e-01 -4.637669026851654053e-02 -7.820685207843780518e-02 -1.765078753232955933e-01 -1.294228285551071167e-01
8.604536950588226318e-02 -4.366276785731315613e-02 -6.078468635678291321e-03 2.121265530586242676e-01 2.742839753627777100e-01 -2.340591140091419220e-02 1.878796070814132690e-01 -7.598525378853082657e-03 9.038767963647842407e-02 -2.944350941106677055e-03 2.310312725603580475e-02 -6.331534683704376221e-02 -4.144663736224174500e-02 -4.311798214912414551e-01 2.204377204179763794e-01 -1.424690783023834229e-01 -2.740763723850250244e-01 4.810247104614973068e-03 -1.202810108661651611e-01 -1.385748237371444702e-01 9.790463000535964966e-02 1.288374653086066246e-03 2.711934149265289307e-01 9.140952676534652710e-02 9.875404089689254761e-02 -4.503563940525054932e-01 5.819438397884368896e-02 2.953624166548252106e-02 -1.440522670745849609e-01 1.295229233801364899e-02 -1.659473627805709839e-01 -3.157280087471008301e-01
7.272440195083618164e-02 -1.670104078948497772e-02 3.084648866206407547e-03 1.972075998783111572e-01 -1.299956534057855606e-02 -6.236998364329338074e-02 3.331869542598724365e-01 -2.538731098175048828e-01 -1.666978299617767334e-01 4.498706758022308350e-02 -4.393338859081268311e-01 1.023108959197998047e-01 -3.771307170391082764e-01 -1.582287847995758057e-01 -1.095502674579620361e-01 -5.113156139850616455e-02 2.342533022165298462e-01 2.325667589902877808e-01 -2.200360745191574097e-01 -1.079455316066741943e-01 -1.046738922595977783e-01 -4.884821921586990356e-02 -4.350933060050010681e-02 -1.845795810222625732e-01 6.423088908195495605e-02 -3.810204565525054932e-02 -1.248904243111610413e-01 1.633416116237640381e-01 -3.303432837128639221e-02 -2.455293387174606323e-01 -3.072465769946575165e-02 -1.797872036695480347e-01
2.729304134845733643e-02 1.650425195693969727e-01 4.630621150135993958e-02 -4.727618768811225891e-02 3.855383768677711487e-02 2.222246229648590088e-01 1.529753804206848145e-01 -3.452496603131294250e-02 2.813450060784816742e-02 -8.105771243572235107e-02 6.418602913618087769e-02 4.557769894599914551e-01 9.903260320425033569e-02 -4.269868433475494385e-01 9.346353821456432343e-03 1.607029698789119720e-02 -5.760705471038818359e-02 -1.476462930440902710e-01 -1.351520717144012451e-01 -6.273656338453292847e-02 5.901507288217544556e-02 -2.272755056619644165e-01 -1.843841820955276489e-01 -3.247384428977966309e-01 5.723557434976100922e-03 -2.132541090250015259e-01 1.590958796441555023e-02 3.610329329967498779e-01 1.422457844018936157e-01 -2.040783166885375977e-01 -2.208822406828403473e-02 -1.003643870353698730e-02
2.130376100540161133e-01 1.831283420324325562e-01 -1.310301423072814941e-01 6.407215446233749390e-02 5.171103775501251221e-02 -9.026643633842468262e-02 1.156809553503990173e-01 1.519715040922164917e-01 -5.830359086394309998e-02 -1.103420034050941467e-01 -3.443987071514129639e-01 -1.489214450120925903e-01 6.138542201370000839e-03 -1.909216195344924927e-01 1.089888960123062134e-01 -1.872747987508773804e-01 7.739916443824768066e-02 1.995556652545928955e-01 -3.043748140335083008e-01 1.131349503993988037e-01 -2.179378867149353027e-01 4.919756576418876648e-02 1.305854767560958862e-01 -1.108371168375015259e-01 2.939310669898986816e-02 -1.359964814037084579e-02 1.216884776949882507e-01 3.364906609058380127e-01 -3.434641957283020020e-01 1.006352454423904419e-01 6.981152296066284180e-02 -3.466126918792724609e-01
6.325135380029678345e-02 2.304214388132095337e-01 -7.510982453823089600e-02 1.002834811806678772e-01 1.555155664682388306e-01 -2.386810630559921265e-02 1.596503108739852905e-01 -2.269088327884674072e-01 8.758144080638885498e-02 3.200186789035797119e-02 -1.646273434162139893e-01 -2.254703640937805176e-01 6.216693297028541565e-02 -4.176590144634246826e-01 -4.781237617135047913e-02 7.932879775762557983e-02 7.857691496610641479e-02 4.668036475777626038e-02 -5.855153799057006836e-01 -5.621948838233947754e-02 -1.485428363084793091e-01 -1.258327662944793701e-01 1.756214201450347900e-01 -1.218087077140808105e-01 -1.152586266398429871e-01 4.119216650724411011e-02 1.122798211872577667e-02 4.274188727140426636e-02 6.353976577520370483e-02 -2.749544978141784668e-01 -8.731125295162200928e-02 9.921416640281677246e-02
1.125335097312927246e-01 -5.068912729620933533e-02 1.167049724608659744e-02 -5.304749720380641520e-05 -9.538286179304122925e-02 3.823140636086463928e-02 2.822709083557128906e-02 -1.051951423287391663e-01 2.669239938259124756e-01 -7.394951581954956055e-02 -1.553611457347869873e-01 5.088672414422035217e-02 -2.585626840591430664e-01 -1.849706768989562988e-01 9.667846560478210449e-02 2.473438391461968422e-03 8.030406385660171509e-02 9.738149493932723999e-02 -3.501888215541839600e-01 2.459765970706939697e-02 -2.278446257114410400e-01 1.079028174281120300e-01 1.423312164843082428e-02 -2.428150624036788940e-01 1.136472225189208984e-01 4.542613402009010315e-02 -2.401031851768493652e-01 3.614253997802734375e-01 -2.125132977962493896e-01 -2.804246842861175537e-01 1.848254352807998657e-01 -3.538906574249267578e-01
2.612009644508361816e-01 2.279236763715744019e-01 -1.278765797615051270e-01 -2.883630618453025818e-02 -1.616974472999572754e-01 -1.389196664094924927e-01 -1.468232739716768265e-02 -2.705527544021606445e-01 1.246438268572092056e-02 -1.951744197867810726e-04 -1.580904573202133179e-01 1.382426321506500244e-01 1.381737440824508667e-01 -2.817313969135284424e-01 -2.877079881727695465e-02 6.950441747903823853e-02 -1.048400439321994781e-02 5.427153035998344421e-02 -2.508377432823181152e-01 2.348109483718872070e-01 2.458505034446716309e-01 -8.149056136608123779e-02 6.417188793420791626e-03 7.855468243360519409e-02 7.434971630573272705e-02 4.044995456933975220e-02 -3.206911981105804443e-01 1.750199198722839355e-01 -2.321421504020690918e-01 -2.667393684387207031e-01 -1.560029238462448120e-01 -3.331329524517059326e-01
3.726965188980102539e-02 1.363877207040786743e-02 -2.066559195518493652e-01 2.590380609035491943e-01 -1.774793304502964020e-02 1.027988046407699585e-01 6.134167313575744629e-02 -4.189773201942443848e-01 -2.342678606510162354e-01 -1.313816905021667480e-01 -1.267875432968139648e-01 -1.226824149489402771e-01 2.925561666488647461e-01 -3.325371742248535156e-01 7.890100032091140747e-02 -1.116334348917007446e-01 1.805272996425628662e-01 6.465151906013488770e-02 -1.012283787131309509e-01 -9.803987108170986176e-03 -1.832105964422225952e-01 1.442485302686691284e-01 -1.274235248565673828e-01 -2.441586256027221680e-01 -1.095379963517189026e-01 -3.050490021705627441e-01 -3.836046531796455383e-02 -2.851538918912410736e-02 1.140266731381416321e-01 -6.952201575040817261e-02 1.375478655099868774e-01 -2.426397353410720825e-01
2.625134289264678955e-01 1.659325361251831055e-01 1.553968489170074463e-01 1.392610967159271240e-01 1.947178244590759277e-01 1.668597161769866943e-01 -2.854879498481750488e-01 -3.374519348144531250e-01 -3.037296831607818604e-01 -9.306982974521815777e-04 -1.961535401642322540e-02 -1.152074411511421204e-01 2.553643286228179932e-02 -2.669358849525451660e-01 1.738690137863159180e-01 1.058713197708129883e-01 1.745783388614654541e-01 -1.829290091991424561e-01 -2.118800431489944458e-01 5.514755845069885254e-02 -7.289038598537445068e-02 -2.518421113491058350e-01 1.483113914728164673e-01 1.012130677700042725e-01 -1.310457736253738403e-01 -5.199779197573661804e-02 -1.767652668058872223e-02 2.806256413459777832e-01 -4.589682817459106445e-02 -2.458942383527755737e-01 -2.174056880176067352e-02 -6.917317211627960205e-02
6.319775432348251343e-02 -2.089199237525463104e-02 1.071351543068885803e-01 1.400200128555297852e-01 2.518493533134460449e-01 1.364047080278396606e-01 1.146976500749588013e-01 5.783630535006523132e-02 9.161036461591720581e-02 2.492984570562839508e-02 -1.969892531633377075e-01 -7.193050533533096313e-02 -2.295734137296676636e-01 -4.141061305999755859e-01 -1.197887137532234192e-01 -4.059046506881713867e-02 -1.969754248857498169e-01 -2.639300823211669922e-01 -1.156526058912277222e-01 1.260441988706588745e-01 -3.765625134110450745e-02 -3.651062771677970886e-02 6.453655660152435303e-02 -1.144798323512077332e-01 2.568883895874023438e-01 -4.689220786094665527e-01 -3.080359660089015961e-02 2.604532837867736816e-01 -4.067500308156013489e-02 1.204327195882797241e-01 -1.493205726146697998e-01 -1.480250656604766846e-01
1.686571836471557617e-01 2.026413232088088989e-01 -7.343299686908721924e-02 -1.651686728000640869e-01 -9.229706227779388428e-02 -1.543477326631546021e-01 -1.347573995590209961e-01 -1.483148336410522461e-01 8.227524906396865845e-02 -4.666316881775856018e-02 -2.572292089462280273e-01 -1.058473363518714905e-01 8.447466790676116943e-02 -2.642055153846740723e-01 1.647963970899581909e-01 -2.569857612252235413e-02 2.400258481502532959e-01 1.142225489020347595e-01 -2.870222032070159912e-01 2.166254520416259766e-01 3.434206917881965637e-02 1.112398207187652588e-01 7.504782825708389282e-02 7.409939169883728027e-02 -1.133910939097404480e-01 -1.285647004842758179e-01 1.004499047994613647e-01 4.138772189617156982e-01 -2.583926022052764893e-01 -2.211891673505306244e-02 1.610456407070159912e-01 -3.250181376934051514e-01
3.604841977357864380e-02 2.401315718889236450e-01 2.537365853786468506e-01 -8.302006125450134277e-02 1.235113888978958130e-01 2.282836884260177612e-01 1.139984726905822754e-01 -2.411180883646011353e-01 -8.833731710910797119e-02 -1.066517382860183716e-01 -5.904457345604896545e-02 -1.398263424634933472e-01 1.599927097558975220e-01 -8.435161411762237549e-02 -8.623915910720825195e-02 -1.746231615543365479e-01 1.251604706048965454e-01 9.556519985198974609e-02 -4.305832386016845703e-01 -1.349137574434280396e-01 -2.451526969671249390e-01 4.127534106373786926e-02 8.311508595943450928e-02 -6.987129896879196167e-02 -2.046571113169193268e-02 -1.235041953623294830e-02 -2.329079248011112213e-02 2.999398708343505859e-01 -2.818763852119445801e-01 -1.641910523176193237e-01 -3.401205241680145264e-01 5.686924979090690613e-02
-2.431326359510421753e-01 -3.284659236669540405e-02 -2.463093101978302002e-01 1.844818890094757080e-01 2.476974874734878540e-01 3.445801138877868652e-02 3.685359954833984375e-01 -2.045315653085708618e-01 6.873545795679092407e-02 -1.080961972475051880e-01 -1.959244012832641602e-01 -1.201507449150085449e-01 3.263453766703605652e-02 -1.806703954935073853e-01 1.896641850471496582e-01 1.451358050107955933e-01 -9.561181813478469849e-02 -2.930167317390441895e-01 -1.064133942127227783e-01 -1.016724854707717896e-01 -4.830947890877723694e-02 -1.968287229537963867e-01 2.185896784067153931e-01 -5.096648260951042175e-02 2.251997292041778564e-01 -8.795977383852005005e-02 -1.742088645696640015e-01 1.418548375368118286e-01 -3.221771866083145142e-02 -1.670188903808593750e-01 -2.234810739755630493e-01 -2.214057743549346924e-01
-1.050421744585037231e-01 8.619894087314605713e-02 1.007772535085678101e-01 2.504141926765441895e-01 1.502107381820678711e-01 -3.161332756280899048e-02 5.289277434349060059e-02 -2.313986271619796753e-01 -1.167606860399246216e-01 -6.152823194861412048e-02 -1.359701454639434814e-01 -1.709421426057815552e-01 -2.084947973489761353e-01 -1.147722005844116211e-01 9.780495613813400269e-02 1.693813130259513855e-02 2.993998676538467407e-02 2.190614640712738037e-01 -5.137300491333007812e-01 4.696463420987129211e-02 1.834693700075149536e-01 -6.300313770771026611e-02 3.323272466659545898e-01 -1.784043908119201660e-01 1.956782788038253784e-01 -1.011627912521362305e-01 7.069846242666244507e-02 2.582187764346599579e-02 7.223396003246307373e-02 -1.719402223825454712e-01 -3.364602625370025635e-01 7.716016378253698349e-03
-2.149866819381713867e-01 5.021532252430915833e-02 -8.355797082185745239e-02 5.213939398527145386e-02 3.021100908517837524e-02 1.326357722282409668e-01 1.732023954391479492e-01 -1.727027595043182373e-01 1.238778978586196899e-01 -1.584373712539672852e-01 -2.042266167700290680e-02 -1.955286413431167603e-02 -2.656722664833068848e-01 -4.118147790431976318e-01 1.823504269123077393e-01 -2.456642240285873413e-01 1.030142977833747864e-02 3.644953966140747070e-01 -1.537957489490509033e-01 -2.377970218658447266e-01 2.043735980987548828e-01 -2.168056517839431763e-01 -1.222729459404945374e-01 -2.559652924537658691e-01 -5.881111696362495422e-02 -9.272974729537963867e-02 -1.279776394367218018e-01 8.147892355918884277e-02 -9.015049785375595093e-03 -8.937841653823852539e-02 -2.209025919437408447e-01 -1.177159696817398071e-01
2.183025479316711426e-01 1.406018249690532684e-02 -2.731256745755672455e-02 2.314104326069355011e-02 -1.739021576941013336e-02 -2.586680650711059570e-01 2.447058111429214478e-01 -2.553325891494750977e-01 -3.897000337019562721e-03 -2.368242144584655762e-01 -1.026067212224006653e-01 -1.597671210765838623e-01 1.645763032138347626e-02 -3.516654968261718750e-01 1.244728788733482361e-01 2.687783539295196533e-02 1.714365631341934204e-01 1.810978949069976807e-01 8.172867447137832642e-02 -4.971523582935333252e-02 2.113190889358520508e-01 -1.437859833240509033e-01 2.844243347644805908e-01 -2.636572159826755524e-02 -1.168249323964118958e-01 -9.881114959716796875e-02 2.039690589299425483e-04 2.988662421703338623e-01 -2.566636726260185242e-02 -3.248396515846252441e-01 -2.930207848548889160e-01 -5.686342343688011169e-02
-1.169113963842391968e-01 1.290557384490966797e-01 -3.651957586407661438e-02 -2.205833047628402710e-02 -6.903426349163055420e-02 2.516775727272033691e-01 2.868794091045856476e-02 -7.992515340447425842e-03 -6.497718393802642822e-02 -1.408722400665283203e-01 2.072624713182449341e-01 3.051104843616485596e-01 6.575048714876174927e-02 -5.321461558341979980e-01 6.708893924951553345e-02 1.667499728500843048e-02 -1.848390996456146240e-01 -1.394712477922439575e-01 -2.158996462821960449e-01 -9.935438632965087891e-02 -7.888830453157424927e-02 -2.625776529312133789e-01 -4.531317576766014099e-02 -1.104988381266593933e-01 1.178012974560260773e-02 -1.847195625305175781e-01 -1.263806819915771484e-01 3.543399572372436523e-01 -6.004671379923820496e-02 -2.336047142744064331e-01 9.908948838710784912e-02 5.606615170836448669e-02
-8.954115211963653564e-02 2.149628847837448120e-01 6.009894981980323792e-02 1.801029294729232788e-01 1.417153775691986084e-01 -1.718211024999618530e-01 2.335827052593231201e-01 -2.296801842749118805e-02 -3.857693821191787720e-02 -1.028420031070709229e-01 -6.420811265707015991e-02 -9.567435830831527710e-02 1.035749986767768860e-01 -5.510711669921875000e-01 -1.631071120500564575e-01 1.243862360715866089e-01 8.095472306013107300e-02 1.801372766494750977e-01 1.041983291506767273e-01 2.164281904697418213e-01 5.350942537188529968e-02 -7.815880328416824341e-02 -4.148665349930524826e-03 -2.049718648195266724e-01 -5.258613079786300659e-02 -1.272152364253997803e-01 5.230810865759849548e-02 3.022150695323944092e-01 -1.689913272857666016e-01 -3.041049838066101074e-01 1.010313257575035095e-01 -1.767418086528778076e-01
1.282597333192825317e-01 2.514350414276123047e-01 -4.907837137579917908e-02 -1.318293362855911255e-01 3.216549158096313477e-01 7.267972454428672791e-03 -7.540991157293319702e-02 -1.347949802875518799e-01 -1.504277437925338745e-01 -1.567230671644210815e-01 -2.228329777717590332e-01 -1.243270039558410645e-01 -5.041343159973621368e-03 -4.306662082672119141e-01 -4.178778082132339478e-02 -7.087820768356323242e-02 -2.687523327767848969e-02 1.181272938847541809e-01 -3.380806744098663330e-01 -1.139522865414619446e-01 -1.315637081861495972e-01 2.178260385990142822e-01 4.564506933093070984e-02 -1.921758800745010376e-01 -1.019215583801269531e-01 -1.467245221138000488e-01 9.254802018404006958e-03 1.485262811183929443e-01 -3.281155824661254883e-01 1.710648536682128906e-01 -1.347555071115493774e-01 -1.171496585011482239e-01
3.456923067569732666e-01 -4.573234543204307556e-02 -1.026241406798362732e-01 1.882925778627395630e-01 -1.422919332981109619e-01 -1.071822643280029297e-01 1.367903202772140503e-01 -3.964674770832061768e-01 2.624465525150299072e-02 1.029454842209815979e-01 -2.916408888995647430e-02 1.281318962574005127e-01 -7.504756748676300049e-02 -3.596300482749938965e-01 -1.167285740375518799e-01 1.131827011704444885e-01 8.603328466415405273e-02 -6.476023700088262558e-03 -1.166204214096069336e-01 5.291181430220603943e-02 1.200361698865890503e-01 -5.439207330346107483e-02 1.681216210126876831e-01 -1.281528770923614502e-01 1.565444320440292358e-01 1.285588443279266357e-01 -2.648103535175323486e-01 1.241083964705467224e-01 -2.959183454513549805e-01 -3.448666930198669434e-01 -4.832641407847404480e-02 -1.163353547453880310e-01
-9.293160587549209595e-02 4.325593262910842896e-02 -3.062953352928161621e-01 8.385912328958511353e-02 1.259055584669113159e-01 2.514468729496002197e-01 3.643370568752288818e-01 -2.533193230628967285e-01 1.963190883398056030e-01 8.268542005680501461e-04 -8.257000148296356201e-02 -7.218586653470993042e-02 1.868777126073837280e-01 -3.054185211658477783e-01 1.673895865678787231e-01 5.209802463650703430e-02 -1.953498721122741699e-01 -9.610150754451751709e-02 -2.684787213802337646e-01 9.406474232673645020e-02 -1.840497851371765137e-01 -2.895623445510864258e-01 9.524031728506088257e-02 3.550950065255165100e-02 8.544570207595825195e-02 2.414039894938468933e-02 -1.773699223995208740e-01 8.726799488067626953e-02 6.975171621888875961e-03 2.279300987720489502e-02 -1.079690307378768921e-01 -2.959432601928710938e-01
1.441591829061508179e-01 2.082167863845825195e-01 -1.525465548038482666e-01 -2.234617024660110474e-01 5.729144811630249023e-02 -2.794574759900569916e-02 2.186386436223983765e-01 -6.910800933837890625e-02 -1.226205751299858093e-01 5.053868144750595093e-02 -8.937608450651168823e-02 -2.969484627246856689e-01 -8.744334429502487183e-02 -3.610678315162658691e-01 -2.272091805934906006e-02 1.832671090960502625e-02 2.199675738811492920e-01 2.541575729846954346e-01 -1.538224071264266968e-01 -7.318481802940368652e-02 -5.597181152552366257e-03 -3.673368096351623535e-01 9.576234966516494751e-02 -9.737447649240493774e-02 -2.179796993732452393e-01 2.172373607754707336e-02 -2.606490254402160645e-01 2.775001525878906250e-01 1.851373761892318726e-01 -1.387332379817962646e-01 -6.521939486265182495e-02 -8.405226469039916992e-02
-1.651167273521423340e-01 -1.444494426250457764e-01 -2.085016071796417236e-01 1.416094303131103516e-01 -1.163400411605834961e-01 8.185455948114395142e-02 3.679891824722290039e-01 -3.173485994338989258e-01 -4.427799955010414124e-02 -1.982607543468475342e-01 2.123671621084213257e-01 -7.403472810983657837e-02 1.545490175485610962e-01 -2.551837265491485596e-01 1.623745262622833252e-01 4.428813979029655457e-02 1.692999154329299927e-01 8.245526254177093506e-02 -1.973948478698730469e-01 8.816679008305072784e-03 1.384391933679580688e-01 -7.323105353862047195e-03 6.470984965562820435e-02 -2.993784546852111816e-01 -2.199242860078811646e-01 -2.297193184494972229e-02 -2.436196953058242798e-01 7.989375293254852295e-02 -2.776163518428802490e-01 -6.842891126871109009e-02 -7.979887723922729492e-02 -1.803232878446578979e-01
-1.155538186430931091e-01 3.178546428680419922e-01 1.765805110335350037e-02 -1.485631655668839812e-04 4.553976655006408691e-02 -1.763959415256977081e-02 1.805810779333114624e-01 -1.497664302587509155e-01 -1.311924904584884644e-01 -1.205749511718750000e-01 -2.331607043743133545e-01 -2.168524116277694702e-01 -3.863033652305603027e-02 -5.449970364570617676e-01 -8.528683334589004517e-02 -6.139758974313735962e-03 7.024525105953216553e-02 1.776554584503173828e-01 1.409172713756561279e-01 1.584936082363128662e-01 5.321795120835304260e-02 7.073867321014404297e-02 5.760172498412430286e-04 -9.155697375535964966e-02 1.639694124460220337e-01 -9.058960527181625366e-02 -1.174011304974555969e-01 4.202311933040618896e-01 1.198010817170143127e-01 -2.005445212125778198e-01 9.860488027334213257e-02 -3.819825500249862671e-02
3.218879997730255127e-01 7.261115312576293945e-02 -1.816476434469223022e-01 -1.159937232732772827e-01 6.547387689352035522e-02 -1.926968544721603394e-01 9.644358418881893158e-03 -3.508499860763549805e-01 -8.408778905868530273e-02 -1.071456372737884521e-01 -9.870126098394393921e-02 -1.230129897594451904e-01 -2.325724251568317413e-02 -2.145991325378417969e-01 -3.512241691350936890e-02 -1.660500317811965942e-01 3.192372918128967285e-01 1.997112631797790527e-01 7.166621834039688110e-02 9.271521121263504028e-02 -8.893217891454696655e-02 -2.661444544792175293e-01 1.440856605768203735e-01 -1.570265740156173706e-01 -1.398611515760421753e-01 -7.893338054418563843e-02 -2.087588161230087280e-01 2.215834558010101318e-01 1.820180006325244904e-02 -2.333231866359710693e-01 2.268583327531814575e-02 -3.283091783523559570e-01
1.049104407429695129e-01 4.635409414768218994e-01 -1.396651268005371094e-01 -6.021423265337944031e-02 1.487627327442169189e-01 6.678465753793716431e-02 -1.074840202927589417e-01 4.183130338788032532e-02 -1.782601028680801392e-01 -1.989618539810180664e-01 -1.285493671894073486e-01 -1.150604803115129471e-02 -2.198209315538406372e-01 -2.906359732151031494e-01 6.636156141757965088e-02 -1.353600323200225830e-01 -6.959318369626998901e-02 2.227535992860794067e-01 -3.555586338043212891e-01 1.404749229550361633e-02 -1.352592464536428452e-02 -3.971183598041534424e-01 -1.241124346852302551e-01 7.548670470714569092e-02 -2.014847546815872192e-01 -1.528343707323074341e-01 -4.024557396769523621e-02 1.947410404682159424e-02 -1.792302280664443970e-01 -1.896182075142860413e-02 3.469668328762054443e-02 -8.861029148101806641e-02
2.458179295063018799e-01 4.845882207155227661e-02 -1.179816499352455139e-01 -9.717701468616724014e-04 2.549998089671134949e-02 1.600395143032073975e-01 2.815273702144622803e-01 -3.519651293754577637e-01 -8.547207713127136230e-02 -1.597436070442199707e-01 1.917806118726730347e-01 -4.584370926022529602e-02 2.941402141004800797e-03 -7.813055068254470825e-02 6.411154568195343018e-02 -1.164703741669654846e-01 1.652218699455261230e-01 -1.455261111259460449e-01 -1.164840981364250183e-01 8.781301975250244141e-02 -4.972271993756294250e-02 -7.905647903680801392e-02 1.651555486023426056e-02 -1.971322298049926758e-01 1.573797017335891724e-01 -3.625409901142120361e-01 -3.491365164518356323e-02 1.995810419321060181e-01 -3.424860537052154541e-01 2.292961776256561279e-01 -1.387810558080673218e-01 -3.072614371776580811e-01
-1.826638728380203247e-01 1.076802164316177368e-01 1.182276010513305664e-01 7.658787071704864502e-02 2.748111784458160400e-01 -1.264284849166870117e-01 1.867748796939849854e-01 -2.521810233592987061e-01 1.062125489115715027e-01 -4.089525714516639709e-02 -1.608659625053405762e-01 3.773037344217300415e-02 -1.220320090651512146e-01 -3.253950178623199463e-01 -1.053890883922576904e-01 1.073185577988624573e-01 2.192510664463043213e-01 5.121801793575286865e-02 -9.370746463537216187e-02 9.234749525785446167e-02 2.968609333038330078e-01 6.741985678672790527e-02 -2.096252590417861938e-01 -2.019677162170410156e-01 1.635331213474273682e-01 -1.680732220411300659e-01 2.611369267106056213e-02 4.573010504245758057e-01 -8.635199815034866333e-02 -1.985094845294952393e-01 3.170905262231826782e-02 -5.900932103395462036e-02
4.165263473987579346e-01 1.081141829490661621e-01 -5.036179721355438232e-02 -1.775015294551849365e-01 1.407269537448883057e-01 -1.619371026754379272e-01 1.923301070928573608e-01 -1.431184560060501099e-01 -7.339642196893692017e-02 -7.980253547430038452e-02 -8.220646530389785767e-02 -1.204610094428062439e-01 6.288766860961914062e-02 -3.315557241439819336e-01 1.481571048498153687e-01 -2.059558779001235962e-01 8.992013335227966309e-02 2.655518651008605957e-01 6.400627642869949341e-02 6.544170435518026352e-03 -1.001022234559059143e-01 -1.282641142606735229e-01 1.364730894565582275e-01 -8.726689219474792480e-02 -3.326960504055023193e-01 -2.178841270506381989e-02 -1.506062000989913940e-01 2.265401333570480347e-01 2.121511660516262054e-02 -3.228443264961242676e-01 -4.470135271549224854e-02 -1.967220604419708252e-01
-3.361953049898147583e-02 2.293115705251693726e-01 3.054907917976379395e-01 2.309805005788803101e-01 1.412065178155899048e-01 -1.439359188079833984e-01 1.444815248250961304e-01 -3.821322619915008545e-01 1.706001609563827515e-01 -1.667037457227706909e-01 -1.799979507923126221e-01 -2.907497622072696686e-02 -5.407314375042915344e-02 -4.283103644847869873e-01 -6.927537918090820312e-02 -1.217225044965744019e-01 1.671987771987915039e-01 5.191422626376152039e-02 -1.660109013319015503e-01 2.918500686064362526e-03 2.126646488904953003e-01 1.737482100725173950e-01 -1.096419021487236023e-01 -1.220449283719062805e-01 9.771044552326202393e-02 -1.685232222080230713e-01 -1.431606858968734741e-01 2.132447212934494019e-01 -1.589018292725086212e-02 -7.725490629673004150e-02 -1.581305861473083496e-01 1.525674387812614441e-02
2.015690505504608154e-01 1.808626502752304077e-01 -3.013322353363037109e-01 -3.847155347466468811e-02 1.126002818346023560e-01 -1.543950736522674561e-01 2.425108803436160088e-03 -1.439167559146881104e-01 -1.940196752548217773e-01 4.148251563310623169e-02 8.551791310310363770e-03 -1.951650679111480713e-01 1.304821074008941650e-01 -2.754593193531036377e-01 -1.348825544118881226e-01 -1.791713386774063110e-01 1.076167151331901550e-01 2.580025792121887207e-01 1.597351580858230591e-01 -1.174960881471633911e-01 -1.113877519965171814e-01 -8.214998990297317505e-02 7.922765612602233887e-02 -1.524704098701477051e-01 1.864134520292282104e-01 -1.272146552801132202e-01 -3.533899784088134766e-01 2.934686839580535889e-01 -1.519987285137176514e-01 -2.572404146194458008e-01 -1.951471269130706787e-01 3.112599253654479980e-02
-5.014391988515853882e-02 -4.561211168766021729e-02 -5.821103695780038834e-03 2.678281813859939575e-02 2.494930177927017212e-01 2.108292579650878906e-01 1.070613339543342590e-01 -2.213331162929534912e-01 -1.864266246557235718e-01 -1.680617630481719971e-01 4.027680307626724243e-02 -9.253668598830699921e-03 1.119098737835884094e-01 -4.255758523941040039e-01 4.087455272674560547e-01 6.813803315162658691e-02 2.051452547311782837e-01 2.000026702880859375e-01 -4.015782177448272705e-01 -7.647495716810226440e-02 1.824364215135574341e-01 2.309972047805786133e-02 -3.905858099460601807e-02 -1.843361854553222656e-01 6.882694363594055176e-02 -8.827924728393554688e-02 -9.819826483726501465e-02 -6.361413747072219849e-02 8.979608863592147827e-02 -1.266304850578308105e-01 1.380104422569274902e-01 9.777139127254486084e-02
2.633152306079864502e-01 1.991323828697204590e-01 -8.801358751952648163e-03 1.348513960838317871e-01 -1.409741863608360291e-02 1.545930355787277222e-01 6.436131149530410767e-02 -2.907838523387908936e-01 5.368110910058021545e-02 -7.840862125158309937e-02 -1.616978347301483154e-01 8.901210129261016846e-02 -2.039700374007225037e-02 -2.449450343847274780e-01 3.301830291748046875e-01 -1.486166268587112427e-01 1.209083572030067444e-01 8.602723479270935059e-02 -7.425354421138763428e-02 1.472726017236709595e-01 2.170748412609100342e-01 -9.626366943120956421e-02 -1.017223820090293884e-01 -2.746759653091430664e-01 -1.170710697770118713e-01 -2.578368186950683594e-01 -1.222501397132873535e-01 -2.950320765376091003e-02 -4.414502680301666260e-01 -1.005393490195274353e-01 -1.783397495746612549e-01 3.369532898068428040e-02
-3.951003402471542358e-02 4.747814312577247620e-02 1.557256728410720825e-01 3.419907018542289734e-02 2.527528405189514160e-01 -8.587580919265747070e-02 -4.421528894454240799e-03 -2.028228342533111572e-01 -1.154767647385597229e-01 -1.819108240306377411e-02 -4.975680261850357056e-02 -5.747369956225156784e-03 2.581403851509094238e-01 3.170329844579100609e-03 -1.547253318130970001e-02 -7.523668557405471802e-02 -7.173223793506622314e-02 9.343544393777847290e-02 -3.672098219394683838e-01 -1.489750444889068604e-01 7.830695807933807373e-02 -3.665316402912139893e-01 -2.105450332164764404e-01 -2.800274193286895752e-01 1.625484526157379150e-01 -3.089411556720733643e-01 -1.084969267249107361e-01 2.504444122314453125e-01 -2.216468453407287598e-01 7.648532837629318237e-02 -1.537232398986816406e-01 -2.460191249847412109e-01
2.260547131299972534e-02 3.940080106258392334e-02 7.092778384685516357e-02 1.249232515692710876e-01 1.379728615283966064e-01 -1.595139950513839722e-01 3.001346886157989502e-01 -8.991936594247817993e-02 4.043240100145339966e-02 -2.661301195621490479e-01 -1.137794256210327148e-01 -1.149945408105850220e-01 -1.091739162802696228e-01 -4.264447987079620361e-01 -4.574033617973327637e-02 -8.577055484056472778e-02 2.544086277484893799e-01 1.774972975254058838e-01 3.462930768728256226e-02 2.544218003749847412e-01 5.270685628056526184e-02 -1.207111552357673645e-01 1.080277264118194580e-01 -4.319033622741699219e-01 4.672944918274879456e-02 -1.810350120067596436e-01 -1.573660038411617279e-02 5.452238395810127258e-02 -1.047692000865936279e-01 -1.602898687124252319e-01 7.769910246133804321e-02 -2.723920643329620361e-01
1.121454089879989624e-01 3.510157763957977295e-02 4.147705435752868652e-02 8.600794710218906403e-03 -1.425289362668991089e-01 -3.076510690152645111e-02 9.222576022148132324e-02 -3.376902043819427490e-01 2.061240226030349731e-01 -1.678509116172790527e-01 -6.720369309186935425e-02 6.713522970676422119e-02 -1.144197806715965271e-01 -2.978736758232116699e-01 -9.046363085508346558e-02 1.580447107553482056e-01 1.859224885702133179e-01 -7.158076018095016479e-02 -3.130492269992828369e-01 2.020033001899719238e-01 7.886193692684173584e-02 -4.210566170513629913e-03 -9.025921672582626343e-02 -5.785543844103813171e-02 2.613364756107330322e-01 8.956094831228256226e-02 -2.039462924003601074e-01 1.288515478372573853e-01 -2.337717860937118530e-01 -2.772273421287536621e-01 -2.950201928615570068e-01 -2.768498957157135010e-01
2.923146486282348633e-01 1.474695950746536255e-01 -3.656601309776306152e-01 -2.224464118480682373e-01 8.368941396474838257e-02 2.598892338573932648e-02 4.164056852459907532e-02 -2.094271034002304077e-01 -2.418285422027111053e-02 -2.085524201393127441e-01 -1.518310308456420898e-01 -8.727838844060897827e-02 -1.905018985271453857e-01 -2.801032960414886475e-01 -1.706827729940414429e-01 -6.324978917837142944e-02 1.743174046277999878e-01 -9.136671572923660278e-02 -1.683138608932495117e-01 -3.885075822472572327e-02 1.255398690700531006e-01 1.675549335777759552e-02 1.530521642416715622e-02 -2.567088603973388672e-01 -1.469321250915527344e-01 -6.916271150112152100e-02 -9.722749143838882446e-02 2.539551556110382080e-01 -1.472158171236515045e-02 -4.263808131217956543e-01 -1.396349351853132248e-02 -2.077674679458141327e-02
-3.857399150729179382e-02 -6.895237416028976440e-02 -1.379639655351638794e-02 4.354892671108245850e-02 3.497699201107025146e-01 2.526365816593170166e-01 2.034512609243392944e-01 -2.412786334753036499e-01 -1.815782487392425537e-01 -1.213831081986427307e-01 -1.326522883027791977e-02 1.522014290094375610e-01 2.763116955757141113e-01 -2.542190253734588623e-01 2.722857892513275146e-01 1.276226192712783813e-01 2.400404810905456543e-01 4.965960234403610229e-02 -3.160287737846374512e-01 -2.257727831602096558e-01 1.827424913644790649e-01 7.894081063568592072e-03 6.204169243574142456e-02 -1.299795061349868774e-01 5.854446068406105042e-02 -1.760037541389465332e-01 -1.690868139266967773e-01 9.805728495121002197e-02 7.099717855453491211e-02 -2.018504738807678223e-01 -1.155710034072399139e-02 1.406709402799606323e-01
9.515088796615600586e-02 2.302458137273788452e-01 -4.980304464697837830e-02 -1.911803334951400757e-01 1.338293999433517456e-01 -8.434619009494781494e-02 -5.832270160317420959e-02 -1.336020603775978088e-02 -1.158556714653968811e-01 -1.598927080631256104e-01 -8.428616821765899658e-02 2.987272441387176514e-01 -1.212069392204284668e-01 -2.850282788276672363e-01 3.904146701097488403e-02 -3.279684782028198242e-01 -1.936520040035247803e-01 5.615046247839927673e-02 -4.439301788806915283e-01 1.113360822200775146e-01 -1.791886091232299805e-01 -2.520914971828460693e-01 6.346230953931808472e-02 -1.421938687562942505e-01 -1.039148643612861633e-01 -2.734044492244720459e-01 -2.092768996953964233e-02 1.017676293849945068e-01 -1.049723401665687561e-01 -2.076029479503631592e-01 -8.853121846914291382e-02 -4.025201871991157532e-02
1.764417439699172974e-02 -7.323474436998367310e-02 2.488963678479194641e-02 1.971502900123596191e-01 -3.559719771146774292e-02 -9.677708894014358521e-02 1.959295123815536499e-01 -1.132191419601440430e-01 1.037759259343147278e-01 3.319890052080154419e-02 -4.649092257022857666e-02 4.133456945419311523e-02 -7.718991488218307495e-02 -3.518880903720855713e-01 3.909184634685516357e-01 -6.774301826953887939e-02 -1.719200760126113892e-01 -2.613337039947509766e-01 -2.205913513898849487e-01 -5.040502175688743591e-02 1.304841786623001099e-01 -2.684497535228729248e-01 -6.487898528575897217e-02 -3.010352551937103271e-01 2.130245789885520935e-02 -1.474820524454116821e-01 -8.847254514694213867e-02 2.084015160799026489e-01 -1.344387233257293701e-01 8.367843925952911377e-02 -2.872632145881652832e-01 -2.757371068000793457e-01
2.768317461013793945e-01 2.487199455499649048e-01 9.795682132244110107e-02 3.772950917482376099e-02 1.976532340049743652e-01 3.017337061464786530e-02 3.224585205316543579e-02 -1.512635350227355957e-01 -1.384549587965011597e-02 -4.139767214655876160e-02 6.883843988180160522e-02 -3.466437011957168579e-02 -1.685480922460556030e-01 -4.062743782997131348e-01 -7.010632753372192383e-02 9.260575473308563232e-02 2.498956024646759033e-01 -1.754888296127319336e-01 -2.827092409133911133e-01 8.162827044725418091e-02 -2.155177444219589233e-01 -3.600257635116577148e-01 -1.959277316927909851e-02 5.276009067893028259e-02 3.338543698191642761e-02 -2.790496945381164551e-01 1.647172272205352783e-01 2.110459953546524048e-01 1.253020018339157104e-01 9.482999145984649658e-02 -1.864128708839416504e-01 -5.116274580359458923e-02
-5.648477002978324890e-02 -2.611362189054489136e-02 2.158987224102020264e-01 7.480798661708831787e-02 -1.327472627162933350e-01 2.606218457221984863e-01 -1.113105341792106628e-01 -2.338942885398864746e-01 -2.416092604398727417e-01 -1.645124703645706177e-01 -3.480323776602745056e-02 -2.404199838638305664e-01 2.294879034161567688e-02 -4.380205571651458740e-01 3.134393692016601562e-01 -6.330665200948715210e-02 1.836801762692630291e-03 5.016539990901947021e-02 -2.346091717481613159e-01 -1.214827969670295715e-02 7.797195017337799072e-02 -1.239137649536132812e-01 1.317519694566726685e-02 8.839237689971923828e-02 4.978830367326736450e-02 -7.054484635591506958e-02 -2.387359738349914551e-01 1.598729044198989868e-01 2.476352602243423462e-01 -3.287530541419982910e-01 -7.290847599506378174e-02 1.807490922510623932e-02
-1.830010414123535156e-01 1.997065842151641846e-01 1.333742290735244751e-01 3.005153536796569824e-01 6.326228380203247070e-02 -4.286096990108489990e-02 3.418039977550506592e-01 -3.283993303775787354e-01 1.103784888982772827e-01 -9.611026197671890259e-02 -3.063743114471435547e-01 -5.220083519816398621e-02 -3.943813592195510864e-02 -2.083348929882049561e-01 -5.486901104450225830e-02 -1.437232494354248047e-01 3.428590297698974609e-01 -9.338925033807754517e-02 -1.321678310632705688e-01 -1.033313348889350891e-01 9.141006320714950562e-02 1.623944938182830811e-02 -1.263377815485000610e-01 -1.403531283140182495e-01 1.052946299314498901e-01 -2.029379606246948242e-01 -3.041481226682662964e-02 3.188869357109069824e-01 -1.042697057127952576e-01 -9.461265802383422852e-02 -1.128167659044265747e-01 1.234610006213188171e-01
1.658022999763488770e-01 9.197757579386234283e-03 2.257862687110900879e-02 2.949444353580474854e-01 1.594585776329040527e-01 9.952375292778015137e-02 1.443820819258689880e-02 -2.380634695291519165e-01 -1.326713114976882935e-01 2.709556519985198975e-01 4.244561772793531418e-03 1.206046156585216522e-02 6.512572616338729858e-02 -1.149702966213226318e-01 2.149303257465362549e-01 5.335121601819992065e-02 -5.344947800040245056e-02 1.251144111156463623e-01 -2.880222797393798828e-01 2.195348888635635376e-01 1.832391321659088135e-01 -1.135687381029129028e-01 1.040605232119560242e-01 -2.915715873241424561e-01 1.820935606956481934e-01 -3.679335415363311768e-01 1.662620604038238525e-01 3.309051394462585449e-01 1.735025048255920410e-01 -7.412766665220260620e-02 -3.783443570137023926e-02 1.847800053656101227e-02
-2.578643150627613068e-02 2.823184430599212646e-01 6.323367357254028320e-02 2.558895200490951538e-02 -1.263956427574157715e-01 2.047606110572814941e-01 4.983089864253997803e-03 -9.984415769577026367e-02 -8.063339628279209137e-03 -7.233152538537979126e-02 1.047871890477836132e-03 5.868395045399665833e-02 -4.428381472826004028e-02 -5.701219439506530762e-01 9.814511984586715698e-02 1.028793603181838989e-01 -4.652893543243408203e-02 -4.689697921276092529e-02 -1.808215081691741943e-01 -1.366418451070785522e-01 8.669603615999221802e-02 6.970363110303878784e-02 1.030526161193847656e-01 -1.503535509109497070e-01 2.077571898698806763e-01 -2.234244793653488159e-01 -1.946884579956531525e-02 2.485989183187484741e-01 3.981967270374298096e-01 -2.626623511314392090e-01 7.408701628446578979e-02 -3.856768459081649780e-02
3.217864632606506348e-01 2.655448950827121735e-02 -2.665840089321136475e-01 -1.369332075119018555e-01 1.337541788816452026e-01 -1.631443798542022705e-01 -5.301669985055923462e-02 -2.174722850322723389e-01 -8.231567591428756714e-02 -2.984739243984222412e-01 -1.541906222701072693e-02 -1.106125637888908386e-01 -5.770829692482948303e-02 -2.354869842529296875e-01 -4.125500470399856567e-02 -1.063221916556358337e-01 1.708713322877883911e-01 2.290088832378387451e-01 -1.927618868649005890e-02 1.154208183288574219e-02 -3.248642012476921082e-02 -2.348281890153884888e-01 1.454050391912460327e-01 -2.450494915246963501e-01 -2.108023911714553833e-01 -5.265270918607711792e-02 5.249724537134170532e-02 2.313963919878005981e-01 6.745299696922302246e-02 -2.809770107269287109e-01 -1.801973134279251099e-01 -3.036040067672729492e-01
7.815512269735336304e-02 -1.527469698339700699e-02 -1.925236172974109650e-02 2.026043646037578583e-02 3.315813839435577393e-01 -1.302683800458908081e-01 6.087616551667451859e-03 -2.395881107077002525e-03 -1.445741951465606689e-01 5.378330871462821960e-02 4.028583317995071411e-02 5.453225597739219666e-02 4.845862463116645813e-02 -1.030078679323196411e-01 5.947975441813468933e-02 1.645782440900802612e-01 6.554192304611206055e-02 -1.749797351658344269e-02 -4.255860149860382080e-01 -9.043800830841064453e-02 2.318084388971328735e-01 -2.896535992622375488e-01 8.407741785049438477e-02 3.192668035626411438e-02 2.389466315507888794e-01 -4.386660158634185791e-01 -3.319855546578764915e-03 1.367703527212142944e-01 -3.023650646209716797e-01 -3.260573372244834900e-02 -2.164157778024673462e-01 -2.162256389856338501e-01
-1.450942158699035645e-01 -3.051155805587768555e-02 6.141334772109985352e-02 -3.910514991730451584e-03 -1.408482552506029606e-03 8.260586857795715332e-02 2.654732465744018555e-01 -1.073525846004486084e-01 -1.639308333396911621e-01 -2.454874217510223389e-01 1.217829659581184387e-01 -8.170151710510253906e-02 -3.584722578525543213e-01 -3.524894714355468750e-01 3.252902925014495850e-01 -1.868946850299835205e-01 2.248518913984298706e-02 2.092348039150238037e-01 -2.092699706554412842e-01 -4.491132497787475586e-02 6.191341206431388855e-02 -3.169886171817779541e-01 -1.328529715538024902e-01 -1.584537029266357422e-01 -1.465775966644287109e-01 -1.348547339439392090e-01 -2.034901827573776245e-01 -5.944841727614402771e-02 -7.576575875282287598e-02 -1.479694396257400513e-01 -1.145242005586624146e-01 -1.439889073371887207e-01
4.333447664976119995e-02 -5.707312747836112976e-02 4.902637004852294922e-02 1.650821417570114136e-01 -1.969167143106460571e-01 4.031113162636756897e-02 5.653648823499679565e-02 -2.355267256498336792e-01 -2.160288244485855103e-01 6.871846318244934082e-02 -1.496853679418563843e-01 -8.477923274040222168e-02 -1.069057807326316833e-01 -2.443451583385467529e-01 1.376500278711318970e-01 1.452482938766479492e-01 -1.365870237350463867e-01 -2.576388120651245117e-01 -2.402500957250595093e-01 -7.111442834138870239e-02 -1.990694552659988403e-01 -1.727581024169921875e-01 3.202113807201385498e-01 -2.313316762447357178e-01 6.291447579860687256e-02 -4.043003916740417480e-01 5.163685232400894165e-02 2.880076467990875244e-01 -9.018649905920028687e-02 -3.295255452394485474e-02 7.694767415523529053e-02 -1.801938116550445557e-01
9.817292541265487671e-02 6.619613617658615112e-02 4.176814109086990356e-02 -7.129261642694473267e-02 3.773907199501991272e-02 3.474393784999847412e-01 9.157828986644744873e-02 -1.487796902656555176e-01 -2.728473246097564697e-01 2.854866348206996918e-02 -2.719743847846984863e-01 2.045553475618362427e-01 2.557289600372314453e-02 -3.383276462554931641e-01 -5.192520096898078918e-02 -5.398438498377799988e-02 1.524734199047088623e-01 1.949360221624374390e-01 -1.551885902881622314e-01 1.848795711994171143e-01 -6.776102632284164429e-02 -2.365655601024627686e-01 8.620550483465194702e-02 -1.949168369174003601e-02 -2.061649411916732788e-01 -1.774128824472427368e-01 -4.201540052890777588e-01 -1.049294173717498779e-01 -1.039073690772056580e-01 -8.149763196706771851e-02 7.673432119190692902e-03 -2.186190485954284668e-01
4.624149948358535767e-02 -1.606536209583282471e-01 -4.094704613089561462e-02 2.099897116422653198e-01 6.557089835405349731e-02 -1.762168258428573608e-01 1.933026462793350220e-01 -3.992875814437866211e-01 -9.088988602161407471e-02 -8.881813287734985352e-02 -3.314570188522338867e-01 9.660471975803375244e-02 -4.470685124397277832e-01 -2.275397330522537231e-01 9.992674738168716431e-02 -8.529838174581527710e-02 9.170353412628173828e-02 1.700564771890640259e-01 -1.083426252007484436e-01 -4.694261029362678528e-02 7.243109494447708130e-02 5.628693848848342896e-02 1.294386945664882660e-02 -1.117813587188720703e-01 -7.848976552486419678e-02 -9.621743857860565186e-02 -7.875905930995941162e-02 1.949981451034545898e-01 -6.164169311523437500e-02 -3.273504376411437988e-01 -9.187551587820053101e-02 -1.961820572614669800e-01
3.285085856914520264e-01 3.260013163089752197e-01 -1.834082975983619690e-02 -2.352450042963027954e-01 1.724881082773208618e-01 2.339150756597518921e-03 3.574809804558753967e-02 -2.206243872642517090e-01 -1.453537642955780029e-01 2.468300610780715942e-02 -1.147973760962486267e-01 -1.698576956987380981e-01 -1.318195462226867676e-01 -1.354834288358688354e-01 3.184752166271209717e-01 -2.073287218809127808e-01 1.567931771278381348e-01 4.880972206592559814e-02 -1.416579633951187134e-01 1.273106038570404053e-01 3.408540785312652588e-02 -3.324116468429565430e-01 8.586924523115158081e-02 6.632774323225021362e-02 7.882373034954071045e-02 -6.197111308574676514e-02 2.137173563241958618e-01 3.543354570865631104e-01 -1.858388334512710571e-01 4.410564899444580078e-02 -4.486485570669174194e-02 -7.554537151008844376e-03
1.449957191944122314e-01 -1.834116280078887939e-01 -1.003017053008079529e-01 -1.464962661266326904e-01 1.175808086991310120e-01 1.487228125333786011e-01 1.837106943130493164e-01 -1.556309908628463745e-01 -2.124661952257156372e-01 -2.565713524818420410e-01 -3.763813078403472900e-01 -7.948895916342735291e-03 -1.774297282099723816e-02 -3.500624597072601318e-01 -4.046111926436424255e-02 1.675182431936264038e-01 -2.204093337059020996e-01 3.650699928402900696e-02 -1.822271943092346191e-01 -1.566954106092453003e-01 4.198007658123970032e-02 5.363792181015014648e-02 2.303904443979263306e-01 -2.050167024135589600e-01 2.714992761611938477e-01 -9.567087888717651367e-02 -1.123544350266456604e-01 -1.190160546684637666e-04 -8.135821670293807983e-02 -2.727518677711486816e-01 1.403599977493286133e-01 -1.049738898873329163e-01
1.071206331253051758e-01 3.144385218620300293e-01 -8.405700325965881348e-02 8.946942538022994995e-02 -1.177692972123622894e-02 3.709534704685211182e-01 6.374154984951019287e-02 -8.400645107030868530e-02 -1.384058892726898193e-01 -4.828697070479393005e-02 -1.272631883621215820e-01 -1.673868894577026367e-01 -1.990871131420135498e-02 -1.190919280052185059e-01 1.335613429546356201e-01 1.119299419224262238e-02 2.283629626035690308e-01 1.813821047544479370e-01 -1.158056929707527161e-01 1.027620583772659302e-01 3.241279721260070801e-02 -3.928896784782409668e-02 7.024631649255752563e-02 -1.416745781898498535e-01 -1.861185878515243530e-01 -2.935654819011688232e-01 3.600790724158287048e-02 3.933485150337219238e-01 2.018889784812927246e-01 -3.910771608352661133e-01 1.254328042268753052e-01 -6.765860319137573242e-02
1.866271793842315674e-01 1.679236292839050293e-01 7.039520144462585449e-02 1.735720783472061157e-02 2.470292896032333374e-01 6.884495913982391357e-02 4.098858684301376343e-03 -2.206163853406906128e-02 -4.338243231177330017e-02 2.666299939155578613e-01 -6.446021050214767456e-02 2.409525960683822632e-02 -1.497734338045120239e-01 -4.477024674415588379e-01 -1.309315860271453857e-01 2.144575268030166626e-01 9.800887852907180786e-02 -2.224148809909820557e-01 -2.073543965816497803e-01 9.260254353284835815e-02 -4.042369499802589417e-02 -3.572062253952026367e-01 4.299271479249000549e-02 5.990894138813018799e-02 1.233274191617965698e-01 -3.279854357242584229e-01 4.017971456050872803e-02 1.663060933351516724e-01 9.719896316528320312e-02 9.785205870866775513e-02 -2.529256343841552734e-01 -1.461889594793319702e-01
9.906490892171859741e-02 -1.523865610361099243e-01 9.834108501672744751e-02 1.573633775115013123e-02 1.427930593490600586e-01 1.262193322181701660e-01 1.965086460113525391e-01 -1.199070066213607788e-01 -1.218500360846519470e-01 -1.670784354209899902e-01 -1.846149265766143799e-01 -2.878764271736145020e-01 -9.383558481931686401e-02 -2.475744038820266724e-01 3.590796142816543579e-02 7.623886317014694214e-02 -1.265589296817779541e-01 3.736630082130432129e-01 -3.176421821117401123e-01 -2.802112400531768799e-01 -2.032244391739368439e-02 -1.065642908215522766e-01 -1.463567316532135010e-01 -3.695523738861083984e-01 1.552578359842300415e-01 -6.069374829530715942e-02 -1.352207511663436890e-01 -3.387453779578208923e-02 -1.590405404567718506e-02 -2.575767636299133301e-01 -1.099878996610641479e-01 9.059084579348564148e-03
2.530987560749053955e-01 9.191406518220901489e-02 4.101211577653884888e-02 2.921796441078186035e-01 5.714529752731323242e-02 2.277201116085052490e-01 3.311569690704345703e-01 -1.303671300411224365e-01 -1.058322414755821228e-01 -7.119681686162948608e-02 -1.394383013248443604e-01 -6.595571339130401611e-02 1.238072812557220459e-01 -2.866182327270507812e-01 -1.712139546871185303e-01 -1.503523737192153931e-01 3.211013972759246826e-01 4.674427211284637451e-02 1.030796915292739868e-01 1.441339999437332153e-01 1.566855758428573608e-01 -6.652909517288208008e-02 -1.912212558090686798e-02 1.701370696537196636e-03 1.339269429445266724e-01 1.050153896212577820e-01 5.004667863249778748e-02 4.138137400150299072e-01 -1.061625555157661438e-01 -2.829025089740753174e-01 -9.001317620277404785e-02 -3.231831267476081848e-02
5.318401381373405457e-02 -1.233726181089878082e-02 -4.077379405498504639e-02 1.987568289041519165e-01 -4.568571969866752625e-02 1.845916807651519775e-01 1.680472344160079956e-01 -3.244597613811492920e-01 -2.142003625631332397e-01 5.662268400192260742e-02 6.718716770410537720e-02 -1.319324970245361328e-01 4.474426060914993286e-02 -3.681104481220245361e-01 2.262932360172271729e-01 4.701258987188339233e-02 9.609802626073360443e-03 -1.000957265496253967e-01 -3.648805618286132812e-01 7.249319553375244141e-02 -5.794077366590499878e-02 -1.648147404193878174e-01 2.145657390356063843e-01 -2.743213176727294922e-01 -6.077490374445915222e-02 -3.779430985450744629e-01 5.876499786972999573e-02 2.118757069110870361e-01 1.359085738658905029e-01 -5.998013913631439209e-02 8.301059901714324951e-02 9.373709559440612793e-03
-1.615173518657684326e-01 -7.623087614774703979e-02 -1.605284959077835083e-01 7.055603712797164917e-02 1.373851597309112549e-01 2.299595773220062256e-01 1.739155054092407227e-01 -1.160135492682456970e-01 4.045108705759048462e-02 -1.875249296426773071e-02 -2.431599497795104980e-01 -1.137261092662811279e-01 -2.592388093471527100e-01 -2.994517087936401367e-01 -8.900701254606246948e-02 -2.023786753416061401e-01 2.930171191692352295e-01 3.875296562910079956e-02 -3.103052377700805664e-01 -2.356372773647308350e-01 5.784413218498229980e-02 -1.301599442958831787e-01 3.239616453647613525e-01 -3.446282818913459778e-02 -4.021896794438362122e-02 5.408909916877746582e-02 -1.687774993479251862e-02 3.162995576858520508e-01 -2.310492545366287231e-01 -1.219786480069160461e-01 -5.242033675312995911e-02 2.454267069697380066e-02
2.828857004642486572e-01 2.533985078334808350e-01 -7.973294705152511597e-02 -1.486665755510330200e-01 3.062115609645843506e-01 -6.320758908987045288e-02 1.605317741632461548e-01 -1.758835017681121826e-01 -9.849359095096588135e-02 -2.732903063297271729e-01 -6.322483718395233154e-02 -1.415798813104629517e-01 -2.254407107830047607e-01 -3.834261298179626465e-01 -2.065603584051132202e-01 -6.097575183957815170e-03 1.424864977598190308e-01 2.783523201942443848e-01 -1.032865643501281738e-01 8.217178285121917725e-02 1.874147169291973114e-02 -1.705338507890701294e-01 -1.699883490800857544e-01 -1.481673866510391235e-01 1.479382067918777466e-01 -4.707292839884757996e-02 5.401598289608955383e-02 2.900357842445373535e-01 -6.068704649806022644e-02 -1.009036004543304443e-01 2.364093065261840820e-02 -5.307096987962722778e-02
5.297001451253890991e-02 2.529342100024223328e-02 -3.484057784080505371e-01 1.861395537853240967e-01 2.775429189205169678e-02 1.294576525688171387e-01 -6.645089387893676758e-02 -1.055389493703842163e-01 -1.223540157079696655e-01 -3.576153218746185303e-01 -2.296109497547149658e-01 5.727405846118927002e-02 2.388857677578926086e-02 -4.537631571292877197e-01 1.088641211390495300e-01 -3.129045367240905762e-01 7.579936832189559937e-02 1.380934566259384155e-01 -1.091425791382789612e-01 1.006824746727943420e-01 -1.804099231958389282e-01 1.076633110642433167e-01 -8.642949163913726807e-02 -8.801864832639694214e-02 -2.175427526235580444e-01 -1.165387555956840515e-01 -1.173380296677350998e-02 1.289039105176925659e-01 1.319482028484344482e-01 -2.491141110658645630e-01 -5.049935728311538696e-02 -1.626149564981460571e-01
-1.821436136960983276e-01 2.227125912904739380e-01 9.425507858395576477e-03 1.954479012056253850e-05 -6.527530401945114136e-02 -3.354437276721000671e-02 4.959183558821678162e-02 -1.041767001152038574e-01 -9.576297551393508911e-02 -1.780389696359634399e-01 -4.708702489733695984e-02 3.752478957176208496e-01 9.210509806871414185e-02 -5.622453689575195312e-01 6.113705411553382874e-02 -1.075484976172447205e-01 -1.137072443962097168e-01 -1.014728769659996033e-01 -2.014016807079315186e-01 -1.142686009407043457e-01 -1.324306428432464600e-01 -1.134053543210029602e-01 -1.645088791847229004e-01 -1.826725155115127563e-01 7.315996568650007248e-03 -2.045857608318328857e-01 -3.017862141132354736e-01 2.601541876792907715e-01 -2.429595030844211578e-02 -3.807881101965904236e-02 6.444094330072402954e-02 -9.871647693216800690e-03
7.480121403932571411e-02 3.158940672874450684e-01 -1.681782491505146027e-02 -2.387158572673797607e-01 -1.009377688169479370e-01 -2.085722982883453369e-02 -6.089318543672561646e-02 -4.161832928657531738e-01 -1.908533857204020023e-03 -2.154281586408615112e-01 -1.956501603126525879e-01 -9.617237746715545654e-02 -5.246865004301071167e-02 -4.495151042938232422e-01 -4.767179489135742188e-02 -1.999668218195438385e-02 -4.117617756128311157e-02 2.868381142616271973e-02 -2.222604118287563324e-02 1.667298078536987305e-01 2.214027494192123413e-01 6.739013642072677612e-02 -2.922156751155853271e-01 -1.204948127269744873e-01 1.524443179368972778e-01 5.199552327394485474e-02 -5.483519658446311951e-02 1.670737117528915405e-01 -1.421245783567428589e-01 -2.346623986959457397e-01 3.674215823411941528e-02 -1.749794334173202515e-01
-1.146808490157127380e-01 -1.144606992602348328e-02 6.474093347787857056e-02 3.025189042091369629e-01 2.090751081705093384e-01 5.801638960838317871e-02 2.446064352989196777e-01 -3.182586133480072021e-01 -6.266985833644866943e-02 -2.375442087650299072e-01 -1.324113309383392334e-01 -1.422732919454574585e-01 -9.923405945301055908e-02 -3.831315040588378906e-01 -5.636054649949073792e-02 -1.575830429792404175e-01 1.627261787652969360e-01 4.130822792649269104e-02 -8.453093469142913818e-02 -1.929243505001068115e-01 3.180880844593048096e-01 -2.166914381086826324e-02 1.646439731121063232e-01 -1.327636279165744781e-02 4.480153322219848633e-02 2.157797664403915405e-01 -1.276793777942657471e-01 3.236225545406341553e-01 -4.176145792007446289e-02 1.776551455259323120e-02 -1.370438486337661743e-01 9.003527462482452393e-02
-8.175555616617202759e-02 4.328523203730583191e-02 -2.260196059942245483e-01 -1.223531886935234070e-01 -8.705931156873703003e-02 9.240629151463508606e-03 4.042673110961914062e-01 -7.495049387216567993e-02 -1.626192629337310791e-01 1.542584747076034546e-01 -7.426799088716506958e-02 7.297346740961074829e-02 -2.295410633087158203e-01 -2.396178841590881348e-01 2.899396121501922607e-01 -2.638179063796997070e-01 -3.716574236750602722e-02 1.222473569214344025e-02 -2.453172206878662109e-01 -3.047793805599212646e-01 1.210398450493812561e-01 -1.780345588922500610e-01 2.370668575167655945e-02 -2.397456318140029907e-01 1.524118036031723022e-01 -2.006138861179351807e-02 -4.305814206600189209e-02 1.485596448183059692e-01 -1.752366125583648682e-01 -3.053990378975868225e-02 -2.038504183292388916e-01 -2.099539190530776978e-01
-3.698004037141799927e-02 1.131667867302894592e-01 -1.378270685672760010e-01 -9.902635961771011353e-02 4.024499654769897461e-01 1.188812628388404846e-01 9.325066208839416504e-02 -3.678003847599029541e-01 -1.318439245223999023e-01 -2.539541423320770264e-01 -6.239202618598937988e-02 5.752606317400932312e-02 1.482985466718673706e-01 -3.067140579223632812e-01 3.477937281131744385e-01 1.029504761099815369e-01 1.694770753383636475e-01 7.434663362801074982e-03 -2.949653565883636475e-01 -1.351601630449295044e-01 7.512276619672775269e-02 -9.604169428348541260e-02 -1.858353763818740845e-01 -2.448300831019878387e-02 1.959203183650970459e-02 -1.497830031439661980e-03 -1.793078631162643433e-01 1.261935532093048096e-01 -2.007396966218948364e-01 7.123576104640960693e-02 1.096495464444160461e-01 1.016881093382835388e-01
-8.823684602975845337e-02 1.370797455310821533e-01 -1.248001456260681152e-01 2.172873169183731079e-02 2.933425009250640869e-01 1.597621440887451172e-01 2.308567464351654053e-01 -2.245473414659500122e-01 8.732248842716217041e-02 -2.181618958711624146e-01 -2.852462828159332275e-01 -1.458289176225662231e-01 -1.231627762317657471e-01 -2.097101509571075439e-01 -1.739680767059326172e-01 3.914980217814445496e-02 -2.422362565994262695e-02 2.059099227190017700e-01 -3.248557150363922119e-01 -3.478162363171577454e-02 3.405134081840515137e-01 -1.529040634632110596e-01 -6.152950599789619446e-02 -3.603641316294670105e-02 1.638382822275161743e-01 6.080482155084609985e-03 -1.300119459629058838e-01 1.795299467630684376e-04 -2.525905705988407135e-02 -3.449765741825103760e-01 -1.242872029542922974e-01 -1.423800736665725708e-01
1.543021649122238159e-01 2.101034522056579590e-01 -1.378839612007141113e-01 1.247045323252677917e-01 9.302111342549324036e-03 2.936702966690063477e-02 2.218209803104400635e-01 -5.607526749372482300e-02 -1.114304104703478515e-04 -2.479076236486434937e-01 -1.623854339122772217e-01 -1.682203412055969238e-01 -6.005973741412162781e-02 -4.171296954154968262e-01 -1.482323408126831055e-01 -1.521022319793701172e-01 3.300338983535766602e-01 1.701090484857559204e-01 1.011837720870971680e-01 2.647522389888763428e-01 4.109145328402519226e-02 -5.685958266258239746e-02 1.109598353505134583e-01 -3.556370437145233154e-01 1.621690392494201660e-02 -7.849666476249694824e-02 9.554887562990188599e-02 2.555184066295623779e-01 3.235809504985809326e-03 -1.930112242698669434e-01 -5.819353461265563965e-02 -1.481618583202362061e-01
1.443004757165908813e-01 1.433638036251068115e-01 9.337922185659408569e-02 6.423236429691314697e-02 2.056140452623367310e-01 1.579843461513519287e-01 9.170345962047576904e-02 -2.147855162620544434e-01 -2.434396743774414062e-01 1.381779611110687256e-01 -8.824929594993591309e-03 2.135828882455825806e-02 -8.404640853404998779e-02 6.814498454332351685e-02 1.127479746937751770e-01 9.250975400209426880e-02 3.276618570089340210e-02 -2.812100648880004883e-01 -4.429729878902435303e-01 3.192227450199425220e-05 8.198440074920654297e-02 -1.732463538646697998e-01 1.028356850147247314e-01 -1.692397296428680420e-01 -1.432701051235198975e-01 -7.984028756618499756e-02 -1.665202975273132324e-01 1.951518356800079346e-01 -6.178976967930793762e-02 -2.876419126987457275e-01 5.253728106617927551e-02 -4.216297864913940430e-01
2.247670292854309082e-01 1.650935560464859009e-01 -2.271309643983840942e-01 -3.377554938197135925e-02 -1.088215708732604980e-01 -1.450693905353546143e-01 1.353626847267150879e-01 -2.660175859928131104e-01 -7.037392258644104004e-02 1.462756991386413574e-01 -1.658011823892593384e-01 2.380693405866622925e-01 1.040926575660705566e-01 -2.409601807594299316e-01 1.996804028749465942e-01 1.473906356841325760e-02 7.210331410169601440e-02 -1.742250099778175354e-02 -3.054588437080383301e-01 9.500240534543991089e-02 2.470388412475585938e-01 1.056523919105529785e-01 4.280189424753189087e-02 1.519389748573303223e-01 2.233441919088363647e-02 -2.664481997489929199e-01 -9.278766810894012451e-02 2.778286337852478027e-01 -3.833535015583038330e-01 -3.357522189617156982e-02 -4.649222269654273987e-02 -1.246386095881462097e-01
3.583779558539390564e-02 2.036062031984329224e-01 1.828542649745941162e-01 7.015394419431686401e-02 1.221856698393821716e-01 1.392209976911544800e-01 7.892220467329025269e-02 -4.593256115913391113e-02 1.566870212554931641e-01 1.368891596794128418e-01 -1.104084476828575134e-01 1.651694532483816147e-03 -1.595057100057601929e-01 -5.315920710563659668e-01 5.911856517195701599e-02 -5.907047912478446960e-02 -1.850434690713882446e-01 -1.048084869980812073e-01 -6.150371953845024109e-02 3.283706009387969971e-01 5.570801440626382828e-03 -1.280926614999771118e-01 -3.177256137132644653e-02 -1.182361841201782227e-01 2.104202806949615479e-01 -3.093738853931427002e-01 -6.923696398735046387e-02 2.088606506586074829e-01 -1.193536892533302307e-01 2.642375528812408447e-01 -1.678551435470581055e-01 -1.297779679298400879e-01
-9.710032492876052856e-02 1.843799501657485962e-01 3.069356456398963928e-02 3.108122386038303375e-03 -2.322695404291152954e-02 -1.991942971944808960e-01 -3.446654602885246277e-02 -1.369748860597610474e-01 -2.351630330085754395e-01 -2.026581391692161560e-02 1.058641076087951660e-01 6.417557597160339355e-02 4.416840896010398865e-02 -2.345273494720458984e-01 1.971683651208877563e-01 4.007171466946601868e-02 -1.235397625714540482e-02 1.056040599942207336e-01 -2.884334623813629150e-01 -9.338074177503585815e-02 4.474195837974548340e-02 -3.563587367534637451e-01 -1.007201671600341797e-01 -3.625773638486862183e-02 8.185611665248870850e-02 -1.225323081016540527e-01 -2.330135405063629150e-01 3.851322233676910400e-01 -4.574590921401977539e-01 1.089725643396377563e-01 -2.661667205393314362e-02 -1.926723122596740723e-01
8.230754733085632324e-02 4.232189431786537170e-02 1.101796627044677734e-01 -4.154615104198455811e-02 -4.947893321514129639e-02 -7.404949516057968140e-02 -1.249076351523399353e-01 -4.334660470485687256e-01 -7.051458954811096191e-02 -1.069129183888435364e-01 -3.218057751655578613e-01 -1.332868188619613647e-01 -1.080229431390762329e-01 -5.268223881721496582e-01 8.490601554512977600e-03 9.638922661542892456e-02 -8.540041744709014893e-02 1.110364217311143875e-02 2.375358343124389648e-02 1.222062855958938599e-01 1.920564621686935425e-01 -8.364996314048767090e-02 -7.204164564609527588e-02 1.085737794637680054e-01 -2.901953756809234619e-01 -8.488118648529052734e-02 7.267915457487106323e-02 2.840840816497802734e-01 -1.524645835161209106e-01 -1.432487666606903076e-01 8.834245800971984863e-02 -1.307331323623657227e-01
7.397391647100448608e-02 2.122564706951379776e-03 6.993627548217773438e-02 1.462241411209106445e-01 -2.178605347871780396e-01 2.312525920569896698e-02 -4.818707704544067383e-02 -1.601799726486206055e-01 8.168930560350418091e-02 6.179108470678329468e-02 -1.440533995628356934e-01 -1.476907357573509216e-02 -1.059878524392843246e-02 -4.082660973072052002e-01 1.034878417849540710e-01 2.066285014152526855e-01 1.767752133309841156e-02 1.955501288175582886e-01 -1.385862231254577637e-01 1.522457003593444824e-01 -1.311516463756561279e-01 -1.872474886476993561e-02 1.084259301424026489e-01 -1.319092959165573120e-01 4.355991631746292114e-02 1.894512027502059937e-02 -4.006740152835845947e-01 5.531858280301094055e-02 -4.811440706253051758e-01 -3.023529350757598877e-01 5.687436461448669434e-02 -1.447796523571014404e-01
1.726115345954895020e-01 -9.299179166555404663e-02 -1.273499876260757446e-01 1.743515580892562866e-01 -7.812608964741230011e-03 3.796234354376792908e-02 1.164927780628204346e-01 -1.809204369783401489e-01 -2.274248562753200531e-02 8.444613218307495117e-02 1.412246078252792358e-01 -2.427887171506881714e-01 -4.858154337853193283e-03 -2.550537586212158203e-01 3.938689231872558594e-01 6.842798739671707153e-02 -2.608296647667884827e-02 -2.784454077482223511e-02 -3.431938886642456055e-01 4.331644624471664429e-02 -2.631824016571044922e-01 -1.349743157625198364e-01 3.564696311950683594e-01 -2.507878243923187256e-01 -5.785321071743965149e-02 -1.674378961324691772e-01 -9.221903979778289795e-02 2.446180582046508789e-01 -5.004113540053367615e-02 -1.939539015293121338e-01 1.307292580604553223e-01 -1.437685079872608185e-02
2.987040579319000244e-01 8.058037608861923218e-02 -2.669057250022888184e-01 -2.117988169193267822e-01 1.122589781880378723e-01 1.576009839773178101e-01 1.773154735565185547e-01 -6.553510576486587524e-02 -1.419041771441698074e-02 -4.992650821805000305e-02 -1.130694895982742310e-01 -1.708144545555114746e-01 -2.715101540088653564e-01 -3.192947804927825928e-01 -3.779236599802970886e-02 -7.012932095676660538e-03 2.070450782775878906e-01 -6.412170082330703735e-02 -1.753457784652709961e-01 -1.487724184989929199e-01 1.103962361812591553e-01 1.128063127398490906e-01 -8.984544128179550171e-02 -7.718582451343536377e-02 -5.799468979239463806e-02 -6.629797071218490601e-02 8.949244767427444458e-02 2.668163478374481201e-01 3.421911597251892090e-02 -4.613562524318695068e-01 2.036246061325073242e-01 -1.093868091702461243e-01
8.100868016481399536e-02 2.457211762666702271e-01 3.476863503456115723e-01 -1.759328246116638184e-01 -2.924581244587898254e-02 -6.981126219034194946e-02 1.684356480836868286e-03 -3.414767980575561523e-01 -2.323036342859268188e-01 1.365116145461797714e-02 -2.469687163829803467e-01 -3.737500011920928955e-01 -2.887471951544284821e-02 -3.353666067123413086e-01 -2.987357974052429199e-02 1.733528263866901398e-02 -8.953235298395156860e-02 4.483263939619064331e-02 -5.083060823380947113e-03 3.407679498195648193e-02 -7.786145061254501343e-02 -3.742750287055969238e-01 -4.193080589175224304e-03 -9.251106530427932739e-02 -7.855076342821121216e-02 4.801659844815731049e-03 3.685665503144264221e-02 3.050689101219177246e-01 -2.183871529996395111e-02 -1.057889387011528015e-01 8.797410875558853149e-02 -5.992745980620384216e-02
5.575126782059669495e-02 3.013007342815399170e-01 2.731848508119583130e-02 2.693338692188262939e-01 1.633595228195190430e-01 -1.399861872196197510e-01 1.385686844587326050e-01 -1.510392222553491592e-02 1.324031949043273926e-01 -1.249567791819572449e-01 -3.304926306009292603e-02 -4.710001870989799500e-02 7.931832224130630493e-02 -4.210078120231628418e-01 -1.853857040405273438e-01 6.842734664678573608e-02 3.634996712207794189e-02 1.697542071342468262e-01 -1.631351537071168423e-03 1.354299485683441162e-01 1.745944321155548096e-01 -8.942294865846633911e-02 1.673273742198944092e-01 -1.649603545665740967e-01 3.647864982485771179e-02 -1.915475577116012573e-01 8.230092376470565796e-02 2.014844566583633423e-01 -1.137048378586769104e-01 -3.490731120109558105e-01 2.126360237598419189e-01 -3.170313239097595215e-01
9.447915852069854736e-02 1.038025245070457458e-01 3.593303635716438293e-02 4.991889372467994690e-02 2.549899816513061523e-01 2.779648452997207642e-02 1.472862660884857178e-01 1.183794885873794556e-01 7.055443525314331055e-02 9.469895064830780029e-02 -1.595802605152130127e-01 8.072783052921295166e-02 2.976361811161041260e-01 -3.518170416355133057e-01 5.747320502996444702e-02 -1.586673259735107422e-01 -2.736720442771911621e-01 -1.654469370841979980e-01 -2.736740410327911377e-01 -2.070369012653827667e-02 2.125402987003326416e-01 -2.914950549602508545e-01 7.717073708772659302e-02 -5.858787521719932556e-02 8.085805922746658325e-02 -1.792555749416351318e-01 -1.476185619831085205e-01 2.771828174591064453e-01 -6.630349159240722656e-02 8.246719092130661011e-02 -2.381505370140075684e-01 -2.567411065101623535e-01
2.252731323242187500e-01 1.477319747209548950e-01 -1.243286505341529846e-01 2.337217181921005249e-01 7.796791940927505493e-02 3.497645854949951172e-01 2.280887514352798462e-01 -2.951993644237518311e-01 -2.135502099990844727e-01 1.244492605328559875e-01 9.841262549161911011e-02 -2.751637697219848633e-01 1.715363115072250366e-01 -2.028042823076248169e-02 8.505813032388687134e-02 -4.038005322217941284e-02 -1.113134715706110001e-02 -9.698586165904998779e-02 -2.968049049377441406e-01 -1.013597697019577026e-01 7.946567982435226440e-02 -1.355895996093750000e-01 -1.427337825298309326e-01 -9.135260432958602905e-02 1.472294628620147705e-01 -2.184446156024932861e-01 -1.582217030227184296e-02 1.858253329992294312e-01 -1.525346934795379639e-01 -4.496795684099197388e-02 -1.213523373007774353e-01 -3.147435188293457031e-01
-1.673518717288970947e-01 2.599311172962188721e-01 -1.854066103696823120e-01 2.320134490728378296e-01 1.181499958038330078e-01 3.066022694110870361e-01 1.449070125818252563e-01 -3.083028793334960938e-01 -1.468103285878896713e-02 -2.834994196891784668e-01 6.827162951231002808e-02 -8.251459151506423950e-02 -2.861535549163818359e-01 -1.914654970169067383e-01 6.528534740209579468e-02 -1.889607459306716919e-01 3.398566693067550659e-02 1.613576263189315796e-01 -1.381478011608123779e-01 -3.432029858231544495e-02 1.516573280096054077e-01 -2.215805351734161377e-01 -6.174648553133010864e-02 -2.595511078834533691e-01 -4.858938045799732208e-03 1.246240437030792236e-01 -3.271077200770378113e-02 1.936120688915252686e-01 5.743747577071189880e-02 -3.547212854027748108e-02 -2.922753393650054932e-01 -8.257198333740234375e-02
-1.589194238185882568e-01 5.477271601557731628e-02 -2.064074873924255371e-01 2.549400329589843750e-01 -8.446863852441310883e-03 1.834653168916702271e-01 1.796230673789978027e-01 -1.362826675176620483e-01 3.766630217432975769e-02 -2.198362257331609726e-03 -2.984333597123622894e-02 -7.085291296243667603e-02 -1.021908246912062168e-03 -3.300516009330749512e-01 2.705828249454498291e-01 1.164583712816238403e-01 -2.579970359802246094e-01 -1.250529885292053223e-01 -2.444604486227035522e-01 -1.168952807784080505e-01 -8.781524747610092163e-02 -5.973021313548088074e-02 2.492637038230895996e-01 -2.442036420106887817e-01 -1.350301969796419144e-02 -4.287968575954437256e-01 1.101676300168037415e-01 1.518125534057617188e-01 2.696819044649600983e-02 3.301843255758285522e-02 1.806885004043579102e-01 -1.848207116127014160e-01
3.169476091861724854e-01 6.791561096906661987e-02 3.404974192380905151e-02 4.244215786457061768e-03 -2.736039757728576660e-01 -7.296809554100036621e-02 8.436248637735843658e-03 -1.444496363401412964e-01 7.955350726842880249e-02 1.154922023415565491e-01 -3.071078956127166748e-01 4.697136953473091125e-02 9.426305443048477173e-02 -4.249843955039978027e-01 4.062655940651893616e-02 2.111298590898513794e-01 -8.728241920471191406e-02 1.674389280378818512e-02 -2.296127378940582275e-01 5.545696616172790527e-02 -9.047107398509979248e-02 -9.687921963632106781e-03 3.844095766544342041e-02 -2.570060789585113525e-01 1.784423589706420898e-01 1.625357121229171753e-01 -2.877734601497650146e-01 1.347998231649398804e-01 -2.410100996494293213e-01 -1.618857234716415405e-01 -7.417202740907669067e-02 -2.284263074398040771e-01
1.330937631428241730e-02 1.967870742082595825e-01 -5.652205273509025574e-02 3.213257193565368652e-01 -1.204563379287719727e-01 -2.624307572841644287e-02 7.236612588167190552e-02 -1.418906748294830322e-01 -2.970119118690490723e-01 6.747853010892868042e-02 1.919541694223880768e-02 -4.987958818674087524e-02 7.879189401865005493e-02 -1.418021023273468018e-01 1.219882294535636902e-01 5.830000340938568115e-02 1.361010819673538208e-01 -1.232068520039319992e-02 -3.647316396236419678e-01 -1.919238120317459106e-01 1.592176705598831177e-01 -4.446066915988922119e-01 1.969517953693866730e-02 4.740649834275245667e-02 -6.587529927492141724e-02 -2.230687439441680908e-01 -1.704080589115619659e-02 2.759850919246673584e-01 -2.585314810276031494e-01 1.272327005863189697e-01 1.456403285264968872e-01 -1.576953828334808350e-01
6.265026330947875977e-02 1.966477483510971069e-01 -1.989065855741500854e-01 5.063421651721000671e-02 2.270662598311901093e-02 -2.329042553901672363e-01 1.342520266771316528e-01 -2.694934904575347900e-01 -3.122206628322601318e-01 -1.130940467119216919e-01 -1.055438742041587830e-01 -9.482007473707199097e-02 -1.736785173416137695e-01 -2.427724301815032959e-01 3.142328932881355286e-02 -2.026175409555435181e-01 2.710330486297607422e-01 1.921572238206863403e-01 4.540934786200523376e-02 2.291459217667579651e-02 4.641927778720855713e-03 -2.029608935117721558e-01 5.096764117479324341e-02 -1.223098561167716980e-01 6.052543967962265015e-02 -7.210291177034378052e-02 -1.676882505416870117e-01 2.758363783359527588e-01 1.399192959070205688e-01 -2.156729400157928467e-01 -2.858354449272155762e-01 -2.751663327217102051e-01
1.353341937065124512e-01 4.857854545116424561e-02 -2.669633626937866211e-01 1.750723272562026978e-01 -3.902118653059005737e-02 -1.829979419708251953e-01 2.874900028109550476e-02 -1.703887283802032471e-01 -3.208166956901550293e-01 -2.923598885536193848e-01 -1.131778359413146973e-01 2.775555290281772614e-02 5.376110598444938660e-02 -3.515176773071289062e-01 1.676986515522003174e-01 -2.869288623332977295e-01 2.164793759584426880e-01 2.423794567584991455e-01 -3.594699501991271973e-02 -4.962927103042602539e-02 6.100016087293624878e-02 -2.043474763631820679e-01 -1.140355169773101807e-01 -6.573868542909622192e-02 -8.186519145965576172e-02 -2.271756976842880249e-01 3.082138113677501678e-02 2.279410213232040405e-01 2.133212238550186157e-01 -9.420259296894073486e-02 -1.536786258220672607e-01 -1.107533946633338928e-01
1.433775722980499268e-01 3.643599152565002441e-02 -1.556370407342910767e-01 1.881113499402999878e-01 6.281343102455139160e-02 1.572968065738677979e-01 2.793351411819458008e-01 -6.920261681079864502e-02 -3.638059832155704498e-03 -2.539739012718200684e-02 -8.144982904195785522e-02 1.785468310117721558e-02 6.643220782279968262e-02 -4.930278658866882324e-01 -2.224960029125213623e-01 -7.183410227298736572e-02 1.924095451831817627e-01 1.910477429628372192e-01 -1.274234950542449951e-01 1.712046861648559570e-01 3.503944575786590576e-01 -2.559109963476657867e-02 -1.184672266244888306e-01 -7.889183610677719116e-02 3.095880448818206787e-01 1.015883535146713257e-01 -1.816270947456359863e-01 1.331214904785156250e-01 1.434270874597132206e-03 -2.669071257114410400e-01 -1.317136548459529877e-02 -7.866585254669189453e-02
-5.158112943172454834e-02 1.045501977205276489e-02 5.209326278418302536e-03 9.683690220117568970e-02 2.466849833726882935e-01 6.030412763357162476e-02 1.028745099902153015e-01 -2.058738768100738525e-01 9.635560959577560425e-02 -1.056202426552772522e-01 -1.079599782824516296e-01 -1.602670699357986450e-01 -7.844598591327667236e-02 -2.318809479475021362e-01 -6.348637491464614868e-02 8.463080972433090210e-02 1.416699141263961792e-01 2.583991885185241699e-01 -2.575266957283020020e-01 -2.143381386995315552e-01 3.910472095012664795e-01 -1.368315368890762329e-01 -1.272121220827102661e-01 -1.326767206192016602e-01 2.499374300241470337e-01 -1.113782357424497604e-02 -2.810602486133575439e-01 2.119533866643905640e-01 1.154921054840087891e-01 -3.242738544940948486e-01 -8.368418365716934204e-02 -1.579143702983856201e-01
-1.891910582780838013e-01 -1.456676572561264038e-01 -1.340959686785936356e-02 1.751357465982437134e-01 -3.394430875778198242e-02 1.038368046283721924e-01 1.901853829622268677e-01 -2.673499584197998047e-01 -7.025682181119918823e-02 -2.687930464744567871e-01 1.138724200427532196e-02 1.086785364896059036e-02 2.164039202034473419e-02 -3.732308745384216309e-01 1.123227998614311218e-01 1.412993967533111572e-01 -3.532624104991555214e-03 3.418682515621185303e-01 -2.985892593860626221e-01 -1.043759882450103760e-01 -8.925651758909225464e-02 -2.782878577709197998e-01 -3.120890259742736816e-02 -2.970544397830963135e-01 1.614162772893905640e-01 -1.508100330829620361e-01 -2.036951482295989990e-01 3.060552664101123810e-02 1.339513212442398071e-01 -1.645645350217819214e-01 -1.222842708230018616e-01 1.355925807729363441e-03
3.089404106140136719e-02 1.567137241363525391e-01 1.795056909322738647e-01 1.898304671049118042e-01 -1.973295509815216064e-01 -3.730417042970657349e-02 3.190078586339950562e-02 -3.627222776412963867e-01 -2.047500945627689362e-02 2.642944455146789551e-04 -2.484395653009414673e-01 -1.891300082206726074e-02 1.160573959350585938e-01 -3.800158202648162842e-01 1.372646633535623550e-02 3.359725177288055420e-01 1.458609402179718018e-01 -1.960471868515014648e-01 -1.695248782634735107e-01 -7.201010733842849731e-02 5.871504172682762146e-02 2.091977745294570923e-02 2.830378711223602295e-02 9.356998838484287262e-03 -2.168442606925964355e-01 -1.651298105716705322e-01 -7.185616064816713333e-03 3.737819492816925049e-01 -7.681149244308471680e-02 -2.230966240167617798e-01 1.607323288917541504e-01 7.679570466279983521e-02
9.528762847185134888e-02 1.461167335510253906e-01 1.324878819286823273e-02 -3.461784217506647110e-03 4.917662218213081360e-02 -6.640547513961791992e-02 2.700848281383514404e-01 -1.976477652788162231e-01 1.756096035242080688e-01 -1.144933849573135376e-01 -6.286527216434478760e-02 -2.197229415178298950e-01 -6.302146613597869873e-02 -2.589896321296691895e-01 -1.031550318002700806e-01 2.133543230593204498e-02 1.365094780921936035e-01 2.130683958530426025e-01 7.354716956615447998e-02 2.421925365924835205e-01 1.763045787811279297e-01 -2.133955210447311401e-01 1.803322136402130127e-01 -3.292230665683746338e-01 -4.978322982788085938e-02 -2.700201570987701416e-01 9.436239488422870636e-03 2.349795103073120117e-01 -2.123367488384246826e-01 -2.674041390419006348e-01 -2.357895523309707642e-01 -1.539901494979858398e-01
1.536582708358764648e-01 -1.111161261796951294e-01 -1.046140678226947784e-02 2.222191095352172852e-01 -7.802568376064300537e-02 -8.536811172962188721e-02 2.225721180438995361e-01 -1.916550695896148682e-01 -2.533496022224426270e-01 1.095025986433029175e-01 -1.244681030511856079e-01 -1.112568601965904236e-01 2.176189422607421875e-01 -1.594605147838592529e-01 2.277987301349639893e-01 -4.632753320038318634e-03 -2.763864099979400635e-01 8.091393858194351196e-02 -4.192766547203063965e-01 5.674753710627555847e-02 -1.959054358303546906e-02 -3.258982300758361816e-01 7.283899933099746704e-02 -4.069272577762603760e-01 8.909079432487487793e-02 -9.273155778646469116e-02 -6.142051890492439270e-02 1.322959959506988525e-01 8.384074270725250244e-02 2.436486445367336273e-02 -3.163089044392108917e-03 -3.573326766490936279e-02
3.625890240073204041e-02 4.271730780601501465e-02 9.393226355314254761e-02 1.271045114845037460e-02 1.277910266071557999e-02 2.941103577613830566e-01 3.954662680625915527e-01 -2.203293293714523315e-01 -1.719998195767402649e-02 -1.332764923572540283e-01 -1.988694965839385986e-01 -6.134755536913871765e-02 8.221246302127838135e-02 -2.904538512229919434e-01 -1.111304238438606262e-01 -1.121068894863128662e-01 -1.238133013248443604e-02 2.128138393163681030e-01 -3.988499343395233154e-01 2.245845505967736244e-03 1.362975537776947021e-01 -3.479753136634826660e-01 -6.263078749179840088e-02 -8.708705753087997437e-02 -4.281041026115417480e-02 -2.420725971460342407e-01 1.664674580097198486e-01 -1.389139592647552490e-01 -1.020929589867591858e-01 -1.935287415981292725e-01 2.207293873652815819e-04 8.857125043869018555e-02
1.960632801055908203e-01 1.222322136163711548e-01 1.298164725303649902e-01 1.663801372051239014e-01 -4.046649113297462463e-02 -1.554255485534667969e-01 -4.307481646537780762e-02 -2.564726471900939941e-01 1.123537123203277588e-01 -1.768007725477218628e-01 -3.490389138460159302e-02 -2.448477968573570251e-02 -1.903829276561737061e-01 -3.386782109737396240e-01 1.065270900726318359e-01 -2.902238443493843079e-02 -2.130944095551967621e-02 1.971661895513534546e-01 -3.271154761314392090e-01 2.338784374296665192e-02 -4.872246831655502319e-02 1.353918947279453278e-02 -8.583695441484451294e-02 1.296563595533370972e-01 1.555494964122772217e-01 1.984071284532546997e-01 -1.403864920139312744e-01 1.872751116752624512e-01 -2.529566884040832520e-01 -2.248960137367248535e-01 -1.837541610002517700e-01 -3.994105458259582520e-01
-8.043389767408370972e-03 3.360340893268585205e-01 -1.406320184469223022e-02 -1.993838697671890259e-02 8.253977447748184204e-02 -4.424243047833442688e-02 -5.089370999485254288e-03 -2.106215506792068481e-01 3.159008547663688660e-02 -1.724508032202720642e-02 -1.512599587440490723e-01 -2.215864807367324829e-01 1.538866311311721802e-01 -3.338713943958282471e-01 -6.833426654338836670e-02 2.153886407613754272e-01 6.599830090999603271e-02 2.040251344442367554e-02 -4.451900422573089600e-01 2.500838041305541992e-02 2.923935884609818459e-03 3.001735731959342957e-02 6.720973551273345947e-02 -1.078008264303207397e-01 -1.617707908153533936e-01 7.153619825839996338e-02 -8.726315200328826904e-02 3.129568994045257568e-01 2.817878127098083496e-01 -3.546286523342132568e-01 -6.498213112354278564e-02 -8.308332413434982300e-02
7.111237198114395142e-02 -1.046339888125658035e-02 -2.127624303102493286e-01 1.513239890336990356e-01 1.027965322136878967e-01 4.396543204784393311e-01 5.704723671078681946e-02 -3.198808431625366211e-01 -1.461866199970245361e-01 7.171843200922012329e-02 -1.493872553110122681e-01 -2.118108421564102173e-01 -2.338154166936874390e-01 -2.357903420925140381e-01 1.646861582994461060e-01 -4.055427759885787964e-02 8.324775844812393188e-02 2.613270282745361328e-01 1.767718046903610229e-01 -1.692492812871932983e-01 -1.028699520975351334e-02 2.464456669986248016e-02 -7.684732228517532349e-02 -2.425094395875930786e-01 -2.141696363687515259e-01 -6.402868777513504028e-02 -1.457014381885528564e-01 2.463434934616088867e-01 -4.341167211532592773e-02 -1.257238686084747314e-01 1.958718337118625641e-02 -1.843804866075515747e-01
1.405001431703567505e-01 2.112894952297210693e-01 -1.318613346666097641e-02 -5.214649252593517303e-03 1.618962734937667847e-01 -1.179597079753875732e-01 1.804433465003967285e-01 -3.288294970989227295e-01 -3.342605531215667725e-01 -8.741327561438083649e-03 -5.110208690166473389e-02 1.868264377117156982e-01 -2.688606381416320801e-01 -2.209363281726837158e-01 1.403316706418991089e-01 -2.116026729345321655e-01 1.246919333934783936e-01 1.616612821817398071e-01 -7.605685293674468994e-02 -2.657952252775430679e-03 2.761934697628021240e-01 1.473037060350179672e-02 1.978419721126556396e-01 -8.032323420047760010e-02 2.394820600748062134e-01 -1.060450449585914612e-01 -8.020408451557159424e-02 3.381427824497222900e-01 -1.795311272144317627e-01 -2.059621922671794891e-02 -1.669965088367462158e-01 1.519637741148471832e-02
-1.333409994840621948e-01 3.338142335414886475e-01 2.860964089632034302e-02 -3.891255334019660950e-02 2.138150669634342194e-02 2.177336253225803375e-02 3.732677102088928223e-01 -1.184865608811378479e-01 -3.637270256876945496e-02 3.702052636072039604e-03 -1.767801046371459961e-01 -3.557890653610229492e-03 5.856679379940032959e-02 -3.399588465690612793e-01 1.779468059539794922e-01 -2.227611243724822998e-01 1.198946088552474976e-01 2.059894241392612457e-02 1.141039375215768814e-02 1.702734231948852539e-01 1.336161494255065918e-01 1.862701028585433960e-01 -1.096449121832847595e-01 -7.117686420679092407e-02 1.800062879920005798e-02 -3.448097705841064453e-01 5.380364134907722473e-02 4.131220281124114990e-01 3.201504796743392944e-02 -1.770117729902267456e-01 1.513597965240478516e-01 -1.401979774236679077e-01
1.276232153177261353e-01 1.746992766857147217e-01 1.414806097745895386e-01 6.778338551521301270e-02 -1.253371685743331909e-01 2.328666485846042633e-02 9.948673099279403687e-02 -3.529884815216064453e-01 1.575945019721984863e-01 -2.264072448015213013e-01 -3.202461898326873779e-01 -1.073182374238967896e-01 -6.229261308908462524e-02 -1.397659033536911011e-01 -1.822661608457565308e-01 -8.276489377021789551e-02 1.290164142847061157e-01 1.771047711372375488e-02 -4.870182871818542480e-01 7.261742651462554932e-02 1.383845657110214233e-01 -1.971694380044937134e-01 -3.117266893386840820e-01 -2.603155560791492462e-02 -3.641650080680847168e-02 -3.095232136547565460e-02 4.765751957893371582e-02 2.330087274312973022e-01 7.634552195668220520e-03 -1.301752626895904541e-01 -5.557368975132703781e-03 -1.816440522670745850e-01
-2.317496947944164276e-02 -3.020696341991424561e-02 -6.232800334692001343e-02 2.621934413909912109e-01 1.747291088104248047e-01 1.345990449190139771e-01 2.047592550516128540e-01 -1.615361273288726807e-01 9.124213829636573792e-03 3.286852501332759857e-03 -1.380063742399215698e-01 6.605694442987442017e-02 4.822959005832672119e-02 -3.875853121280670166e-01 2.643206417560577393e-01 -1.072447821497917175e-01 -1.484052687883377075e-01 -2.334895431995391846e-01 -1.401820927858352661e-01 8.075923472642898560e-02 9.270585328340530396e-02 -4.332827925682067871e-01 1.192179843783378601e-01 8.623746037483215332e-02 1.701046228408813477e-01 1.551541537046432495e-01 -1.355833709239959717e-01 1.869794577360153198e-01 -2.204457819461822510e-01 -8.277849853038787842e-02 -1.861091703176498413e-01 -1.862893551588058472e-01
-1.192926168441772461e-01 2.012069821357727051e-01 1.736798509955406189e-02 3.430800884962081909e-02 4.064954444766044617e-02 9.117011725902557373e-02 3.862419724464416504e-01 -2.009206414222717285e-01 -1.832255274057388306e-01 -1.112354472279548645e-01 -1.514837890863418579e-01 -7.406899333000183105e-02 -1.676964908838272095e-01 -1.772558093070983887e-01 -5.011807754635810852e-02 -1.464779525995254517e-01 5.449041724205017090e-02 2.641526460647583008e-01 -3.601359128952026367e-01 -8.331813663244247437e-02 -1.330701634287834167e-02 -1.105836927890777588e-01 -1.036751270294189453e-02 -1.894759833812713623e-01 3.693401813507080078e-02 -2.711102180182933807e-02 -5.036626476794481277e-03 2.798094749450683594e-01 1.003383398056030273e-01 -1.526734679937362671e-01 -4.517680406570434570e-01 -1.035031229257583618e-01
2.166437506675720215e-01 8.071192353963851929e-02 -2.280892282724380493e-01 1.004419326782226562e-01 8.814980834722518921e-02 2.026967704296112061e-01 2.423130571842193604e-01 -1.354394108057022095e-02 -8.933144807815551758e-02 -5.066923797130584717e-02 1.908496767282485962e-01 -1.425293646752834320e-02 -1.555975973606109619e-01 -6.842701137065887451e-02 1.000281274318695068e-01 1.517940908670425415e-01 1.482760310173034668e-01 1.667621433734893799e-01 -4.312818050384521484e-01 -1.745401509106159210e-02 5.615832284092903137e-02 -3.158024549484252930e-01 -9.706792235374450684e-02 6.165942922234535217e-02 -1.030774787068367004e-01 -1.698255687952041626e-01 -1.376964598894119263e-01 2.407389581203460693e-01 1.984436810016632080e-01 -3.853069245815277100e-01 1.892952993512153625e-02 -1.037997826933860779e-01
-6.964717805385589600e-02 8.989876508712768555e-02 -8.981473743915557861e-02 -8.263832889497280121e-03 -1.644794791936874390e-01 1.871858686208724976e-01 1.622433513402938843e-01 -1.833789646625518799e-01 -1.292631924152374268e-01 -1.864115744829177856e-01 1.123623251914978027e-01 -1.069428548216819763e-01 5.304773524403572083e-02 -3.702344298362731934e-01 4.148012995719909668e-01 -2.338293194770812988e-01 2.998966276645660400e-01 2.197731882333755493e-01 -2.427877634763717651e-01 3.057019226253032684e-02 1.155686825513839722e-01 -2.036367505788803101e-01 -1.628107130527496338e-01 -2.084229439496994019e-01 -1.135459542274475098e-01 -9.682305902242660522e-02 -2.031190395355224609e-01 9.254141896963119507e-02 -8.093813806772232056e-02 1.393347885459661484e-02 -1.077557876706123352e-01 -3.755469247698783875e-02
3.502259254455566406e-01 1.731084734201431274e-01 -2.349450066685676575e-02 5.029281973838806152e-02 4.657628014683723450e-02 3.035674057900905609e-02 7.106431573629379272e-02 -3.489206135272979736e-01 -3.830615803599357605e-02 -1.455445289611816406e-01 1.936223059892654419e-01 2.259957343339920044e-01 8.390962332487106323e-02 -2.281030267477035522e-01 2.514196932315826416e-01 -1.288601160049438477e-01 -3.353231772780418396e-02 1.124419793486595154e-01 -3.237860202789306641e-01 4.700496420264244080e-02 4.607163369655609131e-02 5.481285229325294495e-02 1.990968547761440277e-02 -4.832726344466209412e-02 5.943309888243675232e-02 8.389690518379211426e-02 -1.140034720301628113e-01 4.080840349197387695e-01 -3.607392609119415283e-01 -5.796744301915168762e-02 1.086447015404701233e-01 -1.529104541987180710e-02
9.345731884241104126e-02 -1.776548847556114197e-02 -1.135732829570770264e-01 1.839682757854461670e-01 2.869595028460025787e-02 1.249926313757896423e-01 7.775056362152099609e-02 -1.276355832815170288e-01 1.749368011951446533e-02 -5.268909409642219543e-02 -9.916087985038757324e-02 -2.157161384820938110e-01 -8.014979213476181030e-02 -2.718881666660308838e-01 3.134006857872009277e-01 2.455160021781921387e-01 -1.340522915124893188e-01 5.195373296737670898e-02 -1.060895398259162903e-01 5.211273953318595886e-02 -2.888339161872863770e-01 4.563323408365249634e-02 2.094681262969970703e-01 -3.907622098922729492e-01 -1.778249740600585938e-01 -3.272583782672882080e-01 1.916114240884780884e-02 2.871440351009368896e-01 1.230470836162567139e-02 -1.578613370656967163e-01 -3.334974497556686401e-02 -2.066124230623245239e-01
-2.936251088976860046e-02 -1.296202242374420166e-01 -2.596378326416015625e-01 2.873678207397460938e-01 2.573904395103454590e-02 -8.586564660072326660e-02 2.246971875429153442e-01 -6.036935374140739441e-02 1.304775327444076538e-01 2.316228859126567841e-02 -1.050335261970758438e-02 1.857940107583999634e-01 -9.113408625125885010e-03 -5.338504314422607422e-01 2.578735053539276123e-01 -8.396243304014205933e-02 -1.278107017278671265e-01 -2.179992645978927612e-01 -1.960434019565582275e-01 3.348978981375694275e-02 1.086134612560272217e-01 -2.062362134456634521e-01 -9.780366905033588409e-03 -1.524641960859298706e-01 2.185820788145065308e-02 -1.753151565790176392e-01 -4.228493198752403259e-02 1.079751551151275635e-01 -5.812911689281463623e-02 -8.786258101463317871e-02 -1.607019454240798950e-01 -3.109479248523712158e-01
-9.216096997261047363e-02 1.155864596366882324e-01 -3.437628448009490967e-01 5.556084588170051575e-02 4.423943907022476196e-02 1.014855131506919861e-01 4.001400172710418701e-01 -1.994190514087677002e-01 5.106636509299278259e-02 3.309515491127967834e-02 -7.215472310781478882e-02 -1.750104576349258423e-01 2.494918927550315857e-02 -3.195693194866180420e-01 2.548000514507293701e-01 3.964031487703323364e-02 -6.876330822706222534e-02 -2.207391113042831421e-01 -3.618421778082847595e-02 3.703228756785392761e-02 -1.222110986709594727e-01 -3.348862528800964355e-01 1.906211972236633301e-01 -4.732562229037284851e-02 1.477997601032257080e-01 1.179052740335464478e-01 -2.365576028823852539e-01 2.235189825296401978e-01 -7.741191238164901733e-02 -1.212086454033851624e-01 -1.625079214572906494e-01 -1.594216227531433105e-01
-4.970306903123855591e-02 1.553762406110763550e-01 -2.026796489953994751e-01 1.463847011327743530e-01 6.062896922230720520e-02 2.769568935036659241e-02 1.413790881633758545e-01 1.566527187824249268e-01 -6.608375161886215210e-02 7.424599677324295044e-02 -7.792216539382934570e-02 -3.423834443092346191e-01 -5.981591343879699707e-02 -2.238928079605102539e-01 1.113011986017227173e-01 1.220366954803466797e-01 1.819161921739578247e-01 2.234877198934555054e-01 -4.018187224864959717e-01 -4.659081250429153442e-02 -5.620937049388885498e-02 -3.263684511184692383e-01 -1.138485297560691833e-01 -5.465732142329216003e-02 -1.778437495231628418e-01 -2.004535049200057983e-01 -3.019146621227264404e-01 1.647303551435470581e-01 8.070095628499984741e-02 -2.489501982927322388e-01 -1.124775335192680359e-01 -6.489992886781692505e-02
-7.537413388490676880e-02 -2.722723484039306641e-01 -2.628530859947204590e-01 3.301664069294929504e-02 1.722902059555053711e-01 1.159850433468818665e-01 -2.088350653648376465e-01 -1.437656730413436890e-01 4.086784645915031433e-02 -3.443151712417602539e-01 -1.734185516834259033e-01 4.786653816699981689e-02 1.460485905408859253e-01 -4.334829151630401611e-01 -8.536221832036972046e-02 1.269317567348480225e-01 -6.224144250154495239e-03 -9.310540556907653809e-02 -1.829523146152496338e-01 2.910276688635349274e-02 1.541227549314498901e-01 -3.942532092332839966e-02 2.314664870500564575e-01 -1.632038801908493042e-01 -1.085883006453514099e-02 -3.108074367046356201e-01 9.608226828277111053e-03 2.617751061916351318e-02 -1.331803798675537109e-01 -2.528568506240844727e-01 -1.489107906818389893e-01 8.644100278615951538e-02
1.011812239885330200e-01 2.704157829284667969e-01 -1.075595393776893616e-01 -1.217160895466804504e-01 -1.142480447888374329e-01 2.447914630174636841e-01 1.366769373416900635e-01 -1.775373965501785278e-01 2.466840855777263641e-02 5.348722264170646667e-02 1.036691293120384216e-01 1.839830428361892700e-01 1.002086400985717773e-01 -6.013132929801940918e-01 3.166569769382476807e-02 -7.321673631668090820e-02 -1.704302877187728882e-01 -1.925551891326904297e-01 -1.128909289836883545e-01 -2.073815912008285522e-01 1.498767286539077759e-01 -2.012188732624053955e-01 -2.114816755056381226e-02 -1.976668387651443481e-01 4.749787226319313049e-02 -6.298810243606567383e-02 -2.688847482204437256e-02 1.789661645889282227e-01 -4.373293370008468628e-02 -4.380932822823524475e-02 2.459733337163925171e-01 1.156366169452667236e-01
8.474160730838775635e-02 1.121449470520019531e-01 6.193102523684501648e-02 1.848599761724472046e-01 -1.210141107439994812e-01 -9.696707129478454590e-02 -4.264915734529495239e-02 -7.056305557489395142e-02 1.241921111941337585e-01 -8.156683295965194702e-02 -1.697618812322616577e-01 1.301988065242767334e-01 -2.532919943332672119e-01 -1.631079912185668945e-01 2.211312577128410339e-02 -2.271705074235796928e-03 2.878174185752868652e-01 -3.754854202270507812e-02 -3.908176124095916748e-01 6.398995965719223022e-02 -1.285322457551956177e-01 -5.758747830986976624e-02 4.586093127727508545e-02 -1.896780282258987427e-01 2.898924052715301514e-01 -2.530062757432460785e-02 -1.427943557500839233e-01 2.853038311004638672e-01 -1.259302794933319092e-01 -3.689613640308380127e-01 -4.650294408202171326e-02 -3.356579542160034180e-01
2.391668222844600677e-02 3.749876022338867188e-01 -1.738830059766769409e-01 -1.498530805110931396e-01 6.881251931190490723e-02 1.355434302240610123e-03 -8.210586383938789368e-03 -1.810174435377120972e-02 -2.911679744720458984e-01 -1.695522069931030273e-01 -2.158380597829818726e-01 2.590266764163970947e-01 1.484759300947189331e-01 -4.171091318130493164e-01 1.858905553817749023e-01 -2.848216891288757324e-01 -1.145273894071578979e-01 1.163150146603584290e-01 -7.038551568984985352e-02 1.799597777426242828e-02 -2.721302807331085205e-01 -3.275385200977325439e-01 9.514349512755870819e-03 -7.765801250934600830e-02 -6.953968107700347900e-02 -1.248480081558227539e-01 -1.145070977509021759e-02 4.997019469738006592e-02 -2.849697135388851166e-02 -6.020033359527587891e-02 -9.780089557170867920e-02 -7.512813061475753784e-02
1.420821547508239746e-01 2.785499393939971924e-01 -2.087633758783340454e-01 -2.145640105009078979e-01 4.736838489770889282e-02 1.870405226945877075e-01 5.515678972005844116e-02 -8.544191718101501465e-03 -4.061241149902343750e-01 -1.641580462455749512e-01 -1.317118406295776367e-01 2.266238816082477570e-02 -1.793000549077987671e-01 -3.023737967014312744e-01 2.942492999136447906e-02 -8.552860468626022339e-02 6.356535851955413818e-02 2.444515824317932129e-01 -1.610669791698455811e-01 -1.920314282178878784e-01 -2.109373956918716431e-01 -2.554425597190856934e-01 2.863843441009521484e-01 -7.932684570550918579e-02 -1.015626545995473862e-02 -1.871963590383529663e-01 -5.873996019363403320e-02 -7.149197161197662354e-02 -1.673649698495864868e-01 -1.720681786537170410e-01 -3.953334689140319824e-02 -5.652780085802078247e-02
-2.486698925495147705e-01 -3.572282195091247559e-02 6.505661457777023315e-02 4.445547983050346375e-02 1.345888823270797729e-01 1.732922345399856567e-02 6.250954419374465942e-02 -2.563800103962421417e-02 -2.205888926982879639e-01 -4.956984892487525940e-02 2.153281494975090027e-02 3.972394168376922607e-01 -6.460068374872207642e-02 -4.380704164505004883e-01 1.061474457383155823e-01 2.260527200996875763e-02 -8.232876658439636230e-02 -5.465307086706161499e-02 -1.832849532365798950e-01 -1.658950150012969971e-01 -1.252570450305938721e-01 -2.110050022602081299e-01 -2.128668129444122314e-01 4.431205987930297852e-02 1.536169350147247314e-01 -1.424361914396286011e-01 -1.865732371807098389e-01 4.128889739513397217e-01 -7.868006825447082520e-02 -1.650315374135971069e-01 9.944499284029006958e-02 -1.400227993726730347e-01
-1.666488647460937500e-01 1.082581877708435059e-01 -2.439365163445472717e-02 1.718765944242477417e-01 -1.560556441545486450e-01 -8.181557059288024902e-02 1.658560782670974731e-01 -1.004338264465332031e-01 -9.567218949086964130e-04 -1.761843264102935791e-01 -1.189041584730148315e-01 1.286705583333969116e-02 -3.280921280384063721e-02 -3.663727641105651855e-01 3.896319866180419922e-01 -1.666832864284515381e-01 3.238677047193050385e-03 8.106009662151336670e-02 -2.409999668598175049e-01 -1.625131368637084961e-01 1.977077573537826538e-01 -4.771111067384481430e-03 2.049479037523269653e-01 -1.479785442352294922e-01 3.007377088069915771e-01 -3.266239762306213379e-01 1.096041128039360046e-01 1.265570074319839478e-01 -7.008060812950134277e-02 8.086460828781127930e-02 -1.429634094238281250e-01 -2.243922352790832520e-01
2.552212178707122803e-01 3.368484228849411011e-02 -1.807541772723197937e-02 7.474831491708755493e-02 2.657546661794185638e-03 3.877812623977661133e-01 4.161514341831207275e-01 -1.769069433212280273e-01 -1.106247585266828537e-02 1.484800279140472412e-01 7.997655123472213745e-02 -2.966180443763732910e-01 1.318033337593078613e-01 -2.240274250507354736e-01 8.475674688816070557e-02 -3.733788803219795227e-02 -7.527396827936172485e-02 -1.157210022211074829e-01 -2.004738897085189819e-01 -2.277714200317859650e-02 -6.825649738311767578e-02 -1.574577391147613525e-01 4.283696413040161133e-02 -1.869498938322067261e-01 2.241776585578918457e-01 -1.318244189023971558e-01 -9.309627115726470947e-02 1.340791583061218262e-01 1.378535665571689606e-02 1.132615059614181519e-01 2.081921882927417755e-02 -3.828003704547882080e-01
-8.940955251455307007e-02 2.650538645684719086e-02 -1.291554272174835205e-01 3.014925420284271240e-01 2.141593992710113525e-01 1.047842875123023987e-01 1.707691848278045654e-01 -1.733226627111434937e-01 6.193760409951210022e-02 -1.866062916815280914e-02 -2.037604451179504395e-01 7.495026290416717529e-02 1.463688313961029053e-01 -3.926689326763153076e-01 3.502838611602783203e-01 -1.344108879566192627e-01 -2.000551968812942505e-01 -1.859062761068344116e-01 -5.245838686823844910e-02 -1.968860393390059471e-03 7.584327459335327148e-02 -3.023460805416107178e-01 1.297959685325622559e-01 -5.159661918878555298e-02 5.834398046135902405e-02 8.673616684973239899e-03 -3.203576505184173584e-01 1.925044953823089600e-01 -1.021619439125061035e-01 -6.914348155260086060e-02 -1.596370190382003784e-01 -1.486535370349884033e-01
-8.556079864501953125e-02 -1.119734793901443481e-01 -7.392763346433639526e-02 -3.836549818515777588e-02 5.202416330575942993e-02 2.233628928661346436e-02 2.892720401287078857e-01 -2.337637841701507568e-01 2.016742974519729614e-01 -1.335714012384414673e-01 3.956112265586853027e-02 -3.360290527343750000e-01 -1.406993865966796875e-01 -4.658883213996887207e-01 2.274173311889171600e-02 -1.715411394834518433e-01 2.694006562232971191e-01 5.660974979400634766e-02 1.386304944753646851e-01 2.547706961631774902e-01 8.634801208972930908e-02 -1.097077950835227966e-01 8.425734192132949829e-02 -1.843139082193374634e-01 1.986568719148635864e-01 -2.329806983470916748e-01 -7.615286111831665039e-02 1.204957291483879089e-01 -1.070615202188491821e-01 -1.509347409009933472e-01 -1.239583045244216919e-01 -8.801008760929107666e-02
-3.677319735288619995e-02 -1.339568942785263062e-01 -2.039962634444236755e-02 -8.928020298480987549e-02 1.431876271963119507e-01 2.122313976287841797e-01 -1.456956565380096436e-01 -1.126616671681404114e-01 -1.132074370980262756e-02 -1.288506202399730682e-02 -3.167368769645690918e-01 -3.296777606010437012e-02 6.356257200241088867e-02 -5.136148333549499512e-01 2.331574112176895142e-01 8.339039981365203857e-03 4.425843805074691772e-02 1.780256330966949463e-01 1.257575303316116333e-01 -7.528961449861526489e-02 -1.843115091323852539e-01 -2.127441912889480591e-01 1.452233791351318359e-01 -8.032570034265518188e-02 4.065157845616340637e-02 1.107654534280300140e-02 5.667833611369132996e-02 -7.525146473199129105e-03 -1.410125195980072021e-01 -4.469813406467437744e-01 -2.472838908433914185e-01 -3.312350809574127197e-02
-3.573073446750640869e-02 1.361050903797149658e-01 7.366733998060226440e-02 3.435553237795829773e-02 -3.800166770815849304e-02 -1.560387909412384033e-01 3.448988497257232666e-01 -1.498902887105941772e-01 9.235771000385284424e-02 -1.203801408410072327e-01 -4.343526437878608704e-02 -2.576417326927185059e-01 -2.516008913516998291e-03 -5.217117667198181152e-01 -1.455081254243850708e-01 -5.258010327816009521e-02 -1.578217558562755585e-02 -1.152181345969438553e-02 1.150292828679084778e-01 5.208110809326171875e-02 1.413934081792831421e-01 -8.788679540157318115e-02 2.218685746192932129e-01 -1.735053360462188721e-01 2.565072178840637207e-01 -2.360948771238327026e-01 4.938451573252677917e-02 2.566784024238586426e-01 5.740775540471076965e-02 -1.133283004164695740e-01 -1.970476061105728149e-01 -2.253105044364929199e-01
4.210035875439643860e-02 -1.241969689726829529e-02 -1.430933028459548950e-01 3.118706047534942627e-01 -1.799863725900650024e-01 2.411837130784988403e-01 8.972124010324478149e-02 -2.104378193616867065e-01 -9.500768780708312988e-02 -9.748795628547668457e-02 -6.363716442137956619e-03 -2.197661548852920532e-01 1.518639922142028809e-01 -1.627727448940277100e-01 -5.982836335897445679e-02 2.825332060456275940e-02 2.418073564767837524e-01 1.251596510410308838e-01 -3.797205537557601929e-02 8.241037279367446899e-02 -2.848338186740875244e-01 2.609436959028244019e-02 1.961546540260314941e-01 -8.974334597587585449e-02 -5.070375278592109680e-03 -3.165089190006256104e-01 -2.297856062650680542e-01 2.419680655002593994e-01 -9.226872585713863373e-03 -8.685693889856338501e-02 -3.182968497276306152e-01 -2.922769784927368164e-01
-8.553005754947662354e-02 -1.397650539875030518e-01 -2.061156332492828369e-01 4.941126331686973572e-02 1.350023001432418823e-01 1.004767604172229767e-02 2.238928526639938354e-01 -7.809571176767349243e-02 1.244968846440315247e-01 -1.597246825695037842e-01 -1.533635705709457397e-01 3.867243882268667221e-03 -3.562282025814056396e-02 -3.137569129467010498e-01 -1.290902197360992432e-01 -1.166604384779930115e-01 9.095029532909393311e-02 1.360396891832351685e-01 -3.215594589710235596e-01 -1.449600905179977417e-01 3.961993753910064697e-01 -1.946076005697250366e-01 -1.057130545377731323e-01 -5.599489063024520874e-02 1.503693610429763794e-01 3.662946447730064392e-02 -1.005245298147201538e-01 3.487575054168701172e-01 5.454519018530845642e-02 -3.465144038200378418e-01 -1.074574366211891174e-01 -9.222339093685150146e-02
1.913542598485946655e-01 -3.011510148644447327e-02 -1.535216420888900757e-01 2.882310450077056885e-01 6.572351604700088501e-02 4.552695900201797485e-02 -1.951264450326561928e-03 -7.371678948402404785e-02 -3.920630514621734619e-01 -1.003249660134315491e-01 1.046300604939460754e-01 -1.127004474401473999e-01 -2.309273183345794678e-02 -3.401578664779663086e-01 1.819857209920883179e-01 1.603568643331527710e-01 -2.148702889680862427e-01 -2.831942588090896606e-02 -2.703692615032196045e-01 -5.775151774287223816e-03 -1.473903059959411621e-01 -7.654450088739395142e-02 2.495537549257278442e-01 -8.878941088914871216e-02 7.737416774034500122e-02 -1.272114515304565430e-01 1.485448181629180908e-01 3.180436491966247559e-01 2.511396110057830811e-01 -1.297459602355957031e-01 2.218794450163841248e-02 -1.945954710245132446e-01
9.348765760660171509e-02 -1.297151297330856323e-01 4.034921061247587204e-03 -5.384464189410209656e-02 1.305651292204856873e-02 -3.168718516826629639e-02 1.728332191705703735e-01 -2.623033225536346436e-01 4.436492174863815308e-02 -2.087011188268661499e-01 -2.445376012474298477e-03 -2.601401805877685547e-01 4.656557366251945496e-02 -2.917265892028808594e-01 2.351283729076385498e-01 4.668262973427772522e-02 3.217138648033142090e-01 2.494163960218429565e-01 1.236700788140296936e-01 1.788825392723083496e-01 -6.473469734191894531e-02 -2.353645712137222290e-01 -9.518136084079742432e-02 -7.208066433668136597e-02 1.343869268894195557e-01 -1.937313675880432129e-01 -1.323025971651077271e-01 2.618235349655151367e-01 1.325129345059394836e-02 -1.914861649274826050e-01 -1.853583157062530518e-01 -3.376946747303009033e-01
8.990101516246795654e-02 -1.035209223628044128e-01 -1.061289981007575989e-01 2.384221702814102173e-01 -1.106928884983062744e-01 -2.876494079828262329e-02 3.616298139095306396e-01 -9.730038791894912720e-02 -1.235147789120674133e-01 5.782217159867286682e-02 -1.449975222349166870e-01 -1.171451285481452942e-01 8.124531805515289307e-02 -1.722340434789657593e-01 5.213262513279914856e-02 2.272333949804306030e-02 -1.351471543312072754e-01 -5.473270267248153687e-02 -3.845285773277282715e-01 -9.690421633422374725e-03 -8.397004753351211548e-02 -1.822380274534225464e-01 2.010503262281417847e-01 -4.700796902179718018e-01 9.234545379877090454e-02 -2.963604629039764404e-01 -5.211230367422103882e-02 2.754786014556884766e-01 7.828382402658462524e-02 6.101718544960021973e-02 8.624450862407684326e-02 -6.162342801690101624e-02
1.640255451202392578e-01 2.268763482570648193e-01 2.642505168914794922e-01 -2.450981140136718750e-01 4.737366363406181335e-02 -1.263714432716369629e-01 3.779762610793113708e-02 -3.703871369361877441e-01 3.465018933638930321e-03 2.376036718487739563e-02 -1.708427816629409790e-01 -1.578623503446578979e-01 -2.225842624902725220e-01 -4.310304820537567139e-01 1.605715155601501465e-01 1.351735889911651611e-01 5.311753973364830017e-02 1.218489259481430054e-01 4.336053133010864258e-02 7.793597877025604248e-02 9.691257029771804810e-02 -2.495590895414352417e-01 -1.036451011896133423e-01 -1.310992687940597534e-01 -9.174201637506484985e-02 1.613884866237640381e-01 -1.078268364071846008e-01 2.655284106731414795e-01 -1.148713678121566772e-01 -1.799590289592742920e-01 1.151688247919082642e-01 1.258331257849931717e-02
-1.552644968032836914e-01 -2.080149250105023384e-03 -8.119285106658935547e-02 1.388908773660659790e-01 -2.457313612103462219e-02 2.307346165180206299e-01 -1.170150339603424072e-01 -6.410775333642959595e-02 7.596464455127716064e-02 6.410752236843109131e-02 9.153182059526443481e-02 2.123984545469284058e-01 -4.350398108363151550e-02 -6.048498153686523438e-01 3.419309854507446289e-02 -2.345814555883407593e-01 1.582175306975841522e-02 9.739869274199008942e-03 -2.623988389968872070e-01 -3.424096405506134033e-01 3.626081719994544983e-02 -1.740276068449020386e-01 8.495933562517166138e-02 -2.388654462993144989e-02 9.362482279539108276e-02 -1.105691567063331604e-01 -8.971655368804931641e-02 3.143638372421264648e-01 8.178750425577163696e-02 -7.760011591017246246e-03 1.586275249719619751e-01 -7.380440086126327515e-02
6.301607191562652588e-02 2.514127194881439209e-01 -2.909188568592071533e-01 -3.274728730320930481e-02 5.664517730474472046e-02 1.045237556099891663e-01 1.029279008507728577e-01 4.824243858456611633e-02 -1.109831407666206360e-01 1.282593011856079102e-01 -2.467745393514633179e-01 -1.976889967918395996e-01 -9.376320242881774902e-02 -3.588451445102691650e-01 -9.124679863452911377e-02 1.525557339191436768e-01 1.261112540960311890e-01 1.036759316921234131e-01 -5.055392980575561523e-01 -1.247680932283401489e-01 -1.976793408393859863e-01 -1.813976317644119263e-01 1.351201087236404419e-01 -4.180976375937461853e-02 -2.901952154934406281e-02 -1.189805641770362854e-01 -5.647768825292587280e-02 2.055797427892684937e-01 2.034611999988555908e-01 -1.680509150028228760e-01 -4.153696820139884949e-02 2.367476373910903931e-02
3.279929608106613159e-02 2.024812102317810059e-01 9.614469110965728760e-02 -5.086263269186019897e-02 2.367790341377258301e-01 -2.153241448104381561e-02 -5.079724267125129700e-02 -2.678962051868438721e-01 -1.030119210481643677e-01 4.241999983787536621e-02 -2.222122251987457275e-02 -2.520319223403930664e-01 1.612080037593841553e-01 -2.358180284500122070e-01 -8.001492172479629517e-02 -1.956492066383361816e-01 -3.496590256690979004e-02 1.825805753469467163e-01 -7.998973131179809570e-02 1.702129840850830078e-01 -2.074774950742721558e-01 -6.539021432399749756e-02 -1.120716631412506104e-01 -4.146379977464675903e-02 -6.989774852991104126e-02 -4.547808784991502762e-03 -3.949123024940490723e-01 1.827401369810104370e-01 -3.019973039627075195e-01 -3.833135664463043213e-01 -1.829018592834472656e-01 -1.230538487434387207e-01
-6.172623019665479660e-03 4.938173666596412659e-02 -1.027253791689872742e-01 2.867743000388145447e-02 2.489702254533767700e-01 5.763799999840557575e-04 2.730807960033416748e-01 -2.621239423751831055e-01 2.117389254271984100e-02 -5.298125371336936951e-02 -1.930640190839767456e-01 -2.267290204763412476e-01 -4.160542786121368408e-02 -4.071978032588958740e-01 3.749071434140205383e-02 5.965787544846534729e-02 -1.740708053112030029e-01 3.039742112159729004e-01 -1.510226726531982422e-01 -6.265560537576675415e-02 1.522647887468338013e-01 8.166339248418807983e-03 7.139046490192413330e-02 5.844492698088288307e-04 3.848887979984283447e-01 -1.715735532343387604e-02 -8.786213397979736328e-02 5.865383520722389221e-02 1.432901173830032349e-01 -3.734674751758575439e-01 9.918848425149917603e-02 -9.599027782678604126e-02
-2.471281588077545166e-01 -9.725025296211242676e-02 -1.889615319669246674e-02 2.789883017539978027e-01 4.285079985857009888e-02 1.996499001979827881e-01 9.152036160230636597e-02 -1.901789307594299316e-01 1.458993405103683472e-01 8.156803250312805176e-02 -1.781626641750335693e-01 -2.063322812318801880e-02 -8.326772600412368774e-02 -3.800295293331146240e-01 2.819216847419738770e-01 -2.579227089881896973e-01 5.475343763828277588e-02 3.865403681993484497e-02 -1.585649251937866211e-01 -6.254772096872329712e-02 1.654102951288223267e-01 -1.155375912785530090e-01 1.407932937145233154e-01 -1.403573006391525269e-01 1.046961992979049683e-01 -7.186735421419143677e-02 -2.441469579935073853e-02 2.603356540203094482e-01 1.896777451038360596e-01 3.615878988057374954e-03 -2.386124879121780396e-01 -3.411270976066589355e-01
1.696344763040542603e-01 1.279083639383316040e-01 -1.325300335884094238e-01 1.734728515148162842e-01 -1.057965978980064392e-01 4.232370108366012573e-02 2.523703575134277344e-01 -1.000297293066978455e-01 -1.244698539376258850e-01 1.237286329269409180e-01 -1.128038577735424042e-02 -8.337605744600296021e-02 -2.608355693519115448e-02 -2.339822053909301758e-01 2.588062286376953125e-01 9.673060476779937744e-02 -1.574674621224403381e-02 -1.537899672985076904e-01 -2.010108828544616699e-01 1.861221343278884888e-02 -2.784108817577362061e-01 -7.278127223253250122e-02 2.688354551792144775e-01 -1.094568371772766113e-01 -1.059126332402229309e-01 -4.540475308895111084e-01 6.763797253370285034e-02 1.533287167549133301e-01 -1.567679494619369507e-01 -3.562934994697570801e-01 1.069211736321449280e-01 -1.036872938275337219e-01
2.649583518505096436e-01 1.497678607702255249e-01 -6.864340603351593018e-02 3.800930082798004150e-02 -3.684564679861068726e-02 4.435565471649169922e-01 6.422530859708786011e-02 -2.530637662857770920e-03 1.417446602135896683e-02 -8.200663328170776367e-02 3.704657033085823059e-02 -3.058466017246246338e-01 -4.337696358561515808e-02 -1.860272288322448730e-01 1.977334022521972656e-01 -1.088293865323066711e-01 -3.065528571605682373e-01 4.184444621205329895e-02 -1.191383898258209229e-01 -8.566846698522567749e-02 -3.066716156899929047e-02 -3.392047286033630371e-01 4.335298016667366028e-02 -1.698744297027587891e-01 2.351871281862258911e-01 -1.102442294359207153e-01 1.137580648064613342e-01 2.254476249217987061e-01 -6.991820875555276871e-03 -1.027632281184196472e-01 -1.409576684236526489e-01 -2.898269891738891602e-01
9.012284129858016968e-02 3.056880533695220947e-01 2.836965322494506836e-01 -1.625317782163619995e-01 1.440085917711257935e-01 -6.402641534805297852e-02 4.552340134978294373e-03 -2.108689993619918823e-01 -2.739075422286987305e-01 -5.933207273483276367e-02 -1.715544462203979492e-01 -2.975468337535858154e-01 -7.888872176408767700e-02 -4.345670342445373535e-01 1.967201977968215942e-01 6.576602160930633545e-02 1.472056005150079727e-02 8.823085576295852661e-03 -6.300369650125503540e-02 1.706838011741638184e-01 3.533015772700309753e-02 -3.068596720695495605e-01 4.675477743148803711e-02 9.212077409029006958e-02 -5.406977981328964233e-02 2.397793903946876526e-02 1.859409958124160767e-01 2.846121788024902344e-01 -1.056278273463249207e-01 -4.808289930224418640e-02 4.004973918199539185e-02 1.182008311152458191e-01
6.753064692020416260e-02 1.165506094694137573e-01 -7.394268363714218140e-02 1.874466985464096069e-01 1.953143924474716187e-01 1.014292091131210327e-01 -7.160449400544166565e-03 -7.518541067838668823e-02 3.354009613394737244e-02 1.758289635181427002e-01 9.519979357719421387e-02 -2.254367768764495850e-01 6.768291443586349487e-02 -4.735617935657501221e-01 1.160678267478942871e-01 -1.006442829966545105e-01 -3.429788649082183838e-01 -7.230412960052490234e-02 -1.889155656099319458e-01 -2.077590674161911011e-02 1.437822729349136353e-01 -1.884214431047439575e-01 9.929570555686950684e-02 1.082657277584075928e-01 1.827448457479476929e-01 -3.821381628513336182e-01 1.276625096797943115e-01 1.347342878580093384e-01 -2.032594829797744751e-01 7.350968569517135620e-02 -1.699293106794357300e-01 -1.285819709300994873e-01
-8.808778226375579834e-02 -2.215525358915328979e-01 -2.834308147430419922e-01 4.870694875717163086e-02 2.596883177757263184e-01 1.065690889954566956e-01 -8.908993750810623169e-02 -2.206014245748519897e-01 -6.948237866163253784e-02 -1.946776956319808960e-01 -1.306169629096984863e-01 6.684193760156631470e-02 1.375838816165924072e-01 -3.791706264019012451e-01 -1.118757799267768860e-01 1.783854812383651733e-01 -1.327605843544006348e-01 -1.025225743651390076e-01 -4.538389295339584351e-02 4.125867784023284912e-02 1.342246681451797485e-01 -8.656418323516845703e-02 2.976965308189392090e-01 -3.528348635882139206e-03 -1.315859109163284302e-01 -3.831175267696380615e-01 8.493066579103469849e-02 4.524483904242515564e-02 -1.712279766798019409e-01 -2.310994267463684082e-01 -2.007789015769958496e-01 1.064129173755645752e-01
-1.382730454206466675e-01 9.984225034713745117e-02 8.008640259504318237e-02 5.261773243546485901e-02 3.419109284877777100e-01 1.256411778740584850e-03 1.706363111734390259e-01 -1.573675572872161865e-01 -2.473758459091186523e-01 -2.933501824736595154e-02 7.642964273691177368e-02 7.852977514266967773e-02 2.528521418571472168e-01 -1.825367808341979980e-01 2.835395634174346924e-01 -1.564877778291702271e-01 1.610177196562290192e-02 9.727551043033599854e-02 -4.189366102218627930e-01 -1.216334998607635498e-01 -6.621304899454116821e-02 -1.759501732885837555e-02 1.281981170177459717e-01 -1.205917447805404663e-01 1.716453284025192261e-01 -2.057812660932540894e-01 2.694737352430820465e-02 7.880111038684844971e-02 -2.584604620933532715e-01 5.312112346291542053e-02 9.866658598184585571e-02 -3.477714955806732178e-01
1.860521137714385986e-01 -1.588318943977355957e-01 -1.801093369722366333e-01 2.165485173463821411e-01 1.315652877092361450e-01 1.490433961153030396e-01 7.762871682643890381e-02 -1.443706750869750977e-01 -1.519500464200973511e-01 2.520347200334072113e-02 -2.839964330196380615e-01 1.129166129976511002e-02 2.586628869175910950e-02 -1.768533289432525635e-01 7.430487126111984253e-02 -1.665212661027908325e-01 4.811216518282890320e-02 2.032646983861923218e-01 1.747562438249588013e-01 2.015718668699264526e-01 -1.154934018850326538e-01 -1.794479936361312866e-01 -1.378260850906372070e-01 -2.857629358768463135e-01 -2.083324044942855835e-01 -8.554123342037200928e-02 -1.480395197868347168e-01 3.236027061939239502e-01 -1.680854260921478271e-01 -3.023701906204223633e-01 2.402890324592590332e-01 -9.464337676763534546e-02
-2.023280784487724304e-02 -1.373526006937026978e-01 8.305137045681476593e-03 -5.268996208906173706e-02 -1.712511479854583740e-01 1.196182742714881897e-01 1.149944122880697250e-02 -9.512622654438018799e-02 -2.703825235366821289e-01 -1.444098055362701416e-01 -2.842581868171691895e-01 -1.301131099462509155e-01 -1.565170735120773315e-01 -4.078777134418487549e-01 1.613634228706359863e-01 4.110578075051307678e-02 5.576152354478836060e-02 -2.175737023353576660e-01 -2.824727892875671387e-01 -6.128236651420593262e-02 1.881572790443897247e-02 -1.414244621992111206e-01 2.598826587200164795e-01 -1.896707117557525635e-01 -1.624200642108917236e-01 -3.289966285228729248e-01 -6.205526739358901978e-02 2.081015110015869141e-01 -1.326426714658737183e-01 -2.265604734420776367e-01 3.442070260643959045e-02 7.094132900238037109e-02
-1.169012337923049927e-01 -4.823140427470207214e-02 -1.435993760824203491e-01 4.611361771821975708e-02 3.924132324755191803e-03 4.583598077297210693e-01 9.382997453212738037e-02 -1.426579356193542480e-01 -3.506322205066680908e-01 -5.706332623958587646e-02 -1.933133751153945923e-01 -1.551548093557357788e-01 -1.833990216255187988e-01 -2.487456947565078735e-01 1.419719457626342773e-01 -1.171747222542762756e-01 2.485032975673675537e-01 7.411464117467403412e-03 3.708417341113090515e-02 2.305620349943637848e-02 6.995018571615219116e-02 1.146823912858963013e-02 7.813268154859542847e-02 -1.508015245199203491e-01 -1.786942332983016968e-01 -2.651530802249908447e-01 -2.638817429542541504e-01 1.222242340445518494e-01 -1.373988389968872070e-01 -3.600691258907318115e-02 9.378471970558166504e-02 -3.026413917541503906e-01
2.158888280391693115e-01 2.776334621012210846e-02 1.024999376386404037e-02 2.557293698191642761e-02 -1.777582988142967224e-02 -1.074840128421783447e-01 4.441324472427368164e-01 -1.125536933541297913e-01 -1.379554569721221924e-01 2.734771743416786194e-02 -2.782958932220935822e-02 -4.135240986943244934e-02 1.723654568195343018e-01 -4.731960892677307129e-01 -1.627010852098464966e-02 3.768915776163339615e-03 2.315057367086410522e-01 8.795715868473052979e-02 1.689564138650894165e-01 1.368644088506698608e-01 1.978792399168014526e-01 -4.802417010068893433e-02 7.660340517759323120e-02 -1.094349920749664307e-01 -1.805547922849655151e-01 9.419280104339122772e-03 1.480367267504334450e-03 3.996946513652801514e-01 3.876225964631885290e-04 -1.792996078729629517e-01 -2.464431673288345337e-01 -2.565695904195308685e-02
3.131330013275146484e-02 2.766166068613529205e-02 -2.606547176837921143e-01 3.545871973037719727e-01 4.810480773448944092e-02 1.117485985159873962e-01 2.539230585098266602e-01 -1.551996171474456787e-01 -4.134631901979446411e-02 -5.994163826107978821e-02 -7.216444611549377441e-02 -3.841681405901908875e-02 -1.475620269775390625e-01 -1.215953677892684937e-01 3.170545399188995361e-01 1.472705751657485962e-01 -2.309003472328186035e-01 1.633029081858694553e-03 -1.668131053447723389e-01 1.139746531844139099e-01 -2.415541261434555054e-01 -1.208324357867240906e-01 3.945709392428398132e-02 -3.467693030834197998e-01 -1.000564247369766235e-01 -3.317660689353942871e-01 1.145424619317054749e-01 2.701164782047271729e-01 3.363389894366264343e-02 -1.670443713665008545e-01 -4.529302567243576050e-02 -6.571871042251586914e-02
1.910643279552459717e-01 -1.464753299951553345e-01 1.331926882266998291e-01 1.449359804391860962e-01 -1.413201838731765747e-01 1.483964622020721436e-01 4.253432750701904297e-01 -2.116725891828536987e-01 -3.110277839004993439e-02 4.866075143218040466e-02 7.358656730502843857e-03 -7.604458928108215332e-02 2.208426296710968018e-01 -2.063867449760437012e-01 3.475214180070906878e-04 1.662775874137878418e-01 -1.337700933218002319e-01 -4.890923574566841125e-02 -2.385985255241394043e-01 5.498358607292175293e-02 -1.573952883481979370e-01 -2.113229334354400635e-01 -1.234898995608091354e-02 -3.454653322696685791e-01 2.076206952333450317e-01 -1.628718525171279907e-01 5.419690161943435669e-02 3.145280480384826660e-01 -7.879783213138580322e-02 1.514434814453125000e-01 8.885429054498672485e-02 -1.722891777753829956e-01
-7.891551405191421509e-02 -1.347214430570602417e-01 -1.850855536758899689e-03 1.823120564222335815e-02 1.795681864023208618e-01 1.540982723236083984e-01 -1.186108961701393127e-01 -1.099882498383522034e-01 7.213947921991348267e-02 -6.257633119821548462e-02 -7.756587862968444824e-02 -9.676862508058547974e-02 -9.589120745658874512e-03 -3.560237288475036621e-01 1.577319353818893433e-01 -3.866436779499053955e-01 2.112664431333541870e-01 -4.599829018115997314e-02 -1.520298570394515991e-01 -2.800074219703674316e-01 1.480441689491271973e-01 -2.732442021369934082e-01 3.422325551509857178e-01 -6.904312223196029663e-02 4.801736027002334595e-02 -8.769109100103378296e-02 -1.150906533002853394e-01 3.962746560573577881e-01 -1.117982566356658936e-01 -3.367364779114723206e-02 7.960551977157592773e-02 -2.075777947902679443e-02
4.584711790084838867e-01 2.635405659675598145e-01 -2.879147827625274658e-01 -3.533147647976875305e-02 3.289808705449104309e-02 4.285403713583946228e-02 -1.078832074999809265e-01 -2.236183881759643555e-01 -1.312368363142013550e-01 -1.746567487716674805e-01 -1.066697388887405396e-01 -6.161380186676979065e-02 -2.142696874216198921e-03 -2.838083803653717041e-01 -1.634749211370944977e-02 -3.287212848663330078e-01 2.097607105970382690e-01 2.512311330065131187e-03 9.929031133651733398e-03 -4.372475668787956238e-02 1.670507527887821198e-02 -1.496655941009521484e-01 9.019735269248485565e-03 -1.544863879680633545e-01 -6.228753551840782166e-02 -1.594115793704986572e-01 -5.460531264543533325e-02 2.855944633483886719e-01 7.598681002855300903e-02 -2.790613472461700439e-01 1.445014476776123047e-01 9.410234540700912476e-02
1.913706213235855103e-01 1.521006524562835693e-01 -3.084937296807765961e-02 1.924427449703216553e-01 3.125547468662261963e-01 2.182275988161563873e-02 -3.008701801300048828e-01 -3.550169765949249268e-01 -2.503682374954223633e-01 1.370704174041748047e-01 -1.894329935312271118e-01 -1.275637149810791016e-01 2.628803625702857971e-02 -2.603348791599273682e-01 1.802587658166885376e-01 1.154689565300941467e-01 7.895250804722309113e-03 -1.909242570400238037e-01 -3.262570202350616455e-01 -1.092034205794334412e-01 -9.500091522932052612e-02 -1.592092216014862061e-02 1.473243534564971924e-01 1.197235099971294403e-02 -1.313303112983703613e-01 -4.227313026785850525e-02 -1.970671676099300385e-02 3.197691440582275391e-01 2.340232208371162415e-02 -1.412439346313476562e-01 -7.694942504167556763e-02 7.419461756944656372e-02
-8.274979889392852783e-02 6.983979791402816772e-02 1.768372058868408203e-01 -1.030807942152023315e-02 5.121362209320068359e-02 -2.784488350152969360e-02 -3.281806409358978271e-02 -1.762110739946365356e-01 -2.787038385868072510e-01 -7.202935218811035156e-02 1.829471886157989502e-01 1.324312686920166016e-01 2.514427304267883301e-01 -6.382120251655578613e-01 -5.425215512514114380e-02 -3.302149847149848938e-02 2.478269860148429871e-02 -8.644016459584236145e-03 -1.835525184869766235e-01 5.741538852453231812e-02 -1.386851519346237183e-01 -6.106331571936607361e-02 -2.298876792192459106e-01 1.625931076705455780e-02 -8.491608314216136932e-03 -1.433611810207366943e-01 1.025966182351112366e-01 3.399271965026855469e-01 -1.778306216001510620e-01 -3.307719901204109192e-02 3.355130180716514587e-02 -1.364978998899459839e-01
1.959529817104339600e-01 9.759116917848587036e-02 -2.507949538994580507e-04 7.167938351631164551e-02 5.841209366917610168e-02 -2.093611806631088257e-01 3.696898519992828369e-01 -1.287810355424880981e-01 3.131652623414993286e-02 -1.113863140344619751e-01 -1.232905313372612000e-01 -1.852713823318481445e-01 -5.923126265406608582e-02 -3.171066641807556152e-01 9.853916615247726440e-02 -6.381555646657943726e-02 1.866739988327026367e-01 2.143942564725875854e-01 1.598886549472808838e-01 7.953758351504802704e-03 1.804026216268539429e-01 -2.335667461156845093e-01 1.369099318981170654e-01 -3.880763798952102661e-02 -2.014614641666412354e-01 -1.662956625223159790e-01 -7.264618575572967529e-02 2.345942258834838867e-01 -9.124968200922012329e-02 -3.109154701232910156e-01 -3.300045430660247803e-01 -9.716299921274185181e-02
-1.100474689155817032e-02 1.430332195013761520e-02 -4.621281102299690247e-02 -2.404215745627880096e-02 7.911940105259418488e-03 -2.407486587762832642e-01 1.345837563276290894e-01 -1.050381958484649658e-01 4.339073318988084793e-03 -2.182753756642341614e-02 -2.022970765829086304e-01 -1.132766380906105042e-01 8.895068615674972534e-02 -3.959348797798156738e-01 -8.645520359277725220e-02 3.389820456504821777e-02 1.186204515397548676e-02 1.956131756305694580e-01 -4.879553616046905518e-02 4.693606868386268616e-03 2.057117670774459839e-01 -1.813645213842391968e-01 2.804700657725334167e-02 -1.368903368711471558e-01 4.765293896198272705e-01 -1.094970554113388062e-01 -1.081744432449340820e-01 3.693619072437286377e-01 1.466598957777023315e-01 -1.030496284365653992e-01 -9.100733697414398193e-02 -3.450889885425567627e-01
1.325169950723648071e-01 5.202392861247062683e-02 -1.811141520738601685e-01 4.534021764993667603e-02 1.207165420055389404e-03 1.335594654083251953e-01 -7.593674957752227783e-02 -2.233879864215850830e-01 2.675489895045757294e-02 -4.846641421318054199e-02 -8.636305481195449829e-02 -3.118028044700622559e-01 9.825608879327774048e-02 -3.415574133396148682e-01 -2.798461914062500000e-02 -6.894797086715698242e-02 1.308387666940689087e-01 -1.242660135030746460e-01 -2.085409611463546753e-01 -2.278797626495361328e-01 2.162956744432449341e-01 -3.152554035186767578e-01 2.053448259830474854e-01 -9.185905754566192627e-02 -6.455357372760772705e-02 2.187078744173049927e-01 1.669368892908096313e-02 2.348289489746093750e-01 1.214938163757324219e-01 -7.095848023891448975e-02 3.456290960311889648e-01 -2.456356585025787354e-01
9.981919825077056885e-02 2.543196380138397217e-01 1.248022168874740601e-01 -6.013833731412887573e-02 2.381708621978759766e-01 1.842039972543716431e-01 -2.775142155587673187e-02 2.645256221294403076e-01 2.511689253151416779e-02 -1.349453181028366089e-01 -1.099449843168258667e-01 -4.673874750733375549e-02 2.189830094575881958e-01 -3.327689766883850098e-01 -2.559762820601463318e-02 -1.672950200736522675e-02 1.323548108339309692e-01 2.088016569614410400e-01 -1.427964121103286743e-01 -8.320652879774570465e-03 -2.007607221603393555e-01 -3.812982887029647827e-02 7.162769138813018799e-02 -7.742292433977127075e-02 -5.325387418270111084e-02 -3.926924616098403931e-02 -2.041062153875827789e-02 4.592479467391967773e-01 -1.470668055117130280e-02 3.143252432346343994e-02 1.130489446222782135e-02 -4.478088021278381348e-01
-1.633912622928619385e-01 1.454916298389434814e-01 1.087600961327552795e-01 1.133377403020858765e-01 -1.682191789150238037e-01 -1.525342464447021484e-02 2.253772616386413574e-01 -7.666693627834320068e-02 -1.616095304489135742e-01 -5.013969913125038147e-02 -7.498206943273544312e-02 1.071465015411376953e-01 -8.575549721717834473e-02 -4.857378005981445312e-01 2.964000701904296875e-01 -2.420007288455963135e-01 2.922558784484863281e-02 1.067547053098678589e-01 -2.666371762752532959e-01 -3.573534786701202393e-01 7.471846789121627808e-02 -1.107619726099073887e-03 8.269294351339340210e-02 -5.933228507637977600e-02 2.456436306238174438e-01 -2.813369929790496826e-01 -8.932956308126449585e-02 1.022808700799942017e-01 -5.774611979722976685e-02 5.607381835579872131e-02 -5.566993728280067444e-02 -1.109551489353179932e-01
-1.497550457715988159e-01 -5.486230179667472839e-02 -2.736904919147491455e-01 1.557926088571548462e-01 1.065142359584569931e-02 1.659575402736663818e-01 4.178444743156433105e-01 -1.110896095633506775e-01 6.123798713088035583e-02 -9.238367527723312378e-02 -1.466357856988906860e-01 -2.541856765747070312e-01 1.340063810348510742e-01 -3.209352791309356689e-01 2.081322222948074341e-01 6.229229271411895752e-02 -1.875429451465606689e-01 -1.209292188286781311e-01 -1.898542046546936035e-01 1.118555441498756409e-01 2.009939588606357574e-02 -3.618976771831512451e-01 1.444936841726303101e-01 3.888712450861930847e-02 8.241004310548305511e-03 -3.518341481685638428e-02 -1.011971756815910339e-01 1.509682983160018921e-01 3.879192844033241272e-02 8.636022917926311493e-03 -1.916066110134124756e-01 -2.636171281337738037e-01
-2.616136334836483002e-02 -8.472757786512374878e-02 -2.005013525485992432e-01 2.110477685928344727e-01 7.372840493917465210e-02 6.409978959709405899e-03 1.812162250280380249e-01 -1.569644212722778320e-01 -1.888400763273239136e-01 1.556498557329177856e-01 5.844718962907791138e-02 -1.780962944030761719e-01 9.777164459228515625e-02 -2.419397383928298950e-01 2.195357978343963623e-01 1.280491892248392105e-02 -5.028775706887245178e-02 -1.418377012014389038e-01 -3.586114943027496338e-01 1.065195351839065552e-01 -2.355706244707107544e-01 -6.372967269271612167e-03 2.382424473762512207e-01 -1.958429664373397827e-01 -3.922362998127937317e-02 -3.639009594917297363e-01 -3.431077674031257629e-02 2.267059236764907837e-01 -9.823144972324371338e-02 -2.980925738811492920e-01 1.195537745952606201e-01 -1.427737325429916382e-01
-8.705459535121917725e-02 -1.459301076829433441e-02 -1.940997987985610962e-01 -6.269673258066177368e-02 1.427056044340133667e-01 4.291515350341796875e-01 1.773496866226196289e-01 -3.817524611949920654e-01 -2.885208725929260254e-01 1.928848680108785629e-03 -1.159104779362678528e-01 -1.045512259006500244e-01 -3.378657624125480652e-02 -2.148954570293426514e-01 4.863469861447811127e-03 -2.157684974372386932e-02 2.763867974281311035e-01 -5.518070608377456665e-02 6.300251930952072144e-02 8.568972349166870117e-02 -2.657674252986907959e-02 -3.310058964416384697e-03 6.873188540339469910e-04 -1.743969917297363281e-01 -2.233783341944217682e-02 -3.857927620410919189e-01 -2.757172286510467529e-01 8.184728026390075684e-02 -1.733946651220321655e-01 -4.173440113663673401e-02 -1.016540080308914185e-01 -1.318349689245223999e-01
-1.325393188744783401e-02 9.853116422891616821e-02 -1.280564069747924805e-01 1.193744167685508728e-01 2.792464792728424072e-01 2.435716614127159119e-02 2.069605588912963867e-01 -3.454896062612533569e-02 1.264317333698272705e-01 2.459031492471694946e-01 -1.170281022787094116e-01 -6.894242018461227417e-02 9.114840626716613770e-02 -4.315861761569976807e-01 2.586918771266937256e-01 -1.558666229248046875e-01 8.639092557132244110e-03 -1.650667786598205566e-01 -1.995467692613601685e-01 5.155393481254577637e-02 -1.443455219268798828e-01 -2.378550320863723755e-01 -7.134450227022171021e-02 -8.824592083692550659e-02 2.597673535346984863e-01 -9.698184579610824585e-02 1.185686290264129639e-01 3.318015336990356445e-01 1.684935390949249268e-01 6.732538342475891113e-02 6.830619275569915771e-02 -2.397211939096450806e-01
1.431502252817153931e-01 1.193210855126380920e-01 6.415683031082153320e-02 9.931520372629165649e-02 1.612779349088668823e-01 2.644789777696132660e-02 5.997424200177192688e-02 -3.390304446220397949e-01 8.431172370910644531e-02 -3.082956420257687569e-03 -1.312655955553054810e-01 1.279363334178924561e-01 -1.087689995765686035e-01 -2.150033414363861084e-01 3.960676789283752441e-01 -1.606488078832626343e-01 1.461568176746368408e-01 4.258267208933830261e-02 -4.587674513459205627e-02 2.359140813350677490e-01 5.163364857435226440e-02 -1.365571469068527222e-01 -1.877585947513580322e-01 -1.901815086603164673e-01 -6.515043973922729492e-02 -3.038234710693359375e-01 -1.873117834329605103e-01 2.652918174862861633e-02 -4.200791418552398682e-01 -1.847210675477981567e-01 -7.459793239831924438e-02 4.923256114125251770e-02
1.645860522985458374e-01 2.066525667905807495e-01 6.771545112133026123e-02 -6.886089593172073364e-02 2.052492797374725342e-01 -9.337665885686874390e-02 2.909243106842041016e-01 -1.075619980692863464e-01 1.210705041885375977e-01 -2.666184902191162109e-01 -2.231394685804843903e-02 -1.092621833086013794e-01 1.744066923856735229e-01 -2.405270338058471680e-01 1.312011182308197021e-01 -1.302242577075958252e-01 3.160289824008941650e-01 8.744373917579650879e-02 6.927365064620971680e-02 -1.830835081636905670e-02 3.053175806999206543e-01 -1.917348504066467285e-01 2.315101623535156250e-01 1.854948140680789948e-02 -1.583775132894515991e-01 -2.900887727737426758e-01 -4.889213293790817261e-02 1.257682591676712036e-01 -3.379543870687484741e-02 -2.582021951675415039e-01 -2.377553731203079224e-01 -6.960804015398025513e-02
2.243441790342330933e-01 1.707744598388671875e-01 1.662881858646869659e-02 1.430105119943618774e-01 1.855750530958175659e-01 8.115520328283309937e-02 4.468042030930519104e-02 2.865641191601753235e-02 7.570477575063705444e-02 -1.580050438642501831e-01 -3.320119082927703857e-01 1.592569351196289062e-01 -7.966767996549606323e-02 -1.637632995843887329e-01 3.078776784241199493e-02 7.198750972747802734e-02 -1.526158452033996582e-01 1.264417022466659546e-01 -1.873639523983001709e-01 7.323629409074783325e-02 1.064645797014236450e-01 -2.666287422180175781e-01 3.191900439560413361e-03 4.400087520480155945e-02 -1.100619956851005554e-01 -2.621309459209442139e-02 8.441706746816635132e-02 5.030893683433532715e-01 -6.092232838273048401e-02 -3.827777802944183350e-01 -1.462973505258560181e-01 2.038858979940414429e-01
1.802433468401432037e-02 -1.946985162794589996e-02 -3.711652942001819611e-03 -2.298733033239841461e-02 1.014844998717308044e-01 -2.624109573662281036e-02 4.582234919071197510e-01 -3.985511139035224915e-03 -7.078830152750015259e-03 -1.078765913844108582e-01 -1.805464178323745728e-01 -4.144183695316314697e-01 -1.372290891595184803e-03 -3.920927643775939941e-01 -1.371227651834487915e-01 -9.460021555423736572e-02 1.025273650884628296e-01 1.878770738840103149e-01 -3.613285347819328308e-02 1.245891079306602478e-01 2.870855927467346191e-01 -1.747419834136962891e-01 1.945981755852699280e-02 -1.823406293988227844e-02 1.848153471946716309e-01 -1.004887185990810394e-02 -3.949476405978202820e-02 1.069924831390380859e-01 -1.912342011928558350e-01 -9.790363162755966187e-02 -2.480798959732055664e-01 -2.213554829359054565e-01
1.599789857864379883e-01 1.330160796642303467e-01 6.522288173437118530e-02 5.132038891315460205e-02 1.697480529546737671e-01 -8.429513126611709595e-02 3.501619994640350342e-01 -1.000092923641204834e-01 2.140576019883155823e-03 -5.088773742318153381e-02 -1.468270123004913330e-01 -9.612715244293212891e-02 1.079413667321205139e-01 -2.866125106811523438e-01 -3.508053123950958252e-01 -1.075940132141113281e-01 4.945108667016029358e-02 9.971541166305541992e-02 -9.974186122417449951e-02 1.473211795091629028e-01 3.129827082157135010e-01 -3.007994890213012695e-01 -1.426674872636795044e-01 -1.239988431334495544e-01 2.115118801593780518e-01 -2.368745058774948120e-01 1.459349691867828369e-01 2.089941650629043579e-01 -1.037125363945960999e-01 -1.726022362709045410e-01 -3.501053526997566223e-02 -2.089354693889617920e-01
2.400125712156295776e-01 1.790470182895660400e-01 1.068414598703384399e-01 2.092864513397216797e-01 -5.497859045863151550e-02 -3.622184693813323975e-02 -2.234033122658729553e-02 -2.330112606287002563e-01 8.842793107032775879e-02 -1.746743470430374146e-01 -1.538164019584655762e-01 7.553257793188095093e-02 -1.620659232139587402e-01 -3.767615258693695068e-01 -8.172447979450225830e-02 -4.136336594820022583e-02 1.011390089988708496e-01 -8.840648829936981201e-02 -2.718630433082580566e-01 1.835329383611679077e-01 2.315668463706970215e-01 3.616013750433921814e-02 -7.871505618095397949e-02 1.672375202178955078e-01 1.119979918003082275e-01 1.224229410290718079e-01 -9.881567209959030151e-02 6.469497829675674438e-02 -2.084059864282608032e-01 -2.701790034770965576e-01 -1.727077215909957886e-01 -3.862902820110321045e-01
-2.108760364353656769e-02 1.275575608015060425e-01 -3.702088072896003723e-02 -1.640334874391555786e-01 -6.000914424657821655e-02 2.794294953346252441e-01 -7.537745684385299683e-02 -2.257820516824722290e-01 1.096180528402328491e-01 -4.959572851657867432e-02 1.984439045190811157e-01 2.159987092018127441e-01 6.153486669063568115e-02 -3.332495093345642090e-01 8.001197874546051025e-02 1.391612887382507324e-01 -2.139985412359237671e-01 -2.009795308113098145e-01 -3.196487128734588623e-01 -1.935634762048721313e-02 8.607263118028640747e-02 -3.165052831172943115e-01 -6.701804697513580322e-02 -2.335989922285079956e-01 7.640514522790908813e-02 -1.681326180696487427e-01 1.199772953987121582e-01 3.605479896068572998e-01 -9.579117596149444580e-02 -1.366788446903228760e-01 1.115085184574127197e-01 -3.709095716476440430e-02
2.519067525863647461e-01 5.117096379399299622e-02 -1.088904589414596558e-01 7.945721596479415894e-02 1.434308439493179321e-01 -1.792896836996078491e-01 -1.818722635507583618e-01 -1.752786785364151001e-01 5.317568778991699219e-02 4.272064566612243652e-02 -1.938893795013427734e-01 9.112870693206787109e-02 -1.154201477766036987e-01 -5.181229114532470703e-01 6.902922689914703369e-02 1.702379137277603149e-01 2.401842921972274780e-01 -3.720780834555625916e-02 -8.833291381597518921e-02 2.204636037349700928e-01 1.371440291404724121e-01 9.872907400131225586e-02 -1.721476465463638306e-01 -1.701263040304183960e-01 -1.097634211182594299e-01 1.521123796701431274e-01 -1.954052597284317017e-01 2.921900153160095215e-01 -8.754448592662811279e-02 -1.304858643561601639e-02 5.144433677196502686e-02 -2.476459443569183350e-01
3.334880620241165161e-02 5.749749019742012024e-02 -1.279799789190292358e-01 -5.700452253222465515e-02 4.294291436672210693e-01 3.200900042429566383e-03 1.521816998720169067e-01 -1.591099202632904053e-01 5.343744158744812012e-02 2.134459614753723145e-01 -4.719699919223785400e-02 -1.605842113494873047e-01 2.219363451004028320e-01 -3.074533045291900635e-01 2.803582251071929932e-01 -7.919736206531524658e-03 -1.351684778928756714e-01 -1.770491898059844971e-01 -1.495310664176940918e-01 7.183789741247892380e-03 -1.501016318798065186e-01 -2.331461459398269653e-01 1.131477877497673035e-01 -5.730913206934928894e-02 2.609032690525054932e-01 -2.078767269849777222e-01 1.169308274984359741e-01 2.952559888362884521e-01 1.879976540803909302e-01 2.915844507515430450e-02 -1.467158943414688110e-01 -9.658533334732055664e-02
2.073740661144256592e-01 2.047833986580371857e-02 -1.827315986156463623e-01 1.460055857896804810e-01 8.232032507658004761e-02 5.943483486771583557e-02 -2.179070934653282166e-02 -1.396032720804214478e-01 8.157417923212051392e-02 2.241552025079727173e-01 -3.096702098846435547e-01 -1.886975914239883423e-01 -8.548725396394729614e-02 -8.604208379983901978e-02 3.801691904664039612e-02 -2.203794568777084351e-01 3.366351872682571411e-02 1.712381392717361450e-01 -2.942186780273914337e-02 2.543300390243530273e-01 -1.362235248088836670e-01 -2.937544286251068115e-01 -8.281054347753524780e-02 -1.078220382332801819e-01 2.897112444043159485e-02 2.373905619606375694e-03 -2.522766590118408203e-01 3.225853145122528076e-01 -2.302206158638000488e-01 -3.595383763313293457e-01 1.278626322746276855e-01 -1.787858903408050537e-01
2.829326987266540527e-01 1.583872362971305847e-02 1.371319293975830078e-01 3.086492419242858887e-01 1.486815810203552246e-01 -1.962354779243469238e-01 1.244645863771438599e-01 -2.639512717723846436e-01 2.279656678438186646e-01 -9.627393633127212524e-02 -1.316033750772476196e-01 2.318908870220184326e-01 1.225093379616737366e-02 -2.473518550395965576e-01 -1.680062115192413330e-01 9.637100994586944580e-02 1.516104489564895630e-01 1.850791275501251221e-01 -2.093723267316818237e-01 6.860005110502243042e-02 6.192807480692863464e-02 -1.804301589727401733e-01 -1.367313563823699951e-01 -6.952363252639770508e-02 2.948511838912963867e-01 -9.355941414833068848e-02 -1.557068228721618652e-01 2.476595044136047363e-01 -1.400918215513229370e-01 -1.645950824022293091e-01 -1.826110333204269409e-01 4.049462080001831055e-02
-6.163216382265090942e-02 3.351832926273345947e-02 -2.541900575160980225e-01 1.092683970928192139e-01 2.100297249853610992e-02 1.601247787475585938e-01 2.015235722064971924e-01 -2.416835427284240723e-01 -2.198278456926345825e-01 5.093437805771827698e-02 1.650207936763763428e-01 -1.140478625893592834e-01 1.696116477251052856e-01 -6.516867876052856445e-02 2.975092828273773193e-01 1.257152408361434937e-01 1.235627010464668274e-01 5.476103723049163818e-02 -3.327611982822418213e-01 -8.914067596197128296e-02 2.966646570712327957e-03 -1.353266686201095581e-01 3.103691637516021729e-01 -1.825555115938186646e-01 2.201555483043193817e-02 -1.895404458045959473e-01 -1.973256915807723999e-01 5.007306113839149475e-02 -2.746272981166839600e-01 -1.715365946292877197e-01 -1.928124874830245972e-01 -2.452280074357986450e-01
2.325375974178314209e-01 -1.635289937257766724e-01 1.515558548271656036e-02 2.928342521190643311e-01 -9.504014253616333008e-02 -2.435062527656555176e-01 1.969180256128311157e-01 -1.377813071012496948e-01 8.690143376588821411e-02 1.052653882652521133e-02 -6.720152497291564941e-02 8.141476660966873169e-02 -9.084481000900268555e-02 -3.610814809799194336e-01 1.019716262817382812e-02 -1.312817633152008057e-01 1.834769248962402344e-01 1.658619791269302368e-01 -4.097859561443328857e-02 -4.263415932655334473e-02 2.326544523239135742e-01 -1.148501485586166382e-01 7.300137728452682495e-02 7.985957711935043335e-02 2.369351089000701904e-01 -1.363126784563064575e-01 -1.632694154977798462e-01 3.451614379882812500e-01 -1.005638483911752701e-02 -1.800424605607986450e-01 -3.325158059597015381e-01 -1.582523882389068604e-01
1.840242147445678711e-01 1.979221403598785400e-01 -2.643395774066448212e-02 1.729524880647659302e-01 -5.962360650300979614e-03 2.488643303513526917e-02 3.251935169100761414e-02 3.686168417334556580e-02 -1.982821673154830933e-01 1.835093274712562561e-02 -2.710712254047393799e-01 -7.977341115474700928e-02 2.511807158589363098e-02 -2.378015518188476562e-01 2.873926162719726562e-01 -2.606166601181030273e-01 1.533975265920162201e-02 1.579300761222839355e-01 -1.219251081347465515e-01 1.266491562128067017e-01 -1.312280893325805664e-01 7.126794010400772095e-02 -4.755612090229988098e-02 -5.439112707972526550e-02 1.498486101627349854e-01 -8.109588921070098877e-02 -2.588720917701721191e-01 4.500803649425506592e-01 -3.461129367351531982e-01 7.132486440241336823e-03 2.399387508630752563e-01 -8.031521737575531006e-02
-2.618170678615570068e-01 1.335444003343582153e-01 -8.629922568798065186e-02 2.019460052251815796e-01 -5.992836505174636841e-02 9.667336940765380859e-03 1.794141083955764771e-01 -1.174113005399703979e-01 -1.140558943152427673e-01 1.709504425525665283e-01 -1.195265632122755051e-02 -2.968113124370574951e-01 1.329028904438018799e-01 -3.798991441726684570e-01 1.490033864974975586e-01 2.117035388946533203e-01 -1.215004250407218933e-01 -2.063686102628707886e-01 -6.699061393737792969e-02 -2.718601375818252563e-02 -2.310088090598583221e-02 -8.066250383853912354e-02 1.220342218875885010e-01 -3.470695018768310547e-02 -1.326313316822052002e-01 -1.223107725381851196e-01 1.083406507968902588e-01 2.998783588409423828e-01 -1.868231296539306641e-01 -7.352803368121385574e-04 3.102914690971374512e-01 -3.242446184158325195e-01
-1.575720869004726410e-02 1.243186071515083313e-01 5.690817534923553467e-02 1.542096138000488281e-01 1.351352185010910034e-01 -9.423748403787612915e-02 2.439745664596557617e-01 -3.786156326532363892e-02 -4.491079598665237427e-02 -2.275903522968292236e-01 -7.211063057184219360e-02 -2.549546211957931519e-02 1.235840097069740295e-01 -3.460110723972320557e-01 -2.908377647399902344e-01 -1.707958430051803589e-01 1.460708081722259521e-01 1.501277238130569458e-01 -1.039408966898918152e-01 1.829258054494857788e-01 2.129503339529037476e-01 -3.844293057918548584e-01 -1.098226755857467651e-01 -1.941535621881484985e-01 1.202230527997016907e-01 -1.519575119018554688e-01 2.227067500352859497e-01 2.424909472465515137e-01 -8.022391051054000854e-02 -2.154209166765213013e-01 1.011919416487216949e-02 -1.756106764078140259e-01
2.719478867948055267e-02 4.980681836605072021e-02 4.086978361010551453e-02 2.281920313835144043e-01 5.306719243526458740e-02 -1.062082126736640930e-01 4.516864940524101257e-02 -2.538032233715057373e-01 -1.030836999416351318e-01 1.440761387348175049e-01 4.141336679458618164e-02 -4.593219757080078125e-01 1.085255667567253113e-01 -3.278673589229583740e-01 2.346690297126770020e-01 2.567310333251953125e-01 -5.336444824934005737e-02 -1.809205859899520874e-01 -1.265461444854736328e-01 -1.783282607793807983e-01 1.521671656519174576e-02 -2.399905174970626831e-01 2.327481806278228760e-01 -1.296453326940536499e-01 7.362684607505798340e-02 -9.902940690517425537e-02 -1.078549772500991821e-01 2.276074588298797607e-01 -5.703623592853546143e-02 -1.177098453044891357e-01 2.493394613265991211e-01 -8.948837220668792725e-02
[truncated: 3,280,221 more chars]
