# Supplementary material for: The Language of Innovation
Source: PLoS One. 2020 Apr 30;15(4):e0230107. doi: 10.1371/journal.pone.0230107 (PMC7194493; doi:10.1371/journal.pone.0230107)
Supplement: S27 File — (GZ) [file pone.0230107.s027.tar.gz › 2005-2009/V2Run_22_VS_4500_embeddings2005-2009ED32.txt]

1.131386458873748779e-01 1.484158076345920563e-02 1.793335080146789551e-01 1.449703872203826904e-01 1.021588221192359924e-02 9.280528128147125244e-02 -1.082217842340469360e-01 2.782990932464599609e-01 2.883005440235137939e-01 -1.896368414163589478e-01 2.494547367095947266e-01 7.018154021352529526e-03 2.625402435660362244e-02 2.473163604736328125e-01 1.654314696788787842e-01 9.933033585548400879e-02 -2.358765155076980591e-01 6.899151206016540527e-02 2.832208573818206787e-01 -1.080018095672130585e-02 3.197884559631347656e-02 -2.629892230033874512e-01 -3.744126483798027039e-02 3.968375921249389648e-01 2.039588801562786102e-02 6.191318854689598083e-02 -4.218868166208267212e-02 -1.635541170835494995e-01 -2.798680663108825684e-01 -1.357957571744918823e-01 2.268281430006027222e-01 6.844800710678100586e-02
7.925698906183242798e-02 9.151839464902877808e-02 1.263321638107299805e-01 7.886352390050888062e-02 -1.454968452453613281e-01 -1.582719571888446808e-02 -4.078658670186996460e-02 8.137468248605728149e-02 1.531742066144943237e-01 -3.070617318153381348e-01 2.842597663402557373e-01 -3.343197703361511230e-01 -2.163066715002059937e-01 3.539607524871826172e-01 -2.678070366382598877e-01 -3.737864792346954346e-01 4.912185296416282654e-02 6.181425228714942932e-02 2.844698429107666016e-01 -1.206680610775947571e-01 2.008918672800064087e-01 -1.079631149768829346e-01 1.035644412040710449e-01 -5.937267467379570007e-02 -5.381384398788213730e-03 8.949839323759078979e-02 1.286750733852386475e-01 1.452523749321699142e-02 3.574707731604576111e-02 6.905133277177810669e-02 -7.775180041790008545e-03 2.018078863620758057e-01
-1.544806510210037231e-01 -1.157987043261528015e-01 -9.732759557664394379e-03 2.074652016162872314e-01 -1.085296049714088440e-01 -2.196182310581207275e-01 -6.124441698193550110e-02 3.589124083518981934e-01 3.006097674369812012e-02 -1.327022910118103027e-01 1.855997443199157715e-01 -8.257241547107696533e-02 6.156554445624351501e-02 2.092745304107666016e-01 -3.302720934152603149e-02 1.265681441873311996e-02 -2.119747549295425415e-01 2.564415335655212402e-01 2.292307317256927490e-01 -4.008091986179351807e-02 2.596596181392669678e-01 -2.666213512420654297e-01 3.345445916056632996e-02 1.247231438755989075e-01 -1.326074749231338501e-01 1.330924779176712036e-01 -6.105089187622070312e-02 -2.295960336923599243e-01 2.736313939094543457e-01 1.750071346759796143e-02 3.212976083159446716e-02 -3.611195683479309082e-01
-6.056143343448638916e-02 -1.983022689819335938e-02 9.863480925559997559e-03 -6.464084237813949585e-02 -1.760532110929489136e-01 9.171088784933090210e-02 1.688827574253082275e-01 2.072553783655166626e-01 -5.173990875482559204e-02 -3.920098543167114258e-01 -3.516136109828948975e-02 1.360521167516708374e-01 -2.098135948181152344e-01 7.744442671537399292e-02 -9.499713033437728882e-02 -1.245105862617492676e-01 -2.869349122047424316e-01 2.228556126356124878e-01 3.308938443660736084e-01 -2.182366549968719482e-01 1.987333148717880249e-01 -1.143742278218269348e-01 2.618424892425537109e-01 -1.365856081247329712e-01 2.082434892654418945e-01 -1.601649373769760132e-01 -1.493784338235855103e-01 -2.330186069011688232e-01 -1.759426295757293701e-01 9.558177739381790161e-02 8.938252925872802734e-03 1.242199316620826721e-01
7.621730118989944458e-02 -2.175838202238082886e-01 6.573504209518432617e-02 -1.184219792485237122e-01 4.352822899818420410e-02 -2.120757475495338440e-02 -2.478016912937164307e-01 1.814625114202499390e-01 1.116800978779792786e-01 -2.967329025268554688e-01 1.230492070317268372e-01 1.113296002149581909e-01 -3.259834647178649902e-01 2.044090926647186279e-01 -8.936797385104000568e-04 6.341255456209182739e-02 -1.169338300824165344e-01 2.435498237609863281e-01 3.362394273281097412e-01 9.361134469509124756e-02 4.061627015471458435e-02 -2.297543585300445557e-01 2.337614446878433228e-01 2.151750922203063965e-01 -5.241172388195991516e-02 8.838678151369094849e-02 -2.704784572124481201e-01 -1.877720952033996582e-01 -4.938302095979452133e-03 1.790863648056983948e-02 2.866558730602264404e-01 -3.411943791434168816e-03
3.168000876903533936e-01 -1.649185866117477417e-01 3.014155030250549316e-01 -6.055148318409919739e-02 -1.530213654041290283e-01 -1.462851557880640030e-02 -4.861121997237205505e-02 1.044973656535148621e-01 -5.339580401778221130e-02 -3.919411301612854004e-01 8.799946308135986328e-02 8.709546923637390137e-02 -2.055678963661193848e-01 2.439579516649246216e-01 -1.705099642276763916e-01 2.131410390138626099e-01 -3.009846061468124390e-02 4.139453917741775513e-02 3.205035626888275146e-01 3.662707656621932983e-02 1.764066964387893677e-01 -1.193798929452896118e-01 1.043462231755256653e-01 -1.304259896278381348e-01 1.518139839172363281e-01 -2.018460631370544434e-02 -2.223831564188003540e-01 -3.424232006072998047e-01 -7.745599746704101562e-02 -1.201192149892449379e-03 9.446218609809875488e-02 8.885169774293899536e-02
-7.484034635126590729e-03 -1.358738839626312256e-01 1.454102993011474609e-01 1.516763120889663696e-01 -1.755076497793197632e-01 -8.984941244125366211e-02 -1.844168305397033691e-01 2.984176278114318848e-01 2.244142442941665649e-01 -3.782662451267242432e-01 5.706937983632087708e-02 -1.018814519047737122e-01 -1.898038238286972046e-01 1.595059782266616821e-01 -9.283400326967239380e-02 -2.835806086659431458e-02 -1.721965670585632324e-01 2.396141886711120605e-01 2.281646132469177246e-01 9.317603707313537598e-02 -1.815994381904602051e-01 -1.355271637439727783e-01 1.323056817054748535e-01 -1.580954939126968384e-01 9.609315544366836548e-02 1.287130564451217651e-01 -1.156077980995178223e-01 -3.502117097377777100e-01 -2.586920857429504395e-01 6.794256716966629028e-02 1.271789520978927612e-01 -7.900099456310272217e-02
1.221140027046203613e-01 -1.449255347251892090e-01 4.543153103440999985e-03 -2.529004812240600586e-01 5.625372007489204407e-02 1.209499984979629517e-01 1.558436006307601929e-01 1.393589936196804047e-02 -1.704522641375660896e-03 -4.011910557746887207e-01 2.660353779792785645e-01 -2.126668691635131836e-01 7.367210835218429565e-02 3.039962053298950195e-01 -2.397420406341552734e-01 -2.235488891601562500e-01 -1.770277172327041626e-01 3.025091588497161865e-01 3.323141038417816162e-01 -7.107856124639511108e-02 1.250362545251846313e-01 -2.236114442348480225e-01 8.037912659347057343e-03 1.430345233529806137e-02 -1.074152216315269470e-01 -1.604941785335540771e-01 -1.168413907289505005e-01 -3.612461686134338379e-02 4.092205315828323364e-02 -2.450580894947052002e-02 -7.296464871615171432e-03 -1.294506490230560303e-01
1.183015406131744385e-01 -1.883795410394668579e-01 -1.585194319486618042e-01 -6.187441293150186539e-03 -2.365275099873542786e-02 -1.376850306987762451e-01 3.935841843485832214e-02 2.250823974609375000e-01 -1.556409001350402832e-01 -4.976774156093597412e-01 4.221636056900024414e-02 -1.543831359595060349e-02 -1.262329369783401489e-01 1.455924063920974731e-01 -1.804338098736479878e-04 2.391668967902660370e-02 -5.502369254827499390e-02 3.885720670223236084e-01 2.875296175479888916e-01 -3.389821946620941162e-02 1.881931573152542114e-01 9.734904766082763672e-02 1.325177848339080811e-01 -8.969485014677047729e-02 -8.453243970870971680e-02 1.850591003894805908e-01 -1.983883678913116455e-01 -3.253253996372222900e-01 -1.673589050769805908e-01 -1.016102209687232971e-01 9.343843907117843628e-02 1.607579062692821026e-03
1.079032793641090393e-01 -2.999461591243743896e-01 1.556949019432067871e-01 4.016290605068206787e-02 6.817007903009653091e-03 -1.415031701326370239e-01 2.129729390144348145e-01 3.095104992389678955e-01 7.407500594854354858e-02 -4.217819869518280029e-01 1.130078956484794617e-01 1.652300124987959862e-03 -5.912965536117553711e-02 2.549589574337005615e-01 -1.554218828678131104e-01 -1.611778438091278076e-01 -6.781924515962600708e-02 1.347676366567611694e-01 2.698697447776794434e-01 8.462068438529968262e-02 7.988342642784118652e-02 -6.160230562090873718e-02 1.877661198377609253e-01 2.925814986228942871e-01 -2.542504575103521347e-03 -1.135203056037425995e-02 2.405307255685329437e-02 -2.632575333118438721e-01 1.724446415901184082e-01 9.809061139822006226e-02 -1.433612704277038574e-01 1.811020672321319580e-01
-1.503725443035364151e-02 -1.746051162481307983e-01 2.486645244061946869e-02 5.024183914065361023e-02 7.405025511980056763e-02 9.674427658319473267e-02 1.787667162716388702e-02 1.048762798309326172e-01 8.549943566322326660e-02 -2.977462708950042725e-01 3.192239999771118164e-01 -7.062483578920364380e-03 -2.240233868360519409e-01 5.472861975431442261e-02 -2.289462387561798096e-01 -2.716459892690181732e-02 -1.188119798898696899e-01 2.446853965520858765e-01 3.879633843898773193e-01 5.291796848177909851e-02 -1.496440470218658447e-01 -1.607527136802673340e-01 8.300262689590454102e-02 -1.851827353239059448e-01 5.572026129812002182e-03 2.666583955287933350e-01 -3.346551060676574707e-01 -3.236542940139770508e-01 -1.034341827034950256e-01 -8.423292636871337891e-02 1.086690872907638550e-01 3.903128206729888916e-02
-6.087449193000793457e-02 -7.388857752084732056e-02 1.538521349430084229e-01 -1.153395697474479675e-02 -1.120665669441223145e-01 -1.780124008655548096e-01 -1.400544401258230209e-02 2.101997286081314087e-01 7.241049408912658691e-02 -2.442458570003509521e-01 6.051225960254669189e-02 3.185758590698242188e-01 -1.787535846233367920e-01 3.155252039432525635e-01 -1.829906404018402100e-01 6.662144511938095093e-02 -1.527434140443801880e-01 2.300637662410736084e-01 3.914407491683959961e-01 1.041198819875717163e-01 2.449371851980686188e-02 -3.884133324027061462e-02 3.389563560485839844e-01 -1.605585962533950806e-01 2.364784106612205505e-02 8.622722327709197998e-02 -3.125468790531158447e-01 -1.512297391891479492e-01 -1.188118979334831238e-01 -7.679369300603866577e-03 1.102349609136581421e-01 3.059608489274978638e-02
-7.050103694200515747e-02 -2.190894484519958496e-01 1.106565892696380615e-01 7.335521280765533447e-02 -6.123279407620429993e-02 1.047930344939231873e-01 1.679060310125350952e-01 1.193272992968559265e-01 2.107271552085876465e-01 -4.084080457687377930e-01 4.155435860157012939e-01 -7.349419593811035156e-02 -2.480140924453735352e-01 1.000207662582397461e-01 -3.001745790243148804e-02 2.809479534626007080e-01 -1.508406847715377808e-01 1.062173172831535339e-01 1.335530728101730347e-01 2.104913257062435150e-02 3.177767395973205566e-01 -1.366545706987380981e-01 -1.555522233247756958e-01 1.222362890839576721e-01 -9.902825206518173218e-02 1.076782047748565674e-01 -2.535498142242431641e-01 1.195209175348281860e-01 7.720163464546203613e-02 9.191967546939849854e-02 -3.419575840234756470e-02 -7.035831362009048462e-02
5.179335549473762512e-02 1.136961951851844788e-01 -3.692296147346496582e-02 3.437569737434387207e-01 -1.223193407058715820e-01 -3.612853959202766418e-02 -4.927220940589904785e-02 3.050756752490997314e-01 1.118608415126800537e-01 -1.038264706730842590e-01 8.775289170444011688e-03 -2.593007087707519531e-01 -5.950706824660301208e-02 6.322647631168365479e-02 9.528362751007080078e-02 1.070667952299118042e-01 -2.295206636190414429e-01 2.185749858617782593e-01 3.850339055061340332e-01 7.789635099470615387e-03 2.642926871776580811e-01 -1.136086042970418930e-02 -2.591814398765563965e-01 3.155292943120002747e-02 -1.422319561243057251e-01 3.893820047378540039e-01 1.181945018470287323e-02 -1.635214239358901978e-01 -1.859909482300281525e-02 -1.038238853216171265e-01 -7.377398200333118439e-03 -1.938577890396118164e-01
1.081530563533306122e-02 1.662058383226394653e-02 1.391738504171371460e-01 1.727545857429504395e-01 -1.157812923192977905e-01 -1.692103594541549683e-01 1.546516269445419312e-01 2.233190536499023438e-01 -1.129063293337821960e-01 -3.673304021358489990e-01 2.238727547228336334e-02 8.310259133577346802e-02 -2.469470202922821045e-01 5.106709152460098267e-02 -1.046604737639427185e-01 -1.616849601268768311e-01 -7.379402965307235718e-02 3.910410106182098389e-01 2.803752422332763672e-01 -5.075445398688316345e-02 -2.396330535411834717e-01 -3.673304915428161621e-01 3.706092759966850281e-02 -4.624130576848983765e-02 1.305020600557327271e-01 6.358303874731063843e-02 -2.125213891267776489e-01 -1.185943633317947388e-01 -2.823392488062381744e-02 -1.399428695440292358e-01 1.046556681394577026e-01 1.781688928604125977e-01
1.214324682950973511e-01 -1.218647062778472900e-01 2.949953079223632812e-01 -4.883103072643280029e-02 8.540189266204833984e-02 -2.250895649194717407e-01 -2.578674443066120148e-02 1.831507235765457153e-01 2.167994678020477295e-01 -5.019636154174804688e-01 9.848878718912601471e-03 -6.719364225864410400e-02 -7.863894104957580566e-02 2.492884919047355652e-02 -2.214184403419494629e-01 -2.663763463497161865e-01 -1.175865828990936279e-01 1.281989365816116333e-01 2.056279778480529785e-01 -3.776912391185760498e-01 1.230431795120239258e-01 -1.708474904298782349e-01 3.604559227824211121e-02 -2.999591827392578125e-02 1.172202005982398987e-01 2.840473316609859467e-03 -1.663928478956222534e-01 1.408263593912124634e-01 1.426501125097274780e-01 8.567595481872558594e-02 5.057897418737411499e-03 8.805806189775466919e-02
-1.166022568941116333e-01 6.837584078311920166e-02 -2.972070872783660889e-02 2.107339650392532349e-01 2.924187853932380676e-02 -5.332925543189048767e-02 -6.376214325428009033e-02 4.786756336688995361e-01 1.482335776090621948e-01 -3.408959805965423584e-01 2.659242451190948486e-01 -3.441012650728225708e-02 5.250618793070316315e-03 8.577971160411834717e-02 -5.313479527831077576e-02 2.391155809164047241e-01 -3.642735630273818970e-02 9.405348449945449829e-02 4.266414046287536621e-01 -7.833646982908248901e-02 9.278536587953567505e-02 -3.768339380621910095e-02 -1.673968881368637085e-01 8.688274025917053223e-02 6.824369728565216064e-02 1.145601868629455566e-01 -5.715442821383476257e-02 8.361638523638248444e-03 -3.298620879650115967e-02 1.506178677082061768e-01 -6.352704018354415894e-02 -3.594633638858795166e-01
-6.182333454489707947e-02 -1.434529274702072144e-01 1.808305680751800537e-01 -1.213545352220535278e-02 -1.801596954464912415e-02 -3.200874328613281250e-01 1.376786618493497372e-03 1.928379535675048828e-01 2.401708997786045074e-02 -2.774815261363983154e-01 -8.864013850688934326e-02 1.220381259918212891e-01 9.311076253652572632e-03 4.053964018821716309e-01 -2.919912897050380707e-02 -3.822598457336425781e-01 -3.427089750766754150e-02 8.436808735132217407e-02 1.968017369508743286e-01 -5.568210408091545105e-02 4.013875126838684082e-01 -2.010960876941680908e-02 1.161915510892868042e-01 2.015811651945114136e-01 2.863056398928165436e-02 1.023839712142944336e-01 -1.538449078798294067e-01 -1.964991986751556396e-01 1.008140593767166138e-01 7.851345837116241455e-02 -8.093922585248947144e-02 1.697491258382797241e-01
3.345773816108703613e-01 8.229735493659973145e-02 6.383846700191497803e-02 1.930303722620010376e-01 -5.162857472896575928e-02 1.319881081581115723e-01 4.516595229506492615e-02 2.665928041096776724e-04 5.401770025491714478e-02 -4.706527590751647949e-01 6.314086169004440308e-02 2.395284026861190796e-01 -2.382405400276184082e-01 2.643838822841644287e-01 -2.182539366185665131e-02 1.037923432886600494e-02 -2.430196851491928101e-01 2.240296751260757446e-01 3.769870102405548096e-01 -3.291336819529533386e-02 1.621373146772384644e-01 -8.013556152582168579e-02 1.709727495908737183e-01 -7.169573754072189331e-02 5.164804682135581970e-02 1.452704519033432007e-01 -4.745628684759140015e-02 6.330196559429168701e-02 -2.227267920970916748e-01 -1.016944367438554764e-02 6.999127566814422607e-02 -2.483132481575012207e-02
-6.768551655113697052e-03 -8.569964766502380371e-02 1.740512400865554810e-01 1.541008353233337402e-01 2.159572951495647430e-02 -1.674172580242156982e-01 1.244552209973335266e-01 1.588142067193984985e-01 -8.576668798923492432e-03 -3.158083856105804443e-01 -5.084213986992835999e-02 3.618052229285240173e-02 -1.628661751747131348e-01 -5.957939475774765015e-02 -1.748942583799362183e-01 -1.804252415895462036e-01 -1.777679473161697388e-01 3.570625782012939453e-01 2.076762616634368896e-01 -1.536917407065629959e-02 -1.427638716995716095e-02 -1.601745933294296265e-01 7.151001691818237305e-02 -8.291995525360107422e-02 -1.534074395895004272e-01 1.611234396696090698e-01 -3.154054284095764160e-01 -4.710051119327545166e-01 -8.700233697891235352e-02 -1.298671811819076538e-01 1.469412744045257568e-01 1.236387789249420166e-01
-2.729239761829376221e-01 -7.390202581882476807e-02 1.371740549802780151e-01 4.224459230899810791e-01 -2.030117511749267578e-01 -3.516553342342376709e-02 2.530165016651153564e-01 1.869452595710754395e-01 3.594023287296295166e-01 -1.878655850887298584e-01 1.221866086125373840e-01 3.719977661967277527e-02 -1.851917356252670288e-01 1.236086562275886536e-01 -5.364215746521949768e-02 1.309237480163574219e-01 -2.173243016004562378e-01 1.546373367309570312e-01 2.248896062374114990e-01 -1.033879816532135010e-01 2.249400019645690918e-01 -2.548222541809082031e-01 2.678949758410453796e-02 9.923496097326278687e-02 7.822974771261215210e-02 1.974378377199172974e-01 -1.080952733755111694e-01 -2.216383069753646851e-02 6.286828219890594482e-02 -3.426228091120719910e-02 -3.925753012299537659e-02 9.239868074655532837e-02
-1.159063801169395447e-01 -7.596011459827423096e-02 1.594563126564025879e-01 2.820008993148803711e-01 5.835533887147903442e-02 -3.494933713227510452e-03 -1.079723611474037170e-01 4.528557881712913513e-02 -1.245917752385139465e-01 -2.127560973167419434e-01 6.500509381294250488e-02 4.132361337542533875e-02 -1.569409295916557312e-02 2.074410319328308105e-01 3.302462026476860046e-02 -1.346681565046310425e-01 -2.187779545783996582e-01 2.041197568178176880e-01 4.004300534725189209e-01 -1.478054672479629517e-01 7.461977005004882812e-02 -2.439138144254684448e-01 2.060477584600448608e-01 -2.651057541370391846e-01 1.312438398599624634e-01 -1.318611949682235718e-01 -2.039649784564971924e-01 -3.345494568347930908e-01 -1.292078942060470581e-01 -1.632622927427291870e-01 1.224318221211433411e-01 1.830261647701263428e-01
-2.169844657182693481e-01 4.971771314740180969e-02 -2.978685125708580017e-02 9.321518242359161377e-02 -8.402135223150253296e-02 7.639556191861629486e-03 1.788972467184066772e-01 2.196624130010604858e-01 2.993324697017669678e-01 -2.345971167087554932e-01 1.485945284366607666e-01 1.242722272872924805e-01 -2.383117526769638062e-01 1.808625310659408569e-01 -1.178409382700920105e-01 2.037107199430465698e-01 -7.340302318334579468e-02 1.841504126787185669e-01 1.621590256690979004e-01 -6.556988693773746490e-03 3.586447834968566895e-01 -5.498841032385826111e-02 1.338116973638534546e-01 3.010230362415313721e-01 -8.215922862291336060e-02 3.315387368202209473e-01 -2.760516405105590820e-01 1.109015755355358124e-02 6.301377434283494949e-04 1.419433951377868652e-01 -2.020797878503799438e-02 -8.418744802474975586e-02
3.322453424334526062e-02 -1.175394356250762939e-01 -2.527852356433868408e-02 3.930659219622612000e-02 -1.831285469233989716e-02 -4.851384088397026062e-02 1.567527535371482372e-03 2.139786928892135620e-01 1.023261025547981262e-01 -4.174086153507232666e-01 2.528318464756011963e-01 1.750023961067199707e-01 -3.248486295342445374e-02 1.656796634197235107e-01 -1.877306103706359863e-01 6.290508806705474854e-02 -1.180949434638023376e-02 1.395776867866516113e-01 3.316213190555572510e-01 1.377030555158853531e-02 -3.684521466493606567e-02 -3.900174200534820557e-01 2.955081164836883545e-01 -1.474733054637908936e-01 6.559699773788452148e-02 7.831324473954737186e-04 -1.326098591089248657e-01 -2.727912068367004395e-01 -7.674635946750640869e-02 -1.254703849554061890e-03 3.005630075931549072e-01 5.100030452013015747e-02
-6.148256734013557434e-02 -1.015031635761260986e-01 1.536185890436172485e-01 7.905914634466171265e-02 -2.104902863502502441e-01 1.062208265066146851e-01 -3.675333783030509949e-02 1.919455826282501221e-01 -1.330341547727584839e-01 -1.757143735885620117e-01 1.790462881326675415e-01 -1.576136350631713867e-01 -1.183093413710594177e-01 1.966875344514846802e-01 -1.776757389307022095e-01 1.354266405105590820e-01 -6.656591594219207764e-02 8.613681048154830933e-02 3.919525146484375000e-01 2.044759839773178101e-01 7.682324200868606567e-02 -1.700482890009880066e-02 3.160182535648345947e-01 7.667014747858047485e-02 -1.618770211935043335e-01 1.925992518663406372e-01 -2.333634942770004272e-01 -1.818492114543914795e-01 -2.237901389598846436e-01 9.992761909961700439e-02 2.775643467903137207e-01 -2.169315069913864136e-01
1.403216421604156494e-01 3.736963495612144470e-02 -5.799486488103866577e-02 1.730109900236129761e-01 -4.777606204152107239e-02 -9.210417419672012329e-02 5.886763706803321838e-02 3.718440830707550049e-01 2.737869620323181152e-01 5.397984012961387634e-02 1.449269801378250122e-01 -4.434574395418167114e-02 -7.481492310762405396e-02 9.250255674123764038e-02 -3.420200645923614502e-01 7.588295638561248779e-02 -2.945903241634368896e-01 -6.064151227474212646e-02 1.947647333145141602e-01 8.171460777521133423e-02 3.530055880546569824e-01 -7.490649819374084473e-02 -3.001809418201446533e-01 1.811745110899209976e-03 9.103389829397201538e-02 2.108423262834548950e-01 -2.398781925439834595e-01 -2.238858491182327271e-01 -9.068472683429718018e-02 1.059636622667312622e-01 -2.408386580646038055e-02 -1.397750526666641235e-01
2.139435894787311554e-02 -8.353047072887420654e-02 1.157389655709266663e-01 2.982839941978454590e-02 4.059201478958129883e-02 -1.116923391819000244e-01 -2.895322740077972412e-01 2.675578892230987549e-01 9.468815289437770844e-03 -3.853901028633117676e-01 1.557992249727249146e-01 -2.401743829250335693e-02 -2.453916370868682861e-01 3.254114985466003418e-01 -2.003537267446517944e-01 1.698652058839797974e-01 -1.615638285875320435e-01 1.779563128948211670e-01 3.048993647098541260e-01 3.168860450387001038e-02 5.747918412089347839e-02 -1.420280039310455322e-01 2.238459736108779907e-01 -2.273280024528503418e-01 7.125560194253921509e-02 1.780331432819366455e-01 -1.155979037284851074e-01 -1.321782469749450684e-01 4.828948993235826492e-03 -5.389193445444107056e-02 2.244867533445358276e-01 4.733449965715408325e-02
-1.820332854986190796e-01 -8.002115786075592041e-02 2.705290019512176514e-01 1.837760806083679199e-01 -5.564757063984870911e-02 -9.038396179676055908e-02 -2.156009897589683533e-02 1.799480020999908447e-01 8.368600904941558838e-02 -2.171315252780914307e-01 1.373382806777954102e-01 9.504106640815734863e-02 -3.396205231547355652e-02 2.784842252731323242e-01 2.318558469414710999e-02 2.600598335266113281e-01 -1.930342912673950195e-01 2.318274676799774170e-01 2.355677932500839233e-01 -1.231982260942459106e-01 3.614732027053833008e-01 -1.435383260250091553e-01 -1.425817161798477173e-01 -1.737123727798461914e-02 -2.150434814393520355e-02 2.263053208589553833e-01 -7.178533077239990234e-02 -2.620438933372497559e-01 5.350835621356964111e-02 1.549236476421356201e-01 -1.058775484561920166e-01 -2.886598110198974609e-01
-2.133047766983509064e-02 -1.036162599921226501e-01 1.832449883222579956e-01 3.316975897178053856e-03 1.227661669254302979e-01 1.975425928831100464e-01 -5.824797600507736206e-02 4.883764311671257019e-02 -3.042980842292308807e-02 -3.873457610607147217e-01 8.315040916204452515e-02 1.686846017837524414e-01 -3.231224790215492249e-02 1.957037150859832764e-01 -1.500549018383026123e-01 -1.502795219421386719e-01 -4.348642006516456604e-02 1.973342001438140869e-01 4.720688462257385254e-01 -1.513649672269821167e-01 -2.018242925405502319e-01 -3.058753609657287598e-01 1.528263539075851440e-01 -1.787817776203155518e-01 -3.118832595646381378e-02 8.158953487873077393e-02 -1.955580860376358032e-01 -8.025825768709182739e-02 -5.317147448658943176e-02 1.320972740650177002e-01 9.189470857381820679e-02 2.594832479953765869e-01
1.287586987018585205e-01 -1.446319073438644409e-01 5.251998454332351685e-02 -1.396457701921463013e-01 -2.087718397378921509e-01 -1.530458480119705200e-01 1.337075680494308472e-01 1.800052970647811890e-01 -2.789669930934906006e-01 -3.596055507659912109e-01 -9.753258898854255676e-03 8.203870058059692383e-02 -2.898768484592437744e-01 2.882169783115386963e-01 -1.812967956066131592e-01 -1.007603183388710022e-01 -1.262570321559906006e-01 5.570353940129280090e-02 3.179631531238555908e-01 -9.976562112569808960e-02 1.175612956285476685e-01 -4.168607592582702637e-01 7.130411267280578613e-02 6.340640038251876831e-02 -5.990297719836235046e-02 1.552706211805343628e-01 1.111433058977127075e-01 -1.136599108576774597e-01 -4.896370228379964828e-03 2.773386240005493164e-02 -6.187314167618751526e-02 1.203590407967567444e-01
-2.432478368282318115e-01 -8.532293140888214111e-02 2.048495262861251831e-01 2.451823651790618896e-01 -1.924233436584472656e-01 -7.586506754159927368e-02 -7.936986163258552551e-03 3.277638554573059082e-01 2.695732712745666504e-01 -1.630548983812332153e-01 5.477466806769371033e-02 8.627618663012981415e-04 -6.808236241340637207e-02 1.723939180374145508e-01 -5.356649681925773621e-02 1.939300447702407837e-01 -1.725013405084609985e-01 1.140159517526626587e-01 3.018787205219268799e-01 -2.020527869462966919e-01 1.116548404097557068e-01 -1.986709088087081909e-01 -1.714001297950744629e-01 2.120615541934967041e-01 -2.363836020231246948e-01 1.695488244295120239e-01 -1.169795766472816467e-01 -8.648829534649848938e-03 5.555499717593193054e-02 1.631159894168376923e-02 -4.974113777279853821e-02 -3.144844472408294678e-01
2.000941783189773560e-01 -1.486845761537551880e-01 -3.250549733638763428e-02 -2.684719264507293701e-01 -7.697964459657669067e-02 -1.778322160243988037e-01 1.601870805025100708e-01 2.433851957321166992e-01 -3.899853304028511047e-02 -4.721414446830749512e-01 3.777451813220977783e-01 4.219650104641914368e-02 -4.076518490910530090e-02 2.968180775642395020e-01 -1.764842867851257324e-01 -9.159016609191894531e-02 5.573337525129318237e-02 1.224831640720367432e-01 1.092515066266059875e-01 -2.987233698368072510e-01 1.677874177694320679e-01 -8.084750175476074219e-02 -9.509301185607910156e-02 6.058268621563911438e-02 1.536777429282665253e-02 -3.002397902309894562e-02 9.204370528459548950e-02 -1.263714395463466644e-02 -2.051323205232620239e-01 -1.323306094855070114e-02 8.824051171541213989e-02 -1.325692683458328247e-01
-1.116454824805259705e-01 -1.679339259862899780e-01 1.806785464286804199e-01 -1.918259710073471069e-01 -2.988214790821075439e-01 -4.874508827924728394e-02 -7.560338359326124191e-03 2.095681130886077881e-01 2.039197683334350586e-01 -2.599063813686370850e-01 3.304700553417205811e-01 1.846746355295181274e-01 -1.915443837642669678e-01 1.870580017566680908e-01 -1.017803442664444447e-03 3.541411831974983215e-02 -2.110707759857177734e-01 3.556841313838958740e-01 4.636920988559722900e-02 -9.302156977355480194e-03 4.104177057743072510e-01 -8.964329957962036133e-02 2.521631307899951935e-03 -4.523833096027374268e-02 -2.118013240396976471e-02 9.178177267313003540e-02 4.564714059233665466e-02 3.650655224919319153e-02 -1.825352609157562256e-01 -1.704243719577789307e-01 -2.659611031413078308e-02 4.086916148662567139e-02
-6.746208667755126953e-02 -2.960095554590225220e-02 -2.423625439405441284e-02 2.464593201875686646e-01 -3.388956189155578613e-01 -1.924545317888259888e-01 -1.539053022861480713e-01 3.647809922695159912e-01 5.837700143456459045e-02 -3.849883675575256348e-01 1.723413467407226562e-01 -8.213112503290176392e-02 -1.797125041484832764e-01 1.061424985527992249e-01 1.156892701983451843e-01 1.378676295280456543e-01 -7.277940213680267334e-02 8.015852421522140503e-02 2.649030685424804688e-01 -2.114976197481155396e-02 2.120814621448516846e-01 -1.264337599277496338e-01 2.957487106323242188e-01 7.257061451673507690e-02 3.618623688817024231e-02 -1.540907621383666992e-01 -2.257377654314041138e-01 1.574484109878540039e-01 1.763969287276268005e-02 -1.174323558807373047e-01 9.460055828094482422e-02 -2.615079842507839203e-02
-2.815968543291091919e-02 -1.909347772598266602e-01 1.153632104396820068e-01 -5.260133184492588043e-03 -2.796019911766052246e-01 9.019357711076736450e-02 1.109968498349189758e-01 1.690270900726318359e-01 8.899115771055221558e-02 -3.846754133701324463e-01 7.838863879442214966e-02 3.581355884671211243e-02 -1.661706119775772095e-01 1.583026945590972900e-01 -1.251020878553390503e-01 1.534065455198287964e-01 2.487687952816486359e-02 3.965956568717956543e-01 4.166004359722137451e-01 9.345571510493755341e-03 1.762183159589767456e-01 -4.596103727817535400e-02 1.832535117864608765e-01 1.350169926881790161e-01 3.364641591906547546e-02 1.832437068223953247e-01 -4.903778806328773499e-02 -1.003673747181892395e-01 -1.268638968467712402e-01 -1.158111318945884705e-01 2.474544793367385864e-01 1.121493726968765259e-01
-6.949081271886825562e-02 -3.108827630057930946e-03 1.595676541328430176e-01 1.961788088083267212e-01 -7.269105315208435059e-02 -4.020938277244567871e-02 -7.243372499942779541e-02 2.299205511808395386e-01 2.308072745800018311e-01 -2.217708677053451538e-01 1.076376065611839294e-01 3.635668382048606873e-02 -1.628916710615158081e-02 1.645506173372268677e-01 -8.672826737165451050e-02 1.958376467227935791e-01 -2.315106689929962158e-01 2.773896157741546631e-01 3.077492713928222656e-01 -1.574353873729705811e-01 2.582702934741973877e-01 -2.028915584087371826e-01 -1.816729828715324402e-02 9.141825139522552490e-02 -5.059142410755157471e-02 1.688754260540008545e-01 -8.795692026615142822e-02 -1.157150864601135254e-01 1.199221238493919373e-01 7.587688416242599487e-02 5.245665460824966431e-02 -4.857318997383117676e-01
-1.161008551716804504e-01 6.242469325661659241e-02 -3.812802210450172424e-02 2.667677104473114014e-01 9.694929420948028564e-02 -3.367450833320617676e-02 1.333842426538467407e-01 -2.870679646730422974e-02 1.347546428442001343e-01 -2.735512852668762207e-01 1.197273135185241699e-01 -2.260788381099700928e-01 1.440402269363403320e-01 2.472764402627944946e-01 -1.090257242321968079e-01 1.299332082271575928e-01 -7.985752820968627930e-02 1.622448302805423737e-02 4.440532922744750977e-01 -9.454502910375595093e-02 2.715705633163452148e-01 4.834830295294523239e-03 -2.170325815677642822e-01 1.048402190208435059e-01 -1.124820932745933533e-01 1.005487069487571716e-01 -3.704885840415954590e-01 -8.742427825927734375e-02 1.928890794515609741e-01 -8.487857878208160400e-02 -1.751264557242393494e-02 -2.339721471071243286e-01
-1.897157579660415649e-01 -2.306804955005645752e-01 1.624558866024017334e-01 9.968712180852890015e-02 -8.814801461994647980e-03 -4.114126414060592651e-02 -6.269368529319763184e-02 6.161716952919960022e-02 7.383640110492706299e-02 -3.436052203178405762e-01 2.056954354047775269e-01 6.100635603070259094e-02 -1.866767406463623047e-01 1.117174234241247177e-02 -2.685289680957794189e-01 1.297030597925186157e-01 -1.242976337671279907e-01 1.645154207944869995e-01 3.963489234447479248e-01 -1.053867787122726440e-01 9.862346202135086060e-02 2.447341009974479675e-02 1.890897452831268311e-01 -2.782031707465648651e-02 -1.798600256443023682e-01 6.150420755147933960e-03 -2.513038218021392822e-01 -2.019793391227722168e-01 -2.812786586582660675e-02 2.080525606870651245e-01 3.653665482997894287e-01 6.344345398247241974e-03
2.124045602977275848e-02 -1.940114237368106842e-02 2.447487786412239075e-02 1.656055450439453125e-01 9.160920232534408569e-02 -1.135967299342155457e-01 3.020192496478557587e-02 1.986946016550064087e-01 8.986344560980796814e-03 -3.879046738147735596e-01 1.366145014762878418e-01 -5.776064470410346985e-02 -2.696514129638671875e-01 -6.091376766562461853e-02 -8.039771020412445068e-02 1.028454378247261047e-01 -3.650458753108978271e-01 2.167922109365463257e-01 2.572187185287475586e-01 6.622403860092163086e-02 -1.377363651990890503e-01 -2.774696610867977142e-02 1.164476424455642700e-01 -1.213003247976303101e-01 -5.758597701787948608e-02 5.941579863429069519e-02 -3.567645847797393799e-01 -3.587666451930999756e-01 -2.606526315212249756e-01 -3.284445032477378845e-02 1.083235144615173340e-01 -3.214787691831588745e-02
5.770733207464218140e-02 1.673782430589199066e-02 7.782484591007232666e-02 -1.020050048828125000e-02 -1.095839589834213257e-01 -8.242105692625045776e-02 -3.149928152561187744e-01 1.262405514717102051e-01 9.130822122097015381e-02 -2.966695129871368408e-01 1.277864426374435425e-01 4.507617652416229248e-02 -7.501325011253356934e-02 2.909031510353088379e-01 -1.444920748472213745e-01 -1.328440010547637939e-01 1.761807054281234741e-01 2.545332908630371094e-01 4.194470345973968506e-01 -1.003237962722778320e-01 2.781864814460277557e-02 -1.389608085155487061e-01 2.553209066390991211e-01 -1.936594545841217041e-01 -3.015832416713237762e-02 2.039877921342849731e-01 -1.564403325319290161e-01 -2.968620359897613525e-01 1.695742271840572357e-02 3.752312436699867249e-02 2.183248698711395264e-01 6.078357249498367310e-02
-1.429634839296340942e-01 -2.443791627883911133e-01 3.322286307811737061e-01 1.272040791809558868e-02 -1.452001631259918213e-01 -2.527374215424060822e-02 -1.173779740929603577e-01 3.044641613960266113e-01 1.834718883037567139e-01 -2.753839790821075439e-01 3.038379848003387451e-01 1.283611208200454712e-01 -3.278780877590179443e-01 2.236547917127609253e-01 -1.647847890853881836e-01 1.511613577604293823e-01 -7.533607631921768188e-02 7.020080834627151489e-02 2.202972471714019775e-01 1.706620156764984131e-01 7.126916199922561646e-02 -8.961112797260284424e-02 9.324770420789718628e-02 9.076242893934249878e-02 -1.005280837416648865e-01 -4.406788945198059082e-02 -1.781483292579650879e-01 2.940316312015056610e-02 4.848384112119674683e-02 -1.580787450075149536e-01 2.402030080556869507e-01 -8.540576696395874023e-02
8.817880414426326752e-03 -2.305045351386070251e-02 2.718998193740844727e-01 2.498618364334106445e-01 -1.333232820034027100e-01 -1.192394867539405823e-01 -9.825091063976287842e-02 2.436139285564422607e-01 1.036017462611198425e-01 -1.855631321668624878e-01 1.264966428279876709e-01 6.825989484786987305e-02 -4.447434097528457642e-03 3.073154389858245850e-01 3.009836003184318542e-02 2.267811298370361328e-01 -2.138579189777374268e-01 2.099653184413909912e-01 2.642681300640106201e-01 -4.649736732244491577e-02 3.045516610145568848e-01 -1.996917426586151123e-01 -8.460315316915512085e-02 -4.346568882465362549e-02 -7.286848127841949463e-02 1.592139452695846558e-01 -3.878346644341945648e-03 -2.148852795362472534e-01 1.293110847473144531e-01 2.610091269016265869e-01 -8.923449553549289703e-03 -2.900660037994384766e-01
-4.123234655708074570e-03 -7.923031598329544067e-02 -1.456608064472675323e-02 2.087462842464447021e-01 -8.661454916000366211e-02 -2.070998996496200562e-01 1.343670953065156937e-02 6.630517542362213135e-02 -8.401962369680404663e-02 -2.301818877458572388e-01 2.840449213981628418e-01 -7.000347971916198730e-02 -2.674578130245208740e-01 2.599892020225524902e-01 -2.508417665958404541e-01 1.072649881243705750e-01 -6.249120458960533142e-02 1.551078706979751587e-01 2.815485000610351562e-01 -7.563649863004684448e-02 -4.027282446622848511e-02 -8.062188327312469482e-02 1.847314834594726562e-01 -8.737883530557155609e-03 1.549728363752365112e-01 3.006366267800331116e-02 -3.387283682823181152e-01 -1.086668074131011963e-01 -1.526463329792022705e-01 1.729439198970794678e-01 4.139025807380676270e-01 -6.707536429166793823e-02
1.538797616958618164e-01 1.670146286487579346e-01 1.715373098850250244e-01 9.314241260290145874e-02 -3.212624043226242065e-02 -2.991126775741577148e-01 2.067357599735260010e-01 -1.895045936107635498e-01 4.765694588422775269e-02 -4.339543879032135010e-01 2.200735509395599365e-01 7.023115456104278564e-02 4.282490536570549011e-02 5.762965977191925049e-02 3.372454643249511719e-02 -5.773153156042098999e-02 -1.059633418917655945e-01 2.982990741729736328e-01 4.045359790325164795e-01 -6.783919781446456909e-02 1.236094161868095398e-01 -4.335345700383186340e-03 -1.116505824029445648e-02 -2.712763249874114990e-01 1.227547749876976013e-01 -1.411011219024658203e-01 3.178589791059494019e-02 5.176627263426780701e-02 5.373825132846832275e-02 -1.323250401765108109e-02 2.752430140972137451e-01 -1.123869121074676514e-01
6.602083146572113037e-02 -1.454553101211786270e-03 1.365034282207489014e-01 9.178911894559860229e-02 3.272457793354988098e-02 -6.932692974805831909e-02 -1.709334850311279297e-01 2.590377330780029297e-01 4.044795408844947815e-02 -2.659595012664794922e-01 3.189862668514251709e-01 2.425896376371383667e-01 -1.688642799854278564e-01 6.019962951540946960e-02 -8.098312467336654663e-02 3.113772347569465637e-02 -7.417455315589904785e-02 2.903062701225280762e-01 2.333397418260574341e-01 -4.232986830174922943e-03 4.043164104223251343e-02 -8.300984650850296021e-02 3.301717042922973633e-01 -2.710981480777263641e-02 3.284118324518203735e-02 2.124869972467422485e-01 -2.667908184230327606e-02 -3.505113124847412109e-01 -2.364457398653030396e-01 -2.325364761054515839e-02 2.839697599411010742e-01 1.560173928737640381e-01
-2.209313064813613892e-01 -7.091664709150791168e-03 1.004404053092002869e-01 1.033084988594055176e-01 -1.144541800022125244e-02 -4.177014157176017761e-02 -7.728772610425949097e-02 9.468038380146026611e-02 1.520492285490036011e-01 -2.082435190677642822e-01 1.640243679285049438e-01 1.788464188575744629e-02 -4.369949921965599060e-02 1.375033110380172729e-01 1.409477367997169495e-02 3.137182593345642090e-01 -3.019758462905883789e-01 1.146395951509475708e-01 3.066009879112243652e-01 -1.060900837182998657e-01 3.525213599205017090e-01 -3.137198090553283691e-01 -5.196873843669891357e-02 2.438331581652164459e-02 -1.347703337669372559e-01 2.143899053335189819e-01 -1.064767502248287201e-02 -2.747951447963714600e-01 1.027175188064575195e-01 1.697844862937927246e-01 -1.592482030391693115e-01 -2.456718087196350098e-01
-5.852219089865684509e-02 3.322996199131011963e-02 1.540616303682327271e-01 1.908878684043884277e-01 -8.242401480674743652e-02 -8.002283424139022827e-02 7.242392748594284058e-02 2.335800826549530029e-01 1.105134487152099609e-01 -1.838541962206363678e-02 1.016169860959053040e-01 4.228932783007621765e-02 -9.094730019569396973e-02 3.631192743778228760e-01 -4.933544993400573730e-02 2.074771821498870850e-01 -2.001740932464599609e-01 2.887277603149414062e-01 3.374515175819396973e-01 -1.052272766828536987e-01 3.397935330867767334e-01 -1.159442067146301270e-01 -6.489217281341552734e-02 4.758208245038986206e-02 -3.501583263278007507e-02 1.169214919209480286e-01 -5.878233164548873901e-02 -1.714670658111572266e-01 1.105530112981796265e-01 2.150333076715469360e-01 1.141806039959192276e-02 -4.023927450180053711e-01
1.910771476104855537e-03 -3.857368528842926025e-01 2.198531031608581543e-01 1.627119928598403931e-01 4.271931573748588562e-02 -2.180737815797328949e-02 1.321834027767181396e-01 9.838638454675674438e-02 7.519296556711196899e-02 -2.632221877574920654e-01 -2.791409194469451904e-02 -1.505098044872283936e-01 9.287827461957931519e-02 3.116958737373352051e-01 -8.567688614130020142e-02 -1.335210204124450684e-01 -3.416402935981750488e-01 -1.143228486180305481e-01 1.877600699663162231e-01 -3.510581851005554199e-01 1.874658316373825073e-01 -1.321041733026504517e-01 9.040065109729766846e-02 2.864094451069831848e-02 -1.068283095955848694e-01 3.001752682030200958e-02 2.232244424521923065e-02 -2.906365096569061279e-01 -2.240882664918899536e-01 -1.295363456010818481e-01 3.682263568043708801e-02 -4.599079117178916931e-02
-3.175079822540283203e-02 -7.255508750677108765e-02 2.188393026590347290e-01 3.678775578737258911e-02 -4.396020993590354919e-02 -6.714614480733871460e-02 -2.059824615716934204e-01 2.285971790552139282e-01 1.038582250475883484e-01 -4.288012087345123291e-01 2.196408659219741821e-01 2.190880030393600464e-01 -8.770074695348739624e-02 8.951827138662338257e-02 -8.405877649784088135e-02 4.953644797205924988e-02 1.215545386075973511e-01 1.977449804544448853e-01 3.016580939292907715e-01 -1.353272497653961182e-01 3.036297857761383057e-02 -1.435443758964538574e-01 2.604641318321228027e-01 -3.421799093484878540e-02 1.173933148384094238e-01 1.177629008889198303e-01 -3.088717758655548096e-01 -2.188577950000762939e-01 -1.057629287242889404e-01 -9.053426980972290039e-02 2.676541209220886230e-01 -1.073974296450614929e-01
-2.708989977836608887e-01 -1.250878125429153442e-01 2.412592172622680664e-01 -6.440780311822891235e-02 9.964350610971450806e-02 -2.777455747127532959e-01 -3.870540484786033630e-02 2.051294296979904175e-01 6.946842372417449951e-02 -3.130363821983337402e-01 2.006499916315078735e-01 6.081267818808555603e-02 -1.866055279970169067e-01 3.572226762771606445e-01 -3.808005526661872864e-02 -1.362129598855972290e-01 -1.242218539118766785e-01 1.202353909611701965e-01 1.427754610776901245e-01 1.865261197090148926e-01 1.071860790252685547e-01 -2.590465545654296875e-01 1.409526020288467407e-01 -1.409682035446166992e-01 1.456438377499580383e-02 -1.570757627487182617e-01 -2.258073091506958008e-01 -8.737180382013320923e-02 -1.535197049379348755e-01 -1.774008870124816895e-01 -7.175336778163909912e-02 2.041106224060058594e-01
-2.670081257820129395e-01 1.207229420542716980e-01 1.218903344124555588e-02 5.624047294259071350e-02 2.102792859077453613e-01 4.209841415286064148e-02 5.180861800909042358e-02 2.694578170776367188e-01 -1.563174463808536530e-02 -1.578884869813919067e-01 3.338590264320373535e-01 6.951440870761871338e-02 6.198400631546974182e-02 -1.041585057973861694e-01 4.767736792564392090e-02 -7.952588051557540894e-02 -1.383043229579925537e-01 1.841908842325210571e-01 3.467898666858673096e-01 -1.505999919027090073e-02 3.460116684436798096e-01 -7.154522091150283813e-02 -1.776684969663619995e-01 1.679673418402671814e-02 1.884191334247589111e-01 2.101063132286071777e-01 -3.723105788230895996e-01 -3.454112261533737183e-02 -3.860870841890573502e-03 1.952617466449737549e-01 -9.915874153375625610e-02 1.646796762943267822e-01
-9.281263686716556549e-03 -6.871411576867103577e-03 3.452818095684051514e-01 -2.291158884763717651e-01 1.308587044477462769e-01 1.491113156080245972e-01 7.534015178680419922e-02 -6.344151496887207031e-02 8.014392852783203125e-02 -4.287039339542388916e-01 5.842326954007148743e-02 1.314459890127182007e-01 -1.476732045412063599e-01 6.347522139549255371e-02 -2.205161936581134796e-02 2.926849760115146637e-02 7.720112800598144531e-02 2.208785414695739746e-01 5.134952664375305176e-01 -1.055150032043457031e-01 2.219294458627700806e-01 -1.725947409868240356e-01 -1.992546021938323975e-01 -2.546649053692817688e-02 1.285887360572814941e-01 1.872938126325607300e-02 6.662458181381225586e-02 7.895782589912414551e-02 -8.436032384634017944e-02 1.059763208031654358e-01 1.720525771379470825e-01 -1.286609321832656860e-01
-1.071968451142311096e-01 7.013712823390960693e-02 1.515322178602218628e-01 -1.151325646787881851e-02 -6.195222213864326477e-02 -1.837785840034484863e-01 -4.489342123270034790e-02 1.142860352993011475e-01 4.410833865404129028e-02 -2.488822788000106812e-01 1.831427663564682007e-01 1.652767509222030640e-02 -4.956382908858358860e-04 2.240449339151382446e-01 -1.183315888047218323e-01 -1.770892292261123657e-01 -3.927016258239746094e-02 2.338981814682483673e-02 3.945887982845306396e-01 -3.979983329772949219e-01 1.467843502759933472e-01 1.655391752719879150e-01 -1.524101346731185913e-01 4.165089726448059082e-01 3.031841292977333069e-02 -1.257908344268798828e-01 -2.366163283586502075e-01 -1.117631196975708008e-01 -2.378436774015426636e-01 -8.871888741850852966e-03 2.173273824155330658e-02 -1.017484143376350403e-01
1.250767111778259277e-01 -1.507401019334793091e-01 3.323879539966583252e-01 -9.971154481172561646e-02 -1.441370844841003418e-01 1.283441204577684402e-02 -6.195480376482009888e-02 3.016410171985626221e-01 -1.167103834450244904e-02 -2.625895142555236816e-01 7.432725280523300171e-02 2.242545038461685181e-01 2.034955322742462158e-01 2.258262634277343750e-01 -1.879471838474273682e-01 -2.423273622989654541e-01 -2.568789422512054443e-01 3.969832882285118103e-02 2.252057343721389771e-01 -3.432105481624603271e-01 -1.080082505941390991e-01 -3.755034878849983215e-02 1.578186005353927612e-01 -1.243157684803009033e-01 -1.134107634425163269e-01 8.037386834621429443e-02 -1.083659231662750244e-01 -7.794613391160964966e-02 -6.700182706117630005e-02 -3.668809682130813599e-02 -2.091456390917301178e-02 2.848862111568450928e-01
-4.281811788678169250e-02 4.794040694832801819e-02 5.276731029152870178e-02 1.778934299945831299e-01 -1.497518867254257202e-01 -1.491377353668212891e-01 2.991172485053539276e-02 1.453526765108108521e-01 2.722287178039550781e-01 -1.016156747937202454e-01 2.845732867717742920e-01 -1.847973912954330444e-01 -2.000984251499176025e-01 1.884882301092147827e-01 1.907150819897651672e-02 2.420640885829925537e-01 -8.246478438377380371e-02 1.168194636702537537e-01 3.193987309932708740e-01 -2.282131463289260864e-01 2.245637029409408569e-01 -1.615869700908660889e-01 -9.095074236392974854e-02 5.013697594404220581e-02 -1.073756441473960876e-01 1.996434330940246582e-01 2.974567003548145294e-02 -4.859810695052146912e-02 -7.955293357372283936e-02 -3.422182053327560425e-02 1.028807088732719421e-02 -4.863616526126861572e-01
1.452957987785339355e-01 -1.794198453426361084e-01 2.178614400327205658e-02 -5.637556686997413635e-02 -2.494035512208938599e-01 -1.128985434770584106e-01 6.593639403581619263e-02 2.172644585371017456e-01 -1.541027426719665527e-01 -3.890872895717620850e-01 -4.335549473762512207e-02 1.127201467752456665e-01 -2.975317239761352539e-01 3.402132987976074219e-01 -1.129022762179374695e-01 -4.271235316991806030e-02 -1.783349215984344482e-01 2.127498574554920197e-02 4.072926342487335205e-01 -8.858779072761535645e-02 9.987423568964004517e-02 -1.203269660472869873e-01 1.460430175065994263e-01 4.010126367211341858e-02 1.479606032371520996e-01 5.225190147757530212e-02 -1.353644132614135742e-01 -1.484857201576232910e-01 2.535521984100341797e-02 -2.171502560377120972e-01 1.834973543882369995e-01 -9.021110832691192627e-02
-9.743809700012207031e-02 9.288776665925979614e-02 1.556845456361770630e-01 2.629736661911010742e-01 -6.063433736562728882e-02 -9.618052840232849121e-02 -2.505770884454250336e-02 3.196642398834228516e-01 4.720497876405715942e-02 -7.212579250335693359e-02 1.789601445198059082e-01 -5.620102956891059875e-02 3.740829974412918091e-02 2.608699500560760498e-01 -5.660466104745864868e-02 2.699001133441925049e-01 -1.598164588212966919e-01 1.428280174732208252e-01 3.069422841072082520e-01 -3.793277591466903687e-02 4.220736324787139893e-01 -1.208852455019950867e-01 -1.196786016225814819e-01 1.236252412199974060e-01 -4.875739663839340210e-02 1.718479990959167480e-01 -9.683672338724136353e-03 -2.827943861484527588e-01 1.236299276351928711e-01 5.831550434231758118e-02 1.374437361955642700e-01 -2.666748464107513428e-01
-6.151183322072029114e-02 4.743470624089241028e-02 2.044167742133140564e-02 -1.937545090913772583e-01 -8.051615953445434570e-02 -1.162488684058189392e-01 -1.494269818067550659e-01 1.579663753509521484e-01 2.486521750688552856e-01 -4.465666711330413818e-01 2.016634941101074219e-01 8.699181675910949707e-02 -7.283604890108108521e-02 2.321488261222839355e-01 -1.764783561229705811e-01 -7.569363713264465332e-02 -1.628128290176391602e-01 1.821344196796417236e-01 1.310028582811355591e-01 2.242083400487899780e-01 -6.765587627887725830e-02 -8.778020739555358887e-02 2.315291762351989746e-01 -5.556387081742286682e-02 -6.524135917425155640e-02 1.512518078088760376e-01 -3.211140930652618408e-01 -2.068313956260681152e-01 -1.499435603618621826e-01 8.411781489849090576e-02 2.435055822134017944e-01 1.587539464235305786e-01
-9.122132509946823120e-02 1.158488169312477112e-01 2.787649929523468018e-01 2.779607176780700684e-01 -1.150780096650123596e-01 -3.926685452461242676e-02 -5.745793879032135010e-02 1.995970457792282104e-01 1.281563639640808105e-01 -1.444513350725173950e-01 2.189166545867919922e-01 -1.057018563151359558e-01 4.016374424099922180e-02 2.323344051837921143e-01 -1.522649079561233521e-01 2.035202234983444214e-01 -3.229312300682067871e-01 1.939128637313842773e-01 1.929154098033905029e-01 -6.985415238887071609e-03 2.582412660121917725e-01 -1.869716495275497437e-01 -1.379040330648422241e-01 3.263348713517189026e-02 3.818843141198158264e-02 1.329697519540786743e-01 -6.737608462572097778e-02 -2.575501501560211182e-01 6.752781569957733154e-02 1.652969717979431152e-01 6.597258150577545166e-02 -3.487801253795623779e-01
2.502425312995910645e-01 1.218921132385730743e-02 2.406492829322814941e-01 -2.757302522659301758e-01 -6.437623500823974609e-02 7.779154181480407715e-02 1.050922001013532281e-04 1.042484492063522339e-01 2.075120359659194946e-01 -1.635208576917648315e-01 2.828254103660583496e-01 4.770722612738609314e-02 -9.588828682899475098e-02 1.526206880807876587e-01 -3.212549686431884766e-01 9.163005277514457703e-03 -7.717437297105789185e-02 2.916661202907562256e-01 2.100736796855926514e-01 -2.172717452049255371e-01 3.725951313972473145e-01 -1.741004884243011475e-01 2.069005509838461876e-03 2.551050297915935516e-02 1.836990565061569214e-01 5.616072937846183777e-02 -5.468074977397918701e-02 -4.456586390733718872e-02 1.393632888793945312e-01 -2.493895441293716431e-01 -1.058833003044128418e-01 8.674258738756179810e-02
-1.038146317005157471e-01 5.463895201683044434e-02 7.679440081119537354e-02 5.316893011331558228e-02 -7.521106302738189697e-02 -3.340345248579978943e-02 -9.168513864278793335e-02 2.253264784812927246e-01 1.338215172290802002e-01 -5.297884941101074219e-01 1.567418426275253296e-01 1.580874025821685791e-01 -3.530841171741485596e-01 3.078870177268981934e-01 -1.896024495363235474e-01 3.907952085137367249e-02 4.332318156957626343e-02 -1.064037717878818512e-02 3.044762015342712402e-01 1.432514190673828125e-01 -4.488541930913925171e-02 -9.347665123641490936e-03 1.349737942218780518e-01 -4.744730144739151001e-02 -1.464735120534896851e-01 8.751603215932846069e-02 -1.529203802347183228e-01 -2.070287168025970459e-01 -9.092506766319274902e-02 -7.021138817071914673e-02 2.337760180234909058e-01 -7.405317574739456177e-02
-1.538878679275512695e-02 -3.133136034011840820e-01 8.847847580909729004e-03 -1.335563808679580688e-01 1.482722163200378418e-01 -8.035796135663986206e-02 1.479012221097946167e-01 -2.142102830111980438e-02 9.411501139402389526e-02 -4.597475528717041016e-01 1.891690641641616821e-01 -3.808135632425546646e-03 -1.814122684299945831e-02 2.680362462997436523e-01 3.929348662495613098e-02 -3.183817267417907715e-01 -1.838735118508338928e-02 3.997593820095062256e-01 2.095542848110198975e-01 -1.857325136661529541e-01 -1.727459393441677094e-02 -5.596667155623435974e-02 -8.080308139324188232e-02 9.251137077808380127e-02 -8.284461498260498047e-02 1.651084274053573608e-01 -1.222231909632682800e-01 -1.626388728618621826e-02 -8.648108690977096558e-02 1.982333362102508545e-01 -5.907568708062171936e-02 2.124436348676681519e-01
-1.712080687284469604e-01 3.180667012929916382e-02 1.300438195466995239e-01 2.070828080177307129e-01 -2.657434642314910889e-01 -2.537837326526641846e-01 1.903249174356460571e-01 1.959127634763717651e-01 2.382816076278686523e-01 -1.457085460424423218e-01 9.966343641281127930e-02 4.446248058229684830e-03 -2.302791625261306763e-01 3.938850760459899902e-02 -1.749917715787887573e-01 3.569643497467041016e-01 -2.240291535854339600e-01 3.140954971313476562e-01 2.273311614990234375e-01 -6.480897963047027588e-02 1.246596202254295349e-01 -4.492887482047080994e-02 -7.644810527563095093e-02 2.013545632362365723e-01 -1.746759749948978424e-02 1.036240383982658386e-01 -2.315815538167953491e-01 -1.223649829626083374e-01 1.661547720432281494e-01 4.606401920318603516e-02 -1.418483555316925049e-01 -3.866898268461227417e-02
5.108550563454627991e-02 -1.564756184816360474e-01 1.626548767089843750e-01 -1.518568694591522217e-01 -1.099816784262657166e-01 -9.073570370674133301e-03 -2.019387669861316681e-02 -1.326761990785598755e-01 8.787748962640762329e-02 -3.413453102111816406e-01 1.379135251045227051e-01 1.778719015419483185e-02 -4.954555258154869080e-02 4.791690111160278320e-01 -1.647789925336837769e-01 -1.277676522731781006e-01 -2.653988599777221680e-01 1.982643455266952515e-01 2.703438997268676758e-01 4.077044501900672913e-02 8.834914118051528931e-02 -1.918852180242538452e-01 -4.627446457743644714e-02 1.824602484703063965e-01 5.117423459887504578e-02 -5.837240815162658691e-02 -1.411306262016296387e-01 -2.493106424808502197e-01 6.850403547286987305e-02 2.192824631929397583e-01 -2.241154015064239502e-01 -1.357663273811340332e-01
-1.269546300172805786e-01 -1.190408319234848022e-01 5.871602147817611694e-02 2.154571413993835449e-01 -8.163566142320632935e-02 -4.289728403091430664e-02 8.276578783988952637e-02 3.513205051422119141e-01 2.365127652883529663e-01 -1.824094802141189575e-01 1.815486401319503784e-01 4.034123569726943970e-02 -1.138680055737495422e-01 1.422074586153030396e-01 -1.234338432550430298e-01 2.739686369895935059e-01 -2.834305465221405029e-01 2.224823981523513794e-01 4.957398399710655212e-02 -2.506119310855865479e-01 2.593037784099578857e-01 -1.225693300366401672e-01 -2.824405767023563385e-02 8.782493323087692261e-02 3.296250104904174805e-02 3.361526727676391602e-01 -2.316490113735198975e-01 -1.282725334167480469e-01 8.101412653923034668e-02 -1.754226833581924438e-01 -1.290628910064697266e-01 -9.857786446809768677e-02
-1.400877535343170166e-01 7.459066808223724365e-02 9.030318260192871094e-02 1.761367619037628174e-01 -4.391504824161529541e-02 5.999375134706497192e-03 1.265519112348556519e-01 4.171023964881896973e-01 2.926550507545471191e-01 -4.472913220524787903e-02 2.403171062469482422e-01 -1.714521795511245728e-01 7.070148736238479614e-02 1.191099509596824646e-01 -5.291511118412017822e-02 2.751199603080749512e-01 -8.412346988916397095e-02 2.496812790632247925e-01 2.777673602104187012e-01 -5.639485269784927368e-02 2.445971965789794922e-01 -1.943453550338745117e-01 -8.976765722036361694e-02 -1.204780638217926025e-01 -2.330842465162277222e-01 1.366300284862518311e-01 -1.220693737268447876e-01 -5.911560729146003723e-02 -6.956697255373001099e-02 -6.657274812459945679e-02 -9.900351613759994507e-02 -3.013589382171630859e-01
-2.266024202108383179e-01 -1.245286017656326294e-01 3.925677537918090820e-01 -9.968309849500656128e-02 -9.494304656982421875e-02 -1.978484541177749634e-01 -3.847354650497436523e-02 1.758901923894882202e-01 8.871903270483016968e-02 -3.956573009490966797e-01 2.607100643217563629e-02 -1.136143431067466736e-01 -1.133891288191080093e-02 1.773350834846496582e-01 2.386846020817756653e-02 1.090259402990341187e-01 -1.300571411848068237e-01 7.025115936994552612e-02 1.426014453172683716e-01 -7.076875865459442139e-02 -2.790212631225585938e-01 -1.528281867504119873e-01 -1.437814682722091675e-01 2.460723221302032471e-01 2.789859175682067871e-01 1.623807698488235474e-01 -2.513310611248016357e-01 1.002629473805427551e-01 -1.469895541667938232e-01 1.270386427640914917e-01 1.075831726193428040e-01 1.005918309092521667e-01
-6.544299423694610596e-02 1.489101797342300415e-01 -2.944432897493243217e-03 1.153860315680503845e-01 5.060867220163345337e-02 -1.384743452072143555e-01 -1.489884555339813232e-01 8.659974671900272369e-03 7.590341567993164062e-02 -4.523881077766418457e-01 4.459979236125946045e-01 -1.286183893680572510e-01 4.213532432913780212e-03 1.587285399436950684e-01 1.706040352582931519e-01 -8.563973754644393921e-02 -1.075177118182182312e-01 1.232574507594108582e-02 2.996146678924560547e-01 -3.814872801303863525e-01 1.376067567616701126e-02 -2.321520149707794189e-01 -5.202244594693183899e-02 2.431689053773880005e-01 -2.741831354796886444e-02 7.891774177551269531e-02 -4.159967973828315735e-02 -1.373031884431838989e-01 -2.813964150846004486e-02 -1.704204082489013672e-01 -8.887638151645660400e-02 -2.132209204137325287e-02
4.589545354247093201e-02 -1.166481822729110718e-01 8.945824205875396729e-02 -1.712614595890045166e-01 -2.803327143192291260e-01 9.683716297149658203e-02 1.220933198928833008e-01 7.633393257856369019e-02 1.500152889639139175e-02 -4.812622070312500000e-01 1.314688920974731445e-01 -6.090071052312850952e-02 -1.234214305877685547e-01 8.010204881429672241e-02 -5.676178261637687683e-02 1.609184741973876953e-01 -9.186200052499771118e-02 2.789716720581054688e-01 4.835573434829711914e-01 9.230915457010269165e-02 1.521341949701309204e-01 1.191810891032218933e-01 9.287843853235244751e-02 1.214088946580886841e-01 9.546890854835510254e-02 6.844341009855270386e-02 -7.125649601221084595e-02 -1.541242450475692749e-01 -1.880509704351425171e-01 -1.106271520256996155e-01 2.148330807685852051e-01 9.458232671022415161e-02
1.811797618865966797e-01 -1.400239914655685425e-01 1.413194388151168823e-01 -1.416410505771636963e-01 -2.767256833612918854e-02 -6.402137223631143570e-03 1.612850427627563477e-01 7.598045468330383301e-02 -2.373386919498443604e-02 -2.714717686176300049e-01 -1.500599980354309082e-01 -4.511708021163940430e-02 -1.850894093513488770e-01 4.432900547981262207e-01 -2.345418930053710938e-01 -7.669962197542190552e-02 -1.723858341574668884e-02 1.432876884937286377e-01 2.518317103385925293e-01 -3.539498746395111084e-01 -7.453356869518756866e-03 -3.482114076614379883e-01 3.629026934504508972e-02 2.294356524944305420e-01 6.106678768992424011e-02 -8.888226747512817383e-02 -2.188779413700103760e-01 -2.292036637663841248e-02 -1.081761643290519714e-01 2.751224301755428314e-02 1.400022357702255249e-01 8.692637085914611816e-02
1.054184697568416595e-02 4.249647259712219238e-02 -1.308220671489834785e-03 1.619013994932174683e-01 3.183576837182044983e-02 -1.857135891914367676e-01 2.599276602268218994e-03 2.053897455334663391e-02 2.035235464572906494e-01 -3.480130434036254883e-01 3.955172896385192871e-01 6.287183612585067749e-02 2.489185519516468048e-02 1.362861692905426025e-01 9.801198542118072510e-02 -2.495878785848617554e-01 -1.893595308065414429e-01 1.121214628219604492e-01 2.928256094455718994e-01 -3.490464985370635986e-01 -7.693233434110879898e-03 -2.112981528043746948e-01 -9.532184153795242310e-02 3.343761563301086426e-01 3.246485814452171326e-02 -2.541708573698997498e-02 -1.579760611057281494e-01 -1.900189518928527832e-01 -5.305764731019735336e-03 -1.261646747589111328e-01 2.101145684719085693e-02 -1.454740464687347412e-01
-2.485247561708092690e-03 9.507738053798675537e-02 2.666627764701843262e-01 -9.898045659065246582e-02 6.924206018447875977e-02 -2.592466585338115692e-02 4.676736146211624146e-02 1.231471747159957886e-01 2.370100468397140503e-01 -4.712143838405609131e-01 2.009103447198867798e-01 -1.294111907482147217e-01 2.672957777976989746e-01 2.042859047651290894e-01 -3.663853108882904053e-01 -2.049190104007720947e-01 -7.846340537071228027e-02 2.140837609767913818e-01 2.543970346450805664e-01 -1.436682641506195068e-01 9.223215281963348389e-02 9.209317713975906372e-02 -8.092272095382213593e-03 6.540510803461074829e-03 1.109751756303012371e-03 -9.917479008436203003e-02 -5.338327586650848389e-02 2.964318916201591492e-02 8.095003664493560791e-02 -1.611097007989883423e-01 1.384617537260055542e-01 2.068839818239212036e-01
-1.606395840644836426e-01 2.219504117965698242e-02 4.382568001747131348e-01 -1.957339793443679810e-01 -2.292425185441970825e-01 -8.310589939355850220e-02 -2.938470803201198578e-02 7.573616504669189453e-02 -1.227441150695085526e-02 -2.697568535804748535e-01 1.175394281744956970e-01 -1.622944027185440063e-01 3.076135516166687012e-01 1.545933037996292114e-01 -2.372485585510730743e-02 -1.262146830558776855e-01 -7.959537953138351440e-02 1.517138630151748657e-01 2.148718386888504028e-01 -1.247298866510391235e-01 -3.019883483648300171e-02 -3.045701980590820312e-01 2.262594848871231079e-01 -7.818346470594406128e-02 6.512242369353771210e-03 -1.030793637037277222e-01 -4.877315461635589600e-02 -2.637355625629425049e-01 -8.676206320524215698e-02 2.195127308368682861e-02 2.621877193450927734e-01 1.665979474782943726e-01
7.956008613109588623e-02 -1.121385768055915833e-01 -8.752742409706115723e-02 2.779137790203094482e-01 -1.795437186956405640e-01 -2.518373355269432068e-02 3.362148255109786987e-02 1.419832557439804077e-01 -2.623214758932590485e-02 -3.605853617191314697e-01 1.206550076603889465e-01 -1.954500973224639893e-01 -4.011036753654479980e-01 1.311279833316802979e-01 4.830922558903694153e-02 4.024716466665267944e-02 -1.560599803924560547e-01 -1.460551321506500244e-01 3.059982657432556152e-01 -6.426788400858640671e-03 6.196131557226181030e-02 -1.260770559310913086e-01 1.723836958408355713e-01 7.578674703836441040e-02 -1.832654774188995361e-01 -1.090391650795936584e-01 -6.962867826223373413e-02 -3.657038509845733643e-01 -1.392809301614761353e-01 -1.287179142236709595e-01 1.509524434804916382e-01 1.978959143161773682e-01
-2.020312547683715820e-01 4.059262573719024658e-02 8.257357031106948853e-02 2.627915143966674805e-01 1.283640041947364807e-02 4.174865409731864929e-02 -8.031677454710006714e-03 2.307783514261245728e-01 1.962466686964035034e-01 -1.616958081722259521e-01 1.157550960779190063e-01 -8.841607719659805298e-03 1.363510079681873322e-02 2.792411744594573975e-01 -6.214480847120285034e-02 1.787258386611938477e-01 -4.647868126630783081e-02 1.407001167535781860e-01 4.252158999443054199e-01 -7.767678797245025635e-02 1.923695206642150879e-01 -2.059707343578338623e-01 -7.343254983425140381e-02 5.308050662279129028e-02 -5.118183046579360962e-02 2.098969370126724243e-01 -3.774377703666687012e-02 -3.278347253799438477e-01 1.126447096467018127e-01 -3.406899794936180115e-02 6.207798048853874207e-02 -4.057170450687408447e-01
1.569404900074005127e-01 -2.189457230269908905e-02 1.358645856380462646e-01 2.422438114881515503e-01 -4.966983571648597717e-02 -1.566663533449172974e-01 -1.304238010197877884e-02 2.207178920507431030e-01 -3.855538740754127502e-02 -1.822023689746856689e-01 1.068504080176353455e-01 -1.551308482885360718e-02 -1.350766867399215698e-01 1.170252561569213867e-01 -2.130811810493469238e-01 -1.494841575622558594e-01 -2.690447866916656494e-01 2.423938810825347900e-01 2.439103573560714722e-01 -4.293612763285636902e-02 -2.086667865514755249e-01 -1.291029304265975952e-01 2.158952653408050537e-01 -2.082543075084686279e-02 -2.841976657509803772e-02 1.567197293043136597e-01 -3.377531170845031738e-01 -3.986287415027618408e-01 -5.249098688364028931e-02 -2.013994008302688599e-01 1.713447272777557373e-01 -7.115507870912551880e-02
-1.916630417108535767e-01 1.299095246940851212e-02 5.752659589052200317e-02 -3.151013255119323730e-01 7.433335483074188232e-02 -4.450806230306625366e-02 8.136484026908874512e-02 4.355674088001251221e-01 9.765310585498809814e-02 7.090472429990768433e-02 2.549190819263458252e-01 -1.797840297222137451e-01 -1.130161583423614502e-01 -2.778774872422218323e-02 2.149579972028732300e-01 -1.417300701141357422e-01 -1.502301990985870361e-01 -6.358993053436279297e-02 2.348812371492385864e-01 -1.113212704658508301e-01 2.717476785182952881e-01 -2.757864892482757568e-01 -2.257341742515563965e-01 2.430587708950042725e-01 9.843844920396804810e-02 1.550506800413131714e-01 -1.892077624797821045e-01 7.109398394823074341e-02 -9.172721952199935913e-02 1.029377430677413940e-01 1.311616748571395874e-01 5.731669720262289047e-03
-1.216029673814773560e-01 4.786760837305337191e-04 2.287441492080688477e-01 9.850405156612396240e-02 -1.397523134946823120e-01 7.738552987575531006e-03 3.729724138975143433e-02 3.300469517707824707e-01 1.531543731689453125e-01 -1.602616608142852783e-01 1.268919408321380615e-01 -5.529914423823356628e-02 8.410788327455520630e-02 1.471085995435714722e-01 -8.607173711061477661e-02 2.117111831903457642e-01 -2.396703213453292847e-01 1.440612822771072388e-01 3.435059785842895508e-01 -7.464447617530822754e-02 3.354135155677795410e-01 -7.627372443675994873e-02 -1.776133328676223755e-01 1.158465631306171417e-02 -9.019962698221206665e-02 1.261763870716094971e-01 -2.547487383708357811e-03 -3.006752133369445801e-01 1.508085280656814575e-01 3.707764297723770142e-02 -7.558394223451614380e-03 -3.919441998004913330e-01
3.388950601220130920e-02 8.346318453550338745e-02 1.122829541563987732e-01 -1.171663179993629456e-01 -8.435665816068649292e-02 -1.988551318645477295e-01 -9.458007663488388062e-02 -1.820167601108551025e-01 -1.132683921605348587e-02 -4.826734960079193115e-01 1.104491204023361206e-01 1.594828069210052490e-01 1.243266910314559937e-01 1.845615804195404053e-01 6.153027340769767761e-02 -5.194933712482452393e-02 -6.874188780784606934e-02 2.175933718681335449e-01 4.767116606235504150e-01 1.552531868219375610e-01 1.958919167518615723e-01 -1.317494511604309082e-01 1.617320328950881958e-01 -8.992116153240203857e-02 -4.186561331152915955e-02 1.968206465244293213e-01 -2.873719856142997742e-02 -5.120428279042243958e-02 -2.108383327722549438e-01 -1.743603684008121490e-02 2.384630590677261353e-01 -1.054026708006858826e-01
-3.162135556340217590e-02 7.419051229953765869e-02 3.123813569545745850e-01 -5.598378926515579224e-02 -4.764569178223609924e-02 4.158923402428627014e-02 5.006485432386398315e-02 -2.150552272796630859e-01 8.427725732326507568e-02 -3.140769004821777344e-01 2.144844830036163330e-01 1.751801222562789917e-01 -5.564892664551734924e-02 2.077779024839401245e-01 6.052409484982490540e-02 -1.096794940531253815e-02 -3.461070954799652100e-01 1.327687501907348633e-01 4.196625649929046631e-01 -8.506309241056442261e-02 8.038367331027984619e-02 -6.546792387962341309e-02 2.909137904644012451e-01 -8.961859345436096191e-02 1.163094788789749146e-01 8.327581733465194702e-02 9.359725564718246460e-02 -1.387971490621566772e-01 4.272442311048507690e-02 -1.485664304345846176e-02 3.493030965328216553e-01 -1.039588227868080139e-01
-1.689210385084152222e-01 -6.317743659019470215e-02 2.754394114017486572e-01 1.705603897571563721e-01 -1.944844573736190796e-01 -2.140023559331893921e-01 1.839071214199066162e-01 3.552983105182647705e-01 1.844704449176788330e-01 -2.254073321819305420e-01 1.695007532835006714e-01 6.877148151397705078e-02 -1.268816292285919189e-01 -5.309584364295005798e-02 -6.962141394615173340e-02 2.357794642448425293e-01 -2.959204837679862976e-02 6.966200470924377441e-02 1.546971946954727173e-01 -2.114654034376144409e-01 2.986730039119720459e-01 -1.340923607349395752e-01 -1.692626252770423889e-02 1.044985279440879822e-01 -8.578936755657196045e-02 3.804188966751098633e-01 -9.854934178292751312e-03 -1.295780390501022339e-01 6.430271267890930176e-02 -1.439412403851747513e-02 -9.524486958980560303e-02 -2.145507335662841797e-01
1.225409358739852905e-01 -1.107838526368141174e-01 2.505502700805664062e-01 1.277268975973129272e-01 -1.917623132467269897e-01 1.015477246255613863e-04 -1.550471931695938110e-01 9.294271469116210938e-02 -1.226402372121810913e-01 -1.981039494276046753e-01 2.162320464849472046e-01 1.137091517448425293e-01 -3.069514930248260498e-01 5.133061483502388000e-02 -1.724730730056762695e-01 -2.957149967551231384e-02 -3.317135572433471680e-01 1.949566602706909180e-01 2.156202197074890137e-01 5.982039123773574829e-02 -1.707610487937927246e-02 -2.189526259899139404e-01 -2.929905662313103676e-03 -6.787534803152084351e-02 -2.145623974502086639e-02 1.536348909139633179e-01 -3.390350639820098877e-01 -3.922390341758728027e-01 -1.394154727458953857e-01 5.055345594882965088e-03 8.079043775796890259e-02 -1.136377230286598206e-01
9.431158006191253662e-02 -6.407482177019119263e-02 8.309426158666610718e-02 1.386370509862899780e-01 -1.900901943445205688e-01 -2.675720751285552979e-01 -2.608077600598335266e-02 3.143696486949920654e-01 9.487254917621612549e-02 -1.629437953233718872e-01 1.868146955966949463e-01 -1.384500414133071899e-01 -1.507651805877685547e-01 4.020917415618896484e-02 3.939194232225418091e-02 1.707808971405029297e-01 6.185217574238777161e-02 3.882243037223815918e-01 4.386230111122131348e-01 -7.786266505718231201e-02 -3.430390206631273031e-04 -4.919755831360816956e-02 1.125425472855567932e-01 -6.780869513750076294e-02 -3.023312985897064209e-01 -1.410767883062362671e-01 -5.252195894718170166e-02 2.314158901572227478e-02 1.556906383484601974e-02 1.736680418252944946e-01 -2.834302783012390137e-01 -1.045721769332885742e-01
-2.130424082279205322e-01 -1.400288194417953491e-02 1.860482804477214813e-02 2.504329979419708252e-01 7.819282263517379761e-02 -1.807047724723815918e-01 1.943557560443878174e-01 3.126300573348999023e-01 2.088263332843780518e-01 -3.818817436695098877e-02 2.856379151344299316e-01 2.235823571681976318e-01 -1.733040213584899902e-01 -4.177433252334594727e-02 -5.366930738091468811e-02 1.632484346628189087e-01 -3.197941184043884277e-01 3.152476847171783447e-01 2.016523182392120361e-01 -2.939574979245662689e-02 2.660651206970214844e-01 -2.907833158969879150e-01 -1.053650304675102234e-01 7.467096298933029175e-02 -4.583064094185829163e-02 2.403945475816726685e-01 -2.590296044945716858e-02 -3.407664597034454346e-02 -3.512255847454071045e-02 -9.391144849359989166e-03 2.822233550250530243e-02 8.861815556883811951e-03
2.085063457489013672e-01 -2.159898132085800171e-01 1.651597321033477783e-01 5.833074077963829041e-02 9.447875432670116425e-03 -1.563289314508438110e-01 1.451049186289310455e-02 4.224558547139167786e-02 1.690219789743423462e-01 -4.421795308589935303e-01 9.833511710166931152e-02 -1.299396604299545288e-01 4.608119651675224304e-02 3.132646977901458740e-01 -1.197640158352442086e-04 -3.272115588188171387e-01 -3.431852459907531738e-01 1.993613988161087036e-01 8.862774819135665894e-02 -2.786877565085887909e-02 2.257838845252990723e-01 -2.944779098033905029e-01 -7.177357375621795654e-02 2.078990638256072998e-01 -1.147239059209823608e-01 -5.041130259633064270e-02 7.669601589441299438e-03 -2.310393936932086945e-02 -1.251281201839447021e-01 6.633182521909475327e-03 -5.875423178076744080e-02 8.383814990520477295e-02
-1.933701634407043457e-01 -1.894654929637908936e-01 2.165571749210357666e-01 -1.940367370843887329e-01 1.209734082221984863e-01 -4.159115999937057495e-02 7.147723436355590820e-02 1.415117830038070679e-01 -6.541545968502759933e-03 -2.652473449707031250e-01 3.026664853096008301e-01 -1.259002983570098877e-01 -1.182347536087036133e-02 1.610861867666244507e-01 4.092197120189666748e-02 1.145598068833351135e-01 -8.611181378364562988e-02 -9.164136648178100586e-02 4.298737943172454834e-01 -2.304921746253967285e-01 -2.269424945116043091e-01 -4.982796497642993927e-03 -9.536135196685791016e-02 2.135543227195739746e-01 2.406479418277740479e-01 2.139840275049209595e-01 -2.446740120649337769e-01 1.403746008872985840e-01 7.189425826072692871e-02 -9.183468297123908997e-03 1.291703898459672928e-02 1.824044585227966309e-01
1.866313666105270386e-01 6.077627465128898621e-02 1.618865132331848145e-01 -2.271465212106704712e-02 3.297489136457443237e-02 5.887833610177040100e-02 -1.417310237884521484e-01 3.489249199628829956e-02 1.201905161142349243e-01 -1.222200021147727966e-01 1.557014584541320801e-01 -1.039546802639961243e-01 5.799746722914278507e-04 1.865614652633666992e-01 1.508459299802780151e-01 -2.864650189876556396e-01 -1.952349096536636353e-01 1.266105622053146362e-01 8.609814196825027466e-02 -3.508282601833343506e-01 5.012419074773788452e-02 -9.491483122110366821e-02 -1.134309992194175720e-01 1.009191274642944336e-01 -3.222472965717315674e-01 -1.908845081925392151e-02 -4.146476387977600098e-01 -2.370267212390899658e-01 -1.654126495122909546e-01 2.970223426818847656e-01 6.400708109140396118e-02 -1.833629906177520752e-01
1.472449749708175659e-01 -2.239674925804138184e-01 1.112599745392799377e-01 -2.209944650530815125e-02 -9.396624751389026642e-03 -2.290621846914291382e-01 -1.018285751342773438e-02 2.668428719043731689e-01 1.592638641595840454e-01 -3.560668826103210449e-01 1.548134088516235352e-01 6.336976308375597000e-03 -2.179216444492340088e-01 1.339815906248986721e-03 -1.543552428483963013e-01 -1.398421972990036011e-01 -1.261302977800369263e-01 -2.882888726890087128e-02 3.718268871307373047e-01 1.873293370008468628e-01 9.187641739845275879e-02 -2.630732022225856781e-02 2.776608169078826904e-01 -1.468778550624847412e-01 -1.966576725244522095e-01 4.375144839286804199e-02 -2.703866958618164062e-01 6.051599979400634766e-02 -1.482307910919189453e-01 -4.089580476284027100e-02 2.873357534408569336e-01 5.421331524848937988e-02
9.157964587211608887e-02 4.298806190490722656e-02 3.631227016448974609e-01 -9.343329817056655884e-02 1.706771105527877808e-01 -6.162750720977783203e-02 -1.804289966821670532e-02 4.934399574995040894e-02 -1.658867858350276947e-02 -5.170933604240417480e-01 1.693731248378753662e-01 -1.542239934206008911e-01 6.331556290388107300e-02 1.066626533865928650e-01 -1.258233785629272461e-01 -2.435097843408584595e-01 -1.175190042704343796e-02 1.419249325990676880e-01 2.957012355327606201e-01 -2.836182117462158203e-01 1.329677738249301910e-02 -1.936172693967819214e-01 1.759188622236251831e-01 -2.011351659893989563e-02 3.429809352383017540e-03 1.448343545198440552e-01 -9.785962849855422974e-02 4.195339046418666840e-03 -5.444743484258651733e-02 -1.411070674657821655e-01 -2.500430047512054443e-01 1.722943335771560669e-01
-1.139949709177017212e-01 -7.669451087713241577e-02 1.221669688820838928e-01 2.699745893478393555e-01 1.323342509567737579e-02 -1.371841579675674438e-01 7.255759835243225098e-02 2.169468700885772705e-01 1.331579834222793579e-01 -2.483467757701873779e-01 1.866575926542282104e-01 -3.938706219196319580e-02 4.444287624210119247e-03 2.275697588920593262e-01 -6.367292255163192749e-02 3.404976427555084229e-01 -3.141043484210968018e-01 2.090988010168075562e-01 2.421126961708068848e-01 -1.747016906738281250e-01 2.400338649749755859e-01 -1.356104165315628052e-01 -4.531006270553916693e-04 3.332397341728210449e-02 -1.484213471412658691e-01 2.589349150657653809e-01 -3.161835949867963791e-03 -1.433197706937789917e-01 1.282566636800765991e-01 1.377968490123748779e-01 3.395797451958060265e-03 -2.840252220630645752e-01
6.917641311883926392e-02 -4.914345219731330872e-02 4.815714061260223389e-02 -1.615251898765563965e-01 1.064591035246849060e-01 -1.190193817019462585e-01 2.748208940029144287e-01 -1.250578016042709351e-01 -1.008508130908012390e-01 -5.128112435340881348e-01 -1.178702618926763535e-02 -1.220796406269073486e-01 3.456251943134702742e-05 4.187310934066772461e-01 -2.302562743425369263e-01 -1.702603101730346680e-01 -2.071473896503448486e-01 1.502834260463714600e-01 2.006576359272003174e-01 -6.362333148717880249e-02 2.859838306903839111e-01 -1.804276853799819946e-01 -1.506982147693634033e-01 9.277748316526412964e-02 -1.414125971496105194e-02 1.063446924090385437e-01 -1.043351441621780396e-01 -9.673103690147399902e-02 4.971012845635414124e-02 9.040889143943786621e-02 -5.798952281475067139e-02 3.113717772066593170e-02
-1.554923206567764282e-01 -2.698829770088195801e-01 2.325045764446258545e-01 3.995520062744617462e-03 -4.481594637036323547e-02 -7.350185513496398926e-02 -8.622720092535018921e-02 4.184013009071350098e-01 -9.947194904088973999e-02 -5.177730917930603027e-01 1.078475266695022583e-01 -1.171756759285926819e-01 -5.443928018212318420e-02 -1.377122290432453156e-02 -2.412922622170299292e-04 5.137864127755165100e-02 -2.028357535600662231e-01 -1.607686132192611694e-01 2.503558993339538574e-01 5.556670948863029480e-02 -2.019139826297760010e-01 -2.180674225091934204e-01 -1.074591204524040222e-01 5.333689972758293152e-02 -8.519071340560913086e-02 1.789923384785652161e-02 -2.700777351856231689e-02 -6.842587888240814209e-02 -8.130951225757598877e-02 2.439105063676834106e-01 -1.632208935916423798e-02 1.871857047080993652e-01
-8.419472724199295044e-02 -1.398912221193313599e-01 3.949756547808647156e-02 -2.860681712627410889e-02 -1.723429933190345764e-02 -3.019187152385711670e-01 -1.787951886653900146e-01 1.434982120990753174e-01 7.717143744230270386e-02 5.773562565445899963e-02 6.251665949821472168e-02 4.611325636506080627e-02 5.030174925923347473e-02 1.779373735189437866e-01 -2.669208049774169922e-01 4.088955372571945190e-02 -2.249834090471267700e-01 1.942082792520523071e-01 4.849194288253784180e-01 -4.271307215094566345e-02 1.617144644260406494e-01 -2.067614346742630005e-01 -9.084214270114898682e-02 1.454993635416030884e-01 3.986528515815734863e-02 -1.104233115911483765e-01 -1.460321247577667236e-01 -9.361446648836135864e-02 -3.882509768009185791e-01 6.433290243148803711e-02 -1.605175435543060303e-02 2.861488759517669678e-01
-3.082309067249298096e-01 8.209621161222457886e-02 1.095574870705604553e-01 -2.197776585817337036e-01 1.222941949963569641e-01 -1.001693680882453918e-01 1.357244104146957397e-01 2.525378465652465820e-01 7.441137731075286865e-02 -4.060055017471313477e-01 3.020198345184326172e-01 -1.858522370457649231e-02 -3.481319546699523926e-02 5.423021689057350159e-02 6.913128495216369629e-02 4.456378892064094543e-02 -1.174446120858192444e-01 5.251380801200866699e-02 2.468047589063644409e-01 8.084065467119216919e-02 -1.120689958333969116e-01 -2.147396355867385864e-01 -2.286638617515563965e-01 2.064108252525329590e-01 5.584120005369186401e-02 7.745214272290468216e-03 -4.943563416600227356e-02 -1.747142076492309570e-01 -4.935515671968460083e-02 2.399516850709915161e-01 -3.196904957294464111e-01 1.482564657926559448e-01
-1.324992813169956207e-02 -4.347023367881774902e-02 2.321284115314483643e-01 1.358706504106521606e-01 -2.018691971898078918e-02 -1.830186508595943451e-02 6.387924402952194214e-02 2.066901773214340210e-01 -5.636209994554519653e-02 -3.694947957992553711e-01 8.640648424625396729e-02 8.637877553701400757e-02 -1.642224192619323730e-01 8.367735892534255981e-02 -2.216863781213760376e-01 1.765299029648303986e-02 -2.782119214534759521e-01 2.614549696445465088e-01 1.956788450479507446e-01 2.138689532876014709e-02 -9.886328876018524170e-02 -1.786586344242095947e-01 2.390424162149429321e-01 -4.158877581357955933e-02 2.070177579298615456e-03 4.628000408411026001e-02 -4.093615710735321045e-01 -3.449257910251617432e-01 -1.808349937200546265e-01 -1.430567651987075806e-01 1.141760349273681641e-01 4.118646029382944107e-03
-1.285105347633361816e-01 7.096362859010696411e-02 2.280508577823638916e-01 9.920547157526016235e-02 -4.923450760543346405e-03 -1.462621837854385376e-01 -1.167159602046012878e-01 4.376121610403060913e-02 -5.888123065233230591e-02 -4.668313562870025635e-01 5.783653631806373596e-02 9.353192150592803955e-02 -1.770051568746566772e-01 -4.348202794790267944e-02 -3.002828955650329590e-01 -1.304349750280380249e-01 -3.931656479835510254e-02 2.023652568459510803e-02 3.479331433773040771e-01 -1.733982935547828674e-02 1.332094371318817139e-01 -5.491785332560539246e-02 3.188918828964233398e-01 2.350656241178512573e-01 1.621917635202407837e-02 -3.706992138177156448e-03 -2.905660271644592285e-01 -1.560325771570205688e-01 -1.719810515642166138e-01 -1.236968934535980225e-01 1.475707590579986572e-01 1.703531742095947266e-01
6.883297860622406006e-02 -1.127189844846725464e-01 1.880983710289001465e-01 -1.506512314081192017e-01 -9.620765596628189087e-02 -5.667147040367126465e-02 -9.032633900642395020e-02 3.308274149894714355e-01 -8.436031639575958252e-02 -3.336653709411621094e-01 3.444463312625885010e-01 -6.975091993808746338e-02 -2.072599083185195923e-01 5.318421497941017151e-02 5.124637857079505920e-02 -3.904092013835906982e-01 -2.178505808115005493e-01 9.539325535297393799e-02 6.158114597201347351e-02 -1.419497728347778320e-01 2.136940509080886841e-01 -2.933585047721862793e-01 9.367008507251739502e-02 4.450643062591552734e-02 -1.039977446198463440e-01 -1.271562576293945312e-01 1.142417713999748230e-01 -3.501063957810401917e-02 -1.700727939605712891e-01 -1.883216202259063721e-01 -4.401187412440776825e-03 -1.515507996082305908e-01
-1.248507499694824219e-01 -8.831803500652313232e-02 9.240589290857315063e-02 5.204612389206886292e-02 -1.750259697437286377e-01 -2.063121646642684937e-01 2.139988243579864502e-01 3.160634040832519531e-01 -6.036308780312538147e-02 -3.022923171520233154e-01 -1.546886377036571503e-02 1.981056120712310076e-04 -2.661273479461669922e-01 1.679928004741668701e-01 -5.495027825236320496e-02 1.139258816838264465e-01 -1.532320082187652588e-01 3.706170991063117981e-02 2.797127366065979004e-01 4.357480257749557495e-02 7.682296633720397949e-02 -4.196351394057273865e-02 1.507637947797775269e-01 2.498127147555351257e-02 -1.945584714412689209e-01 -2.531121075153350830e-01 -1.466030925512313843e-01 -3.333618640899658203e-01 -3.606026992201805115e-02 -2.300118058919906616e-01 3.301321864128112793e-01 -4.923594370484352112e-02
3.588429838418960571e-02 4.636140540242195129e-02 3.001638054847717285e-01 6.999745965003967285e-02 -2.286118119955062866e-01 -4.785818979144096375e-02 -1.232398301362991333e-01 4.655070602893829346e-01 3.381409943103790283e-01 -1.406940538436174393e-02 2.912838459014892578e-01 -4.824550449848175049e-02 -1.726866066455841064e-01 -6.411457061767578125e-02 -1.303752362728118896e-01 2.253029346466064453e-01 1.137706935405731201e-01 1.807573735713958740e-01 2.786210477352142334e-01 -1.872878968715667725e-01 1.781352609395980835e-01 -3.168515861034393311e-02 5.995665863156318665e-02 1.239766329526901245e-01 5.992475524544715881e-02 -2.019193023443222046e-01 -8.307221531867980957e-02 -1.533560007810592651e-01 6.978610903024673462e-02 -5.647658184170722961e-02 -1.063352748751640320e-01 -8.690045773983001709e-02
3.762377426028251648e-02 1.731375157833099365e-01 1.760279014706611633e-02 1.961950398981571198e-02 -3.440618515014648438e-02 -1.591233611106872559e-01 -8.495269343256950378e-03 3.721740841865539551e-01 5.195050314068794250e-02 -1.965512335300445557e-01 6.528785079717636108e-02 -1.859171688556671143e-01 -1.363043934106826782e-01 6.051617115736007690e-02 -1.935704648494720459e-01 -1.386317983269691467e-02 -6.030627712607383728e-02 4.084208011627197266e-01 1.112063676118850708e-01 1.139767765998840332e-01 6.749984622001647949e-02 -3.447234332561492920e-01 3.106892406940460205e-01 -1.965472102165222168e-01 1.881148666143417358e-02 1.870940178632736206e-01 -2.439229935407638550e-01 -2.903564572334289551e-01 -1.642597466707229614e-01 -4.367206618189811707e-02 -1.936755725182592869e-03 1.883779466152191162e-02
7.758577913045883179e-02 -2.649121880531311035e-01 2.161412388086318970e-01 -5.339741706848144531e-02 -1.465733796358108521e-01 -1.482058465480804443e-01 -1.319470349699258804e-02 1.285246908664703369e-01 -1.122530847787857056e-01 -2.082158178091049194e-01 5.867750942707061768e-02 -6.363660097122192383e-02 -1.467218101024627686e-01 -1.085419729351997375e-01 -1.365676820278167725e-01 1.034296378493309021e-01 -2.910599112510681152e-01 2.589435875415802002e-01 3.369880020618438721e-01 5.647868290543556213e-02 3.079740516841411591e-02 -1.016203537583351135e-01 9.042526036500930786e-02 -1.332422345876693726e-01 1.798432916402816772e-01 2.643163204193115234e-01 -3.257532715797424316e-01 -3.037100136280059814e-01 -1.864107400178909302e-01 -6.325452774763107300e-02 2.072173058986663818e-01 3.639718284830451012e-03
-1.185190752148628235e-01 -3.213955834507942200e-02 7.051248848438262939e-02 1.797980964183807373e-01 -2.325857728719711304e-01 -9.811439365148544312e-02 2.764497697353363037e-01 1.724820286035537720e-01 2.691997587680816650e-01 -2.467087805271148682e-01 1.655219346284866333e-01 2.025812864303588867e-01 -2.617494165897369385e-01 1.070517748594284058e-01 1.418403983116149902e-01 2.139245420694351196e-01 -2.891557514667510986e-01 1.118886470794677734e-01 1.394350677728652954e-01 -7.443244755268096924e-02 3.141864240169525146e-01 -2.557468414306640625e-01 -9.906620532274246216e-02 1.511188894510269165e-01 -1.339558698236942291e-02 1.592787504196166992e-01 -2.331741899251937866e-01 -9.699210524559020996e-02 3.752302378416061401e-02 -5.874646455049514771e-02 -8.583062142133712769e-02 -1.032576113939285278e-01
-1.158329918980598450e-01 9.260128438472747803e-02 1.388748437166213989e-01 9.795640595257282257e-03 5.714034661650657654e-02 -1.449131518602371216e-01 2.895062556490302086e-03 6.576524465344846249e-04 8.364007622003555298e-02 -2.959050536155700684e-01 4.413615167140960693e-01 4.380928352475166321e-03 -1.756364554166793823e-01 1.270416975021362305e-01 -4.860498756170272827e-02 -1.036261022090911865e-01 -1.984782218933105469e-01 1.133603453636169434e-01 3.194596767425537109e-01 -4.391909539699554443e-01 -7.986178994178771973e-02 -1.602929979562759399e-01 -6.501658260822296143e-02 2.525701522827148438e-01 1.048548817634582520e-01 -1.263198107481002808e-01 6.427932530641555786e-02 -2.190094292163848877e-01 -8.312023431062698364e-02 -4.304333403706550598e-02 -2.231283336877822876e-01 -3.814320545643568039e-03
-9.901922196149826050e-02 4.921798408031463623e-02 8.083272725343704224e-02 2.533518970012664795e-01 -2.538675367832183838e-01 2.423052676022052765e-02 3.294348344206809998e-02 2.288564890623092651e-01 8.510781079530715942e-02 -2.367133647203445435e-01 2.047112733125686646e-01 -1.202484499663114548e-02 3.731626272201538086e-02 2.529280185699462891e-01 4.465857148170471191e-02 2.514468133449554443e-01 -1.439221501350402832e-01 1.702266633510589600e-01 3.072724044322967529e-01 -1.115714237093925476e-01 2.733874917030334473e-01 -2.241549342870712280e-01 -7.060790807008743286e-02 1.966521590948104858e-01 -1.996632516384124756e-01 2.287743389606475830e-01 -5.525312572717666626e-02 -2.073207050561904907e-01 5.372465029358863831e-02 7.997379451990127563e-02 -1.086087375879287720e-01 -2.795133590698242188e-01
-8.579234778881072998e-02 1.600764393806457520e-01 1.156953647732734680e-01 2.851427793502807617e-01 -2.261153794825077057e-02 -2.174456417560577393e-01 -4.137904196977615356e-02 2.545148134231567383e-01 7.069606333971023560e-02 -8.038919419050216675e-02 2.272460907697677612e-01 -7.513774093240499496e-03 -4.465845227241516113e-02 2.146831154823303223e-01 -9.633672982454299927e-02 3.290877342224121094e-01 -1.044665873050689697e-01 2.726177573204040527e-01 3.672019839286804199e-01 7.569349836558103561e-03 2.175422310829162598e-01 -1.633103042840957642e-01 2.194665838032960892e-03 3.736713528633117676e-02 -1.114610731601715088e-01 2.292011082172393799e-01 -2.481867931783199310e-02 -1.802489310503005981e-01 1.825550347566604614e-01 1.946237236261367798e-01 -1.455864403396844864e-02 -2.534085214138031006e-01
1.950923353433609009e-02 5.709834024310112000e-02 7.028023898601531982e-02 1.059139072895050049e-01 -6.558234244585037231e-02 -4.992458596825599670e-02 1.487831771373748779e-01 5.051828622817993164e-01 -8.843244984745979309e-03 -2.813262939453125000e-01 1.535362452268600464e-01 2.076688251690939069e-04 -1.256272494792938232e-01 1.732318848371505737e-01 -1.930578798055648804e-01 -1.154455021023750305e-01 -6.360669620335102081e-03 1.987404078245162964e-01 -1.607904955744743347e-02 1.189822852611541748e-01 1.744807884097099304e-02 -2.084785401821136475e-01 -3.354574786499142647e-03 -8.020556718111038208e-02 1.352718025445938110e-01 2.218536883592605591e-01 -2.276449352502822876e-01 -4.617384076118469238e-01 -7.957714796066284180e-02 -2.248473763465881348e-01 1.861581392586231232e-02 5.415649712085723877e-02
1.023121550679206848e-01 -1.112577971071004868e-02 -8.377814292907714844e-02 4.741820041090250015e-03 2.382264100015163422e-02 1.879006773233413696e-01 -1.478907018899917603e-01 4.232202172279357910e-01 1.125470846891403198e-01 -3.603689670562744141e-01 -7.053393870592117310e-02 1.290903538465499878e-01 2.756709605455398560e-02 1.744290441274642944e-01 -6.277106702327728271e-02 -1.012438461184501648e-01 1.826512515544891357e-01 1.165459379553794861e-01 4.294929206371307373e-01 1.319856494665145874e-01 1.135562360286712646e-01 -2.550886571407318115e-01 -3.704152256250381470e-02 8.446241170167922974e-02 1.679133623838424683e-02 2.568065524101257324e-01 -1.603436321020126343e-01 -1.977216601371765137e-01 -1.968547999858856201e-01 -3.570876643061637878e-02 1.364752352237701416e-01 1.047392114996910095e-01
-1.552482694387435913e-01 5.557611957192420959e-02 2.189740985631942749e-01 1.663080602884292603e-01 -6.564682722091674805e-02 -2.052064836025238037e-01 -5.042421445250511169e-02 2.743724584579467773e-01 6.873169541358947754e-02 -1.618389785289764404e-01 1.950134038925170898e-01 -1.020837500691413879e-01 -3.476423770189285278e-02 2.608049511909484863e-01 -5.013316124677658081e-02 2.914361357688903809e-01 -7.119096070528030396e-02 2.219811230897903442e-01 2.227524518966674805e-01 -3.791719675064086914e-02 2.958891689777374268e-01 -1.440637111663818359e-01 -1.409128308296203613e-01 -2.400512993335723877e-02 -1.223123744130134583e-01 2.392756044864654541e-01 1.616909721633419394e-04 -2.753300368785858154e-01 1.035939604043960571e-01 2.111203372478485107e-01 2.923097833991050720e-02 -3.140074908733367920e-01
2.588013373315334320e-02 -3.631093204021453857e-01 1.452767699956893921e-01 3.075633011758327484e-02 1.359370071440935135e-03 -1.197800710797309875e-01 2.798830866813659668e-01 1.471297144889831543e-01 1.508108805865049362e-02 -2.959183156490325928e-01 3.547670692205429077e-02 -2.135754823684692383e-01 -1.105224564671516418e-01 1.210637316107749939e-01 -1.684196889400482178e-01 -1.136700436472892761e-01 -2.231919616460800171e-01 -2.876619808375835419e-02 3.057413399219512939e-01 -3.738043904304504395e-01 2.272426635026931763e-01 -3.087230622768402100e-01 -3.440922498703002930e-02 8.408081717789173126e-03 -4.775235801935195923e-02 -1.501705348491668701e-01 -1.022562086582183838e-01 -6.646871566772460938e-02 -2.011444568634033203e-01 -2.827625721693038940e-02 -4.345704242587089539e-02 -1.156166195869445801e-01
-2.424348294734954834e-01 -2.219400741159915924e-02 4.825861454010009766e-01 -1.034135818481445312e-01 -2.059032469987869263e-01 3.146315366029739380e-02 -4.427972435951232910e-02 2.861736416816711426e-01 1.212063282728195190e-01 -2.889157533645629883e-01 3.621561825275421143e-01 -8.613451570272445679e-02 -1.693597882986068726e-01 1.877283602952957153e-01 -8.777213096618652344e-02 1.467574387788772583e-01 -2.299072146415710449e-01 -2.149781025946140289e-02 1.668944768607616425e-02 8.285944908857345581e-02 2.463420480489730835e-01 -8.229075372219085693e-02 4.383456707000732422e-02 1.606502234935760498e-01 8.850626647472381592e-02 6.258257199078798294e-03 -1.545882970094680786e-01 9.220896661281585693e-02 9.764983505010604858e-02 -1.117257997393608093e-01 -5.355560034513473511e-02 1.385356485843658447e-01
2.104284018278121948e-01 -9.957143664360046387e-02 4.802271723747253418e-02 -1.811334341764450073e-01 1.330155879259109497e-02 -5.012872815132141113e-02 2.872771322727203369e-01 2.443087399005889893e-01 1.917471140623092651e-01 -4.127809703350067139e-01 2.085089683532714844e-01 -4.892474412918090820e-02 -2.315200567245483398e-01 2.994460985064506531e-03 1.833642087876796722e-02 1.516621909104287624e-03 -3.829752653837203979e-02 2.215612381696701050e-01 2.348902374505996704e-01 2.375313267111778259e-02 2.777391970157623291e-01 -8.730718493461608887e-02 2.715008854866027832e-01 1.227545589208602905e-01 -1.498272120952606201e-01 -6.066403537988662720e-02 -4.753535985946655273e-02 1.431066989898681641e-01 -5.316418781876564026e-02 -2.521286010742187500e-01 2.521609663963317871e-01 1.126176863908767700e-02
1.452547907829284668e-01 -1.574915498495101929e-01 3.061901926994323730e-01 -1.098302379250526428e-01 4.196633398532867432e-02 -8.690878748893737793e-02 1.157535985112190247e-01 2.176851779222488403e-01 1.773018836975097656e-01 -9.275704622268676758e-02 1.395593434572219849e-01 -1.149740964174270630e-01 -3.341827541589736938e-02 4.217061102390289307e-01 -3.640489652752876282e-02 -2.409331500530242920e-01 -3.859559819102287292e-02 1.067518144845962524e-01 4.195998311042785645e-01 3.183647617697715759e-02 1.396439820528030396e-01 1.908842660486698151e-02 -8.821661025285720825e-02 3.762668371200561523e-01 -4.977804422378540039e-02 1.374791469424962997e-02 -1.218758225440979004e-01 6.595338135957717896e-02 1.040849909186363220e-01 1.860646158456802368e-01 -1.754150390625000000e-01 9.918694943189620972e-02
-1.771409809589385986e-01 2.809591293334960938e-01 -1.441954523324966431e-01 2.665720880031585693e-01 -1.482370048761367798e-01 -1.741565763950347900e-01 8.499530144035816193e-03 1.076804175972938538e-01 1.107657700777053833e-01 -2.158884257078170776e-01 8.012089133262634277e-02 -1.213416224345564842e-03 2.119833789765834808e-02 1.739569902420043945e-01 -1.203189939260482788e-01 1.175397485494613647e-01 -1.076790392398834229e-01 -6.336923688650131226e-02 4.102778434753417969e-01 -2.090973109006881714e-01 3.048488795757293701e-01 -3.229212760925292969e-01 -1.797186434268951416e-01 -9.771180897951126099e-02 -4.024100676178932190e-02 1.617496460676193237e-01 -2.372113168239593506e-01 -7.832922041416168213e-02 1.447000205516815186e-01 -4.749695956707000732e-02 -1.020986884832382202e-01 -1.379681229591369629e-01
-1.902557760477066040e-01 8.576506376266479492e-02 2.524823248386383057e-01 -5.761257931590080261e-02 2.908691205084323883e-02 -3.124958649277687073e-02 -1.099523231387138367e-01 3.348850607872009277e-01 -1.136927306652069092e-01 -4.496023952960968018e-01 3.229985535144805908e-01 -1.749520301818847656e-01 7.318844646215438843e-02 2.177863717079162598e-01 -4.106297343969345093e-02 1.376459654420614243e-02 -1.720585227012634277e-01 5.313172936439514160e-02 2.655364274978637695e-01 -3.609304130077362061e-02 -3.337423503398895264e-01 -8.066321164369583130e-02 -1.799379289150238037e-01 -8.164152503013610840e-03 1.648691296577453613e-01 -3.437380865216255188e-02 -5.809353664517402649e-03 1.222125142812728882e-01 -2.076830863952636719e-01 1.909691840410232544e-02 -4.491624236106872559e-02 1.234138980507850647e-01
5.259921029210090637e-02 1.288614701479673386e-03 5.105578303337097168e-01 1.901908069849014282e-01 -6.913737207651138306e-02 1.153650209307670593e-01 3.645954281091690063e-02 2.059245258569717407e-01 -1.154187470674514771e-01 -3.071572482585906982e-01 2.782004885375499725e-02 -9.000764042139053345e-02 -2.630358561873435974e-02 6.687853485345840454e-02 -1.438601166009902954e-01 -2.344359830021858215e-02 -4.373603966087102890e-03 1.689855307340621948e-01 1.295090466737747192e-01 -2.623084783554077148e-01 -1.695973426103591919e-02 -2.813960053026676178e-02 6.271515786647796631e-02 1.821047812700271606e-01 -3.804774023592472076e-03 1.552446931600570679e-01 -1.737537980079650879e-01 -3.470188677310943604e-01 -3.244122117757797241e-02 -2.214770764112472534e-01 4.203186184167861938e-02 3.415946066379547119e-01
1.890531033277511597e-01 -2.885563969612121582e-01 -1.195408497005701065e-02 -1.409796476364135742e-01 2.265044674277305603e-02 3.265630453824996948e-02 3.060812354087829590e-01 2.265948206186294556e-01 -1.563237160444259644e-01 -2.806729078292846680e-01 1.867258399724960327e-01 -1.032005250453948975e-01 -1.544152051210403442e-01 2.295855879783630371e-01 -6.126783788204193115e-02 -1.690363883972167969e-01 -3.565312176942825317e-02 1.838076263666152954e-01 4.164143502712249756e-01 -2.407219260931015015e-01 2.681421041488647461e-01 -5.730298161506652832e-02 1.711341142654418945e-01 -1.038320362567901611e-02 -2.775462716817855835e-02 3.410619869828224182e-02 4.542584344744682312e-02 -8.180683851242065430e-02 -2.140693515539169312e-01 -1.122899726033210754e-01 1.928017474710941315e-03 -1.290077418088912964e-01
-3.176774978637695312e-01 -1.697933077812194824e-01 1.302601397037506104e-01 -5.551641434431076050e-02 1.047625765204429626e-01 -4.752688854932785034e-02 -1.307534128427505493e-01 2.411801964044570923e-01 1.627387404441833496e-01 -7.101435959339141846e-02 -1.001426056027412415e-01 -1.066040992736816406e-01 -2.310938835144042969e-01 3.627051711082458496e-01 1.854332834482192993e-01 -2.879864163696765900e-02 -2.929387092590332031e-01 -3.498338535428047180e-02 2.776081860065460205e-01 -8.082411438226699829e-02 1.430845707654953003e-01 2.273545414209365845e-01 -4.281573742628097534e-02 -6.439159810543060303e-02 -1.594516485929489136e-01 1.864848434925079346e-01 -3.132227957248687744e-01 -2.200139164924621582e-01 1.129570007324218750e-01 4.516563564538955688e-02 5.484000220894813538e-02 1.237241923809051514e-01
-9.366470575332641602e-02 1.035948246717453003e-01 -1.068737171590328217e-02 -4.924712330102920532e-02 -2.514516711235046387e-01 -2.127369306981563568e-02 2.173465192317962646e-01 8.137419819831848145e-02 2.132682502269744873e-01 -1.514287590980529785e-01 4.968428984284400940e-02 -1.919838786125183105e-01 -2.490644454956054688e-01 2.197301983833312988e-01 2.704616189002990723e-01 9.792809188365936279e-02 1.467437669634819031e-02 1.090469658374786377e-01 2.674848139286041260e-01 -2.654308676719665527e-01 -4.242800176143646240e-02 -1.137025654315948486e-01 4.650423303246498108e-02 -7.595407217741012573e-02 1.066685765981674194e-01 -1.053550690412521362e-01 -2.026025950908660889e-01 -1.072010621428489685e-01 -2.643947303295135498e-01 -3.357291817665100098e-01 3.228324055671691895e-01 1.448934525251388550e-01
-1.152447015047073364e-01 2.011401802301406860e-01 1.988419443368911743e-01 -8.303970843553543091e-02 -7.563603669404983521e-02 -1.372090578079223633e-01 2.256188541650772095e-01 2.268984355032444000e-02 8.281596004962921143e-02 -3.226653039455413818e-01 1.609977036714553833e-01 -1.861903667449951172e-01 8.364352583885192871e-02 6.749670207500457764e-02 -2.676576375961303711e-02 -7.791386544704437256e-02 1.655164510011672974e-01 1.162975952029228210e-01 2.909636497497558594e-01 -2.439790368080139160e-01 1.361484527587890625e-01 -3.448194265365600586e-01 -9.457520395517349243e-02 3.974350988864898682e-01 -1.086119003593921661e-02 -3.794560581445693970e-02 -3.375588953495025635e-01 -9.209295362234115601e-02 7.411710917949676514e-02 2.036633715033531189e-02 1.293304748833179474e-02 -1.202560290694236755e-01
1.828270703554153442e-01 1.243835315108299255e-01 1.611013710498809814e-01 -5.539577454328536987e-02 -2.246035635471343994e-02 -1.078579574823379517e-01 -1.915214359760284424e-01 4.535023123025894165e-02 1.978703886270523071e-01 -1.529366075992584229e-01 3.701106011867523193e-01 2.184477634727954865e-02 -1.027522236108779907e-01 1.388770043849945068e-01 -3.057198785245418549e-02 -1.432679779827594757e-02 -1.748503297567367554e-01 -6.609760224819183350e-02 5.457040071487426758e-01 -1.822044700384140015e-01 1.620945706963539124e-02 1.332078035920858383e-02 -6.385269016027450562e-02 -7.555013895034790039e-02 -1.454354729503393173e-02 -3.260487318038940430e-01 -1.460545659065246582e-01 -2.614834308624267578e-01 -9.524216502904891968e-02 -1.338883787393569946e-01 -1.041539683938026428e-01 1.731802821159362793e-01
-2.441304177045822144e-01 -5.098805576562881470e-02 7.362539321184158325e-02 2.725016474723815918e-01 -1.336379796266555786e-01 3.178054466843605042e-02 1.641386747360229492e-01 2.907389402389526367e-01 1.012075319886207581e-01 -2.489311695098876953e-01 2.003667354583740234e-01 8.969844132661819458e-02 -1.655296236276626587e-01 2.253341525793075562e-01 -5.474784970283508301e-02 2.306113690137863159e-01 -3.396621048450469971e-01 2.246267497539520264e-01 1.580067574977874756e-01 -2.945154607295989990e-01 1.134818047285079956e-01 -6.943118572235107422e-02 5.566873028874397278e-02 2.089148312807083130e-01 -1.854639351367950439e-01 2.627407908439636230e-01 -4.838569462299346924e-02 -7.923002541065216064e-02 4.275420680642127991e-02 2.456624619662761688e-02 -3.579710423946380615e-02 -1.236486732959747314e-01
-3.226346895098686218e-02 -3.012379109859466553e-01 1.655340939760208130e-01 5.730766803026199341e-02 -5.444582551717758179e-02 -2.375772148370742798e-01 1.690195947885513306e-01 7.767856121063232422e-02 -1.465601846575737000e-03 -4.182073473930358887e-01 -5.083233490586280823e-02 5.147508811205625534e-03 1.098615601658821106e-01 2.258538901805877686e-01 -4.943548701703548431e-03 -3.838426992297172546e-02 -3.455498814582824707e-01 -1.151894927024841309e-01 1.116164326667785645e-01 -2.259615212678909302e-01 2.612850964069366455e-01 -3.914198279380798340e-01 -4.300847649574279785e-02 -8.686354756355285645e-02 -1.899987608194351196e-01 -2.569905482232570648e-02 -1.763333529233932495e-01 -1.810627281665802002e-01 -7.246497273445129395e-02 -6.802579015493392944e-02 -6.729625165462493896e-04 6.206491962075233459e-02
-1.180138960480690002e-01 -3.785201907157897949e-02 3.025815486907958984e-01 3.242732584476470947e-02 1.379957199096679688e-01 -1.065689697861671448e-01 -9.574504941701889038e-02 1.821156293153762817e-01 -1.756204962730407715e-01 -2.581306099891662598e-01 6.398718804121017456e-02 -2.083337008953094482e-01 -9.764011204242706299e-02 -8.964446187019348145e-02 -2.449601143598556519e-01 4.140311479568481445e-02 -8.573652803897857666e-02 7.387877255678176880e-02 3.554095029830932617e-01 -1.076011732220649719e-01 1.043160408735275269e-01 -4.744805023074150085e-02 4.411021173000335693e-01 8.857980370521545410e-02 1.405370235443115234e-01 1.094995290040969849e-01 -1.729112118482589722e-01 -1.562510728836059570e-01 -1.554368138313293457e-01 -1.806761026382446289e-01 2.783648669719696045e-01 9.187395870685577393e-02
-1.684829890727996826e-01 -5.155124142765998840e-02 1.711237430572509766e-01 2.589972317218780518e-01 -9.990371763706207275e-02 -1.891014724969863892e-01 2.972410321235656738e-01 1.206519231200218201e-01 2.099359333515167236e-01 -1.761010438203811646e-01 2.237494438886642456e-01 1.749090701341629028e-01 8.048749715089797974e-02 8.699754625558853149e-02 -1.524166315793991089e-01 1.906422376632690430e-01 -3.248284757137298584e-01 1.838133633136749268e-01 1.366121172904968262e-01 -2.128566056489944458e-01 3.487861752510070801e-01 -1.304665058851242065e-01 -3.745578229427337646e-02 1.144732683897018433e-01 6.055813282728195190e-02 2.628253400325775146e-01 -2.074355632066726685e-01 -6.262852251529693604e-02 8.567397296428680420e-02 -8.638337999582290649e-02 3.366022370755672455e-03 -6.015091389417648315e-02
8.428404480218887329e-02 1.120233461260795593e-01 1.157086193561553955e-01 -2.832807600498199463e-01 1.582001298666000366e-01 1.108117103576660156e-01 -2.600911855697631836e-01 4.408459365367889404e-01 -6.171999499201774597e-03 -2.928191721439361572e-01 1.145038753747940063e-01 -1.006010994315147400e-01 -2.910360507667064667e-02 2.025913894176483154e-01 -1.280293017625808716e-01 -5.344614386558532715e-02 7.441843301057815552e-02 3.478671908378601074e-01 2.863501012325286865e-01 -7.777824997901916504e-02 1.926106065511703491e-01 -6.960304826498031616e-02 -1.337112020701169968e-02 4.954131320118904114e-02 2.920763194561004639e-01 -2.311059273779392242e-02 1.256270110607147217e-01 -1.248641908168792725e-01 -1.609745472669601440e-01 3.227871283888816833e-02 7.619816064834594727e-02 -9.006423503160476685e-02
1.293937675654888153e-02 -9.262600541114807129e-02 -1.168668940663337708e-01 9.032534062862396240e-02 -1.080227047204971313e-01 -2.036228328943252563e-01 -6.202032417058944702e-02 2.200468033552169800e-01 1.015026122331619263e-01 -1.138223707675933838e-01 2.353110462427139282e-01 4.656643420457839966e-02 1.192047446966171265e-01 1.928451657295227051e-01 -3.601076006889343262e-01 5.822651088237762451e-02 -2.543594837188720703e-01 1.250951439142227173e-01 3.717333972454071045e-01 -2.301525175571441650e-01 7.497530430555343628e-02 1.849066615104675293e-01 -1.760683953762054443e-01 5.181840062141418457e-02 -1.187201738357543945e-01 1.810882389545440674e-01 -1.844252347946166992e-01 1.415789127349853516e-01 -3.599585890769958496e-01 9.543334692716598511e-02 -9.655342996120452881e-02 6.948231905698776245e-02
5.795225035399198532e-03 1.276938915252685547e-01 1.699522435665130615e-01 -1.524461358785629272e-01 -5.525127798318862915e-02 -1.112243086099624634e-01 2.148750722408294678e-01 3.004603087902069092e-01 2.998658120632171631e-01 -2.361247539520263672e-01 -6.796477828174829483e-03 -3.375848382711410522e-02 -1.468913704156875610e-01 2.770432531833648682e-01 -7.664986699819564819e-02 -2.121557593345642090e-01 -1.117480266839265823e-02 -5.182826891541481018e-02 4.710072875022888184e-01 5.713565647602081299e-02 9.290958940982818604e-02 -3.405089676380157471e-02 -6.029864028096199036e-02 3.624208271503448486e-01 1.714465618133544922e-01 -1.358535587787628174e-01 -7.973945699632167816e-03 -5.979115143418312073e-02 -2.927506342530250549e-02 4.155145585536956787e-02 -1.908369064331054688e-01 1.428267657756805420e-01
1.630465239286422729e-01 -1.770169734954833984e-01 -2.188718132674694061e-02 -1.337061985395848751e-03 1.713965684175491333e-01 -8.967395871877670288e-02 2.977466583251953125e-01 2.865249514579772949e-01 1.055598706007003784e-01 -3.266060650348663330e-01 -2.598508633673191071e-02 -4.352266434580087662e-03 1.082429960370063782e-01 2.599017024040222168e-01 1.709417402744293213e-01 -1.785404086112976074e-01 8.237539790570735931e-03 2.674630284309387207e-01 3.051199913024902344e-01 -2.068312466144561768e-01 2.197427749633789062e-01 2.314369529485702515e-01 1.827531754970550537e-01 -3.923711553215980530e-02 7.052951306104660034e-02 2.737262053415179253e-03 -2.887304313480854034e-02 1.819394528865814209e-03 -2.616636753082275391e-01 -1.723639070987701416e-01 1.575199216604232788e-01 3.849716112017631531e-02
-1.764039695262908936e-02 -1.173006817698478699e-01 5.071867629885673523e-02 -3.292184323072433472e-02 -1.898868530988693237e-01 -5.194620788097381592e-02 1.399173289537429810e-01 1.934716850519180298e-01 -1.022882480174303055e-02 -3.217627704143524170e-01 -6.131356349214911461e-04 -2.937855385243892670e-02 -3.752944469451904297e-01 5.802890285849571228e-02 5.091335251927375793e-02 1.202874109148979187e-01 4.887407994829118252e-04 3.388930261135101318e-01 4.754686355590820312e-01 -1.187489647418260574e-02 1.909753233194351196e-01 1.250199377536773682e-01 1.135542392730712891e-01 -1.520575769245624542e-02 1.787422783672809601e-02 1.720614582300186157e-01 -1.937447637319564819e-01 4.160615429282188416e-02 -2.869924306869506836e-01 -1.678988039493560791e-01 1.724648922681808472e-01 7.040320336818695068e-02
1.669602394104003906e-01 -2.608888149261474609e-01 5.149618163704872131e-02 -8.274537511169910431e-03 9.663219004869461060e-02 1.414444446563720703e-01 1.699361503124237061e-01 1.968062072992324829e-01 -1.600685417652130127e-01 -2.436299473047256470e-01 3.067242354154586792e-02 5.775013938546180725e-03 -1.637933999300003052e-01 3.938567340373992920e-01 -1.082567423582077026e-01 -4.672136157751083374e-02 -2.247019857168197632e-01 2.272685915231704712e-01 3.873922526836395264e-01 -2.197434902191162109e-01 8.547141402959823608e-02 -2.992627918720245361e-01 -3.137198463082313538e-02 -5.644476413726806641e-02 6.956620514392852783e-02 -2.816942892968654633e-02 -1.551826018840074539e-02 -2.944809384644031525e-02 -3.062963783740997314e-01 -1.377733051776885986e-01 1.611309684813022614e-02 3.528148680925369263e-02
-1.169053688645362854e-01 -4.025956988334655762e-01 6.094712764024734497e-02 8.262524497695267200e-04 -1.619210690259933472e-01 -8.993775397539138794e-02 1.335054486989974976e-01 9.195148199796676636e-02 9.883222728967666626e-02 -3.830829262733459473e-01 -1.481038331985473633e-02 -5.684942007064819336e-02 -1.013624370098114014e-01 3.022108674049377441e-01 -1.576708443462848663e-02 -1.322690099477767944e-01 -1.513133198022842407e-01 -1.263088136911392212e-01 2.705641984939575195e-01 -1.311746686697006226e-01 6.655063480138778687e-02 -4.195461273193359375e-01 2.156579308211803436e-02 -1.989188045263290405e-01 1.959638111293315887e-02 1.266962587833404541e-01 -1.377210170030593872e-01 -2.157447338104248047e-01 -2.095042318105697632e-01 -5.114019662141799927e-02 -3.847655653953552246e-02 -3.078810311853885651e-02
-2.792318165302276611e-01 5.362669005990028381e-02 3.968917205929756165e-02 -3.207520544528961182e-01 8.135085925459861755e-03 3.447520360350608826e-02 1.796435564756393433e-01 2.501032650470733643e-01 1.962933391332626343e-01 9.630137681961059570e-02 9.478266537189483643e-02 -1.047411635518074036e-01 -1.793371587991714478e-01 3.192076086997985840e-01 2.128074131906032562e-02 -5.422561615705490112e-02 -4.126214981079101562e-02 -1.465993523597717285e-01 2.417239397764205933e-01 -2.764869034290313721e-01 2.131262272596359253e-01 1.800857633352279663e-01 8.874900639057159424e-02 9.977553039789199829e-02 9.225840121507644653e-02 2.953741848468780518e-01 -1.767456978559494019e-01 -2.285208404064178467e-01 -1.029243096709251404e-01 1.703122407197952271e-01 1.444533914327621460e-01 1.413186937570571899e-01
-1.335310041904449463e-01 -1.025344654917716980e-01 1.989516466856002808e-01 2.381051033735275269e-01 -4.092108458280563354e-03 -8.691310882568359375e-02 2.281313538551330566e-01 3.301288485527038574e-01 2.740295231342315674e-01 -1.241766139864921570e-01 2.129918932914733887e-01 3.527816012501716614e-02 7.712785154581069946e-03 1.495153754949569702e-01 -1.359760016202926636e-01 2.648373842239379883e-01 -2.938337922096252441e-01 6.657023727893829346e-02 1.140008792281150818e-01 -7.688269764184951782e-02 1.917292177677154541e-01 -2.427277714014053345e-01 5.689552053809165955e-02 2.277722656726837158e-01 -7.379208505153656006e-02 3.726419210433959961e-01 -6.469215452671051025e-02 -4.281029850244522095e-02 1.371833868324756622e-02 -1.376635134220123291e-01 -1.522574126720428467e-01 -7.414720207452774048e-02
-3.556331619620323181e-02 -2.427959442138671875e-01 -2.468209713697433472e-02 -7.844576984643936157e-02 -4.938882589340209961e-02 -7.661706954240798950e-02 8.003448136150836945e-03 1.793981939554214478e-01 1.993506103754043579e-01 -4.141047596931457520e-01 -1.725167408585548401e-02 -2.319673448801040649e-01 -5.963819846510887146e-02 1.205904036760330200e-01 -4.653117433190345764e-02 -2.946228720247745514e-02 -3.130518198013305664e-01 -9.212975203990936279e-02 1.328115016222000122e-01 -4.268944561481475830e-01 1.734826862812042236e-01 -3.127168118953704834e-01 -7.266300730407238007e-03 -3.653174266219139099e-02 -1.902907937765121460e-01 -8.652793616056442261e-02 -1.221316605806350708e-01 -2.175967693328857422e-01 -2.458468526601791382e-01 4.029500856995582581e-02 4.789716377854347229e-02 -6.335472688078880310e-03
-1.371420025825500488e-01 -1.341843977570533752e-02 9.307359158992767334e-02 -2.295625358819961548e-01 -3.591622039675712585e-02 1.093049347400665283e-01 4.274683073163032532e-02 4.786621779203414917e-02 1.190201193094253540e-02 -2.797139883041381836e-01 2.521574199199676514e-01 -1.306153535842895508e-01 -1.182271242141723633e-01 1.625165194272994995e-01 7.544406503438949585e-02 -1.063903421163558960e-01 -8.820220082998275757e-02 -8.288749307394027710e-02 3.475203812122344971e-01 -7.950792461633682251e-02 -2.384647727012634277e-01 -3.090417981147766113e-01 9.678431600332260132e-02 -1.137581691145896912e-01 -2.075795084238052368e-01 3.007471747696399689e-02 -2.378576546907424927e-01 -2.071748971939086914e-01 -1.674117147922515869e-01 -1.708494871854782104e-01 2.554144561290740967e-01 3.217183053493499756e-01
2.361261472105979919e-02 1.877541244029998779e-01 3.268126249313354492e-01 -1.646973788738250732e-01 -3.878447692841291428e-03 -5.956098064780235291e-02 4.847060516476631165e-02 1.546754986047744751e-01 2.136020362377166748e-01 -3.567505180835723877e-01 8.758975565433502197e-02 -1.301331967115402222e-01 4.315387830138206482e-02 5.110647901892662048e-02 -2.969878017902374268e-01 -2.252232581377029419e-01 -4.455993324518203735e-02 4.576148465275764465e-03 3.611524403095245361e-01 -3.121964931488037109e-01 -7.985419780015945435e-02 1.567643284797668457e-01 -1.180889457464218140e-01 2.504735887050628662e-01 6.282075494527816772e-02 -8.669122308492660522e-02 -2.505648732185363770e-01 -9.952213615179061890e-02 -1.244872957468032837e-01 6.080608814954757690e-02 -1.313528865575790405e-01 -3.718649223446846008e-02
-4.544742405414581299e-03 -1.564143896102905273e-01 5.141685158014297485e-02 2.636935114860534668e-01 9.600185602903366089e-02 -1.907486915588378906e-01 -4.984883964061737061e-02 3.030959665775299072e-01 -5.770977959036827087e-02 -2.778573334217071533e-01 4.703152924776077271e-02 -4.003806039690971375e-02 -2.974615693092346191e-01 -4.034852609038352966e-02 -1.568112075328826904e-01 3.477601706981658936e-02 -2.527199387550354004e-01 1.932696253061294556e-01 2.526318430900573730e-01 -3.225283324718475342e-02 -1.138305366039276123e-01 -2.129814773797988892e-01 8.727907389402389526e-02 -3.767481818795204163e-02 -1.607517600059509277e-01 2.090597748756408691e-01 -3.776956796646118164e-01 -2.967605888843536377e-01 -6.576260924339294434e-02 -1.453234851360321045e-01 -5.275189504027366638e-02 -3.447060286998748779e-02
2.003046870231628418e-01 -9.360958635807037354e-02 5.253880843520164490e-02 -1.385549176484346390e-02 -1.001936849206686020e-02 -9.441442787647247314e-03 -3.258297219872474670e-03 3.497697114944458008e-01 1.495951712131500244e-01 -2.208757996559143066e-01 1.069287136197090149e-01 -9.404882043600082397e-02 -2.562433481216430664e-01 6.185312941670417786e-02 -2.218008935451507568e-01 -4.859254881739616394e-02 -1.736078411340713501e-01 3.058749735355377197e-01 7.020271569490432739e-02 8.808461576700210571e-02 -4.181793704628944397e-02 -3.691768646240234375e-01 1.702114343643188477e-01 -1.560918241739273071e-01 -8.460742980241775513e-02 2.108253687620162964e-01 -1.887871623039245605e-01 -4.032746553421020508e-01 -1.677217632532119751e-01 3.844974935054779053e-02 -2.044090442359447479e-02 7.395852357149124146e-02
2.450168132781982422e-02 1.422048211097717285e-01 5.156696587800979614e-02 1.084056645631790161e-01 1.141917705535888672e-01 -2.799571454524993896e-01 1.301648169755935669e-01 2.827621400356292725e-01 9.855420328676700592e-03 -1.262646913528442383e-01 -4.331571608781814575e-02 4.123976454138755798e-02 -1.593785285949707031e-01 3.335430026054382324e-01 1.718497723340988159e-01 -5.211300030350685120e-02 6.835589185357093811e-03 -1.012421026825904846e-01 3.175220787525177002e-01 -6.166901439428329468e-02 4.159629344940185547e-03 1.395417004823684692e-01 -2.294867299497127533e-02 -2.722229659557342529e-01 -9.009341150522232056e-02 3.365639448165893555e-01 -4.523486495018005371e-01 1.228707060217857361e-01 9.316937625408172607e-02 1.479144543409347534e-01 1.210974715650081635e-02 8.414509892463684082e-02
3.297877684235572815e-02 1.609455347061157227e-01 1.523596048355102539e-01 -1.057036817073822021e-01 -2.604439109563827515e-02 -9.896886348724365234e-02 -4.933808371424674988e-02 1.788807362318038940e-01 1.697306782007217407e-01 -3.149998784065246582e-01 1.394740045070648193e-01 9.753223275765776634e-04 6.319512426853179932e-02 1.677978187799453735e-01 7.325144112110137939e-02 -8.807010203599929810e-02 -1.214902177453041077e-01 1.316826939582824707e-01 3.388206064701080322e-01 -3.184585273265838623e-01 4.802827537059783936e-02 1.086545363068580627e-01 -2.475893348455429077e-01 3.509315848350524902e-01 -8.967427164316177368e-02 1.690914668142795563e-02 -1.890528947114944458e-01 -5.566047877073287964e-02 -3.137961924076080322e-01 -1.320180296897888184e-01 -3.008903563022613525e-01 -2.185071259737014771e-02
2.315191179513931274e-01 -1.549509465694427490e-01 -2.099151164293289185e-02 -9.637021273374557495e-02 -1.543432176113128662e-01 2.006752649322152138e-03 1.713428199291229248e-01 1.822593063116073608e-01 -9.754036366939544678e-02 -3.791543543338775635e-01 -8.474189788103103638e-02 -7.323490455746650696e-03 -2.211557328701019287e-01 1.846138238906860352e-01 3.854859620332717896e-02 -1.330937892198562622e-01 3.540160541888326406e-04 2.815658748149871826e-01 4.218924045562744141e-01 -1.034034714102745056e-01 2.844801843166351318e-01 -1.698656231164932251e-01 1.232109218835830688e-01 -2.142956480383872986e-02 1.550071686506271362e-01 2.425400540232658386e-02 -1.665589362382888794e-01 -2.576898932456970215e-01 -2.153712213039398193e-01 5.293159559369087219e-02 1.146937441080808640e-02 -4.573340341448783875e-02
-1.072033867239952087e-01 -2.341184206306934357e-02 8.760242909193038940e-02 1.408628225326538086e-01 5.631342902779579163e-02 -1.161945164203643799e-01 5.190858151763677597e-03 3.695740103721618652e-01 3.052171133458614349e-02 -9.910433739423751831e-02 2.611541748046875000e-02 1.100875344127416611e-02 -9.930597990751266479e-02 3.010960854589939117e-02 -3.762795031070709229e-02 -5.408735573291778564e-02 -1.959923803806304932e-01 3.366753160953521729e-01 2.520297169685363770e-01 1.429204493761062622e-01 -6.539328396320343018e-02 -2.731275856494903564e-01 1.958226263523101807e-01 2.411892265081405640e-02 -7.516784220933914185e-02 1.636738628149032593e-01 -2.989540696144104004e-01 -5.094041228294372559e-01 -1.149711012840270996e-01 -7.356290519237518311e-02 -1.290656775236129761e-01 1.019194647669792175e-01
-2.473889440298080444e-01 -5.821779370307922363e-02 8.940174430608749390e-02 1.811310350894927979e-01 -2.186176329851150513e-01 -1.435640007257461548e-01 2.792261540889739990e-01 1.267222911119461060e-01 1.607877463102340698e-01 -1.960350126028060913e-01 4.704709351062774658e-01 1.559199243783950806e-01 -7.666018791496753693e-03 1.502457410097122192e-01 6.408164650201797485e-02 4.411558806896209717e-02 -2.459757775068283081e-01 2.223657220602035522e-01 2.314908206462860107e-01 5.723531916737556458e-02 3.185052573680877686e-01 7.621932774782180786e-02 -1.694933511316776276e-02 3.850108012557029724e-02 -1.403994709253311157e-01 1.844876110553741455e-01 -1.781494468450546265e-01 1.013486906886100769e-01 -5.346531048417091370e-02 -7.683441787958145142e-02 -2.030620351433753967e-02 1.130788400769233704e-01
5.964460596442222595e-02 1.514747291803359985e-01 3.698602318763732910e-01 6.233544275164604187e-02 1.312541067600250244e-01 -1.416935473680496216e-01 1.712943166494369507e-01 4.298469126224517822e-01 1.193349063396453857e-01 -6.423705816268920898e-02 1.348683238029479980e-01 3.887518867850303650e-02 -3.976795822381973267e-02 -1.349626481533050537e-01 2.973796986043453217e-02 -2.985356189310550690e-02 -1.732193976640701294e-01 -6.271299719810485840e-02 2.206898182630538940e-01 -3.398772180080413818e-01 1.461727321147918701e-01 -1.172522306442260742e-01 2.810266017913818359e-01 -3.368064761161804199e-01 5.017082206904888153e-03 -1.529950648546218872e-01 -3.157829120755195618e-02 -9.572496055625379086e-04 3.893100423738360405e-03 2.545371949672698975e-01 8.998168632388114929e-03 -8.220363408327102661e-02
-1.732088476419448853e-01 6.856934726238250732e-02 -5.399784818291664124e-02 1.562033891677856445e-01 -7.738067209720611572e-02 -2.313733398914337158e-01 5.081840977072715759e-02 3.174148797988891602e-01 2.390633821487426758e-01 -1.901229023933410645e-01 1.368923336267471313e-01 -2.313896864652633667e-01 -3.587579727172851562e-02 8.779402822256088257e-02 9.993111342191696167e-02 2.138545066118240356e-01 -7.654436677694320679e-02 1.097178459167480469e-01 4.884243905544281006e-01 -1.097433269023895264e-01 3.277426660060882568e-01 -8.313244208693504333e-03 -9.834886528551578522e-03 3.442220017313957214e-02 5.064951628446578979e-02 1.752471923828125000e-01 -1.111906208097934723e-02 -4.905547946691513062e-02 3.814030438661575317e-02 9.960450977087020874e-02 -8.511923998594284058e-02 -3.363614380359649658e-01
2.016672492027282715e-01 -6.305789574980735779e-03 3.951373100280761719e-01 -5.186346918344497681e-02 -3.585057333111763000e-02 -1.377710606902837753e-03 -1.582111567258834839e-01 1.975978463888168335e-01 -2.059649229049682617e-01 -4.238956570625305176e-01 3.477358818054199219e-02 3.435476869344711304e-02 1.274227537214756012e-02 1.128140836954116821e-01 -1.046771258115768433e-01 -8.513118326663970947e-02 -1.483733206987380981e-01 3.729565767571330070e-03 3.298677206039428711e-01 -3.432665765285491943e-01 -5.317393317818641663e-02 -2.361142933368682861e-01 9.322224557399749756e-02 -9.636022895574569702e-02 7.580780237913131714e-02 -7.954071462154388428e-02 -2.413204610347747803e-01 -2.743577584624290466e-02 -1.784579604864120483e-01 2.273828908801078796e-02 -5.237276852130889893e-02 2.193545401096343994e-01
-7.720464468002319336e-02 9.106793440878391266e-03 -8.389510959386825562e-02 2.997269332408905029e-01 1.938351429998874664e-02 -1.947525441646575928e-01 -4.107268527150154114e-02 1.740786619484424591e-02 3.391024470329284668e-01 -2.792978584766387939e-01 1.539441198110580444e-01 -1.723402142524719238e-01 -2.645870856940746307e-02 3.315487504005432129e-02 -1.929481700062751770e-02 1.324580311775207520e-01 -2.218220978975296021e-01 2.676007151603698730e-01 9.249474108219146729e-02 -2.847582101821899414e-01 3.537900149822235107e-01 -1.375415474176406860e-01 8.027891069650650024e-02 1.073256582021713257e-01 2.117840200662612915e-02 1.942269355058670044e-01 -5.784650892019271851e-02 -2.643945515155792236e-01 -3.721127286553382874e-02 3.152151107788085938e-01 1.917857490479946136e-02 -7.503770291805267334e-02
5.475075170397758484e-02 1.662793904542922974e-01 2.701239585876464844e-01 -5.323236808180809021e-02 -1.333463340997695923e-01 -9.115792065858840942e-02 2.327028661966323853e-01 9.656990319490432739e-02 2.953713834285736084e-01 -2.416277825832366943e-01 2.748092710971832275e-01 7.287053763866424561e-02 9.065993130207061768e-03 2.602245509624481201e-01 -7.440187782049179077e-02 -8.078124374151229858e-02 1.490443348884582520e-01 6.802660971879959106e-02 4.064007401466369629e-01 -1.777419000864028931e-01 2.139389812946319580e-01 -6.584004312753677368e-02 -1.570010334253311157e-01 3.189247250556945801e-01 -6.888119876384735107e-02 -1.002707928419113159e-01 -1.337921470403671265e-01 9.345667809247970581e-02 -9.552905708551406860e-02 7.231698185205459595e-02 -1.883217096328735352e-01 -7.968642562627792358e-02
-5.797368939965963364e-04 5.040084570646286011e-02 1.412013918161392212e-01 -1.806357055902481079e-01 3.883050754666328430e-02 -6.507992744445800781e-02 -1.400989890098571777e-01 2.932406365871429443e-01 1.445950269699096680e-01 -2.708961665630340576e-01 1.317273080348968506e-01 1.050345301628112793e-01 -2.092289179563522339e-01 2.118212133646011353e-01 -1.860911101102828979e-01 -1.848073303699493408e-01 -1.114718765020370483e-01 6.314633786678314209e-02 2.041919082403182983e-01 -1.835023611783981323e-02 1.268966495990753174e-01 -2.531518042087554932e-01 3.270880579948425293e-01 3.330037463456392288e-03 2.062623500823974609e-01 1.324856877326965332e-01 -1.321038007736206055e-01 -2.804591059684753418e-01 2.290297001600265503e-01 2.185526788234710693e-01 -2.132253348827362061e-01 7.684297859668731689e-02
-1.834724843502044678e-01 -7.427593320608139038e-02 1.284624189138412476e-01 -1.506883054971694946e-01 -2.421365082263946533e-01 1.193863712251186371e-02 1.990632265806198120e-01 1.088398918509483337e-01 2.519369721412658691e-01 -1.151044368743896484e-01 3.920666873455047607e-01 -5.068993940949440002e-02 -6.333765387535095215e-02 2.431437224149703979e-01 5.882646143436431885e-02 -2.089957147836685181e-01 -2.700035870075225830e-01 8.979268372058868408e-02 3.369576036930084229e-01 -5.640765652060508728e-02 2.310492843389511108e-01 -6.146176531910896301e-02 -1.717965602874755859e-01 2.933496981859207153e-02 -4.982599988579750061e-03 3.031508326530456543e-01 -1.351667493581771851e-01 2.024880051612854004e-01 1.252384632825851440e-01 1.716733723878860474e-02 -1.252481043338775635e-01 -1.711044460535049438e-03
-3.597368896007537842e-01 6.371105462312698364e-02 8.111266791820526123e-02 -9.678649902343750000e-02 -1.349400449544191360e-02 -6.394001096487045288e-02 6.870214641094207764e-02 3.835164010524749756e-01 1.073777079582214355e-01 -1.613674312829971313e-01 5.658187344670295715e-02 -1.227124482393264771e-01 -2.432394772768020630e-01 2.005342692136764526e-01 1.790248006582260132e-01 1.874848827719688416e-02 -1.508853882551193237e-01 -3.034459613263607025e-02 3.988067507743835449e-01 1.542201191186904907e-01 -1.876062303781509399e-01 -9.810311347246170044e-02 -6.946235895156860352e-02 8.665970712900161743e-02 -2.637852430343627930e-01 1.720674149692058563e-02 -1.415182352066040039e-01 -1.969344168901443481e-01 3.096010163426399231e-02 -5.970033630728721619e-02 3.263697028160095215e-01 5.912400037050247192e-02
-2.494882494211196899e-01 3.747199103236198425e-02 7.460241764783859253e-02 -1.393588036298751831e-01 -4.604705795645713806e-02 -7.076324522495269775e-02 1.017531976103782654e-01 1.669986993074417114e-01 2.920712232589721680e-01 -2.866818942129611969e-02 2.728100419044494629e-01 -3.484532237052917480e-01 6.515388190746307373e-02 3.742021620273590088e-01 1.812495440244674683e-01 -5.917973816394805908e-02 -2.847482860088348389e-01 2.965519428253173828e-01 1.660476475954055786e-01 -1.224204674363136292e-01 -6.817563902586698532e-03 4.619602859020233154e-02 -2.307698428630828857e-01 9.486771374940872192e-02 1.765067279338836670e-01 1.988669931888580322e-01 -9.535377472639083862e-02 -1.427733302116394043e-01 -2.811324596405029297e-02 1.500896513462066650e-01 -2.166760340332984924e-02 5.841469019651412964e-02
2.085296064615249634e-01 2.485587596893310547e-01 3.130319118499755859e-01 -3.019149601459503174e-01 1.208479255437850952e-01 1.136760264635086060e-01 1.742160916328430176e-01 2.820473015308380127e-01 2.404977381229400635e-01 -2.805688381195068359e-01 1.807731343433260918e-03 -6.220396980643272400e-02 -6.833335757255554199e-02 9.774750471115112305e-02 8.403856307268142700e-02 2.110059112310409546e-01 -1.894334703683853149e-02 1.898206323385238647e-01 1.887480467557907104e-01 -3.028568923473358154e-01 -8.830190449953079224e-02 -1.240956634283065796e-01 6.553225219249725342e-02 -1.780418306589126587e-02 -1.626981608569622040e-02 1.865536868572235107e-01 -4.694540798664093018e-02 -1.091526225209236145e-01 3.288053274154663086e-01 -4.563164710998535156e-02 1.044117361307144165e-01 9.694096632301807404e-03
2.019640803337097168e-01 -2.109720110893249512e-01 6.270903348922729492e-02 6.879302114248275757e-02 -1.376745104789733887e-01 -1.106257736682891846e-01 2.781265377998352051e-01 1.991458088159561157e-01 -8.063517510890960693e-02 -2.182680368423461914e-01 3.509059548377990723e-02 -6.853325664997100830e-02 -2.715471573173999786e-02 1.968588083982467651e-01 -5.283560603857040405e-03 -2.899871673434972763e-03 -1.243025809526443481e-01 3.394533991813659668e-01 4.453425109386444092e-01 -2.253111451864242554e-01 6.179970875382423401e-02 -8.700053393840789795e-02 -1.481326296925544739e-02 -1.023920774459838867e-01 2.501435279846191406e-01 -8.982370793819427490e-02 -3.377659991383552551e-02 -1.052961591631174088e-02 -8.110105246305465698e-02 8.064097911119461060e-02 2.551631927490234375e-01 3.260144889354705811e-01
-2.705208584666252136e-02 1.039670258760452271e-01 1.000082027167081833e-02 2.033199667930603027e-01 -1.257995963096618652e-01 1.135504543781280518e-01 7.345598191022872925e-02 1.426396369934082031e-01 7.407534867525100708e-02 -3.991152644157409668e-01 7.929325103759765625e-02 -7.399434596300125122e-02 4.728046432137489319e-02 2.344742566347122192e-01 -9.691247344017028809e-02 1.586164534091949463e-02 -1.840251535177230835e-01 3.891630768775939941e-01 2.309777885675430298e-01 -2.294593602418899536e-01 2.796436846256256104e-01 -1.777990907430648804e-01 -1.032833307981491089e-01 1.105142384767532349e-01 -5.782101303339004517e-02 1.444008797407150269e-01 1.438396424055099487e-01 -2.217880636453628540e-01 9.882905334234237671e-02 2.783026397228240967e-01 5.273517966270446777e-02 -2.026680409908294678e-01
-2.936735749244689941e-02 1.039781048893928528e-01 2.816186249256134033e-01 2.361736744642257690e-01 -1.100767329335212708e-01 -5.306660011410713196e-02 -3.258557245135307312e-02 3.080793321132659912e-01 6.935799866914749146e-02 -8.988720923662185669e-02 2.732105255126953125e-01 7.614541053771972656e-02 1.811514422297477722e-02 1.603965312242507935e-01 -1.012575551867485046e-01 2.234864681959152222e-01 -2.286160886287689209e-01 1.948438733816146851e-01 3.124009966850280762e-01 -6.695869565010070801e-02 3.174492418766021729e-01 -2.525683939456939697e-01 -1.183174178004264832e-01 1.327583007514476776e-02 -1.069713234901428223e-01 1.294774413108825684e-01 -2.947371685877442360e-03 -1.367876976728439331e-01 1.908130794763565063e-01 1.677526384592056274e-01 -2.126944810152053833e-02 -2.824313938617706299e-01
8.446423336863517761e-03 6.530885398387908936e-02 3.360180854797363281e-01 -5.579134449362754822e-02 -1.514088809490203857e-01 4.323079809546470642e-02 1.220768243074417114e-01 2.424782812595367432e-01 1.639174371957778931e-01 -3.884146213531494141e-01 2.269878983497619629e-01 2.617762796580791473e-02 -7.887827232480049133e-03 3.128539323806762695e-01 -3.875748813152313232e-02 -7.058347761631011963e-02 1.468136906623840332e-01 2.288357540965080261e-02 3.048891723155975342e-01 -1.290019303560256958e-01 9.347217530012130737e-02 -1.679046899080276489e-01 -1.913614124059677124e-01 3.910738229751586914e-01 1.127404496073722839e-01 -1.150244772434234619e-01 -9.307326376438140869e-02 4.952995479106903076e-02 -1.855636090040206909e-01 4.473516345024108887e-02 -1.193525716662406921e-01 2.970418147742748260e-02
-1.318192929029464722e-01 1.281782835721969604e-01 1.881193183362483978e-02 8.416807651519775391e-02 -1.896159723401069641e-02 -2.577188014984130859e-01 -3.592911362648010254e-02 2.859739586710929871e-02 1.912776380777359009e-01 -3.616633117198944092e-01 3.677856326103210449e-01 9.191553294658660889e-02 5.719739198684692383e-02 1.717954128980636597e-01 1.050178855657577515e-01 -2.304038852453231812e-01 -1.209633871912956238e-01 6.826812773942947388e-02 3.538095653057098389e-01 -3.728266656398773193e-01 7.155594974756240845e-02 -1.975717991590499878e-01 -1.003160476684570312e-01 2.443091422319412231e-01 1.535317599773406982e-01 -1.896714046597480774e-02 -1.332831569015979767e-02 -1.575329005718231201e-01 -7.196878641843795776e-02 -9.602290391921997070e-02 -1.102205589413642883e-01 -9.493873268365859985e-02
3.394089639186859131e-02 1.461784988641738892e-01 3.539531826972961426e-01 -8.213513344526290894e-02 -5.753307417035102844e-02 -3.884167596697807312e-02 3.201752603054046631e-01 7.013595104217529297e-02 2.234771698713302612e-01 -2.078971117734909058e-01 2.234937101602554321e-01 1.029396727681159973e-01 -2.074976218864321709e-03 3.078711330890655518e-01 -6.357997655868530273e-02 -9.947038441896438599e-02 1.852801144123077393e-01 3.216200321912765503e-02 4.545006155967712402e-01 -1.455456018447875977e-01 1.273525655269622803e-01 -8.457720279693603516e-02 -1.447134315967559814e-01 2.365270704030990601e-01 -3.873519133776426315e-03 -1.610726416110992432e-01 -1.585089862346649170e-01 1.203050017356872559e-01 -1.335667818784713745e-01 9.048647433519363403e-02 -8.449724316596984863e-02 -9.308050572872161865e-02
-3.694303333759307861e-02 -1.501748114824295044e-01 1.092471927404403687e-01 2.073735147714614868e-01 -3.691378831863403320e-01 -1.261246204376220703e-01 -1.449808329343795776e-01 2.764828503131866455e-01 -6.634583231061697006e-03 -2.077946960926055908e-01 1.399864107370376587e-01 -2.375995274633169174e-03 -1.053188219666481018e-01 -2.293491177260875702e-02 -2.899683080613613129e-02 5.695751309394836426e-02 3.115817904472351074e-03 2.527435719966888428e-01 5.675951242446899414e-01 -7.290239632129669189e-02 2.187410145998001099e-01 5.325706675648689270e-02 1.250181496143341064e-01 3.818861395120620728e-02 -2.854975461959838867e-01 -9.819901734590530396e-02 -1.227219104766845703e-01 9.459973126649856567e-02 -1.043611019849777222e-01 -8.536842465400695801e-02 -2.213338576257228851e-02 3.687744494527578354e-03
1.173610016703605652e-01 6.058795005083084106e-02 1.560249030590057373e-01 -1.449932456016540527e-01 7.600250840187072754e-02 -1.431833803653717041e-01 2.365672402083873749e-02 1.083107441663742065e-01 -8.260414004325866699e-02 -2.328564375638961792e-01 1.015534102916717529e-01 -4.635893180966377258e-02 8.595066517591476440e-02 2.946438789367675781e-01 -8.718029409646987915e-02 -1.920562535524368286e-01 5.971394944936037064e-03 8.627162128686904907e-02 4.177854359149932861e-01 -2.856593430042266846e-01 1.187811642885208130e-01 -1.969964057207107544e-02 -6.017333269119262695e-02 3.813701272010803223e-01 -6.215437501668930054e-02 -1.667588353157043457e-01 -1.293655186891555786e-01 -2.394464015960693359e-01 -3.407244384288787842e-01 1.594493538141250610e-02 -1.865956634283065796e-01 -4.828153178095817566e-02
6.452805548906326294e-02 1.135111004114151001e-01 1.332589238882064819e-01 -2.238484472036361694e-01 2.730872109532356262e-02 4.142378270626068115e-02 -7.645804435014724731e-02 2.052562832832336426e-01 2.106371223926544189e-01 -3.341062068939208984e-01 1.304599046707153320e-01 5.273341666907072067e-03 -1.305435691028833389e-02 1.638963967561721802e-01 -5.778142064809799194e-02 -1.921271085739135742e-01 -7.230836781673133373e-04 6.712501496076583862e-02 4.100404679775238037e-01 -2.061911672353744507e-01 1.939316391944885254e-01 1.705799251794815063e-01 -1.420195847749710083e-01 2.897905707359313965e-01 -7.855082303285598755e-02 -6.009151786565780640e-02 -2.260192781686782837e-01 -7.758880406618118286e-02 -3.850699961185455322e-01 -5.581430718302726746e-02 -1.413700878620147705e-01 -6.802474614232778549e-03
8.252388983964920044e-02 2.123246490955352783e-01 2.983658015727996826e-01 -3.341936692595481873e-02 -3.636356443166732788e-02 1.680648326873779297e-02 8.364643901586532593e-02 3.693210184574127197e-01 2.165544033050537109e-01 -2.178481817245483398e-01 1.668808013200759888e-01 -1.857278198003768921e-01 7.662336528301239014e-02 1.874421387910842896e-01 3.614830374717712402e-01 -3.529140055179595947e-01 -7.846294343471527100e-02 4.588675871491432190e-02 1.471431553363800049e-01 -9.530792385339736938e-02 1.582001894712448120e-01 1.058662775903940201e-02 3.210242837667465210e-02 1.221264153718948364e-01 2.089855968952178955e-01 8.581609278917312622e-02 -1.924059391021728516e-01 -7.852957397699356079e-02 -2.412893064320087433e-02 -4.970812425017356873e-02 -2.781477868556976318e-01 -7.294441014528274536e-02
7.244415581226348877e-02 -3.749318420886993408e-02 -1.533276438713073730e-01 -6.193266436457633972e-02 -7.916519790887832642e-02 3.443756699562072754e-02 -8.931611478328704834e-02 4.229827523231506348e-01 -4.512351471930742264e-03 -3.900002539157867432e-01 1.774710714817047119e-01 6.762723624706268311e-02 -3.968485444784164429e-02 8.879818022251129150e-02 6.587190087884664536e-03 -5.541151016950607300e-02 1.105127707123756409e-01 1.414669007062911987e-01 5.575866699218750000e-01 1.089931651949882507e-01 -2.288999594748020172e-02 -6.545265763998031616e-02 -1.514251828193664551e-01 -2.952542155981063843e-02 1.726887822151184082e-01 4.245965927839279175e-02 -1.415987163782119751e-01 -2.598445415496826172e-01 -1.049905493855476379e-01 -4.425668343901634216e-02 1.977098435163497925e-01 1.265312284231185913e-01
7.952910661697387695e-02 9.114112704992294312e-02 -7.517904159612953663e-04 -1.450893003493547440e-03 1.636420786380767822e-01 -2.316721528768539429e-01 4.691304638981819153e-02 3.766773641109466553e-02 2.395817041397094727e-01 -1.597249954938888550e-01 3.454172015190124512e-01 -1.551493108272552490e-01 1.329516805708408356e-02 2.444408088922500610e-01 3.818841651082038879e-02 -2.439357340335845947e-01 5.884242244064807892e-03 1.466462016105651855e-01 2.492246031761169434e-01 -9.860495477914810181e-02 1.303523033857345581e-01 -4.560426771640777588e-01 -3.240256011486053467e-02 2.586694061756134033e-01 -1.606153547763824463e-01 1.558456122875213623e-01 -1.214480772614479065e-01 -3.874598816037178040e-02 1.114096521632745862e-04 -3.195971623063087463e-02 -3.061276674270629883e-01 -8.206618577241897583e-02
-9.606490284204483032e-02 1.020560413599014282e-01 2.768773436546325684e-01 2.275209128856658936e-01 -1.497610751539468765e-02 -1.429834812879562378e-01 -2.000707201659679413e-02 3.508555591106414795e-01 1.654909104108810425e-01 -8.442312479019165039e-02 1.276610642671585083e-01 -9.658904373645782471e-02 5.650601536035537720e-02 2.210698723793029785e-01 -6.101141124963760376e-02 2.020520716905593872e-01 -2.220965325832366943e-01 2.416766583919525146e-01 2.616609334945678711e-01 -5.094434693455696106e-02 2.846964299678802490e-01 -1.215685531497001648e-01 -3.563416749238967896e-02 -1.314819697290658951e-02 -6.868283450603485107e-02 2.671634554862976074e-01 2.500633522868156433e-02 -1.664609313011169434e-01 1.689653843641281128e-01 2.223067730665206909e-01 -6.489287316799163818e-02 -2.972013354301452637e-01
-1.969469338655471802e-02 2.198877781629562378e-01 1.617104187607765198e-02 -5.562048405408859253e-02 3.028996288776397705e-03 -3.151592016220092773e-01 -1.499187946319580078e-01 7.873702049255371094e-02 -1.029794220812618732e-03 -1.976311653852462769e-01 3.734970986843109131e-01 8.355877548456192017e-02 -8.996155858039855957e-02 -3.754314407706260681e-02 3.829787299036979675e-02 -1.631248742341995239e-01 -1.469730287790298462e-01 2.635129168629646301e-02 4.087208509445190430e-01 -3.024751543998718262e-01 8.437854796648025513e-02 -1.188451722264289856e-01 -2.970030605792999268e-01 1.979734748601913452e-01 1.523393541574478149e-01 -7.765189558267593384e-02 -1.778635531663894653e-01 -3.010703325271606445e-01 6.359986960887908936e-02 -1.025204733014106750e-01 3.321962058544158936e-02 -1.066875271499156952e-02
-4.098986089229583740e-02 -5.922931432723999023e-02 8.149897307157516479e-02 1.157406643033027649e-01 -1.852231025695800781e-01 -6.551726162433624268e-02 7.510066777467727661e-02 2.715308070182800293e-01 2.780011594295501709e-01 -2.317143678665161133e-01 2.692685127258300781e-01 1.658287793397903442e-01 -5.716558918356895447e-02 2.324610389769077301e-02 -1.167903840541839600e-01 3.120277523994445801e-01 -1.925089806318283081e-01 1.855622828006744385e-01 2.661286890506744385e-01 -1.562125980854034424e-01 2.636398673057556152e-01 -1.778508871793746948e-01 -5.747736245393753052e-02 2.733393609523773193e-01 -1.732766479253768921e-01 2.611559629440307617e-01 -5.050877109169960022e-02 -2.017185539007186890e-01 1.237597167491912842e-01 4.691130947321653366e-03 -8.837390691041946411e-02 -2.284709364175796509e-02
-7.553377747535705566e-02 -9.293989092111587524e-02 1.672422587871551514e-01 1.087407171726226807e-01 -1.708276271820068359e-01 -3.813720643520355225e-01 -1.481988746672868729e-02 1.413710713386535645e-01 -5.057307332754135132e-02 -5.866590887308120728e-02 3.115845024585723877e-01 -1.290125027298927307e-02 4.635307937860488892e-02 7.642836868762969971e-02 -3.891457319259643555e-01 2.769824303686618805e-02 -8.278137445449829102e-02 -2.513624355196952820e-02 4.566726088523864746e-01 -2.142235338687896729e-01 6.892122328281402588e-02 -2.227935194969177246e-02 -3.845833614468574524e-02 2.455131523311138153e-02 -1.211919542402029037e-02 7.418019324541091919e-02 -2.265069484710693359e-01 -7.896092534065246582e-02 -3.266870081424713135e-01 7.587905228137969971e-02 -6.858651340007781982e-02 1.948276460170745850e-01
-1.492384821176528931e-01 3.532971814274787903e-02 1.390212476253509521e-01 4.176678135991096497e-02 -1.917957514524459839e-01 3.406825289130210876e-02 6.736098229885101318e-02 2.200639992952346802e-01 8.686017245054244995e-02 -2.289611846208572388e-01 3.576734066009521484e-01 -8.876392990350723267e-02 -1.418916881084442139e-01 2.673940658569335938e-01 -6.434424780309200287e-03 1.111964434385299683e-01 -2.215309590101242065e-01 1.399160176515579224e-01 2.162295728921890259e-01 3.953512758016586304e-02 3.538441658020019531e-01 8.658102899789810181e-02 9.307751804590225220e-02 1.959955543279647827e-01 -2.633724808692932129e-01 2.030629962682723999e-01 -2.248843610286712646e-01 2.714224755764007568e-01 5.955524370074272156e-02 -7.259982079267501831e-02 -3.141248971223831177e-02 1.525871902704238892e-01
2.976992428302764893e-01 -1.262770295143127441e-01 2.631633915007114410e-02 -1.259112060070037842e-01 -5.199914798140525818e-02 8.587344735860824585e-02 2.452945560216903687e-01 2.398202270269393921e-01 1.418393570929765701e-02 -3.336326479911804199e-01 4.049837291240692139e-01 -1.118501871824264526e-01 1.033148029819130898e-03 2.148760855197906494e-01 -1.858999729156494141e-01 -9.026373922824859619e-02 3.997701779007911682e-02 1.740009039640426636e-01 2.013277411460876465e-01 -3.558097481727600098e-01 1.107165142893791199e-01 -3.849094500765204430e-03 4.642563313245773315e-02 1.595499366521835327e-01 1.252744495868682861e-01 3.790527582168579102e-02 -6.267996877431869507e-02 -1.075875461101531982e-01 -1.820825040340423584e-01 -2.032439410686492920e-02 -2.490204125642776489e-01 -8.428140729665756226e-02
1.745821535587310791e-01 9.334172308444976807e-02 4.213044047355651855e-02 -2.665926814079284668e-01 1.429227739572525024e-01 -5.118960142135620117e-02 -1.252213865518569946e-01 2.332235574722290039e-01 1.192003488540649414e-01 -5.646848678588867188e-01 6.622806936502456665e-02 -2.998393774032592773e-01 -4.777707904577255249e-02 -7.786832749843597412e-03 -7.732714712619781494e-02 -3.276506066322326660e-02 2.781425416469573975e-01 9.771529585123062134e-02 3.118635714054107666e-01 5.378958303481340408e-03 1.806876361370086670e-01 -8.954118192195892334e-02 6.097694486379623413e-02 -3.768827021121978760e-02 1.696907430887222290e-01 7.611002773046493530e-02 -1.896015405654907227e-01 -1.038690134882926941e-01 -9.383940696716308594e-02 7.805857062339782715e-02 -1.410387605428695679e-01 -1.093502119183540344e-01
6.243927776813507080e-02 -2.474955767393112183e-01 3.702700883150100708e-02 4.441967979073524475e-02 -2.106036543846130371e-01 -4.293770529329776764e-03 -3.530885279178619385e-02 6.790865957736968994e-02 1.055368334054946899e-01 -2.552853226661682129e-01 -1.232663169503211975e-02 -1.071073636412620544e-01 -3.444538116455078125e-01 2.144040539860725403e-02 2.454807758331298828e-01 9.943935275077819824e-02 3.676758706569671631e-02 3.289073407649993896e-01 4.244839549064636230e-01 -2.232199609279632568e-01 2.747924029827117920e-01 -2.217484824359416962e-02 2.929765880107879639e-01 1.134331151843070984e-01 -2.873753197491168976e-02 1.444230973720550537e-01 -2.273771166801452637e-01 -3.563392534852027893e-02 1.317599229514598846e-02 1.759439706802368164e-02 -1.199983954429626465e-01 1.718648150563240051e-02
-1.303521543741226196e-01 -2.566281855106353760e-01 3.083909451961517334e-01 -8.523649722337722778e-02 1.048581581562757492e-02 3.980796039104461670e-02 1.774212270975112915e-01 3.056922554969787598e-01 1.214248035103082657e-02 -1.378397643566131592e-01 4.141796380281448364e-02 6.986345350742340088e-02 -1.949540376663208008e-01 9.553862363100051880e-02 -2.145867049694061279e-01 -3.325564563274383545e-01 -7.405273616313934326e-02 3.786449134349822998e-01 2.687150239944458008e-02 -1.382839977741241455e-01 1.685453504323959351e-01 -2.085125744342803955e-01 1.334608346223831177e-01 -8.386784046888351440e-02 -2.701810002326965332e-02 8.236460387706756592e-02 -1.593075692653656006e-01 -2.134345918893814087e-01 -3.242494165897369385e-01 -3.172834590077400208e-02 -1.431981567293405533e-02 -9.171874821186065674e-02
-2.936787344515323639e-02 1.424930095672607422e-01 2.877403795719146729e-02 1.148373931646347046e-01 -1.976262032985687256e-02 -1.234812289476394653e-01 -4.801033437252044678e-02 5.195083096623420715e-02 1.259097903966903687e-01 -4.039425551891326904e-01 5.475729107856750488e-01 9.807041287422180176e-02 -4.563583992421627045e-03 1.353874504566192627e-01 4.134749248623847961e-02 -5.785651504993438721e-02 -1.662596166133880615e-01 2.509565092623233795e-03 3.474798500537872314e-01 -2.618188858032226562e-01 7.974978536367416382e-02 -1.618862748146057129e-01 -3.247056156396865845e-02 2.764128744602203369e-01 6.492780894041061401e-02 1.989178126677870750e-03 -1.170070469379425049e-01 -6.868998706340789795e-02 4.784593358635902405e-02 -1.782910674810409546e-01 -1.178618445992469788e-01 -1.863571256399154663e-01
-2.204379066824913025e-02 -7.435258477926254272e-02 4.085584878921508789e-01 -8.441075682640075684e-02 3.204367160797119141e-01 -3.890685737133026123e-02 1.991461813449859619e-01 3.783702552318572998e-01 -1.188389733433723450e-01 -2.861084043979644775e-01 -6.633395329117774963e-03 1.347707808017730713e-01 5.666269920766353607e-03 6.465947628021240234e-02 2.054851651191711426e-01 1.610884517431259155e-01 -4.031730070710182190e-02 9.043975174427032471e-02 3.976290524005889893e-01 -1.673195511102676392e-01 -1.812821179628372192e-01 -1.279171109199523926e-01 9.365877136588096619e-03 -1.216834187507629395e-01 -2.031251192092895508e-01 1.179478764533996582e-01 -2.104727178812026978e-02 -1.187309026718139648e-01 -1.000423133373260498e-01 1.153427734971046448e-02 8.025695383548736572e-02 -5.006170831620693207e-03
-1.561779994517564774e-02 -7.345468550920486450e-02 7.241036742925643921e-03 3.623446822166442871e-02 -9.197493642568588257e-02 -1.806524395942687988e-01 -1.361284404993057251e-01 2.781676948070526123e-01 1.031698435544967651e-01 -3.721801042556762695e-01 -6.856680661439895630e-02 -7.021079771220684052e-03 -1.841521449387073517e-02 3.666964173316955566e-01 -2.222525775432586670e-01 -6.406503915786743164e-02 6.744706630706787109e-02 5.226062238216400146e-02 3.378847241401672363e-01 -4.560333117842674255e-02 1.046451833099126816e-02 -3.293704390525817871e-01 2.318803817033767700e-01 8.182103931903839111e-02 1.899764835834503174e-01 1.014594212174415588e-01 -3.066384494304656982e-01 -1.543212831020355225e-01 1.326439082622528076e-01 8.652544021606445312e-02 -2.946256846189498901e-02 1.761062890291213989e-01
1.600803285837173462e-01 2.333410829305648804e-01 4.412440210580825806e-02 -1.530466675758361816e-01 -1.509182620793581009e-02 -7.998668402433395386e-02 2.016479223966598511e-01 -1.127789989113807678e-01 2.811033092439174652e-02 -4.818595647811889648e-01 2.108572423458099365e-01 1.141293123364448547e-01 -4.439649730920791626e-02 8.727490156888961792e-02 -1.263137012720108032e-01 -2.588992752134799957e-02 5.194632709026336670e-02 1.322308033704757690e-01 2.857078909873962402e-01 5.266626179218292236e-02 3.072338104248046875e-01 -1.176251322031021118e-01 -1.909246891736984253e-01 2.595258951187133789e-01 4.290813207626342773e-02 1.754854768514633179e-01 1.157441269606351852e-02 -2.554977536201477051e-01 -2.678141593933105469e-01 -1.296254545450210571e-01 -3.058269247412681580e-02 -1.172124221920967102e-01
-1.005665436387062073e-01 -1.041290257126092911e-02 2.177840024232864380e-01 2.484881132841110229e-01 -4.522071406245231628e-02 -1.280080974102020264e-01 -3.046539612114429474e-03 2.799276709556579590e-01 9.606344252824783325e-02 -2.987106144428253174e-02 2.654690742492675781e-01 -7.334683835506439209e-02 -2.335759624838829041e-02 2.619844973087310791e-01 2.129167132079601288e-02 2.450560778379440308e-01 -1.434475183486938477e-01 1.839476674795150757e-01 3.678446710109710693e-01 -4.769542068243026733e-02 3.234904110431671143e-01 -7.640620321035385132e-02 -4.147472232580184937e-02 1.628104038536548615e-02 -1.020399257540702820e-01 1.685045957565307617e-01 -1.203795429319143295e-02 -2.410022318363189697e-01 1.597369313240051270e-01 2.225838154554367065e-01 2.919937111437320709e-02 -3.012109994888305664e-01
-8.835735917091369629e-02 9.440030902624130249e-02 7.233051210641860962e-02 -2.084555476903915405e-01 -1.818305402994155884e-01 -8.782715350389480591e-02 1.462437361478805542e-01 6.004809588193893433e-02 1.078077778220176697e-01 -1.637430042028427124e-01 4.651240110397338867e-01 5.250152200460433960e-02 -1.084236204624176025e-01 1.155465096235275269e-01 -1.496550589799880981e-01 -1.981933265924453735e-01 -5.002192407846450806e-02 4.362445324659347534e-02 3.366845548152923584e-01 -2.920291721820831299e-01 1.505742371082305908e-01 -7.740084081888198853e-02 -1.072622165083885193e-01 2.750566899776458740e-01 1.031333506107330322e-01 1.697105467319488525e-01 -4.157802835106849670e-02 -1.495615243911743164e-01 9.995699673891067505e-02 -2.329524755477905273e-01 8.876021020114421844e-03 -2.788762152194976807e-01
5.244479700922966003e-02 -8.222479373216629028e-02 7.358784228563308716e-02 2.232920080423355103e-01 8.078669756650924683e-02 -1.752713322639465332e-01 4.200725629925727844e-02 3.477219939231872559e-01 1.384768486022949219e-01 -2.663374543190002441e-01 7.467669248580932617e-02 -6.711289286613464355e-02 -1.477914899587631226e-01 1.337843667715787888e-02 -3.182027116417884827e-02 4.678068682551383972e-02 -9.649891406297683716e-02 3.242816329002380371e-01 1.896343976259231567e-01 6.514927744865417480e-02 -1.641281545162200928e-01 -1.938936263322830200e-01 3.392030298709869385e-02 -1.406212300062179565e-01 -1.877545118331909180e-01 2.717424631118774414e-01 -3.866912424564361572e-01 -3.440507650375366211e-01 -1.728535145521163940e-01 -1.782638952136039734e-02 4.989244788885116577e-02 7.862169295549392700e-03
-2.609981894493103027e-01 -1.701661497354507446e-01 1.446443945169448853e-01 -2.085266560316085815e-01 6.849057972431182861e-02 1.074032038450241089e-01 -1.371096372604370117e-01 3.338794708251953125e-01 2.815055251121520996e-01 -1.957436352968215942e-01 7.536007463932037354e-02 -8.946794271469116211e-02 -2.227923125028610229e-01 2.576458752155303955e-01 1.122804880142211914e-01 6.175804510712623596e-02 -1.256301850080490112e-01 -8.065931615419685841e-04 2.045717239379882812e-01 -1.274270862340927124e-01 -1.064358651638031006e-02 1.168213486671447754e-01 -7.780405879020690918e-02 -2.014712430536746979e-02 -1.351513415575027466e-01 2.461204826831817627e-01 -3.663801848888397217e-01 -1.714402437210083008e-01 1.261548548936843872e-01 7.224021852016448975e-02 2.405985593795776367e-01 1.129349768161773682e-01
-7.671644445508718491e-03 2.314750403165817261e-01 2.170442342758178711e-01 -1.199323460459709167e-01 -2.020526379346847534e-01 -1.054208353161811829e-01 2.647561430931091309e-01 1.356580853462219238e-01 2.478582710027694702e-01 -2.971189916133880615e-01 2.252463549375534058e-01 -2.555679902434349060e-02 1.180539131164550781e-01 2.103352248668670654e-01 -7.758412510156631470e-02 -1.744709014892578125e-01 1.639975011348724365e-01 7.704164087772369385e-02 3.538866043090820312e-01 -1.340920627117156982e-01 7.061552256345748901e-02 -1.215347349643707275e-01 -1.191115379333496094e-01 2.476260364055633545e-01 -1.144678071141242981e-01 -1.083751171827316284e-01 -1.624470353126525879e-01 1.447457671165466309e-01 -2.081406861543655396e-01 1.185928210616111755e-01 -3.969141468405723572e-02 -2.150119394063949585e-01
1.086805015802383423e-01 -2.390084117650985718e-01 3.450603485107421875e-01 -1.159151569008827209e-01 -9.062500298023223877e-02 -1.326217688620090485e-02 2.777029573917388916e-01 1.750800162553787231e-01 -1.454980764538049698e-02 -4.011949002742767334e-01 1.258472204208374023e-01 3.404372185468673706e-02 2.961483597755432129e-02 7.384167611598968506e-02 3.725916147232055664e-02 -1.372876316308975220e-01 -9.341475367546081543e-02 1.188942193984985352e-01 3.583909869194030762e-01 8.394653350114822388e-02 3.609329760074615479e-01 8.852637559175491333e-02 5.021231621503829956e-02 -2.221539989113807678e-02 1.281365454196929932e-01 6.361662596464157104e-02 1.269094049930572510e-01 -1.489434391260147095e-01 -2.035334706306457520e-01 -2.225182801485061646e-01 -7.621646672487258911e-02 -1.506173312664031982e-01
1.811517961323261261e-02 -3.500250726938247681e-02 1.705958396196365356e-01 1.534707695245742798e-01 -1.306993067264556885e-01 -9.155559539794921875e-02 -3.483131527900695801e-02 3.107109069824218750e-01 1.775308325886726379e-02 -1.664018034934997559e-01 2.378420382738113403e-01 -4.325092956423759460e-02 4.503029957413673401e-02 1.870255917310714722e-01 1.506316661834716797e-02 2.736146152019500732e-01 -1.959516406059265137e-01 2.752958834171295166e-01 2.686671018600463867e-01 -1.738558113574981689e-01 2.733744382858276367e-01 -9.412436932325363159e-02 -1.177687048912048340e-01 -3.789413720369338989e-03 -8.726603537797927856e-02 1.989584118127822876e-01 -4.826701804995536804e-02 -2.274348437786102295e-01 9.095353633165359497e-02 1.798975467681884766e-01 -6.411550566554069519e-03 -4.099105000495910645e-01
1.280516982078552246e-01 -6.882572919130325317e-02 1.271212846040725708e-01 3.588590323925018311e-01 2.276798151433467865e-02 -8.015037328004837036e-02 -1.525843422859907150e-02 2.257132977247238159e-01 1.562489718198776245e-01 -2.607468068599700928e-01 3.989671915769577026e-02 3.152357786893844604e-02 -1.087588369846343994e-01 -1.174972429871559143e-01 -1.628949493169784546e-01 1.434976141899824142e-02 -2.279785573482513428e-01 1.873678267002105713e-01 3.072052597999572754e-01 9.897987544536590576e-02 -8.830387145280838013e-02 -2.630071043968200684e-01 1.851633340120315552e-01 4.605512134730815887e-03 -1.074042469263076782e-01 1.984897106885910034e-01 -3.940520882606506348e-01 -3.076974451541900635e-01 -8.905091881752014160e-02 1.961291581392288208e-02 1.245656833052635193e-01 -3.451794758439064026e-02
1.211705617606639862e-02 -1.890666931867599487e-01 4.539400339126586914e-01 9.062436223030090332e-02 -9.357257932424545288e-02 -6.492561101913452148e-02 2.433125525712966919e-01 2.037366628646850586e-01 1.349866576492786407e-02 -2.747859060764312744e-01 2.820170298218727112e-02 -1.371307075023651123e-01 2.069249004125595093e-02 3.622935116291046143e-01 2.833910472691059113e-02 -2.838596701622009277e-01 -1.578470617532730103e-01 -1.693999916315078735e-01 3.020009994506835938e-01 1.096798926591873169e-01 -1.447526216506958008e-01 -2.385107725858688354e-01 4.951407760381698608e-02 -1.505351066589355469e-01 -5.014738067984580994e-02 5.495572835206985474e-02 -2.789572067558765411e-02 -1.182583793997764587e-01 -1.010205596685409546e-02 1.619284898042678833e-01 1.444197744131088257e-01 2.281473018229007721e-02
-1.874623820185661316e-02 -2.831399142742156982e-01 2.835372090339660645e-02 9.082691371440887451e-02 -3.633836507797241211e-01 1.081386283040046692e-01 -3.348862379789352417e-02 3.479726016521453857e-01 1.599425822496414185e-01 -8.574525266885757446e-02 1.826238036155700684e-01 -7.792456448078155518e-02 -1.561163514852523804e-01 -1.210250183939933777e-01 6.221772357821464539e-02 -1.639882922172546387e-01 -1.118532661348581314e-02 2.505701184272766113e-01 5.337174534797668457e-01 -1.877304762601852417e-01 1.879763454198837280e-01 -8.535321056842803955e-02 1.472073197364807129e-01 1.544543057680130005e-01 -8.384061604738235474e-02 -5.193792656064033508e-02 4.151275008916854858e-02 -2.449669176712632179e-03 -5.621353536844253540e-02 2.025697939097881317e-02 9.417008608579635620e-02 8.538301289081573486e-02
-3.013324439525604248e-01 -1.093644052743911743e-01 1.604276895523071289e-01 1.838303059339523315e-01 -7.154310494661331177e-02 -9.624240547418594360e-02 3.068508207798004150e-01 1.674491763114929199e-01 1.821851730346679688e-01 -1.307592540979385376e-01 1.812229454517364502e-01 1.344305127859115601e-01 2.322334796190261841e-02 -2.090973109006881714e-01 9.297962486743927002e-02 1.404129117727279663e-01 -2.541715204715728760e-01 2.422769963741302490e-01 2.644073367118835449e-01 6.340125110000371933e-03 2.115919142961502075e-01 -1.490818411111831665e-01 -2.202917337417602539e-01 1.666287481784820557e-01 4.616172984242439270e-02 3.697332739830017090e-01 -9.771846979856491089e-02 -1.521793007850646973e-01 -6.353774666786193848e-02 -1.035417467355728149e-01 5.275804549455642700e-02 -4.098737239837646484e-02
-4.275829195976257324e-01 -1.408834569156169891e-02 3.134059309959411621e-01 -4.259205237030982971e-02 -7.779517024755477905e-02 -5.450534820556640625e-02 1.377311944961547852e-01 1.256884336471557617e-01 -1.036471221596002579e-03 -4.081832468509674072e-01 1.376553326845169067e-01 -7.468791306018829346e-02 -1.296461522579193115e-01 2.552582025527954102e-01 1.161574423313140869e-01 8.511768281459808350e-02 -1.031608507037162781e-01 -1.894075721502304077e-01 2.475351542234420776e-01 3.265982866287231445e-02 -2.635618150234222412e-01 -7.191257923841476440e-02 -8.074815571308135986e-02 3.244264423847198486e-02 -2.302775681018829346e-01 2.103648334741592407e-01 -1.092087775468826294e-01 -1.743787229061126709e-01 -1.259565055370330811e-01 8.055213093757629395e-02 1.447091251611709595e-01 7.297633588314056396e-02
3.574014082551002502e-02 1.036833226680755615e-02 3.644269406795501709e-01 -9.523527324199676514e-02 8.314519375562667847e-02 -2.148480862379074097e-01 -1.175869032740592957e-01 7.956735789775848389e-02 -5.798387806862592697e-03 -3.077497780323028564e-01 1.225069016218185425e-01 1.168133039027452469e-02 -3.042047098278999329e-02 2.604623138904571533e-01 -4.251791909337043762e-02 -1.240068972110748291e-01 -7.050397247076034546e-02 1.336115896701812744e-01 3.306227922439575195e-01 -2.682894170284271240e-01 1.900782734155654907e-01 1.524106860160827637e-01 -6.852751970291137695e-02 3.071660697460174561e-01 -2.368931025266647339e-01 -1.049613729119300842e-01 -1.144560202956199646e-01 -1.150809526443481445e-01 -2.783933579921722412e-01 -5.244369432330131531e-02 -2.193394452333450317e-01 -5.750824138522148132e-02
1.038231253623962402e-01 -2.569240033626556396e-01 1.028518527746200562e-01 4.340683668851852417e-02 -5.003581568598747253e-02 9.847833961248397827e-02 3.543048352003097534e-02 1.804271936416625977e-01 2.787075638771057129e-01 -4.401144683361053467e-01 9.113616496324539185e-02 -1.092711687088012695e-01 2.007635384798049927e-01 2.349153906106948853e-01 -8.779053390026092529e-02 -5.855667591094970703e-02 -2.263625711202621460e-01 -1.423955112695693970e-01 2.018030732870101929e-01 -3.276409208774566650e-01 1.327638328075408936e-01 -3.337721526622772217e-01 -1.014775559306144714e-01 -6.312486529350280762e-02 -2.023921459913253784e-01 4.371472448110580444e-02 -1.739904284477233887e-02 -3.554869070649147034e-02 -1.106112226843833923e-01 -1.527842879295349121e-01 -9.513848461210727692e-03 1.532149314880371094e-01
-8.555777370929718018e-02 -3.173334896564483643e-01 3.109215795993804932e-01 5.002675950527191162e-02 -1.483107358217239380e-01 -2.294058352708816528e-01 1.719175130128860474e-01 2.728115022182464600e-01 2.532818913459777832e-02 -3.836902976036071777e-01 3.705387189984321594e-02 5.619986355304718018e-02 -6.198153272271156311e-02 2.704255580902099609e-01 3.990926197730004787e-04 -2.408409267663955688e-01 -8.730415254831314087e-02 -1.881761848926544189e-01 3.776406943798065186e-01 6.001555919647216797e-02 -9.345244616270065308e-02 -2.279991805553436279e-01 -4.394909739494323730e-02 -1.031942516565322876e-01 1.512458622455596924e-01 6.630456447601318359e-02 -1.779764294624328613e-01 -1.981726102530956268e-02 5.162725970149040222e-02 -5.885982420295476913e-03 3.504434600472450256e-02 -3.193386644124984741e-02
-8.312404155731201172e-02 -3.124017715454101562e-01 1.720526814460754395e-01 5.832188576459884644e-02 -2.743407785892486572e-01 -5.939316004514694214e-02 -4.589738324284553528e-02 2.007270455360412598e-01 -9.266389161348342896e-02 -3.538806736469268799e-01 2.111823409795761108e-01 -2.003202401101589203e-02 -8.425638079643249512e-02 4.482029378414154053e-02 1.392466574907302856e-01 5.986531451344490051e-02 -1.810321360826492310e-01 8.498349785804748535e-02 2.287081778049468994e-01 -4.296191036701202393e-02 6.740587204694747925e-02 -1.421073377132415771e-01 1.906861364841461182e-01 3.914240002632141113e-02 -1.660899370908737183e-01 2.037446945905685425e-01 -3.689984381198883057e-01 2.471172949299216270e-03 -2.151314616203308105e-01 -2.337967902421951294e-01 2.167178839445114136e-01 1.430126279592514038e-01
-6.307762861251831055e-02 -3.117839060723781586e-02 1.897287368774414062e-01 2.462995946407318115e-01 2.010291069746017456e-02 -1.197745501995086670e-01 1.123016327619552612e-01 2.071469128131866455e-01 1.431582570075988770e-01 -2.101408839225769043e-01 7.592733204364776611e-02 -7.093346863985061646e-02 -2.739294767379760742e-01 -1.335073262453079224e-02 -1.173672750592231750e-01 -9.332897514104843140e-02 -3.035057783126831055e-01 3.268835246562957764e-01 1.950990259647369385e-01 1.256043370813131332e-02 -8.608364313840866089e-02 -1.846415698528289795e-01 1.583386361598968506e-01 -1.546893715858459473e-01 -5.550331249833106995e-02 4.507298767566680908e-02 -4.398609995841979980e-01 -3.417620062828063965e-01 -6.390676647424697876e-02 -8.259307593107223511e-02 2.644237689673900604e-02 1.664853468537330627e-02
-4.790376499295234680e-02 2.407339662313461304e-01 1.708493530750274658e-01 -2.812733314931392670e-02 -1.140979602932929993e-01 -6.884687580168247223e-03 9.723656624555587769e-02 1.258890926837921143e-01 2.434085607528686523e-01 -2.313800305128097534e-01 2.683775722980499268e-01 -1.171458661556243896e-01 7.552772760391235352e-02 1.854074448347091675e-01 -4.437621310353279114e-02 -1.312616914510726929e-01 2.541838288307189941e-01 1.128384470939636230e-01 2.559916377067565918e-01 -2.305671423673629761e-01 7.422109600156545639e-03 -3.286199867725372314e-01 -1.909986138343811035e-01 4.371536672115325928e-01 7.203393429517745972e-02 -3.763166069984436035e-02 -1.957987844944000244e-01 -1.381149441003799438e-01 -8.085252344608306885e-02 -5.648460239171981812e-03 9.990419447422027588e-02 -3.683657571673393250e-02
2.248761430382728577e-02 -2.590233683586120605e-01 1.445626169443130493e-01 -1.404761802405118942e-02 5.768654495477676392e-02 -5.468530580401420593e-02 2.086473107337951660e-01 9.868890792131423950e-02 8.217444270849227905e-02 -3.622698187828063965e-01 9.586770832538604736e-02 -1.605398505926132202e-01 -7.345248758792877197e-02 1.956021487712860107e-01 -9.465504437685012817e-02 -7.947298139333724976e-02 -2.096332907676696777e-01 -4.999268427491188049e-02 2.543687224388122559e-01 -3.475223183631896973e-01 3.073350787162780762e-01 -3.150700628757476807e-01 -3.158954903483390808e-02 -7.149858027696609497e-02 -9.529073536396026611e-02 -8.549355715513229370e-02 -1.539982762187719345e-02 -1.822837591171264648e-01 -2.781522274017333984e-01 -2.423392981290817261e-01 -4.351398348808288574e-02 1.511604059487581253e-02
-2.312386035919189453e-01 -5.927158147096633911e-02 -6.726332753896713257e-02 -2.128889560699462891e-01 -1.723985970020294189e-01 -4.961795732378959656e-02 1.972901523113250732e-01 5.527722090482711792e-02 1.843548417091369629e-01 -4.367114007472991943e-01 -5.829212814569473267e-02 4.923295974731445312e-02 -5.981503054499626160e-02 2.867886424064636230e-01 -1.374328732490539551e-01 -1.541836112737655640e-01 -2.399507611989974976e-01 1.255587488412857056e-01 1.354688256978988647e-01 -2.703497111797332764e-01 1.597565859556198120e-01 -1.395346522331237793e-01 4.476504400372505188e-03 2.956760227680206299e-01 -3.992093726992607117e-02 1.076619178056716919e-01 -2.289814129471778870e-02 -2.615042924880981445e-01 4.869618266820907593e-02 1.734823584556579590e-01 -1.807466149330139160e-01 -1.246874034404754639e-01
-4.500008001923561096e-02 4.243531525135040283e-01 1.212742328643798828e-01 -1.290498767048120499e-03 5.273396149277687073e-02 -1.067899242043495178e-01 3.050318658351898193e-01 1.218868196010589600e-01 3.037170469760894775e-01 -2.857163548469543457e-01 6.352296471595764160e-02 -1.838498264551162720e-01 -2.235709577798843384e-01 5.048366263508796692e-02 -1.283396407961845398e-02 -1.675135046243667603e-01 2.571711782366037369e-03 2.327580004930496216e-02 3.650889992713928223e-01 -6.383463740348815918e-02 -2.055844515562057495e-01 7.668221741914749146e-02 1.181838214397430420e-01 -4.486821219325065613e-02 5.992475152015686035e-02 2.233606874942779541e-01 -4.134570434689521790e-02 -1.638274043798446655e-01 -1.604589261114597321e-02 3.139387965202331543e-01 3.758876398205757141e-02 -6.584708392620086670e-02
-1.108985096216201782e-01 -9.844201058149337769e-02 3.135831654071807861e-01 1.558717042207717896e-01 4.389525204896926880e-02 -1.052322164177894592e-01 -9.183198958635330200e-02 1.550774425268173218e-01 -2.025086730718612671e-01 -3.389025628566741943e-01 1.070565059781074524e-01 5.609162896871566772e-02 -1.678039133548736572e-01 -7.946144789457321167e-03 -2.070483863353729248e-01 -8.891192078590393066e-02 4.564521461725234985e-02 2.305849045515060425e-01 4.049417972564697266e-01 -1.324539482593536377e-01 2.436617165803909302e-01 -1.241501346230506897e-01 2.892260849475860596e-01 5.973985418677330017e-02 5.184769257903099060e-02 3.488678857684135437e-02 -1.037570238113403320e-01 -1.020844355225563049e-01 -2.310643643140792847e-01 -1.661146730184555054e-01 2.146159857511520386e-01 9.753654152154922485e-02
1.082930266857147217e-01 -1.135115399956703186e-01 -6.282486021518707275e-02 1.120939701795578003e-01 -3.287662751972675323e-03 -1.819129101932048798e-02 2.359066754579544067e-01 1.818457692861557007e-01 -3.250053152441978455e-02 -3.889022171497344971e-01 1.352896988391876221e-01 1.012919917702674866e-01 1.872008852660655975e-02 3.244557380676269531e-01 3.098157644271850586e-01 4.103834554553031921e-02 -1.012516319751739502e-01 3.256730735301971436e-01 3.230484426021575928e-01 6.507450714707374573e-03 2.125113457441329956e-01 -1.606897711753845215e-01 1.240308135747909546e-01 -7.205154746770858765e-02 2.335995584726333618e-01 -1.279671341180801392e-01 -9.248984605073928833e-02 -1.528054326772689819e-01 -1.001454219222068787e-01 7.535579800605773926e-02 7.403950393199920654e-02 2.221383601427078247e-01
-8.901929855346679688e-02 -2.109752148389816284e-01 2.550585865974426270e-01 1.144646033644676208e-01 1.108401194214820862e-01 -7.213707268238067627e-02 2.324720844626426697e-02 1.355825513601303101e-01 1.657216995954513550e-01 -4.684548079967498779e-01 -7.143703103065490723e-02 4.743603058159351349e-03 -7.698593661189079285e-03 1.308642625808715820e-01 -7.050016522407531738e-02 -3.935184776782989502e-01 -1.839310377836227417e-01 1.049404814839363098e-01 3.222142457962036133e-01 -9.229896962642669678e-02 1.953079104423522949e-01 -1.868306249380111694e-01 1.416877359151840210e-01 3.653014823794364929e-02 -1.869175732135772705e-01 -3.977032378315925598e-02 -1.516131162643432617e-01 -1.014317199587821960e-01 1.558996923267841339e-02 -8.467901498079299927e-02 -1.438546627759933472e-01 2.332318574190139771e-01
2.475419826805591583e-02 2.237901240587234497e-01 5.843241140246391296e-02 -3.299929946660995483e-02 6.771898269653320312e-02 -3.595298230648040771e-01 4.508220590651035309e-03 -5.071440711617469788e-02 1.240118667483329773e-01 -2.303718477487564087e-01 4.076919555664062500e-01 -1.072764955461025238e-02 -2.109879106283187866e-01 1.316624581813812256e-01 2.724509686231613159e-02 1.378058362752199173e-02 -3.131956458091735840e-01 9.207941591739654541e-02 3.342807292938232422e-01 -2.610175013542175293e-01 9.472604095935821533e-02 1.056768000125885010e-01 -1.256909221410751343e-01 -3.625993803143501282e-02 1.481286287307739258e-01 -2.076442986726760864e-01 -1.506282836198806763e-01 -1.302378177642822266e-01 -1.966061145067214966e-01 -6.633123010396957397e-02 -1.195907294750213623e-01 -1.582362651824951172e-01
-1.808829791843891144e-02 -1.863619089126586914e-01 2.581435143947601318e-01 1.080869659781455994e-01 -2.495650351047515869e-01 6.667031347751617432e-02 7.166973780840635300e-03 1.615014523267745972e-01 -1.459683757275342941e-02 -3.292664587497711182e-01 1.946585774421691895e-01 -9.529050439596176147e-02 -1.553469449281692505e-01 -3.072302043437957764e-02 -9.115174412727355957e-02 -7.248114794492721558e-02 -5.099577456712722778e-02 7.330133765935897827e-02 1.623300313949584961e-01 -1.141720339655876160e-01 5.078189820051193237e-02 -1.310138404369354248e-01 2.613414227962493896e-01 1.501132994890213013e-01 9.103323682211339474e-04 3.180461823940277100e-01 -2.359536737203598022e-01 -1.305998116731643677e-01 -3.317700922489166260e-01 -2.337529957294464111e-01 1.848861575126647949e-01 2.623033225536346436e-01
-4.846576601266860962e-02 -8.604586869478225708e-02 1.611286252737045288e-01 2.061070650815963745e-01 -4.323548078536987305e-01 -1.169051602482795715e-01 -3.348644375801086426e-01 2.003008574247360229e-01 8.339627087116241455e-02 -4.723640531301498413e-02 3.401672244071960449e-01 -8.890501223504543304e-03 -2.381999641656875610e-01 1.677763909101486206e-01 4.390046373009681702e-02 1.133893206715583801e-01 -3.421503677964210510e-02 1.537440996617078781e-02 4.088906347751617432e-01 -1.490163207054138184e-01 1.806126087903976440e-01 -7.316704839468002319e-02 1.729515753686428070e-02 -7.549914717674255371e-02 -2.040752023458480835e-01 -4.800355806946754456e-02 -1.178831756114959717e-01 -3.150129690766334534e-02 -8.650868386030197144e-02 1.271219849586486816e-01 -1.529315859079360962e-01 -6.042671948671340942e-02
-7.758986949920654297e-02 2.925415933132171631e-01 3.124887645244598389e-01 -1.166929975152015686e-01 -1.369337588548660278e-01 6.013108044862747192e-02 -9.522569179534912109e-02 -9.693094342947006226e-02 2.243492193520069122e-02 -3.767163157463073730e-01 2.434082478284835815e-01 -4.482251778244972229e-02 7.901318371295928955e-02 2.235881239175796509e-01 -9.626742452383041382e-02 -2.207164280116558075e-02 1.610906049609184265e-02 -2.260804921388626099e-02 1.737074404954910278e-01 1.511317444965243340e-03 3.053309023380279541e-01 -2.831020355224609375e-01 -8.512806892395019531e-02 2.009990513324737549e-01 6.987437605857849121e-02 1.446590870618820190e-01 -3.588563948869705200e-02 -2.647291421890258789e-01 -1.656697541475296021e-01 -2.564883232116699219e-01 -5.651849880814552307e-02 -2.026441991329193115e-01
1.690599024295806885e-01 3.258652985095977783e-02 1.477144844830036163e-02 -2.017097771167755127e-01 -3.057303605601191521e-03 5.218425020575523376e-02 7.668859511613845825e-02 3.080432415008544922e-01 -4.337657988071441650e-02 -1.238071694970130920e-01 2.858385741710662842e-01 -1.418062746524810791e-01 -7.707285881042480469e-02 -1.010577306151390076e-01 -7.422602921724319458e-02 -9.372995048761367798e-02 -1.428752988576889038e-01 -1.171087026596069336e-01 2.784025669097900391e-01 -4.883637726306915283e-01 1.888107359409332275e-01 -1.031844690442085266e-01 2.570733241736888885e-02 -1.532472521066665649e-01 -1.926828324794769287e-01 1.230575442314147949e-01 -1.335606575012207031e-01 1.888490840792655945e-02 -7.128265500068664551e-02 3.744072914123535156e-01 1.973607093095779419e-01 3.495710343122482300e-02
6.897928565740585327e-02 -1.632147878408432007e-01 1.749545633792877197e-01 1.521668955683708191e-02 -6.630075722932815552e-02 -1.345521211624145508e-01 -1.771652251482009888e-01 2.446108311414718628e-01 -1.389860659837722778e-01 -4.105910360813140869e-01 -6.125757470726966858e-02 -1.007817313075065613e-01 -1.896254569292068481e-01 1.967204511165618896e-01 8.046742528676986694e-02 -2.967380583286285400e-01 -2.298969328403472900e-01 -1.436040401458740234e-01 3.074726462364196777e-01 5.479954183101654053e-02 1.621435731649398804e-01 -3.785479664802551270e-01 1.136042475700378418e-01 -1.428449898958206177e-01 8.372256904840469360e-02 1.669162213802337646e-01 -9.996747225522994995e-02 -6.597347557544708252e-02 4.588785767555236816e-02 -1.228746324777603149e-01 4.767537862062454224e-02 1.021429374814033508e-01
-8.389808982610702515e-02 -1.388607919216156006e-02 -8.535572141408920288e-02 2.787963114678859711e-02 2.461419254541397095e-02 5.430767312645912170e-02 -2.441419847309589386e-02 2.598684430122375488e-01 -3.180582821369171143e-01 -3.766852617263793945e-01 2.298168241977691650e-01 -3.445255383849143982e-02 -2.303778827190399170e-01 1.112142801284790039e-01 -2.579924277961254120e-02 1.504003852605819702e-01 -1.777499169111251831e-02 1.634931862354278564e-01 4.737797975540161133e-01 -6.221587583422660828e-02 -1.002200786024332047e-02 -1.571052223443984985e-01 8.379977196455001831e-02 -1.599156856536865234e-01 -1.495025008916854858e-01 5.022061243653297424e-02 -1.878354251384735107e-01 2.633428201079368591e-02 5.028641968965530396e-02 1.999763995409011841e-01 3.001323938369750977e-01 -1.450135707855224609e-01
9.746131300926208496e-02 4.733881354331970215e-02 3.776383996009826660e-01 -1.395628452301025391e-01 -2.857291139662265778e-02 6.615046411752700806e-02 -1.332449913024902344e-01 -9.673891216516494751e-02 -8.775779604911804199e-02 -1.703892350196838379e-01 -6.667006760835647583e-03 -1.728232055902481079e-01 -1.711857616901397705e-01 -5.939403548836708069e-02 1.057318970561027527e-01 5.395028740167617798e-03 -9.025327861309051514e-02 1.472200751304626465e-01 2.894541919231414795e-01 -5.029812455177307129e-01 1.566800028085708618e-01 -7.743650674819946289e-02 -5.331073328852653503e-02 2.628579502925276756e-03 9.283818304538726807e-02 2.227777540683746338e-01 -1.717894226312637329e-01 -2.176945507526397705e-01 -2.949781119823455811e-01 1.713014394044876099e-01 -1.031385213136672974e-01 -1.450783759355545044e-01
-1.540177911520004272e-01 2.006330639123916626e-01 2.291069775819778442e-01 9.139956906437873840e-03 4.792294278740882874e-02 -2.217089831829071045e-01 8.347477018833160400e-02 3.249226137995719910e-02 7.870671898126602173e-02 1.052132472395896912e-01 3.300741314888000488e-01 -2.109238803386688232e-01 -2.696847729384899139e-02 -3.598413243889808655e-02 1.942557841539382935e-01 -7.913766801357269287e-02 -3.114952743053436279e-01 1.622172147035598755e-01 2.398347705602645874e-01 9.129958599805831909e-02 2.456208765506744385e-01 -2.579336464405059814e-01 1.166167706251144409e-01 2.522646486759185791e-01 1.434676051139831543e-01 2.901993989944458008e-01 -2.471255958080291748e-01 1.567715778946876526e-02 -1.656196564435958862e-01 -9.386039525270462036e-02 2.890917472541332245e-02 1.037604510784149170e-01
-9.330493211746215820e-02 9.904531762003898621e-03 5.410543084144592285e-01 -9.315946698188781738e-02 -8.943433314561843872e-02 -1.969547569751739502e-01 -1.434779912233352661e-01 5.308542400598526001e-02 -1.177813410758972168e-01 -2.062884271144866943e-01 -3.309382125735282898e-02 -2.900908291339874268e-01 1.818342320621013641e-02 8.992931246757507324e-02 -1.010052040219306946e-01 -2.399117648601531982e-01 -2.118304185569286346e-02 7.526025176048278809e-02 3.517535328865051270e-01 -1.189933344721794128e-01 1.438325941562652588e-01 -2.092792242765426636e-01 3.514958918094635010e-02 1.307744234800338745e-01 -1.003391519188880920e-01 -1.098104119300842285e-01 -1.818961650133132935e-01 -1.393428742885589600e-01 3.585781157016754150e-02 -1.278451234102249146e-01 2.126659154891967773e-01 1.934407055377960205e-01
6.197615712881088257e-02 2.765353620052337646e-01 9.502226859331130981e-02 -5.282295495271682739e-02 -2.948149740695953369e-01 -1.734136343002319336e-01 2.855852991342544556e-02 3.442588746547698975e-01 4.355666041374206543e-02 -2.825349569320678711e-01 4.413290321826934814e-02 -1.136656701564788818e-01 -3.060883097350597382e-02 -1.581947207450866699e-01 1.773466318845748901e-01 2.577998936176300049e-01 -1.272449344396591187e-01 -7.850729674100875854e-02 2.818410992622375488e-01 -2.103561162948608398e-01 7.312976568937301636e-02 -1.466689705848693848e-01 -2.035453543066978455e-02 -1.995810270309448242e-01 -1.614600569009780884e-01 -1.460330039262771606e-01 -1.079590544104576111e-01 -1.148349940776824951e-01 -2.822359502315521240e-01 -2.279916852712631226e-01 8.550112694501876831e-02 1.635653227567672729e-01
-1.327974051237106323e-01 -7.493650913238525391e-02 1.250844448804855347e-01 1.299015432596206665e-01 1.374653726816177368e-01 -6.676445156335830688e-02 -1.203319281339645386e-01 1.043134406208992004e-01 1.958744786679744720e-02 -2.625456452369689941e-01 2.497864365577697754e-01 -2.738475427031517029e-02 -1.740765869617462158e-01 2.592532932758331299e-01 -1.096821278333663940e-01 3.821417316794395447e-02 6.749996542930603027e-02 1.375499963760375977e-01 2.624456584453582764e-01 -9.393559396266937256e-02 1.844224184751510620e-01 -2.885557897388935089e-02 2.824890613555908203e-01 -5.457819905132055283e-03 -1.114659607410430908e-01 3.223145147785544395e-03 -2.075470834970474243e-01 -2.002913206815719604e-01 -2.757022082805633545e-01 8.980398625135421753e-02 4.233104586601257324e-01 -2.780348062515258789e-01
-1.877983510494232178e-01 -5.497195757925510406e-03 3.937815129756927490e-01 1.568441465497016907e-02 2.447847723960876465e-01 -1.902520060539245605e-01 3.766568899154663086e-01 2.356196045875549316e-01 1.712403744459152222e-01 -1.964614540338516235e-01 -7.360596954822540283e-02 6.416257470846176147e-02 9.562592953443527222e-02 2.351496070623397827e-01 1.070480421185493469e-01 6.215935945510864258e-02 3.630060330033302307e-02 7.377123087644577026e-02 2.670304477214813232e-01 -1.256137043237686157e-01 -1.410831580869853497e-03 1.049685757607221603e-02 2.401867061853408813e-01 -2.261376529932022095e-01 -9.771669656038284302e-02 6.165439262986183167e-03 5.976161360740661621e-02 -2.622021436691284180e-01 -2.072043865919113159e-01 1.304408609867095947e-01 -1.179144158959388733e-01 -1.127251703292131424e-02
1.454951763153076172e-01 2.156908996403217316e-02 4.467011988162994385e-02 3.226877450942993164e-01 8.763409405946731567e-02 -2.071828991174697876e-01 -3.854251652956008911e-02 2.329134047031402588e-01 1.629081182181835175e-02 -1.851612776517868042e-01 1.970589607954025269e-01 -7.516691694036126137e-04 -2.141475379467010498e-01 3.128528967499732971e-02 -5.280365049839019775e-02 -1.036225818097591400e-02 -1.756089627742767334e-01 2.737632095813751221e-01 1.961327493190765381e-01 1.032724156975746155e-01 -1.040146946907043457e-01 -3.022825121879577637e-01 1.075673922896385193e-01 -6.366898305714130402e-03 -6.851920485496520996e-02 1.484561264514923096e-01 -3.566387593746185303e-01 -4.207936227321624756e-01 -1.974738687276840210e-01 4.262772575020790100e-02 -2.483109757304191589e-02 4.053026065230369568e-02
-4.762532934546470642e-02 -3.125454187393188477e-01 3.419522643089294434e-01 8.670148253440856934e-02 -7.939713448286056519e-02 -1.654374301433563232e-01 6.082137674093246460e-02 1.813953965902328491e-01 -7.469943165779113770e-02 -3.289899230003356934e-01 8.610731363296508789e-02 3.217513859272003174e-02 -2.406270243227481842e-02 3.221165537834167480e-01 -3.959075361490249634e-02 -3.024162650108337402e-01 -2.169850766658782959e-01 -1.500834673643112183e-01 2.429702579975128174e-01 1.662313640117645264e-01 7.469257712364196777e-02 -2.512222528457641602e-01 -7.489605341106653214e-03 -7.670746743679046631e-02 1.571336835622787476e-01 1.381938755512237549e-01 -2.871243841946125031e-02 -1.960958987474441528e-01 1.472549736499786377e-01 1.188780590891838074e-01 1.726651340723037720e-01 7.806356996297836304e-02
-2.706775628030300140e-02 -5.442183092236518860e-02 6.029311567544937134e-02 1.680158264935016632e-02 -2.102843672037124634e-01 -2.504793405532836914e-01 -6.289479881525039673e-02 1.085341069847345352e-02 4.699455946683883667e-02 9.569957852363586426e-02 2.642934620380401611e-01 -2.511098980903625488e-02 7.928489893674850464e-02 3.187741339206695557e-01 -1.838495284318923950e-01 1.568157076835632324e-01 1.152009367942810059e-01 -1.172589212656021118e-01 5.382202267646789551e-01 -1.052763760089874268e-01 1.507013440132141113e-01 -4.672157391905784607e-02 1.203077584505081177e-01 -8.696747571229934692e-02 -1.793095469474792480e-02 1.959645301103591919e-01 2.600596472620964050e-02 -6.183500960469245911e-02 -4.012016654014587402e-01 2.253993004560470581e-01 6.900097941979765892e-04 -5.919487774372100830e-02
-1.620899140834808350e-01 9.613784402608871460e-02 -2.216180227696895599e-02 3.929825723171234131e-01 7.229966670274734497e-02 1.558120478875935078e-03 1.957366317510604858e-01 3.112789988517761230e-01 -1.041169464588165283e-02 -6.202273443341255188e-02 3.282452002167701721e-02 -1.564418673515319824e-01 1.317660063505172729e-01 2.563386261463165283e-01 -1.613822132349014282e-01 1.937442831695079803e-02 -2.317263334989547729e-01 1.537478808313608170e-02 4.605064690113067627e-01 8.984901010990142822e-02 2.465495467185974121e-01 -1.242668405175209045e-01 -1.869437992572784424e-01 1.268122792243957520e-01 1.853690110146999359e-02 2.256109416484832764e-01 -1.055694893002510071e-01 1.332230493426322937e-02 -1.559107750654220581e-01 1.675709635019302368e-01 1.655286177992820740e-02 -1.164619177579879761e-01
-2.463780492544174194e-01 -6.966522336006164551e-02 3.144860267639160156e-01 -1.222438216209411621e-01 -3.501478349789977074e-03 -1.050483211874961853e-01 1.888368874788284302e-01 3.821193277835845947e-01 1.331523712724447250e-02 -1.853563785552978516e-01 1.065943483263254166e-02 -7.948020845651626587e-02 -2.570911645889282227e-01 2.252587527036666870e-01 1.091650035232305527e-02 2.397186905145645142e-01 -1.440006941556930542e-01 -2.035527527332305908e-01 3.391047418117523193e-01 -6.374496500939130783e-03 -1.701305210590362549e-01 3.900220990180969238e-02 -1.476207375526428223e-01 1.133774518966674805e-01 -2.805946171283721924e-01 1.284268051385879517e-01 -9.283405542373657227e-02 -2.180629968643188477e-01 -3.822784498333930969e-02 5.872638523578643799e-02 6.608708947896957397e-02 9.748026728630065918e-02
-1.070449873805046082e-01 1.056861877441406250e-01 2.533419430255889893e-01 -2.571249604225158691e-01 6.084469705820083618e-02 -1.386913508176803589e-01 6.541645154356956482e-03 2.110929042100906372e-01 1.487066745758056641e-01 -4.944964945316314697e-01 4.240602552890777588e-01 -1.485383957624435425e-01 4.015236347913742065e-02 1.237565129995346069e-01 -1.464279182255268097e-02 -1.005841568112373352e-01 -1.358245015144348145e-01 -5.530121922492980957e-02 9.894877672195434570e-02 -1.513503938913345337e-01 -5.455626919865608215e-02 -1.722517311573028564e-01 -8.176019415259361267e-03 2.915409505367279053e-01 1.906451731920242310e-01 7.217760384082794189e-02 1.112884655594825745e-01 -1.416091471910476685e-01 -1.569911092519760132e-02 -1.191992405802011490e-02 -1.319408714771270752e-01 1.415648013353347778e-01
-9.604231268167495728e-02 2.209837436676025391e-01 1.927354335784912109e-01 -2.698051929473876953e-02 -5.087430030107498169e-02 -3.343389183282852173e-02 8.504064381122589111e-02 3.538929224014282227e-01 1.322793215513229370e-02 -1.026327162981033325e-01 -7.258979976177215576e-02 -6.170465424656867981e-02 -2.740936577320098877e-01 3.353165090084075928e-01 -1.722832620143890381e-01 2.478912621736526489e-01 -1.704501360654830933e-01 -1.684419512748718262e-01 3.523978888988494873e-01 -1.842596754431724548e-02 -2.955234423279762268e-02 7.179053872823715210e-02 -6.484669446945190430e-02 9.769441187381744385e-02 -2.356640696525573730e-01 -3.955023735761642456e-02 -1.960073858499526978e-01 -1.067472547292709351e-01 1.828030496835708618e-01 1.660504639148712158e-01 3.126543760299682617e-01 4.498232901096343994e-02
9.151101857423782349e-02 -1.403465420007705688e-01 1.239965483546257019e-01 1.129415258765220642e-01 -2.829038538038730621e-02 -4.061327781528234482e-03 -1.083865836262702942e-01 3.182835876941680908e-01 -2.095318585634231567e-01 -3.857029974460601807e-01 7.074745744466781616e-02 -9.304039925336837769e-02 5.487432330846786499e-02 3.423251584172248840e-02 1.333457883447408676e-02 -1.223315969109535217e-01 -1.291529238224029541e-01 2.982504069805145264e-01 2.975671887397766113e-01 -2.485896795988082886e-01 8.392766118049621582e-02 -4.622161015868186951e-02 -2.370938211679458618e-01 -3.576511144638061523e-02 -1.429417915642261505e-02 -1.839470863342285156e-01 -4.251230359077453613e-01 -8.090011030435562134e-02 1.442586481571197510e-01 -1.262681484222412109e-01 1.283401399850845337e-01 8.414445072412490845e-02
1.984153129160404205e-02 -1.873056590557098389e-01 -1.306686550378799438e-01 3.267737105488777161e-02 -2.594720385968685150e-02 7.679902017116546631e-02 1.485536247491836548e-01 1.784291714429855347e-01 5.442266538739204407e-02 -8.866535872220993042e-02 2.971415817737579346e-01 -3.805962502956390381e-01 1.371285468339920044e-01 4.908132553100585938e-02 6.842699646949768066e-02 1.519394367933273315e-01 -5.901728942990303040e-02 -1.183561086654663086e-01 3.028813302516937256e-01 -3.779274225234985352e-01 3.794766962528228760e-01 -8.100295811891555786e-02 -7.578242570161819458e-02 -3.879409283399581909e-02 -5.702754948288202286e-03 2.489697635173797607e-01 -1.387917697429656982e-01 7.932074368000030518e-02 -2.115428298711776733e-01 1.999828368425369263e-01 -9.978764504194259644e-02 2.844918891787528992e-02
2.524584233760833740e-01 -6.908968836069107056e-02 1.675268858671188354e-01 1.141546964645385742e-01 1.554207950830459595e-01 -2.184764593839645386e-01 -6.213526055216789246e-02 1.185733377933502197e-01 3.640506565570831299e-01 -2.368700951337814331e-01 2.182874679565429688e-01 -2.164164930582046509e-01 -1.090114563703536987e-01 1.305162012577056885e-01 6.488307565450668335e-02 -2.209698595106601715e-02 -9.822288155555725098e-02 -4.085780121386051178e-03 3.651366233825683594e-01 -2.305359840393066406e-01 2.242081761360168457e-01 2.887284457683563232e-01 4.893990606069564819e-02 -5.549078341573476791e-03 1.165813654661178589e-01 -1.984592974185943604e-01 -1.030013710260391235e-01 -1.797535270452499390e-01 3.807137534022331238e-02 -2.316601425409317017e-01 1.001128088682889938e-02 2.314544282853603363e-02
7.305229455232620239e-02 3.478810489177703857e-01 2.613227367401123047e-01 -6.076831370592117310e-02 1.536320894956588745e-01 -1.268391609191894531e-01 -2.891174517571926117e-02 1.323834806680679321e-01 6.828947365283966064e-02 -1.270359158515930176e-01 9.364656358957290649e-02 -3.536460176110267639e-02 -1.777251809835433960e-01 2.774458825588226318e-01 9.574180841445922852e-02 3.415170311927795410e-02 -9.127551317214965820e-02 -4.855656251311302185e-02 2.560618519783020020e-01 -4.552736878395080566e-01 -1.323434114456176758e-01 -8.795306086540222168e-02 2.839920222759246826e-01 2.203551307320594788e-02 -2.210899591445922852e-01 9.957008063793182373e-02 -3.004617989063262939e-01 6.543238461017608643e-02 1.483573615550994873e-01 3.941256180405616760e-02 -1.054026260972023010e-01 1.262764185667037964e-01
8.202756941318511963e-02 -1.920710653066635132e-01 1.945502460002899170e-01 1.020962521433830261e-01 -4.770920053124427795e-02 -1.689569801092147827e-01 1.237790733575820923e-01 -3.824609518051147461e-02 -7.155386358499526978e-02 -3.390213549137115479e-01 4.935355484485626221e-02 -2.499648034572601318e-01 1.239481754601001740e-02 1.818666160106658936e-01 4.056112840771675110e-02 4.338051378726959229e-02 -3.121981322765350342e-01 -3.693152591586112976e-02 1.525391191244125366e-01 -3.767229020595550537e-01 1.796585023403167725e-01 -3.879903852939605713e-01 1.249601412564516068e-02 -1.905191317200660706e-02 -1.528482437133789062e-01 4.890159238129854202e-03 3.891060873866081238e-02 -1.623693108558654785e-01 -2.927625477313995361e-01 -9.224737435579299927e-02 -1.384087502956390381e-01 1.636358052492141724e-01
-2.190881781280040741e-02 1.480729877948760986e-01 -4.686434566974639893e-02 3.488361090421676636e-02 -6.133306026458740234e-02 -1.700271219015121460e-01 -1.902478039264678955e-01 3.422443866729736328e-01 2.194293960928916931e-02 -7.121022208593785763e-04 2.133771777153015137e-01 5.489155650138854980e-02 -7.170735392719507217e-03 1.900862157344818115e-01 2.117808908224105835e-02 1.723318845033645630e-01 9.759852290153503418e-02 2.370806932449340820e-01 4.274325370788574219e-01 -1.960526257753372192e-01 3.316713273525238037e-01 1.192908287048339844e-01 9.435186535120010376e-02 2.750828862190246582e-01 -1.817991435527801514e-01 -3.043887019157409668e-02 -2.459204196929931641e-02 -1.617310047149658203e-01 -2.216956615447998047e-01 3.802353888750076294e-02 -8.660245686769485474e-02 -2.414910197257995605e-01
9.426409751176834106e-02 -2.461101301014423370e-02 1.659083366394042969e-01 -9.198470972478389740e-03 8.741751313209533691e-02 -1.571091264486312866e-01 1.552191972732543945e-01 2.943235449492931366e-02 2.286838740110397339e-01 1.309423446655273438e-01 1.518610417842864990e-01 1.777290403842926025e-01 -4.186443239450454712e-02 4.262497276067733765e-02 -2.640573121607303619e-02 -2.758340239524841309e-01 3.625217825174331665e-02 -5.564946308732032776e-02 5.449038147926330566e-01 -1.183829456567764282e-02 4.761869013309478760e-01 -3.188158869743347168e-01 1.131564527750015259e-01 -3.656332194805145264e-02 -3.856464102864265442e-02 1.019134148955345154e-01 -9.168240427970886230e-02 -4.301977530121803284e-02 2.961325086653232574e-02 -3.441974148154258728e-02 -1.298159062862396240e-01 1.269550323486328125e-01
-9.583222866058349609e-02 -1.784938126802444458e-01 1.686459481716156006e-01 2.536908984184265137e-01 1.594638377428054810e-01 -1.467578262090682983e-01 2.842883020639419556e-02 9.473032504320144653e-02 -3.350856527686119080e-02 -3.077487051486968994e-01 9.946308284997940063e-02 2.275746501982212067e-02 -2.448195368051528931e-01 -1.789401285350322723e-02 -1.666202992200851440e-01 1.534598022699356079e-01 8.769193291664123535e-02 8.222834765911102295e-02 3.868899345397949219e-01 -4.233551397919654846e-02 4.671591520309448242e-02 -1.698997914791107178e-01 2.562591433525085449e-01 2.628564648330211639e-02 3.763389075174927711e-03 1.601707637310028076e-01 -1.732059419155120850e-01 -1.959219276905059814e-01 -2.573256790637969971e-01 1.922671943902969360e-01 2.935366630554199219e-01 -2.117977738380432129e-01
-8.590974658727645874e-02 -9.996131807565689087e-02 8.785101771354675293e-02 -1.864812336862087250e-02 -9.193140268325805664e-02 -1.148974671959877014e-01 9.167877584695816040e-02 1.325780004262924194e-01 1.109867915511131287e-01 -1.267753392457962036e-01 2.108367085456848145e-01 -1.420355588197708130e-01 2.365668304264545441e-02 3.311201333999633789e-01 1.334798783063888550e-01 -6.474564969539642334e-02 -5.350606516003608704e-02 3.462854027748107910e-01 2.443312704563140869e-01 -2.217182964086532593e-01 6.180672720074653625e-02 -1.938926428556442261e-01 -3.156597912311553955e-01 4.356961324810981750e-02 1.518227458000183105e-01 3.626131713390350342e-01 -8.464396744966506958e-02 -2.720022201538085938e-01 2.380087226629257202e-01 1.187831312417984009e-01 6.063591316342353821e-02 -1.303532421588897705e-01
-6.729925423860549927e-02 -2.151194214820861816e-01 9.633689373731613159e-02 6.680977344512939453e-02 -4.002761095762252808e-03 -2.017159163951873779e-01 -1.488277036696672440e-02 9.923440217971801758e-02 1.413481235504150391e-01 -3.399171233177185059e-01 -3.973354771733283997e-02 -2.405053526163101196e-01 4.507416859269142151e-02 3.016312122344970703e-01 4.676227644085884094e-02 -1.093328073620796204e-01 -1.923534572124481201e-01 -1.423099637031555176e-01 2.342227399349212646e-01 -3.294199109077453613e-01 2.318939715623855591e-01 -3.621912598609924316e-01 3.716697543859481812e-02 2.027324214577674866e-02 -2.984429597854614258e-01 -3.697546571493148804e-02 -9.566867724061012268e-03 2.693715132772922516e-02 -2.500196993350982666e-01 -1.404531449079513550e-01 3.417439758777618408e-02 -2.325725182890892029e-02
3.350455546751618385e-03 1.119591742753982544e-01 7.260536658577620983e-04 1.335400789976119995e-01 1.414760500192642212e-01 -1.433756202459335327e-01 9.787433594465255737e-02 4.212393164634704590e-01 2.407199703156948090e-02 -1.886323988437652588e-01 -5.397040024399757385e-02 -2.034201920032501221e-01 -3.062103092670440674e-01 8.783920109272003174e-02 4.470674693584442139e-02 -1.657115221023559570e-01 1.008466910570859909e-02 2.792660892009735107e-01 1.294619292020797729e-01 7.053226977586746216e-02 5.506276339292526245e-02 -2.722279727458953857e-01 6.322678923606872559e-02 -1.846942752599716187e-01 3.535235673189163208e-02 1.775453537702560425e-01 -2.456263601779937744e-01 -4.254826009273529053e-01 -1.936011463403701782e-01 -5.915323272347450256e-02 -2.062277682125568390e-02 -3.320957534015178680e-03
3.182334303855895996e-01 2.894461154937744141e-01 3.416529297828674316e-02 -2.887865900993347168e-01 7.219161838293075562e-02 7.263749837875366211e-03 7.189782708883285522e-02 2.629950642585754395e-01 2.357316575944423676e-02 -2.498148530721664429e-01 1.186537519097328186e-01 1.485414355993270874e-01 1.231263950467109680e-01 3.579745292663574219e-01 1.095163747668266296e-01 -2.666635438799858093e-02 -3.962745890021324158e-02 1.869503855705261230e-01 8.543305099010467529e-02 -1.561193019151687622e-01 -7.033324986696243286e-02 1.370359510183334351e-01 1.528549939393997192e-02 -1.060252115130424500e-01 -3.431749939918518066e-01 1.828676462173461914e-01 -2.435672730207443237e-01 -1.507624834775924683e-01 -1.585443504154682159e-02 -9.076409786939620972e-02 2.202541679143905640e-01 4.480494931340217590e-02
2.397198975086212158e-01 -8.475152403116226196e-02 3.671738803386688232e-01 -2.073860317468643188e-01 2.033243179321289062e-01 5.159052833914756775e-02 1.900537908077239990e-01 1.808249801397323608e-01 2.090635448694229126e-01 -2.225389629602432251e-01 1.453287601470947266e-01 -1.638488769531250000e-01 -2.217129468917846680e-01 -7.476877886801958084e-03 -1.721649169921875000e-01 -1.908445209264755249e-01 -1.905193030834197998e-01 1.513695120811462402e-01 4.992567300796508789e-01 -3.553257510066032410e-02 5.661408230662345886e-02 5.430546030402183533e-02 7.032090425491333008e-02 1.205161213874816895e-02 -5.672863870859146118e-02 -8.423917740583419800e-02 5.442706868052482605e-02 6.930929422378540039e-02 -4.209449514746665955e-02 -8.289626240730285645e-02 -2.959644235670566559e-02 -1.991426646709442139e-01
2.587952613830566406e-01 8.111111074686050415e-02 1.830619871616363525e-01 1.616327464580535889e-01 -1.314303930848836899e-02 -1.636624708771705627e-02 9.279324859380722046e-02 2.335231155157089233e-01 2.254320830106735229e-01 -5.177286267280578613e-01 1.078335917554795742e-03 1.401931047439575195e-01 -1.047405079007148743e-01 2.282421886920928955e-01 2.249458879232406616e-01 -1.175133809447288513e-01 9.172041900455951691e-03 -1.019537523388862610e-01 2.085941582918167114e-01 -4.543202370405197144e-02 2.096073180437088013e-01 1.304927766323089600e-01 -1.935803592205047607e-01 2.935545332729816437e-02 1.791397184133529663e-01 -2.729275450110435486e-02 -2.675703167915344238e-01 1.237883232533931732e-02 7.390064746141433716e-02 -1.767790019512176514e-01 6.457528471946716309e-02 1.908239275217056274e-01
-8.786733448505401611e-02 1.499346941709518433e-01 9.639216214418411255e-02 9.470105171203613281e-02 -5.698966979980468750e-02 5.449223890900611877e-02 2.617968432605266571e-02 2.229430377483367920e-01 2.328464239835739136e-01 -4.515413939952850342e-01 -2.509046159684658051e-02 -2.457799762487411499e-02 9.828081727027893066e-02 2.686507701873779297e-01 -5.835116654634475708e-02 9.176798164844512939e-02 -1.292039453983306885e-01 2.769745886325836182e-01 5.755452439188957214e-02 -2.689779102802276611e-01 2.565683126449584961e-01 -1.964864283800125122e-01 -8.753407746553421021e-03 1.165572479367256165e-01 -7.405542582273483276e-02 2.508535683155059814e-01 5.820813775062561035e-02 -2.184553742408752441e-01 1.446696370840072632e-01 2.051780670881271362e-01 1.965699158608913422e-02 -2.680126726627349854e-01
1.164593994617462158e-01 5.262549966573715210e-02 1.810199916362762451e-01 1.723400205373764038e-01 -4.100274667143821716e-02 -5.172787234187126160e-02 1.073370650410652161e-01 4.253581464290618896e-01 -5.712863989174365997e-03 -1.017580553889274597e-01 4.028961658477783203e-01 1.126558287069201469e-03 2.516430914402008057e-01 1.251266300678253174e-01 1.690743677318096161e-02 1.686962135136127472e-02 -3.793644309043884277e-01 -9.249163419008255005e-02 2.031478881835937500e-01 3.598140552639961243e-02 3.772160410881042480e-02 8.988014608621597290e-02 -4.009485989809036255e-02 -6.051709130406379700e-02 -1.583219709573313594e-04 2.165583334863185883e-02 -1.599700599908828735e-01 2.230441384017467499e-02 4.446767270565032959e-02 3.598955869674682617e-01 1.357679665088653564e-01 2.929610013961791992e-01
-4.849633574485778809e-02 1.970595419406890869e-01 1.793253868818283081e-01 -7.196959853172302246e-02 -2.930591106414794922e-01 8.542832732200622559e-02 -4.241386894136667252e-03 1.610347330570220947e-01 2.105890214443206787e-01 -2.132183313369750977e-01 1.134219169616699219e-01 -1.519069969654083252e-01 -2.668021321296691895e-01 -1.414098590612411499e-01 8.657091856002807617e-02 8.206191472709178925e-03 -2.366366535425186157e-01 -7.563775777816772461e-02 3.180467188358306885e-01 -3.758026957511901855e-01 -1.142326518893241882e-01 -9.866163134574890137e-02 -2.504603862762451172e-01 -1.253752708435058594e-01 -2.583320438861846924e-01 -1.355745084583759308e-02 -2.903184853494167328e-02 -1.563579589128494263e-01 -1.924201995134353638e-01 -1.300620585680007935e-01 7.974877208471298218e-02 1.414602845907211304e-01
-1.849298924207687378e-01 -2.711085975170135498e-01 3.352103233337402344e-01 1.445072740316390991e-01 -1.956521570682525635e-01 -1.762999594211578369e-02 -1.744099855422973633e-01 1.797358244657516479e-01 2.969089895486831665e-02 -2.402430325746536255e-01 1.750702410936355591e-01 -8.094543218612670898e-02 -1.233606785535812378e-02 -1.080921944230794907e-02 1.252876669168472290e-01 1.231940165162086487e-01 7.142230123281478882e-02 2.079648822546005249e-01 5.022035241127014160e-01 3.527970612049102783e-02 1.732904650270938873e-02 -2.200714796781539917e-01 1.668467000126838684e-02 9.902570396661758423e-03 1.066504744812846184e-03 -1.219525635242462158e-01 -2.186824679374694824e-01 -1.472121924161911011e-01 3.897385671734809875e-02 -2.840582840144634247e-02 -2.910210192203521729e-01 -9.218420088291168213e-02
-1.828526891767978668e-02 -2.715588510036468506e-01 2.209790199995040894e-01 1.066067814826965332e-01 -8.172897249460220337e-02 -1.109443530440330505e-01 1.269685775041580200e-01 3.217566907405853271e-01 -1.591290719807147980e-02 -2.825218141078948975e-01 -3.172133490443229675e-02 -1.164448857307434082e-01 -1.245015114545822144e-01 3.489118441939353943e-02 -1.656399108469486237e-02 -6.748273223638534546e-02 -5.391705408692359924e-02 1.488527357578277588e-01 1.906142681837081909e-01 -4.967794194817543030e-02 1.148887276649475098e-01 -2.382132411003112793e-01 3.276476263999938965e-01 -1.296447217464447021e-01 -1.454928517341613770e-01 1.997766196727752686e-01 -4.344672858715057373e-01 -5.357862915843725204e-03 -1.891811639070510864e-01 -2.243811339139938354e-01 5.723321437835693359e-02 1.168388053774833679e-01
-1.471724454313516617e-02 4.509124532341957092e-02 9.519503265619277954e-02 5.115152895450592041e-02 -1.863302290439605713e-01 3.773124422878026962e-03 6.610700488090515137e-02 2.071889340877532959e-01 1.893393136560916901e-02 -2.975127100944519043e-01 -4.052783921360969543e-02 2.015383448451757431e-03 6.697583198547363281e-02 1.322759836912155151e-01 -3.709020838141441345e-02 5.881198495626449585e-02 -1.513215005397796631e-01 2.559500038623809814e-01 2.297775894403457642e-01 -2.648471593856811523e-01 3.300099074840545654e-01 -2.310764491558074951e-01 -1.429544854909181595e-02 9.628321975469589233e-02 -9.270597994327545166e-02 2.545564174652099609e-01 -1.470312289893627167e-02 -2.151439934968948364e-01 1.907239407300949097e-01 4.504064619541168213e-01 -3.780627390369772911e-03 -2.107716351747512817e-01
8.652210980653762817e-02 2.154264226555824280e-02 1.092110946774482727e-01 -3.334878981113433838e-01 -1.356090605258941650e-01 -1.024806201457977295e-01 2.620272040367126465e-01 1.518476903438568115e-01 1.194770038127899170e-01 -3.532307147979736328e-01 4.491956159472465515e-02 -1.716745793819427490e-01 -1.373407989740371704e-01 4.081363677978515625e-01 -8.432486653327941895e-02 6.907033734023571014e-03 -3.216387927532196045e-01 -3.357021510601043701e-02 2.317102998495101929e-01 -1.194946616888046265e-01 1.022714599967002869e-01 -2.546068131923675537e-01 1.089345291256904602e-01 2.215762585401535034e-01 1.215444970875978470e-02 -2.554115653038024902e-02 -2.326661255210638046e-03 7.875492423772811890e-02 -1.261952966451644897e-01 -7.622400671243667603e-02 -2.176215499639511108e-01 1.648088544607162476e-02
-3.798518776893615723e-01 8.887670189142227173e-02 1.855044662952423096e-01 1.707915067672729492e-01 -9.017025679349899292e-02 -8.670833893120288849e-03 6.823423504829406738e-02 9.789671003818511963e-02 1.588262319564819336e-01 7.964950799942016602e-02 3.558178246021270752e-01 1.107526421546936035e-01 9.927424043416976929e-02 -9.520504623651504517e-02 1.168039515614509583e-01 -2.391921579837799072e-01 -3.665942847728729248e-01 1.053249612450599670e-01 2.520415782928466797e-01 -1.384599693119525909e-02 2.611883580684661865e-01 -4.527890309691429138e-02 3.490659594535827637e-02 5.118347331881523132e-02 -6.091664731502532959e-02 9.882672876119613647e-02 -2.372094988822937012e-01 -2.854079306125640869e-01 -1.164223104715347290e-01 1.047042757272720337e-01 -1.913881450891494751e-01 7.687206566333770752e-02
5.321639031171798706e-02 -1.583709865808486938e-01 7.735560089349746704e-02 -2.121793180704116821e-01 2.184896729886531830e-02 1.153886690735816956e-01 3.004378378391265869e-01 1.618210971355438232e-01 5.657638981938362122e-02 -3.187391757965087891e-01 1.947981417179107666e-01 8.918826282024383545e-02 -2.425838494673371315e-03 -1.259451508522033691e-01 -1.059869155287742615e-01 8.512091636657714844e-02 -2.404247224330902100e-01 -1.295153200626373291e-01 3.336263000965118408e-01 -8.443313091993331909e-02 1.248747184872627258e-01 2.811653167009353638e-02 1.426510214805603027e-01 -2.485185116529464722e-01 -7.323110848665237427e-02 2.088909596204757690e-01 -3.912771642208099365e-01 1.033009141683578491e-01 -1.775747239589691162e-01 2.404663264751434326e-01 1.088296920061111450e-01 1.794103160500526428e-02
-2.714769542217254639e-02 -2.501435279846191406e-01 8.470509946346282959e-02 -4.116238281130790710e-02 -2.160932570695877075e-01 6.027382612228393555e-02 1.050050631165504456e-01 1.053233817219734192e-01 1.489135921001434326e-01 -3.409876525402069092e-01 -6.909456849098205566e-02 -1.493150740861892700e-01 -2.344758212566375732e-01 1.521500647068023682e-01 4.556538164615631104e-02 -8.674793690443038940e-02 -2.913757264614105225e-01 -9.305677562952041626e-02 2.752582728862762451e-01 -2.572243213653564453e-01 1.049441173672676086e-01 -2.256672233343124390e-01 2.507001161575317383e-02 -1.383470464497804642e-02 -2.637097239494323730e-01 -5.034392327070236206e-02 -5.073979869484901428e-02 -2.720375061035156250e-01 -2.105470746755599976e-01 -3.026859760284423828e-01 8.872141689062118530e-02 1.067725792527198792e-01
-2.769069373607635498e-01 1.207668483257293701e-01 -2.791131287813186646e-02 8.148707449436187744e-02 -5.402189865708351135e-02 1.166982017457485199e-02 -6.932631880044937134e-02 1.748366057872772217e-01 1.448463648557662964e-01 -1.407610625028610229e-02 3.393112123012542725e-01 -1.733371317386627197e-01 -1.008475497364997864e-01 1.938880234956741333e-01 1.339899301528930664e-01 -7.808401435613632202e-02 -3.519726991653442383e-01 2.531416714191436768e-01 2.475255280733108521e-01 -3.127973675727844238e-01 1.279996037483215332e-01 -1.034381836652755737e-01 -1.064245551824569702e-01 1.887331455945968628e-01 -2.264564670622348785e-02 3.007582724094390869e-01 -2.248469367623329163e-02 5.159699171781539917e-02 -1.539646089076995850e-01 1.426718831062316895e-01 -2.537369728088378906e-01 3.217558562755584717e-02
-1.438259184360504150e-01 5.849673599004745483e-02 3.107449412345886230e-01 -1.988197416067123413e-01 1.156894788146018982e-01 -1.385186910629272461e-01 2.641453742980957031e-01 -9.830731153488159180e-02 -1.083110347390174866e-01 6.797521561384201050e-02 3.598500788211822510e-01 -1.710436120629310608e-02 -1.365876495838165283e-01 1.970807909965515137e-01 7.004556804895401001e-02 1.479103118181228638e-01 -2.827195636928081512e-02 -1.016396097838878632e-02 2.999807596206665039e-01 -3.048782423138618469e-02 2.019992768764495850e-01 -1.644663065671920776e-01 2.185755968093872070e-01 -7.113724946975708008e-02 -2.133264690637588501e-01 1.728048175573348999e-01 -1.769764423370361328e-01 -3.122688531875610352e-01 1.573564559221267700e-01 1.868288069963455200e-01 -1.371188461780548096e-01 -4.685587808489799500e-02
6.263403594493865967e-02 -2.439791262149810791e-01 1.607956439256668091e-01 -4.193525388836860657e-02 -4.491002112627029419e-02 -1.492643635720014572e-02 2.801592350006103516e-01 1.646093428134918213e-01 3.873208463191986084e-01 -4.176677465438842773e-01 1.437866538763046265e-01 8.999870717525482178e-02 -1.179581433534622192e-01 3.342262282967567444e-02 2.284472063183784485e-02 -4.408272504806518555e-01 -1.855936050415039062e-01 1.926239877939224243e-01 1.756163388490676880e-01 -1.181992236524820328e-02 1.553481519222259521e-01 -6.761349737644195557e-02 1.056981906294822693e-01 4.706226661801338196e-02 -1.900468021631240845e-02 4.320552945137023926e-02 6.291668862104415894e-02 -1.358569413423538208e-01 -2.340673804283142090e-01 -4.979741573333740234e-02 -3.470173478126525879e-02 -1.012724339962005615e-01
-5.044521018862724304e-02 1.030222279950976372e-03 3.546432778239250183e-02 9.609565883874893188e-02 1.578991413116455078e-01 -3.852160274982452393e-01 -1.903119124472141266e-02 3.982146084308624268e-02 3.550495207309722900e-02 -2.502239942550659180e-01 4.197719395160675049e-01 8.336455374956130981e-02 -7.203193008899688721e-02 4.196112509816884995e-03 1.642451435327529907e-02 -2.856307104229927063e-02 -8.055201917886734009e-02 1.120486855506896973e-01 3.861383795738220215e-01 -4.673888683319091797e-01 1.886987686157226562e-02 -1.988546550273895264e-01 -3.748277947306632996e-02 1.392157375812530518e-01 2.141164541244506836e-01 -3.251277655363082886e-02 -6.786090135574340820e-02 -9.462852776050567627e-02 -4.325255751609802246e-02 -1.566525362432003021e-02 -1.336926519870758057e-01 -1.750189363956451416e-01
-1.646830141544342041e-01 1.591974049806594849e-01 4.555823281407356262e-02 2.251882664859294891e-02 1.811469197273254395e-01 -1.381017733365297318e-03 6.552191078662872314e-02 1.637029200792312622e-01 1.162771731615066528e-01 -2.217697203159332275e-01 3.064011335372924805e-01 -7.018200308084487915e-02 1.726754941046237946e-02 4.639209806919097900e-01 7.736632972955703735e-02 -6.576649844646453857e-02 -2.327437847852706909e-01 8.716107904911041260e-02 2.662782073020935059e-01 -7.040271908044815063e-02 1.045932844281196594e-01 -4.303616937249898911e-03 -7.180512696504592896e-02 2.808275818824768066e-01 1.059943884611129761e-01 2.189238518476486206e-01 -4.225022718310356140e-02 -3.816349059343338013e-02 -1.647697016596794128e-02 1.511012483388185501e-02 -3.353943526744842529e-01 2.927547693252563477e-01
-1.364990919828414917e-01 2.308203876018524170e-01 -8.417566865682601929e-02 1.244532018899917603e-01 4.935944918543100357e-03 -1.098310649394989014e-01 2.307133283466100693e-03 5.380883067846298218e-02 2.045416831970214844e-01 -2.445344179868698120e-01 6.472168117761611938e-02 1.024766173213720322e-02 1.480966061353683472e-01 6.354988366365432739e-02 -1.447494924068450928e-01 6.493498384952545166e-02 -7.471781969070434570e-02 1.992599293589591980e-02 4.459653794765472412e-01 -2.518244981765747070e-01 2.559735476970672607e-01 -2.393747270107269287e-01 -1.077592372894287109e-01 -9.487379342317581177e-02 7.579490542411804199e-02 2.997066080570220947e-01 -2.074309587478637695e-01 -2.034027427434921265e-01 1.477056890726089478e-01 -2.428943067789077759e-01 4.444666951894760132e-02 -2.428657859563827515e-01
7.917569950222969055e-03 -5.774678662419319153e-02 9.349120408296585083e-02 2.760063409805297852e-01 -1.573922038078308105e-01 -3.725270554423332214e-02 6.965852528810501099e-02 2.849937081336975098e-01 3.737900555133819580e-01 -1.166390478610992432e-01 3.349211215972900391e-01 1.212917938828468323e-01 -6.644965708255767822e-02 7.774189114570617676e-02 6.588048487901687622e-02 -5.464193969964981079e-02 5.031040683388710022e-02 2.563873864710330963e-02 4.162353277206420898e-01 -1.684706360101699829e-01 1.019607856869697571e-02 6.423067301511764526e-02 -8.004605025053024292e-02 2.370237559080123901e-01 -2.146645933389663696e-01 6.070725247263908386e-02 -7.284700125455856323e-02 -1.597667783498764038e-01 1.088294684886932373e-01 -5.827305838465690613e-02 -3.323407769203186035e-01 -1.533872783184051514e-01
1.060704812407493591e-01 -4.856062680482864380e-02 6.617140769958496094e-02 -7.694292068481445312e-02 -2.010097652673721313e-01 8.909891545772552490e-02 2.192431837320327759e-01 6.252533197402954102e-02 -3.708880394697189331e-02 -4.006870985031127930e-01 1.658207774162292480e-01 1.059931330382823944e-02 -2.053164243698120117e-01 1.289577633142471313e-01 2.231386154890060425e-01 5.797828361392021179e-02 -1.041354387998580933e-01 3.276853263378143311e-01 5.365345478057861328e-01 1.597418934106826782e-01 1.646387130022048950e-01 1.003201454877853394e-01 1.935292631387710571e-01 1.045175269246101379e-01 1.128150224685668945e-01 4.888735711574554443e-02 -3.728167340159416199e-02 -1.364344507455825806e-01 -1.135042011737823486e-01 -7.327115535736083984e-02 4.215374961495399475e-02 -4.464438930153846741e-02
-2.491126954555511475e-02 -1.641420722007751465e-01 4.532647132873535156e-02 1.802966743707656860e-01 -3.941190838813781738e-01 -1.048282906413078308e-01 1.025751009583473206e-01 1.269765496253967285e-01 -1.501667052507400513e-01 -2.932223677635192871e-01 6.993596255779266357e-02 9.933808445930480957e-02 -2.140192985534667969e-01 1.051141917705535889e-01 9.206078201532363892e-02 3.916153311729431152e-02 -1.842763870954513550e-01 8.493187278509140015e-02 9.397795796394348145e-02 -6.283765286207199097e-02 5.216877534985542297e-02 -1.918742209672927856e-01 1.464704573154449463e-01 5.436440184712409973e-02 -1.226177588105201721e-01 3.099399209022521973e-01 -3.949210643768310547e-01 -1.744871288537979126e-01 -2.594118118286132812e-01 -5.398241430521011353e-02 2.463296353816986084e-01 9.203316271305084229e-02
-8.063638955354690552e-02 1.303575783967971802e-01 -4.640409722924232483e-03 2.087711691856384277e-01 -1.661723405122756958e-01 -2.882876098155975342e-01 1.470901966094970703e-01 1.731334030628204346e-01 1.008634418249130249e-01 -3.760676458477973938e-02 2.474441379308700562e-02 -1.921754926443099976e-01 6.170966476202011108e-02 -4.587742686271667480e-02 -1.092161983251571655e-02 2.061634324491024017e-02 -3.909758329391479492e-01 2.803969010710716248e-02 4.322096109390258789e-01 -1.740057617425918579e-01 3.731037974357604980e-01 -1.305358111858367920e-01 -2.325185090303421021e-01 1.056823804974555969e-01 2.793781645596027374e-02 7.942929118871688843e-02 -2.717775665223598480e-02 2.200464755296707153e-01 -1.637428998947143555e-01 2.409626031294465065e-03 1.858580410480499268e-01 -7.179991155862808228e-02
-2.511582076549530029e-01 -8.175106719136238098e-03 -3.055249340832233429e-02 1.411644071340560913e-01 4.882749170064926147e-02 -2.240889370441436768e-01 -5.893985554575920105e-02 1.067766100168228149e-01 2.413489967584609985e-01 -1.295610219240188599e-01 2.032453715801239014e-01 -3.000331819057464600e-01 1.699119955301284790e-01 -4.378057643771171570e-02 5.378241767175495625e-04 7.698581367731094360e-02 -1.075509116053581238e-01 2.227831780910491943e-01 2.124991118907928467e-01 -3.305394649505615234e-01 4.331893622875213623e-01 -1.790774613618850708e-01 -4.149041697382926941e-02 2.120160907506942749e-01 1.002164278179407120e-02 8.712612092494964600e-02 -1.657688766717910767e-01 -2.619327902793884277e-01 -5.143170431256294250e-02 1.030138880014419556e-01 5.592079460620880127e-02 -5.717640370130538940e-02
-1.988214552402496338e-01 8.896781504154205322e-02 -6.117305532097816467e-02 1.236104592680931091e-01 5.164039507508277893e-02 -7.413426786661148071e-02 -2.272708900272846222e-02 1.229473873972892761e-01 -3.071462810039520264e-01 -3.168241381645202637e-01 2.370158284902572632e-01 9.649231284856796265e-02 -2.398390173912048340e-01 9.572030394338071346e-04 -1.107185110449790955e-01 2.145999819040298462e-01 9.195420891046524048e-03 -2.107632532715797424e-02 4.723671674728393555e-01 4.799194261431694031e-02 2.172721028327941895e-01 -3.192427158355712891e-01 -8.855109626892954111e-05 -1.457533985376358032e-01 -1.221575811505317688e-01 -4.003522172570228577e-02 -1.694148480892181396e-01 -1.777893304824829102e-01 -4.148521646857261658e-02 1.815544515848159790e-01 1.545681655406951904e-01 4.426101967692375183e-02
2.092838287353515625e-01 7.482604682445526123e-02 1.975507736206054688e-01 -2.222890220582485199e-02 3.275975584983825684e-02 -2.143767327070236206e-01 -9.647288173437118530e-02 1.428813785314559937e-01 1.555066853761672974e-01 -1.791459023952484131e-01 3.171108961105346680e-01 -2.021913081407546997e-01 1.383746601641178131e-02 7.663474231958389282e-02 8.516724407672882080e-02 -7.240931969135999680e-03 1.682349145412445068e-01 2.543005943298339844e-01 3.040501773357391357e-01 -4.068207144737243652e-01 3.804219514131546021e-02 -2.030748575925827026e-01 -1.120049357414245605e-01 1.265966594219207764e-01 2.004019170999526978e-01 7.578451931476593018e-02 -9.589856863021850586e-02 1.008595526218414307e-01 -5.029573570936918259e-03 -7.829311490058898926e-02 1.550499442964792252e-02 -3.597128093242645264e-01
1.318286806344985962e-01 -1.944419443607330322e-01 1.143704056739807129e-01 1.174040734767913818e-01 -2.403593659400939941e-01 -2.676330320537090302e-02 -1.212604567408561707e-01 4.493270516395568848e-01 1.827063709497451782e-01 -1.294274330139160156e-01 4.911395907402038574e-01 -7.192695885896682739e-02 -9.881168603897094727e-02 2.103559300303459167e-02 1.041166111826896667e-01 1.017741188406944275e-01 1.032283529639244080e-01 1.143144741654396057e-01 3.922911882400512695e-01 -1.980684250593185425e-01 -1.382535509765148163e-02 6.925196945667266846e-02 3.662903606891632080e-02 7.718215137720108032e-02 -2.088248729705810547e-01 -1.069909259676933289e-01 -2.120965160429477692e-02 4.464541748166084290e-02 1.914753019809722900e-02 1.467040926218032837e-01 7.066410500556230545e-03 -7.976616919040679932e-02
5.226439982652664185e-02 6.657565385103225708e-02 2.017059624195098877e-01 -2.065244913101196289e-01 7.888172566890716553e-02 -2.290939986705780029e-01 -7.837636768817901611e-02 3.790262714028358459e-02 1.014043837785720825e-01 -2.000711709260940552e-01 2.333751767873764038e-01 -2.934438921511173248e-02 -9.028024226427078247e-02 1.997514665126800537e-01 -5.393317341804504395e-02 -1.753942668437957764e-01 -2.458826154470443726e-01 1.021392047405242920e-01 4.376848638057708740e-01 -2.348893433809280396e-01 1.417380124330520630e-01 2.808992266654968262e-01 -9.786920994520187378e-02 6.078647822141647339e-02 -2.865020036697387695e-01 -1.372353285551071167e-01 -1.722812205553054810e-01 -3.034167550504207611e-02 -2.690829336643218994e-01 -1.143267527222633362e-01 -9.351161867380142212e-02 -1.465376000851392746e-02
-6.705451011657714844e-02 1.230757758021354675e-01 3.147694468498229980e-01 -4.853675607591867447e-03 -2.634839713573455811e-01 -3.258056640625000000e-01 2.216730713844299316e-01 9.593554586172103882e-02 9.162099659442901611e-02 -4.644339978694915771e-01 1.996516734361648560e-01 -1.465981751680374146e-01 7.897613197565078735e-02 8.727681636810302734e-02 4.833960160613059998e-02 -3.143352568149566650e-01 -6.638957560062408447e-02 -1.171181872487068176e-01 8.239666372537612915e-02 -1.096384897828102112e-01 -9.898564964532852173e-02 -6.846708059310913086e-02 1.845726966857910156e-01 -3.031848371028900146e-01 4.581230226904153824e-03 1.539152860641479492e-01 -8.417373150587081909e-02 -1.068694368004798889e-01 -1.080408468842506409e-01 3.823680803179740906e-02 -3.521212935447692871e-02 -1.135525107383728027e-01
6.044302135705947876e-02 -1.823206692934036255e-01 3.683823719620704651e-02 4.920916259288787842e-02 1.509947627782821655e-01 -8.782324194908142090e-02 1.351300328969955444e-01 1.595995277166366577e-01 1.980452537536621094e-01 -3.692503571510314941e-01 -7.490921299904584885e-03 -2.062914073467254639e-01 1.161839216947555542e-01 2.833236455917358398e-01 -5.208002403378486633e-02 1.898580975830554962e-02 -2.515854835510253906e-01 -1.449716836214065552e-01 2.052820175886154175e-01 -3.674168884754180908e-01 2.329445034265518188e-01 -3.192420005798339844e-01 2.744555845856666565e-02 -6.848254799842834473e-02 -1.538667380809783936e-01 -1.124439239501953125e-01 6.291792541742324829e-02 -1.732119023799896240e-01 -2.397453635931015015e-01 -3.373232483863830566e-02 1.265208721160888672e-01 4.567934945225715637e-02
5.006302520632743835e-02 2.146635055541992188e-01 9.821023046970367432e-02 -1.376112699508666992e-01 -1.104022637009620667e-01 4.832230508327484131e-02 -4.076325148344039917e-02 1.087513417005538940e-01 -1.337192393839359283e-02 -2.980185449123382568e-01 1.036508306860923767e-01 -1.361613869667053223e-01 -5.224582180380821228e-02 -6.730677932500839233e-02 1.597337275743484497e-01 -1.113827377557754517e-01 -1.744081228971481323e-01 1.375981718301773071e-01 1.272640377283096313e-01 -2.521008253097534180e-01 1.197455525398254395e-01 -1.350613385438919067e-01 -4.047976434230804443e-02 2.471775114536285400e-01 -1.567236334085464478e-01 -3.924467414617538452e-02 -4.689974486827850342e-01 -1.737226694822311401e-01 -3.245815038681030273e-01 3.472338020801544189e-01 6.647673994302749634e-02 1.893121376633644104e-02
4.394498467445373535e-02 1.837753206491470337e-01 -3.377218917012214661e-02 3.695558384060859680e-02 -1.254353523254394531e-01 -1.983181200921535492e-02 9.816252440214157104e-02 1.505795270204544067e-01 -3.267138451337814331e-02 -4.089925885200500488e-01 1.474455595016479492e-01 -5.567798390984535217e-03 2.711960077285766602e-01 -6.409795582294464111e-02 2.544857561588287354e-01 1.459982395172119141e-01 -5.428912490606307983e-02 5.663627013564109802e-02 5.188764929771423340e-01 -1.259688585996627808e-01 -2.415662258863449097e-02 -8.209246397018432617e-02 -5.511625204235315323e-03 -1.647680699825286865e-01 -3.402949273586273193e-01 -3.763241320848464966e-02 -1.929301917552947998e-01 -4.191223904490470886e-02 -2.375874370336532593e-01 -1.438029259443283081e-01 5.051026586443185806e-03 1.995815150439739227e-02
1.140410453081130981e-01 9.819152951240539551e-02 1.018763855099678040e-01 -1.255687028169631958e-01 -1.147876027971506119e-03 -1.595418304204940796e-01 9.563629329204559326e-02 2.083782553672790527e-01 1.421428769826889038e-01 -3.106404542922973633e-01 3.304972872138023376e-02 -9.520145505666732788e-02 1.107528572902083397e-03 3.224086165428161621e-01 -1.185972243547439575e-01 -2.125042825937271118e-01 -6.187820062041282654e-02 1.201238706707954407e-01 3.253509700298309326e-01 -2.092897444963455200e-01 8.228463679552078247e-02 1.001787632703781128e-01 -2.124467641115188599e-01 4.034074544906616211e-01 -2.932498604059219360e-02 -6.777264177799224854e-02 -1.939074546098709106e-01 -7.739774882793426514e-02 -1.867627799510955811e-01 1.468306630849838257e-01 -2.895248830318450928e-01 -3.542590141296386719e-02
-1.933579146862030029e-01 -1.399401458911597729e-03 1.987677961587905884e-01 1.500237137079238892e-01 -4.032512754201889038e-02 -2.989890426397323608e-02 -1.133951693773269653e-01 3.595277965068817139e-01 7.283283025026321411e-02 -5.470462143421173096e-03 3.564607799053192139e-01 7.300316542387008667e-02 -1.299884915351867676e-01 9.245920181274414062e-02 1.927739232778549194e-01 2.450947165489196777e-01 1.946998946368694305e-02 1.052840873599052429e-01 5.255309343338012695e-01 -1.894377768039703369e-01 2.167243808507919312e-01 -1.036971881985664368e-01 1.242683231830596924e-01 4.884317889809608459e-02 -1.736672818660736084e-01 -1.543551683425903320e-01 -1.081051006913185120e-01 1.543053835630416870e-01 -1.194179710000753403e-02 4.346323013305664062e-02 -6.752438098192214966e-02 -1.978179626166820526e-02
-6.080179009586572647e-03 5.587349832057952881e-02 1.463555246591567993e-01 2.118767201900482178e-01 6.714738160371780396e-02 -1.845283061265945435e-01 2.558730915188789368e-02 2.663894593715667725e-01 7.004982233047485352e-02 -1.902720183134078979e-01 1.296955160796642303e-02 9.373743087053298950e-03 -1.028317734599113464e-01 -4.192319884896278381e-02 -1.093261968344449997e-02 3.658980503678321838e-02 -1.828606873750686646e-01 2.194435745477676392e-01 2.854313254356384277e-01 4.659713059663772583e-02 -1.649715006351470947e-01 -2.900525331497192383e-01 1.094457805156707764e-01 -1.366696655750274658e-01 -3.829756006598472595e-02 1.681459993124008179e-01 -5.365763902664184570e-01 -3.384753167629241943e-01 -1.063691005110740662e-01 -8.144825696945190430e-02 8.695599436759948730e-02 -1.507492177188396454e-02
1.032470166683197021e-01 4.658174875658005476e-04 2.622434198856353760e-01 -1.791845858097076416e-01 -1.414172798395156860e-01 -3.642566502094268799e-01 -1.007187664508819580e-01 9.931132942438125610e-02 -8.891149610280990601e-02 -2.768376469612121582e-01 8.647871017456054688e-02 -2.252594083547592163e-01 9.525150805711746216e-02 1.799811720848083496e-01 1.509905755519866943e-01 -1.811670660972595215e-01 -4.465128481388092041e-02 -6.746429949998855591e-02 1.774988621473312378e-01 -3.376091420650482178e-01 -1.955032534897327423e-02 -1.787689477205276489e-01 -7.533403113484382629e-03 4.366926103830337524e-02 -7.597941905260086060e-02 -1.155430600047111511e-01 -2.544232308864593506e-01 -1.451983600854873657e-01 -1.045873835682868958e-01 1.111396998167037964e-01 3.025345802307128906e-01 2.642577588558197021e-01
-1.358252316713333130e-01 3.551609115675091743e-03 3.302246630191802979e-01 -1.712421625852584839e-01 -8.286990225315093994e-02 -4.019713699817657471e-01 2.137188054621219635e-02 1.077766120433807373e-01 -7.621445506811141968e-02 -2.929306626319885254e-01 9.341120719909667969e-02 -3.140949010848999023e-01 7.038361579179763794e-02 -6.775542348623275757e-02 1.016224771738052368e-01 -2.454443722963333130e-01 -7.121717929840087891e-02 1.024577096104621887e-01 3.028229773044586182e-01 -2.230458259582519531e-01 3.376438096165657043e-02 -2.161349356174468994e-01 6.592382490634918213e-02 2.358381077647209167e-02 -1.401525586843490601e-01 -1.313193589448928833e-01 -3.520833700895309448e-02 -1.925973892211914062e-01 5.765443295240402222e-02 7.108584512025117874e-03 5.445897206664085388e-02 3.036352992057800293e-01
8.645309507846832275e-02 1.196232810616493225e-01 -5.358323454856872559e-03 3.390807285904884338e-02 -2.024563401937484741e-01 -1.016344409435987473e-02 -1.011093184351921082e-01 4.068597555160522461e-01 4.283751547336578369e-02 -1.427593640983104706e-02 1.239792779088020325e-01 1.181687712669372559e-01 7.250082492828369141e-02 1.238848455250263214e-02 1.106434613466262817e-01 2.358833849430084229e-01 1.977361738681793213e-02 2.874883413314819336e-01 5.019716024398803711e-01 -7.724999636411666870e-02 2.691173367202281952e-02 7.355489581823348999e-02 8.230821043252944946e-02 3.029949665069580078e-01 -1.876868903636932373e-01 4.145096242427825928e-02 -3.773803114891052246e-01 -9.496281296014785767e-02 -6.055541336536407471e-02 -8.969976566731929779e-03 -1.232664585113525391e-01 -5.002406239509582520e-02
6.129957363009452820e-02 2.103223651647567749e-02 3.298836201429367065e-02 -3.154267789795994759e-03 1.970274150371551514e-01 -9.984002262353897095e-02 -6.873779743909835815e-02 1.471406966447830200e-01 2.149254083633422852e-01 -3.903736770153045654e-01 1.926674991846084595e-01 -2.740059792995452881e-02 -7.549732178449630737e-02 3.280336558818817139e-01 -1.540733873844146729e-01 -2.035791799426078796e-02 -2.313293330371379852e-02 1.525375396013259888e-01 1.970548331737518311e-01 8.061710395850241184e-04 8.941586315631866455e-02 -3.547102212905883789e-01 3.227632045745849609e-01 3.947500139474868774e-03 2.375564873218536377e-01 5.670425668358802795e-02 -1.946910023689270020e-01 -1.650619655847549438e-01 1.360939741134643555e-01 2.357572913169860840e-01 -6.884945929050445557e-02 2.033261805772781372e-01
-6.641352176666259766e-02 6.612364202737808228e-02 2.303047571331262589e-03 -3.441830277442932129e-01 1.434218585491180420e-01 1.765192449092864990e-01 1.230553537607192993e-01 3.889445066452026367e-01 1.047634929418563843e-01 1.166900470852851868e-01 1.203250065445899963e-01 -1.362372636795043945e-01 -1.945311874151229858e-01 3.717714175581932068e-02 1.757696121931076050e-01 -4.951643943786621094e-02 -3.071849346160888672e-01 7.245036214590072632e-02 3.391435146331787109e-01 -2.171427756547927856e-01 2.875007987022399902e-01 -3.939555212855339050e-02 -6.357119232416152954e-02 -4.880268871784210205e-02 -5.192857235670089722e-03 7.278150320053100586e-02 -2.952155470848083496e-01 1.190684959292411804e-01 -2.332035005092620850e-01 9.661720693111419678e-02 -3.682804852724075317e-02 -1.603673957288265228e-02
-1.963077671825885773e-02 1.378770321607589722e-01 1.242544427514076233e-01 -2.993944101035594940e-02 -5.399751663208007812e-02 -9.069281071424484253e-02 5.439785495400428772e-02 2.528979182243347168e-01 -7.506179064512252808e-02 -4.234098792076110840e-01 -2.561250329017639160e-02 -5.380958691239356995e-02 -1.661563515663146973e-01 2.722454369068145752e-01 1.784028299152851105e-02 -1.618921011686325073e-01 -8.136847615242004395e-02 2.298939973115921021e-01 8.727396279573440552e-02 1.720265597105026245e-01 4.176358878612518311e-02 -3.232178986072540283e-01 1.344686597585678101e-01 -7.200010120868682861e-02 -1.020838879048824310e-02 1.822674125432968140e-01 -2.562325298786163330e-01 -4.412583112716674805e-01 -7.823716104030609131e-02 -1.434164196252822876e-01 -8.076203614473342896e-02 1.281948536634445190e-01
1.168754231184720993e-02 -3.451891243457794189e-03 2.436932921409606934e-01 -2.118073403835296631e-02 -2.336824983358383179e-01 -1.850206404924392700e-01 -1.169970557093620300e-01 7.690641283988952637e-02 -9.651637077331542969e-02 -1.583650112152099609e-01 -2.783729135990142822e-02 -3.899856656789779663e-02 6.229245569556951523e-03 1.037634909152984619e-02 1.406418532133102417e-01 -1.015123203396797180e-01 2.587520889937877655e-02 -1.782109215855598450e-02 3.588749766349792480e-01 -2.984172105789184570e-01 -4.026842117309570312e-02 1.871999911963939667e-02 6.987348198890686035e-02 -1.053026393055915833e-01 -1.523853242397308350e-01 4.628280699253082275e-01 -1.301468163728713989e-01 -3.180082440376281738e-01 -2.926411032676696777e-01 -1.557562947273254395e-01 2.466208636760711670e-01 -4.071792215108871460e-02
-9.980545192956924438e-02 1.020185947418212891e-01 1.884162425994873047e-01 1.651950925588607788e-01 1.295941174030303955e-01 7.266231812536716461e-03 3.188652545213699341e-02 1.872538179159164429e-01 -1.685881167650222778e-01 -2.429965287446975708e-01 1.562070250511169434e-01 1.728875786066055298e-01 -1.604693531990051270e-01 1.816205978393554688e-01 -4.100689589977264404e-01 9.149342030286788940e-02 5.746677145361900330e-02 1.424953192472457886e-01 3.298569023609161377e-01 -1.394593715667724609e-01 1.215045973658561707e-01 -1.188717260956764221e-01 1.060574948787689209e-01 3.476428687572479248e-01 9.987138211727142334e-02 -7.084912061691284180e-02 -8.615013957023620605e-02 -9.342472255229949951e-02 -3.403478860855102539e-01 -1.244931891560554504e-01 9.563782066106796265e-02 4.902613908052444458e-02
1.471431273967027664e-02 -2.214081287384033203e-01 -1.667927652597427368e-01 1.469693034887313843e-01 -4.757955297827720642e-02 -1.180172413587570190e-01 1.547941099852323532e-02 1.239822357892990112e-01 1.126767024397850037e-01 -6.166863813996315002e-02 2.617232799530029297e-01 -1.768458634614944458e-01 -2.669222839176654816e-02 -5.955981463193893433e-02 6.807515770196914673e-02 2.938475459814071655e-02 -1.863738745450973511e-01 4.274582862854003906e-02 5.028273463249206543e-01 -1.471247225999832153e-01 3.265725970268249512e-01 -2.671627402305603027e-01 1.006576046347618103e-01 6.022387370467185974e-02 -9.515012055635452271e-02 1.337656825780868530e-01 -1.183368638157844543e-01 1.585820168256759644e-01 -1.567014306783676147e-01 2.533660829067230225e-01 -2.893698215484619141e-01 4.580215364694595337e-02
-2.557274401187896729e-01 -3.116862848401069641e-02 1.501025855541229248e-01 -4.339886456727981567e-02 1.053730323910713196e-01 2.652158401906490326e-02 7.727497816085815430e-02 3.389654159545898438e-01 1.267113834619522095e-01 -2.181219607591629028e-01 2.795836143195629120e-02 -5.823362991213798523e-02 -1.936503350734710693e-01 2.859715819358825684e-01 5.740777403116226196e-02 1.729152947664260864e-01 -2.623916268348693848e-01 -1.375175565481185913e-01 4.329259395599365234e-01 1.158846467733383179e-01 -2.451212108135223389e-01 -9.462508372962474823e-03 -1.012332215905189514e-01 2.765616634860634804e-03 -2.860406935214996338e-01 4.911829158663749695e-02 -2.169772535562515259e-01 -8.685976266860961914e-02 -1.726265251636505127e-01 2.431350573897361755e-02 1.644507795572280884e-01 3.042366541922092438e-02
-5.239503458142280579e-02 -1.034880653023719788e-01 8.904923498630523682e-02 1.382513046264648438e-01 -8.412600308656692505e-02 -5.514549091458320618e-02 1.997108608484268188e-01 -1.499328110367059708e-02 -2.019814103841781616e-01 -1.125518381595611572e-01 1.435564644634723663e-02 -2.181771993637084961e-01 -3.219996392726898193e-01 2.481247633695602417e-01 -2.800333313643932343e-03 3.101885020732879639e-01 -8.701205253601074219e-02 6.359867006540298462e-02 4.439883232116699219e-01 -1.501796096563339233e-01 1.290484517812728882e-01 -4.607283324003219604e-02 7.210472971200942993e-02 -5.982448160648345947e-02 3.121135011315345764e-02 -9.571183472871780396e-02 -3.502556383609771729e-01 -2.910161614418029785e-01 -1.654545776546001434e-02 -1.656689196825027466e-01 1.897770762443542480e-01 8.024538308382034302e-02
9.138212352991104126e-02 1.901495903730392456e-01 1.204653903841972351e-01 -2.896982617676258087e-02 -1.084121912717819214e-01 -1.306346356868743896e-01 2.185066193342208862e-01 2.113051563501358032e-01 1.058134809136390686e-02 1.364634279161691666e-02 3.650624454021453857e-01 -6.369787454605102539e-02 4.273524135351181030e-02 3.091847300529479980e-01 1.702826097607612610e-02 -2.064195871353149414e-01 -5.322271212935447693e-02 -7.440163195133209229e-02 -8.433744311332702637e-02 -6.448066234588623047e-02 2.310631275177001953e-01 -4.672254621982574463e-02 1.124809607863426208e-01 3.273703455924987793e-01 6.491295248270034790e-02 2.321804314851760864e-01 -3.713040351867675781e-01 -2.891929745674133301e-01 -1.621522754430770874e-01 8.608780056238174438e-02 3.510648757219314575e-02 -1.771664619445800781e-01
2.754656076431274414e-01 -3.086722791194915771e-01 -4.324442893266677856e-02 -3.447377309203147888e-02 1.177967488765716553e-01 1.426160335540771484e-02 1.045036390423774719e-01 2.040439546108245850e-01 -2.415885217487812042e-02 -3.080009520053863525e-01 4.180583953857421875e-01 -6.202820688486099243e-02 -5.990380421280860901e-02 2.593184709548950195e-01 1.027860492467880249e-01 -1.911551654338836670e-01 1.500384602695703506e-02 4.883038252592086792e-02 3.350595235824584961e-01 -2.047120332717895508e-01 3.188702166080474854e-01 -1.156365200877189636e-01 9.414050728082656860e-02 -3.175051137804985046e-02 7.253779470920562744e-02 -8.469017595052719116e-02 1.249198243021965027e-02 -1.664307862520217896e-01 -2.005410492420196533e-01 -1.012303773313760757e-02 -3.638599812984466553e-02 -5.919779464602470398e-02
2.522077225148677826e-02 9.619672596454620361e-02 3.117901831865310669e-02 -4.896631464362144470e-02 -2.938125729560852051e-01 1.255707442760467529e-01 9.657308459281921387e-02 2.426601201295852661e-01 -2.031664997339248657e-01 -1.942680776119232178e-01 -8.091699331998825073e-02 -1.447826921939849854e-01 -1.868346631526947021e-01 2.572777867317199707e-01 9.371587634086608887e-02 -5.752860754728317261e-02 -6.554479151964187622e-02 4.441534355282783508e-02 3.954755961894989014e-01 -2.516003549098968506e-01 -3.618231788277626038e-02 -1.913120001554489136e-01 1.461410522460937500e-02 -1.048240140080451965e-01 -4.483154416084289551e-02 -1.769716292619705200e-01 -2.982959747314453125e-01 -2.083374261856079102e-01 -2.263907492160797119e-01 -1.226098313927650452e-01 2.236741334199905396e-01 1.990105807781219482e-01
-9.126456081867218018e-02 3.623406961560249329e-02 4.004844725131988525e-01 -2.149770259857177734e-01 3.076858818531036377e-01 -1.002392992377281189e-01 1.353689134120941162e-01 2.644301950931549072e-01 -3.838151320815086365e-02 -1.594485044479370117e-01 -6.375841051340103149e-02 4.948301985859870911e-02 2.100349590182304382e-02 6.009769439697265625e-02 1.818879544734954834e-01 7.244423031806945801e-02 -3.510716557502746582e-02 7.916254550218582153e-02 4.289231300354003906e-01 -2.860971391201019287e-01 -7.097257673740386963e-02 -2.164988219738006592e-01 2.083714902400970459e-01 -2.078525424003601074e-01 -1.173488050699234009e-01 4.893593862652778625e-02 2.566823363304138184e-02 -2.361826300621032715e-01 -9.270247071981430054e-02 -9.374476224184036255e-02 -7.055038213729858398e-02 9.039650857448577881e-02
-7.812540978193283081e-03 -1.908301115036010742e-01 -4.130467772483825684e-02 1.279779225587844849e-01 -1.933497637510299683e-01 -1.689117997884750366e-01 7.972373068332672119e-02 1.894742846488952637e-01 2.594353258609771729e-01 -1.656849086284637451e-01 2.308333814144134521e-01 -1.741904318332672119e-01 1.317487657070159912e-01 3.861609697341918945e-01 7.346852123737335205e-02 9.691684506833553314e-03 -1.198792979121208191e-01 9.334802627563476562e-02 2.335251569747924805e-01 -2.513102293014526367e-01 7.892835885286331177e-02 -1.782400459051132202e-01 -2.506662607192993164e-01 5.423558410257101059e-03 3.545805215835571289e-01 1.459502130746841431e-01 -4.285310208797454834e-02 -1.105184704065322876e-01 8.769079297780990601e-02 -5.986043438315391541e-02 2.157373279333114624e-01 -1.624176353216171265e-01
1.337949633598327637e-01 -1.994605362415313721e-02 3.592481315135955811e-01 -1.230894476175308228e-01 -3.479663655161857605e-02 -3.210291862487792969e-01 -9.437727183103561401e-02 8.384682238101959229e-03 2.197109907865524292e-01 -3.536000102758407593e-02 1.065933108329772949e-01 -1.884531974792480469e-01 -3.242988288402557373e-01 -1.449637953191995621e-02 -2.072741091251373291e-01 -3.217254579067230225e-02 -1.499219834804534912e-01 2.301205545663833618e-01 2.554511725902557373e-01 -9.413210302591323853e-02 2.739900052547454834e-01 -2.509382367134094238e-01 -1.968669891357421875e-01 -2.434656023979187012e-02 -7.836347818374633789e-02 9.663022309541702271e-02 7.026597857475280762e-02 1.227716431021690369e-01 -6.087077036499977112e-02 -1.834975928068161011e-02 3.184446096420288086e-01 1.029077768325805664e-01
3.511564061045646667e-02 3.285123035311698914e-02 -7.050100713968276978e-02 -1.013943403959274292e-01 -6.240755901671946049e-04 -1.973376795649528503e-02 3.922143578529357910e-01 1.499506384134292603e-01 6.359465420246124268e-02 -8.314505219459533691e-02 1.438664197921752930e-01 1.348284482955932617e-01 3.846504539251327515e-02 4.551007598638534546e-02 6.664621829986572266e-02 -8.318001031875610352e-02 -2.522018551826477051e-01 8.867040276527404785e-02 2.505145668983459473e-01 -4.221487641334533691e-01 2.226006388664245605e-01 -8.187969774007797241e-02 -5.007546395063400269e-02 -3.119133114814758301e-01 -5.822438374161720276e-02 2.377122193574905396e-01 -1.556332409381866455e-01 8.817443251609802246e-02 -1.728019714355468750e-01 3.230853676795959473e-01 1.688071042299270630e-01 1.336489170789718628e-01
3.412958979606628418e-02 -1.566905081272125244e-01 1.214628219604492188e-01 1.354169249534606934e-01 -2.472162693738937378e-01 1.589282900094985962e-01 -1.237349957227706909e-02 1.783540248870849609e-01 1.733680069446563721e-01 -2.605979144573211670e-01 1.266493052244186401e-01 -2.389313578605651855e-01 1.128094196319580078e-01 1.714701801538467407e-01 1.364553272724151611e-01 2.392313033342361450e-01 -5.371149256825447083e-02 1.077238470315933228e-01 4.316152632236480713e-01 -9.192214906215667725e-02 3.380483984947204590e-01 -3.531450033187866211e-02 2.800343632698059082e-01 4.773197695612907410e-02 -7.768070697784423828e-02 1.014824840240180492e-03 5.595960468053817749e-02 -1.152934357523918152e-01 -4.117885231971740723e-02 5.747900530695915222e-02 -3.149920403957366943e-01 -4.059707373380661011e-02
-1.835327297449111938e-01 1.163961738348007202e-01 1.369639486074447632e-01 4.783690348267555237e-02 -2.573957145214080811e-01 -5.925616621971130371e-02 1.700368523597717285e-02 7.792706042528152466e-02 9.110544621944427490e-02 -3.394185304641723633e-01 3.727904856204986572e-01 -1.350011769682168961e-02 -2.972962260246276855e-01 1.321132779121398926e-01 -1.680644303560256958e-01 3.062686417251825333e-03 -2.579001188278198242e-01 4.447829723358154297e-02 1.978434473276138306e-01 1.947141811251640320e-02 2.337355762720108032e-01 2.021830901503562927e-02 2.036387100815773010e-02 8.208950981497764587e-03 -2.222589403390884399e-01 2.225799262523651123e-01 -2.497311979532241821e-01 3.288870751857757568e-01 -6.918220221996307373e-02 -1.414593160152435303e-01 3.149237018078565598e-03 3.201962262392044067e-02
-8.263041079044342041e-02 -9.299284219741821289e-02 4.924030900001525879e-01 -1.013502702116966248e-01 -3.021470308303833008e-01 -7.560186088085174561e-02 -2.823134139180183411e-02 2.263296246528625488e-01 5.027006566524505615e-02 -3.351361453533172607e-01 3.741403296589851379e-02 3.834611549973487854e-02 -2.551885843276977539e-01 -2.157622762024402618e-02 1.051140874624252319e-01 8.179781585931777954e-02 1.946555227041244507e-01 3.858065977692604065e-02 1.314645260572433472e-01 1.843405514955520630e-02 2.361510246992111206e-01 -1.149445772171020508e-01 2.821617722511291504e-01 1.185119971632957458e-01 -5.376987159252166748e-02 1.317326426506042480e-01 -1.486680060625076294e-01 -1.955559402704238892e-01 -1.484351512044668198e-02 9.618493914604187012e-02 -2.681430578231811523e-01 1.085242815315723419e-02
-1.666392683982849121e-01 -2.760001271963119507e-02 1.051134914159774780e-01 -1.311349496245384216e-02 5.890263244509696960e-02 -1.134163960814476013e-01 1.327312141656875610e-01 2.839726209640502930e-01 2.861177325248718262e-01 -4.168342947959899902e-01 2.103845626115798950e-01 -1.095335260033607483e-01 -1.783610731363296509e-01 2.219717949628829956e-01 1.424939334392547607e-01 -1.728800833225250244e-01 4.350370727479457855e-03 1.499211490154266357e-01 2.047699838876724243e-01 -4.180151596665382385e-02 1.819580048322677612e-01 2.903854101896286011e-02 -2.625876367092132568e-01 2.850215137004852295e-01 5.751647427678108215e-02 1.894811540842056274e-01 -1.036041066981852055e-03 1.119023072533309460e-03 -4.217222332954406738e-02 -1.124590858817100525e-01 -3.109960258007049561e-01 4.284702613949775696e-02
2.294536978006362915e-01 -2.360820025205612183e-01 2.175170928239822388e-01 -1.512363255023956299e-01 -1.976590454578399658e-01 -1.527771204710006714e-01 -3.762635216116905212e-02 2.624246478080749512e-01 1.943212747573852539e-01 -2.126240581274032593e-01 1.026467978954315186e-01 -6.480888277292251587e-02 2.324117422103881836e-01 8.660676330327987671e-02 2.866792380809783936e-01 -1.014951169490814209e-01 -2.965327203273773193e-01 -9.250911325216293335e-02 3.450340032577514648e-01 2.148811146616935730e-02 4.793078452348709106e-02 1.002968773245811462e-01 7.265997678041458130e-02 1.369809657335281372e-01 1.524833142757415771e-01 -2.832473721355199814e-03 -2.241170257329940796e-01 9.917384386062622070e-02 -3.028877377510070801e-01 1.318351365625858307e-02 -9.064014256000518799e-02 -3.429380059242248535e-02
-1.286265403032302856e-01 1.636920496821403503e-02 5.466876924037933350e-02 -1.999060660600662231e-01 2.712365053594112396e-02 4.473862797021865845e-02 1.430912762880325317e-01 1.934703737497329712e-01 2.447708249092102051e-01 -1.414923463016748428e-02 2.483510375022888184e-01 -3.634830713272094727e-01 -2.934900298714637756e-02 2.676173746585845947e-01 1.555614322423934937e-01 -7.043910771608352661e-02 -1.215199083089828491e-01 1.942877173423767090e-01 2.959079444408416748e-01 -2.312563061714172363e-01 1.896291598677635193e-02 -1.072381138801574707e-01 -2.983823120594024658e-01 1.267804652452468872e-01 1.431430727243423462e-01 3.131562173366546631e-01 -2.620280347764492035e-02 -2.177758365869522095e-01 -9.645482152700424194e-02 9.658074378967285156e-02 -1.483816653490066528e-01 7.875050604343414307e-02
9.566217660903930664e-02 1.123335584998130798e-01 1.508915871381759644e-01 -5.642227828502655029e-02 2.343116402626037598e-01 6.218875199556350708e-02 2.382397353649139404e-01 1.737342625856399536e-01 1.891810446977615356e-01 -4.002403318881988525e-01 -9.213684499263763428e-02 -7.237529009580612183e-02 -1.010110825300216675e-01 1.457230597734451294e-01 1.329036504030227661e-01 2.792909741401672363e-01 -1.377242654561996460e-01 1.533811539411544800e-01 2.553701102733612061e-01 -3.594660460948944092e-01 -1.167406365275382996e-01 -2.685692906379699707e-02 2.547890245914459229e-01 1.311789900064468384e-01 -2.183787673711776733e-01 1.342424750328063965e-01 -4.375135526061058044e-02 4.105306044220924377e-02 2.150363475084304810e-01 7.302433997392654419e-02 1.243604049086570740e-01 2.294635865837335587e-03
-3.532668633852154016e-04 1.392710804939270020e-01 3.137890622019767761e-02 -2.255026847124099731e-01 8.269311487674713135e-02 -4.722517728805541992e-01 -8.632758259773254395e-02 4.067072272300720215e-02 8.988402038812637329e-02 -2.379327565431594849e-01 2.151119336485862732e-02 2.841644687578082085e-03 9.153684973716735840e-02 2.231252342462539673e-01 -1.651608347892761230e-01 -1.375257223844528198e-01 -5.779455974698066711e-02 2.295087426900863647e-01 2.840391099452972412e-01 -2.581909894943237305e-01 1.944189667701721191e-01 -8.565962314605712891e-02 1.616994887590408325e-01 3.271989822387695312e-01 -1.333627253770828247e-01 -7.382719963788986206e-02 -1.153015270829200745e-01 -1.444684565067291260e-01 -2.037003636360168457e-01 -1.527047604322433472e-01 -6.631453335285186768e-02 -1.094267219305038452e-01
-8.594813197851181030e-02 -8.232453465461730957e-02 -7.772774435579776764e-03 -2.023439705371856689e-01 -4.210212454199790955e-02 -1.077639162540435791e-01 1.267981827259063721e-01 1.206397414207458496e-01 1.622980460524559021e-02 -3.763805627822875977e-01 -1.092837974429130554e-01 -3.750165458768606186e-03 -1.407310366630554199e-01 5.743131637573242188e-01 -6.214889138936996460e-02 -4.342803359031677246e-02 -2.950461208820343018e-01 1.017631441354751587e-01 3.059204518795013428e-01 -1.721242666244506836e-01 1.336022168397903442e-01 -1.096900627017021179e-01 -6.082798168063163757e-02 9.705877304077148438e-02 -8.927898108959197998e-02 4.577872902154922485e-02 -2.922778949141502380e-02 2.811479149386286736e-03 2.784749027341604233e-03 1.289779096841812134e-01 -3.101409375667572021e-01 -6.449578702449798584e-02
-1.105993539094924927e-01 -6.596952676773071289e-02 -1.910354942083358765e-02 -7.159325177781283855e-04 -2.237853035330772400e-02 -3.344903886318206787e-01 -1.689808070659637451e-01 1.078460514545440674e-01 -9.720151312649250031e-03 -9.080453217029571533e-02 3.851512074470520020e-01 -1.461319625377655029e-01 1.312352567911148071e-01 5.678627640008926392e-02 -3.519997596740722656e-01 -3.151547163724899292e-02 -2.204660028219223022e-01 1.486029941588640213e-02 4.933454096317291260e-01 -2.614569664001464844e-01 -9.756956994533538818e-02 8.999872207641601562e-02 -8.550016582012176514e-02 -8.264783024787902832e-02 -1.170013397932052612e-01 2.034562081098556519e-02 -1.656658798456192017e-01 -1.536677628755569458e-01 -1.254993230104446411e-01 1.136546581983566284e-01 -1.254124790430068970e-01 7.215387374162673950e-02
1.599866896867752075e-01 2.564078867435455322e-01 6.657511740922927856e-02 -9.771399945020675659e-02 -8.181815594434738159e-02 7.751515507698059082e-02 2.590405642986297607e-01 1.305006891489028931e-01 3.013877868652343750e-01 -1.731323897838592529e-01 -1.233864482492208481e-02 -2.074707448482513428e-01 -7.237087190151214600e-02 -9.541599079966545105e-03 -7.927040755748748779e-02 -1.527819335460662842e-01 -1.612693667411804199e-01 -2.395540662109851837e-02 4.312072396278381348e-01 -5.882767215371131897e-02 -1.099443435668945312e-01 1.289706379175186157e-01 1.856472492218017578e-01 1.357462853193283081e-01 -1.741120219230651855e-01 2.637697458267211914e-01 -1.404080539941787720e-01 -3.034256696701049805e-01 1.918927133083343506e-01 2.024532854557037354e-01 -7.265132386237382889e-03 1.084170937538146973e-01
1.259157806634902954e-01 -1.086078211665153503e-01 1.400508135557174683e-01 2.824310958385467529e-01 4.636649042367935181e-02 -2.154094874858856201e-01 -3.848046436905860901e-02 2.358309924602508545e-01 1.061431840062141418e-01 -2.131731659173965454e-01 9.762157499790191650e-02 -4.320283979177474976e-02 -7.738041132688522339e-02 -5.957108736038208008e-02 -1.055485978722572327e-01 2.831899002194404602e-02 -1.735984981060028076e-01 3.074985146522521973e-01 2.505875527858734131e-01 1.510050892829895020e-02 -1.634031236171722412e-01 -1.605549454689025879e-01 1.260254532098770142e-01 -1.122845709323883057e-01 -4.224707931280136108e-02 2.522573769092559814e-01 -3.848044276237487793e-01 -3.874931633472442627e-01 -2.053438723087310791e-01 -2.194828726351261139e-02 4.542581737041473389e-02 2.640907652676105499e-02
1.188279613852500916e-01 -1.592889986932277679e-02 2.114418596029281616e-01 2.176843881607055664e-01 3.080545738339424133e-02 -1.645042449235916138e-01 2.326163463294506073e-02 1.475882995873689651e-02 9.124641865491867065e-02 -3.049378395080566406e-01 8.573434501886367798e-02 1.232548728585243225e-01 -1.884210854768753052e-01 4.016436636447906494e-02 -6.135088205337524414e-02 8.846224099397659302e-02 -1.083843708038330078e-01 1.259471178054809570e-01 2.157945185899734497e-01 -3.699509054422378540e-02 -1.499566435813903809e-01 -1.580350697040557861e-01 2.336940020322799683e-01 1.181804239749908447e-01 7.838685810565948486e-02 2.808109223842620850e-01 -3.779807090759277344e-01 -4.268870353698730469e-01 -2.237085402011871338e-01 -1.323684751987457275e-01 1.305750459432601929e-01 -7.679033279418945312e-02
8.497076481580734253e-02 -2.471419423818588257e-01 1.685728728771209717e-01 5.440527573227882385e-02 4.495045542716979980e-02 1.070998460054397583e-01 -4.925965517759323120e-02 1.651651114225387573e-01 -1.818099990487098694e-02 -2.578352987766265869e-01 2.554337307810783386e-02 -1.926788389682769775e-01 1.852474212646484375e-01 1.710374802350997925e-01 6.442008167505264282e-02 8.355668187141418457e-02 -2.514743804931640625e-01 -6.656520813703536987e-02 2.702639698982238770e-01 -1.365408897399902344e-01 2.446665614843368530e-01 -4.643203616142272949e-01 -6.240333430469036102e-03 -3.105948679149150848e-02 -1.253048926591873169e-01 -6.331411749124526978e-02 -1.460820585489273071e-01 -6.272873282432556152e-02 -4.219237565994262695e-01 1.142811998724937439e-01 -6.145469471812248230e-02 4.670582711696624756e-02
-4.373735934495925903e-02 9.595859050750732422e-02 -8.170960098505020142e-02 -1.559609174728393555e-01 -4.588567838072776794e-02 -3.762452900409698486e-01 -8.242250978946685791e-02 1.430587917566299438e-01 3.680464997887611389e-02 -1.492099016904830933e-01 2.654610276222229004e-01 -6.909521669149398804e-02 1.538041532039642334e-01 1.242329627275466919e-01 -3.418392539024353027e-01 6.711337715387344360e-02 -2.287965118885040283e-01 1.362227499485015869e-01 3.492068946361541748e-01 -1.560173630714416504e-01 -2.818459877744317055e-03 1.582953892648220062e-02 -1.101483777165412903e-01 2.234710007905960083e-01 1.263795420527458191e-02 -5.324807763099670410e-02 -1.176472008228302002e-01 -1.686249673366546631e-01 -4.107139110565185547e-01 1.340543776750564575e-01 -1.103006750345230103e-01 -6.347522884607315063e-02
-2.305671758949756622e-02 -2.756464108824729919e-02 1.246973052620887756e-01 4.053237661719322205e-02 2.555154450237751007e-02 5.079136416316032410e-02 2.154924124479293823e-01 2.881277203559875488e-01 -2.011080980300903320e-01 -4.267067909240722656e-01 1.122977212071418762e-01 1.078354716300964355e-01 -2.109108418226242065e-01 1.586723923683166504e-01 1.339771449565887451e-01 -3.762891888618469238e-01 -7.004683464765548706e-02 6.342358887195587158e-02 1.127377972006797791e-01 6.333313137292861938e-02 1.575047224760055542e-01 -3.317970633506774902e-01 5.150713026523590088e-02 6.474179029464721680e-02 9.650605171918869019e-02 1.279505491256713867e-01 -3.008055984973907471e-01 -2.258584052324295044e-01 1.807506233453750610e-01 -7.253358513116836548e-02 1.885377615690231323e-02 1.825512503273785114e-03
2.414033189415931702e-02 2.438488043844699860e-02 2.310765385627746582e-01 1.163057163357734680e-01 3.398429974913597107e-02 6.074722041375935078e-04 1.748684607446193695e-02 4.082823395729064941e-01 -9.024500101804733276e-02 -2.479192316532135010e-01 1.726097613573074341e-01 -1.814323216676712036e-01 -9.126165509223937988e-02 6.550823897123336792e-02 8.442436344921588898e-03 -1.256869584321975708e-01 -1.996488124132156372e-01 3.844734728336334229e-01 6.228084862232208252e-02 2.592319250106811523e-01 -5.285371840000152588e-02 -2.765094339847564697e-01 5.475925654172897339e-02 -4.319949820637702942e-02 -1.563659757375717163e-01 1.538590639829635620e-01 -2.175042778253555298e-01 -3.584523797035217285e-01 -9.561995416879653931e-02 -8.779610693454742432e-02 9.966184198856353760e-02 9.673219919204711914e-02
3.827438876032829285e-02 6.941626965999603271e-02 6.152476742863655090e-02 2.340390235185623169e-01 4.812026768922805786e-02 -1.263013780117034912e-01 6.714344024658203125e-02 2.616688311100006104e-01 1.108873859047889709e-01 -2.258871644735336304e-01 1.595580726861953735e-01 -2.020672261714935303e-01 -9.670179337263107300e-02 1.903877966105937958e-02 -3.500396385788917542e-02 2.065897174179553986e-02 -1.315673887729644775e-01 2.716667652130126953e-01 8.038545399904251099e-02 3.826645761728286743e-02 -1.607286036014556885e-01 -3.107061982154846191e-01 1.237196698784828186e-01 -8.215241134166717529e-02 -7.359037548303604126e-02 7.706819474697113037e-02 -4.522669315338134766e-01 -4.844593703746795654e-01 -7.483990490436553955e-02 -2.316470071673393250e-02 3.950791433453559875e-02 3.416990116238594055e-02
3.227271884679794312e-02 -3.421997427940368652e-01 1.999366730451583862e-01 -1.218635886907577515e-01 -6.909455358982086182e-02 -6.333031505346298218e-02 7.057306170463562012e-02 -5.653271079063415527e-02 1.138878390192985535e-01 -2.888575494289398193e-01 7.264486700296401978e-02 -9.067986905574798584e-02 3.845548257231712341e-02 2.113588750362396240e-01 3.546213731169700623e-02 -4.192783683538436890e-02 -5.506628006696701050e-02 5.073512345552444458e-02 2.156461626291275024e-01 -3.558435142040252686e-01 3.920278251171112061e-01 -3.177547156810760498e-01 -6.894909590482711792e-02 2.459180913865566254e-02 -6.253518909215927124e-02 -8.967231959104537964e-02 -1.057465374469757080e-01 -2.606620788574218750e-01 -3.305828273296356201e-01 -1.011260598897933960e-01 3.840928152203559875e-02 1.351039204746484756e-02
1.942827999591827393e-01 1.290041208267211914e-01 3.980613648891448975e-01 1.958527565002441406e-01 8.195335417985916138e-02 -6.182090565562248230e-02 -1.438252478837966919e-01 8.611467480659484863e-02 -1.751316040754318237e-01 6.533080339431762695e-02 3.186094462871551514e-01 -8.238666504621505737e-02 6.528487801551818848e-02 -2.472792752087116241e-02 9.881503880023956299e-03 -2.309448830783367157e-02 -4.089134931564331055e-02 -7.713860273361206055e-02 3.177201449871063232e-01 -1.780219227075576782e-01 1.204086244106292725e-01 -2.064608484506607056e-01 -9.405656158924102783e-02 -1.598074287176132202e-01 1.044801324605941772e-01 1.142054870724678040e-01 -4.503810703754425049e-01 -1.012503653764724731e-01 5.460358783602714539e-02 2.384980916976928711e-01 -1.223122403025627136e-01 1.333097368478775024e-01
-5.676890164613723755e-02 1.224139891564846039e-02 1.248920336365699768e-01 -2.968125417828559875e-02 -8.889017999172210693e-02 -2.356309071183204651e-02 -4.115077108144760132e-02 1.006050333380699158e-01 2.088042944669723511e-01 -1.631898991763591766e-02 -8.413449674844741821e-02 4.891193658113479614e-02 5.534963309764862061e-02 9.181495755910873413e-03 -3.641570359468460083e-02 8.126824349164962769e-02 -3.051117956638336182e-01 -3.731954470276832581e-02 4.419826269149780273e-01 -4.553582370281219482e-01 1.300722211599349976e-01 -2.035199850797653198e-01 1.760605871677398682e-01 -8.814363740384578705e-03 1.000148952007293701e-01 1.128671765327453613e-01 -3.750093877315521240e-01 1.556984335184097290e-01 -1.262639909982681274e-01 2.227378487586975098e-01 2.315865755081176758e-01 4.537563398480415344e-02
-1.591917127370834351e-01 5.314203351736068726e-02 -1.380140986293554306e-02 -2.831895649433135986e-01 4.105594009160995483e-03 -2.233836054801940918e-02 1.879775524139404297e-01 2.953562140464782715e-01 2.254052311182022095e-01 -6.549583282321691513e-03 2.560568749904632568e-01 -3.264543414115905762e-01 1.975147426128387451e-01 2.624070048332214355e-01 2.336387783288955688e-01 -1.894760727882385254e-01 -8.073983341455459595e-02 1.260389685630798340e-01 2.609135806560516357e-01 -2.188216447830200195e-01 1.169955357909202576e-01 -4.925272986292839050e-02 -1.785058230161666870e-01 1.733486950397491455e-01 4.979616031050682068e-02 1.947246342897415161e-01 -1.414287984371185303e-01 -8.741582185029983521e-02 -2.246816456317901611e-01 8.653309941291809082e-02 -6.786818802356719971e-02 2.490095095708966255e-03
2.034106105566024780e-02 1.074782200157642365e-02 -1.050084829330444336e-01 1.009166315197944641e-01 1.391925662755966187e-01 -8.955951780080795288e-02 1.882333308458328247e-02 -6.025571376085281372e-02 2.894816398620605469e-01 -8.608844131231307983e-02 1.549857556819915771e-01 4.447724670171737671e-02 1.956194937229156494e-01 1.049144193530082703e-01 -1.113457456231117249e-01 -5.035717040300369263e-04 2.066656947135925293e-02 -2.448609285056591034e-02 4.356545209884643555e-01 -1.168245822191238403e-01 3.683339357376098633e-01 -3.811239004135131836e-01 -9.541159868240356445e-02 2.363189607858657837e-01 -9.280984103679656982e-02 2.769381105899810791e-01 -2.932158708572387695e-01 -1.325116902589797974e-01 1.096573323011398315e-01 -4.834129661321640015e-02 -7.434480637311935425e-02 9.444742649793624878e-02
6.563007831573486328e-02 1.512642502784729004e-01 1.355085968971252441e-01 1.817457228899002075e-01 -1.912292838096618652e-01 -1.130425333976745605e-01 1.263626664876937866e-01 2.340177297592163086e-01 1.902036219835281372e-01 -2.739672660827636719e-01 1.171160265803337097e-01 -1.234571821987628937e-02 -2.949506044387817383e-02 2.367156147956848145e-01 -1.175219714641571045e-01 2.839246997609734535e-03 -1.313756406307220459e-01 3.439268171787261963e-01 8.661755174398422241e-02 -3.233740031719207764e-01 2.482663840055465698e-01 -2.734940052032470703e-01 -1.095231547951698303e-01 -6.290166825056076050e-02 -6.758990138769149780e-02 3.822652623057365417e-02 1.159246489405632019e-01 -1.517068445682525635e-01 1.411612331867218018e-01 2.993637025356292725e-01 1.086462587118148804e-01 -2.041393369436264038e-01
3.995950147509574890e-02 1.597006618976593018e-01 -3.944794833660125732e-02 -1.266014277935028076e-01 -4.579206928610801697e-02 -2.094483524560928345e-01 -4.132162779569625854e-02 6.047638133168220520e-02 2.018679976463317871e-01 -3.054976463317871094e-01 4.517613351345062256e-01 3.908499144017696381e-03 -9.437240660190582275e-02 1.261090040206909180e-01 -1.571310870349407196e-02 -8.801797032356262207e-02 -8.452125638723373413e-02 7.809307426214218140e-02 3.259832561016082764e-01 -3.570037782192230225e-01 1.165143325924873352e-01 -3.114583492279052734e-01 -3.573184460401535034e-02 2.123217433691024780e-01 1.299581378698348999e-01 5.323729477822780609e-03 -9.821773320436477661e-02 -5.413384735584259033e-02 -8.589141815900802612e-02 -2.081509828567504883e-01 -7.339881360530853271e-02 -2.085980921983718872e-01
-6.766233593225479126e-02 1.457901298999786377e-01 1.117080003023147583e-01 1.489879339933395386e-01 -1.283952593803405762e-01 -4.774566367268562317e-02 -5.342443939298391342e-03 2.882482707500457764e-01 1.139890849590301514e-01 -3.847832679748535156e-01 8.366289548575878143e-03 -3.956310916692018509e-03 -1.089695375412702560e-02 1.591718792915344238e-01 -1.311673372983932495e-01 -3.759099170565605164e-03 -8.731335401535034180e-02 2.753715813159942627e-01 1.448611021041870117e-01 -2.843413352966308594e-01 3.500282168388366699e-01 -1.167831793427467346e-01 -1.062018200755119324e-01 3.609302639961242676e-02 -5.128917098045349121e-02 2.287910133600234985e-01 1.820229887962341309e-01 -2.711966335773468018e-01 7.694669067859649658e-02 2.999677956104278564e-01 1.136484220623970032e-01 -1.711693853139877319e-01
2.130202203989028931e-01 2.318050563335418701e-01 2.063688188791275024e-01 -3.695885464549064636e-02 -1.110283210873603821e-01 -5.561890453100204468e-02 1.128965616226196289e-01 -5.455499514937400818e-02 -1.063376781530678272e-03 -2.381160110235214233e-01 1.262616068124771118e-01 -1.650435626506805420e-01 2.954237349331378937e-02 1.581604480743408203e-01 -1.392248719930648804e-01 -1.436274945735931396e-01 -1.034793630242347717e-01 1.839550584554672241e-01 1.104422137141227722e-01 -3.818473219871520996e-01 2.400871217250823975e-01 -3.908767551183700562e-02 -2.180050909519195557e-01 1.732236593961715698e-01 -1.576179116964340210e-01 7.444156706333160400e-02 -3.797301352024078369e-01 -1.064597293734550476e-01 -2.832134664058685303e-01 2.215932905673980713e-01 -7.269099354743957520e-02 1.564581133425235748e-02
7.364133372902870178e-03 2.205922733992338181e-03 2.838818132877349854e-01 -3.051373660564422607e-01 -2.464889436960220337e-01 -3.456826806068420410e-01 2.399899065494537354e-02 6.090997904539108276e-02 -6.050802394747734070e-02 -4.697729051113128662e-01 3.242802619934082031e-01 -3.660350665450096130e-02 1.120001524686813354e-01 -1.083676517009735107e-01 1.363742202520370483e-01 -1.596664041280746460e-01 9.548568632453680038e-04 8.140178024768829346e-02 1.764159351587295532e-01 -2.508088350296020508e-01 -1.024172753095626831e-01 -4.963383078575134277e-02 -3.761106356978416443e-02 1.279924213886260986e-01 -1.140021160244941711e-01 -1.156030781567096710e-02 -8.459171652793884277e-02 -2.585285604000091553e-01 1.253973096609115601e-01 -4.751328006386756897e-02 5.082539841532707214e-02 5.820197984576225281e-02
8.803902566432952881e-02 -2.671826779842376709e-01 1.696469485759735107e-01 -1.541480869054794312e-01 -7.497367262840270996e-02 -3.843593597412109375e-02 2.690398693084716797e-01 2.973290085792541504e-01 9.660822898149490356e-02 -2.021936178207397461e-01 2.302235662937164307e-01 -7.148619741201400757e-02 -1.526913642883300781e-01 1.324997544288635254e-01 6.947147846221923828e-02 -3.921010196208953857e-01 -3.554705902934074402e-02 2.467088401317596436e-01 1.832901090383529663e-01 -1.289741601794958115e-02 1.685476601123809814e-01 -1.474943310022354126e-01 7.756994664669036865e-02 2.540971897542476654e-02 -9.977567195892333984e-02 1.595744341611862183e-01 2.855862081050872803e-01 -1.629033088684082031e-01 -2.663427293300628662e-01 -1.210821643471717834e-01 -9.372740238904953003e-02 -4.527845978736877441e-02
4.683776199817657471e-02 1.099117547273635864e-01 7.186844199895858765e-02 -3.274435922503471375e-02 -1.673303917050361633e-02 8.308303356170654297e-02 1.331374943256378174e-01 2.815228402614593506e-01 2.045420408248901367e-01 -4.112871289253234863e-01 -2.125761657953262329e-02 6.123811937868595123e-03 1.488738041371107101e-02 1.739418059587478638e-01 -1.542651653289794922e-01 1.447852551937103271e-01 -1.167197450995445251e-01 3.456350266933441162e-01 1.329976320266723633e-01 -1.260195672512054443e-01 3.068929910659790039e-01 -1.583817452192306519e-01 -1.440320760011672974e-01 1.717512458562850952e-01 -1.313138287514448166e-02 2.178380489349365234e-01 9.682832658290863037e-02 -3.036035895347595215e-01 8.950821310281753540e-02 2.097046822309494019e-01 -3.009257279336452484e-02 -2.244208455085754395e-01
-2.254380583763122559e-01 -6.269096583127975464e-02 7.194453477859497070e-02 1.870630383491516113e-01 -1.179170310497283936e-01 -6.791707873344421387e-02 1.131140887737274170e-01 1.482333689928054810e-01 3.240752518177032471e-01 -2.189080417156219482e-01 1.788475066423416138e-01 2.766423821449279785e-01 6.258588284254074097e-02 9.051863104104995728e-02 6.972777773626148701e-04 2.788522979244589806e-03 -4.548711180686950684e-01 9.055949002504348755e-02 1.876458227634429932e-01 1.365492194890975952e-01 3.042514324188232422e-01 -2.387232035398483276e-01 -1.438055783510208130e-01 1.349777281284332275e-01 -5.660505220293998718e-02 1.640919297933578491e-01 -2.198573946952819824e-01 -1.179338172078132629e-01 1.116325110197067261e-01 -1.214860081672668457e-01 -3.197585791349411011e-02 1.307320408523082733e-02
-6.264560669660568237e-02 5.314113199710845947e-02 2.837512195110321045e-01 -3.026250600814819336e-01 -5.337608605623245239e-02 5.483320448547601700e-03 1.948448419570922852e-01 3.362093567848205566e-01 1.248140335083007812e-01 -3.817656934261322021e-01 8.271737955510616302e-03 -6.287153065204620361e-02 -1.739209443330764771e-01 1.225780025124549866e-01 1.421954035758972168e-01 1.870302483439445496e-02 1.186285540461540222e-01 1.089539378881454468e-01 9.634318202733993530e-02 -9.528820216655731201e-02 3.209068179130554199e-01 -1.704269349575042725e-01 4.130851924419403076e-01 -5.294089391827583313e-02 -1.577201783657073975e-01 3.689385950565338135e-02 3.691815584897994995e-02 -1.052684858441352844e-01 -7.356523722410202026e-02 -2.872136607766151428e-02 1.610770374536514282e-01 1.242919191718101501e-01
-6.656875461339950562e-02 1.325885998085141182e-03 7.226459681987762451e-02 -6.261638551950454712e-02 -2.764473669230937958e-02 -4.212880134582519531e-01 -7.295644283294677734e-02 1.091835126280784607e-01 -3.722722455859184265e-02 -4.157005250453948975e-02 1.338782757520675659e-01 -1.079889014363288879e-01 1.886955350637435913e-01 1.177436560392379761e-01 -4.485054314136505127e-01 2.430897206068038940e-02 -1.295428276062011719e-01 4.073700681328773499e-02 4.566540718078613281e-01 -3.692055493593215942e-02 4.851622879505157471e-02 -1.133197546005249023e-01 -8.764819055795669556e-02 1.041567772626876831e-01 -1.630879007279872894e-02 4.472607374191284180e-02 -9.980254620313644409e-02 -2.174797654151916504e-01 -3.328430056571960449e-01 2.482052296400070190e-01 1.073032394051551819e-01 3.903933987021446228e-02
5.501040071249008179e-02 5.954655259847640991e-02 1.431895494461059570e-01 3.836859390139579773e-02 -3.182451426982879639e-02 5.197409540414810181e-02 2.829695641994476318e-01 3.339140713214874268e-01 -7.864955812692642212e-02 -1.358968168497085571e-01 8.509508520364761353e-02 1.548384130001068115e-01 7.311073690652847290e-02 2.082855254411697388e-02 -1.492182631045579910e-02 -3.745169192552566528e-02 -1.670553237199783325e-01 -3.592078983783721924e-01 3.603818118572235107e-01 -2.536631226539611816e-01 1.303927749395370483e-01 -2.143728584051132202e-01 1.711070239543914795e-01 1.050930023193359375e-01 9.196780622005462646e-02 3.894090354442596436e-01 -7.559408247470855713e-02 5.382748693227767944e-02 -2.357327565550804138e-02 1.698231250047683716e-01 2.166137248277664185e-01 1.158872023224830627e-01
9.341235458850860596e-02 -2.479908019304275513e-01 9.633445739746093750e-02 4.351147450506687164e-03 5.972639471292495728e-02 -6.556077860295772552e-03 4.206687211990356445e-02 1.275330036878585815e-01 1.240335851907730103e-01 -3.857901990413665771e-01 1.867362298071384430e-02 -1.551633626222610474e-01 1.534864585846662521e-02 1.648618876934051514e-01 -4.253479093313217163e-02 -8.889432251453399658e-02 -2.812513411045074463e-01 7.339838147163391113e-02 2.568658590316772461e-01 -3.730940222740173340e-01 3.858301937580108643e-01 -2.260825484991073608e-01 -1.223188042640686035e-01 6.827933248132467270e-03 -9.751804172992706299e-03 -8.920073509216308594e-02 -5.211880430579185486e-03 -2.135167568922042847e-01 -2.761624157428741455e-01 -1.945980340242385864e-01 -2.121339924633502960e-02 1.239172555506229401e-02
1.996443606913089752e-02 5.808958411216735840e-02 3.451416194438934326e-01 -8.476833999156951904e-02 -6.327676028013229370e-02 -1.751627475023269653e-01 1.139845326542854309e-01 3.035369217395782471e-01 2.359059751033782959e-01 -8.722723275423049927e-02 -1.814568936824798584e-01 -2.916055023670196533e-01 -5.390213802456855774e-02 1.334286183118820190e-01 1.750452071428298950e-01 3.019357323646545410e-01 7.562388479709625244e-02 -1.224194541573524475e-01 3.963229954242706299e-01 -3.177766874432563782e-02 3.472368419170379639e-02 -2.210648506879806519e-01 1.265726089477539062e-01 -1.731135249137878418e-01 -1.711810827255249023e-01 2.676047757267951965e-02 -6.856786459684371948e-02 -1.904536485671997070e-01 -1.835458679124712944e-03 -3.353361040353775024e-02 2.392394393682479858e-01 4.650118574500083923e-02
-3.313171565532684326e-01 -6.329580396413803101e-02 2.025620788335800171e-01 -7.591455429792404175e-02 6.550328433513641357e-02 8.935594558715820312e-02 3.242495656013488770e-02 3.276565968990325928e-01 1.381282359361648560e-01 -1.409322470426559448e-01 2.862202003598213196e-02 -1.048714965581893921e-01 -3.630412220954895020e-01 1.550886929035186768e-01 5.421434715390205383e-02 -7.762996479868888855e-03 -2.843301892280578613e-01 -1.945606917142868042e-01 3.540961444377899170e-01 2.085579000413417816e-02 -1.451494246721267700e-01 4.207522049546241760e-02 -6.657262146472930908e-02 1.125719621777534485e-01 -2.188133895397186279e-01 6.274992972612380981e-02 -2.251276671886444092e-01 -2.020741999149322510e-01 -7.002409547567367554e-02 -3.008093498647212982e-02 2.686659991741180420e-01 5.788668245077133179e-02
-5.957813933491706848e-02 1.605068445205688477e-01 2.856943905353546143e-01 -3.765023052692413330e-01 -1.626217663288116455e-01 -3.018967509269714355e-01 -1.103665214031934738e-02 1.688580065965652466e-01 1.150248646736145020e-01 -4.435218274593353271e-01 3.635058403015136719e-01 -1.122168898582458496e-01 -2.312771044671535492e-02 2.403112687170505524e-02 8.806707710027694702e-02 -2.402090728282928467e-01 -3.749998984858393669e-03 4.387751221656799316e-02 2.333963215351104736e-01 -7.989380508661270142e-02 -5.043281987309455872e-02 -6.542204320430755615e-02 2.065187133848667145e-02 2.483391761779785156e-01 7.165109366178512573e-02 -3.318559378385543823e-02 1.256787478923797607e-01 -8.025082200765609741e-02 -8.629684150218963623e-02 -1.706471666693687439e-02 6.714141461998224258e-03 1.089859604835510254e-01
2.390511780977249146e-01 1.681348979473114014e-01 2.358320653438568115e-01 -1.331535726785659790e-01 3.098586387932300568e-02 -6.647034734487533569e-02 -9.178520739078521729e-02 1.165172830224037170e-01 -4.006823897361755371e-02 -1.852687001228332520e-01 1.164729744195938110e-01 -2.046983093023300171e-01 -1.570129767060279846e-02 1.374993324279785156e-01 2.946570143103599548e-02 -1.392200291156768799e-01 -1.578497886657714844e-01 1.131134554743766785e-01 9.061832726001739502e-02 -3.223809897899627686e-01 1.908258050680160522e-01 7.527895271778106689e-02 -5.954476445913314819e-02 1.806703507900238037e-01 -2.245720243081450462e-03 3.273604065179824829e-02 -4.113990962505340576e-01 -2.230143696069717407e-01 -3.578633666038513184e-01 3.082150816917419434e-01 -2.013837359845638275e-02 -1.068093776702880859e-01
-3.055288828909397125e-02 -4.573914781212806702e-02 8.798739314079284668e-02 3.416464626789093018e-01 1.121484711766242981e-01 -3.427837789058685303e-01 2.871097028255462646e-01 2.227569818496704102e-01 3.395135700702667236e-01 -1.608648002147674561e-01 1.022665873169898987e-01 1.920200735330581665e-01 3.924319520592689514e-02 1.434346139430999756e-01 -3.252700204029679298e-03 1.744547486305236816e-01 -2.068396061658859253e-01 3.300574123859405518e-01 2.726996876299381256e-02 -1.949483156204223633e-02 1.097900718450546265e-01 -1.871061176061630249e-01 -1.674560010433197021e-01 2.978883869946002960e-02 -1.241477578878402710e-01 1.490628421306610107e-01 -3.128140270709991455e-01 1.849497482180595398e-02 -5.223411321640014648e-02 -3.732296824455261230e-02 -1.948018558323383331e-02 -1.342914439737796783e-02
2.739280834794044495e-02 5.772417411208152771e-02 1.442568749189376831e-01 -1.848316192626953125e-01 -1.872364729642868042e-01 8.370336890220642090e-02 2.967922985553741455e-01 3.493267297744750977e-01 -3.418036038056015968e-03 -1.623422801494598389e-01 9.799766540527343750e-02 1.025758460164070129e-01 -2.940419316291809082e-02 1.133080273866653442e-01 1.990401893854141235e-01 3.811464458703994751e-02 -3.049629926681518555e-01 -2.111553400754928589e-01 3.593606650829315186e-01 -2.577847838401794434e-01 -2.842127345502376556e-03 -4.837770760059356689e-02 -6.238410249352455139e-02 -6.594909727573394775e-02 -3.979476168751716614e-02 5.785257555544376373e-03 -1.576268672943115234e-01 1.593766659498214722e-01 -2.391434013843536377e-01 6.419517099857330322e-02 2.364834696054458618e-01 2.731855213642120361e-01
1.766445189714431763e-01 -1.840115636587142944e-01 2.408184409141540527e-01 1.645774096250534058e-01 2.055330425500869751e-01 4.472674056887626648e-02 5.439766868948936462e-02 2.634132504463195801e-01 -1.513936668634414673e-01 -2.359970360994338989e-01 1.785030364990234375e-01 -9.133755415678024292e-02 -1.401015073060989380e-01 5.305308848619461060e-03 8.623714745044708252e-02 -2.457973062992095947e-01 -3.313770294189453125e-01 -1.066860556602478027e-01 1.864709109067916870e-01 -1.865802854299545288e-01 1.782056987285614014e-01 1.310964971780776978e-01 -8.919996768236160278e-02 2.142715901136398315e-01 6.178962811827659607e-02 3.179739043116569519e-02 -1.538468599319458008e-01 2.796239219605922699e-02 -2.444944083690643311e-01 3.211528062820434570e-01 6.499124318361282349e-02 1.921667307615280151e-01
-8.674881607294082642e-02 1.027686297893524170e-01 1.045146062970161438e-01 5.606240592896938324e-03 -1.232094988226890564e-01 -2.427557110786437988e-02 1.626138687133789062e-01 2.746370732784271240e-01 1.079140454530715942e-01 -4.187816083431243896e-01 6.672307103872299194e-02 -3.848675638437271118e-02 1.914844848215579987e-02 1.162318363785743713e-01 -1.662639677524566650e-01 1.649354100227355957e-01 -4.249344393610954285e-02 2.898688912391662598e-01 1.942929625511169434e-01 -2.108937352895736694e-01 3.070043325424194336e-01 -2.491253912448883057e-01 -1.430249065160751343e-01 6.024294719099998474e-02 4.475643858313560486e-02 1.933197677135467529e-01 1.679683774709701538e-01 -2.424439787864685059e-01 2.534856460988521576e-02 2.357742041349411011e-01 -1.243559494614601135e-01 -2.124113738536834717e-01
-1.308159381151199341e-01 -8.168537914752960205e-02 1.553060710430145264e-01 -2.279619872570037842e-02 -9.975899755954742432e-02 -3.653719276189804077e-02 4.057057797908782959e-01 1.281411200761795044e-01 3.895132616162300110e-02 -3.217210471630096436e-01 2.641654908657073975e-01 -9.010747820138931274e-02 -2.289199531078338623e-01 2.032583057880401611e-01 -1.622865498065948486e-01 -1.177005097270011902e-02 8.982535451650619507e-02 3.754512071609497070e-01 1.080357581377029419e-01 -1.560450494289398193e-01 1.700662970542907715e-01 -1.005551591515541077e-01 -9.920822829008102417e-02 4.404310509562492371e-02 8.756402879953384399e-02 5.063521862030029297e-02 -1.636352241039276123e-01 2.976764440536499023e-01 -1.844959706068038940e-01 -1.657477170228958130e-01 1.818077862262725830e-01 -9.927975013852119446e-03
1.270483434200286865e-02 -1.183888837695121765e-01 1.746519953012466431e-01 -8.407177776098251343e-02 -2.449393272399902344e-01 -1.989715993404388428e-01 9.249447286128997803e-02 8.272439986467361450e-02 1.850049048662185669e-01 -3.464319407939910889e-01 7.723819464445114136e-02 -8.536741882562637329e-02 -3.818269371986389160e-01 2.388310730457305908e-01 3.802196681499481201e-02 1.501461565494537354e-01 -1.665943861007690430e-01 3.437502086162567139e-01 2.293390631675720215e-01 -1.233306154608726501e-01 1.399115771055221558e-01 1.660065352916717529e-01 2.440496087074279785e-01 1.175508350133895874e-01 -1.483020931482315063e-02 1.344631761312484741e-01 -7.995628565549850464e-02 2.235654294490814209e-01 -5.129713565111160278e-02 3.159633651375770569e-02 -1.309202611446380615e-01 9.627977013587951660e-02
5.109003186225891113e-02 -1.398972868919372559e-01 2.480771243572235107e-01 -1.459199041128158569e-01 -3.689813241362571716e-02 -1.084467619657516479e-01 6.376849114894866943e-02 2.612425386905670166e-01 1.469152569770812988e-01 -3.671355843544006348e-01 -1.459767203778028488e-02 1.069269403815269470e-01 -1.488852202892303467e-01 3.019127845764160156e-01 -1.837771534919738770e-01 -2.463867217302322388e-01 1.668353751301765442e-02 1.187482103705406189e-01 8.911606669425964355e-02 -7.609545439481735229e-02 1.738850176334381104e-01 -2.430505305528640747e-01 1.043740510940551758e-01 -1.637620776891708374e-01 1.319361925125122070e-01 2.518504858016967773e-01 -2.361343801021575928e-01 -1.438794136047363281e-01 2.923554480075836182e-01 -2.224736101925373077e-02 1.870806217193603516e-01 1.828234829008579254e-02
-1.074418723583221436e-01 -9.970612078905105591e-02 -1.212920770049095154e-01 -3.028310276567935944e-02 -5.451611056923866272e-02 -4.277136027812957764e-01 -8.909357711672782898e-03 2.008623182773590088e-01 -6.945495307445526123e-02 -6.760191172361373901e-02 1.615549474954605103e-01 -3.108851984143257141e-02 5.331922695040702820e-02 1.503442525863647461e-01 -3.278123736381530762e-01 7.346488535404205322e-02 -1.442996114492416382e-01 5.044863373041152954e-02 4.999108612537384033e-01 -9.986086934804916382e-02 1.087517738342285156e-01 7.928947359323501587e-02 -1.855729222297668457e-01 8.723118901252746582e-02 -4.497838765382766724e-02 1.445789337158203125e-01 -7.318435609340667725e-02 -2.696623839437961578e-02 -4.011275470256805420e-01 1.457004249095916748e-01 -1.520683243870735168e-02 8.367746323347091675e-02
4.158348590135574341e-02 2.967773377895355225e-02 1.257976293563842773e-01 2.468041032552719116e-01 -7.066150661557912827e-03 -1.231795847415924072e-01 4.812286049127578735e-02 3.784530758857727051e-01 -2.655746648088097572e-03 -2.637299299240112305e-01 6.262941658496856689e-02 1.933323778212070465e-02 -1.382550895214080811e-01 -3.837914391624508426e-06 -7.238110154867172241e-02 -8.647400140762329102e-02 -2.061250954866409302e-01 1.110541075468063354e-01 1.533370167016983032e-01 7.924263179302215576e-02 -1.822988837957382202e-01 -2.895536124706268311e-01 6.239084899425506592e-02 -4.296820983290672302e-02 -1.330972164869308472e-01 8.978091925382614136e-02 -4.030073285102844238e-01 -4.313600659370422363e-01 -2.001494169235229492e-01 -9.743036702275276184e-03 6.625745911151170731e-03 1.797594130039215088e-01
1.691577434539794922e-01 -3.508367761969566345e-02 7.506624609231948853e-02 2.080757319927215576e-01 1.309571266174316406e-01 -5.077793449163436890e-02 -3.042432479560375214e-02 2.133016586303710938e-01 -1.043315604329109192e-01 -1.878003925085067749e-01 2.719914019107818604e-01 -1.540020257234573364e-01 1.749686151742935181e-01 1.859739273786544800e-01 1.579807251691818237e-01 -5.872446298599243164e-02 -4.229141473770141602e-01 -1.527565568685531616e-01 3.969689011573791504e-01 -5.224293097853660583e-02 4.907075688242912292e-02 6.426835805177688599e-02 2.934485487639904022e-02 -8.512457460165023804e-02 -5.701281502842903137e-02 2.230295091867446899e-01 -2.153132259845733643e-01 1.780479550361633301e-01 9.760401397943496704e-02 2.173798829317092896e-01 1.589304059743881226e-01 1.654484272003173828e-01
-1.311836689710617065e-01 2.460486441850662231e-01 1.903019696474075317e-01 -8.845146000385284424e-02 -1.509536206722259521e-01 -1.681692525744438171e-02 -1.257269177585840225e-02 2.721578776836395264e-01 2.421894855797290802e-02 -1.274170726537704468e-01 4.695615544915199280e-02 -1.490882188081741333e-01 -3.807491660118103027e-01 2.622956633567810059e-01 -1.680003292858600616e-02 3.276673555374145508e-01 -1.785190701484680176e-01 -1.085220351815223694e-01 3.265157043933868408e-01 7.278827577829360962e-02 -1.710058748722076416e-01 7.731448113918304443e-02 6.220946833491325378e-02 -2.975846582558006048e-04 -1.595446020364761353e-01 1.705544888973236084e-01 -2.099914401769638062e-01 -2.990911602973937988e-01 9.207500517368316650e-02 8.448873460292816162e-02 5.052958056330680847e-02 1.316508054733276367e-01
-1.633923500776290894e-01 6.923203170299530029e-02 6.889046728610992432e-02 7.366809248924255371e-02 -1.821679919958114624e-01 -1.130896136164665222e-01 6.563024222850799561e-02 1.597599238157272339e-01 2.125420421361923218e-01 -2.875072062015533447e-01 -5.703840777277946472e-02 -9.192980080842971802e-02 1.235770210623741150e-01 3.461326062679290771e-01 2.260781265795230865e-02 -1.976468041539192200e-02 -1.749642640352249146e-01 3.364524841308593750e-01 2.721430659294128418e-01 -1.604941338300704956e-01 1.665054261684417725e-01 -2.495206445455551147e-01 -5.998959019780158997e-02 1.629505008459091187e-01 1.350763589143753052e-01 2.358090281486511230e-01 1.417457610368728638e-01 -1.540250778198242188e-01 3.926012292504310608e-02 2.670260667800903320e-01 2.273702248930931091e-02 -2.285054177045822144e-01
-4.294181242585182190e-02 -3.990439474582672119e-01 2.445378452539443970e-01 -8.227919042110443115e-02 -1.917137354612350464e-01 -1.917454302310943604e-01 2.764205336570739746e-01 1.576258391141891479e-01 -1.010319292545318604e-01 -3.875966370105743408e-01 -1.807395555078983307e-02 -5.965254828333854675e-02 -6.209540367126464844e-02 2.829051315784454346e-01 -8.219307661056518555e-02 -1.529263705015182495e-01 -2.965275347232818604e-01 -1.142375469207763672e-01 1.597637087106704712e-01 -1.293733566999435425e-01 8.919540047645568848e-02 -1.756398081779479980e-01 -2.340648882091045380e-02 -1.607928723096847534e-01 3.960628807544708252e-02 2.304405868053436279e-01 -7.750269025564193726e-02 -8.237639814615249634e-02 -1.021496206521987915e-01 -4.773958027362823486e-02 -8.766763657331466675e-02 -1.513540595769882202e-01
1.432942301034927368e-01 -1.733257323503494263e-01 1.987415403127670288e-01 2.100661769509315491e-02 -1.598784774541854858e-01 -1.374046057462692261e-01 1.353263854980468750e-02 3.378882110118865967e-01 3.107656538486480713e-01 -1.149971708655357361e-01 1.080037727952003479e-01 -7.829167693853378296e-02 -1.180933490395545959e-01 1.178306937217712402e-01 -2.207022160291671753e-03 -4.082681536674499512e-01 -1.469324678182601929e-01 1.849588006734848022e-01 1.479764878749847412e-01 -5.990460887551307678e-02 1.514757722616195679e-01 6.638110429048538208e-02 -1.295394152402877808e-01 8.930230140686035156e-02 1.169551387429237366e-01 3.299167454242706299e-01 -3.540659323334693909e-02 -1.941524147987365723e-01 -1.412144955247640610e-02 1.612548716366291046e-02 -3.646195232868194580e-01 1.761521026492118835e-02
-1.474752649664878845e-02 -2.150342240929603577e-02 4.084919393062591553e-01 2.991796731948852539e-01 -3.264519199728965759e-02 3.121404163539409637e-02 1.213800348341464996e-02 2.429541796445846558e-01 -1.866154223680496216e-01 -3.797050416469573975e-01 8.993517607450485229e-02 2.454780414700508118e-02 -7.624814659357070923e-02 -3.967813774943351746e-02 -1.089427545666694641e-01 -1.531809419393539429e-01 2.863040938973426819e-02 9.891767054796218872e-02 2.106080204248428345e-01 3.077914938330650330e-02 1.360643841326236725e-02 -2.819796800613403320e-01 1.679485738277435303e-01 1.240434721112251282e-01 -5.610381439328193665e-02 6.240580603480339050e-02 -3.257201015949249268e-01 -2.271024137735366821e-01 -2.801722586154937744e-01 -8.537077158689498901e-02 8.809687942266464233e-02 1.177415102720260620e-01
-1.371233314275741577e-01 -1.901936680078506470e-01 3.950177729129791260e-01 -1.423895657062530518e-01 -8.828423172235488892e-02 -2.797193527221679688e-01 3.268444538116455078e-02 1.434141993522644043e-01 7.791674882173538208e-02 -2.808546423912048340e-01 7.791758328676223755e-02 2.094383351504802704e-02 -1.017661318182945251e-01 1.231021508574485779e-01 1.785342842340469360e-01 -1.592386066913604736e-01 -2.827917933464050293e-01 -1.001563668251037598e-01 2.483292967081069946e-01 2.297086566686630249e-01 -5.352153256535530090e-02 -2.934590876102447510e-01 7.415430992841720581e-02 -2.012640386819839478e-01 -5.675136926583945751e-04 1.819690316915512085e-01 -3.379739820957183838e-02 -1.344906836748123169e-01 -1.103103905916213989e-01 1.546921730041503906e-01 9.724050015211105347e-02 2.225156128406524658e-01
1.893963962793350220e-01 3.739760443568229675e-02 -7.919865101575851440e-02 3.627902641892433167e-02 2.938501350581645966e-02 1.762089431285858154e-01 -5.470773577690124512e-02 2.076850831508636475e-01 3.353200852870941162e-01 -4.280556738376617432e-02 1.232771053910255432e-01 -2.307328432798385620e-01 1.105115488171577454e-01 8.135345578193664551e-02 -4.065069928765296936e-02 -1.892767846584320068e-01 -5.223705172538757324e-01 6.863804161548614502e-02 2.918664515018463135e-01 -1.372046023607254028e-01 1.005803495645523071e-01 -9.940162301063537598e-02 3.712138161063194275e-02 -2.904556393623352051e-01 7.068344205617904663e-02 -1.334583666175603867e-02 -2.338868826627731323e-01 -7.578253746032714844e-02 -1.524673104286193848e-01 9.049060940742492676e-02 1.426859479397535324e-02 2.312898337841033936e-01
-3.390097916126251221e-01 9.854149818420410156e-02 8.454100787639617920e-02 -2.001825720071792603e-01 1.634797155857086182e-01 -2.668462693691253662e-02 2.168670743703842163e-01 2.896807491779327393e-01 6.401227414608001709e-02 -1.485651284456253052e-01 4.041409194469451904e-01 -7.007405161857604980e-02 -1.644302755594253540e-01 2.262393832206726074e-01 3.277656808495521545e-02 -1.192666776478290558e-02 -1.151270717382431030e-01 1.095770150423049927e-01 2.449602186679840088e-01 -7.691652327775955200e-02 -1.616668254137039185e-01 -7.275466620922088623e-02 -6.169810146093368530e-02 3.210908919572830200e-02 1.586587727069854736e-01 3.486735522747039795e-01 -2.694270573556423187e-02 8.844140172004699707e-02 -5.751457065343856812e-02 3.181087076663970947e-01 -8.807583898305892944e-02 -3.013169020414352417e-02
-4.169188439846038818e-02 -1.608922779560089111e-01 1.494175642728805542e-01 1.997713893651962280e-01 -1.106566265225410461e-01 1.095867529511451721e-02 2.305046766996383667e-01 2.580523192882537842e-01 -1.062348708510398865e-01 -2.003894597291946411e-01 9.113416820764541626e-02 -2.284120619297027588e-01 -3.353806436061859131e-01 7.316515780985355377e-03 5.652428045868873596e-02 4.292353615164756775e-02 -3.106453418731689453e-01 2.304848432540893555e-01 2.885491549968719482e-01 1.008716002106666565e-01 3.346473351120948792e-02 -3.403048962354660034e-02 2.993425130844116211e-01 4.239445086568593979e-03 -1.598305851221084595e-01 1.450139749795198441e-02 -2.406905144453048706e-01 -2.943733632564544678e-01 2.277676574885845184e-02 -1.280187666416168213e-01 1.303092837333679199e-01 9.679564833641052246e-02
-5.384526029229164124e-02 -1.670709252357482910e-01 3.834325075149536133e-01 7.326430082321166992e-02 -1.141368597745895386e-01 -2.323931157588958740e-01 1.906021982431411743e-01 1.396381109952926636e-01 -4.710065200924873352e-02 -3.153573572635650635e-01 -1.163239106535911560e-01 -2.605332620441913605e-02 -4.122345894575119019e-02 1.246387213468551636e-01 7.142835110425949097e-02 -3.525708019733428955e-01 -1.915184259414672852e-01 -6.193730235099792480e-02 3.772601187229156494e-01 -1.109082996845245361e-02 -9.977192431688308716e-02 -2.447054237127304077e-01 1.170725598931312561e-01 -1.858585625886917114e-01 -2.203728072345256805e-02 1.448072493076324463e-01 -1.006261557340621948e-01 -6.310470402240753174e-02 1.833865493535995483e-01 2.034771442413330078e-01 1.298093497753143311e-01 5.405680462718009949e-02
-1.997979283332824707e-01 -4.076405242085456848e-02 3.293610811233520508e-01 2.267391830682754517e-01 -1.245038434863090515e-01 1.766224354505538940e-01 1.506945192813873291e-01 3.216970562934875488e-01 -1.080006584525108337e-01 -3.365369141101837158e-01 -1.216847356408834457e-02 -8.470065891742706299e-02 -3.422174155712127686e-01 3.018766269087791443e-02 1.018524542450904846e-01 -2.343917079269886017e-02 -1.247707456350326538e-01 2.541314363479614258e-01 1.997802108526229858e-01 -5.409797281026840210e-02 9.564115852117538452e-02 3.162495046854019165e-02 8.139116317033767700e-02 1.234158873558044434e-01 -2.350476533174514771e-01 2.693737484514713287e-02 -9.299800544977188110e-02 -2.236465811729431152e-01 -1.355740278959274292e-01 -1.376016438007354736e-01 1.639903783798217773e-01 1.749424189329147339e-01
-1.696251928806304932e-01 -2.501492798328399658e-01 2.255287766456604004e-01 7.809358090162277222e-02 1.956271193921566010e-02 -3.994193077087402344e-01 1.890141814947128296e-01 1.587062180042266846e-01 5.537124816328287125e-03 -3.651931881904602051e-01 2.823009788990020752e-01 9.423841722309589386e-03 -3.975214436650276184e-02 3.719061240553855896e-02 -1.324698925018310547e-01 -2.194458842277526855e-01 -1.425781697034835815e-01 -1.014641374349594116e-01 1.771813780069351196e-01 6.422691792249679565e-02 -1.025565564632415771e-01 -1.479494720697402954e-01 -3.261497244238853455e-02 -2.645122408866882324e-01 -7.268771063536405563e-03 1.719415001571178436e-02 -2.164426892995834351e-01 2.885331399738788605e-03 5.196551606059074402e-02 1.627350151538848877e-01 3.196685016155242920e-01 2.926181256771087646e-02
1.160843670368194580e-01 2.314126491546630859e-02 2.499387264251708984e-01 -1.566260904073715210e-01 -1.468989849090576172e-01 -3.711283206939697266e-02 3.317508399486541748e-01 4.280396550893783569e-02 3.248961269855499268e-01 -7.020935416221618652e-02 2.701074779033660889e-01 1.707966029644012451e-01 3.394784638658165932e-03 3.867120742797851562e-01 -1.494760960340499878e-01 -4.167267680168151855e-02 7.550876587629318237e-02 2.225832454860210419e-02 4.190893471240997314e-01 1.712780296802520752e-01 2.130942046642303467e-01 -3.519239276647567749e-02 -8.499190956354141235e-02 1.763471215963363647e-01 -2.142954058945178986e-02 -1.712897270917892456e-01 -1.310736387968063354e-01 3.548387810587882996e-02 -1.660354733467102051e-01 3.584340214729309082e-02 6.555058807134628296e-02 1.896843314170837402e-02
-1.316650537773966789e-03 3.716145083308219910e-02 3.374496102333068848e-01 -1.532133966684341431e-01 2.613026797771453857e-01 9.189748764038085938e-02 1.677306741476058960e-01 4.157331585884094238e-01 2.842067182064056396e-01 -2.752720005810260773e-02 3.686087727546691895e-01 -1.249104812741279602e-01 2.695871330797672272e-02 1.380301415920257568e-01 -2.261402457952499390e-02 -1.389150768518447876e-01 -1.379670798778533936e-01 1.155056618154048920e-02 1.518804281949996948e-01 -1.692724823951721191e-01 -1.287980675697326660e-01 -5.361957475543022156e-02 2.463092505931854248e-01 -1.312846317887306213e-02 -2.180483639240264893e-01 5.387412011623382568e-02 -2.460844814777374268e-01 -5.412812903523445129e-02 6.516541540622711182e-02 7.172649353742599487e-02 9.588532149791717529e-02 -1.651384979486465454e-01
-3.667256832122802734e-01 1.899088174104690552e-01 2.398709654808044434e-01 1.407636553049087524e-01 4.773023352026939392e-02 2.572143450379371643e-02 1.628454476594924927e-01 9.133169800043106079e-02 -1.570640653371810913e-01 -3.789762780070304871e-02 4.485200941562652588e-01 -2.365437708795070648e-02 4.349785670638084412e-02 -2.677495591342449188e-02 7.625613361597061157e-02 -2.531955838203430176e-01 -1.529235690832138062e-01 2.112300544977188110e-01 3.406732976436614990e-01 -6.926705595105886459e-03 2.607588171958923340e-01 -9.370954334735870361e-02 -1.055237501859664917e-01 -1.799790412187576294e-01 -6.778122484683990479e-02 1.193459257483482361e-01 -7.815332151949405670e-03 -1.185295060276985168e-01 -1.428039819002151489e-01 2.260043025016784668e-01 -2.539218217134475708e-02 -6.670338660478591919e-02
-9.491067379713058472e-02 -3.546154126524925232e-02 9.188739955425262451e-02 7.122973352670669556e-02 3.599736094474792480e-02 -1.996387690305709839e-01 1.040657013654708862e-01 3.330869376659393311e-01 -3.608944360166788101e-03 -2.782839238643646240e-01 7.474115490913391113e-02 -1.398670971393585205e-01 -1.117347404360771179e-01 6.596750766038894653e-02 -2.850006520748138428e-01 -1.768955774605274200e-02 -8.152932673692703247e-02 4.780908524990081787e-01 1.534395068883895874e-01 1.369241476058959961e-01 -9.658925235271453857e-02 -2.205688208341598511e-01 7.714556157588958740e-02 -1.718820333480834961e-01 -4.344696551561355591e-02 2.154919505119323730e-01 -2.742395102977752686e-01 -2.863118648529052734e-01 -1.527037918567657471e-01 6.492119282484054565e-02 -4.841772839426994324e-03 9.090173244476318359e-02
-9.923105686902999878e-02 -2.205668948590755463e-02 1.042166575789451599e-01 -8.253203332424163818e-02 -8.017598092555999756e-02 8.448875509202480316e-03 2.153277397155761719e-01 3.129567801952362061e-01 1.763686537742614746e-01 -2.469926178455352783e-01 -3.105020383372902870e-03 -2.292989343404769897e-01 -3.492398858070373535e-01 1.799741238355636597e-01 5.192355066537857056e-02 1.891019642353057861e-01 -8.306111209094524384e-03 -1.537269055843353271e-01 3.552922308444976807e-01 7.482990622520446777e-02 -6.103952601552009583e-02 2.179368585348129272e-02 5.888679996132850647e-02 8.173260837793350220e-02 -2.056358307600021362e-01 1.086932942271232605e-01 -2.240374386310577393e-01 -1.924815475940704346e-01 -8.018206059932708740e-02 -3.128404617309570312e-01 2.610000669956207275e-01 5.427498370409011841e-03
5.857662484049797058e-02 -8.883839845657348633e-02 2.618153393268585205e-01 -3.292777240276336670e-01 -8.648000657558441162e-02 -1.108149588108062744e-01 -1.294812653213739395e-02 -4.907393082976341248e-02 -9.686344116926193237e-02 -3.110266923904418945e-01 -3.050090163014829159e-04 -1.692194640636444092e-01 1.383209880441427231e-02 1.318833082914352417e-01 -1.485048234462738037e-01 -6.338434666395187378e-02 -3.087813854217529297e-01 -4.761211574077606201e-02 3.128351569175720215e-01 -1.523357629776000977e-01 1.340071409940719604e-01 -1.467347592115402222e-01 5.116598308086395264e-02 -2.852954566478729248e-01 -3.301282599568367004e-02 2.121813595294952393e-01 -2.258317470550537109e-01 -2.773871421813964844e-01 6.069372221827507019e-02 -1.586151719093322754e-01 1.181547567248344421e-01 2.278522849082946777e-01
4.332886636257171631e-02 4.745069891214370728e-02 4.126580357551574707e-01 -1.089753136038780212e-01 -1.516717672348022461e-01 3.946499526500701904e-02 3.423151075839996338e-01 6.581513583660125732e-02 1.236786916851997375e-01 5.147710908204317093e-03 1.241952255368232727e-01 1.949201226234436035e-01 3.184380754828453064e-02 2.965477406978607178e-01 -1.849857419729232788e-01 -5.181498080492019653e-02 7.092607021331787109e-02 -3.023476526141166687e-02 5.121415853500366211e-01 6.658022105693817139e-02 2.955186069011688232e-01 -2.380263619124889374e-02 -1.517107933759689331e-01 1.384918093681335449e-01 4.624990001320838928e-02 -1.319584846496582031e-01 -1.693281233310699463e-01 9.442848153412342072e-03 -1.204642653465270996e-01 -5.905276164412498474e-02 -1.316378731280565262e-02 -6.155690550804138184e-02
5.130658671259880066e-02 9.262501448392868042e-02 5.174103379249572754e-02 2.011833041906356812e-01 -7.358410209417343140e-02 -1.715350779704749584e-03 -3.228215873241424561e-02 1.609866172075271606e-01 1.335792392492294312e-01 -1.490447521209716797e-01 1.314395964145660400e-01 -2.354773432016372681e-01 5.838335305452346802e-02 1.952893584966659546e-01 -3.059809096157550812e-02 -4.098350554704666138e-02 -4.424921572208404541e-01 -9.145288914442062378e-02 4.635454714298248291e-01 1.800528615713119507e-01 -3.171157091856002808e-02 -2.661372162401676178e-02 -1.644740402698516846e-01 -2.493367046117782593e-01 1.020915135741233826e-01 1.317111658863723278e-03 -1.908686012029647827e-01 4.616900533437728882e-02 -3.795649111270904541e-01 1.023348644375801086e-01 -8.090000599622726440e-02 6.204514577984809875e-02
-8.464237302541732788e-02 1.287825754843652248e-03 1.644524335861206055e-01 2.746244370937347412e-01 -9.006989747285842896e-02 5.100068822503089905e-02 1.172764375805854797e-01 2.158879041671752930e-01 9.495004266500473022e-02 -1.324433088302612305e-01 2.853634953498840332e-01 7.745792716741561890e-02 -3.004571199417114258e-01 1.413775086402893066e-01 -1.060069799423217773e-01 1.537683885544538498e-02 -2.830066978931427002e-01 2.213540859520435333e-02 1.184115409851074219e-01 -1.679057925939559937e-01 2.477803677320480347e-01 -2.318553477525711060e-01 -1.841837167739868164e-01 3.001630306243896484e-01 -1.003077998757362366e-01 3.779296875000000000e-01 -1.487395465373992920e-01 3.716039285063743591e-02 5.329506099224090576e-02 3.145138174295425415e-02 -1.625060737133026123e-01 -1.223381236195564270e-01
-1.715164035558700562e-01 3.679957985877990723e-02 1.192773953080177307e-01 1.943786889314651489e-01 6.766341160982847214e-03 -2.347318641841411591e-02 8.991798758506774902e-02 -1.394292563199996948e-01 2.141058892011642456e-01 -1.947358846664428711e-01 3.001682162284851074e-01 -2.250342667102813721e-01 1.844191551208496094e-01 1.891687661409378052e-01 -6.126302480697631836e-02 2.072027884423732758e-03 -1.856894493103027344e-01 2.995021939277648926e-01 5.024955421686172485e-02 -1.951956748962402344e-01 8.501253277063369751e-02 1.068199798464775085e-02 -1.357946097850799561e-01 -1.198737248778343201e-01 -2.431282252073287964e-01 1.176750101149082184e-02 -2.797170281410217285e-01 -1.322712302207946777e-01 -4.039242267608642578e-01 1.280360221862792969e-01 1.293054074048995972e-01 1.866095513105392456e-01
2.656440138816833496e-01 3.391804546117782593e-02 2.905425727367401123e-01 -2.702157013118267059e-02 1.672220975160598755e-01 8.961673080921173096e-02 -1.158649027347564697e-01 6.715661287307739258e-02 2.254310250282287598e-01 -3.333382308483123779e-01 1.898613423109054565e-01 -2.040017023682594299e-02 -7.399821281433105469e-02 2.125693112611770630e-01 -2.807637453079223633e-01 -4.616509750485420227e-02 1.130865886807441711e-01 8.209895342588424683e-02 2.145731896162033081e-01 -1.306355148553848267e-01 2.821222543716430664e-01 1.194446999579668045e-02 -8.328306674957275391e-02 2.047553807497024536e-01 -4.462453722953796387e-02 1.192885264754295349e-01 -2.189904600381851196e-01 -3.331801667809486389e-02 -4.091674089431762695e-01 -4.710244480520486832e-03 -1.229920908808708191e-01 1.014014799147844315e-02
-7.882899791002273560e-02 -4.795418586581945419e-03 2.902741134166717529e-01 1.788342744112014771e-01 -1.724682450294494629e-01 2.077760547399520874e-01 1.831786036491394043e-01 1.921754479408264160e-01 4.462514445185661316e-02 -3.623260855674743652e-01 7.448119670152664185e-02 -2.124856412410736084e-01 -2.502044737339019775e-01 -1.588677242398262024e-02 1.631197482347488403e-01 -1.098110452294349670e-01 -1.214479804039001465e-01 3.710422515869140625e-01 1.388678103685379028e-01 -1.894093006849288940e-01 1.597764641046524048e-01 1.896222680807113647e-02 5.947189778089523315e-02 -1.166632249951362610e-01 -6.702627241611480713e-02 -1.109501868486404419e-01 -1.023224070668220520e-01 -2.660994827747344971e-01 1.290309429168701172e-01 -2.331100255250930786e-01 1.225598156452178955e-01 1.179872602224349976e-01
4.855503886938095093e-02 3.213786482810974121e-01 1.110198572278022766e-01 -5.851874127984046936e-02 -3.117417693138122559e-01 -1.612988263368606567e-01 3.271858394145965576e-01 2.039893865585327148e-01 1.174539253115653992e-01 -3.291114270687103271e-01 2.957676053047180176e-01 -1.245887205004692078e-02 6.051810458302497864e-02 3.414754942059516907e-02 -2.769150026142597198e-02 -1.316795349121093750e-01 2.053033113479614258e-01 1.706619709730148315e-01 9.260217845439910889e-02 -1.893377006053924561e-01 5.356803163886070251e-02 -3.833979964256286621e-01 -5.023278295993804932e-02 2.043836414813995361e-01 -8.430231362581253052e-02 -4.191835969686508179e-02 -3.277034685015678406e-02 1.592777407495304942e-04 -1.173605099320411682e-01 -5.095217004418373108e-02 -2.474788948893547058e-02 -1.931039839982986450e-01
-6.529917567968368530e-02 2.021287800744175911e-03 2.299016267061233521e-01 4.078147187829017639e-02 -9.708335623145103455e-03 -1.338391900062561035e-01 -1.191568672657012939e-01 7.506974786520004272e-02 -2.310431450605392456e-01 -2.285946458578109741e-01 1.921519786119461060e-01 1.153128370642662048e-01 2.116074226796627045e-02 2.065494209527969360e-01 -4.057698845863342285e-01 -2.275312878191471100e-02 -1.049909647554159164e-02 2.106890641152858734e-02 3.054350018501281738e-01 -2.395394444465637207e-01 1.516277343034744263e-01 1.111978963017463684e-01 1.085305139422416687e-01 3.330126404762268066e-01 -1.192928552627563477e-01 6.373430788516998291e-02 -2.279755473136901855e-01 -1.777958422899246216e-01 -3.026248812675476074e-01 -1.636632382869720459e-01 8.672377467155456543e-02 4.709777608513832092e-02
-1.299615856260061264e-02 -3.241330087184906006e-01 1.853000372648239136e-01 -1.495537012815475464e-01 -1.962130516767501831e-01 -3.181269168853759766e-01 -5.987189337611198425e-02 2.275182455778121948e-01 6.750812381505966187e-02 -2.700732648372650146e-01 2.349004000425338745e-01 -2.051542699337005615e-01 7.993058115243911743e-02 2.569299340248107910e-01 1.051149442791938782e-01 -2.613964676856994629e-01 -1.744039207696914673e-01 3.217003867030143738e-02 1.523013710975646973e-01 9.382373839616775513e-02 -8.030141890048980713e-02 -1.846029460430145264e-01 5.920600891113281250e-02 -2.183209061622619629e-01 6.272034347057342529e-02 1.076619550585746765e-01 -2.139613330364227295e-01 -1.264251470565795898e-01 1.069551259279251099e-01 6.843810528516769409e-02 2.140193432569503784e-01 1.486914008855819702e-01
-2.507568299770355225e-01 2.504991292953491211e-01 2.593259513378143311e-01 -4.548558220267295837e-02 7.164954394102096558e-02 -2.873084694147109985e-02 1.109515279531478882e-01 8.052358776330947876e-02 -3.100660815834999084e-02 7.596839219331741333e-02 3.641391694545745850e-01 -1.141471043229103088e-01 -5.104384198784828186e-02 -1.954718083143234253e-01 6.684838980436325073e-02 -7.876516878604888916e-02 -3.110230267047882080e-01 1.624799072742462158e-01 1.818404197692871094e-01 2.558931335806846619e-02 3.406320810317993164e-01 -3.041472434997558594e-01 -1.360474340617656708e-02 1.833183467388153076e-01 -9.671325236558914185e-02 2.300163358449935913e-01 -2.498037964105606079e-01 -6.429111957550048828e-02 -5.324075371026992798e-02 2.369258925318717957e-02 -9.600912034511566162e-02 1.893671154975891113e-01
2.238177955150604248e-01 -1.555459350347518921e-01 1.756626814603805542e-01 -1.862554401159286499e-01 6.824243068695068359e-02 -1.800495088100433350e-01 1.308671236038208008e-01 1.240453273057937622e-01 2.294318377971649170e-01 -2.029029577970504761e-01 8.738888800144195557e-02 -3.173002898693084717e-01 -3.063702583312988281e-01 3.394270539283752441e-01 6.494059413671493530e-02 6.462623830884695053e-03 9.046019054949283600e-03 1.250334382057189941e-01 2.982820868492126465e-01 1.921588741242885590e-02 3.227719068527221680e-01 1.127910390496253967e-01 6.086910888552665710e-02 3.433810174465179443e-02 1.405384019017219543e-02 2.639161944389343262e-01 -1.030369251966476440e-01 1.885699629783630371e-01 5.816550110466778278e-04 -3.019099310040473938e-02 -1.747309118509292603e-01 2.837769687175750732e-02
-8.813514560461044312e-02 9.432959556579589844e-02 1.908212006092071533e-01 4.375231638550758362e-02 -4.843264818191528320e-02 -1.160565912723541260e-01 -1.535495221614837646e-01 -8.152337372303009033e-02 1.234329640865325928e-01 -2.693310081958770752e-01 3.669407069683074951e-01 -7.870738208293914795e-02 -1.789605617523193359e-02 6.620811671018600464e-02 2.097032517194747925e-01 -7.058045361191034317e-03 -2.331262379884719849e-01 9.122587740421295166e-02 3.879949152469635010e-01 -4.753894507884979248e-01 1.157536637037992477e-02 4.804724082350730896e-02 -1.477427482604980469e-01 3.287805616855621338e-01 5.536741018295288086e-02 9.799079038202762604e-03 -1.669211089611053467e-01 3.382747620344161987e-02 -2.351977303624153137e-02 -6.408519297838211060e-02 -9.029028564691543579e-02 -7.121369987726211548e-02
3.003059625625610352e-01 2.570342719554901123e-01 4.646707326173782349e-02 -7.600534707307815552e-02 1.108307912945747375e-01 1.123526394367218018e-01 3.219558298587799072e-01 1.617236882448196411e-01 2.365493625402450562e-01 -2.917931377887725830e-01 1.260522753000259399e-01 -3.435269594192504883e-01 -8.053759485483169556e-02 -6.474333815276622772e-03 3.135714307427406311e-02 -1.067543402314186096e-01 -4.683031141757965088e-02 -3.798020631074905396e-02 4.601396322250366211e-01 3.802673891186714172e-02 -1.260560899972915649e-01 8.277394622564315796e-02 6.375714391469955444e-02 3.679696470499038696e-02 -1.855213195085525513e-02 2.664284110069274902e-01 -5.409717187285423279e-02 -1.371094435453414917e-01 4.307437315583229065e-02 2.020574808120727539e-01 7.157167047262191772e-02 3.688623011112213135e-02
7.340428233146667480e-02 1.009050682187080383e-01 3.442743420600891113e-01 -2.693749666213989258e-01 -3.658133000135421753e-02 -5.144666880369186401e-02 7.036882638931274414e-02 2.836920619010925293e-01 1.230156272649765015e-01 -4.029478132724761963e-01 4.253787174820899963e-02 -1.363016068935394287e-01 -2.215580493211746216e-01 1.196730434894561768e-01 2.361346483230590820e-01 7.442390173673629761e-02 6.070300191640853882e-02 2.696385048329830170e-02 1.825506538152694702e-01 9.762281179428100586e-02 2.742204070091247559e-01 -1.682437956333160400e-01 3.297747969627380371e-01 1.702244579792022705e-02 -2.592245638370513916e-01 8.491184562444686890e-02 -1.527772545814514160e-01 -4.581767134368419647e-03 -1.720957644283771515e-02 -1.148828491568565369e-01 9.294273704290390015e-02 4.020087420940399170e-02
1.868994086980819702e-01 -8.670659363269805908e-02 -1.993599720299243927e-02 -2.346887588500976562e-01 -1.260494813323020935e-02 -4.569881036877632141e-02 2.060821801424026489e-01 2.470073252916336060e-01 4.351093247532844543e-02 -1.088593602180480957e-01 2.236125171184539795e-01 -4.705912619829177856e-02 -2.182877063751220703e-02 -4.563563317060470581e-02 1.399605814367532730e-02 -1.196588277816772461e-01 -2.514830827713012695e-01 1.333024352788925171e-01 1.277087777853012085e-01 -3.357620835304260254e-01 1.703806817531585693e-01 -1.252819597721099854e-01 -3.721783682703971863e-02 -2.687363922595977783e-01 -8.898340165615081787e-02 2.013586610555648804e-01 -2.634263336658477783e-01 1.313428729772567749e-01 -2.736540436744689941e-01 4.053657948970794678e-01 5.094920285046100616e-03 1.028604358434677124e-01
6.055705621838569641e-02 1.031305938959121704e-01 3.045106232166290283e-01 3.243317455053329468e-02 -5.673448555171489716e-03 -2.710154056549072266e-01 6.795742362737655640e-02 -1.702802330255508423e-01 1.232050880789756775e-01 -2.670379281044006348e-01 1.464742720127105713e-01 1.377684623003005981e-01 -1.575364172458648682e-01 3.010367974638938904e-02 7.851692847907543182e-03 -4.908823966979980469e-02 -2.765041887760162354e-01 1.606711000204086304e-01 4.670885205268859863e-01 6.785669177770614624e-02 1.913292109966278076e-01 -9.945809841156005859e-02 2.353843860328197479e-02 -3.781204111874103546e-03 -1.275943964719772339e-02 5.183334648609161377e-02 2.932673394680023193e-01 -2.532337792217731476e-02 -2.441083341836929321e-01 -5.847457051277160645e-02 3.200368881225585938e-01 -5.160273239016532898e-02
1.784569174051284790e-01 8.004332333803176880e-02 3.071527481079101562e-01 -2.875002101063728333e-02 5.645101517438888550e-02 -3.677245974540710449e-02 1.123559996485710144e-01 1.564056128263473511e-01 -1.939006149768829346e-01 -4.965308010578155518e-01 1.066183373332023621e-01 -1.818840950727462769e-01 1.421898007392883301e-01 1.183535158634185791e-01 -1.357944607734680176e-01 -1.506393849849700928e-01 2.079850621521472931e-02 -2.278388850390911102e-02 3.100923001766204834e-01 -3.232504725456237793e-01 -4.049016162753105164e-03 4.687493294477462769e-02 1.014973670244216919e-01 6.516331434249877930e-02 1.401559859514236450e-01 -7.002430409193038940e-02 -3.389999568462371826e-01 -8.585508912801742554e-03 -7.098259031772613525e-02 -1.251191794872283936e-01 -1.816955655813217163e-01 9.692270308732986450e-02
-1.230683922767639160e-01 7.927480340003967285e-02 2.377713620662689209e-01 3.920349776744842529e-01 -1.268464475870132446e-01 -1.603421866893768311e-01 2.906362712383270264e-01 -8.488132804632186890e-02 2.616571187973022461e-01 -3.859979659318923950e-02 1.485516726970672607e-01 -1.092611402273178101e-01 8.154559880495071411e-02 1.836763322353363037e-01 -3.281318396329879761e-02 2.158378437161445618e-02 -1.734970510005950928e-01 2.788245081901550293e-01 4.550618678331375122e-02 -5.173141881823539734e-02 2.515113055706024170e-01 3.109157457947731018e-02 -4.496662691235542297e-02 3.551984578371047974e-02 -1.748924255371093750e-01 3.917899727821350098e-02 -3.039745688438415527e-01 -2.290764898061752319e-01 -2.866772115230560303e-01 1.858057975769042969e-01 -3.919730894267559052e-03 1.231192573904991150e-01
2.136822789907455444e-01 -2.426511049270629883e-01 9.415799379348754883e-02 -2.405922114849090576e-01 1.373364180326461792e-01 -1.903467774391174316e-01 2.171728461980819702e-01 2.620320767164230347e-02 1.921581625938415527e-01 -2.795083820819854736e-01 1.423131972551345825e-01 -1.130066439509391785e-02 -5.048891901969909668e-02 1.491910815238952637e-01 -4.611461237072944641e-02 1.447868254035711288e-02 -4.631884023547172546e-02 1.891300529241561890e-01 4.149597883224487305e-01 -7.572650909423828125e-02 4.019717276096343994e-01 -3.222259879112243652e-02 2.553371191024780273e-01 -5.451600626111030579e-02 1.074788570404052734e-01 8.948750793933868408e-02 9.477658569812774658e-02 -5.055990070104598999e-02 6.249466165900230408e-02 -1.673741340637207031e-01 2.220104038715362549e-01 -6.523024290800094604e-02
6.764630973339080811e-02 -2.825384400784969330e-02 1.470009386539459229e-01 1.070377156138420105e-01 -2.173338979482650757e-01 1.066090818494558334e-02 4.440263658761978149e-02 3.578134179115295410e-01 -2.045010030269622803e-01 -3.488574624061584473e-01 -2.460023947060108185e-02 -5.503432452678680420e-02 -2.189544402062892914e-02 1.432598531246185303e-01 -7.181717082858085632e-04 -1.651126891374588013e-01 -1.199757084250450134e-01 3.237859308719635010e-01 2.776866555213928223e-01 4.192420467734336853e-02 -3.839156415779143572e-04 -1.493044495582580566e-01 -2.673175632953643799e-01 -3.844277933239936829e-02 8.951503038406372070e-02 -1.673279404640197754e-01 -3.579334914684295654e-01 -1.240540146827697754e-01 3.921264782547950745e-02 4.184314981102943420e-02 3.022937774658203125e-01 -3.568127006292343140e-02
2.783202379941940308e-02 9.979602694511413574e-02 1.410550922155380249e-01 -8.652622252702713013e-02 -5.298803001642227173e-02 -1.272413432598114014e-01 9.557849913835525513e-02 1.020629927515983582e-01 2.046186774969100952e-01 -2.916198968887329102e-01 3.682066798210144043e-01 2.320825494825839996e-02 -8.956203609704971313e-02 2.671620845794677734e-01 -9.044697880744934082e-02 -5.645112600177526474e-03 -1.479029376059770584e-02 8.215469866991043091e-02 4.401992559432983398e-01 -3.732248544692993164e-01 3.232115181162953377e-03 -6.101091206073760986e-02 -9.957072883844375610e-02 3.892868161201477051e-01 6.122776120901107788e-02 -1.315980553627014160e-01 -6.980434060096740723e-02 6.135397404432296753e-02 -1.097771227359771729e-01 3.066419623792171478e-02 -1.572825610637664795e-01 -5.744000431150197983e-03
9.476994723081588745e-02 -2.231595963239669800e-01 2.634013295173645020e-01 6.003334000706672668e-02 -3.500315546989440918e-01 -5.031776800751686096e-02 -1.398198753595352173e-01 3.679375350475311279e-01 3.560607433319091797e-01 -8.289682120084762573e-02 9.614403545856475830e-02 -8.378574997186660767e-02 2.909903973340988159e-02 2.215126529335975647e-02 9.015054255723953247e-02 1.133708804845809937e-01 1.179825887084007263e-02 2.945515811443328857e-01 4.464446902275085449e-01 -1.799162924289703369e-01 1.826590001583099365e-01 -2.126359008252620697e-02 1.189058572053909302e-01 -1.080446764826774597e-01 7.776307314634323120e-02 -6.889858841896057129e-02 -5.570707470178604126e-02 1.811290392652153969e-03 -4.885412752628326416e-02 -5.732617899775505066e-02 -1.340337395668029785e-01 -1.643862202763557434e-02
2.442258000373840332e-01 -2.721928656101226807e-01 9.913831949234008789e-02 7.267580181360244751e-02 -8.094560354948043823e-02 4.274135082960128784e-02 1.894207787699997425e-03 1.928920000791549683e-01 -1.431456059217453003e-01 -2.547004222869873047e-01 8.721240609884262085e-02 -1.297970265150070190e-01 -1.158669367432594299e-01 1.843605935573577881e-01 5.794690549373626709e-02 -1.392157971858978271e-01 -2.185892760753631592e-01 6.553561240434646606e-02 2.779655158519744873e-01 1.642302237451076508e-02 4.406408965587615967e-02 -1.952396482229232788e-01 2.240492552518844604e-01 -2.272142320871353149e-01 -4.966396093368530273e-02 3.640438914299011230e-01 -3.084648251533508301e-01 -8.352161198854446411e-02 -2.346091568470001221e-01 -8.305612951517105103e-02 1.961071044206619263e-01 1.287707835435867310e-01
-7.167930155992507935e-02 -1.723464205861091614e-02 4.998357892036437988e-01 -1.455435454845428467e-01 -5.444085970520973206e-02 -2.835403382778167725e-01 -1.341966241598129272e-01 1.145405098795890808e-01 -1.712745404802262783e-03 -2.161413580179214478e-01 1.017227992415428162e-01 -3.568646013736724854e-01 1.346605569124221802e-01 3.274393454194068909e-02 4.257810488343238831e-02 -8.883044123649597168e-02 -9.936324506998062134e-02 1.195557564496994019e-01 3.498503863811492920e-01 -1.285613924264907837e-01 6.096275523304939270e-02 -6.979648023843765259e-02 2.250516712665557861e-01 1.636744886636734009e-01 -1.390892416238784790e-01 -7.112699002027511597e-02 9.336260706186294556e-02 -1.367402970790863037e-01 6.224739924073219299e-02 -1.218194887042045593e-01 5.958284437656402588e-02 2.693140804767608643e-01
-2.566277086734771729e-01 -1.483977735042572021e-01 8.180020749568939209e-02 -1.661651581525802612e-02 -2.145703732967376709e-01 -2.688305675983428955e-01 -1.107643321156501770e-01 1.649325191974639893e-01 -9.962539374828338623e-02 5.003695189952850342e-02 1.941404044628143311e-01 -2.395238131284713745e-01 9.210573881864547729e-02 1.088306084275245667e-01 -2.642873823642730713e-01 -3.000103123486042023e-02 -9.208657592535018921e-02 -1.100627258419990540e-01 5.346651673316955566e-01 -1.565939038991928101e-01 2.050056755542755127e-01 6.624115258455276489e-02 -1.775052398443222046e-01 -6.291957199573516846e-02 -1.375198457390069962e-02 1.275157928466796875e-01 -2.289025038480758667e-01 -1.453054696321487427e-01 -1.759806573390960693e-01 -4.465471953153610229e-02 7.134898751974105835e-02 8.903356641530990601e-02
-1.413479298353195190e-01 -2.039427682757377625e-02 1.754477471113204956e-01 9.189091622829437256e-02 -1.020724028348922729e-01 1.488085929304361343e-02 -2.841266430914402008e-02 1.906264424324035645e-01 -1.102488934993743896e-01 -2.840858101844787598e-01 4.806419089436531067e-02 -1.379236280918121338e-01 -2.041159421205520630e-01 4.017021879553794861e-02 2.766322344541549683e-02 5.827893316745758057e-02 -7.123414427042007446e-02 -1.751804351806640625e-01 2.251330316066741943e-01 -2.558807432651519775e-01 -3.588128462433815002e-02 -3.349403291940689087e-02 1.209158152341842651e-01 -1.134685352444648743e-01 -9.895593672990798950e-02 3.661627471446990967e-01 -2.041748464107513428e-01 -3.500964939594268799e-01 -1.911197006702423096e-01 -2.325199842453002930e-01 3.576126396656036377e-01 1.501093953847885132e-01
3.122868016362190247e-02 -6.088545173406600952e-02 2.408163398504257202e-01 6.661876291036605835e-02 -3.017297685146331787e-01 -1.825803145766258240e-02 -1.495538353919982910e-01 3.246576189994812012e-01 5.956165120005607605e-02 -3.579315245151519775e-01 -5.315867718309164047e-03 6.113196164369583130e-02 -2.433456182479858398e-01 -1.542747318744659424e-01 1.865999102592468262e-01 1.222557127475738525e-01 -1.841500960290431976e-02 4.332055449485778809e-01 3.354986906051635742e-01 -1.934993118047714233e-01 2.095078825950622559e-01 -2.072785422205924988e-02 1.324452459812164307e-02 -5.629117041826248169e-02 -1.457703858613967896e-01 -6.064879149198532104e-02 -1.259268373250961304e-01 5.682842805981636047e-02 1.167451143264770508e-01 3.276525065302848816e-02 -2.065744064748287201e-02 2.671248093247413635e-02
-2.364909499883651733e-01 1.615406125783920288e-01 3.384058922529220581e-02 -1.210803748108446598e-03 -5.893887579441070557e-02 -1.492517590522766113e-01 4.318537563085556030e-02 2.603366971015930176e-01 1.512394398450851440e-01 -2.477562725543975830e-01 2.709890007972717285e-01 -1.977555155754089355e-01 -1.626124233007431030e-01 2.743977904319763184e-01 -9.277762845158576965e-03 1.646113097667694092e-01 -1.468684822320938110e-01 -6.496594846248626709e-02 1.374622285366058350e-01 -5.504304170608520508e-02 5.465832948684692383e-01 -2.343399822711944580e-02 2.193036489188671112e-02 -4.352619871497154236e-02 5.650398135185241699e-02 2.032595276832580566e-01 -2.640334330499172211e-02 1.998861283063888550e-01 2.277572453022003174e-01 9.261692315340042114e-02 1.549358293414115906e-02 2.183819375932216644e-02
1.312508583068847656e-01 -1.266670972108840942e-01 2.187149971723556519e-01 -4.588608630001544952e-03 9.714560210704803467e-02 1.723005026578903198e-01 9.303738176822662354e-02 1.204865872859954834e-01 2.531234323978424072e-01 -4.145917668938636780e-02 2.789266705513000488e-01 -2.757325302809476852e-03 1.365648955106735229e-01 3.027130365371704102e-01 6.586697697639465332e-02 -4.023157805204391479e-02 2.257584780454635620e-01 -1.117075905203819275e-01 5.040320158004760742e-01 -5.349233373999595642e-02 1.455607861280441284e-01 -5.810361355543136597e-02 -1.468936204910278320e-01 -1.369329839944839478e-01 -1.265770196914672852e-01 7.575104385614395142e-02 -3.698563873767852783e-01 -6.232771277427673340e-02 -6.077202036976814270e-02 2.041563242673873901e-01 -4.443963989615440369e-02 4.122597351670265198e-02
1.975639611482620239e-01 -3.735100105404853821e-02 4.535221680998802185e-02 -1.249668076634407043e-01 -2.773048579692840576e-01 -1.974938809871673584e-02 1.971831023693084717e-01 2.903714589774608612e-02 -9.211170673370361328e-02 -3.460595607757568359e-01 2.236602082848548889e-02 -3.765523433685302734e-02 -1.847532689571380615e-01 2.436087280511856079e-01 1.355660408735275269e-01 1.189438328146934509e-01 -1.053873524069786072e-01 3.259095251560211182e-01 4.422748386859893799e-01 1.897777197882533073e-03 2.400518655776977539e-01 -1.519150473177433014e-02 1.815685331821441650e-01 3.400912135839462280e-02 1.660515218973159790e-01 2.434654720127582550e-02 -7.039945572614669800e-02 -1.965727657079696655e-01 -1.882190555334091187e-01 5.173924565315246582e-02 2.299748659133911133e-01 3.247344866394996643e-02
1.589673571288585663e-02 -9.417482465505599976e-02 2.143374085426330566e-01 -6.191010773181915283e-02 -9.759201854467391968e-02 -6.224331259727478027e-02 6.321103125810623169e-02 3.147668242454528809e-01 -1.614047437906265259e-01 -3.013774156570434570e-01 6.639588624238967896e-02 -6.448623538017272949e-02 -6.017868220806121826e-02 1.690529584884643555e-01 -8.853538334369659424e-02 -2.134356051683425903e-01 -1.783839762210845947e-01 3.447159528732299805e-01 3.509677946567535400e-02 -2.674930915236473083e-02 -6.044540181756019592e-02 -3.911717534065246582e-01 7.065752893686294556e-02 -2.350322306156158447e-01 2.189684100449085236e-02 6.314470618963241577e-02 -3.975124061107635498e-01 -2.081271559000015259e-01 -8.146533370018005371e-02 -9.765949100255966187e-02 1.480754166841506958e-01 1.391096413135528564e-02
9.565573930740356445e-02 2.361987382173538208e-01 -3.431506827473640442e-02 1.125289779156446457e-02 -1.393199861049652100e-01 -2.659553289413452148e-01 1.705606132745742798e-01 -5.594205483794212341e-02 1.452532261610031128e-01 -1.036336123943328857e-01 1.872097998857498169e-01 -1.309027373790740967e-01 -1.862625777721405029e-02 2.552677392959594727e-01 1.900456100702285767e-01 -1.930089741945266724e-01 -5.512589588761329651e-02 -4.080270975828170776e-02 7.666233181953430176e-02 -9.217198938131332397e-02 2.976933419704437256e-01 -2.110751569271087646e-01 8.986117690801620483e-02 2.906477451324462891e-01 5.601623654365539551e-02 2.103144377470016479e-01 -4.428923726081848145e-01 -1.793623864650726318e-01 -2.027375996112823486e-01 1.144791767001152039e-02 -1.624343991279602051e-01 -1.946228742599487305e-02
-1.932875365018844604e-01 -1.437554974108934402e-02 1.560467183589935303e-01 -1.735598146915435791e-01 1.067237257957458496e-01 -1.347521990537643433e-01 -3.740944340825080872e-02 3.011717796325683594e-01 2.241864800453186035e-01 -7.583606243133544922e-02 9.785985946655273438e-02 1.773074455559253693e-02 -2.032075375318527222e-01 2.087392210960388184e-01 1.129554584622383118e-01 -1.911801844835281372e-01 -2.550179958343505859e-01 -1.433045268058776855e-01 2.226981818675994873e-01 -2.421389073133468628e-01 6.864266097545623779e-02 1.199720278382301331e-01 -9.655765444040298462e-02 -8.350882679224014282e-02 -1.338939219713211060e-01 4.531643688678741455e-01 -2.244170159101486206e-01 4.080557078123092651e-02 2.628058940172195435e-02 4.230292513966560364e-02 2.610395550727844238e-01 -1.053472980856895447e-01
-1.141475290060043335e-01 -1.014444455504417419e-01 9.088864922523498535e-02 2.530803978443145752e-01 -4.678071662783622742e-02 -3.124294877052307129e-01 2.333265393972396851e-01 1.437198519706726074e-01 1.185712590813636780e-01 -1.059364452958106995e-01 9.537143260240554810e-02 2.809256613254547119e-01 2.036284282803535461e-02 2.526960372924804688e-01 -2.396233007311820984e-02 2.345762401819229126e-01 -1.368522942066192627e-01 1.809635609388351440e-01 7.421146333217620850e-02 -5.400646477937698364e-02 2.198196798563003540e-01 -2.856658995151519775e-01 -2.328900992870330811e-01 1.343765407800674438e-01 -2.002875804901123047e-01 1.812087744474411011e-01 -1.775687187910079956e-01 -1.737164705991744995e-01 -2.109907716512680054e-01 4.453046421986073256e-04 -5.781191214919090271e-02 2.272988706827163696e-01
-2.272555679082870483e-01 1.687810868024826050e-01 1.285473555326461792e-01 1.134651824831962585e-01 1.322025358676910400e-01 -5.339495465159416199e-02 4.350531473755836487e-02 2.407216876745223999e-01 -2.905498631298542023e-02 9.200128167867660522e-02 2.792813777923583984e-01 7.887032628059387207e-02 -1.787389069795608521e-01 -9.273421950638294220e-03 1.944501250982284546e-01 -8.815405517816543579e-02 -2.888501882553100586e-01 -6.376357283443212509e-03 4.825554788112640381e-01 -2.123157232999801636e-01 2.765098214149475098e-01 1.296066213399171829e-02 -3.669470921158790588e-02 -2.407128214836120605e-01 -1.161601543426513672e-01 1.228514015674591064e-01 -2.022369951009750366e-01 1.066163852810859680e-01 -1.068548336625099182e-01 -3.101127967238426208e-02 -1.898050904273986816e-01 1.121267378330230713e-01
5.867961794137954712e-03 1.737620532512664795e-01 3.066903650760650635e-01 -5.270051956176757812e-02 -1.538753062486648560e-01 1.544557809829711914e-01 -1.019246131181716919e-01 -6.669760681688785553e-03 -5.171789228916168213e-02 -1.615221798419952393e-01 1.429441617801785469e-03 -1.565895825624465942e-01 -2.278502881526947021e-01 7.329765707254409790e-02 1.509995758533477783e-01 1.049042046070098877e-01 -5.726083740592002869e-02 6.320626288652420044e-02 4.209131896495819092e-01 -4.117716252803802490e-01 4.155599977821111679e-03 -6.105368211865425110e-02 -1.513851284980773926e-01 -1.760008484125137329e-01 -1.470850706100463867e-01 1.568460762500762939e-01 -9.440271183848381042e-03 -2.596611678600311279e-01 -2.619557976722717285e-01 -1.699759513139724731e-01 1.705222181044518948e-03 2.183771282434463501e-01
-2.140661142766475677e-02 2.799079716205596924e-01 3.633355796337127686e-01 -1.125210002064704895e-01 1.038508564233779907e-01 -6.001935899257659912e-02 1.028365045785903931e-01 3.469352126121520996e-01 8.211251348257064819e-02 -1.694119423627853394e-01 -1.116666719317436218e-01 1.993433982133865356e-01 -2.065734118223190308e-01 7.273857295513153076e-02 1.545416861772537231e-01 3.114950656890869141e-01 -2.512556910514831543e-01 1.108054071664810181e-01 3.649758398532867432e-01 -7.338313013315200806e-02 -2.165539413690567017e-01 4.541789181530475616e-03 1.693548820912837982e-02 6.691136956214904785e-02 -2.005619406700134277e-01 4.829518869519233704e-02 -1.395339518785476685e-01 -5.868161562830209732e-03 3.200307860970497131e-02 1.135811954736709595e-01 1.169302016496658325e-01 -1.390249878168106079e-01
3.209871053695678711e-02 1.313874870538711548e-01 -5.477213114500045776e-02 9.688480943441390991e-02 -1.282371021807193756e-02 -1.961564570665359497e-01 -9.038277715444564819e-02 1.530760973691940308e-01 2.270372956991195679e-01 -3.486467301845550537e-01 3.028138279914855957e-01 6.363032013177871704e-02 9.244201332330703735e-02 3.017338216304779053e-01 -8.801045827567577362e-03 -2.785689830780029297e-01 1.713661104440689087e-02 1.804457511752843857e-03 3.228898942470550537e-01 -4.299887120723724365e-01 1.146315038204193115e-01 -1.928279399871826172e-01 -1.246723309159278870e-01 9.683674573898315430e-02 -7.586017996072769165e-02 2.139150351285934448e-02 -2.011636942625045776e-01 1.801506988704204559e-02 8.855164051055908203e-02 -1.043508723378181458e-01 -1.439840942621231079e-01 -4.254891350865364075e-02
9.054289013147354126e-02 2.837194502353668213e-02 1.206965520977973938e-01 -2.580348849296569824e-01 -2.133581191301345825e-01 -5.785000696778297424e-02 -8.944716304540634155e-02 2.382357046008110046e-02 6.930666044354438782e-03 -3.683519959449768066e-01 -3.085039369761943817e-02 2.012582495808601379e-02 5.547808483242988586e-02 2.050622599199414253e-03 -1.426922231912612915e-01 -4.613001644611358643e-02 -4.383624196052551270e-01 5.537246819585561752e-03 3.781521916389465332e-01 -9.304048866033554077e-02 2.916392870247364044e-02 -1.841286718845367432e-01 3.890952467918395996e-02 -1.168374568223953247e-01 5.749435722827911377e-02 8.398357778787612915e-02 -1.554905772209167480e-01 -1.952593475580215454e-01 4.039222002029418945e-02 -3.965516984462738037e-01 1.783723235130310059e-01 1.806131005287170410e-01
-2.373272925615310669e-02 3.222494199872016907e-02 1.320639848709106445e-01 -9.214416891336441040e-02 9.718714654445648193e-02 -7.492601871490478516e-02 -3.573644673451781273e-03 1.106249317526817322e-01 -1.516320556402206421e-01 -2.840790748596191406e-01 -2.309638261795043945e-02 -1.550964862108230591e-01 -1.411753743886947632e-01 5.134462565183639526e-02 2.249194234609603882e-01 -5.932964012026786804e-02 6.999759376049041748e-02 2.546389102935791016e-01 2.354116886854171753e-01 -4.322887659072875977e-01 5.997737497091293335e-02 4.236595332622528076e-02 -5.046497657895088196e-02 -8.495318144559860229e-02 -1.352577656507492065e-01 2.015547007322311401e-01 -6.428848206996917725e-02 -1.570430696010589600e-01 -5.366685986518859863e-01 1.756479740142822266e-01 -3.416517749428749084e-02 7.255180180072784424e-02
2.198660187423229218e-02 -6.513472646474838257e-02 9.858100116252899170e-02 3.365013599395751953e-01 7.459387928247451782e-02 -2.369430661201477051e-01 4.920945316553115845e-02 2.432818263769149780e-01 6.271495670080184937e-02 -3.286485671997070312e-01 2.340313792228698730e-02 1.016998365521430969e-01 -1.887848973274230957e-01 1.782412827014923096e-02 -2.009970396757125854e-01 -9.993588179349899292e-02 -2.254966050386428833e-01 1.090821996331214905e-01 2.648484110832214355e-01 8.342646062374114990e-02 -1.292715668678283691e-01 -1.889771372079849243e-01 2.508190274238586426e-02 2.346866019070148468e-02 -9.930067509412765503e-02 1.170470416545867920e-01 -4.017609953880310059e-01 -3.058733046054840088e-01 -2.430445849895477295e-01 -7.327100634574890137e-02 4.441178590059280396e-02 3.784465044736862183e-02
-9.420497715473175049e-02 -1.765651069581508636e-02 2.396241426467895508e-01 4.055686593055725098e-01 -1.095186993479728699e-01 -7.547650486230850220e-02 2.600933611392974854e-01 1.398861110210418701e-01 8.549293875694274902e-02 3.570028021931648254e-02 1.317247748374938965e-01 7.082024216651916504e-02 1.288519203662872314e-01 1.436753431335091591e-03 -6.251944601535797119e-02 1.035952493548393250e-01 -2.995356023311614990e-01 4.444459080696105957e-02 2.711524665355682373e-01 -2.946207858622074127e-02 3.833982646465301514e-01 -1.498414278030395508e-01 -5.920274928212165833e-02 1.280236709862947464e-02 2.465136814862489700e-03 2.461537569761276245e-01 -1.071915552020072937e-01 -2.556156218051910400e-01 -2.305548936128616333e-01 1.016578599810600281e-01 -1.228080391883850098e-01 -2.158730030059814453e-01
-2.341633439064025879e-01 2.673074416816234589e-02 3.077692911028862000e-02 -9.010069817304611206e-02 4.537335131317377090e-03 -5.694596096873283386e-02 2.134778499603271484e-01 8.737950772047042847e-02 2.036488652229309082e-01 4.017629846930503845e-02 3.097645938396453857e-01 -3.099497854709625244e-01 5.656563676893711090e-03 2.899127006530761719e-01 2.390670478343963623e-01 -1.357648819684982300e-01 -2.599743939936161041e-02 2.043113708496093750e-01 3.141450285911560059e-01 -1.992397308349609375e-01 4.971604794263839722e-02 -9.481251239776611328e-02 -1.468057930469512939e-01 7.824804633855819702e-02 1.634922921657562256e-01 3.602908551692962646e-01 9.315088391304016113e-03 -2.757053375244140625e-01 -1.081627458333969116e-01 4.881557822227478027e-02 -1.309363842010498047e-01 1.832493580877780914e-02
-9.615875035524368286e-02 -2.160815745592117310e-01 1.707730740308761597e-01 1.532173305749893188e-01 -2.242032140493392944e-01 -1.077501401305198669e-01 -7.650437206029891968e-02 1.638491600751876831e-01 3.152085468173027039e-02 -3.731741309165954590e-01 1.599182607606053352e-03 -2.083470225334167480e-01 -2.161346822977066040e-01 3.220206797122955322e-01 1.993209868669509888e-01 -1.131404191255569458e-02 -1.672123819589614868e-01 2.897197306156158447e-01 2.271602004766464233e-01 -4.810942802578210831e-03 2.072969973087310791e-01 5.692153424024581909e-02 1.920741945505142212e-01 2.811040580272674561e-01 2.186526358127593994e-01 8.753141760826110840e-02 -3.213755413889884949e-02 -1.546331588178873062e-02 -1.396631449460983276e-01 9.185395389795303345e-02 -8.558122068643569946e-02 7.251484692096710205e-02
-1.519538015127182007e-01 -2.009792439639568329e-02 1.985323578119277954e-01 1.675418466329574585e-01 -9.563586860895156860e-02 -3.378507196903228760e-01 6.106596440076828003e-02 1.367214322090148926e-01 1.491809636354446411e-01 -1.798644959926605225e-01 4.795779287815093994e-01 3.499859943985939026e-02 1.451895982027053833e-01 1.049794927239418030e-01 -1.156324073672294617e-01 -1.984335109591484070e-02 -8.845650404691696167e-02 1.900763660669326782e-01 2.384095638990402222e-01 -3.473725914955139160e-01 8.083043992519378662e-02 -5.955342948436737061e-02 -1.075725704431533813e-01 1.799378842115402222e-01 1.845665872097015381e-01 -1.979792304337024689e-02 7.227611541748046875e-02 -1.848199367523193359e-01 -1.372859161347150803e-02 -2.084255516529083252e-01 -7.668804377317428589e-02 -1.810477077960968018e-01
-1.481396108865737915e-01 9.487301111221313477e-02 1.681261658668518066e-01 -6.566408276557922363e-02 -1.540751103311777115e-02 -8.413469046354293823e-02 2.165777087211608887e-01 2.926820218563079834e-01 2.436463087797164917e-01 -5.431897938251495361e-02 -4.020162299275398254e-02 -1.086587831377983093e-01 -2.276578396558761597e-01 2.610090672969818115e-01 4.269157350063323975e-02 2.753528058528900146e-01 -1.187704280018806458e-01 7.402475178241729736e-02 3.001205027103424072e-01 -1.529414206743240356e-01 -2.856532931327819824e-01 -4.847237095236778259e-02 -2.105679735541343689e-02 -3.279374912381172180e-02 -3.996451199054718018e-01 1.292611937969923019e-02 -1.238814741373062134e-01 -2.401440292596817017e-01 -1.672458276152610779e-02 2.186020016670227051e-01 1.220191791653633118e-01 9.427855908870697021e-02
-1.268496215343475342e-01 1.957426071166992188e-01 3.655947372317314148e-02 -1.049154847860336304e-01 1.175523698329925537e-01 1.853943802416324615e-02 2.153003513813018799e-01 3.947995305061340332e-01 1.633002609014511108e-01 -5.985573865473270416e-03 1.916791051626205444e-01 -1.705964654684066772e-01 -1.151504367589950562e-02 4.169599339365959167e-02 1.800761222839355469e-01 -2.033503539860248566e-02 -1.976814270019531250e-01 1.380962133407592773e-01 2.877683043479919434e-01 -3.484963476657867432e-01 3.171855807304382324e-01 1.842650771141052246e-01 -4.539263993501663208e-02 -1.880112476646900177e-02 -5.399896577000617981e-02 6.505694240331649780e-02 -2.417684793472290039e-01 2.103657089173793793e-02 -2.008813023567199707e-01 -9.599689394235610962e-03 -2.893723249435424805e-01 -5.934746004641056061e-04
-2.281395196914672852e-01 -1.578653603792190552e-01 3.214408457279205322e-01 -1.775799393653869629e-01 -1.048884317278862000e-01 -1.106717288494110107e-01 4.181910678744316101e-02 2.873882949352264404e-01 1.766226813197135925e-02 -3.800393342971801758e-01 1.715626120567321777e-01 -1.588472276926040649e-01 -2.016425877809524536e-02 2.817147374153137207e-01 7.802113890647888184e-02 -5.156237259507179260e-02 -1.454191654920578003e-01 4.272212088108062744e-02 7.795761525630950928e-02 2.730778157711029053e-01 4.119290038943290710e-02 -3.751066029071807861e-01 2.601796984672546387e-01 -8.442577719688415527e-02 1.929635554552078247e-02 4.620376601815223694e-02 -2.225904464721679688e-01 -5.349157750606536865e-02 -2.642326056957244873e-02 9.511161595582962036e-02 -2.014800347387790680e-02 8.214818686246871948e-02
-3.633141145110130310e-02 -6.126132234930992126e-02 3.714433312416076660e-01 -2.930952310562133789e-01 -1.541125401854515076e-02 -2.670837938785552979e-01 -3.303590044379234314e-02 1.598969846963882446e-01 8.335254341363906860e-02 -2.340880185365676880e-01 5.151874572038650513e-02 -2.377663105726242065e-01 -3.798380121588706970e-02 2.135148346424102783e-01 -4.528747871518135071e-02 -1.293121576309204102e-01 -1.282910108566284180e-01 1.973791271448135376e-01 9.511948376893997192e-02 1.981941610574722290e-01 1.076518818736076355e-01 -3.655699491500854492e-01 2.752491831779479980e-01 1.646670401096343994e-01 -1.108731180429458618e-01 9.769061952829360962e-02 -1.682783663272857666e-01 -2.696226164698600769e-02 -1.603527963161468506e-01 -4.947417601943016052e-02 -7.586920261383056641e-02 2.223411351442337036e-01
2.090685628354549408e-02 -1.291448995471000671e-02 2.066013589501380920e-02 6.168593466281890869e-02 -2.048362493515014648e-01 2.351825125515460968e-02 -1.852920353412628174e-01 2.413368672132492065e-01 -7.312498986721038818e-02 -1.789842396974563599e-01 7.486983388662338257e-02 2.313988097012042999e-02 -7.301068305969238281e-02 2.649862170219421387e-01 -7.335952669382095337e-02 4.464581608772277832e-03 -2.225951254367828369e-01 2.741462290287017822e-01 3.672757744789123535e-01 8.888222277164459229e-02 1.938845962285995483e-01 6.770784407854080200e-02 -7.831788063049316406e-02 -1.026373356580734253e-01 1.597091741859912872e-02 -7.709413766860961914e-02 -3.891485631465911865e-01 -2.621032595634460449e-01 -5.751195549964904785e-02 -1.611107587814331055e-01 3.713471293449401855e-01 1.255664080381393433e-01
-4.258745536208152771e-02 -4.067578539252281189e-02 6.221212446689605713e-02 2.030320651829242706e-02 -1.862124353647232056e-01 -6.805191189050674438e-02 9.877837449312210083e-02 -2.845850586891174316e-02 -1.224175766110420227e-01 -4.064990282058715820e-01 1.054778993129730225e-01 -7.955505512654781342e-03 -1.990694850683212280e-01 1.980853825807571411e-01 -4.460268840193748474e-02 2.496259063482284546e-01 -2.604153472930192947e-03 3.245716989040374756e-01 5.944200158119201660e-01 2.569054951891303062e-03 1.810020059347152710e-01 -3.706879168748855591e-02 2.097832411527633667e-01 -2.620448544621467590e-02 2.012155577540397644e-02 -1.055363863706588745e-01 -8.132220804691314697e-02 -1.489406526088714600e-01 4.177753627300262451e-02 -6.916216015815734863e-02 1.179888024926185608e-01 9.733571112155914307e-02
1.356126517057418823e-01 -1.278397738933563232e-01 5.809588730335235596e-02 -1.135224848985671997e-01 2.300308085978031158e-02 -7.323264330625534058e-02 1.025014296174049377e-01 1.658245772123336792e-01 2.370723187923431396e-01 -2.460490167140960693e-01 3.435688614845275879e-01 -1.011145487427711487e-02 -2.360891848802566528e-01 2.670153677463531494e-01 -4.059546589851379395e-01 -1.181495934724807739e-01 2.446959540247917175e-02 1.738239079713821411e-01 2.840116322040557861e-01 -1.488967239856719971e-02 3.588691949844360352e-01 1.535576879978179932e-01 7.138609886169433594e-02 1.005088314414024353e-01 1.027009077370166779e-02 1.085655391216278076e-01 -6.565491855144500732e-02 -9.387744218111038208e-02 6.825412064790725708e-02 -1.973559260368347168e-01 4.348774626851081848e-02 1.210398152470588684e-01
-4.009685292840003967e-02 2.472729384899139404e-01 8.578134328126907349e-02 -3.832918778061866760e-02 -1.865811496973037720e-01 8.627907955087721348e-04 -1.051472350955009460e-01 1.622562855482101440e-01 -1.045381724834442139e-01 -2.618431746959686279e-01 7.943814992904663086e-02 -2.691070139408111572e-01 -1.534916609525680542e-01 1.863636523485183716e-01 3.035011515021324158e-02 -6.002283096313476562e-02 -1.078587695956230164e-01 -1.024966165423393250e-01 3.293367028236389160e-01 -4.876016974449157715e-01 -4.667649045586585999e-02 1.044880691915750504e-02 -6.666155904531478882e-02 9.324841201305389404e-03 -2.537821531295776367e-01 -1.787629872560501099e-01 -1.665907055139541626e-01 -1.237205341458320618e-01 -2.479591220617294312e-01 -1.640311330556869507e-01 8.116018027067184448e-02 -1.600531786680221558e-01
-3.987964242696762085e-02 -5.348614417016506195e-03 1.731770485639572144e-01 3.835736960172653198e-02 -7.325395941734313965e-02 -1.206943206489086151e-02 2.834067121148109436e-02 4.446703195571899414e-01 -3.975101932883262634e-02 -2.938585281372070312e-01 3.306151553988456726e-02 1.810417920351028442e-01 -6.449483335018157959e-02 1.224702149629592896e-01 -8.122145384550094604e-02 -1.599988639354705811e-01 -9.525299072265625000e-02 3.306992948055267334e-01 2.089510113000869751e-01 8.589000999927520752e-02 -2.212894335389137268e-02 -2.798438370227813721e-01 2.415700554847717285e-01 -2.203308641910552979e-01 5.787342321127653122e-03 2.503266632556915283e-01 -2.125862985849380493e-01 -2.651078104972839355e-01 -5.176722630858421326e-02 1.194510310888290405e-01 -1.668536961078643799e-01 1.076014339923858643e-01
1.008096188306808472e-01 1.047306880354881287e-02 -3.331931680440902710e-02 -2.048229128122329712e-01 -1.816903008148074150e-03 -1.242627799510955811e-01 1.447675675153732300e-01 1.268111616373062134e-01 9.132447838783264160e-02 -5.116682127118110657e-02 4.300840497016906738e-01 9.049756824970245361e-02 -1.411607675254344940e-02 1.997826397418975830e-01 -1.308974921703338623e-01 -9.244667738676071167e-02 -4.461689293384552002e-02 2.927317097783088684e-02 3.008400499820709229e-01 -2.682079672813415527e-01 2.892087996006011963e-01 -2.730374336242675781e-01 -6.657025963068008423e-02 2.828302085399627686e-01 2.108799293637275696e-02 1.724421232938766479e-01 -1.601012051105499268e-01 -2.156624570488929749e-02 1.773726046085357666e-01 -3.104955554008483887e-01 3.714454546570777893e-02 -1.756084114313125610e-01
2.155113369226455688e-01 -2.306610047817230225e-01 -2.141289412975311279e-02 -5.273348838090896606e-02 -2.567812427878379822e-02 -6.805191934108734131e-02 2.355320304632186890e-01 2.886420786380767822e-01 -7.613240927457809448e-02 -2.921060621738433838e-01 1.978610455989837646e-01 1.446970105171203613e-01 1.508480757474899292e-01 7.745864242315292358e-02 3.600305691361427307e-02 -9.744869917631149292e-02 -2.164966240525245667e-02 2.593373358249664307e-01 3.124382495880126953e-01 -2.164972722530364990e-01 4.193044900894165039e-01 1.182534545660018921e-01 5.371663346886634827e-02 1.151548698544502258e-02 1.951466500759124756e-01 1.484623998403549194e-01 -7.764760404825210571e-02 -1.573904007673263550e-01 -1.938998252153396606e-01 -1.618702411651611328e-01 -4.598572477698326111e-02 2.014392428100109100e-02
-3.784851729869842529e-02 2.901022508740425110e-02 1.651034206151962280e-01 2.976083569228649139e-02 6.833520531654357910e-02 1.024893112480640411e-02 9.250254929065704346e-02 2.209391295909881592e-01 1.216207072138786316e-02 -1.411461234092712402e-01 1.063234508037567139e-01 -1.456873714923858643e-01 -1.961857527494430542e-01 4.063100516796112061e-01 1.226400509476661682e-01 1.814235001802444458e-01 9.538712352514266968e-02 -1.225268915295600891e-01 3.022282719612121582e-01 6.099046021699905396e-02 7.423576712608337402e-02 -1.506897211074829102e-01 -3.409299254417419434e-02 -3.571400418877601624e-02 -3.885779976844787598e-01 8.783133700489997864e-03 -2.448758035898208618e-01 -2.815360426902770996e-01 7.077611982822418213e-02 -2.343998551368713379e-01 1.531344652175903320e-01 2.824448049068450928e-01
1.294411420822143555e-01 -1.609562635421752930e-01 8.126409351825714111e-02 -2.666383609175682068e-02 -7.292424142360687256e-02 -1.236341968178749084e-01 2.606183886528015137e-01 -3.045015782117843628e-02 -8.814116567373275757e-02 -4.661770462989807129e-01 -1.833773963153362274e-02 -1.015535220503807068e-01 -7.171606272459030151e-02 2.671969830989837646e-01 -2.062516063451766968e-01 3.071298263967037201e-02 -8.344133943319320679e-02 -1.229973733425140381e-01 2.509986162185668945e-01 -2.606110274791717529e-01 1.319069564342498779e-01 -2.424876242876052856e-01 1.059967875480651855e-01 9.871676564216613770e-02 -9.570192545652389526e-02 -1.261743307113647461e-01 -2.466990649700164795e-01 -1.492204666137695312e-01 -3.520293235778808594e-01 -9.134895354509353638e-02 7.148487865924835205e-02 -9.505991637706756592e-02
7.284703850746154785e-02 1.410143375396728516e-01 3.783623278141021729e-01 -4.093105718493461609e-02 6.739692389965057373e-02 -2.336722761392593384e-01 1.184312403202056885e-01 1.552403718233108521e-02 2.300921678543090820e-01 -5.203396081924438477e-01 8.239634335041046143e-02 -1.140705794095993042e-01 -3.170666843652725220e-02 1.069578751921653748e-01 1.510912626981735229e-01 -5.280049145221710205e-02 4.812006652355194092e-02 -7.401025295257568359e-02 1.942480653524398804e-01 7.454743981361389160e-02 5.198247730731964111e-02 1.976273395121097565e-02 1.873845160007476807e-01 -1.654016822576522827e-01 1.353591121733188629e-02 9.985636919736862183e-02 -1.655222326517105103e-01 -2.604594230651855469e-01 -8.966647833585739136e-02 -2.240992709994316101e-02 -3.800317645072937012e-01 -5.747616523876786232e-04
-1.205285638570785522e-01 -9.241030365228652954e-02 2.286950200796127319e-01 3.617702168412506580e-04 -1.101140230894088745e-01 -1.431556642055511475e-01 1.059822589159011841e-01 3.332227170467376709e-01 1.014202684164047241e-01 -1.635275334119796753e-01 1.420886069536209106e-01 1.094256043434143066e-01 -2.809748649597167969e-01 1.400251984596252441e-01 3.342288136482238770e-01 -1.186061277985572815e-02 -8.073418587446212769e-02 1.480988562107086182e-01 1.448272764682769775e-01 -8.425994962453842163e-02 1.736328899860382080e-01 -1.397976428270339966e-01 1.118853762745857239e-01 -1.392886042594909668e-01 -9.864987805485725403e-03 1.250113844871520996e-01 -4.552338123321533203e-01 2.308949381113052368e-01 2.040061354637145996e-02 1.541750431060791016e-01 8.531450480222702026e-02 2.104094028472900391e-01
-2.196427620947360992e-02 1.455456763505935669e-01 3.609052896499633789e-01 3.621813952922821045e-01 -9.465796500444412231e-02 5.586164072155952454e-02 2.140900194644927979e-01 2.555976212024688721e-01 -1.972144842147827148e-01 -2.786626815795898438e-01 1.614049673080444336e-01 -2.050192505121231079e-01 -5.492743104696273804e-02 -6.102829426527023315e-02 -1.237640455365180969e-01 -8.842968195676803589e-02 -7.402469217777252197e-02 1.805993765592575073e-01 2.473938167095184326e-01 -2.417315840721130371e-01 -9.950636327266693115e-02 -9.948089718818664551e-02 2.237365394830703735e-01 7.811100035905838013e-02 2.248607203364372253e-02 7.294276356697082520e-02 -2.113133668899536133e-02 -1.908923238515853882e-01 -1.314279157668352127e-02 6.608476489782333374e-02 4.268718510866165161e-02 3.104597926139831543e-01
1.476012319326400757e-01 -3.438779339194297791e-02 -1.458577252924442291e-02 -8.972293138504028320e-02 -1.734400838613510132e-01 1.737659424543380737e-01 1.311213821172714233e-01 2.556473910808563232e-01 4.960200190544128418e-02 -2.576214075088500977e-01 2.753827907145023346e-02 -1.636821925640106201e-01 -3.055563271045684814e-01 8.310446888208389282e-02 1.281847357749938965e-01 7.282057404518127441e-02 -1.493234187364578247e-01 5.363699793815612793e-02 3.637225925922393799e-01 -2.311533540487289429e-01 1.191870272159576416e-01 -1.237220615148544312e-01 6.321488413959741592e-03 2.348916139453649521e-03 3.361926227807998657e-02 -1.019918546080589294e-01 -6.540060043334960938e-02 -1.781183928251266479e-01 -3.102119266986846924e-01 -3.120361566543579102e-01 2.654989063739776611e-01 2.355361878871917725e-01
-1.242255419492721558e-02 1.435372978448867798e-01 2.818146049976348877e-01 2.385949045419692993e-01 -8.862406015396118164e-02 -1.653959974646568298e-02 1.208841800689697266e-01 3.029634952545166016e-01 1.122437193989753723e-01 -1.879448145627975464e-01 1.762449294328689575e-01 -6.960841268301010132e-02 5.824221298098564148e-03 6.192664057016372681e-02 -1.468510776758193970e-01 1.515968888998031616e-01 -1.739100217819213867e-01 3.385049402713775635e-01 1.953886002302169800e-01 -8.870418369770050049e-02 2.722924947738647461e-01 -2.434791177511215210e-01 -9.267255663871765137e-02 -1.355787646025419235e-02 -6.619586050510406494e-02 2.711424827575683594e-01 -3.115689754486083984e-02 -1.288605183362960815e-01 1.739068031311035156e-01 1.917145848274230957e-01 7.480184081941843033e-03 -3.170495629310607910e-01
6.181292608380317688e-02 -2.600213885307312012e-01 1.507537662982940674e-01 -4.559693485498428345e-02 -1.956076771020889282e-01 8.816962130367755890e-03 2.780281603336334229e-01 1.664419472217559814e-01 2.324924431741237640e-02 -4.563116431236267090e-01 2.227706462144851685e-01 -6.676254421472549438e-02 -2.022259533405303955e-01 3.090363442897796631e-01 9.784083813428878784e-02 -2.345299124717712402e-01 -1.986214667558670044e-01 2.109985798597335815e-01 5.568373575806617737e-02 -5.013883579522371292e-03 2.495225667953491211e-01 -6.774297356605529785e-02 2.172508686780929565e-01 1.081055551767349243e-01 -8.500099182128906250e-02 8.063770830631256104e-02 -9.631498157978057861e-02 9.693742543458938599e-02 -2.175984382629394531e-01 3.719438612461090088e-02 4.623915255069732666e-02 2.225000597536563873e-02
1.416360288858413696e-01 -6.584967486560344696e-04 1.247108355164527893e-01 -3.622251749038696289e-01 -3.468046337366104126e-02 1.330483108758926392e-01 1.484409570693969727e-01 1.637357920408248901e-01 -5.252720788121223450e-02 -3.453710079193115234e-01 3.924720361828804016e-02 -1.909478902816772461e-01 6.913131475448608398e-02 4.965938329696655273e-01 2.231712220236659050e-03 -3.937854617834091187e-02 -2.768995761871337891e-01 8.178035914897918701e-02 2.763360738754272461e-01 -1.121471747756004333e-01 -2.887574397027492523e-02 -1.289133578538894653e-01 6.743274629116058350e-02 1.103207617998123169e-01 4.747183620929718018e-02 2.368016866967082024e-03 -2.108590900897979736e-01 -8.118917047977447510e-02 -2.847981825470924377e-02 -1.555543988943099976e-01 -2.412290722131729126e-01 -9.729240834712982178e-02
3.176229074597358704e-02 -7.463292777538299561e-02 1.752770990133285522e-01 -2.318288832902908325e-01 2.950542606413364410e-02 -2.143207490444183350e-01 1.741845458745956421e-01 1.964780241250991821e-01 1.876323968172073364e-01 -1.393609344959259033e-01 1.425220668315887451e-01 -1.941511631011962891e-01 -2.617756724357604980e-01 3.123140931129455566e-01 4.062396939843893051e-03 -3.564186692237854004e-01 -6.461328268051147461e-02 1.464620977640151978e-01 3.903481662273406982e-01 1.287145465612411499e-01 1.533666998147964478e-01 7.711456716060638428e-02 -7.615073770284652710e-02 8.716626465320587158e-02 -7.793266326189041138e-02 1.523192226886749268e-01 -1.890664547681808472e-01 2.204167395830154419e-01 -7.941786199808120728e-03 2.434254065155982971e-02 -1.490816175937652588e-01 -1.163574159145355225e-01
1.431687027215957642e-01 4.182412102818489075e-02 9.444709122180938721e-02 -2.576121129095554352e-02 1.554282605648040771e-01 -1.749883145093917847e-01 9.222669154405593872e-02 2.256091088056564331e-01 -5.007475614547729492e-02 3.833711519837379456e-02 1.999905407428741455e-01 5.518508329987525940e-02 -1.643008887767791748e-01 2.963416278362274170e-01 1.253599822521209717e-01 -3.965491056442260742e-02 3.274430334568023682e-02 -2.680647075176239014e-01 4.472838342189788818e-01 -1.355772763490676880e-01 -3.232102096080780029e-02 7.359649520367383957e-03 6.756538152694702148e-02 -7.995470613241195679e-02 -1.397763565182685852e-02 3.006669580936431885e-01 -5.073466897010803223e-01 3.016600385308265686e-02 1.024476364254951477e-01 -4.311190545558929443e-02 4.402175173163414001e-02 -9.075062721967697144e-02
3.719132021069526672e-02 1.854157149791717529e-01 1.879726797342300415e-01 7.083629816770553589e-02 8.258388191461563110e-02 -3.814902901649475098e-02 -1.460784375667572021e-01 8.256855607032775879e-02 1.717769652605056763e-01 -3.614495098590850830e-01 3.212127387523651123e-01 7.406394183635711670e-02 6.328570097684860229e-02 5.350213497877120972e-02 -1.323927491903305054e-01 -1.821056753396987915e-01 -1.666162312030792236e-01 1.496862918138504028e-01 2.232374548912048340e-01 -4.589948356151580811e-01 6.838195025920867920e-02 -2.436789423227310181e-01 -2.903796173632144928e-02 2.317941486835479736e-01 -4.692308977246284485e-02 -7.915588468313217163e-02 -1.489383261650800705e-02 -2.229625433683395386e-01 1.475455760955810547e-01 -4.804259538650512695e-02 -1.476085186004638672e-01 1.658533662557601929e-01
-2.733359485864639282e-02 -1.631918735802173615e-02 1.264996528625488281e-01 2.673988342285156250e-01 -1.736561357975006104e-01 -1.242143660783767700e-01 1.826728284358978271e-01 2.593262195587158203e-01 1.237485855817794800e-01 -2.459100931882858276e-01 2.450713515281677246e-01 -3.737480938434600830e-02 -1.870960295200347900e-01 1.586046516895294189e-01 -1.787540763616561890e-01 2.466748207807540894e-01 -2.481891214847564697e-01 1.067314296960830688e-01 3.486625477671623230e-02 -2.461312860250473022e-01 1.274047344923019409e-01 -2.178840339183807373e-01 4.068984836339950562e-02 1.324097961187362671e-01 -4.075445607304573059e-02 3.699419796466827393e-01 2.280843676999211311e-03 -5.711556598544120789e-02 5.925310775637626648e-02 -1.050245463848114014e-01 -2.190055698156356812e-01 -2.304429560899734497e-01
1.013251170516014099e-01 6.775611639022827148e-02 1.864411681890487671e-01 1.751016974449157715e-01 -1.933538764715194702e-01 -1.164644360542297363e-01 1.275467574596405029e-01 2.905642688274383545e-01 1.292715519666671753e-01 -2.965725064277648926e-01 -1.274878275580704212e-03 5.877483636140823364e-02 1.634738445281982422e-01 1.921062022447586060e-01 -2.061060629785060883e-02 -1.834134384989738464e-02 -1.839549094438552856e-01 3.359611928462982178e-01 1.640264838933944702e-01 -2.563464641571044922e-01 3.283786475658416748e-01 -1.504021584987640381e-01 9.209687821567058563e-03 4.667903482913970947e-02 7.017453014850616455e-02 5.097398906946182251e-02 1.474338918924331665e-01 -2.535847425460815430e-01 9.159890562295913696e-02 2.839506268501281738e-01 -8.043612539768218994e-02 -1.856501847505569458e-01
1.630334258079528809e-01 -1.375831514596939087e-01 3.429456055164337158e-02 -1.142648234963417053e-01 -8.129461854696273804e-02 -1.760558336973190308e-01 2.686993479728698730e-01 1.883614212274551392e-01 6.748706102371215820e-02 -3.189648985862731934e-01 3.450549766421318054e-02 -3.000216186046600342e-01 -3.365816548466682434e-02 5.368986725807189941e-01 1.157614141702651978e-01 -2.313484437763690948e-03 -1.961062550544738770e-01 -7.628023624420166016e-02 1.871645301580429077e-01 -1.910595297813415527e-01 4.379579052329063416e-02 -2.512966990470886230e-01 -4.068162664771080017e-02 -4.307071119546890259e-02 -1.110116615891456604e-01 1.165580190718173981e-02 3.050965070724487305e-02 1.096557751297950745e-01 -1.447793543338775635e-01 -9.185095876455307007e-02 -1.953990459442138672e-01 -1.315172612667083740e-01
2.939799427986145020e-01 1.319416053593158722e-02 2.558722794055938721e-01 1.086345762014389038e-01 4.067916274070739746e-01 -3.976412415504455566e-01 -9.501695632934570312e-02 8.115313947200775146e-02 6.166310980916023254e-02 -7.555984705686569214e-02 1.379011422395706177e-01 -1.073579490184783936e-01 -8.140774071216583252e-02 2.466670423746109009e-01 -1.582255028188228607e-02 4.876492545008659363e-02 -1.783671081066131592e-01 6.695501506328582764e-02 4.636709392070770264e-01 5.767920985817909241e-02 1.045961454510688782e-01 -6.885101646184921265e-02 -1.470948904752731323e-01 5.374839995056390762e-03 -3.765694051980972290e-02 8.646277338266372681e-02 2.301578670740127563e-01 -6.754804402589797974e-02 -1.173516511917114258e-01 -7.897749543190002441e-02 9.018921852111816406e-02 1.513413339853286743e-02
2.016125991940498352e-02 -1.403251588344573975e-01 -5.347219109535217285e-02 -6.494136154651641846e-02 -1.619252860546112061e-01 -3.731162548065185547e-01 2.845638617873191833e-02 1.163060441613197327e-01 -3.663776442408561707e-02 -6.091411039233207703e-02 2.817547619342803955e-01 5.857240408658981323e-02 1.619300544261932373e-01 1.108365952968597412e-01 -1.761674284934997559e-01 1.547627598047256470e-01 -9.223992377519607544e-02 -2.165576443076133728e-02 2.982203960418701172e-01 -3.408470749855041504e-02 2.206613570451736450e-01 7.801255583763122559e-02 -2.302376031875610352e-01 2.216994166374206543e-01 -1.230593919754028320e-01 5.189544335007667542e-02 -1.392448246479034424e-01 -3.435105979442596436e-01 -3.750583231449127197e-01 1.702239215373992920e-01 1.147920638322830200e-01 1.327862441539764404e-01
-2.937526255846023560e-02 6.280609220266342163e-02 1.250166594982147217e-01 -7.802074775099754333e-03 -4.406495019793510437e-02 -8.571457862854003906e-02 1.491998583078384399e-01 3.208467960357666016e-01 2.683899402618408203e-01 -2.011275291442871094e-01 -1.718021780252456665e-01 -1.477053612470626831e-01 -4.501403495669364929e-02 9.629955142736434937e-02 1.564810723066329956e-01 1.963603496551513672e-01 1.115426868200302124e-01 -8.980000019073486328e-02 3.748488128185272217e-01 1.455992162227630615e-01 1.004959270358085632e-01 -1.293097734451293945e-01 1.082414537668228149e-01 8.222363889217376709e-02 -2.737762331962585449e-01 1.123620346188545227e-01 -7.783230394124984741e-02 -2.765651643276214600e-01 -2.580125033855438232e-01 4.581267014145851135e-03 3.364936411380767822e-01 1.714359521865844727e-01
6.211823225021362305e-02 -3.308120742440223694e-02 1.181970983743667603e-01 4.513425007462501526e-02 -7.295121997594833374e-02 -2.318338304758071899e-01 1.353285908699035645e-01 2.050156444311141968e-01 2.459774911403656006e-01 3.348904196172952652e-03 6.069138273596763611e-02 -2.461657971143722534e-01 2.685840427875518799e-01 1.875278502702713013e-01 -1.947008967399597168e-01 -2.155888676643371582e-01 -3.911060690879821777e-01 -1.062525287270545959e-01 3.615877032279968262e-01 4.846791177988052368e-02 3.514112159609794617e-02 1.481527984142303467e-01 8.358609676361083984e-02 -8.038820326328277588e-02 3.856129944324493408e-02 -7.009158283472061157e-02 -3.540745973587036133e-01 4.012812301516532898e-02 -2.490233629941940308e-01 -1.103535145521163940e-01 2.379540819674730301e-04 -3.982621431350708008e-02
2.185961753129959106e-01 -1.507777869701385498e-01 2.610546648502349854e-01 -1.107565239071846008e-01 -1.755654215812683105e-01 -8.112614601850509644e-02 -5.748442560434341431e-02 8.406560868024826050e-03 1.389275193214416504e-01 -1.744721978902816772e-01 1.262184679508209229e-01 -2.323541790246963501e-01 2.366283908486366272e-02 -6.174264708533883095e-04 4.150769487023353577e-02 -1.329995691776275635e-01 -4.381799101829528809e-01 -1.716073751449584961e-01 4.621179103851318359e-01 1.618625968694686890e-01 2.240047790110111237e-02 8.945976942777633667e-02 1.384060233831405640e-01 1.356986314058303833e-01 1.981433033943176270e-01 9.642793983221054077e-02 -2.379620373249053955e-01 7.692429423332214355e-02 -1.353786140680313110e-01 3.363026678562164307e-02 5.750063806772232056e-03 -1.754427999258041382e-01
-7.218355685472488403e-02 -1.604403108358383179e-01 1.412965655326843262e-01 -3.567051887512207031e-02 -1.891936510801315308e-01 -3.590443134307861328e-01 -8.360005915164947510e-02 1.183588281273841858e-01 8.772906847298145294e-03 3.653145954012870789e-02 1.461724191904067993e-01 -3.346477868035435677e-03 2.008250653743743896e-01 2.360839247703552246e-01 -1.482841372489929199e-01 1.082060709595680237e-01 -2.568531082943081856e-03 1.027676928788423538e-02 5.495085120201110840e-01 -1.140070334076881409e-01 1.936545968055725098e-01 8.178890496492385864e-02 -1.702827811241149902e-01 -1.636513173580169678e-01 -1.104055996984243393e-02 2.785152792930603027e-01 -2.605454921722412109e-01 8.097039535641670227e-03 -1.776441335678100586e-01 -7.046424597501754761e-02 -2.132154256105422974e-02 1.090690046548843384e-01
-3.656326234340667725e-02 -5.832536891102790833e-02 1.958508789539337158e-01 -3.698918223381042480e-02 -1.955948173999786377e-01 4.011377692222595215e-02 3.162079304456710815e-02 1.702191233634948730e-01 1.630171835422515869e-01 -2.956863343715667725e-01 4.727374315261840820e-01 1.082292348146438599e-01 -2.124189883470535278e-01 1.314528584480285645e-01 -1.511494815349578857e-01 1.918633095920085907e-02 -2.082515358924865723e-01 -3.305572271347045898e-02 8.750862628221511841e-02 1.292997002601623535e-01 3.931879997253417969e-01 1.904323324561119080e-02 -2.712847664952278137e-02 1.780342459678649902e-01 -1.941635906696319580e-01 2.961292564868927002e-01 -2.339944541454315186e-01 7.827659696340560913e-02 5.447093397378921509e-02 -5.454695224761962891e-02 -4.931706190109252930e-02 1.769376453012228012e-03
-5.224427953362464905e-02 -5.299856886267662048e-02 8.946169167757034302e-02 -1.345217227935791016e-01 -1.146335527300834656e-02 -3.393894061446189880e-02 -6.577419699169695377e-04 -1.524696499109268188e-02 1.633275598287582397e-01 -7.081791758537292480e-02 3.504336476325988770e-01 -2.147588729858398438e-01 -3.592269867658615112e-02 2.463357895612716675e-01 -1.046843547374010086e-02 -2.041802741587162018e-02 -1.750740557909011841e-01 1.922141760587692261e-01 2.074816972017288208e-01 -2.311005145311355591e-01 5.554073676466941833e-02 -1.530923247337341309e-01 -3.448834717273712158e-01 1.391030699014663696e-01 2.136496305465698242e-01 3.634608089923858643e-01 -7.361049205064773560e-02 -3.924738168716430664e-01 1.246888041496276855e-01 1.181163713335990906e-01 -3.186159580945968628e-02 -8.452302962541580200e-02
1.078788656741380692e-02 -1.689037308096885681e-03 2.559811174869537354e-01 2.732439935207366943e-01 -3.806975856423377991e-02 1.600974984467029572e-02 1.169293075799942017e-01 2.360885739326477051e-01 7.336758077144622803e-02 -1.450824737548828125e-01 8.701336383819580078e-02 -4.204017296433448792e-02 1.548509895801544189e-01 2.227086573839187622e-01 -3.945579752326011658e-02 1.993027925491333008e-01 -1.464208066463470459e-01 1.803523749113082886e-01 3.370071053504943848e-01 -1.259215623140335083e-01 3.345668613910675049e-01 -1.927883028984069824e-01 5.038271099328994751e-02 8.936376869678497314e-02 -1.303780525922775269e-01 2.736909389495849609e-01 -7.953438907861709595e-02 -1.003573089838027954e-01 2.043007463216781616e-01 1.178693249821662903e-01 -3.550555184483528137e-02 -3.601828515529632568e-01
-9.715683758258819580e-03 1.394424140453338623e-01 2.297753840684890747e-02 -5.174406990408897400e-02 2.057914063334465027e-02 -7.116325944662094116e-02 -9.485865384340286255e-02 3.752737939357757568e-01 2.685561776161193848e-01 -2.999039590358734131e-01 -5.703101633116602898e-04 -2.090759761631488800e-02 -1.388036757707595825e-01 1.917847245931625366e-01 -3.516652062535285950e-02 3.225870802998542786e-02 1.675977706909179688e-01 3.639670610427856445e-01 2.732386887073516846e-01 -3.296824870631098747e-03 -4.501609876751899719e-02 -2.510246634483337402e-01 1.601023823022842407e-01 -2.109679579734802246e-01 7.961944490671157837e-02 1.096742078661918640e-01 -1.828022301197052002e-01 -3.072632551193237305e-01 -1.329261437058448792e-02 -2.122729420661926270e-01 -5.685638636350631714e-02 1.898328512907028198e-01
3.778012394905090332e-01 2.391461730003356934e-01 2.251659482717514038e-01 -2.249871008098125458e-02 2.319049090147018433e-02 -2.175008207559585571e-01 -2.366221696138381958e-02 3.737088143825531006e-01 -3.685835748910903931e-02 -1.988072395324707031e-01 -7.950403541326522827e-02 -1.738244146108627319e-01 -9.758321940898895264e-02 1.338044106960296631e-01 -2.825897037982940674e-01 -6.256496161222457886e-02 -2.272976338863372803e-01 3.427498787641525269e-02 3.377266526222229004e-01 1.061443425714969635e-02 2.388537973165512085e-01 -3.606171160936355591e-02 8.586053550243377686e-02 6.485078949481248856e-03 -2.208569347858428955e-01 -1.247088331729173660e-02 1.027074921876192093e-02 -2.097436971962451935e-02 2.310323864221572876e-01 -1.515181362628936768e-01 8.104597777128219604e-02 -8.386503159999847412e-02
-1.433257162570953369e-01 7.708302140235900879e-02 1.390618234872817993e-01 8.982506394386291504e-02 1.329500973224639893e-01 -2.258591540157794952e-02 5.659676715731620789e-02 2.284789085388183594e-01 7.979006320238113403e-02 -3.966558277606964111e-01 4.927536472678184509e-02 7.719012349843978882e-02 -2.479222118854522705e-01 1.255084872245788574e-01 -6.275628507137298584e-02 -6.353697739541530609e-03 8.242750167846679688e-02 3.893868029117584229e-01 1.295114755630493164e-01 -2.997008338570594788e-02 -1.607431657612323761e-02 -1.398483514785766602e-01 2.652933895587921143e-01 -2.199805714190006256e-02 1.988122910261154175e-01 2.490369081497192383e-01 -2.781176865100860596e-01 -3.170962631702423096e-01 -5.435330048203468323e-02 3.553533181548118591e-02 2.620535492897033691e-01 -1.140302885323762894e-02
-1.986000835895538330e-01 2.148207463324069977e-02 2.373360693454742432e-01 2.353422716259956360e-02 1.356469243764877319e-01 -2.983168959617614746e-01 -4.213521606288850307e-04 2.938619554042816162e-01 2.163125015795230865e-02 -4.479438662528991699e-01 1.072849705815315247e-01 -1.414950042963027954e-01 1.293652802705764771e-01 1.826948970556259155e-01 -1.546562928706407547e-02 -8.524022996425628662e-02 -3.851995244622230530e-02 -6.251465529203414917e-02 1.807741075754165649e-01 -1.258417516946792603e-01 3.431529551744461060e-02 -1.612591445446014404e-01 -1.962763071060180664e-01 2.273307740688323975e-01 2.522847354412078857e-01 1.213097944855690002e-01 7.425517588853836060e-02 -4.705116897821426392e-02 -4.601212963461875916e-02 1.984483301639556885e-01 -1.616872251033782959e-01 3.068712949752807617e-01
9.657870233058929443e-02 -9.231484681367874146e-02 -1.317636854946613312e-02 -1.336724311113357544e-01 -2.651083171367645264e-01 -5.219165980815887451e-02 6.696630269289016724e-02 1.417009979486465454e-01 -2.541146278381347656e-01 -3.484283983707427979e-01 2.706743776798248291e-01 1.281095296144485474e-01 -3.814587593078613281e-01 2.486100792884826660e-01 5.961067229509353638e-02 1.121402010321617126e-01 9.177154861390590668e-03 2.590824067592620850e-01 4.226553738117218018e-01 -4.682363569736480713e-02 1.503836512565612793e-01 -3.407505108043551445e-03 8.736664056777954102e-02 -1.368397288024425507e-02 -1.602715253829956055e-01 -5.381457507610321045e-02 -1.408503055572509766e-01 -1.565269529819488525e-01 7.490590959787368774e-02 5.682297982275485992e-03 8.759929239749908447e-02 5.209930613636970520e-02
-3.883346542716026306e-02 1.959447711706161499e-01 4.089396819472312927e-02 -1.467508822679519653e-01 9.856376796960830688e-02 -2.938617169857025146e-01 -1.002836301922798157e-01 1.190726086497306824e-01 9.764098376035690308e-02 -2.129780948162078857e-01 4.023878835141658783e-03 -1.678496450185775757e-01 8.268208801746368408e-02 1.403580158948898315e-01 -7.825125753879547119e-02 -2.419410347938537598e-01 -1.507333964109420776e-01 2.081084847450256348e-01 2.365863770246505737e-01 -2.523737251758575439e-01 7.640581578016281128e-02 -2.628856599330902100e-01 1.941839307546615601e-01 4.208985567092895508e-01 -4.662629216909408569e-02 8.995387703180313110e-02 -1.108949705958366394e-01 -9.894071519374847412e-02 -6.119227409362792969e-02 -2.961207926273345947e-01 -3.248382359743118286e-02 -2.048454135656356812e-01
-2.265794435515999794e-03 1.294300705194473267e-01 7.083541899919509888e-02 -1.635729968547821045e-01 -6.746970862150192261e-02 -1.284065395593643188e-01 -1.979997158050537109e-01 3.969405293464660645e-01 2.195127755403518677e-01 -3.007737398147583008e-01 2.089326083660125732e-01 -1.425541490316390991e-01 2.897563576698303223e-02 2.105509638786315918e-01 -2.286121696233749390e-01 -8.845101296901702881e-02 8.160761743783950806e-02 2.633644044399261475e-01 2.656416594982147217e-01 1.021148040890693665e-01 1.644288375973701477e-02 -1.665500402450561523e-01 2.975883781909942627e-01 -9.243235737085342407e-02 2.384287565946578979e-01 1.713048964738845825e-01 -1.579149961471557617e-01 -8.815057575702667236e-02 1.417229026556015015e-01 2.562877908349037170e-02 -1.974993757903575897e-02 6.017083674669265747e-02
-4.336961358785629272e-02 -2.567548491060733795e-02 -4.167858511209487915e-02 -9.963847696781158447e-02 -6.322358548641204834e-02 4.026031121611595154e-02 1.110161915421485901e-01 5.929537490010261536e-02 5.800675600767135620e-02 -2.635414004325866699e-01 4.870367050170898438e-01 7.483330368995666504e-02 -1.256836652755737305e-01 6.768403947353363037e-02 -1.430680751800537109e-01 -1.255780458450317383e-01 -1.257131695747375488e-01 1.811362802982330322e-02 3.658457994461059570e-01 -3.850684165954589844e-01 9.156664460897445679e-02 -8.418259024620056152e-02 -1.156786382198333740e-01 3.164058625698089600e-01 6.932650506496429443e-02 2.250503748655319214e-01 -1.288357470184564590e-02 -1.784758269786834717e-01 1.763335615396499634e-01 -1.868610531091690063e-01 3.286078572273254395e-04 -1.067445874214172363e-01
-2.475514821708202362e-02 7.851218432188034058e-02 4.533596932888031006e-01 -2.161684632301330566e-01 -1.787890344858169556e-01 1.261548250913619995e-01 -6.545624881982803345e-02 8.579792082309722900e-02 3.220978006720542908e-02 -2.172456532716751099e-01 4.369898670120164752e-05 -4.420541226863861084e-02 -1.842746138572692871e-01 -4.276335984468460083e-02 1.975411474704742432e-01 7.293137162923812866e-02 -1.482733637094497681e-01 1.877091377973556519e-01 2.574873268604278564e-01 -2.059486657381057739e-01 -7.124786078929901123e-02 2.221675030887126923e-02 1.245950832962989807e-01 -2.692513465881347656e-01 -5.432721599936485291e-02 2.828492522239685059e-01 -1.624825596809387207e-01 -1.166250258684158325e-01 -4.004513323307037354e-01 -2.678924426436424255e-02 8.326951414346694946e-02 -2.498076111078262329e-02
-1.944408416748046875e-01 -2.330465018749237061e-01 -6.310493499040603638e-02 -3.804522752761840820e-02 -1.959994584321975708e-01 -3.113326430320739746e-01 -1.688783019781112671e-01 2.251400202512741089e-01 1.046362295746803284e-01 -7.881713658571243286e-02 4.783953726291656494e-01 -7.262325286865234375e-02 9.673541784286499023e-02 8.054723590612411499e-02 -1.156184226274490356e-01 2.228863686323165894e-01 5.573947355151176453e-02 1.522304713726043701e-01 4.903982579708099365e-01 -3.847738355398178101e-02 5.817776173353195190e-02 5.332317575812339783e-02 -6.619658321142196655e-02 8.287351578474044800e-02 -1.416548490524291992e-01 7.562597841024398804e-02 -5.179534852504730225e-02 2.761430805549025536e-03 -1.542932689189910889e-01 6.883466988801956177e-02 9.272585809230804443e-02 -7.977313548326492310e-02
1.423676759004592896e-01 -2.547615766525268555e-01 1.885325163602828979e-01 -5.409332364797592163e-02 5.783782526850700378e-02 -8.318877965211868286e-02 9.288889914751052856e-02 9.929327666759490967e-02 6.405588239431381226e-02 -1.658771187067031860e-01 1.271271258592605591e-01 -3.535087108612060547e-01 1.182361412793397903e-02 3.345027267932891846e-01 -1.213904544711112976e-01 9.784319251775741577e-02 -2.565301954746246338e-01 -1.959643885493278503e-02 1.849644333124160767e-01 -2.353223264217376709e-01 1.234242841601371765e-01 -3.501118421554565430e-01 9.391064196825027466e-02 7.803578674793243408e-02 3.939707297831773758e-03 -8.803743124008178711e-02 1.984344609081745148e-02 -2.347668856382369995e-01 -3.037830293178558350e-01 -2.495207786560058594e-01 -8.223526179790496826e-02 -7.369992882013320923e-02
-8.145323395729064941e-02 -1.560415029525756836e-01 2.964281141757965088e-01 -4.853049758821725845e-03 2.661301493644714355e-01 -1.844968646764755249e-01 3.121739923954010010e-01 2.892279922962188721e-01 -1.276932358741760254e-01 -3.569837510585784912e-01 1.263159066438674927e-01 -4.398844763636589050e-02 8.431380987167358398e-02 3.671897947788238525e-02 8.044725656509399414e-02 -9.758928418159484863e-02 -1.152376234531402588e-01 -6.180109083652496338e-02 9.102452546358108521e-02 -2.059420794248580933e-01 1.469618175178766251e-02 -6.855272501707077026e-02 -2.333485186100006104e-01 -1.270804703235626221e-01 -1.519971489906311035e-01 2.046155184507369995e-01 8.777195960283279419e-02 -2.645931839942932129e-01 -1.374111026525497437e-01 1.599813401699066162e-01 2.717193067073822021e-01 6.901215761899948120e-02
5.285511538386344910e-02 2.712876349687576294e-02 1.996761113405227661e-01 1.186279878020286560e-01 3.994372487068176270e-02 -1.547754928469657898e-02 -1.702337563037872314e-01 -1.253750771284103394e-01 -4.489364102482795715e-02 -4.764122068881988525e-01 1.360602229833602905e-01 8.221387118101119995e-02 -2.049275785684585571e-01 1.543637514114379883e-01 3.321259468793869019e-02 4.632772877812385559e-03 -9.360139816999435425e-02 1.721593588590621948e-01 5.324361324310302734e-01 1.304550468921661377e-01 1.626218706369400024e-01 -1.724167317152023315e-01 1.276715099811553955e-01 7.340735942125320435e-02 1.006319150328636169e-01 -1.953054033219814301e-02 1.936406455934047699e-02 -2.300382703542709351e-01 -1.804566234350204468e-01 -1.003982201218605042e-01 2.144057154655456543e-01 -7.487607747316360474e-02
-1.626608371734619141e-01 -4.886288568377494812e-02 2.442014962434768677e-01 1.645169705152511597e-01 -3.551323413848876953e-01 -7.049648463726043701e-02 4.917187988758087158e-02 1.699958145618438721e-01 3.273283690214157104e-02 -3.182381987571716309e-01 2.428318411111831665e-01 -7.567042112350463867e-02 -1.200304105877876282e-01 1.617574840784072876e-01 9.140039235353469849e-02 2.412611544132232666e-01 5.126129835844039917e-02 2.379470169544219971e-01 2.387399077415466309e-01 -1.298900693655014038e-01 2.922419607639312744e-01 -1.692796498537063599e-01 -1.539477799087762833e-02 2.280317395925521851e-01 -1.478180289268493652e-02 1.466758400201797485e-01 -1.484939455986022949e-01 -5.040569603443145752e-02 2.169374078512191772e-01 -1.948806084692478180e-02 -1.113379746675491333e-01 -2.056748420000076294e-01
9.397654794156551361e-03 1.969840228557586670e-01 9.285642206668853760e-02 1.257219016551971436e-01 1.494477093219757080e-01 -9.411881864070892334e-02 -9.494924545288085938e-02 1.162487193942070007e-01 1.003544107079505920e-01 -4.120322167873382568e-01 4.098353683948516846e-01 7.332379464060068130e-03 2.501481771469116211e-02 1.626747548580169678e-01 1.395891755819320679e-01 -1.299223452806472778e-01 -2.537232339382171631e-01 6.074033305048942566e-02 2.797491252422332764e-01 -3.185054957866668701e-01 -1.669928580522537231e-01 -2.051948010921478271e-01 -1.720453239977359772e-02 1.752591133117675781e-01 4.526216536760330200e-02 -2.903111837804317474e-02 -1.516952365636825562e-01 -1.269104927778244019e-01 2.423799596726894379e-02 -1.791283339262008667e-01 -2.082561850547790527e-01 -6.940189749002456665e-02
-3.364404197782278061e-03 -9.492068737745285034e-02 -3.480225056409835815e-02 -1.689161658287048340e-01 -1.801915913820266724e-01 -5.983973294496536255e-02 6.789545714855194092e-02 5.611437186598777771e-02 1.283381283283233643e-01 -1.386324763298034668e-01 1.088996976613998413e-01 -2.426063120365142822e-01 2.544166445732116699e-01 3.327563405036926270e-01 7.677690591663122177e-03 1.051109805703163147e-01 -2.723853588104248047e-01 2.840701341629028320e-01 2.411902546882629395e-01 -1.937770098447799683e-01 1.271287202835083008e-01 -2.840010821819305420e-01 -1.918403804302215576e-01 -3.491806238889694214e-02 2.636491656303405762e-01 2.799575328826904297e-01 -1.715770959854125977e-01 -8.472336083650588989e-02 1.425577253103256226e-01 -1.571869105100631714e-01 9.646476060152053833e-02 1.288809347897768021e-02
-4.513971507549285889e-02 1.388067901134490967e-01 2.816390395164489746e-01 -1.744790524244308472e-01 -8.324023336172103882e-02 1.429964303970336914e-01 -9.388559311628341675e-02 9.860830008983612061e-02 -8.278538286685943604e-02 -2.868335545063018799e-01 7.296639680862426758e-02 -8.400116115808486938e-02 4.250824451446533203e-02 -1.823630779981613159e-01 1.929131001234054565e-01 -7.722901552915573120e-02 -1.193314343690872192e-01 1.646461039781570435e-01 3.228105306625366211e-01 -3.394528329372406006e-01 1.785256713628768921e-02 3.233353048563003540e-02 -6.113093346357345581e-02 -6.739047169685363770e-02 5.873595550656318665e-02 1.834145337343215942e-01 -1.803129911422729492e-01 -2.136162519454956055e-01 -4.280999004840850830e-01 2.172596007585525513e-01 9.793982654809951782e-02 -1.324446797370910645e-01
-1.625844538211822510e-01 -7.260864973068237305e-02 5.294312536716461182e-02 -1.871047355234622955e-02 4.915200173854827881e-03 -8.593647927045822144e-02 3.224897682666778564e-01 2.333199419081211090e-02 2.947194576263427734e-01 6.439909338951110840e-02 1.626285016536712646e-01 1.907938867807388306e-01 7.757667452096939087e-02 4.325530305504798889e-02 -8.099064230918884277e-02 8.227402716875076294e-02 -4.126689136028289795e-01 2.965422272682189941e-01 2.524198591709136963e-01 -5.099330097436904907e-02 1.953569948673248291e-01 -2.331301420927047729e-01 -1.391933858394622803e-01 9.199976176023483276e-02 7.907803356647491455e-02 3.380139172077178955e-01 -2.925447523593902588e-01 -9.949846565723419189e-02 5.341767682693898678e-04 -1.088114827871322632e-01 1.541819656267762184e-04 -7.336206734180450439e-02
2.591145038604736328e-01 1.832107454538345337e-01 2.692581117153167725e-01 9.525161236524581909e-02 3.836967051029205322e-01 -2.820583581924438477e-01 -1.290687024593353271e-01 2.495901659131050110e-02 1.525449603796005249e-01 -2.323291450738906860e-02 2.199976146221160889e-01 -1.002403870224952698e-01 1.959715038537979126e-03 3.888449370861053467e-01 -1.472270041704177856e-01 3.731107339262962341e-02 -2.227368205785751343e-01 -7.545311748981475830e-02 3.274495601654052734e-01 1.579927057027816772e-01 1.288003474473953247e-01 -1.145196035504341125e-01 -3.896478191018104553e-02 6.361903250217437744e-02 -2.137675695121288300e-02 1.170085445046424866e-01 3.218955174088478088e-02 -1.665899306535720825e-01 -1.299980431795120239e-01 -1.809602379798889160e-01 4.142195358872413635e-02 8.495384827256202698e-03
-2.473605722188949585e-01 2.576525807380676270e-01 1.791823357343673706e-01 -1.218509487807750702e-02 -2.328726947307586670e-01 -6.421411782503128052e-02 6.424837559461593628e-02 1.468198448419570923e-01 1.344240754842758179e-01 -7.606492191553115845e-02 4.453058540821075439e-01 -8.422333002090454102e-02 6.814114004373550415e-02 -5.472694337368011475e-02 -1.560558099299669266e-02 -9.398391097784042358e-02 -8.698032796382904053e-02 -7.941875606775283813e-02 3.344551026821136475e-01 -9.051616303622722626e-03 1.467701494693756104e-01 -1.919095069169998169e-01 -4.654265940189361572e-02 -1.428300738334655762e-01 7.048577070236206055e-02 2.916881740093231201e-01 -3.363437354564666748e-01 1.350718438625335693e-01 -1.640624552965164185e-02 9.264148771762847900e-02 -1.468386352062225342e-01 -2.271282970905303955e-01
-3.547345846891403198e-02 1.447583734989166260e-01 4.035207629203796387e-01 -1.906650066375732422e-01 1.731982827186584473e-01 -3.753866851329803467e-01 1.533863842487335205e-01 2.411579340696334839e-01 1.764641106128692627e-01 -1.872482299804687500e-01 -9.706778824329376221e-02 -1.570169776678085327e-01 -4.844540357589721680e-02 2.303959429264068604e-01 7.937364280223846436e-02 6.464911252260208130e-02 4.797602444887161255e-02 1.730459481477737427e-01 2.919135093688964844e-01 -1.706204414367675781e-01 -1.105346828699111938e-01 -2.000529319047927856e-02 1.270170658826828003e-01 -2.835449874401092529e-01 -1.325076725333929062e-02 2.301726192235946655e-01 7.927761226892471313e-02 -7.299797981977462769e-02 -1.135157123208045959e-01 -1.045562028884887695e-01 -1.243906021118164062e-01 6.331374868750572205e-03
2.542268335819244385e-01 9.378133714199066162e-02 1.821212619543075562e-01 2.470326982438564301e-02 1.857525706291198730e-01 -1.538124978542327881e-01 -1.571343839168548584e-01 1.754053123295307159e-02 2.649903893470764160e-01 -2.681153714656829834e-01 4.071705639362335205e-01 -6.242053210735321045e-02 -1.400663405656814575e-01 2.713841199874877930e-01 5.284143239259719849e-02 4.183288663625717163e-02 -2.069998383522033691e-01 9.592726081609725952e-02 2.930060327053070068e-01 -2.124280333518981934e-01 1.462258249521255493e-01 1.856026202440261841e-01 -5.490254983305931091e-02 1.037397980690002441e-01 -5.721473321318626404e-02 -1.705337017774581909e-01 -1.227705404162406921e-01 -1.881027370691299438e-01 -1.398647278547286987e-01 -1.104818955063819885e-01 -1.766994893550872803e-01 3.995995596051216125e-02
1.035762727260589600e-01 2.853806614875793457e-01 2.496187537908554077e-01 -4.065526649355888367e-02 4.521563276648521423e-02 -4.817868396639823914e-02 1.712411642074584961e-01 -1.499884016811847687e-02 4.912374615669250488e-01 -3.325231969356536865e-01 1.751302331686019897e-01 -1.755757331848144531e-01 -1.437421143054962158e-02 2.334407567977905273e-01 5.189514253288507462e-03 4.644726961851119995e-02 -8.192855119705200195e-02 -4.998245462775230408e-02 2.891186177730560303e-01 -8.850985020399093628e-02 1.445253472775220871e-02 1.712425202131271362e-01 2.749928832054138184e-02 -1.564744561910629272e-01 6.563371419906616211e-02 1.334438472986221313e-01 -5.736500769853591919e-02 -2.151550352573394775e-01 -1.379799563437700272e-02 3.120892308652400970e-02 -2.876557409763336182e-01 1.693200916051864624e-01
7.014467567205429077e-02 4.396637901663780212e-02 2.279096245765686035e-01 2.230999767780303955e-01 8.330556564033031464e-03 -1.677623689174652100e-01 1.695046871900558472e-01 3.996717631816864014e-01 -9.574871510267257690e-02 -3.269714713096618652e-01 -4.605902731418609619e-02 -1.513426601886749268e-01 -2.351265698671340942e-01 1.643215119838714600e-01 -9.287422150373458862e-02 -3.607632815837860107e-01 -2.297023683786392212e-02 8.167220652103424072e-02 1.564425975084304810e-01 1.517647355794906616e-01 2.118936926126480103e-01 -2.460536956787109375e-01 4.704737663269042969e-02 -1.393595784902572632e-01 9.205833822488784790e-02 -3.382436931133270264e-02 -2.426441162824630737e-01 -1.318443864583969116e-01 1.346940845251083374e-01 -1.435264013707637787e-03 1.389300525188446045e-01 -8.646569401025772095e-02
7.537903636693954468e-02 7.015338167548179626e-03 2.130275815725326538e-01 1.300607323646545410e-01 1.071702912449836731e-01 -7.919456809759140015e-02 -1.404072972945868969e-03 -5.469287279993295670e-03 2.389461100101470947e-01 -2.177190929651260376e-01 2.654865384101867676e-01 -2.448186092078685760e-02 1.105004996061325073e-01 2.745270431041717529e-01 -1.108521595597267151e-01 -2.229012697935104370e-01 -8.421466499567031860e-02 1.547457724809646606e-01 3.431277573108673096e-01 -4.989714920520782471e-01 -2.576416172087192535e-02 -1.957782506942749023e-01 1.445577200502157211e-02 2.218744158744812012e-01 -4.903813078999519348e-02 7.413622736930847168e-02 7.873366773128509521e-02 -1.341632753610610962e-01 2.085412591695785522e-01 -1.439969688653945923e-01 -6.298133730888366699e-02 5.085810273885726929e-02
-9.024884551763534546e-03 4.148607701063156128e-02 -1.603188216686248779e-01 -2.818196713924407959e-01 -1.940798759460449219e-01 -1.117239333689212799e-02 1.450227051973342896e-01 1.051927804946899414e-01 1.483984589576721191e-01 -1.632726788520812988e-01 3.540732860565185547e-01 3.173624724149703979e-02 -9.507045894861221313e-02 3.626351803541183472e-02 -1.374299675226211548e-01 -7.725362479686737061e-02 -2.466972470283508301e-01 2.154297530651092529e-01 3.547173142433166504e-01 -2.526866197586059570e-01 -2.424811245873570442e-03 -2.959153056144714355e-02 -2.139611989259719849e-01 1.862847954034805298e-01 5.840315297245979309e-02 2.409609556198120117e-01 5.683393776416778564e-02 -3.336907625198364258e-01 1.588273048400878906e-01 -1.610391736030578613e-01 -2.336997911334037781e-02 -8.279261738061904907e-02
-5.711427330970764160e-02 -9.742074459791183472e-02 1.207497268915176392e-01 2.032877802848815918e-01 -1.470781415700912476e-01 -5.125301331281661987e-02 -1.676927655935287476e-01 2.873228192329406738e-01 1.983609795570373535e-01 -8.064656704664230347e-02 3.462440967559814453e-01 -7.248498499393463135e-03 1.677559465169906616e-01 2.076147794723510742e-01 2.452983260154724121e-01 2.516620755195617676e-01 4.274170100688934326e-02 7.629689574241638184e-02 5.248894095420837402e-01 -2.520346082746982574e-02 2.572068274021148682e-01 5.143146589398384094e-02 1.474883109331130981e-01 2.236842736601829529e-02 -1.240228116512298584e-01 3.346274048089981079e-02 -1.747690141201019287e-02 -1.000569462776184082e-01 -1.073393300175666809e-01 3.677055612206459045e-02 -8.314290642738342285e-02 -1.200684756040573120e-01
-3.716077655553817749e-02 2.498963288962841034e-02 2.099408954381942749e-01 -1.639093458652496338e-01 3.562756255269050598e-02 -2.780838906764984131e-01 2.049535699188709259e-02 -7.339519262313842773e-02 -8.509100228548049927e-02 -3.170112669467926025e-01 9.587255865335464478e-02 -2.233550548553466797e-01 1.054215356707572937e-01 1.394012421369552612e-01 -1.335021760314702988e-02 -2.788896262645721436e-01 -1.728298366069793701e-01 -1.279737334698438644e-02 2.268036454916000366e-01 -1.849388927221298218e-01 -4.972871392965316772e-03 -2.405109256505966187e-01 1.611517220735549927e-01 -2.810360491275787354e-01 -6.609340012073516846e-02 1.327601373195648193e-01 -1.982776075601577759e-01 -2.649627327919006348e-01 -5.816015228629112244e-02 1.125274002552032471e-01 2.541934251785278320e-01 2.768700122833251953e-01
2.105372250080108643e-01 1.221295148134231567e-01 3.585162758827209473e-01 -1.349097234196960926e-03 2.604050375521183014e-02 -1.578442454338073730e-01 -4.329189658164978027e-02 3.695852309465408325e-02 -1.433012634515762329e-01 -2.353477925062179565e-01 1.827473640441894531e-01 -1.727737486362457275e-01 2.196790277957916260e-01 1.152140647172927856e-01 1.091626286506652832e-01 -1.678425632417201996e-02 -1.247837767004966736e-01 2.300393953919410706e-02 8.610253781080245972e-02 -2.633430659770965576e-01 3.135071396827697754e-01 -2.435299567878246307e-02 -1.221107989549636841e-01 2.299280613660812378e-01 -2.780012786388397217e-02 -1.272117346525192261e-01 -3.787097930908203125e-01 -8.365139365196228027e-02 -2.884963750839233398e-01 1.809667348861694336e-01 -3.085810504853725433e-02 -1.632796674966812134e-01
-5.337461084127426147e-02 -3.168108686804771423e-02 1.876823604106903076e-01 4.936153814196586609e-02 -4.724325239658355713e-02 -1.424847543239593506e-02 -1.625861078500747681e-01 5.483916029334068298e-02 -1.622489690780639648e-01 5.244376510381698608e-02 3.692924678325653076e-01 -7.521322369575500488e-02 -1.355244964361190796e-01 1.354427337646484375e-01 -8.267129957675933838e-02 -8.063375204801559448e-02 -1.354410201311111450e-01 6.723872572183609009e-02 3.228688240051269531e-01 -1.299006938934326172e-01 -7.536916434764862061e-02 -5.749461054801940918e-02 -2.878738343715667725e-01 9.810680150985717773e-02 -3.516742885112762451e-01 2.914938926696777344e-01 -3.547554016113281250e-01 -1.799684716388583183e-03 -2.415115535259246826e-01 6.216957047581672668e-02 7.046378217637538910e-03 2.514875531196594238e-01
7.951627671718597412e-02 -2.623515436425805092e-03 1.912631690502166748e-01 5.004297127015888691e-04 -5.990567430853843689e-02 -2.128040194511413574e-01 1.364413741976022720e-02 3.936824202537536621e-01 -3.994306921958923340e-02 -4.330090880393981934e-01 4.241250455379486084e-02 1.008334755897521973e-01 -2.893177047371864319e-02 2.927110791206359863e-01 -2.028092043474316597e-03 -2.050058394670486450e-01 -8.938355743885040283e-02 9.399061650037765503e-02 7.623915374279022217e-02 1.406961083412170410e-01 1.869661211967468262e-01 -3.564647138118743896e-01 1.388958841562271118e-01 -1.750806123018264771e-01 2.047347277402877808e-01 2.394874393939971924e-01 -1.176442429423332214e-01 -1.557221114635467529e-01 1.158783361315727234e-01 -1.087802574038505554e-01 3.424121811985969543e-02 7.240030169486999512e-02
-1.807128489017486572e-01 -5.534754320979118347e-02 4.546645283699035645e-02 8.093095570802688599e-02 7.816286385059356689e-02 -5.370098724961280823e-02 -1.655486375093460083e-01 6.309638172388076782e-02 7.381425239145755768e-03 -3.190155625343322754e-01 2.042834013700485229e-01 -9.994065016508102417e-02 -2.734056413173675537e-01 1.116572245955467224e-01 -1.654253602027893066e-01 1.219134405255317688e-01 2.488054335117340088e-02 9.602960199117660522e-02 4.060391485691070557e-01 1.040926575660705566e-01 1.972558498382568359e-01 -4.782121255993843079e-02 2.602293789386749268e-01 -1.775122806429862976e-02 -1.579407900571823120e-01 9.080302715301513672e-02 -2.892050147056579590e-01 -3.186671137809753418e-01 -7.220203429460525513e-02 6.324268132448196411e-02 2.892167270183563232e-01 -1.621032357215881348e-01
-3.663839772343635559e-02 -3.788823634386062622e-02 -4.366299882531166077e-02 1.301672607660293579e-01 -6.473984569311141968e-02 -1.727110892534255981e-02 9.984881617128849030e-03 4.740608334541320801e-01 -1.310327798128128052e-01 -2.408261038362979889e-02 8.674049377441406250e-02 -2.121465466916561127e-02 1.030507758259773254e-01 2.045706510543823242e-01 2.310468703508377075e-01 1.173722818493843079e-01 -5.698693543672561646e-02 -9.667017497122287750e-03 4.171977639198303223e-01 -1.025263965129852295e-01 1.080538481473922729e-01 -8.982130140066146851e-02 6.438829749822616577e-02 4.020548164844512939e-01 4.004194959998130798e-02 -1.238405238837003708e-02 -1.806778758764266968e-01 -3.305211365222930908e-01 -2.298082709312438965e-01 -1.530712693929672241e-01 -9.515417367219924927e-02 3.621788695454597473e-02
-8.231990970671176910e-03 8.469097316265106201e-02 9.614577889442443848e-02 -6.417831033468246460e-02 -1.773862093687057495e-01 -7.557532191276550293e-02 5.630151182413101196e-02 6.710532307624816895e-02 1.127164363861083984e-01 3.930411301553249359e-03 -9.557718038558959961e-02 3.709117323160171509e-02 1.630214750766754150e-01 3.790432214736938477e-02 -3.594238683581352234e-02 6.028006970882415771e-02 -2.357305437326431274e-01 -1.896746922284364700e-03 4.788228571414947510e-01 -1.635229438543319702e-01 2.139989286661148071e-01 -9.188143908977508545e-02 1.591801345348358154e-01 1.251743137836456299e-01 9.026444703340530396e-02 1.437608748674392700e-01 -4.555507302284240723e-01 1.560585200786590576e-01 -7.328841835260391235e-02 1.398147046566009521e-01 3.799535930156707764e-01 2.038846313953399658e-01
-1.274242699146270752e-01 -5.285557359457015991e-02 1.324767470359802246e-01 1.488326340913772583e-01 -2.542529404163360596e-01 -3.494059294462203979e-02 6.330394744873046875e-02 1.377874165773391724e-01 3.805064782500267029e-02 -2.653893530368804932e-01 4.528529644012451172e-01 1.057247892022132874e-01 -1.935988366603851318e-01 2.102093249559402466e-01 -1.420814841985702515e-01 -2.289933711290359497e-02 -2.060787379741668701e-01 -2.469017170369625092e-03 2.547143697738647461e-01 4.457206279039382935e-02 2.993378937244415283e-01 1.599051952362060547e-01 -1.093790829181671143e-01 1.268707215785980225e-01 -1.987577974796295166e-01 1.386476159095764160e-01 -2.283142209053039551e-01 2.302283346652984619e-01 -1.063393652439117432e-01 -5.962656065821647644e-02 -1.165673881769180298e-01 1.304305791854858398e-01
4.897008463740348816e-02 1.791198737919330597e-02 5.721599608659744263e-02 9.527971968054771423e-03 -2.001256942749023438e-01 -7.901597023010253906e-02 4.632648453116416931e-02 2.283488959074020386e-01 9.589327126741409302e-02 -3.972586691379547119e-01 6.331995874643325806e-02 6.748179905116558075e-03 1.109354272484779358e-01 3.508983254432678223e-01 -1.038078889250755310e-01 -2.173393405973911285e-02 -1.213010251522064209e-01 3.636914491653442383e-01 1.579430699348449707e-01 -1.743374168872833252e-01 2.481522560119628906e-01 -1.970954984426498413e-01 -1.469129025936126709e-01 1.359201669692993164e-01 8.308507502079010010e-02 2.114222347736358643e-01 1.108650937676429749e-01 -1.145550534129142761e-01 7.178315520286560059e-02 3.101564049720764160e-01 -5.790819972753524780e-02 -2.259547114372253418e-01
-9.797865152359008789e-02 2.003591805696487427e-01 -4.712085053324699402e-02 1.585656106472015381e-01 1.176468431949615479e-01 -1.390142440795898438e-01 -2.801150083541870117e-02 3.185744956135749817e-02 1.587705165147781372e-01 -4.235554635524749756e-01 3.811228573322296143e-01 -4.168405756354331970e-02 2.754493150860071182e-03 1.361871361732482910e-01 9.735041856765747070e-02 -2.006947994232177734e-01 -1.381632089614868164e-01 1.410844326019287109e-01 3.196877539157867432e-01 -3.425225019454956055e-01 3.554508788511157036e-03 -1.457246243953704834e-01 -2.745814062654972076e-02 2.789167165756225586e-01 1.748436987400054932e-01 1.124358475208282471e-01 -1.163916066288948059e-01 -6.355901062488555908e-02 -6.279733777046203613e-02 -1.904236972332000732e-01 -8.746526390314102173e-02 -3.243385627865791321e-02
-3.672398254275321960e-02 2.624225616455078125e-01 1.477831900119781494e-01 -9.193454682826995850e-02 4.018499329686164856e-02 -1.928603276610374451e-02 7.190090417861938477e-02 1.512693911790847778e-01 5.770930647850036621e-01 -3.870460689067840576e-01 7.349516451358795166e-02 -1.371039450168609619e-01 -3.425515070557594299e-02 9.878999739885330200e-02 -2.851592376828193665e-02 -6.977791339159011841e-02 -1.816811710596084595e-01 7.002167403697967529e-02 3.438037931919097900e-01 3.101628087460994720e-02 -1.022915244102478027e-01 1.126903370022773743e-01 -4.182185605168342590e-02 -6.585626304149627686e-02 3.069762885570526123e-01 1.164306849241256714e-01 -8.919262140989303589e-02 -1.638138741254806519e-01 -6.345903128385543823e-02 5.006965622305870056e-02 -7.944636046886444092e-02 6.364271044731140137e-02
-8.785886317491531372e-02 -4.922698810696601868e-02 5.929344892501831055e-02 3.603379726409912109e-01 6.818149238824844360e-02 -1.553007960319519043e-01 3.098434535786509514e-03 2.801809832453727722e-02 1.862934082746505737e-01 -1.579952389001846313e-01 1.415509879589080811e-01 -3.024961352348327637e-01 -2.526368759572505951e-02 7.160597294569015503e-02 -4.454036243259906769e-03 2.170417010784149170e-01 -1.252461075782775879e-01 2.325861901044845581e-01 1.560409367084503174e-01 -3.336907029151916504e-01 3.558895885944366455e-01 -2.676362097263336182e-01 -1.530704498291015625e-01 2.622316777706146240e-01 4.163555800914764404e-02 5.645798519253730774e-02 -6.931331008672714233e-02 -2.082502692937850952e-01 6.983081996440887451e-02 1.332600116729736328e-01 1.692553609609603882e-01 4.996719583868980408e-02
5.931407585740089417e-02 1.642270237207412720e-01 3.388453423976898193e-01 -1.343553960323333740e-01 3.514041602611541748e-01 -4.997871071100234985e-02 7.130149006843566895e-02 4.757072627544403076e-01 1.399756520986557007e-01 -1.340315341949462891e-01 2.041002064943313599e-01 -1.384758800268173218e-01 8.792757289484143257e-04 -5.301586352288722992e-03 4.051484912633895874e-02 -1.283473521471023560e-01 -9.465211629867553711e-02 2.739029563963413239e-02 1.368868350982666016e-01 -2.422500699758529663e-01 -3.437656909227371216e-02 -3.770838305354118347e-02 2.887951433658599854e-01 -4.020786657929420471e-02 -2.767450511455535889e-01 6.997221708297729492e-02 -2.099597901105880737e-01 -4.881875962018966675e-02 1.421589851379394531e-01 1.495936661958694458e-01 2.554138004779815674e-02 -1.296179145574569702e-01
2.027113735675811768e-01 1.937441714107990265e-02 1.293024271726608276e-01 1.277256309986114502e-01 -4.610113427042961121e-02 -1.161958649754524231e-01 9.898452460765838623e-02 4.192785322666168213e-01 -1.384693477302789688e-02 -3.564701974391937256e-01 1.781954467296600342e-01 2.001287788152694702e-01 -9.713722392916679382e-03 3.455410301685333252e-01 2.468499168753623962e-02 -1.947797089815139771e-01 -6.464014295488595963e-03 1.625089198350906372e-01 3.907204791903495789e-02 8.507144451141357422e-02 7.005528360605239868e-02 -2.901651263236999512e-01 1.542666852474212646e-01 -2.574321627616882324e-01 1.034554243087768555e-01 1.388974636793136597e-01 -7.242402434349060059e-02 -2.495972216129302979e-01 8.081602305173873901e-02 -2.319969050586223602e-02 7.189427316188812256e-02 2.073785960674285889e-01
4.258393943309783936e-01 -2.432593889534473419e-02 -1.621793024241924286e-03 1.009086146950721741e-01 -6.585510820150375366e-02 -1.281613111495971680e-01 8.040879666805267334e-02 3.406708538532257080e-01 -2.271502017974853516e-01 -2.766603231430053711e-01 2.555563673377037048e-02 -1.039078645408153534e-02 1.324710100889205933e-01 2.259316891431808472e-01 7.118844240903854370e-02 -4.282423108816146851e-02 -1.361832469701766968e-01 8.558298647403717041e-02 2.897996902465820312e-01 -2.598783373832702637e-01 2.555343322455883026e-03 -1.891786158084869385e-01 3.328311443328857422e-01 -3.986267372965812683e-02 -2.085848748683929443e-01 -1.133847460150718689e-01 -7.642345130443572998e-02 2.286337688565254211e-02 -1.881555020809173584e-01 7.923357933759689331e-02 6.371985375881195068e-02 1.618197262287139893e-01
-2.092388691380620003e-03 2.759442292153835297e-02 8.426502346992492676e-02 -1.914528757333755493e-01 -2.572757601737976074e-01 7.215788960456848145e-02 1.018073633313179016e-01 2.793517112731933594e-01 9.087482094764709473e-02 -2.500368952751159668e-01 2.977270074188709259e-02 5.201945826411247253e-02 -1.862848997116088867e-01 1.361620426177978516e-01 -1.168639585375785828e-02 -9.547671675682067871e-02 9.088734537363052368e-02 3.718642592430114746e-01 2.915449142456054688e-01 1.743800193071365356e-01 1.705618798732757568e-01 -1.388568431138992310e-01 2.047844789922237396e-02 -5.393220484256744385e-02 2.669318020343780518e-01 2.050904780626296997e-01 -1.973867565393447876e-01 -3.532550930976867676e-01 -1.974530518054962158e-02 9.852994233369827271e-03 2.583576142787933350e-01 2.939531020820140839e-02
1.888037621974945068e-01 -1.461153626441955566e-01 -1.101688742637634277e-01 1.365256309509277344e-01 -1.905051432549953461e-02 9.594649821519851685e-02 1.497303545475006104e-01 3.798984289169311523e-01 3.127168491482734680e-02 -3.102139532566070557e-01 1.623402535915374756e-02 1.016371250152587891e-01 -2.205974459648132324e-01 -1.178196258842945099e-02 -1.574168801307678223e-01 -1.820480972528457642e-01 -1.784110516309738159e-01 2.076451927423477173e-01 3.237080872058868408e-01 6.223559379577636719e-02 6.852189451456069946e-02 -1.356613915413618088e-02 3.002622351050376892e-02 1.094502955675125122e-01 2.811652794480323792e-02 1.596397757530212402e-01 -2.904166281223297119e-01 -3.525773286819458008e-01 -7.488749921321868896e-02 1.487954854965209961e-01 2.354865819215774536e-01 4.348398745059967041e-02
-1.385711282491683960e-01 1.960830837488174438e-01 2.982131578028202057e-02 4.795765876770019531e-02 -4.307365417480468750e-02 8.067556470632553101e-02 2.000881358981132507e-02 3.393086493015289307e-01 2.124161720275878906e-01 -1.411324739456176758e-01 -2.612583339214324951e-02 -2.201744019985198975e-01 -3.745719194412231445e-01 2.534479498863220215e-01 -4.654672369360923767e-02 1.288004368543624878e-01 2.568190218880772591e-03 -1.113786101341247559e-01 2.187554836273193359e-01 -1.270907670259475708e-01 1.765242032706737518e-02 -1.531013697385787964e-01 -7.591526210308074951e-02 4.450592398643493652e-02 -1.930931955575942993e-01 -4.763863980770111084e-02 -2.563289403915405273e-01 -2.193782180547714233e-01 -6.082347035408020020e-02 -3.020979464054107666e-01 2.699218988418579102e-01 2.205713838338851929e-01
1.307660620659589767e-02 -5.961644649505615234e-02 -1.132712662220001221e-01 -1.419108510017395020e-01 -2.344879694283008575e-02 -4.951278865337371826e-01 -3.079977631568908691e-02 1.241665109992027283e-01 -1.217870786786079407e-01 -1.433239579200744629e-01 2.238780111074447632e-01 6.497832387685775757e-02 4.124375805258750916e-02 1.290060672909021378e-02 -1.249974519014358521e-01 3.401772305369377136e-02 -1.271198540925979614e-01 8.673653006553649902e-02 3.572660982608795166e-01 1.782401837408542633e-02 9.763859957456588745e-02 -9.088610112667083740e-02 -3.480131030082702637e-01 2.184522002935409546e-01 -1.160496249794960022e-01 1.157728880643844604e-01 -2.776747345924377441e-01 -6.807828694581985474e-02 -3.425059616565704346e-01 1.628195792436599731e-01 9.699597023427486420e-03 -4.561873897910118103e-02
1.696516945958137512e-02 1.553825587034225464e-01 2.478581666946411133e-01 -3.183141350746154785e-02 -1.043825671076774597e-01 -1.417596787214279175e-01 2.149008065462112427e-01 3.039864599704742432e-01 -8.716411888599395752e-02 -2.010119892656803131e-02 2.765511535108089447e-02 -2.063262164592742920e-01 -4.598637819290161133e-01 1.411335193552076817e-03 1.239272207021713257e-01 -1.030968278646469116e-01 -5.780211463570594788e-02 -1.216983199119567871e-01 2.378675341606140137e-01 -1.857846528291702271e-01 1.158478185534477234e-01 -2.991140075027942657e-02 6.853078026324510574e-03 -5.630701407790184021e-02 -2.560403645038604736e-01 1.465513706207275391e-01 -9.920014068484306335e-03 -1.825789362192153931e-01 -1.505355983972549438e-01 9.550496935844421387e-02 4.092492759227752686e-01 9.068333357572555542e-02
-1.660837680101394653e-01 7.283934950828552246e-02 -4.142126068472862244e-03 9.120391309261322021e-02 -1.287333667278289795e-02 -1.448532938957214355e-01 -1.054190099239349365e-02 4.089116305112838745e-02 3.164057135581970215e-01 -2.085185348987579346e-01 5.657202377915382385e-02 -1.847245246171951294e-01 8.001181483268737793e-02 -9.297841042280197144e-02 9.721927344799041748e-03 1.345781609416007996e-02 -2.226715534925460815e-01 2.440838515758514404e-01 1.641810536384582520e-01 -2.485291063785552979e-01 4.223855733871459961e-01 -2.917259335517883301e-01 -1.677482575178146362e-01 3.124169707298278809e-01 -1.416863687336444855e-02 7.479963451623916626e-02 -2.085591852664947510e-01 -2.580631971359252930e-01 2.050821483135223389e-02 1.737892031669616699e-01 7.401043921709060669e-02 -2.181988209486007690e-02
-1.515691876411437988e-01 6.779419630765914917e-02 3.707204759120941162e-01 -1.415565609931945801e-01 2.691946625709533691e-01 -5.895163863897323608e-03 3.398485481739044189e-01 3.372606933116912842e-01 -1.631989493034780025e-03 -1.996487826108932495e-01 -6.655101478099822998e-02 1.219831258058547974e-01 -6.862368434667587280e-02 1.602125763893127441e-01 5.082914605736732483e-02 5.268678814172744751e-02 4.798361565917730331e-03 5.860157683491706848e-02 4.120319485664367676e-01 -6.281852722167968750e-02 -1.156301423907279968e-01 -2.252523303031921387e-01 6.211771070957183838e-02 -2.211700826883316040e-01 -2.611075760796666145e-04 1.426915824413299561e-01 8.659758418798446655e-02 -2.536175549030303955e-01 -8.756852149963378906e-02 -1.168609261512756348e-01 -2.844999730587005615e-02 -9.967471659183502197e-02
1.102013140916824341e-01 -2.472627460956573486e-01 1.393206119537353516e-01 4.110333323478698730e-02 -1.086249873042106628e-01 2.631333284080028534e-02 5.518953502178192139e-02 4.103418290615081787e-01 2.124742269515991211e-01 3.932253643870353699e-02 7.289126515388488770e-02 -1.203857585787773132e-01 -3.178036808967590332e-01 1.914922446012496948e-01 -1.467565353959798813e-02 -8.564330637454986572e-02 -9.936236590147018433e-02 1.087642759084701538e-01 2.806418538093566895e-01 7.248255610466003418e-02 1.427361816167831421e-01 5.794063676148653030e-03 1.269913911819458008e-01 -8.301474899053573608e-02 -3.170939385890960693e-01 -7.981467992067337036e-02 -8.521521836519241333e-02 -2.897759377956390381e-01 -4.940384067595005035e-03 -1.044979766011238098e-01 3.751988112926483154e-01 1.047495007514953613e-01
-2.916397340595722198e-02 1.617687195539474487e-01 6.319982558488845825e-02 1.011184602975845337e-01 4.453886300325393677e-02 1.163880750536918640e-01 -5.315941572189331055e-02 2.577111124992370605e-01 2.830572724342346191e-01 -1.686991900205612183e-01 2.997102737426757812e-01 -1.756064891815185547e-01 -1.129401549696922302e-01 1.630036383867263794e-01 -3.914987202733755112e-03 -3.440590500831604004e-01 -1.801997125148773193e-01 1.610247641801834106e-01 2.440422475337982178e-01 -9.610547125339508057e-02 1.137415245175361633e-01 -1.842290759086608887e-01 -8.700867742300033569e-02 3.351295590400695801e-01 2.462513893842697144e-01 1.888583451509475708e-01 -1.000409647822380066e-01 -6.280447542667388916e-02 -9.074825793504714966e-02 -4.155000299215316772e-02 -2.698367536067962646e-01 6.399109959602355957e-03
-1.233764141798019409e-01 -8.428620547056198120e-02 1.905040889978408813e-01 -8.485395461320877075e-03 -2.636759579181671143e-01 -1.107050701975822449e-01 4.229446128010749817e-02 2.922181189060211182e-01 1.488042622804641724e-01 -2.750269472599029541e-01 1.511740535497665405e-01 7.879813015460968018e-02 -3.777205646038055420e-01 4.007358849048614502e-01 -4.066684469580650330e-02 1.271782815456390381e-01 -1.954291388392448425e-02 9.655371308326721191e-02 1.101072058081626892e-01 2.333643138408660889e-01 1.200093552470207214e-01 -1.102132443338632584e-02 1.020960584282875061e-01 -1.442373543977737427e-02 -7.219782471656799316e-02 6.035685166716575623e-02 -2.554347813129425049e-01 -1.999643146991729736e-01 1.861486285924911499e-01 6.236945465207099915e-02 2.506307363510131836e-01 -8.675542473793029785e-02
5.827394872903823853e-02 2.736931741237640381e-01 1.244548857212066650e-01 -1.653021574020385742e-01 1.366115510463714600e-01 -1.003832817077636719e-01 2.855181694030761719e-01 1.910182833671569824e-01 8.113207668066024780e-02 -1.410381793975830078e-01 5.289522930979728699e-02 9.775328636169433594e-02 -1.556107997894287109e-01 1.910027563571929932e-01 8.562340587377548218e-02 2.795713841915130615e-01 -9.316781908273696899e-02 -2.058909982442855835e-01 3.267853260040283203e-01 -2.892552316188812256e-01 1.455346792936325073e-01 -1.964457482099533081e-01 1.302429139614105225e-01 -2.358155548572540283e-01 1.485703606158494949e-02 2.288559079170227051e-01 -7.989143580198287964e-02 5.201895907521247864e-02 3.268377855420112610e-02 8.732950687408447266e-02 -8.212464302778244019e-02 3.100366294384002686e-01
-1.714046597480773926e-01 1.769953966140747070e-01 4.717961698770523071e-02 8.751560747623443604e-02 4.324204847216606140e-02 -2.268612384796142578e-01 2.131947129964828491e-01 1.948661208152770996e-01 8.665592968463897705e-02 -1.316412091255187988e-01 3.196692466735839844e-01 4.254328832030296326e-02 1.756086796522140503e-01 1.757011413574218750e-01 1.511202007532119751e-01 1.707904040813446045e-01 -6.410505622625350952e-02 1.058347076177597046e-01 1.776650100946426392e-01 -5.177046060562133789e-01 7.189599424600601196e-02 1.141072437167167664e-01 4.340343177318572998e-02 -1.527141500264406204e-02 1.441569477319717407e-01 1.411726027727127075e-01 -7.255187630653381348e-02 -2.040252685546875000e-01 -1.357532739639282227e-01 -2.306261211633682251e-01 -1.778847873210906982e-01 -1.550258696079254150e-01
5.992190912365913391e-02 -1.354470998048782349e-01 -1.456345617771148682e-01 1.317058652639389038e-01 -1.405641287565231323e-01 -9.907610714435577393e-02 1.827849447727203369e-01 3.958750665187835693e-01 -1.414275765419006348e-01 -3.106838166713714600e-01 4.650763794779777527e-02 6.845381855964660645e-02 -1.961572319269180298e-01 -2.168697863817214966e-02 -7.750106602907180786e-02 -1.755447536706924438e-01 -6.972663849592208862e-02 2.182263880968093872e-01 3.323967456817626953e-01 2.891733776777982712e-03 1.196813769638538361e-02 -1.761349886655807495e-01 4.865445196628570557e-02 -8.340937644243240356e-02 4.398578405380249023e-02 2.023340314626693726e-01 -2.486979663372039795e-01 -3.951717019081115723e-01 -1.010887995362281799e-01 1.091729626059532166e-01 1.497624665498733521e-01 1.083379238843917847e-01
1.344888508319854736e-01 1.461452394723892212e-01 -8.477148413658142090e-02 1.354038268327713013e-01 1.501809954643249512e-01 -9.605724364519119263e-02 1.703544557094573975e-01 2.427317798137664795e-01 1.735787391662597656e-01 -7.558964937925338745e-02 2.727315723896026611e-01 -6.426669191569089890e-03 6.703982502222061157e-02 5.538976192474365234e-02 -1.137296557426452637e-01 7.390456646680831909e-02 3.728543594479560852e-02 1.883658021688461304e-01 2.885328829288482666e-01 -5.498536825180053711e-01 7.217741757631301880e-02 -9.923055768013000488e-02 -4.343506321310997009e-02 1.944058984518051147e-01 -8.027227222919464111e-02 1.688830256462097168e-01 -2.571816742420196533e-01 -6.135241687297821045e-02 -7.817871123552322388e-02 -2.305726706981658936e-01 -1.934351772069931030e-01 1.800116337835788727e-02
2.237122952938079834e-01 -1.989066451787948608e-01 -3.305522724986076355e-02 2.781538851559162140e-02 4.935203492641448975e-02 1.201906241476535797e-02 2.989452779293060303e-01 3.887006044387817383e-01 -1.153189837932586670e-01 -2.400432825088500977e-01 2.157405167818069458e-01 -6.605626642704010010e-02 1.416557841002941132e-02 7.922991365194320679e-02 1.290902793407440186e-01 -7.291205972433090210e-02 -2.205237746238708496e-01 2.523065507411956787e-01 3.757415413856506348e-01 3.510554134845733643e-02 2.976233363151550293e-01 1.990733202546834946e-03 9.882377833127975464e-02 3.198574483394622803e-02 1.801806986331939697e-01 -8.945427089929580688e-02 -3.563907742500305176e-02 -8.938940614461898804e-02 -1.413725614547729492e-01 6.476960331201553345e-02 1.453918516635894775e-01 2.570537626743316650e-01
[truncated: 3,268,284 more chars]
