# Supplementary material for: The Language of Innovation
Source: PLoS One. 2020 Apr 30;15(4):e0230107. doi: 10.1371/journal.pone.0230107 (PMC7194493; doi:10.1371/journal.pone.0230107)
Supplement: S27 File — (GZ) [file pone.0230107.s027.tar.gz › 2005-2009/V2Run_0_VS_4500_embeddings2005-2009ED32.txt]

-1.581629738211631775e-02 -4.747261703014373779e-01 8.157172799110412598e-02 1.683057844638824463e-01 2.821046411991119385e-01 -3.780025243759155273e-02 -4.903989657759666443e-02 -3.145732730627059937e-02 -2.330664694309234619e-01 2.708176849409937859e-03 2.110180854797363281e-01 3.056277148425579071e-02 2.531173527240753174e-01 1.101094409823417664e-01 7.789111137390136719e-02 -1.473976820707321167e-01 -1.260256916284561157e-01 3.245452791452407837e-02 9.282627701759338379e-02 1.813115328550338745e-01 2.562582194805145264e-01 6.671874225139617920e-02 -1.626590043306350708e-01 3.535279929637908936e-01 2.380908280611038208e-01 1.442312598228454590e-01 -6.979599595069885254e-03 -1.614909917116165161e-01 -2.219128161668777466e-01 1.075351983308792114e-01 -2.713480591773986816e-02 7.792840898036956787e-02
6.217835098505020142e-02 -1.062748879194259644e-01 2.614121139049530029e-01 -1.392506156116724014e-02 -9.470748156309127808e-02 1.258044987916946411e-01 2.412578165531158447e-01 1.336410827934741974e-02 3.433049023151397705e-01 2.857167720794677734e-01 -1.632296144962310791e-01 -1.845314539968967438e-02 4.037894904613494873e-01 -6.900475174188613892e-02 -5.946890637278556824e-02 1.046346202492713928e-01 -1.482543498277664185e-01 -9.640478342771530151e-02 5.232373252511024475e-02 1.068355664610862732e-01 -1.789817065000534058e-01 -1.626079231500625610e-01 1.125731095671653748e-01 3.674529194831848145e-01 -4.358913749456405640e-02 4.727682471275329590e-02 -4.561894759535789490e-02 -1.237124018371105194e-02 -3.258937001228332520e-01 8.551239967346191406e-02 -2.645956352353096008e-02 2.284214943647384644e-01
-7.088564801961183548e-03 -1.175711229443550110e-01 3.153258860111236572e-01 1.756796389818191528e-01 4.711245652288198471e-03 -1.630634963512420654e-01 2.505074022337794304e-03 3.101200759410858154e-01 -5.424460396170616150e-02 1.949878782033920288e-01 2.949300110340118408e-01 9.450754523277282715e-02 3.761615231633186340e-02 1.512721627950668335e-01 1.539176702499389648e-01 -1.077303215861320496e-01 -8.593693375587463379e-02 -9.409406036138534546e-02 -3.189535439014434814e-02 5.372172594070434570e-02 1.555450260639190674e-01 2.201508283615112305e-01 6.033460795879364014e-02 -6.099167279899120331e-03 1.637128368020057678e-02 -4.475037381052970886e-02 1.117073297500610352e-01 -2.778705358505249023e-01 -4.687465727329254150e-01 2.988170683383941650e-01 1.200259476900100708e-01 1.571776121854782104e-01
3.076950609683990479e-01 -9.028441458940505981e-02 2.694241702556610107e-01 1.399025134742259979e-02 1.398247331380844116e-01 6.557952612638473511e-02 -4.324623197317123413e-02 1.593949832022190094e-02 2.064423114061355591e-01 -2.644671872258186340e-02 -1.403524633496999741e-02 -3.824530914425849915e-02 2.107778936624526978e-01 6.768909841775894165e-02 2.934905290603637695e-01 7.396081089973449707e-02 -2.559044165536761284e-03 -2.943705208599567413e-02 -1.687988042831420898e-01 6.130634993314743042e-02 1.495482623577117920e-01 -2.030138224363327026e-01 3.209833204746246338e-01 4.182248115539550781e-01 2.262999713420867920e-01 3.950067237019538879e-02 1.762560755014419556e-01 -2.305156588554382324e-01 -5.096122995018959045e-02 2.147527635097503662e-01 -2.133506089448928833e-01 8.343769609928131104e-02
2.665980756282806396e-01 -2.678581774234771729e-01 2.541061043739318848e-01 -9.326139092445373535e-02 -1.026597172021865845e-01 -1.239106878638267517e-01 3.152619302272796631e-01 2.338311672210693359e-01 1.488811615854501724e-02 -6.827630847692489624e-02 4.297334700822830200e-03 -1.378193497657775879e-01 2.097482085227966309e-01 7.546462863683700562e-02 3.199132978916168213e-01 -2.445420622825622559e-01 -8.799353986978530884e-02 -1.461338018998503685e-03 -6.264551728963851929e-02 -8.618197590112686157e-02 1.404292285442352295e-01 7.348088175058364868e-02 -4.642370715737342834e-02 3.423565030097961426e-01 2.302537709474563599e-01 -1.390998624265193939e-02 2.198273092508316040e-01 -6.959634274244308472e-02 -2.173558920621871948e-01 1.600858569145202637e-01 1.295518968254327774e-02 1.588172614574432373e-01
2.632661163806915283e-01 -2.904828190803527832e-01 2.714763879776000977e-01 -3.481056541204452515e-02 1.472926288843154907e-01 1.443953253328800201e-02 1.255202293395996094e-01 -1.051152199506759644e-01 4.675049707293510437e-02 1.870011985301971436e-01 9.303958714008331299e-02 -3.064362406730651855e-01 2.753067314624786377e-01 -1.455837190151214600e-01 1.115324199199676514e-01 -8.709650486707687378e-02 -6.613375991582870483e-02 -1.471242755651473999e-01 5.076976865530014038e-02 -1.031420454382896423e-01 -6.136511266231536865e-02 -2.600350081920623779e-01 -1.834675297141075134e-02 3.013747930526733398e-01 2.975258529186248779e-01 7.579454034566879272e-02 2.159685939550399780e-01 -3.040554821491241455e-01 -1.319491267204284668e-01 2.310279384255409241e-02 -4.815237596631050110e-03 1.133772283792495728e-01
3.195289969444274902e-01 -1.526094526052474976e-01 2.664606869220733643e-01 5.193139985203742981e-02 2.513526007533073425e-02 -2.010522633790969849e-01 5.463500693440437317e-02 6.620363891124725342e-02 4.996446892619132996e-02 1.639422625303268433e-01 3.578324243426322937e-02 -1.679761707782745361e-01 3.103692829608917236e-01 9.497459977865219116e-02 -1.677794009447097778e-02 -1.609576195478439331e-01 6.896737962961196899e-02 -4.667029250413179398e-03 -2.539191246032714844e-01 8.899189531803131104e-02 5.515227094292640686e-02 -1.895318627357482910e-01 1.215597540140151978e-01 3.430294692516326904e-01 -7.520502805709838867e-02 2.784944176673889160e-01 3.451238870620727539e-01 -1.715658009052276611e-01 -8.639542758464813232e-02 -1.080925948917865753e-02 -2.661255560815334320e-02 2.710191011428833008e-01
-1.747227758169174194e-01 -9.710813313722610474e-02 3.561913073062896729e-01 -5.209704861044883728e-02 1.416647881269454956e-01 -6.454969942569732666e-02 -1.602129451930522919e-02 1.183051317930221558e-01 1.613061130046844482e-01 8.619042485952377319e-02 5.505015701055526733e-02 1.150093823671340942e-01 4.608448743820190430e-01 1.416277140378952026e-02 -1.048408001661300659e-01 -1.944745774380862713e-03 -1.549607217311859131e-01 3.654998913407325745e-02 -6.272829324007034302e-02 -1.222780644893646240e-01 2.404987066984176636e-01 1.011101454496383667e-01 1.600606739521026611e-01 3.377333283424377441e-01 -2.485304698348045349e-02 -1.239888835698366165e-03 2.363093346357345581e-01 -1.605544835329055786e-01 -2.132371366024017334e-01 1.448297500610351562e-01 -3.189363181591033936e-01 1.276733279228210449e-01
3.910324573516845703e-01 -1.232894137501716614e-01 1.393945664167404175e-01 -1.733099967241287231e-01 4.935305938124656677e-02 -2.906834483146667480e-01 5.711518600583076477e-02 -5.667878314852714539e-02 1.341505199670791626e-01 2.735509537160396576e-02 1.626402586698532104e-01 -1.091635376214981079e-01 4.148117005825042725e-01 6.315429508686065674e-02 2.876066863536834717e-01 1.235715076327323914e-01 5.719578266143798828e-02 -2.813270688056945801e-02 -1.913876235485076904e-01 -2.611626684665679932e-01 1.059312894940376282e-01 -1.103555224835872650e-02 6.198142841458320618e-02 1.800600290298461914e-01 6.323246750980615616e-03 -3.629876999184489250e-03 1.786166876554489136e-01 -3.489588797092437744e-01 -1.029408946633338928e-01 6.168401241302490234e-02 -4.972323030233383179e-02 1.753656566143035889e-01
-5.808972194790840149e-02 -3.676311671733856201e-01 2.724346816539764404e-01 -8.861461281776428223e-02 1.472990512847900391e-01 -3.956481069326400757e-02 6.365406513214111328e-02 -3.631394822150468826e-03 1.958435475826263428e-01 1.560811251401901245e-01 -8.317167311906814575e-02 1.999984681606292725e-01 2.417619079351425171e-01 -4.522392153739929199e-02 1.751968860626220703e-01 -2.222672849893569946e-01 -1.277699619531631470e-01 -5.847728345543146133e-03 -1.894732862710952759e-01 -1.484347581863403320e-01 8.871341496706008911e-02 -1.386012732982635498e-01 8.809620887041091919e-02 2.085090130567550659e-01 2.537462413311004639e-01 8.744599670171737671e-02 -1.633848696947097778e-01 -8.046991378068923950e-02 -3.148574829101562500e-01 2.922939136624336243e-02 1.810470595955848694e-02 3.791011571884155273e-01
3.652186095714569092e-01 -2.341328263282775879e-01 9.519686549901962280e-02 1.842986941337585449e-01 9.668094106018543243e-03 -1.298600435256958008e-01 4.961950331926345825e-02 1.003240793943405151e-01 -2.835216931998729706e-02 3.824205696582794189e-02 9.152511507272720337e-02 -5.556951835751533508e-02 3.198026418685913086e-01 7.635182142257690430e-02 7.176690548658370972e-02 -9.757325984537601471e-03 1.384154707193374634e-01 1.102600246667861938e-01 -8.966628462076187134e-02 7.499539852142333984e-02 -3.771381080150604248e-02 -2.105391472578048706e-01 -5.615883320569992065e-02 2.902949750423431396e-01 1.219306513667106628e-01 -1.083091869950294495e-01 4.441239833831787109e-01 -1.264998912811279297e-01 -2.189967632293701172e-01 -5.438022315502166748e-02 2.642603777348995209e-02 3.776089549064636230e-01
3.949338197708129883e-01 -2.256320863962173462e-01 1.729387938976287842e-01 1.173934862017631531e-01 1.311274915933609009e-01 -2.847874760627746582e-01 1.387737784534692764e-02 -5.062508955597877502e-02 -1.805991381406784058e-01 1.432931274175643921e-01 7.566333562135696411e-02 -2.120774239301681519e-01 2.784606516361236572e-01 8.951699733734130859e-02 2.244110554456710815e-01 -7.911957055330276489e-02 -4.954443499445915222e-02 8.507000282406806946e-03 -8.732478134334087372e-03 -3.842521831393241882e-02 -3.375641256570816040e-02 -8.984503149986267090e-02 -5.332722887396812439e-02 4.181376397609710693e-01 1.936510950326919556e-01 -9.939430281519889832e-03 1.717229038476943970e-01 -2.589014731347560883e-02 -2.390417009592056274e-01 1.048899516463279724e-01 -2.000813633203506470e-01 1.882601231336593628e-01
3.460625186562538147e-02 -1.170435398817062378e-01 1.882607638835906982e-01 2.743177115917205811e-01 -3.652619943022727966e-02 -3.381232023239135742e-01 1.989408768713474274e-02 -6.592804193496704102e-02 8.036393672227859497e-02 2.974718511104583740e-01 4.532656073570251465e-02 -2.546717785298824310e-02 2.405206114053726196e-01 8.065750449895858765e-02 2.984017729759216309e-01 8.312521502375602722e-03 -3.679854273796081543e-01 5.135154724121093750e-02 4.290411621332168579e-02 9.125852584838867188e-02 -1.505784094333648682e-01 9.092265367507934570e-02 -9.365268051624298096e-02 1.874115169048309326e-01 1.293347924947738647e-01 1.302181035280227661e-01 1.096538528800010681e-01 -9.608587622642517090e-02 -2.855089902877807617e-01 3.566349446773529053e-01 1.192747950553894043e-01 -4.430393502116203308e-02
2.000591605901718140e-01 -1.790593862533569336e-01 2.918228805065155029e-01 1.547418534755706787e-01 -5.302955210208892822e-02 -5.640166625380516052e-02 -1.020019873976707458e-01 -9.824953228235244751e-02 -1.105428561568260193e-01 1.072550266981124878e-01 3.827511072158813477e-01 -4.005665890872478485e-03 6.839443743228912354e-02 1.705900132656097412e-01 1.763227880001068115e-01 -5.305712297558784485e-02 9.411297738552093506e-02 -8.306268602609634399e-02 1.398840397596359253e-01 1.250182688236236572e-01 2.568368613719940186e-01 -1.002761870622634888e-01 -8.367402851581573486e-02 4.916141182184219360e-02 -1.823313683271408081e-01 1.924044080078601837e-02 1.234201434999704361e-02 -3.573832213878631592e-01 -2.727755010128021240e-01 4.189830720424652100e-01 6.795897334814071655e-02 4.880831763148307800e-02
1.360243707895278931e-01 -3.015768229961395264e-01 2.676106095314025879e-01 -8.851245976984500885e-03 2.099115215241909027e-02 -4.632658138871192932e-02 -2.061243653297424316e-01 6.094605475664138794e-02 -1.737895607948303223e-01 -6.908993422985076904e-02 1.164732649922370911e-01 -1.700126975774765015e-01 3.213979005813598633e-01 3.309622108936309814e-01 1.410660147666931152e-01 -7.137785851955413818e-02 6.591950356960296631e-02 1.242879661731421947e-03 -3.610932528972625732e-01 6.702407449483871460e-02 1.717008650302886963e-01 -1.678659766912460327e-01 7.026741653680801392e-02 2.356164455413818359e-01 1.323774307966232300e-01 -1.287683993577957153e-01 1.696036458015441895e-01 -2.098985165357589722e-01 -9.901541471481323242e-02 -9.813172742724418640e-03 -2.961790561676025391e-02 2.823956906795501709e-01
-1.831931471824645996e-01 -1.610356271266937256e-01 2.507863044738769531e-01 -1.079787909984588623e-01 2.031818181276321411e-01 1.006959900259971619e-01 -1.363781690597534180e-01 8.095684647560119629e-02 2.554058134555816650e-01 3.704779446125030518e-01 -8.741472661495208740e-02 3.143884614109992981e-02 2.350667864084243774e-01 1.611440777778625488e-01 3.067007064819335938e-01 1.373976767063140869e-01 -1.329298168420791626e-01 -1.549814245663583279e-03 -8.550698310136795044e-02 -5.558357015252113342e-02 -3.276085853576660156e-02 -8.213165216147899628e-03 -2.856270968914031982e-01 3.638360202312469482e-01 7.766783237457275391e-02 -6.500977277755737305e-02 4.389908537268638611e-02 -2.696573920547962189e-02 -5.324682593345642090e-02 5.574503540992736816e-02 -1.568920612335205078e-01 3.121719360351562500e-01
1.045163273811340332e-01 -2.222213298082351685e-01 3.112405836582183838e-01 2.264228016138076782e-01 1.161563843488693237e-01 -1.540339142084121704e-01 -2.596619129180908203e-01 4.046926274895668030e-02 -6.143150478601455688e-02 2.879800200462341309e-01 7.453773915767669678e-02 -5.368583276867866516e-02 1.030281931161880493e-01 8.112315088510513306e-02 2.456278540194034576e-02 1.151444390416145325e-01 -5.122438445687294006e-02 -2.593125402927398682e-01 2.554324083030223846e-02 2.245694249868392944e-01 -6.347341835498809814e-02 -8.792847394943237305e-03 1.433036942034959793e-02 6.813640892505645752e-02 -1.771133542060852051e-01 1.589351445436477661e-01 -4.586342722177505493e-02 -2.824533283710479736e-01 -3.630033731460571289e-01 2.475927472114562988e-01 2.575188875198364258e-01 1.768218576908111572e-01
-9.900152683258056641e-02 -3.771111965179443359e-01 2.837854921817779541e-01 -7.273849099874496460e-02 2.298272401094436646e-01 5.185851454734802246e-02 7.590799033641815186e-02 2.398808114230632782e-02 4.305844306945800781e-01 1.167336404323577881e-01 1.128616258502006531e-01 7.920707762241363525e-02 2.908006310462951660e-01 1.716644167900085449e-01 2.338405549526214600e-01 -1.705802045762538910e-02 -7.852096855640411377e-02 -2.632055580615997314e-01 -1.102506220340728760e-01 -4.643678199499845505e-03 -2.484117001295089722e-01 1.797101087868213654e-02 8.835402876138687134e-02 1.399950385093688965e-01 2.639517188072204590e-01 7.045055180788040161e-02 -1.075544059276580811e-01 -5.690928921103477478e-02 -1.689085662364959717e-01 2.575580962002277374e-02 1.573856361210346222e-02 1.316391229629516602e-01
3.216928839683532715e-01 -2.390695065259933472e-01 3.110888600349426270e-01 1.755204051733016968e-02 -2.032499015331268311e-01 -1.485973894596099854e-01 3.473935276269912720e-02 -9.599284082651138306e-02 -3.854861855506896973e-02 2.208480685949325562e-01 -1.305246446281671524e-02 1.249439269304275513e-01 3.022396564483642578e-01 2.089150846004486084e-01 9.666536934673786163e-03 7.370413094758987427e-02 -1.052132397890090942e-01 -2.072628885507583618e-01 -2.107529714703559875e-02 -1.374446153640747070e-01 7.095807045698165894e-02 -9.217868000268936157e-02 5.241374671459197998e-02 3.352375924587249756e-01 2.780677974224090576e-01 -6.993935443460941315e-03 3.109777569770812988e-01 -1.900443136692047119e-01 1.269206851720809937e-01 1.087192520499229431e-01 -1.189917251467704773e-01 8.713196963071823120e-02
3.089780211448669434e-01 -1.425754278898239136e-01 1.250223964452743530e-01 -9.106435463763773441e-04 7.496753241866827011e-03 -1.280806772410869598e-02 -3.356490284204483032e-02 2.151343226432800293e-01 -4.478889331221580505e-02 -1.478669792413711548e-01 2.229228764772415161e-01 -1.530613005161285400e-01 4.278718829154968262e-01 1.635558158159255981e-01 1.088839545845985413e-01 1.103178188204765320e-01 -7.225782144814729691e-03 -1.363510042428970337e-01 -2.716628611087799072e-01 2.091143047437071800e-03 1.058178860694169998e-02 -9.392014890909194946e-02 1.966716200113296509e-01 2.017528414726257324e-01 -1.988877542316913605e-02 4.729517176747322083e-02 9.415587037801742554e-02 -2.016935199499130249e-01 -2.661630213260650635e-01 -9.570467285811901093e-03 2.094762027263641357e-02 4.310257732868194580e-01
2.216231077909469604e-01 -2.879611253738403320e-01 1.172659080475568771e-02 1.864643990993499756e-01 -9.416132420301437378e-02 4.109930992126464844e-02 1.602099742740392685e-03 2.214324325323104858e-01 6.042885407805442810e-02 1.939568072557449341e-01 3.325286209583282471e-01 -1.367623955011367798e-01 1.957493573427200317e-01 1.702561527490615845e-01 1.984207928180694580e-01 -6.099384278059005737e-02 -2.044032067060470581e-01 -4.760749638080596924e-02 7.222304493188858032e-02 1.736524254083633423e-01 -3.559694066643714905e-02 3.205901011824607849e-02 4.749800264835357666e-02 2.090112119913101196e-01 1.384510397911071777e-01 4.456802830100059509e-02 3.211000934243202209e-02 -1.034652143716812134e-01 -1.885123401880264282e-01 4.617968499660491943e-01 2.876122295856475830e-01 -2.140890993177890778e-02
2.490824908018112183e-01 -6.066465750336647034e-02 3.031431734561920166e-01 -2.929124608635902405e-02 -5.670195911079645157e-03 1.204981375485658646e-02 -1.442400179803371429e-02 1.363852340728044510e-02 8.198683708906173706e-02 3.779467940330505371e-02 1.428326964378356934e-01 -3.374674618244171143e-01 2.892237901687622070e-01 6.763763725757598877e-02 1.620876416563987732e-02 1.485957950353622437e-01 -2.502355575561523438e-01 2.279791533946990967e-01 -5.609722062945365906e-02 1.050470620393753052e-01 9.776849299669265747e-02 -2.302259504795074463e-01 1.199207380414009094e-01 4.986412227153778076e-01 -6.339374929666519165e-02 -1.698815226554870605e-01 1.664848923683166504e-01 -7.983449101448059082e-02 -6.494550406932830811e-02 -2.484334632754325867e-02 -4.998584743589162827e-03 2.485117167234420776e-01
-8.160875178873538971e-03 -2.458141148090362549e-01 1.851554960012435913e-01 5.534039437770843506e-02 -1.588920056819915771e-01 -1.109089925885200500e-01 2.949445880949497223e-02 -7.238319516181945801e-02 3.630499914288520813e-02 3.064088523387908936e-01 2.452670633792877197e-01 -1.462968438863754272e-01 1.211435347795486450e-01 5.456453934311866760e-02 2.938522398471832275e-01 7.444350421428680420e-02 1.610071980394423008e-03 -5.545685067772865295e-02 -2.749023586511611938e-02 1.090419963002204895e-01 -1.587827801704406738e-01 1.169963646680116653e-02 1.282655745744705200e-01 1.496181637048721313e-01 2.871674299240112305e-01 1.862613856792449951e-01 1.305775940418243408e-01 3.511311486363410950e-02 -4.197815060615539551e-01 3.594046831130981445e-01 2.267944514751434326e-01 -4.851924255490303040e-03
2.777327597141265869e-01 -2.772837579250335693e-01 2.363457828760147095e-01 -5.351996049284934998e-03 2.859195880591869354e-02 -1.743084788322448730e-01 1.619710475206375122e-01 -8.307314664125442505e-02 3.437007218599319458e-02 -7.503724843263626099e-02 1.258006691932678223e-01 -5.216984078288078308e-02 2.493440508842468262e-01 2.516421861946582794e-02 6.768822669982910156e-02 2.465848252177238464e-02 -1.548857800662517548e-02 -5.488821491599082947e-02 -1.795048266649246216e-01 2.339836768805980682e-02 2.125361412763595581e-01 -2.606477737426757812e-01 3.017678484320640564e-02 4.589380919933319092e-01 2.172742187976837158e-01 6.574366707354784012e-03 2.698903381824493408e-01 8.780585229396820068e-02 -3.298573493957519531e-01 -5.771443247795104980e-02 -4.462819546461105347e-02 1.726346313953399658e-01
2.734205126762390137e-01 -2.867820262908935547e-01 2.383908033370971680e-01 2.363790571689605713e-01 1.870491504669189453e-01 -4.670616388320922852e-01 2.558926641941070557e-01 -1.108068078756332397e-01 2.330197766423225403e-02 -1.417111903429031372e-01 4.503189772367477417e-02 -1.296928375959396362e-01 2.174700200557708740e-01 8.323145657777786255e-02 6.628587841987609863e-02 -7.043096423149108887e-02 -3.962847962975502014e-02 -1.018100082874298096e-01 -2.691000886261463165e-02 2.059318870306015015e-01 2.005654573440551758e-02 -3.825232759118080139e-02 -4.303965717554092407e-02 8.800999820232391357e-02 2.652368843555450439e-01 1.126537546515464783e-01 2.490306347608566284e-01 -1.715139746665954590e-01 -2.203357592225074768e-02 6.181089952588081360e-02 8.938543498516082764e-02 2.074819952249526978e-01
1.700562611222267151e-02 1.126400157809257507e-01 9.934639930725097656e-02 1.320099681615829468e-01 5.099226534366607666e-02 -2.445274293422698975e-01 -1.690601259469985962e-01 -9.451257437467575073e-02 6.301617622375488281e-02 2.345741391181945801e-01 2.453050911426544189e-01 -3.328313818201422691e-03 2.439875155687332153e-01 2.432686239480972290e-01 1.297127455472946167e-01 1.889004260301589966e-01 -8.909232169389724731e-02 -1.812503933906555176e-01 7.812543958425521851e-02 1.180566772818565369e-01 2.560160458087921143e-01 7.034275680780410767e-02 -7.801456749439239502e-02 1.675355285406112671e-01 -1.328497678041458130e-01 3.089426755905151367e-01 3.659198880195617676e-01 -1.313156932592391968e-01 -2.027453631162643433e-01 2.998627722263336182e-01 8.869267255067825317e-02 -2.857497893273830414e-02
2.943015098571777344e-01 -2.519347071647644043e-01 3.633338212966918945e-01 3.160087391734123230e-02 -9.253419935703277588e-03 -2.130751460790634155e-01 2.936043962836265564e-02 -1.313312258571386337e-02 9.648184478282928467e-02 4.006027430295944214e-02 -8.322098106145858765e-02 -1.528308391571044922e-01 2.553125023841857910e-01 9.286158531904220581e-02 2.245229482650756836e-01 -3.789903596043586731e-02 1.449373085051774979e-03 -1.253509670495986938e-01 8.577750623226165771e-02 -1.122421249747276306e-01 -6.067301612347364426e-03 -1.128140836954116821e-01 2.914008684456348419e-02 4.025094211101531982e-01 1.722684651613235474e-01 1.255851387977600098e-01 3.494766652584075928e-01 7.392717897891998291e-02 -1.567364037036895752e-01 -5.481843277812004089e-02 5.880693718791007996e-02 2.969150245189666748e-01
-7.887582480907440186e-02 -9.981077909469604492e-02 1.774654835462570190e-01 3.413879871368408203e-01 -3.493969887495040894e-02 5.646464880555868149e-03 -8.047650754451751709e-02 7.801164686679840088e-02 1.065858826041221619e-01 2.853741049766540527e-01 1.830715388059616089e-01 6.019380409270524979e-03 8.359644562005996704e-02 1.961828768253326416e-01 3.016687035560607910e-01 5.223382636904716492e-02 -2.252337336540222168e-02 -1.896171420812606812e-01 -1.005476787686347961e-01 9.875635057687759399e-02 9.039451181888580322e-02 1.320749223232269287e-01 1.355330646038055420e-02 9.567338973283767700e-02 5.177199840545654297e-02 -2.270099148154258728e-02 8.877421729266643524e-03 -1.672157794237136841e-01 -2.817501723766326904e-01 3.847984969615936279e-01 3.028643429279327393e-01 3.386901319026947021e-01
1.430006623268127441e-01 -1.589120775461196899e-01 2.844202816486358643e-01 -4.222516342997550964e-02 -4.380590096116065979e-02 2.684473805129528046e-02 6.169230863451957703e-02 -6.645444035530090332e-02 1.509172171354293823e-01 -2.050863802433013916e-01 6.871856749057769775e-02 -1.583225429058074951e-01 3.349065184593200684e-01 1.871326565742492676e-02 4.495628178119659424e-02 -1.537635177373886108e-01 -4.349903017282485962e-02 -2.102276086807250977e-01 -1.063248701393604279e-02 1.961957514286041260e-01 1.329992264509201050e-01 -2.106312066316604614e-01 1.902655139565467834e-02 5.097120404243469238e-01 6.537427753210067749e-02 -2.318212687969207764e-01 1.485114842653274536e-01 -1.059931591153144836e-01 -2.097711861133575439e-01 -1.091309115290641785e-01 -1.569328159093856812e-01 2.217970490455627441e-01
1.436674892902374268e-01 -1.694318652153015137e-01 5.109801292419433594e-01 -1.062021180987358093e-01 -1.984502375125885010e-02 -1.270987093448638916e-02 -1.264160126447677612e-01 4.566213581711053848e-03 6.431064009666442871e-02 1.430488564074039459e-02 1.383216232061386108e-01 7.499372959136962891e-02 1.868813037872314453e-01 -9.574689716100692749e-02 2.674810029566287994e-02 -7.588707655668258667e-02 8.385618031024932861e-02 -2.693526148796081543e-01 -2.007805705070495605e-01 -1.285609006881713867e-01 -3.561616688966751099e-02 -1.655600406229496002e-02 1.725994795560836792e-01 2.421576529741287231e-01 2.355520725250244141e-01 -2.785498201847076416e-01 1.021131947636604309e-01 -1.286759078502655029e-01 -3.398223221302032471e-01 1.552803963422775269e-01 -1.377980709075927734e-01 1.923955827951431274e-01
2.213222831487655640e-01 -1.959150731563568115e-01 2.412324100732803345e-01 3.016630411148071289e-01 -3.048550523817539215e-02 6.951567251235246658e-03 4.938577767461538315e-04 1.448546200990676880e-01 -6.733524054288864136e-02 1.601695865392684937e-01 7.842149585485458374e-02 9.394050389528274536e-02 1.070313826203346252e-01 2.946386337280273438e-01 2.109030932188034058e-01 1.076780483126640320e-01 8.280728012323379517e-02 9.616270661354064941e-02 -3.116319887340068817e-02 1.603855937719345093e-01 1.630202867090702057e-03 1.163322776556015015e-01 9.228353947401046753e-02 8.745080977678298950e-02 4.125712439417839050e-02 1.249997243285179138e-01 2.423202805221080780e-02 -1.994705200195312500e-01 -3.081655800342559814e-01 4.308455884456634521e-01 3.269172012805938721e-01 1.558956056833267212e-01
-2.345522306859493256e-02 -1.279888600111007690e-01 4.110941886901855469e-01 -8.143068104982376099e-02 -3.876152634620666504e-02 1.576991081237792969e-01 -3.561884537339210510e-02 -4.555802047252655029e-02 2.700778841972351074e-01 1.319032162427902222e-01 -7.445450872182846069e-03 4.716667905449867249e-02 3.077310621738433838e-01 8.916637301445007324e-02 1.015753578394651413e-02 1.968499869108200073e-01 2.476799786090850830e-01 -2.810635790228843689e-02 -1.136588528752326965e-01 -2.332912087440490723e-01 9.318531304597854614e-02 1.117314621806144714e-01 1.709115654230117798e-01 3.056878447532653809e-01 1.244522705674171448e-01 -1.550033837556838989e-01 1.857429444789886475e-01 -2.256660759449005127e-01 -1.792551279067993164e-01 3.355586826801300049e-01 -8.082991116680204868e-04 2.502723410725593567e-02
-1.322462223470211029e-02 -5.108869075775146484e-01 5.971095710992813110e-02 2.298964709043502808e-01 6.072924472391605377e-03 -1.704843789339065552e-01 -7.500036060810089111e-02 3.810557723045349121e-02 4.865942150354385376e-02 4.892085120081901550e-02 3.661151975393295288e-02 4.352038353681564331e-02 2.537563741207122803e-01 -1.308347433805465698e-01 2.660205066204071045e-01 -1.441641747951507568e-01 6.618591398000717163e-02 1.451791077852249146e-02 -4.353771358728408813e-02 -1.047288160771131516e-02 -1.561937630176544189e-01 -8.898273855447769165e-02 -1.540622767060995102e-02 1.773010641336441040e-01 2.580952644348144531e-01 1.165361255407333374e-01 6.012498959898948669e-02 -3.505906760692596436e-01 -1.775216460227966309e-01 3.884383440017700195e-01 -7.384098321199417114e-02 3.127172822132706642e-03
1.309068799018859863e-01 -2.447101324796676636e-01 2.744187116622924805e-01 -3.444901853799819946e-02 -1.142451167106628418e-02 -1.653407663106918335e-01 -1.239561960101127625e-01 7.912500202655792236e-02 -8.157306164503097534e-02 -7.130068540573120117e-02 -9.819104336202144623e-03 -1.522613018751144409e-01 3.230067491531372070e-01 7.301403582096099854e-02 3.125510513782501221e-01 1.214958280324935913e-01 -1.478620767593383789e-01 -3.042810969054698944e-02 -2.740587592124938965e-01 3.019311130046844482e-01 1.996205933392047882e-02 -1.291566044092178345e-01 -1.411770731210708618e-01 1.840628683567047119e-01 1.616730093955993652e-01 -6.852298229932785034e-02 -6.527739763259887695e-02 -3.143177628517150879e-01 -1.518409997224807739e-01 3.474835157394409180e-01 4.746946692466735840e-02 -1.920081302523612976e-02
2.589474618434906006e-01 -3.166958987712860107e-01 3.863715231418609619e-01 -1.474849320948123932e-02 -1.054595932364463806e-01 -2.875507175922393799e-01 1.333485096693038940e-01 1.871350407600402832e-02 9.328693151473999023e-02 8.614374324679374695e-03 4.257232940290123224e-04 5.550174042582511902e-02 3.259887397289276123e-01 7.737354934215545654e-02 1.597645133733749390e-01 3.023030608892440796e-02 -9.001188725233078003e-02 1.581164747476577759e-01 -6.574551016092300415e-02 2.868985058739781380e-03 3.082698583602905273e-02 -2.248786091804504395e-01 5.847642570734024048e-02 1.473840419203042984e-02 3.064368069171905518e-01 8.080215752124786377e-02 1.213311329483985901e-01 -2.939611971378326416e-01 -2.134499847888946533e-01 2.381995916366577148e-01 -9.539337456226348877e-02 1.228879317641258240e-01
3.694027289748191833e-02 -1.574174165725708008e-01 2.983055114746093750e-01 2.597455680370330811e-01 2.185584418475627899e-02 5.037472397089004517e-02 3.382207080721855164e-02 1.763902157545089722e-01 2.850313670933246613e-03 4.374087452888488770e-01 1.707684099674224854e-01 1.607342623174190521e-02 7.714284956455230713e-02 1.479473263025283813e-01 1.936723589897155762e-01 -3.501307219266891479e-02 1.038352325558662415e-01 -1.425319314002990723e-01 -4.366381838917732239e-02 1.660246253013610840e-01 2.049727588891983032e-01 9.216315299272537231e-02 2.574981935322284698e-02 9.550249576568603516e-02 3.098228946328163147e-02 1.024907156825065613e-01 1.266277860850095749e-02 -2.282119840383529663e-01 -3.277256786823272705e-01 3.305851519107818604e-01 2.297200262546539307e-01 2.019222229719161987e-01
1.693231761455535889e-01 -1.798122073523700237e-03 2.373329997062683105e-01 1.990454345941543579e-01 1.323439478874206543e-01 1.078434064984321594e-01 8.800506591796875000e-02 -1.457743253558874130e-02 -1.633440330624580383e-02 1.732692122459411621e-01 1.800769120454788208e-01 -1.742412000894546509e-01 2.052897661924362183e-01 1.033340692520141602e-01 -6.288342922925949097e-02 5.615078285336494446e-02 -4.955946467816829681e-03 -8.258540183305740356e-02 1.308980137109756470e-01 -1.413308829069137573e-01 -1.123524233698844910e-01 4.339123889803886414e-02 -3.645502030849456787e-02 9.828831255435943604e-02 -1.654741764068603516e-01 2.868353128433227539e-01 9.827928990125656128e-02 -2.950693666934967041e-01 -2.749172747135162354e-01 4.238454997539520264e-01 2.807973623275756836e-01 2.745366096496582031e-01
3.925181925296783447e-01 -2.013860642910003662e-01 3.228652775287628174e-01 1.471868008375167847e-01 2.362871076911687851e-03 -1.681135743856430054e-01 2.053970992565155029e-01 7.562848925590515137e-02 -4.067726433277130127e-02 -6.592721492052078247e-02 9.578068554401397705e-02 -1.493482440710067749e-01 2.695982158184051514e-01 9.129885584115982056e-03 6.744696944952011108e-02 8.529225736856460571e-02 -9.062090888619422913e-03 -1.141510456800460815e-01 -9.697160869836807251e-02 4.939502477645874023e-02 7.416704297065734863e-02 -1.393113937228918076e-02 -2.608970701694488525e-01 8.354789018630981445e-02 2.405478060245513916e-01 1.310694962739944458e-01 1.954630017280578613e-01 -7.488924264907836914e-02 -3.104065656661987305e-01 1.807244420051574707e-01 -8.505918085575103760e-02 3.470129966735839844e-01
3.091857135295867920e-01 -2.466413527727127075e-01 1.549125015735626221e-01 6.961674429476261139e-03 -2.390346676111221313e-02 -5.100486427545547485e-02 1.204009503126144409e-01 1.865301728248596191e-01 -9.632158279418945312e-02 1.378649100661277771e-02 3.641945421695709229e-01 -3.012253046035766602e-01 3.095370531082153320e-01 4.931557923555374146e-02 -2.716892771422863007e-02 2.819584310054779053e-02 1.355122476816177368e-01 1.730899699032306671e-02 -1.603907346725463867e-01 5.892155319452285767e-02 4.029320925474166870e-02 -2.601215243339538574e-02 5.411273986101150513e-02 2.830735743045806885e-01 1.355251222848892212e-01 8.056031167507171631e-02 2.915727496147155762e-01 -3.255613148212432861e-01 -4.925762116909027100e-02 5.897063389420509338e-02 -1.981904916465282440e-02 2.811850607395172119e-01
4.076088070869445801e-01 -1.272264271974563599e-01 1.733021140098571777e-01 6.301978603005409241e-03 1.060258075594902039e-01 -1.627364456653594971e-01 -1.055042296648025513e-01 -1.037567481398582458e-01 1.909749656915664673e-01 -5.335751920938491821e-03 -1.665628701448440552e-01 -1.204477995634078979e-01 2.741453051567077637e-01 1.274673491716384888e-01 2.443214356899261475e-01 -1.031513065099716187e-01 -1.326442509889602661e-01 -8.808989077806472778e-02 -1.253193467855453491e-01 -1.468785945326089859e-02 1.017365604639053345e-01 -2.173864245414733887e-01 -1.994966268539428711e-01 2.228216677904129028e-01 1.844366826117038727e-02 1.491585164330899715e-03 1.971717923879623413e-01 -1.010219827294349670e-01 -4.103231132030487061e-01 1.038678176701068878e-02 -1.278734952211380005e-01 2.547681033611297607e-01
1.429419517517089844e-01 -3.807245492935180664e-01 2.552040815353393555e-01 1.555409133434295654e-01 1.242456734180450439e-01 -2.448257356882095337e-01 1.021328940987586975e-01 2.629162967205047607e-01 -1.398614197969436646e-01 1.945581883192062378e-01 -6.899547576904296875e-02 -1.150573566555976868e-01 1.523876637220382690e-01 -5.592435225844383240e-02 3.294404745101928711e-01 -3.086053207516670227e-02 6.212210282683372498e-03 1.014395430684089661e-01 -3.906790167093276978e-02 1.397311091423034668e-01 2.953567542135715485e-02 2.117804437875747681e-02 -2.019655555486679077e-01 2.262024730443954468e-01 3.577972054481506348e-01 1.780082434415817261e-01 1.174490377306938171e-01 -2.971122786402702332e-02 -1.507760435342788696e-01 1.251384764909744263e-01 -8.605976402759552002e-02 1.851369738578796387e-01
3.149110125377774239e-03 -3.169040754437446594e-02 1.469072699546813965e-01 2.062908709049224854e-01 1.884021796286106110e-02 3.783066858886741102e-05 -4.366799443960189819e-02 1.251552551984786987e-01 1.787066161632537842e-01 3.306063711643218994e-01 2.225089520215988159e-01 7.033120840787887573e-02 2.101965621113777161e-02 1.691437810659408569e-01 3.134242892265319824e-01 -4.714046791195869446e-02 -6.424668431282043457e-02 -1.971469819545745850e-01 -4.050126299262046814e-02 1.976972073316574097e-01 1.844242364168167114e-01 8.094783872365951538e-02 -9.669625200331211090e-03 3.610586747527122498e-02 -4.971674457192420959e-02 3.897571563720703125e-02 -5.685936287045478821e-02 -1.210732236504554749e-01 -3.407340347766876221e-01 4.045509099960327148e-01 1.637722253799438477e-01 3.709106147289276123e-01
3.385789990425109863e-01 -1.578477770090103149e-01 4.047956466674804688e-01 1.404498666524887085e-01 2.771957777440547943e-02 -2.455122321844100952e-01 2.293909527361392975e-02 8.678393065929412842e-02 1.205726489424705505e-01 -3.832556307315826416e-02 1.520005166530609131e-01 -2.262095361948013306e-01 3.347461223602294922e-01 2.478412985801696777e-01 1.421156674623489380e-01 3.862352669239044189e-02 4.797210544347763062e-02 -1.307089328765869141e-01 -6.933568418025970459e-02 5.136755481362342834e-02 1.151437237858772278e-01 -2.458181977272033691e-01 -1.625354290008544922e-01 1.997108161449432373e-01 2.053199410438537598e-01 6.062429863959550858e-03 1.806425452232360840e-01 3.561263903975486755e-02 -9.838052093982696533e-02 1.230381801724433899e-01 1.506266593933105469e-01 1.785848736763000488e-01
1.515854150056838989e-01 -8.631370216608047485e-02 1.037662699818611145e-01 1.109717995859682560e-03 -2.980818748474121094e-01 -1.453045606613159180e-01 -1.606562584638595581e-01 -1.188750267028808594e-01 -1.215511709451675415e-01 3.083414733409881592e-01 9.634166210889816284e-02 -3.169882670044898987e-02 2.777993977069854736e-01 9.542520344257354736e-02 -1.986630260944366455e-01 1.303497552871704102e-01 -1.648586541414260864e-01 -4.015641752630472183e-03 2.276193350553512573e-01 5.933232977986335754e-02 1.210591495037078857e-01 -1.718003451824188232e-01 8.698064088821411133e-02 4.141859114170074463e-01 1.638397574424743652e-01 -1.969908028841018677e-01 -5.618682503700256348e-02 -2.506376206874847412e-01 -2.078459411859512329e-01 -4.953772947192192078e-02 -2.243368625640869141e-01 1.122735738754272461e-01
4.005203545093536377e-01 -2.760032117366790771e-01 -3.621441870927810669e-02 -1.476515736430883408e-02 -3.125999495387077332e-02 -1.150977388024330139e-01 7.073530554771423340e-02 -1.227996349334716797e-01 1.479413360357284546e-01 -1.695113256573677063e-02 1.393606364727020264e-01 -2.239101827144622803e-01 1.070343777537345886e-01 1.631918400526046753e-01 1.732491254806518555e-01 -7.818936556577682495e-02 -2.509343670681118965e-03 2.715193852782249451e-02 -2.947034537792205811e-01 -7.416296005249023438e-02 1.306437999010086060e-01 -1.903450191020965576e-01 -5.540699511766433716e-02 3.250200450420379639e-01 2.040209025144577026e-01 1.564874947071075439e-01 2.967832982540130615e-01 -1.904607866890728474e-03 -1.626317948102951050e-01 1.585108637809753418e-01 -3.195783123373985291e-02 3.157952725887298584e-01
-3.772826492786407471e-02 -1.597339659929275513e-01 1.570637524127960205e-01 2.819769680500030518e-01 1.791265979409217834e-02 -2.361699752509593964e-02 -3.847261518239974976e-02 2.307318337261676788e-02 9.395583765581250191e-04 2.650738656520843506e-01 2.895058989524841309e-01 -7.992810569703578949e-03 6.270264834165573120e-02 4.512285068631172180e-02 3.365243673324584961e-01 -4.309824481606483459e-02 -3.429347276687622070e-02 -9.811685234308242798e-02 -7.356277108192443848e-02 -2.736651711165904999e-02 8.017604053020477295e-02 2.434356212615966797e-01 -2.044783346354961395e-02 1.068601235747337341e-01 -6.880691647529602051e-02 1.513808518648147583e-01 -5.196084082126617432e-02 -1.513856798410415649e-01 -3.668001592159271240e-01 3.365922868251800537e-01 3.355915844440460205e-01 2.873293459415435791e-01
5.310131609439849854e-02 2.799886092543601990e-02 2.344006299972534180e-01 2.573399245738983154e-01 5.502319708466529846e-02 -1.223610807210206985e-02 2.374640852212905884e-02 8.330579102039337158e-02 5.106851831078529358e-02 2.977001368999481201e-01 2.824522554874420166e-01 2.411381527781486511e-02 8.256746456027030945e-03 2.206186503171920776e-01 2.312192618846893311e-01 7.081317156553268433e-02 -1.149100065231323242e-02 -1.490217894315719604e-01 -2.226561456918716431e-01 1.379176825284957886e-01 8.383376151323318481e-02 6.200378388166427612e-02 -2.362946420907974243e-02 3.807219117879867554e-02 8.387440443038940430e-02 5.151621252298355103e-02 -1.119242142885923386e-02 -2.107520401477813721e-01 -3.241826295852661133e-01 4.558752477169036865e-01 1.651131510734558105e-01 2.958198487758636475e-01
-7.413784507662057877e-03 -5.179672036319971085e-03 4.316665232181549072e-01 2.428447157144546509e-01 1.428275108337402344e-01 -1.781053990125656128e-01 7.749789208173751831e-02 -2.479155063629150391e-01 1.899896562099456787e-01 1.968035250902175903e-01 1.606575250625610352e-01 -5.278614908456802368e-02 1.780935078859329224e-01 -1.731384247541427612e-01 -1.164536476135253906e-01 4.741913080215454102e-02 8.638229221105575562e-02 -1.643307134509086609e-02 -1.583772003650665283e-01 -1.205266788601875305e-01 1.247564516961574554e-02 -7.685791701078414917e-03 8.055555075407028198e-02 4.007684886455535889e-01 -7.959687709808349609e-02 7.809630781412124634e-02 -8.464510738849639893e-02 -2.313347905874252319e-01 -1.608853414654731750e-02 1.297527104616165161e-01 -1.567090861499309540e-02 3.859708011150360107e-01
4.056995213031768799e-01 -2.139208912849426270e-01 2.062864750623703003e-01 -1.101796030998229980e-01 8.507080376148223877e-02 -2.125702053308486938e-01 1.104376465082168579e-01 1.349096596240997314e-01 6.735023111104965210e-02 6.916719675064086914e-02 7.902029901742935181e-02 -7.241079211235046387e-02 1.202025040984153748e-01 2.106138467788696289e-01 1.730531901121139526e-01 1.133450418710708618e-01 -1.538750976324081421e-01 1.959207653999328613e-02 2.028583362698554993e-02 -4.004627093672752380e-02 2.415773421525955200e-01 -2.613689899444580078e-01 -1.996733546257019043e-01 3.531502485275268555e-01 1.420391649007797241e-01 1.428792476654052734e-01 2.424339801073074341e-01 -1.767966598272323608e-01 -1.411431282758712769e-01 -1.367089920677244663e-03 -1.187300831079483032e-01 2.185116708278656006e-01
-6.514851003885269165e-02 -4.617195725440979004e-01 3.294002711772918701e-01 7.033529132604598999e-02 5.576965212821960449e-02 -3.366257250308990479e-02 1.782200671732425690e-02 4.448724910616874695e-02 -7.942362874746322632e-02 -1.606137007474899292e-01 1.279258280992507935e-01 -9.921977669000625610e-02 1.728888601064682007e-01 6.932701915502548218e-02 3.584002554416656494e-01 3.127699345350265503e-02 -2.328907325863838196e-02 -9.296169877052307129e-02 6.068942137062549591e-03 7.293997332453727722e-03 -2.661692500114440918e-01 -1.962579190731048584e-01 9.105045348405838013e-02 3.249863684177398682e-01 -5.216240510344505310e-02 2.116820514202117920e-01 8.696334064006805420e-02 -8.863698691129684448e-02 -2.038118839263916016e-01 2.312539704144001007e-02 -2.069697976112365723e-01 2.444070428609848022e-01
-2.462467923760414124e-02 -1.106126680970191956e-01 1.010800078511238098e-01 -1.880335658788681030e-01 2.541580237448215485e-02 -2.504730522632598877e-01 4.413094837218523026e-03 -2.836504578590393066e-01 -1.736249476671218872e-01 1.546018570661544800e-01 1.966285556554794312e-01 2.634900510311126709e-01 7.960960268974304199e-02 1.209011971950531006e-01 1.418527960777282715e-01 -1.134068742394447327e-01 -1.818655058741569519e-02 -5.413018167018890381e-02 1.661219596862792969e-01 -3.431721031665802002e-02 -7.292442768812179565e-02 -1.192007064819335938e-01 7.331915199756622314e-02 3.665813207626342773e-01 -9.296371042728424072e-02 3.848845884203910828e-02 2.183480262756347656e-01 1.296486109495162964e-01 -8.564031869173049927e-02 4.055710434913635254e-01 2.961038649082183838e-01 2.371125072240829468e-01
6.979793310165405273e-02 -9.684776514768600464e-02 1.771165579557418823e-01 6.694602966308593750e-02 -1.808167695999145508e-01 9.472084231674671173e-03 -1.421180963516235352e-01 -3.364477157592773438e-01 8.319570124149322510e-02 -9.636186063289642334e-02 -1.876588761806488037e-01 -4.831891134381294250e-02 2.793516218662261963e-01 2.437874972820281982e-01 1.022349577397108078e-02 -1.561461538076400757e-01 -9.310439229011535645e-02 -6.699761003255844116e-02 1.748636960983276367e-01 -1.670149415731430054e-01 7.650341838598251343e-02 -2.556841634213924408e-02 -1.078064441680908203e-01 2.501995563507080078e-01 1.781451851129531860e-01 6.990827620029449463e-02 1.470347493886947632e-01 -4.445225894451141357e-01 -2.768470644950866699e-01 2.120995670557022095e-01 -1.671809852123260498e-01 1.011173129081726074e-01
-3.354815300554037094e-03 -4.485841691493988037e-01 3.181209564208984375e-01 -1.553715020418167114e-01 1.659737825393676758e-01 1.537984907627105713e-01 4.796195775270462036e-03 -2.245428562164306641e-01 3.135414719581604004e-01 1.984721273183822632e-01 6.088823825120925903e-02 -3.497655317187309265e-02 -6.760282069444656372e-02 4.017077013850212097e-02 -1.680218577384948730e-01 8.008134365081787109e-02 -1.913328468799591064e-01 1.850561648607254028e-01 1.078917607665061951e-01 1.770935207605361938e-02 9.978637844324111938e-02 7.890313863754272461e-02 9.233687818050384521e-02 2.662432789802551270e-01 1.560112275183200836e-02 -2.433218806982040405e-02 1.638017743825912476e-01 -5.433421581983566284e-02 -2.144919037818908691e-01 2.788387835025787354e-01 2.086780816316604614e-01 1.095065623521804810e-01
4.158009216189384460e-02 -1.925754547119140625e-01 3.693840503692626953e-01 -9.343317896127700806e-02 6.634043902158737183e-02 1.605215519666671753e-01 1.035755053162574768e-01 -1.640243828296661377e-01 1.247192919254302979e-02 -7.204617559909820557e-02 -2.918731234967708588e-02 -3.367464989423751831e-02 6.907830387353897095e-02 1.319229789078235626e-02 3.702909126877784729e-02 -1.188492751680314541e-03 -3.005128353834152222e-02 -4.717160016298294067e-02 6.685709208250045776e-02 -1.357150226831436157e-01 8.466362953186035156e-02 -5.016913637518882751e-02 -2.859065867960453033e-02 6.687674522399902344e-01 -5.434161052107810974e-02 5.476437509059906006e-02 1.015451923012733459e-01 -1.347610056400299072e-01 -1.827518269419670105e-02 -2.384658753871917725e-01 6.840750575065612793e-02 3.930501043796539307e-01
-6.500745192170143127e-03 -1.651027202606201172e-01 3.054744005203247070e-01 2.059384435415267944e-01 -1.390867680311203003e-01 -3.897217288613319397e-02 8.474070578813552856e-02 -1.870931312441825867e-02 -1.740029305219650269e-01 3.107472360134124756e-01 2.183799594640731812e-01 -1.335141342133283615e-02 4.172120615839958191e-02 2.197393029928207397e-01 4.510011896491050720e-02 1.872544884681701660e-01 -5.672267824411392212e-02 -3.946815431118011475e-02 7.595150172710418701e-02 9.861172735691070557e-02 1.662078201770782471e-01 1.139039993286132812e-01 -8.622713387012481689e-02 1.723541766405105591e-01 -2.682132087647914886e-02 1.148088797926902771e-01 2.274498715996742249e-02 -2.171965688467025757e-01 -3.462417125701904297e-01 3.968836963176727295e-01 3.026162087917327881e-01 1.347908675670623779e-01
2.690049409866333008e-01 -1.583280265331268311e-01 3.911096453666687012e-01 1.181552261114120483e-01 1.437906473875045776e-01 -9.272987395524978638e-02 -5.095278844237327576e-02 -1.998267471790313721e-01 3.240402787923812866e-02 6.323698163032531738e-02 1.538310851901769638e-02 -1.641452461481094360e-01 3.161399066448211670e-01 -3.842088207602500916e-02 9.488124400377273560e-02 -1.387319862842559814e-01 -1.780023723840713501e-01 -1.232547461986541748e-01 -2.297120839357376099e-01 -2.602376639842987061e-01 9.758304804563522339e-02 3.322520479559898376e-02 2.064640969038009644e-01 2.746038138866424561e-01 3.056652843952178955e-01 3.631711378693580627e-02 1.200539469718933105e-01 -1.152971573173999786e-02 -1.657368093729019165e-01 2.105665504932403564e-01 3.949715197086334229e-02 1.524759382009506226e-01
6.336459517478942871e-02 9.368525817990303040e-03 3.435860276222229004e-01 2.482952177524566650e-01 -2.782393246889114380e-02 -1.229122355580329895e-01 -7.100830972194671631e-02 1.500797457993030548e-02 2.180279791355133057e-02 2.918536663055419922e-01 2.418005764484405518e-01 1.097163036465644836e-01 -5.754348635673522949e-02 2.625930309295654297e-01 1.768344640731811523e-01 2.437898702919483185e-02 -2.065992169082164764e-02 -1.994150131940841675e-01 5.181318521499633789e-02 1.604246795177459717e-01 9.666833281517028809e-02 2.683108299970626831e-02 6.259597837924957275e-02 7.612273842096328735e-02 2.471766620874404907e-02 9.257676079869270325e-03 5.929562821984291077e-02 -2.047507762908935547e-01 -2.562532424926757812e-01 4.013690948486328125e-01 2.528037726879119873e-01 3.309931755065917969e-01
2.789181768894195557e-01 -9.678082913160324097e-02 1.857868731021881104e-01 -1.641752719879150391e-01 1.126156188547611237e-02 -2.298447340726852417e-01 6.699684262275695801e-02 -3.328739479184150696e-02 -5.523382686078548431e-03 9.587651491165161133e-02 -3.074658662080764771e-02 -3.644967451691627502e-02 1.735560446977615356e-01 -4.191303625702857971e-02 2.329211384057998657e-01 -2.787259966135025024e-02 8.754223585128784180e-02 8.488330990076065063e-02 -1.527200490236282349e-01 2.700036577880382538e-02 -1.011096835136413574e-01 -1.839779317378997803e-01 -1.317652463912963867e-01 3.529184162616729736e-01 1.040287017822265625e-01 1.333803981542587280e-01 3.906920850276947021e-01 -7.100511342287063599e-02 -3.372475802898406982e-01 9.654180705547332764e-02 -2.117818593978881836e-01 3.395639061927795410e-01
-2.540765702724456787e-02 -2.630790509283542633e-02 2.061379700899124146e-01 3.408498764038085938e-01 1.256089564412832260e-02 4.148099571466445923e-02 -4.761312529444694519e-02 7.060194760560989380e-02 -8.489397168159484863e-02 3.205324411392211914e-01 2.353570014238357544e-01 3.391826525330543518e-02 8.996422588825225830e-02 8.219776302576065063e-02 1.945279538631439209e-01 1.344196591526269913e-02 3.053735755383968353e-02 -2.686394155025482178e-01 5.207322165369987488e-02 1.950839757919311523e-01 1.371412128210067749e-01 1.228437125682830811e-01 1.508156508207321167e-01 1.544454097747802734e-01 4.685056209564208984e-02 1.373131275177001953e-01 -3.492984920740127563e-03 -2.149006575345993042e-01 -2.852202951908111572e-01 4.025889635086059570e-01 1.017506644129753113e-01 3.100087940692901611e-01
-7.586256135255098343e-03 -4.695704877376556396e-01 2.221516817808151245e-01 4.620241001248359680e-02 -3.772737085819244385e-02 -1.006521377712488174e-02 6.979110836982727051e-02 2.523587644100189209e-01 2.104177922010421753e-01 1.325316578149795532e-01 -1.176896914839744568e-01 2.737555205821990967e-01 2.493443191051483154e-01 2.171321809291839600e-01 7.869659364223480225e-02 3.283435106277465820e-02 -7.970250397920608521e-02 -2.265240997076034546e-01 2.473520636558532715e-01 -1.845695376396179199e-01 3.732904419302940369e-02 5.203833803534507751e-02 6.670632958412170410e-02 2.425656467676162720e-01 -3.184602037072181702e-02 -2.022275179624557495e-01 1.333886533975601196e-01 -1.460027098655700684e-01 -5.927580222487449646e-02 2.357138842344284058e-01 -9.597603231668472290e-02 1.450750678777694702e-01
3.476558327674865723e-01 -2.049064338207244873e-01 1.535142362117767334e-01 2.905849739909172058e-02 -1.703656278550624847e-02 -2.334076613187789917e-01 1.230290308594703674e-01 -2.326215850189328194e-03 5.153090879321098328e-02 2.141188234090805054e-01 -2.706250548362731934e-02 -1.220374479889869690e-01 3.116592764854431152e-01 7.058279216289520264e-02 2.566161453723907471e-01 1.178052946925163269e-01 6.637398898601531982e-02 -2.499756775796413422e-02 -6.906075775623321533e-02 9.588191658258438110e-02 1.131534427404403687e-01 -1.821302250027656555e-02 -6.368166953325271606e-02 2.432350367307662964e-01 3.210583925247192383e-01 2.161415666341781616e-01 2.368189990520477295e-01 -4.215681925415992737e-02 -2.632277607917785645e-01 -9.419198334217071533e-02 -2.008637785911560059e-01 2.744908034801483154e-01
-1.738581657409667969e-01 -5.862607806921005249e-02 3.178526759147644043e-01 3.369289636611938477e-02 -1.725403815507888794e-01 2.003715336322784424e-01 3.825567662715911865e-02 4.749212414026260376e-03 2.281088531017303467e-01 -1.881797909736633301e-01 6.842636317014694214e-02 2.348529398441314697e-01 3.707168102264404297e-01 1.495510041713714600e-01 7.378930598497390747e-02 1.019484177231788635e-01 -7.645563036203384399e-02 1.965570598840713501e-01 -7.567210495471954346e-02 -2.197581678628921509e-01 -8.393141627311706543e-02 -9.133880585432052612e-02 3.174923360347747803e-02 2.243790924549102783e-01 1.982078105211257935e-01 3.466473892331123352e-02 -7.683833129703998566e-03 -1.274302601814270020e-01 -2.103253006935119629e-01 1.565412431955337524e-01 -4.071846778970211744e-04 4.231770634651184082e-01
1.201580166816711426e-01 -1.420379132032394409e-01 1.126669198274612427e-01 1.612927168607711792e-01 -6.815095245838165283e-02 -6.345567852258682251e-02 8.129005879163742065e-02 1.083998382091522217e-01 1.032261699438095093e-01 2.381954938173294067e-01 1.705471575260162354e-01 -1.668155193328857422e-01 1.490845829248428345e-01 2.271741628646850586e-01 2.411082983016967773e-01 -1.433662027120590210e-01 9.654687345027923584e-02 -3.254906833171844482e-02 -1.359076946973800659e-01 2.339664995670318604e-01 -1.165873780846595764e-01 1.764328032732009888e-01 2.393971234560012817e-01 1.860875189304351807e-01 8.414568006992340088e-02 5.165744945406913757e-02 1.302442699670791626e-01 -2.607995271682739258e-01 -2.686090469360351562e-01 2.969598472118377686e-01 3.589766323566436768e-01 -1.365236788988113403e-01
-1.576295346021652222e-01 -7.442143559455871582e-02 6.019359230995178223e-01 -8.709546923637390137e-02 1.606455892324447632e-01 2.822048775851726532e-02 1.352342963218688965e-01 5.732755362987518311e-02 2.520612180233001709e-01 1.529057025909423828e-01 5.522241815924644470e-02 1.797162294387817383e-01 1.438270360231399536e-01 1.373790949583053589e-01 1.183665022253990173e-01 -1.363377422094345093e-01 -1.365341693162918091e-01 4.046480357646942139e-02 9.238671511411666870e-02 -1.736320257186889648e-01 -7.081364840269088745e-02 4.280077666044235229e-02 1.181304976344108582e-01 1.430965363979339600e-01 1.858289837837219238e-01 8.351749926805496216e-02 2.146260440349578857e-01 -1.705378293991088867e-01 -3.480627834796905518e-01 8.447369933128356934e-02 -4.611744359135627747e-02 9.898393601179122925e-02
4.840221256017684937e-03 -2.412673383951187134e-01 -2.030516788363456726e-02 2.699413597583770752e-01 -2.723656967282295227e-02 3.780073300004005432e-02 -3.610781580209732056e-02 1.081786081194877625e-01 -1.282652765512466431e-01 2.773269116878509521e-01 3.354329466819763184e-01 -4.713259637355804443e-02 2.641533911228179932e-01 2.247300893068313599e-01 2.421320378780364990e-01 5.859146825969219208e-03 -1.974844560027122498e-02 -7.954688370227813721e-02 1.229161489754915237e-02 7.036138325929641724e-02 -8.209502696990966797e-02 -8.079594001173973083e-03 -1.535945944488048553e-02 1.225187554955482483e-01 2.200148850679397583e-01 -5.515336059033870697e-03 2.025472968816757202e-01 -2.619169652462005615e-01 -3.456361293792724609e-01 2.093644589185714722e-01 3.303223848342895508e-01 4.384734854102134705e-02
1.375316828489303589e-01 -1.122444495558738708e-01 1.508968770503997803e-01 2.812744677066802979e-01 1.990320347249507904e-02 -1.636259406805038452e-01 -4.152716323733329773e-02 -6.458942592144012451e-02 -2.692160308361053467e-01 2.693565189838409424e-01 2.943597733974456787e-01 -7.341277319937944412e-03 1.443875581026077271e-01 1.505507528781890869e-01 9.149732068181037903e-03 -3.554032742977142334e-02 -1.021228730678558350e-01 9.211976826190948486e-02 5.837361887097358704e-02 3.424404263496398926e-01 1.567215323448181152e-01 1.175578907132148743e-01 4.223345778882503510e-03 3.466311842203140259e-02 3.503162413835525513e-02 1.323063522577285767e-01 -1.531062647700309753e-02 -1.561423093080520630e-01 -3.274984359741210938e-01 3.351708054542541504e-01 2.696447372436523438e-01 2.051931917667388916e-01
1.478953510522842407e-01 -5.063843727111816406e-02 3.041169941425323486e-01 -8.719540387392044067e-02 -2.877986617386341095e-02 3.103328347206115723e-01 -4.599910229444503784e-02 -1.191010549664497375e-01 -8.817002922296524048e-02 1.454438716173171997e-01 2.500943839550018311e-01 6.156092882156372070e-02 1.858823448419570923e-01 -1.255622506141662598e-01 -1.301273256540298462e-01 -1.425626724958419800e-01 -1.646264195442199707e-01 7.308884710073471069e-02 -1.580985784530639648e-01 1.452741026878356934e-01 -1.809286773204803467e-01 -2.464693635702133179e-01 -1.689572036266326904e-01 1.925616711378097534e-01 8.864878118038177490e-02 3.537092208862304688e-01 6.417670100927352905e-02 -3.473553657531738281e-01 -2.014641463756561279e-01 1.221197769045829773e-01 -1.146413385868072510e-01 1.231151148676872253e-01
-1.615236252546310425e-01 -2.591485381126403809e-01 2.029484510421752930e-01 -2.027766220271587372e-02 9.546649456024169922e-02 -2.972922753542661667e-03 -4.132229834794998169e-02 -3.009068369865417480e-01 7.765153795480728149e-02 4.056297242641448975e-01 5.738493800163269043e-02 9.328582137823104858e-02 1.926998198032379150e-01 1.315464079380035400e-01 -1.361224353313446045e-01 2.037356048822402954e-01 -1.035383865237236023e-01 1.750999838113784790e-01 -6.351800262928009033e-02 -5.772593989968299866e-02 -6.971035152673721313e-02 -1.295878887176513672e-01 8.190201595425605774e-03 3.380583822727203369e-01 -1.602098792791366577e-01 3.612928837537765503e-02 2.342087328433990479e-01 -2.298236936330795288e-01 -2.328426241874694824e-01 7.768461853265762329e-02 2.634634673595428467e-01 1.329786032438278198e-01
2.454451620578765869e-01 -2.375204414129257202e-01 2.832888364791870117e-01 2.101662196218967438e-02 -1.312145888805389404e-01 -2.774405777454376221e-01 2.688813209533691406e-01 -4.716695100069046021e-02 2.484734505414962769e-01 1.738092750310897827e-01 5.863951519131660461e-02 -5.613846238702535629e-03 2.478239834308624268e-01 -8.076278865337371826e-02 2.030887603759765625e-01 -2.186381816864013672e-02 -4.286722838878631592e-02 1.227277368307113647e-01 -2.002304792404174805e-02 -1.003469526767730713e-02 1.778263449668884277e-01 -1.508250534534454346e-01 9.030467271804809570e-02 1.117780506610870361e-01 3.756701052188873291e-01 4.024781286716461182e-02 1.054414063692092896e-01 -3.812477588653564453e-01 -9.622708708047866821e-02 9.933695197105407715e-02 -6.499245762825012207e-02 1.177479475736618042e-01
8.236280828714370728e-02 -9.186856448650360107e-02 4.261186718940734863e-01 7.030024193227291107e-03 1.594402939081192017e-01 1.462930291891098022e-01 2.296289661899209023e-03 -6.595616787672042847e-02 2.726318240165710449e-01 -2.184872776269912720e-01 6.924521178007125854e-02 -1.135849282145500183e-01 2.666947841644287109e-01 2.231609262526035309e-02 9.090743958950042725e-02 -2.122270502150058746e-02 -2.070403844118118286e-01 -6.503922492265701294e-02 4.644820292014628649e-04 -2.733996510505676270e-01 -5.983309354633092880e-03 3.727706149220466614e-02 -5.233004689216613770e-02 3.281748592853546143e-01 -2.231840044260025024e-02 -2.216327637434005737e-01 1.045709773898124695e-01 -1.351858377456665039e-01 -2.513847351074218750e-01 2.597221434116363525e-01 -1.366546154022216797e-01 2.645975649356842041e-01
-1.470611840486526489e-01 -4.047749340534210205e-01 2.212600558996200562e-01 -6.587665528059005737e-02 1.473919600248336792e-01 1.084402874112129211e-01 -1.939057558774948120e-01 -8.480917662382125854e-02 8.782068639993667603e-02 3.540419936180114746e-01 1.119740977883338928e-01 1.347838491201400757e-01 6.580456346273422241e-02 1.313983500003814697e-01 -1.705223321914672852e-01 4.734873771667480469e-02 1.084702834486961365e-01 4.384838510304689407e-03 -1.054280549287796021e-01 -2.405091226100921631e-01 1.245714873075485229e-01 4.095878452062606812e-02 6.072693690657615662e-02 3.349459171295166016e-01 -1.151629686355590820e-01 9.299258887767791748e-02 1.658773571252822876e-01 -7.224065065383911133e-02 -3.151707351207733154e-01 1.721976399421691895e-01 1.876670718193054199e-01 1.833453476428985596e-01
-3.413007855415344238e-01 -3.748860657215118408e-01 4.457225650548934937e-02 -2.084077447652816772e-01 -1.383645236492156982e-01 1.360320448875427246e-01 1.077096210792660713e-03 -4.908201843500137329e-02 2.330004870891571045e-01 3.018031716346740723e-01 2.598718926310539246e-02 -1.242522969841957092e-01 2.444534450769424438e-01 1.255511399358510971e-02 6.118010729551315308e-03 -3.661777451634407043e-02 -1.903149485588073730e-01 -5.524443089962005615e-02 -1.100309938192367554e-01 2.044293880462646484e-01 1.156211197376251221e-01 -1.559178531169891357e-01 -6.085130944848060608e-02 3.628453910350799561e-01 8.240940421819686890e-02 2.113671600818634033e-02 4.175557568669319153e-02 -1.831518709659576416e-01 -2.220280468463897705e-01 7.122187316417694092e-02 -1.425144672393798828e-01 2.264916598796844482e-01
-4.964951053261756897e-02 -2.431896626949310303e-01 2.880353033542633057e-01 1.762980371713638306e-01 -3.746405988931655884e-02 2.487908750772476196e-01 9.173977375030517578e-02 9.916483424603939056e-03 -2.733008377254009247e-02 2.163423411548137665e-02 -1.755810901522636414e-02 -3.292017430067062378e-02 1.776757463812828064e-02 9.210778772830963135e-02 8.434391766786575317e-02 6.329610198736190796e-02 -3.688376247882843018e-01 -9.456221014261245728e-02 -3.250203430652618408e-01 1.479859650135040283e-01 2.312849909067153931e-01 6.687072664499282837e-02 -7.860212028026580811e-02 4.319371283054351807e-01 -1.743644103407859802e-02 1.248557493090629578e-01 1.682551205158233643e-01 -1.338607668876647949e-01 -8.033428341150283813e-02 2.396648749709129333e-02 -1.352948844432830811e-01 3.454254567623138428e-01
2.963919043540954590e-01 -4.426839947700500488e-01 5.164916515350341797e-01 4.818533360958099365e-02 1.347703114151954651e-02 -2.661077678203582764e-01 -1.087826490402221680e-01 1.145381852984428406e-01 1.020900383591651917e-01 9.426745027303695679e-02 1.526030004024505615e-01 -2.171526700258255005e-01 7.356166094541549683e-02 -7.437371462583541870e-02 1.868754625320434570e-01 9.989734739065170288e-02 -4.897400736808776855e-03 1.000570580363273621e-01 -1.866048425436019897e-01 -1.582684516906738281e-01 1.320901215076446533e-01 1.507671773433685303e-01 5.915182083845138550e-02 1.777833141386508942e-02 4.683710262179374695e-02 5.662777274847030640e-02 1.431759893894195557e-01 -1.057513281702995300e-01 -5.986465513706207275e-02 -8.623012341558933258e-03 1.055020615458488464e-01 1.994545757770538330e-01
2.189766615629196167e-02 -4.240824654698371887e-02 3.165944218635559082e-01 1.084606871008872986e-01 3.863611444830894470e-02 -4.377521201968193054e-02 -9.569035843014717102e-03 1.267941445112228394e-01 -7.607401907444000244e-02 3.608990013599395752e-01 1.320663541555404663e-01 3.872960060834884644e-02 1.409298479557037354e-01 2.829837799072265625e-01 1.623779535293579102e-01 -5.558539927005767822e-02 -1.208046544343233109e-02 -1.607353985309600830e-01 9.048872441053390503e-02 1.200955137610435486e-01 7.876352965831756592e-02 -9.435512125492095947e-03 -1.205468401312828064e-01 1.613803952932357788e-02 -1.625584624707698822e-02 1.262617111206054688e-01 -2.610340155661106110e-02 -3.441547751426696777e-01 -3.244189620018005371e-01 2.831803858280181885e-01 3.107080161571502686e-01 3.078776895999908447e-01
2.644730508327484131e-01 -1.739847660064697266e-01 5.984235927462577820e-02 -8.580316789448261261e-03 -3.627781569957733154e-02 -7.964786887168884277e-02 -3.674247115850448608e-02 6.219395250082015991e-02 -2.546777427196502686e-01 4.711812362074851990e-02 1.960211694240570068e-01 -1.959210485219955444e-01 3.938433825969696045e-01 1.157466322183609009e-01 -1.140571199357509613e-02 -9.017269313335418701e-02 -7.286467403173446655e-02 -2.240902185440063477e-02 -1.311297416687011719e-01 1.154491901397705078e-01 1.603273451328277588e-01 -1.088304370641708374e-01 1.727779358625411987e-01 3.101945817470550537e-01 7.357337325811386108e-02 6.623183190822601318e-02 2.774519622325897217e-01 -2.045701146125793457e-01 -1.270388960838317871e-01 -3.660399094223976135e-02 1.487208008766174316e-01 4.409169852733612061e-01
-1.060804128646850586e-01 -9.190373867750167847e-02 1.990813165903091431e-01 -2.116820663213729858e-01 1.590561866760253906e-01 -1.946180015802383423e-01 -2.917580604553222656e-01 -2.134088128805160522e-01 3.830045461654663086e-04 -7.984614372253417969e-02 3.436208963394165039e-01 2.214680165052413940e-01 2.500388920307159424e-01 1.758207827806472778e-01 1.678701490163803101e-01 -2.452610880136489868e-01 7.805549353361129761e-02 -1.177987381815910339e-01 1.008883789181709290e-01 4.967566207051277161e-02 -5.207261815667152405e-02 1.144860684871673584e-02 -2.794882059097290039e-01 2.800395190715789795e-01 1.713087111711502075e-01 -2.998853102326393127e-02 2.038404345512390137e-02 -1.217600554227828979e-01 -1.859888136386871338e-01 2.286453694105148315e-01 1.391142606735229492e-01 -5.520925670862197876e-02
4.873130470514297485e-02 -1.934843137860298157e-02 3.329825401306152344e-01 3.248658180236816406e-01 9.288068860769271851e-02 -9.859194047749042511e-03 -8.682803064584732056e-02 -2.735295519232749939e-02 7.031311094760894775e-02 2.609548568725585938e-01 2.098194062709808350e-01 3.677578270435333252e-02 6.302804499864578247e-02 2.384737730026245117e-01 2.002645730972290039e-01 -8.950133621692657471e-02 -2.393303997814655304e-02 -2.254356443881988525e-01 -1.857392489910125732e-02 2.097848951816558838e-01 9.292470663785934448e-02 1.973427087068557739e-01 4.954817704856395721e-03 2.158975787460803986e-02 7.619169354438781738e-02 3.712073713541030884e-02 4.373401030898094177e-02 -2.287119179964065552e-01 -2.578892111778259277e-01 4.231238663196563721e-01 2.559496760368347168e-01 1.420335024595260620e-01
1.246392503380775452e-01 -1.078532487154006958e-01 3.092838525772094727e-01 -2.891210466623306274e-02 -2.352456599473953247e-01 -2.970045506954193115e-01 -1.117646098136901855e-01 -7.588557898998260498e-02 -4.848860576748847961e-02 2.438666224479675293e-01 -1.122504025697708130e-01 -1.289172023534774780e-01 9.364201128482818604e-02 1.868034154176712036e-01 2.906243503093719482e-02 -1.488018929958343506e-01 1.491547934710979462e-02 -4.030889365822076797e-03 1.342141628265380859e-01 -1.113387495279312134e-01 2.577269971370697021e-01 -1.315964311361312866e-01 -9.436244517564773560e-02 2.953229248523712158e-01 2.803615927696228027e-01 -8.431395143270492554e-02 1.885163336992263794e-01 -2.135127335786819458e-01 -1.647323518991470337e-01 6.329490244388580322e-02 -1.203434616327285767e-01 3.658865392208099365e-01
2.326889634132385254e-01 -8.071304112672805786e-02 2.165916413068771362e-01 7.484795898199081421e-02 -3.066360950469970703e-01 -2.204638272523880005e-01 -5.920736119151115417e-02 -5.598274990916252136e-02 4.812830314040184021e-02 3.895040228962898254e-02 -4.639083892107009888e-02 -1.099500712007284164e-02 -8.793920278549194336e-02 2.135513424873352051e-01 -1.431876569986343384e-01 -9.677237831056118011e-03 -2.772000432014465332e-01 6.412669271230697632e-02 1.308993399143218994e-01 -4.981721937656402588e-02 -2.505842968821525574e-02 -7.820363342761993408e-02 1.189778372645378113e-01 5.169399380683898926e-01 2.470163553953170776e-01 3.956072032451629639e-02 1.517352759838104248e-01 -2.945069372653961182e-01 -2.122399806976318359e-01 -3.797192126512527466e-02 -1.684665530920028687e-01 1.470152884721755981e-01
6.194979697465896606e-02 -1.980508863925933838e-01 1.209592670202255249e-01 1.357459127902984619e-01 3.367496654391288757e-02 5.084871128201484680e-02 -1.132657229900360107e-01 1.484416723251342773e-01 -7.804967463016510010e-02 2.343916296958923340e-01 1.660894602537155151e-01 -1.347283273935317993e-01 1.978990808129310608e-02 3.333654105663299561e-01 3.881205618381500244e-01 6.174188852310180664e-02 -1.169334128499031067e-01 3.781275823712348938e-02 1.291215717792510986e-01 2.176172286272048950e-01 -8.379565179347991943e-02 1.456627994775772095e-01 -3.876991197466850281e-02 1.249617189168930054e-01 2.102105766534805298e-01 6.054589152336120605e-02 9.262137115001678467e-02 -2.627337574958801270e-01 -3.268079161643981934e-01 2.857241630554199219e-01 2.459054589271545410e-01 1.170041337609291077e-01
4.065016806125640869e-01 -2.324394136667251587e-01 1.760694533586502075e-01 2.573194205760955811e-01 -2.663575485348701477e-02 -1.022265199571847916e-02 2.816958725452423096e-01 1.071681082248687744e-01 -1.657033860683441162e-01 1.028517708182334900e-01 4.844181612133979797e-02 -1.692439317703247070e-01 1.012366116046905518e-01 9.586663544178009033e-02 -1.966373296454548836e-03 -2.027091570198535919e-02 -1.166662424802780151e-01 -5.703220888972282410e-02 -1.984581500291824341e-01 -6.631531566381454468e-02 -1.944177784025669098e-02 -4.637346789240837097e-02 7.732041180133819580e-02 3.316587507724761963e-01 1.376169472932815552e-01 -2.838856168091297150e-02 2.727692127227783203e-01 -2.093435674905776978e-01 -1.713795363903045654e-01 -5.946373194456100464e-02 1.839618384838104248e-01 3.451236784458160400e-01
1.558286100625991821e-01 -2.538402378559112549e-01 2.644476294517517090e-01 -7.096594572067260742e-02 2.122862637042999268e-02 -2.125642746686935425e-01 -3.164909081533551216e-03 -1.546599566936492920e-01 -3.664385154843330383e-02 2.867308855056762695e-01 -3.845634311437606812e-02 4.084341600537300110e-02 -8.243570104241371155e-03 -1.513372659683227539e-01 1.148958578705787659e-01 1.884238123893737793e-01 6.643344461917877197e-02 5.354295670986175537e-02 -2.543390989303588867e-01 3.413737118244171143e-01 4.032226279377937317e-02 2.495226636528968811e-02 1.075678989291191101e-01 9.591027349233627319e-02 -3.754408657550811768e-02 1.825261116027832031e-01 -4.306364804506301880e-02 -4.925916194915771484e-01 -2.383111417293548584e-01 1.383932977914810181e-01 2.040307372808456421e-01 6.880376487970352173e-03
6.947470456361770630e-02 -1.566620320081710815e-01 6.471203267574310303e-02 1.881057471036911011e-01 7.613608986139297485e-02 -2.115541398525238037e-01 1.089863926172256470e-01 1.210751459002494812e-01 7.352264225482940674e-02 3.867664933204650879e-01 4.283487796783447266e-01 -6.250625848770141602e-02 1.119636744260787964e-01 1.802498549222946167e-01 1.848172992467880249e-01 5.018319934606552124e-02 3.965579718351364136e-02 1.033166497945785522e-01 1.083686649799346924e-01 2.718402147293090820e-01 -6.519489455968141556e-03 -1.858676224946975708e-01 -4.826040193438529968e-02 2.326897382736206055e-01 -9.008472785353660583e-03 1.638180576264858246e-02 1.751303076744079590e-01 6.219483911991119385e-02 -2.043540328741073608e-01 2.159098833799362183e-01 3.420391976833343506e-01 2.602460235357284546e-02
-2.706771790981292725e-01 -1.034637540578842163e-01 2.953267097473144531e-01 3.246366232633590698e-02 2.344577610492706299e-01 6.406849622726440430e-02 1.567725092172622681e-02 9.718932956457138062e-02 3.644526302814483643e-01 2.301411628723144531e-01 3.087406419217586517e-02 2.590996921062469482e-01 2.396831810474395752e-01 -1.065916940569877625e-01 1.393029242753982544e-01 -3.964426927268505096e-03 4.415572807192802429e-02 -8.265653997659683228e-02 -1.587955206632614136e-01 -1.316157579421997070e-01 7.616871036589145660e-03 -3.556818142533302307e-02 1.408180873841047287e-02 2.761405706405639648e-01 7.646759599447250366e-02 1.488475650548934937e-01 4.351093992590904236e-02 -4.083849191665649414e-01 -9.605755656957626343e-02 7.082669436931610107e-02 -7.317502796649932861e-02 2.674230933189392090e-01
-3.877297043800354004e-03 -2.059806138277053833e-02 3.261008858680725098e-01 1.074387412518262863e-02 -1.518601328134536743e-01 1.450476050376892090e-01 -2.893234044313430786e-02 -2.270771563053131104e-01 -4.413087666034698486e-02 2.361030690371990204e-02 1.626442521810531616e-01 2.084505856037139893e-01 2.407845705747604370e-01 -8.064939640462398529e-03 -1.417171806097030640e-01 -1.822636276483535767e-01 -3.790679872035980225e-01 2.679646313190460205e-01 3.167451173067092896e-02 1.210765913128852844e-01 -1.188780143857002258e-01 -7.189112901687622070e-02 -2.248194217681884766e-01 3.250573873519897461e-01 4.793090000748634338e-02 1.984191536903381348e-01 1.563559323549270630e-01 -2.091944217681884766e-01 -3.097620606422424316e-01 1.765673048794269562e-02 6.037409417331218719e-03 -1.352017046883702278e-03
8.052052557468414307e-02 3.465461358428001404e-02 6.714061647653579712e-02 1.352204978466033936e-01 -9.001716226339340210e-02 1.767563521862030029e-01 4.317424818873405457e-02 -2.828887701034545898e-01 2.374584972858428955e-01 4.253872483968734741e-02 2.004501074552536011e-01 -9.840368479490280151e-02 2.984863817691802979e-01 9.655848145484924316e-02 1.127312518656253815e-02 1.268279105424880981e-01 7.316605653613805771e-03 2.316592186689376831e-01 -1.018341723829507828e-02 2.296828478574752808e-02 -7.292069494724273682e-02 2.049878537654876709e-01 -9.955634921789169312e-02 2.035038769245147705e-01 2.108847349882125854e-02 -2.669949531555175781e-01 1.791813671588897705e-01 1.081255171447992325e-02 -2.645859867334365845e-02 1.861369460821151733e-01 4.259946942329406738e-01 3.896301090717315674e-01
1.367189884185791016e-01 -2.485536485910415649e-01 1.704152077436447144e-01 -5.536871030926704407e-02 -2.782337833195924759e-03 -1.997506171464920044e-01 1.205270364880561829e-02 1.163677945733070374e-01 1.493008248507976532e-02 -1.979474574327468872e-01 1.810747683048248291e-01 -3.418604657053947449e-02 2.969308793544769287e-01 -1.313976645469665527e-01 3.094318807125091553e-01 -1.166992355138063431e-02 6.462123990058898926e-02 -1.462634950876235962e-01 -7.719214260578155518e-02 1.703619211912155151e-01 1.249701976776123047e-01 -9.774506092071533203e-02 -1.785444319248199463e-01 3.837569355964660645e-01 1.639905124902725220e-01 1.412921845912933350e-01 5.140803009271621704e-02 -4.688871279358863831e-02 -6.115067750215530396e-02 1.610700190067291260e-01 -2.847117781639099121e-01 3.630916774272918701e-01
-1.516153365373611450e-01 -3.258951604366302490e-01 2.318260520696640015e-01 -1.614992320537567139e-01 6.477040052413940430e-02 2.903865873813629150e-01 1.645342856645584106e-01 -2.660853229463100433e-02 8.209535479545593262e-02 2.678889334201812744e-01 1.224565436132252216e-03 -5.342356115579605103e-02 3.012827932834625244e-01 1.147111654281616211e-01 2.194278873503208160e-02 6.927786767482757568e-02 -8.194380253553390503e-02 -2.175665944814682007e-01 -1.330557316541671753e-01 -4.168660938739776611e-02 -1.448561847209930420e-01 6.941048800945281982e-02 -2.161186188459396362e-01 3.579367697238922119e-01 8.009935170412063599e-02 -1.684172153472900391e-01 2.420351803302764893e-01 -1.383586227893829346e-01 -3.596178442239761353e-02 2.309737913310527802e-02 -1.136720851063728333e-01 2.876439094543457031e-01
1.282988339662551880e-01 -8.390944451093673706e-02 2.133358269929885864e-01 3.548918664455413818e-01 -5.444288253784179688e-02 -7.930085808038711548e-02 6.630092859268188477e-02 1.410832405090332031e-01 5.963098257780075073e-02 3.421089947223663330e-01 3.466649353504180908e-01 3.745272755622863770e-02 1.839884370565414429e-02 1.396823823451995850e-01 2.339468747377395630e-01 -1.929534226655960083e-02 2.480016462504863739e-02 -1.297532469034194946e-01 3.530318289995193481e-02 1.609942167997360229e-01 1.281845569610595703e-01 1.093796789646148682e-01 -2.373106591403484344e-02 1.017233282327651978e-01 3.408523648977279663e-02 2.299861796200275421e-02 -3.329396992921829224e-02 -1.995099186897277832e-01 -3.160243332386016846e-01 2.679502665996551514e-01 3.150820136070251465e-01 2.385103404521942139e-01
-1.479354351758956909e-01 -3.531316295266151428e-02 3.831520676612854004e-01 -3.169322013854980469e-02 1.218615025281906128e-01 9.260405786335468292e-03 -5.968741327524185181e-02 1.107935979962348938e-01 2.807249128818511963e-01 1.652725934982299805e-01 2.168089300394058228e-01 1.889767795801162720e-01 2.193818986415863037e-01 -3.212560201063752174e-03 -5.937178060412406921e-02 7.536824792623519897e-02 -2.955145239830017090e-01 -1.412429958581924438e-01 -8.591037988662719727e-02 -4.748655855655670166e-02 3.224283829331398010e-02 -5.441318452358245850e-02 1.738420426845550537e-01 8.290620893239974976e-02 2.059655785560607910e-01 -1.176328212022781372e-01 -2.815650217235088348e-02 -3.559965193271636963e-01 -2.845888733863830566e-01 1.523834466934204102e-01 -1.959180086851119995e-01 2.602128088474273682e-01
1.525353640317916870e-01 -1.918764114379882812e-01 4.590678811073303223e-01 -1.867893040180206299e-01 1.388639360666275024e-01 1.636872440576553345e-02 2.026416212320327759e-01 -5.672973021864891052e-02 -1.714133471250534058e-01 3.777522221207618713e-02 2.764507830142974854e-01 1.919851005077362061e-01 -3.399695968255400658e-03 -1.843500286340713501e-01 1.177519634366035461e-01 4.570618644356727600e-02 -4.969931766390800476e-02 2.091072946786880493e-01 -2.669185996055603027e-01 1.686391681432723999e-01 -1.582095772027969360e-01 -4.369091615080833435e-02 -1.201896294951438904e-01 3.144153952598571777e-01 1.047456339001655579e-01 1.658071577548980713e-02 1.879771053791046143e-01 -7.603906840085983276e-02 -9.796003252267837524e-02 -6.563285738229751587e-02 -8.373045362532138824e-03 2.897337675094604492e-01
-1.417216006666421890e-02 -4.225099086761474609e-01 2.519295513629913330e-01 -2.816194891929626465e-01 1.331175118684768677e-01 -1.090199872851371765e-01 -1.288147419691085815e-01 5.597664788365364075e-02 1.952014714479446411e-01 -1.432914286851882935e-01 1.321302354335784912e-01 -7.015069574117660522e-02 -1.759479194879531860e-01 4.869057238101959229e-02 8.884388953447341919e-03 5.144427716732025146e-02 1.723904758691787720e-01 -9.342656284570693970e-02 1.659088730812072754e-01 1.168278530240058899e-01 2.607607543468475342e-01 -7.557171583175659180e-02 -3.027840750291943550e-03 1.836415380239486694e-01 -5.967333540320396423e-02 1.031817570328712463e-01 3.392048478126525879e-01 -2.007177472114562988e-01 -2.662704288959503174e-01 2.713387906551361084e-01 2.818050421774387360e-02 1.008402332663536072e-01
9.447606280446052551e-03 -2.060348093509674072e-01 1.506094187498092651e-01 -3.096448183059692383e-01 4.480809718370437622e-02 3.201234042644500732e-01 -4.461739957332611084e-02 -1.481317263096570969e-02 -1.890455633401870728e-01 -1.792643405497074127e-02 3.365002572536468506e-01 1.704670190811157227e-01 3.190478682518005371e-01 2.009732425212860107e-01 1.855081133544445038e-02 8.875349164009094238e-02 -1.264960765838623047e-01 1.469101523980498314e-03 5.161333456635475159e-02 2.016702443361282349e-01 -1.601693332195281982e-01 -2.116621732711791992e-01 -1.527880281209945679e-01 1.151219233870506287e-01 9.820643812417984009e-02 -5.621273070573806763e-02 -3.703179955482482910e-02 -1.036580502986907959e-01 -4.216823577880859375e-01 1.470002233982086182e-01 1.085750944912433624e-02 1.122131198644638062e-01
2.706762850284576416e-01 -2.852658033370971680e-01 1.366404294967651367e-01 -2.005524933338165283e-02 1.196043565869331360e-01 -4.224698990583419800e-02 1.110396236181259155e-01 9.145642817020416260e-02 -1.783205866813659668e-01 7.700954377651214600e-02 1.569431722164154053e-01 -2.511712312698364258e-01 3.611519038677215576e-01 7.684560120105743408e-02 1.348586231470108032e-01 9.877046197652816772e-02 8.320656605064868927e-03 -2.634218521416187286e-02 -2.174039036035537720e-01 1.385415196418762207e-01 1.559540480375289917e-01 -3.263765200972557068e-02 1.354244053363800049e-01 3.247486650943756104e-01 1.084752008318901062e-01 3.460597619414329529e-02 3.218809962272644043e-01 -2.411898821592330933e-01 -5.742866545915603638e-02 9.642395161790773273e-05 -2.724690362811088562e-02 3.233900666236877441e-01
1.373044103384017944e-01 -2.835910916328430176e-01 2.815445363521575928e-01 -2.486182600259780884e-01 -1.780086755752563477e-02 -9.362447261810302734e-02 4.254357144236564636e-02 9.913261234760284424e-02 2.424007654190063477e-01 3.155262768268585205e-02 -7.179354131221771240e-02 -3.672006130218505859e-01 2.994107082486152649e-02 2.064639627933502197e-01 6.521775573492050171e-02 1.668595820665359497e-01 -2.267004176974296570e-02 -8.593460172414779663e-02 -1.631997823715209961e-01 7.975377142429351807e-02 -6.575080007314682007e-02 -1.444818377494812012e-01 -3.318984061479568481e-02 2.630239427089691162e-01 2.184403836727142334e-01 -1.025316789746284485e-01 2.160419672727584839e-01 -1.388455927371978760e-01 -1.159403771162033081e-01 1.775828450918197632e-01 -8.385969698429107666e-02 3.885816037654876709e-01
-2.178241908550262451e-01 -3.654984831809997559e-01 1.960282325744628906e-01 1.456172764301300049e-01 3.642027825117111206e-02 -6.169692054390907288e-02 -2.876916667446494102e-03 -1.516086906194686890e-01 3.494492173194885254e-01 1.096290573477745056e-01 -1.121238917112350464e-01 1.905003562569618225e-02 1.478916853666305542e-01 -4.189278557896614075e-02 1.913709491491317749e-01 6.227501481771469116e-02 5.773154646158218384e-02 1.236187573522329330e-02 -2.707000374794006348e-01 8.332050591707229614e-02 -1.730191404931247234e-03 1.475163549184799194e-02 4.136176109313964844e-01 2.496029585599899292e-01 -8.314915746450424194e-02 -8.293161541223526001e-02 3.751912117004394531e-01 -1.005414575338363647e-01 -1.022251099348068237e-01 1.459974944591522217e-01 -3.045335225760936737e-02 7.307774573564529419e-02
3.189377784729003906e-01 -1.584455817937850952e-01 4.379070401191711426e-01 -4.700097814202308655e-02 5.545583367347717285e-02 -1.708403527736663818e-01 7.956186681985855103e-02 1.438406854867935181e-01 -5.287227034568786621e-02 -5.773741379380226135e-02 1.448261141777038574e-01 -2.341510653495788574e-01 3.898151814937591553e-01 -4.528555274009704590e-02 1.627224832773208618e-01 1.425193548202514648e-01 -7.993971928954124451e-03 1.681252717971801758e-01 8.964347839355468750e-02 5.440567806363105774e-02 5.286767333745956421e-02 2.319378256797790527e-01 2.152216136455535889e-01 1.971662938594818115e-01 1.834465563297271729e-01 1.501592546701431274e-01 -4.711520671844482422e-02 -9.196367114782333374e-02 -4.171299561858177185e-02 -3.540327027440071106e-02 1.541341561824083328e-02 2.932118177413940430e-01
-3.628027625381946564e-03 -3.241252005100250244e-01 8.525515347719192505e-02 4.274376854300498962e-02 -2.040211856365203857e-01 4.841309785842895508e-02 -4.133431240916252136e-02 -7.888191193342208862e-02 -1.404588967561721802e-01 1.645832508802413940e-01 -2.391423657536506653e-02 3.287856653332710266e-02 3.244200348854064941e-01 9.035727009177207947e-03 -4.049933329224586487e-02 4.323340952396392822e-02 -2.440330535173416138e-01 -4.114301875233650208e-02 -1.445289254188537598e-01 3.351178169250488281e-01 1.412394642829895020e-01 8.756938576698303223e-02 1.222215816378593445e-01 1.166157200932502747e-01 -3.650018945336341858e-02 -6.747778505086898804e-02 -8.484467864036560059e-02 -4.855668246746063232e-01 -1.682940274477005005e-01 3.213711977005004883e-01 2.130041122436523438e-01 -1.421532966196537018e-02
1.973435729742050171e-01 -3.086215257644653320e-01 2.532533556222915649e-02 -9.799436479806900024e-02 -9.091613441705703735e-02 -1.908184289932250977e-01 5.327674746513366699e-02 1.325606703758239746e-01 -7.539631333202123642e-04 4.452198371291160583e-02 2.466958165168762207e-01 -9.665299206972122192e-02 1.499594002962112427e-01 1.838278919458389282e-01 2.246313989162445068e-01 -9.702709317207336426e-02 -9.132026135921478271e-02 2.163340151309967041e-02 -2.354018539190292358e-01 4.495345428586006165e-02 1.240349188446998596e-02 -1.133866682648658752e-01 2.721254825592041016e-01 2.886716723442077637e-01 -9.094601124525070190e-02 1.630521751940250397e-02 3.786318004131317139e-01 -1.650514602661132812e-01 -3.801831305027008057e-01 -1.190711036324501038e-01 4.980387166142463684e-03 1.661904454231262207e-01
2.191388607025146484e-01 -1.231155693531036377e-01 1.483989804983139038e-01 2.333604991436004639e-01 2.006276324391365051e-02 -1.162741258740425110e-01 1.189348623156547546e-01 2.709277905523777008e-02 -7.925787568092346191e-02 3.639921173453330994e-02 2.530672550201416016e-01 -2.630146145820617676e-01 2.466011047363281250e-01 -2.463255636394023895e-02 2.121656537055969238e-01 -1.736408472061157227e-01 -4.463976249098777771e-02 -4.051229730248451233e-02 -8.247461169958114624e-02 -2.747417427599430084e-02 1.371129602193832397e-01 -2.439045161008834839e-01 3.452302888035774231e-02 1.988263875246047974e-01 8.762529492378234863e-02 9.326762519776821136e-03 2.609080076217651367e-01 -3.956490457057952881e-01 -5.650202184915542603e-02 8.573012053966522217e-02 7.745457813143730164e-03 4.253780245780944824e-01
6.912263482809066772e-02 -1.419028788805007935e-01 -2.689391002058982849e-02 2.060060650110244751e-01 2.620192989706993103e-02 -4.131399095058441162e-02 -1.245891898870468140e-01 2.212207764387130737e-01 1.719154417514801025e-03 3.270068764686584473e-01 1.265225559473037720e-01 -2.047232091426849365e-01 2.163174003362655640e-01 1.665003597736358643e-01 3.017818927764892578e-01 -1.165432184934616089e-01 -7.192380726337432861e-02 9.479422867298126221e-02 -5.596186220645904541e-02 4.366818070411682129e-02 4.800321999937295914e-03 8.994132280349731445e-02 -1.365661155432462692e-02 3.481487929821014404e-01 1.422653496265411377e-01 1.142353639006614685e-01 7.605317980051040649e-02 -6.364976614713668823e-02 -4.067806601524353027e-01 3.318006992340087891e-01 2.217004150152206421e-01 6.709105521440505981e-02
1.818692684173583984e-02 -4.741692543029785156e-01 3.037008345127105713e-01 -8.069843798875808716e-02 8.171319216489791870e-02 1.153497397899627686e-01 -1.577128320932388306e-01 -8.170239627361297607e-02 4.761863127350807190e-02 1.928339153528213501e-01 -1.838041655719280243e-02 1.109589785337448120e-01 -9.652451425790786743e-02 1.229709386825561523e-01 -2.537576258182525635e-01 1.271078288555145264e-01 -6.006480194628238678e-03 1.590737849473953247e-01 -3.350129351019859314e-02 -4.307821020483970642e-02 -1.200528666377067566e-01 -8.712380193173885345e-03 -5.343137774616479874e-03 4.416310787200927734e-01 -1.088634356856346130e-01 -8.589967340230941772e-02 7.119840383529663086e-02 -2.012930214405059814e-01 -2.967992722988128662e-01 2.315934747457504272e-01 4.947364330291748047e-02 1.435264796018600464e-01
8.144246786832809448e-02 -1.866883486509323120e-01 1.034145057201385498e-01 1.960987150669097900e-01 5.681965500116348267e-02 -6.095515936613082886e-02 -1.797122322022914886e-02 1.228472441434860229e-01 1.274272147566080093e-02 1.782604753971099854e-01 1.860057711601257324e-01 1.223234180361032486e-02 1.121170297265052795e-01 1.787255555391311646e-01 2.587852180004119873e-01 7.276176661252975464e-02 -5.605984479188919067e-02 -1.563862860202789307e-01 -3.876747936010360718e-02 1.741853505373001099e-01 9.297514706850051880e-02 1.584847867488861084e-01 7.394947111606597900e-02 4.144004359841346741e-02 5.309659987688064575e-02 -7.311783730983734131e-03 -5.993233621120452881e-02 -2.400685250759124756e-01 -5.224732756614685059e-01 3.666712939739227295e-01 3.148547708988189697e-01 1.802637875080108643e-01
6.678041815757751465e-02 3.533817455172538757e-02 2.227522879838943481e-01 1.821873635053634644e-01 -7.939661294221878052e-02 -4.237928241491317749e-02 -9.352853521704673767e-03 7.585474848747253418e-02 -9.067482501268386841e-02 4.503121078014373779e-01 2.299563884735107422e-01 7.061986625194549561e-02 -5.058038607239723206e-02 1.078509390354156494e-01 2.681402564048767090e-01 -4.273723065853118896e-02 -4.238479956984519958e-02 -5.698712170124053955e-02 -6.559831649065017700e-02 1.632603108882904053e-01 1.262745857238769531e-01 5.563421174883842468e-02 1.017168089747428894e-01 1.000558882951736450e-01 -8.269800990819931030e-02 8.062123320996761322e-03 -3.398182243108749390e-02 -2.390182763338088989e-01 -3.844985961914062500e-01 2.785016596317291260e-01 2.020299732685089111e-01 3.659887611865997314e-01
6.881976872682571411e-02 -1.049086451530456543e-01 9.053962305188179016e-03 -9.927199035882949829e-02 2.157309502363204956e-01 -7.666445523500442505e-02 -8.056368678808212280e-02 2.356653511524200439e-01 -1.443760469555854797e-02 1.918583214282989502e-01 1.767712086439132690e-01 3.477012738585472107e-02 3.307387530803680420e-01 2.109088897705078125e-01 9.431262314319610596e-02 -6.990758329629898071e-02 -6.487844139337539673e-02 6.816934049129486084e-02 -3.539345562458038330e-01 -3.199183940887451172e-02 1.905402690172195435e-01 -1.122147664427757263e-01 1.704813688993453979e-01 2.056848704814910889e-01 1.291060447692871094e-01 8.783988654613494873e-02 2.703647911548614502e-01 -2.135028988122940063e-01 -3.343108892440795898e-01 -1.752456575632095337e-01 -2.396646887063980103e-02 2.849844992160797119e-01
4.808569252490997314e-01 -3.287419080734252930e-01 2.103659361600875854e-01 -6.666814535856246948e-02 2.786718122661113739e-02 7.906540483236312866e-02 1.738175898790359497e-01 -1.168654114007949829e-01 4.054343327879905701e-02 1.277028173208236694e-01 -9.897377341985702515e-02 4.097492247819900513e-02 3.327602446079254150e-01 2.080299109220504761e-01 1.374806165695190430e-01 -6.009025871753692627e-02 2.965329028666019440e-02 2.518621087074279785e-02 -5.526779219508171082e-02 2.518460713326931000e-02 1.723820716142654419e-01 -1.657460033893585205e-01 1.664341092109680176e-01 1.747362548485398293e-03 1.222103983163833618e-01 -1.194398477673530579e-01 1.258413195610046387e-01 2.650828100740909576e-02 -3.538831174373626709e-01 -4.668933898210525513e-02 -9.257923811674118042e-02 2.886996865272521973e-01
6.770633161067962646e-02 6.159849092364311218e-02 2.592814862728118896e-01 2.560528516769409180e-01 -4.314115270972251892e-02 -1.034428477287292480e-01 -2.208830714225769043e-01 4.081115126609802246e-02 2.275234274566173553e-02 2.294466793537139893e-01 1.759338974952697754e-01 1.895944960415363312e-02 -4.410858079791069031e-02 1.824564188718795776e-01 2.712080776691436768e-01 -7.107803970575332642e-02 1.221996638923883438e-02 -1.068448796868324280e-01 1.393420621752738953e-02 1.301171630620956421e-01 1.133144497871398926e-01 1.329060643911361694e-01 3.528376668691635132e-02 1.264480650424957275e-01 4.243228957056999207e-02 2.556549943983554840e-02 6.011602655053138733e-02 -2.084549963474273682e-01 -3.427054286003112793e-01 3.778683543205261230e-01 2.915899157524108887e-01 3.553760349750518799e-01
-6.304706633090972900e-02 -1.934281885623931885e-01 3.802685439586639404e-01 3.071151375770568848e-01 2.168949991464614868e-01 -1.923851072788238525e-01 2.613181807100772858e-02 -1.851027160882949829e-01 2.051183432340621948e-01 -4.063093569129705429e-03 2.341088503599166870e-01 2.617990411818027496e-02 2.261106520891189575e-01 -7.090448588132858276e-02 -3.441833332180976868e-02 1.344377994537353516e-01 6.837593019008636475e-02 -7.340828888118267059e-03 -2.406971305608749390e-01 -4.417516291141510010e-02 -3.114742226898670197e-02 1.460529584437608719e-02 -1.141929328441619873e-01 4.398538172245025635e-01 5.335582420229911804e-03 -1.875211745500564575e-01 2.807563869282603264e-03 -2.562072873115539551e-01 -1.059794127941131592e-01 1.535863876342773438e-01 -9.910138696432113647e-02 9.948115050792694092e-02
-1.709787845611572266e-01 -3.944012820720672607e-01 8.952040970325469971e-02 6.599144637584686279e-02 7.487031631171703339e-03 -1.165172606706619263e-01 -4.009143263101577759e-02 -2.337597310543060303e-02 -1.056639403104782104e-01 2.801040709018707275e-01 1.268775463104248047e-01 -2.147521823644638062e-02 2.352168709039688110e-01 -1.762747168540954590e-01 3.958408236503601074e-01 -1.631559431552886963e-01 -8.354707807302474976e-02 4.101103544235229492e-02 7.531892508268356323e-02 2.227550894021987915e-01 -2.495763152837753296e-01 -1.025278568267822266e-01 -1.792889684438705444e-01 1.573658436536788940e-01 1.701157838106155396e-01 -1.244176477193832397e-01 2.099818363785743713e-02 -1.143023297190666199e-01 -2.680251896381378174e-01 2.405032068490982056e-01 -2.753909793682396412e-04 1.729140877723693848e-01
-2.508027246221899986e-03 -4.575297832489013672e-01 2.037029266357421875e-01 -7.636772841215133667e-02 -2.399096935987472534e-01 -1.606455892324447632e-01 -2.320978790521621704e-02 1.083159670233726501e-01 1.471942365169525146e-01 1.561389118432998657e-01 8.309225738048553467e-02 -2.512300387024879456e-02 4.488617181777954102e-01 1.856927759945392609e-03 3.088564276695251465e-01 3.166214749217033386e-02 2.335172519087791443e-02 1.334800422191619873e-01 -2.740386314690113068e-02 -3.265833482146263123e-02 2.108929455280303955e-01 1.004895791411399841e-01 -1.208853442221879959e-03 1.954584121704101562e-01 8.777678757905960083e-02 -2.822707779705524445e-02 1.326822936534881592e-01 -1.406022012233734131e-01 -6.293112039566040039e-02 2.994407117366790771e-01 -2.047909647226333618e-01 4.293897375464439392e-02
-2.011125832796096802e-01 -2.712094187736511230e-01 2.525345683097839355e-01 -7.541429251432418823e-02 1.508786380290985107e-01 -1.907410658895969391e-02 -4.200453311204910278e-02 3.177221864461898804e-02 2.388281971216201782e-01 -6.051053479313850403e-02 5.683448910713195801e-02 1.933318376541137695e-01 1.660390049219131470e-01 9.171286970376968384e-02 6.905225664377212524e-02 7.553637027740478516e-02 -8.577098697423934937e-02 -2.351543121039867401e-02 2.711547613143920898e-01 1.297668069601058960e-01 -1.561612784862518311e-01 5.506473034620285034e-02 5.135624203830957413e-03 2.382646054029464722e-01 1.235652714967727661e-01 1.057812869548797607e-01 -2.819029986858367920e-01 -2.321254909038543701e-01 -3.744903504848480225e-01 1.534809619188308716e-01 -1.155013218522071838e-01 3.513343036174774170e-01
1.716637462377548218e-01 -2.435511797666549683e-01 6.241708248853683472e-02 2.361112684011459351e-01 -3.821575641632080078e-02 -1.305799037218093872e-01 1.727919578552246094e-01 -9.419751353561878204e-03 -8.648954331874847412e-03 3.284394145011901855e-01 1.230405364185571671e-02 -1.504775416105985641e-02 -3.095366246998310089e-02 2.719744443893432617e-01 1.891095563769340515e-02 4.024034831672906876e-03 4.694338515400886536e-02 -1.949811875820159912e-01 1.773842424154281616e-01 -7.452847808599472046e-02 6.255792826414108276e-02 1.472068764269351959e-02 -3.552389517426490784e-02 8.995635062456130981e-02 -2.663446962833404541e-01 4.155234899371862411e-03 1.697553098201751709e-01 -2.564306557178497314e-01 -2.008791863918304443e-01 2.411217391490936279e-01 3.112369775772094727e-01 4.097184836864471436e-01
-6.222354993224143982e-02 -2.434692978858947754e-01 2.265043705701828003e-01 -4.589646682143211365e-02 1.330680679529905319e-02 3.682632446289062500e-01 5.875290557742118835e-02 -2.077199816703796387e-01 -2.705746889114379883e-01 1.234369650483131409e-01 2.285892516374588013e-01 -3.025831840932369232e-02 8.754131942987442017e-02 -1.179372072219848633e-01 1.030500605702400208e-02 1.217002719640731812e-01 8.559310808777809143e-03 2.588696181774139404e-01 -1.116275116801261902e-01 1.798888295888900757e-01 -7.457704842090606689e-02 -1.481082886457443237e-01 -2.267266809940338135e-01 3.266558647155761719e-01 1.708684116601943970e-01 9.762810170650482178e-02 6.049051880836486816e-02 -1.296790540218353271e-01 -3.146145343780517578e-01 1.400891225785017014e-03 -6.305368989706039429e-02 2.515207529067993164e-01
-1.794290915131568909e-02 -2.092810273170471191e-01 1.922242194414138794e-01 -2.562285065650939941e-01 8.962904661893844604e-02 2.600297927856445312e-01 -9.749678522348403931e-02 1.517416536808013916e-01 7.059329748153686523e-02 2.112206537276506424e-03 5.910335853695869446e-02 -1.003081575036048889e-01 1.561024188995361328e-01 1.153140515089035034e-01 1.735192984342575073e-01 3.306401148438453674e-02 -2.206815779209136963e-01 2.509111771360039711e-03 -1.448016762733459473e-01 -4.834370315074920654e-02 1.968751698732376099e-01 3.053753171116113663e-03 6.241039559245109558e-02 7.540060579776763916e-02 8.666095882654190063e-02 3.472228720784187317e-02 3.060949146747589111e-01 -3.110523819923400879e-01 4.558822140097618103e-02 1.118728891015052795e-01 6.094811111688613892e-02 5.655556917190551758e-01
2.829604409635066986e-02 -3.547804057598114014e-01 4.130288064479827881e-01 2.453307807445526123e-02 8.568766713142395020e-02 -1.290081590414047241e-01 -7.009773701429367065e-02 -7.945495843887329102e-02 2.115579545497894287e-01 -3.547426778823137283e-03 6.000979244709014893e-02 2.623150823637843132e-03 5.467314720153808594e-01 3.315318375825881958e-02 8.024775236845016479e-02 -6.945636868476867676e-02 2.104670554399490356e-01 4.608718305826187134e-02 -6.252703815698623657e-02 -6.737830583006143570e-03 1.084183752536773682e-01 1.034501101821660995e-02 2.240657061338424683e-01 2.321324646472930908e-01 1.397058218717575073e-01 -1.078658103942871094e-01 -1.467749383300542831e-02 -1.815969944000244141e-01 -2.475725673139095306e-02 2.491006255149841309e-01 -1.179578825831413269e-01 -3.995890729129314423e-03
2.237650901079177856e-01 -1.917655318975448608e-01 3.744632005691528320e-01 -1.052182982675731182e-03 -2.690724655985832214e-02 -8.075854182243347168e-02 -9.822425432503223419e-03 7.315643131732940674e-02 1.088284254074096680e-01 2.798435278236865997e-02 1.234723702073097229e-01 -9.153773635625839233e-02 1.124215498566627502e-01 1.979677677154541016e-01 5.077452212572097778e-02 -3.661100864410400391e-01 -3.300189971923828125e-02 -1.134473606944084167e-01 1.072688922286033630e-01 3.500177562236785889e-01 -2.097452580928802490e-01 3.611950576305389404e-01 -1.805643439292907715e-01 2.274988889694213867e-01 6.941794604063034058e-02 2.975611686706542969e-01 1.246217489242553711e-01 -8.541745692491531372e-02 -1.158380042761564255e-02 9.067896008491516113e-02 -6.452147662639617920e-02 -6.386537104845046997e-03
4.342299103736877441e-01 -3.023216724395751953e-01 1.925538480281829834e-01 1.721083968877792358e-01 3.852929547429084778e-02 1.007343754172325134e-01 -2.255479693412780762e-01 1.827726811170578003e-01 1.518579572439193726e-01 1.718828380107879639e-01 1.575392335653305054e-01 -3.735513240098953247e-02 1.630357056856155396e-01 -1.502932310104370117e-01 3.290700167417526245e-02 9.388101287186145782e-03 -3.146671652793884277e-01 1.350554227828979492e-01 -1.827054023742675781e-01 1.184830628335475922e-02 1.078683435916900635e-01 2.855337262153625488e-01 -7.090174406766891479e-02 1.395217031240463257e-01 1.646344959735870361e-01 -1.078188791871070862e-01 -8.656094968318939209e-02 -2.645888328552246094e-01 -1.024243757128715515e-01 -1.291796099394559860e-02 -1.264553666114807129e-01 1.302560120820999146e-01
-2.238319069147109985e-01 -3.566303253173828125e-01 1.980318725109100342e-01 -3.660250082612037659e-02 1.867583580315113068e-02 8.611151576042175293e-02 -9.313856810331344604e-02 -2.442961633205413818e-01 1.816533952951431274e-01 1.367163658142089844e-01 3.151439428329467773e-01 1.849586516618728638e-02 2.246178090572357178e-01 3.117156922817230225e-01 6.168977171182632446e-02 7.444978505373001099e-02 -2.582018077373504639e-02 1.497950702905654907e-01 3.822634816169738770e-01 -3.462847322225570679e-02 -3.963485732674598694e-02 -3.631715476512908936e-02 1.612043827772140503e-01 6.259136646986007690e-02 -1.250487715005874634e-01 -5.856838822364807129e-02 1.638817936182022095e-01 -3.416242450475692749e-02 -1.602776348590850830e-01 1.956565827131271362e-01 1.084826588630676270e-01 2.677091658115386963e-01
1.114705950021743774e-01 -4.105398356914520264e-01 1.834880113601684570e-01 -9.564589709043502808e-02 9.177808463573455811e-02 3.075804375112056732e-02 -2.183609008789062500e-01 -1.903513371944427490e-01 2.132540941238403320e-01 2.786844596266746521e-02 -1.826856434345245361e-01 -2.524688467383384705e-02 2.091921567916870117e-01 2.900480479001998901e-02 -8.802221715450286865e-02 3.751726746559143066e-01 -8.775528520345687866e-02 3.099627792835235596e-02 5.077818781137466431e-02 9.757845848798751831e-02 -1.012273654341697693e-01 1.149016171693801880e-01 -8.389843627810478210e-03 4.769660532474517822e-01 1.675594970583915710e-02 8.662810921669006348e-02 6.084508262574672699e-03 -2.655803859233856201e-01 -1.212413534522056580e-01 -3.576189652085304260e-02 8.138293027877807617e-02 1.919001787900924683e-01
1.854819208383560181e-01 -2.661997079849243164e-01 1.473272889852523804e-01 2.778773307800292969e-01 -7.050225883722305298e-02 -5.554175376892089844e-02 -1.718360036611557007e-01 1.903992742300033569e-01 -6.505879759788513184e-02 3.199944794178009033e-01 2.812209725379943848e-01 4.511526226997375488e-02 1.572392880916595459e-01 1.815596371889114380e-01 2.365332990884780884e-01 1.538789570331573486e-01 4.307347163558006287e-02 -4.772307351231575012e-02 7.450684905052185059e-02 2.529028430581092834e-02 -8.652358502149581909e-02 1.305696368217468262e-01 4.975369665771722794e-03 1.527737975120544434e-01 2.816272974014282227e-01 4.075456783175468445e-02 8.144224062561988831e-03 -7.523579150438308716e-02 -3.321700990200042725e-01 2.006415873765945435e-01 3.135132789611816406e-01 5.571751669049263000e-02
-1.508167982101440430e-01 5.672996398061513901e-03 4.045998454093933105e-01 2.647491395473480225e-01 2.332130521535873413e-01 -3.703623637557029724e-02 1.432901471853256226e-01 -2.452522329986095428e-02 1.205084696412086487e-01 9.668125957250595093e-02 3.150018751621246338e-01 1.190064381808042526e-02 1.266990453004837036e-01 -5.636717751622200012e-02 4.261545464396476746e-02 6.243299692869186401e-02 1.243866905570030212e-01 1.130543276667594910e-02 -2.438890039920806885e-01 3.966026008129119873e-02 4.764227569103240967e-02 -4.226267710328102112e-02 -1.577112823724746704e-01 2.428949177265167236e-01 -3.991074394434690475e-03 -9.939493238925933838e-02 5.424708127975463867e-02 -2.874280810356140137e-01 -1.927228830754756927e-02 1.990969628095626831e-01 -1.180316954851150513e-01 4.520812630653381348e-01
8.811874687671661377e-02 -3.828013539314270020e-01 1.522916704416275024e-01 -2.379571348428726196e-01 -5.582102760672569275e-02 -8.390231430530548096e-02 1.861833035945892334e-01 -9.206142276525497437e-03 1.358938664197921753e-01 7.995449006557464600e-02 1.664178222417831421e-01 -2.412982136011123657e-01 2.640908658504486084e-01 1.281825304031372070e-01 1.394010707736015320e-02 1.385418921709060669e-01 -1.480137705802917480e-01 -2.561034560203552246e-01 -1.334792971611022949e-01 2.030144631862640381e-01 1.811579018831253052e-01 -2.061850577592849731e-01 -2.800508588552474976e-02 1.164414808154106140e-01 2.149720042943954468e-01 -3.650074824690818787e-02 2.997664809226989746e-01 -6.262502819299697876e-02 3.419487550854682922e-02 1.077811568975448608e-01 1.876108720898628235e-02 3.375911116600036621e-01
7.885362952947616577e-02 -1.897340565919876099e-01 -1.804451346397399902e-01 2.626499235630035400e-01 -1.352580171078443527e-02 -1.880246698856353760e-01 3.666115552186965942e-02 1.408013254404067993e-01 -4.234227817505598068e-03 4.321860373020172119e-01 2.803589999675750732e-01 -1.399977356195449829e-01 6.345472484827041626e-02 2.072877585887908936e-01 2.134103626012802124e-01 -1.576834917068481445e-02 -4.773141071200370789e-02 3.770167008042335510e-02 7.838943600654602051e-02 1.239863038063049316e-01 -6.339891999959945679e-02 1.722490228712558746e-02 1.529369801282882690e-01 2.479082942008972168e-01 9.372749924659729004e-02 4.994406551122665405e-02 1.947208791971206665e-01 -8.432529866695404053e-02 -3.542461097240447998e-01 2.656417191028594971e-01 1.967628896236419678e-01 1.276030838489532471e-01
1.698405742645263672e-01 -3.351625204086303711e-01 1.456276476383209229e-01 -1.048344969749450684e-01 1.352943032979965210e-01 -3.558973968029022217e-02 5.326065421104431152e-02 -1.249616034328937531e-03 3.676027953624725342e-01 1.321978867053985596e-01 -3.038858473300933838e-01 1.946088969707489014e-01 1.359915733337402344e-01 2.488519400358200073e-01 1.126360818743705750e-01 -4.435763135552406311e-02 -4.932248033583164215e-03 1.040441542863845825e-01 4.113345965743064880e-02 -5.564193800091743469e-02 2.801389433443546295e-02 -1.615867465734481812e-01 1.267949640750885010e-01 2.042409032583236694e-01 -3.733571246266365051e-02 -2.327930182218551636e-01 3.953203260898590088e-01 -2.978760004043579102e-01 -1.071341708302497864e-01 4.938318207859992981e-02 1.680030301213264465e-02 1.057974994182586670e-01
3.905912628397345543e-03 -5.157649144530296326e-02 2.928258776664733887e-01 -2.028381973505020142e-01 5.336706712841987610e-02 -7.342008501291275024e-02 4.639173671603202820e-02 -4.734248667955398560e-02 1.737198382616043091e-01 6.297798454761505127e-02 9.157058596611022949e-02 -1.993787474930286407e-03 -8.962026983499526978e-02 5.124350264668464661e-02 -6.266657263040542603e-02 3.414235711097717285e-01 4.931794479489326477e-02 4.598323255777359009e-02 1.888917088508605957e-01 2.533080577850341797e-01 2.453124970197677612e-01 -4.643077030777931213e-02 -1.764947921037673950e-01 3.267394304275512695e-01 9.434296190738677979e-02 1.469512432813644409e-01 2.467252016067504883e-01 -1.294438838958740234e-01 -3.661432862281799316e-01 2.997256219387054443e-01 1.809978187084197998e-01 1.212346404790878296e-01
1.036323308944702148e-01 -3.480725586414337158e-01 2.441367805004119873e-01 -1.198672130703926086e-01 -4.082464147359132767e-03 3.667651489377021790e-02 9.373200684785842896e-02 -2.386429756879806519e-01 1.940650492906570435e-01 -5.058465898036956787e-02 -2.825762331485748291e-02 1.683539152145385742e-01 6.857113540172576904e-02 1.468543857336044312e-01 1.904427632689476013e-02 8.742796257138252258e-03 -1.880791336297988892e-01 1.168698221445083618e-01 1.272577047348022461e-01 -9.159796684980392456e-02 -2.030883133411407471e-01 9.970221668481826782e-02 6.751319020986557007e-02 2.157353609800338745e-01 5.626693740487098694e-02 2.180325984954833984e-02 -3.099456727504730225e-01 -1.509827077388763428e-01 -4.123880863189697266e-01 2.056955099105834961e-01 -1.622783690690994263e-01 3.063548803329467773e-01
6.893835961818695068e-02 -3.365117013454437256e-01 4.026375114917755127e-01 -9.091247618198394775e-02 -1.029693111777305603e-01 2.964052744209766388e-02 7.588046789169311523e-02 -2.133049219846725464e-01 1.865355372428894043e-01 -8.074203878641128540e-02 4.603247717022895813e-02 1.761800199747085571e-01 4.127404093742370605e-01 1.793525367975234985e-01 1.051356568932533264e-01 -1.990183256566524506e-02 1.369132101535797119e-01 2.738468050956726074e-01 -8.360842615365982056e-02 -3.912423551082611084e-02 1.896035969257354736e-01 -9.862317889928817749e-02 8.490620553493499756e-02 2.738453447818756104e-01 1.113755404949188232e-01 3.050470352172851562e-02 -2.083051204681396484e-02 -2.497651875019073486e-01 1.225034147500991821e-01 1.952985227108001709e-01 -1.153733022511005402e-02 2.957029081881046295e-02
3.806672394275665283e-01 -3.990252017974853516e-01 1.308101862668991089e-01 9.788310527801513672e-02 -7.048814743757247925e-02 -2.309659868478775024e-01 4.007587581872940063e-02 -3.145749121904373169e-02 6.033546850085258484e-02 2.825450710952281952e-02 2.857820689678192139e-02 2.465233206748962402e-02 3.838879168033599854e-01 -3.574339672923088074e-02 2.695768773555755615e-01 9.092326462268829346e-02 -8.898203074932098389e-02 1.135540977120399475e-01 -5.165224149823188782e-02 1.542195864021778107e-02 1.748981624841690063e-01 -3.087763302028179169e-02 9.889640659093856812e-02 1.657104939222335815e-01 4.121440947055816650e-01 -8.915000408887863159e-02 7.176214363425970078e-03 -2.297250628471374512e-01 -6.053210794925689697e-02 1.661365032196044922e-01 -3.313484415411949158e-02 1.316046267747879028e-01
2.367698997259140015e-01 -1.417362689971923828e-01 4.301389753818511963e-01 1.244275718927383423e-01 1.053728833794593811e-01 -2.107718400657176971e-02 -7.783165574073791504e-02 -1.832889914512634277e-01 2.118699252605438232e-01 4.213930666446685791e-02 -1.703890413045883179e-02 2.410457879304885864e-01 3.573994338512420654e-01 -2.195204608142375946e-02 3.401414258405566216e-03 -6.316492334008216858e-03 -1.343092322349548340e-02 -8.547978848218917847e-02 -5.311512947082519531e-02 -1.382604241371154785e-01 1.502008177340030670e-02 -1.455337107181549072e-01 1.390688419342041016e-01 2.726771831512451172e-01 1.688834093511104584e-02 -2.977476716041564941e-01 2.471021115779876709e-01 -2.805047929286956787e-01 5.704561248421669006e-02 1.575592011213302612e-01 -5.313538387417793274e-02 1.863232403993606567e-01
5.016092327423393726e-04 -7.683230936527252197e-02 4.509379267692565918e-01 2.477714717388153076e-01 2.028342038393020630e-01 -1.972112059593200684e-01 1.240614056587219238e-01 -2.279005199670791626e-01 1.762687563896179199e-01 -3.852795064449310303e-02 2.318275868892669678e-01 9.480070322751998901e-02 2.758690714836120605e-02 -6.559031456708908081e-02 1.414428353309631348e-01 -6.333711743354797363e-02 4.780741408467292786e-02 -2.625686302781105042e-02 -3.786193430423736572e-01 -6.693758070468902588e-03 -1.273000836372375488e-01 -6.014576554298400879e-02 6.084369122982025146e-02 1.614442914724349976e-01 1.944880336523056030e-01 3.247018903493881226e-03 2.026336044073104858e-01 -1.515155881643295288e-01 -1.276478320360183716e-01 9.791211783885955811e-02 -1.697952002286911011e-01 3.241974115371704102e-01
2.069827914237976074e-01 4.624676704406738281e-02 3.365489542484283447e-01 -1.428655982017517090e-01 -1.400738954544067383e-01 -5.054721981287002563e-02 -4.372124746441841125e-02 -2.467398494482040405e-01 2.869355082511901855e-01 1.380574852228164673e-01 2.884219586849212646e-01 -1.084351725876331329e-02 9.784608334302902222e-02 5.381707102060317993e-02 1.379148662090301514e-01 -2.728690505027770996e-01 1.458318978548049927e-01 5.338956043124198914e-02 7.197231054306030273e-02 1.637380123138427734e-01 -2.857868969440460205e-01 1.106104031205177307e-01 -2.632524967193603516e-01 2.766053974628448486e-01 4.392656031996011734e-03 7.460115849971771240e-02 1.357028726488351822e-02 -6.211855262517929077e-02 -3.369657397270202637e-01 -3.889253363013267517e-03 1.630230545997619629e-01 -1.171457301825284958e-02
1.037481129169464111e-01 -1.559404581785202026e-01 -1.927579753100872040e-02 2.864255309104919434e-01 -3.413376212120056152e-02 -1.096654962748289108e-02 9.840970486402511597e-02 5.702127143740653992e-02 -7.627239823341369629e-02 2.996561229228973389e-01 4.028453826904296875e-01 -3.713816776871681213e-02 1.092979460954666138e-01 1.109363734722137451e-01 3.340748548507690430e-01 2.828249149024486542e-02 -7.306758314371109009e-02 1.448238044977188110e-01 1.656106412410736084e-01 1.654978990554809570e-01 -1.730172149837017059e-02 3.974396362900733948e-02 2.670479193329811096e-02 1.744154989719390869e-01 1.816148012876510620e-01 8.515344560146331787e-02 1.924468874931335449e-01 -1.476228535175323486e-01 -3.320121169090270996e-01 2.482320964336395264e-01 2.880298197269439697e-01 6.584116071462631226e-02
-1.847755350172519684e-02 -1.154869608581066132e-02 3.817806243896484375e-01 3.100411891937255859e-01 1.093354150652885437e-01 -1.505479961633682251e-01 5.149939656257629395e-02 -2.438051253557205200e-01 3.031638860702514648e-01 1.576121747493743896e-01 2.671208381652832031e-01 6.515377759933471680e-02 1.916246265172958374e-01 -9.663518518209457397e-02 1.622614711523056030e-01 1.765522360801696777e-01 6.744264066219329834e-02 3.703188151121139526e-02 -2.874993681907653809e-01 4.294703155755996704e-02 5.343447253108024597e-02 5.901176854968070984e-02 -2.549282647669315338e-02 2.664868831634521484e-01 -5.774309486150741577e-02 -1.290255188941955566e-01 6.237686052918434143e-02 -3.445301651954650879e-01 -4.061629250645637512e-02 7.346916198730468750e-02 -5.183834582567214966e-02 2.104602307081222534e-01
2.870668470859527588e-01 -2.397810369729995728e-01 4.543543159961700439e-01 -1.482869312167167664e-02 -5.888465419411659241e-02 1.554947495460510254e-01 -3.888797760009765625e-02 6.171076372265815735e-02 1.220805197954177856e-01 -8.948994427919387817e-02 2.524396777153015137e-01 -9.501264989376068115e-02 3.669378533959388733e-02 -1.075532436370849609e-01 2.401068955659866333e-01 -1.031310483813285828e-01 -3.692181706428527832e-01 1.151214987039566040e-01 -1.409349888563156128e-01 5.562322586774826050e-02 7.744701206684112549e-02 1.517665535211563110e-01 -1.387149691581726074e-01 2.941503226757049561e-01 -3.563928604125976562e-02 -8.195753395557403564e-02 2.028585672378540039e-01 5.398167995736002922e-04 -1.146400794386863708e-01 -1.113246753811836243e-01 -5.965934693813323975e-02 2.409228086471557617e-01
-2.343980818986892700e-01 -3.696745634078979492e-01 1.951182484626770020e-01 -1.545103937387466431e-01 1.843645237386226654e-02 2.247963249683380127e-01 4.718426614999771118e-02 -2.499659508466720581e-01 2.415938526391983032e-01 1.811773478984832764e-01 1.457925587892532349e-01 -6.771751493215560913e-02 5.289622116833925247e-03 1.701664477586746216e-01 -1.004972122609615326e-02 1.997468322515487671e-01 -1.159115210175514221e-01 2.503593266010284424e-01 1.537056565284729004e-01 1.666195988655090332e-01 3.805698826909065247e-02 1.345379501581192017e-01 -5.735959857702255249e-02 3.136702179908752441e-01 9.821615181863307953e-03 -1.382271945476531982e-01 2.475168928503990173e-02 -1.830698549747467041e-01 -2.814665138721466064e-01 1.042331531643867493e-01 -3.660625219345092773e-02 2.266355156898498535e-01
3.026855587959289551e-01 -1.861209422349929810e-01 6.722707301378250122e-02 5.999173969030380249e-02 2.235718443989753723e-02 -1.333881914615631104e-01 -1.840399019420146942e-02 2.208726853132247925e-01 -8.708008378744125366e-02 2.018145751208066940e-03 2.361544519662857056e-01 -2.271737456321716309e-01 1.527756154537200928e-01 4.080407787114381790e-03 7.512940466403961182e-02 -3.974765911698341370e-02 1.465055793523788452e-01 -9.194454178214073181e-04 -1.835220903158187866e-01 1.330036818981170654e-01 1.310129910707473755e-01 -4.198370128870010376e-02 1.459688842296600342e-01 3.430094718933105469e-01 -3.376911208033561707e-02 -5.068936198949813843e-02 3.166693449020385742e-01 -2.264695763587951660e-01 -1.344498097896575928e-01 -2.140957396477460861e-03 2.233965508639812469e-02 4.980747401714324951e-01
2.304398566484451294e-01 -2.925716936588287354e-01 1.374041289091110229e-01 -5.610795691609382629e-03 1.692966558039188385e-02 -1.510078310966491699e-01 -4.312151297926902771e-02 1.383223682641983032e-01 -5.929319560527801514e-02 9.165346622467041016e-02 2.575972080230712891e-01 -2.398277446627616882e-02 2.523953616619110107e-01 1.882480271160602570e-02 1.402055621147155762e-01 -7.416108250617980957e-02 3.735249862074851990e-02 -4.103698767721652985e-03 -2.507575750350952148e-01 -1.659732162952423096e-01 8.468321710824966431e-02 -5.471350625157356262e-02 1.888299733400344849e-01 3.138846755027770996e-01 -5.237977579236030579e-02 2.942557632923126221e-02 4.685161709785461426e-01 -2.698606997728347778e-02 -2.783941328525543213e-01 -8.599095046520233154e-02 5.083968862891197205e-02 2.876309454441070557e-01
2.679443955421447754e-01 -5.134861171245574951e-02 1.001127064228057861e-01 -2.545936107635498047e-01 -3.106012940406799316e-01 -2.973414398729801178e-02 -1.596900969743728638e-01 5.813815817236900330e-02 -1.876278966665267944e-01 8.034212142229080200e-02 9.614345617592334747e-03 2.097087353467941284e-01 1.366109214723110199e-02 -1.866407506167888641e-02 9.518420696258544922e-02 -1.057959794998168945e-01 -1.243035867810249329e-01 2.536767348647117615e-02 -1.264161895960569382e-02 4.642214998602867126e-02 -7.216453552246093750e-02 2.279912978410720825e-01 5.021005496382713318e-02 5.256166458129882812e-01 9.537816047668457031e-02 2.098324000835418701e-01 1.379279345273971558e-01 -2.398428320884704590e-01 -2.612547203898429871e-02 3.847488388419151306e-02 1.506810337305068970e-01 3.302104771137237549e-01
-7.703605107963085175e-03 -2.862933874130249023e-01 2.162656784057617188e-01 -8.740306831896305084e-03 1.970704793930053711e-01 7.367011159658432007e-02 -9.053835272789001465e-02 -2.700940370559692383e-01 1.540821045637130737e-01 7.272411137819290161e-02 1.139393821358680725e-01 2.243946120142936707e-02 9.347823448479175568e-03 1.663942337036132812e-01 -7.056288421154022217e-02 2.955890633165836334e-02 -1.929191797971725464e-01 3.114829957485198975e-01 3.808816894888877869e-02 1.143823042511940002e-01 -6.500299274921417236e-02 2.030242830514907837e-01 -1.403632760047912598e-01 2.110514938831329346e-01 8.147556334733963013e-02 -2.317093014717102051e-01 4.382593091577291489e-03 -3.272957205772399902e-01 -3.061632215976715088e-01 3.093285262584686279e-01 1.751418858766555786e-01 1.534545570611953735e-01
2.645067870616912842e-01 -1.956664919853210449e-01 2.015381455421447754e-01 -2.224241197109222412e-02 2.176078557968139648e-01 -3.791388124227523804e-02 -1.720891334116458893e-02 -9.320252388715744019e-02 1.774834245443344116e-01 -2.410239353775978088e-02 1.283811479806900024e-01 9.139178693294525146e-02 4.382507801055908203e-01 9.814476966857910156e-02 2.778676450252532959e-01 -3.240229934453964233e-02 5.810501053929328918e-02 5.865953862667083740e-02 -6.437689065933227539e-02 -1.621048152446746826e-01 2.060499601066112518e-02 -1.671414077281951904e-01 1.296663135290145874e-01 3.065635859966278076e-01 2.951789796352386475e-01 -1.434701234102249146e-01 1.780383288860321045e-01 -2.662372291088104248e-01 -2.873539365828037262e-02 2.458522468805313110e-01 -8.963850885629653931e-02 -1.579353556735441089e-04
2.302171587944030762e-01 -3.473168909549713135e-01 -4.363160952925682068e-02 1.292207371443510056e-02 1.817241758108139038e-01 -1.900774538516998291e-01 5.415355414152145386e-02 8.090896904468536377e-02 -1.446996927261352539e-01 1.411652714014053345e-01 3.233160972595214844e-01 -2.264606505632400513e-01 2.657402753829956055e-01 1.106966659426689148e-01 -6.871055066585540771e-02 4.209529981017112732e-02 3.992390260100364685e-02 1.120603270828723907e-02 -2.378217875957489014e-01 1.008568778634071350e-01 2.351601608097553253e-02 -3.492343798279762268e-02 2.609640359878540039e-01 1.646406054496765137e-01 -7.240363955497741699e-02 -3.816855326294898987e-02 2.163607180118560791e-01 -1.211515143513679504e-01 -3.165152668952941895e-01 -4.411871731281280518e-02 8.616300183348357677e-04 3.519517779350280762e-01
-3.117751516401767731e-02 -1.774120926856994629e-01 -4.765959084033966064e-02 1.699425876140594482e-01 -6.458260864019393921e-02 -3.051518499851226807e-01 -6.575241684913635254e-02 -5.459398031234741211e-03 -2.854452235624194145e-03 6.459544599056243896e-02 9.996621310710906982e-02 8.849496394395828247e-02 1.757949292659759521e-01 1.935175657272338867e-01 1.653683036565780640e-01 2.615025639533996582e-02 3.609607368707656860e-02 6.713099777698516846e-02 2.346908114850521088e-02 3.867882192134857178e-01 -1.562127619981765747e-01 5.295367911458015442e-03 2.339477986097335815e-01 3.784016668796539307e-01 2.797088921070098877e-01 -8.040327578783035278e-02 1.627453863620758057e-01 -4.623312130570411682e-02 -1.217535212635993958e-01 4.510678052902221680e-01 8.003987371921539307e-02 -6.118899211287498474e-03
3.141029179096221924e-02 -1.027424111962318420e-01 1.083291545510292053e-01 1.067024320363998413e-01 -2.043665014207363129e-02 4.432869330048561096e-02 -2.998496592044830322e-01 -1.226824745535850525e-01 1.253397762775421143e-02 1.248623356223106384e-01 1.144114956259727478e-01 1.460965424776077271e-01 1.228194311261177063e-01 9.744944423437118530e-02 2.971307039260864258e-01 1.981497704982757568e-01 1.743997037410736084e-01 -1.838788241147994995e-01 3.424413129687309265e-02 2.738483250141143799e-01 -8.577710390090942383e-02 4.344527795910835266e-02 1.244237646460533142e-02 5.184588432312011719e-01 -1.030173599720001221e-01 -2.410182654857635498e-01 -9.697536937892436981e-03 2.229468151926994324e-02 -9.806664288043975830e-02 -2.460867613554000854e-01 2.275167852640151978e-01 2.141388654708862305e-01
4.921106621623039246e-02 -1.262437105178833008e-01 2.708871960639953613e-01 2.248363494873046875e-01 6.926374137401580811e-02 -1.302399486303329468e-01 4.026660230010747910e-03 -8.918704837560653687e-02 -4.457986727356910706e-02 2.668913304805755615e-01 2.279902547597885132e-01 7.028143107891082764e-02 -5.675651878118515015e-02 1.787580102682113647e-01 4.944868385791778564e-02 -4.295271355658769608e-03 -1.679469197988510132e-01 -1.148888692259788513e-01 -2.097051776945590973e-02 2.430343031883239746e-01 2.217139676213264465e-02 6.448305398225784302e-02 -1.135051771998405457e-01 1.386472433805465698e-01 -1.525634676218032837e-01 8.998280018568038940e-02 -3.735617920756340027e-02 -4.192837178707122803e-01 -2.335536926984786987e-01 3.703289330005645752e-01 3.194827437400817871e-01 1.421563327312469482e-01
6.572495400905609131e-02 -3.603701889514923096e-01 2.071423828601837158e-01 -8.390780538320541382e-02 9.725145995616912842e-02 2.351085692644119263e-01 -5.445263534784317017e-02 -2.895689606666564941e-01 3.679271787405014038e-02 -3.568358719348907471e-02 -1.244305819272994995e-02 -2.788318879902362823e-02 1.252626776695251465e-01 -8.113120496273040771e-02 1.967343874275684357e-02 8.060351759195327759e-02 -1.446221023797988892e-01 -2.245091646909713745e-01 -8.632497489452362061e-02 5.944693461060523987e-02 5.950803309679031372e-02 -1.243992820382118225e-01 -4.103298857808113098e-02 4.925575256347656250e-01 8.982371538877487183e-02 -2.199782580137252808e-01 2.594309747219085693e-01 -2.420602738857269287e-01 -2.459653653204441071e-02 -6.050653755664825439e-02 -7.673042360693216324e-03 3.151183724403381348e-01
-1.458714753389358521e-01 -3.118214309215545654e-01 1.777825206518173218e-01 2.456054538488388062e-01 2.489407807588577271e-01 -6.401193793863058090e-03 7.882978022098541260e-02 1.331430971622467041e-01 9.538064152002334595e-02 2.106944918632507324e-01 2.827751040458679199e-01 -7.425798475742340088e-02 -2.964859083294868469e-02 1.935175657272338867e-01 1.885198354721069336e-01 -8.032003045082092285e-02 -8.911263197660446167e-02 -4.943617805838584900e-02 6.977226585149765015e-02 3.929006680846214294e-02 1.852577179670333862e-01 2.954943804070353508e-03 2.629306018352508545e-01 2.679559588432312012e-01 -9.290726482868194580e-02 5.028773099184036255e-02 -6.298179924488067627e-02 -1.328117251396179199e-01 -3.032663464546203613e-01 6.451474130153656006e-02 3.593088388442993164e-01 1.850978136062622070e-01
-1.346372961997985840e-01 -2.915231287479400635e-01 1.668122559785842896e-01 -1.439004242420196533e-01 6.311077158898115158e-03 5.462456122040748596e-02 -2.976638264954090118e-02 -9.056490659713745117e-02 1.388967335224151611e-01 1.714203655719757080e-01 6.059146672487258911e-02 -1.093680784106254578e-02 1.722418516874313354e-01 4.589842632412910461e-02 2.925157546997070312e-03 3.338168608024716377e-03 -1.192242801189422607e-01 8.592072129249572754e-02 3.086116909980773926e-01 2.948593907058238983e-02 -1.625995934009552002e-01 4.914359003305435181e-02 2.590407058596611023e-02 2.177278697490692139e-01 6.366137415170669556e-02 -8.261144906282424927e-02 -1.170186698436737061e-01 -5.155755877494812012e-01 -3.644828498363494873e-01 2.926115393638610840e-01 1.257236581295728683e-02 2.198316603899002075e-01
1.564083993434906006e-01 -1.840999424457550049e-01 1.146163344383239746e-01 -2.678879201412200928e-01 1.922259479761123657e-01 -6.443722546100616455e-02 3.044038452208042145e-02 6.281618028879165649e-02 1.184643581509590149e-01 2.066720128059387207e-01 -1.747985482215881348e-01 2.717535793781280518e-01 2.663701176643371582e-01 1.173859685659408569e-01 2.255514264106750488e-01 -1.265794634819030762e-01 -1.867369711399078369e-01 -3.242870271205902100e-01 -5.467107146978378296e-02 3.793539851903915405e-02 -1.643806099891662598e-01 -1.851979196071624756e-01 2.094232290983200073e-02 2.224793583154678345e-01 1.496837437152862549e-01 -1.711012981832027435e-02 1.754846423864364624e-01 1.690328307449817657e-02 -2.961280643939971924e-01 4.330713674426078796e-02 4.267079383134841919e-02 3.116168975830078125e-01
-1.808785647153854370e-01 -1.831252872943878174e-01 1.873392015695571899e-01 1.203693524003028870e-01 -1.369443684816360474e-01 -2.225468754768371582e-01 1.057595480233430862e-02 -1.499742455780506134e-02 8.036886155605316162e-02 1.041960064321756363e-02 1.408206969499588013e-01 2.300252169370651245e-01 1.937635093927383423e-01 6.118308752775192261e-02 -1.423288602381944656e-02 -3.487025946378707886e-02 4.161115735769271851e-02 -1.628172211349010468e-02 2.121038883924484253e-01 2.002259343862533569e-01 -3.400337398052215576e-01 1.371277496218681335e-02 -8.011592179536819458e-02 4.206302762031555176e-01 1.281801760196685791e-01 2.637634053826332092e-02 -5.569410696625709534e-02 -6.975604593753814697e-02 -2.324776798486709595e-01 4.262000024318695068e-01 8.043888956308364868e-02 2.000971287488937378e-01
1.493363976478576660e-01 -2.018580287694931030e-01 3.131377398967742920e-01 1.299997232854366302e-02 -3.654517978429794312e-02 1.912035862915217876e-03 -2.006650567054748535e-01 1.562615931034088135e-01 4.701622948050498962e-02 2.690286748111248016e-02 3.007740080356597900e-01 4.932386800646781921e-02 7.492733001708984375e-02 7.360781729221343994e-02 2.718828916549682617e-01 -1.762014031410217285e-01 -1.443823799490928650e-03 2.094221264123916626e-01 5.488375574350357056e-02 2.814687192440032959e-01 1.533191055059432983e-01 1.736402213573455811e-01 -1.791582405567169189e-01 1.347480248659849167e-02 3.295347094535827637e-01 2.147846817970275879e-01 1.920893043279647827e-01 -1.342522352933883667e-01 -2.257304936647415161e-01 -9.803900867700576782e-02 -1.506603062152862549e-01 2.364898025989532471e-01
-1.953138262033462524e-01 -1.029129922389984131e-01 1.385882198810577393e-01 -4.432375077158212662e-03 5.031171813607215881e-02 -6.662481278181076050e-02 -4.774218052625656128e-02 2.799697965383529663e-02 7.948745042085647583e-02 1.181487292051315308e-01 4.194732010364532471e-01 2.559570074081420898e-01 1.334812585264444351e-02 1.630066931247711182e-01 -3.577284142374992371e-02 -3.829028904438018799e-01 1.270090043544769287e-01 9.253167361021041870e-02 1.517997588962316513e-02 2.501643598079681396e-01 -1.857391893863677979e-01 9.919234365224838257e-02 5.536720901727676392e-02 3.173192441463470459e-01 -9.235155582427978516e-02 -4.103676183149218559e-04 1.185316126793622971e-02 -1.219885870814323425e-01 -3.611898720264434814e-01 1.868347525596618652e-01 -6.358499079942703247e-02 2.388490140438079834e-01
3.348149359226226807e-01 -3.764327168464660645e-01 7.751154154539108276e-02 1.897560618817806244e-02 4.269568249583244324e-02 2.453120797872543335e-02 -1.001351401209831238e-01 -3.026042878627777100e-01 2.223028093576431274e-01 6.511284410953521729e-02 1.863602995872497559e-01 2.005489766597747803e-01 2.803082168102264404e-01 2.509640753269195557e-01 1.352785378694534302e-01 4.357395693659782410e-02 -1.268522888422012329e-01 -5.532266199588775635e-02 1.690698117017745972e-01 3.010727763175964355e-01 -1.606402695178985596e-01 1.693500429391860962e-01 5.439904704689979553e-02 1.699054539203643799e-01 -3.050245046615600586e-01 -3.376340493559837341e-02 9.148431010544300079e-03 -2.916747704148292542e-02 -4.252465814352035522e-02 -2.356810728088021278e-03 -1.541109681129455566e-01 8.563519455492496490e-03
3.536787331104278564e-01 -8.358291536569595337e-02 2.646307349205017090e-01 8.972534909844398499e-03 -9.546489454805850983e-03 1.853344738483428955e-01 -1.346583478152751923e-02 -7.020747661590576172e-02 1.896798908710479736e-01 -1.075457111001014709e-01 8.862974122166633606e-03 1.865064166486263275e-02 4.463997185230255127e-01 1.001623496413230896e-01 1.284636706113815308e-01 -1.721094250679016113e-01 -1.310995668172836304e-01 1.323671340942382812e-01 -8.414740860462188721e-02 -8.334125578403472900e-02 1.784086823463439941e-01 -2.411896586418151855e-01 -6.210332736372947693e-02 3.008925318717956543e-01 -2.317782677710056305e-02 -1.325285285711288452e-01 -5.293376743793487549e-02 -2.905254960060119629e-01 7.363421469926834106e-02 2.855349779129028320e-01 3.454408422112464905e-02 1.681686937808990479e-01
5.464696511626243591e-02 -4.380628466606140137e-02 2.879791855812072754e-01 1.472231298685073853e-01 7.402426749467849731e-02 8.305584639310836792e-02 -1.089983060956001282e-01 -5.433915555477142334e-02 1.075532585382461548e-01 1.985884457826614380e-01 1.806498318910598755e-01 7.599636167287826538e-02 -1.257281601428985596e-01 3.424581289291381836e-01 3.261185288429260254e-01 6.581319961696863174e-03 -1.302527934312820435e-01 -1.155027076601982117e-01 -5.507204309105873108e-02 -5.259677022695541382e-02 1.435792446136474609e-01 6.637293845415115356e-03 2.612651586532592773e-01 1.565339863300323486e-01 6.212941557168960571e-02 7.512645423412322998e-02 3.595529869198799133e-02 -1.960760504007339478e-01 -5.403847694396972656e-01 1.669344007968902588e-01 4.400992393493652344e-02 1.174323707818984985e-01
4.303859546780586243e-02 -3.443594649434089661e-02 1.766868084669113159e-01 1.822352856397628784e-01 5.704993754625320435e-02 -4.152258858084678650e-02 -9.076501429080963135e-02 1.132554933428764343e-01 -3.310366347432136536e-02 4.053910672664642334e-01 2.231215238571166992e-01 9.010660648345947266e-02 6.141491606831550598e-02 1.397472023963928223e-01 2.478734403848648071e-01 -3.119150735437870026e-02 -1.054172590374946594e-02 -1.821516007184982300e-01 8.609346300363540649e-02 2.396569550037384033e-01 1.499725282192230225e-01 1.786951720714569092e-01 3.811295703053474426e-02 1.126216500997543335e-01 -1.879866002127528191e-03 1.624934747815132141e-02 4.888800438493490219e-03 -2.121012806892395020e-01 -3.577984273433685303e-01 3.940638601779937744e-01 1.913219690322875977e-01 2.560234665870666504e-01
-9.854230284690856934e-02 -3.189477324485778809e-01 2.261400520801544189e-01 -1.454360932111740112e-01 7.346332818269729614e-02 1.583325117826461792e-01 -8.174819871783256531e-03 -2.378914356231689453e-01 7.666834443807601929e-02 1.202855557203292847e-01 -2.460198476910591125e-02 5.296471994370222092e-03 1.010085046291351318e-01 4.416791349649429321e-02 7.841529697179794312e-02 -5.223796889185905457e-02 -1.349623501300811768e-01 1.943568587303161621e-01 2.327294498682022095e-01 -5.317438021302223206e-02 -2.052166014909744263e-01 -1.193962525576353073e-02 4.868678003549575806e-02 1.915288269519805908e-01 1.612066030502319336e-01 -1.602754592895507812e-01 -3.286870196461677551e-02 -3.656089901924133301e-01 -3.777706325054168701e-01 2.589128911495208740e-01 -1.063584387302398682e-01 2.921639084815979004e-01
-8.321361988782882690e-02 -4.131997823715209961e-01 1.829793751239776611e-01 1.918324083089828491e-02 2.249236255884170532e-01 1.226010769605636597e-01 -2.534363865852355957e-01 -7.164295762777328491e-02 9.691944718360900879e-02 3.105935454368591309e-01 1.048845797777175903e-01 1.199306473135948181e-01 6.874923408031463623e-02 2.758500874042510986e-01 -1.398234516382217407e-01 1.189065128564834595e-01 -2.800805121660232544e-02 1.586849689483642578e-01 -1.155016496777534485e-01 -1.117816120386123657e-01 -1.094036027789115906e-01 -1.046307943761348724e-02 -5.578399449586868286e-02 2.760119438171386719e-01 -8.725588023662567139e-02 1.530752032995223999e-01 9.047792851924896240e-02 -2.176050096750259399e-01 -2.987891137599945068e-01 2.271930873394012451e-01 1.233099251985549927e-01 1.479783505201339722e-01
-1.103454157710075378e-01 -2.180875390768051147e-01 1.747472137212753296e-01 -1.469603031873703003e-01 -4.390662908554077148e-02 3.052311763167381287e-02 -1.231923326849937439e-01 -1.706960350275039673e-01 2.044374197721481323e-01 1.995302438735961914e-01 1.790665835142135620e-02 -5.178958643227815628e-03 1.475946158170700073e-01 -2.471439354121685028e-02 -1.312857028096914291e-02 -1.137182936072349548e-01 -7.033156603574752808e-02 6.552346050739288330e-02 3.270243108272552490e-01 -2.440907433629035950e-02 -1.739886105060577393e-01 1.663075834512710571e-01 1.018216013908386230e-01 1.870044171810150146e-01 5.506979301571846008e-02 -7.571649551391601562e-02 -3.656704723834991455e-02 -4.541156888008117676e-01 -3.552910685539245605e-01 2.859350442886352539e-01 -1.110076531767845154e-01 2.584860324859619141e-01
1.741921156644821167e-01 -1.753632575273513794e-01 2.004076540470123291e-01 7.021993398666381836e-03 -1.151075810194015503e-01 -1.566905230283737183e-01 6.629417091608047485e-02 -8.126863278448581696e-03 3.128731623291969299e-02 3.344493359327316284e-02 -1.432264894247055054e-01 3.011958301067352295e-02 1.551419198513031006e-01 -1.308742612600326538e-01 1.551263630390167236e-01 2.878697216510772705e-01 -5.324546992778778076e-02 9.462831541895866394e-03 -2.581470310688018799e-01 3.311185836791992188e-01 1.906019449234008789e-01 -3.289943560957908630e-02 -5.595833063125610352e-02 1.702364236116409302e-01 1.313273757696151733e-01 4.673592746257781982e-02 6.623315066099166870e-02 -3.924196362495422363e-01 -1.071862205862998962e-01 4.735510647296905518e-01 1.194830089807510376e-01 9.070180356502532959e-02
-4.118704423308372498e-02 -3.775769472122192383e-01 4.242499172687530518e-01 -1.029532626271247864e-01 1.015768721699714661e-01 9.611303359270095825e-02 1.899965666234493256e-02 -2.179741114377975464e-01 2.805231511592864990e-01 -8.421893231570720673e-03 7.539110630750656128e-02 -7.588411867618560791e-02 9.169934317469596863e-03 5.434741079807281494e-02 -1.738448888063430786e-01 6.858180463314056396e-02 -1.451016366481781006e-01 2.499700784683227539e-01 6.270839273929595947e-02 4.558947682380676270e-02 4.900968819856643677e-02 1.908979117870330811e-01 5.725637823343276978e-02 2.376555800437927246e-01 2.002810500562191010e-02 -2.654966115951538086e-01 3.233358263969421387e-02 -1.006983816623687744e-01 -2.647695243358612061e-01 3.059864640235900879e-01 5.001705139875411987e-02 1.819144934415817261e-01
-8.238514512777328491e-02 -4.009389281272888184e-01 2.073272019624710083e-01 -1.674834787845611572e-01 1.386951506137847900e-01 9.564957767724990845e-02 2.206584997475147247e-02 -2.842446267604827881e-01 2.666784822940826416e-01 3.712728247046470642e-02 -2.107142098248004913e-02 -2.550126425921916962e-02 2.934677340090274811e-02 1.210829466581344604e-01 -1.121148690581321716e-01 -1.755219884216785431e-02 -2.859003609046339989e-03 2.424311190843582153e-01 5.348110198974609375e-02 1.398480236530303955e-01 4.587267339229583740e-02 1.549251824617385864e-01 -6.283652782440185547e-02 2.991767227649688721e-01 2.239766269922256470e-01 -2.680012583732604980e-01 -1.663017465034499764e-04 -1.705776005983352661e-01 -3.473984003067016602e-01 2.276155650615692139e-01 8.824762701988220215e-02 1.328119933605194092e-01
-2.203014045953750610e-01 -2.157618552446365356e-01 1.711272150278091431e-01 -1.217483282089233398e-01 3.186373114585876465e-01 -1.148510053753852844e-01 -6.608602125197649002e-03 -4.702912867069244385e-01 1.259658038616180420e-01 1.990725547075271606e-01 -1.052995398640632629e-02 2.528048455715179443e-01 4.344209656119346619e-02 2.591466903686523438e-01 5.985742807388305664e-02 -9.453217685222625732e-02 1.510446518659591675e-02 3.509505465626716614e-02 -1.359364241361618042e-01 1.644854247570037842e-01 -1.410810053348541260e-01 7.763823866844177246e-02 3.775512427091598511e-02 1.453536003828048706e-01 9.838114678859710693e-02 1.118369996547698975e-01 -1.414389908313751221e-01 -1.467232853174209595e-01 -1.945940107107162476e-01 1.116098538041114807e-01 6.765902787446975708e-02 3.311914801597595215e-01
4.561277329921722412e-01 -3.374840617179870605e-01 2.617820799350738525e-01 6.676264107227325439e-02 1.017672792077064514e-01 -9.834365546703338623e-02 2.578927576541900635e-01 -2.699407935142517090e-01 1.981379091739654541e-01 1.325041204690933228e-01 7.723224908113479614e-02 6.285204738378524780e-02 2.271200269460678101e-01 2.341101616621017456e-01 1.634655147790908813e-01 1.270574331283569336e-02 1.570389792323112488e-02 1.422542035579681396e-01 -2.263338863849639893e-01 -2.658422663807868958e-02 9.216576069593429565e-02 -1.841637641191482544e-01 -5.718290433287620544e-02 1.003896147012710571e-01 7.904502004384994507e-02 -1.782514005899429321e-01 1.640639901161193848e-01 -6.171142682433128357e-03 -2.105605453252792358e-01 -6.604707986116409302e-02 -6.165352463722229004e-02 -2.076830249279737473e-03
-7.016076147556304932e-02 -3.185197114944458008e-01 2.394865266978740692e-02 -4.582515731453895569e-02 2.154061794281005859e-01 -1.981282606720924377e-02 -3.245582571253180504e-03 9.349506348371505737e-02 1.323412060737609863e-01 1.903636753559112549e-01 1.106181368231773376e-01 1.780330985784530640e-01 1.830825656652450562e-01 2.107702642679214478e-01 -3.407030180096626282e-02 5.913883447647094727e-02 -6.783699244260787964e-02 1.952107399702072144e-01 1.388621628284454346e-01 -2.287714034318923950e-01 -8.749663829803466797e-02 5.564316362142562866e-02 -7.283567637205123901e-02 3.482323884963989258e-01 -1.988309323787689209e-01 1.199756842106580734e-02 -4.814974591135978699e-02 -2.628121525049209595e-02 -3.418029546737670898e-01 2.576596438884735107e-01 1.963243484497070312e-01 3.728539049625396729e-01
6.891568005084991455e-02 -3.661653026938438416e-02 3.573738634586334229e-01 2.629214227199554443e-01 -2.002006210386753082e-02 -1.011299192905426025e-01 -4.577343910932540894e-02 -2.372055687010288239e-02 3.294372931122779846e-02 3.225795328617095947e-01 2.999235391616821289e-01 2.503545396029949188e-02 4.478063061833381653e-02 9.781680256128311157e-02 2.191828936338424683e-01 -9.878445416688919067e-02 -3.511511906981468201e-02 -2.222197651863098145e-01 -5.389567092061042786e-02 1.832936704158782959e-01 8.307149261236190796e-02 1.102750524878501892e-01 5.465973913669586182e-02 -2.664672397077083588e-02 -1.461940235458314419e-03 7.870112359523773193e-02 -8.330821990966796875e-02 -1.663904488086700439e-01 -3.774407804012298584e-01 3.328130841255187988e-01 1.742884814739227295e-01 2.904887199401855469e-01
-5.191564559936523438e-02 -2.324352562427520752e-01 2.913224697113037109e-01 -1.104268282651901245e-01 6.980367004871368408e-02 2.166362293064594269e-02 -3.709766864776611328e-01 -6.704875081777572632e-02 1.603661477565765381e-01 1.314554810523986816e-01 1.870614439249038696e-01 1.949869990348815918e-01 7.617612183094024658e-02 3.075103759765625000e-01 -2.689672112464904785e-01 1.942706108093261719e-01 -1.266714781522750854e-01 1.336917877197265625e-01 -8.849343657493591309e-02 3.096441552042961121e-02 2.437434531748294830e-02 1.714805886149406433e-02 5.162579193711280823e-02 2.376949489116668701e-01 -9.624060988426208496e-02 4.167442768812179565e-02 3.274325430393218994e-01 -1.428579837083816528e-01 -2.073021531105041504e-01 1.335070431232452393e-01 2.219468057155609131e-01 1.444146335124969482e-01
2.875562198460102081e-02 -2.701453268527984619e-01 9.324044734239578247e-02 1.846636533737182617e-01 2.018708363175392151e-02 -1.062687039375305176e-01 3.895951434969902039e-02 6.114850938320159912e-02 1.114779859781265259e-01 2.590844035148620605e-01 2.664796710014343262e-01 5.666056647896766663e-02 1.146145090460777283e-01 2.720437943935394287e-01 3.465143442153930664e-01 1.845795661211013794e-01 -7.578985393047332764e-02 -1.464191172271966934e-02 -7.150330394506454468e-02 2.385405451059341431e-01 2.325996942818164825e-02 1.160737648606300354e-01 -7.464225636795163155e-04 1.169862449169158936e-01 7.387136667966842651e-02 1.774450019001960754e-02 5.631712079048156738e-02 -1.841034740209579468e-01 -3.482627868652343750e-01 2.422263622283935547e-01 3.833136856555938721e-01 -7.734285295009613037e-02
1.442147940397262573e-01 -1.840703040361404419e-01 2.589973807334899902e-01 -2.300065159797668457e-01 8.455720543861389160e-02 -1.048429459333419800e-01 -1.293766200542449951e-01 -2.030594646930694580e-01 1.997585296630859375e-01 -2.308525741100311279e-01 3.077021241188049316e-02 -1.070390790700912476e-01 -2.063070796430110931e-02 1.516585797071456909e-01 -3.915056586265563965e-02 2.994236052036285400e-01 1.074985265731811523e-01 1.990684308111667633e-03 1.266381293535232544e-01 1.951552778482437134e-01 1.256619095802307129e-01 -6.192445755004882812e-02 -9.745004773139953613e-02 2.330949753522872925e-01 1.171852126717567444e-01 1.983929723501205444e-01 1.782507151365280151e-01 -1.578460186719894409e-01 -2.581091225147247314e-01 3.016754686832427979e-01 2.006237804889678955e-01 2.687250077724456787e-01
5.298025161027908325e-02 -3.425397276878356934e-01 8.294350653886795044e-02 1.400022357702255249e-01 -1.810741722583770752e-01 -4.101717770099639893e-01 -1.184601783752441406e-01 -1.930394582450389862e-02 1.332356631755828857e-01 1.069128438830375671e-01 7.836659252643585205e-02 1.326947063207626343e-01 6.835882365703582764e-02 -1.127224490046501160e-01 2.964939177036285400e-01 2.983645908534526825e-02 -2.604645269457250834e-04 2.036155462265014648e-01 1.325177699327468872e-01 1.644109636545181274e-01 -1.768128424882888794e-01 -5.305561050772666931e-02 -8.236659690737724304e-03 2.658672332763671875e-01 1.286296248435974121e-01 1.653204485774040222e-02 -3.329708427190780640e-02 -6.492919754236936569e-03 -2.601789236068725586e-01 4.023547172546386719e-01 1.595789194107055664e-02 2.003675401210784912e-01
-1.879807561635971069e-02 -2.313721328973770142e-01 4.002939164638519287e-01 -6.384664773941040039e-02 1.544660031795501709e-01 1.363926529884338379e-01 -6.524285674095153809e-02 2.421528846025466919e-02 1.171468719840049744e-01 1.572472304105758667e-01 4.379082843661308289e-02 1.525225639343261719e-01 3.870100975036621094e-01 1.682989895343780518e-01 -6.690666824579238892e-02 2.367551624774932861e-01 6.085700541734695435e-02 1.686000674962997437e-01 8.629771322011947632e-02 -5.457438156008720398e-02 -4.154985025525093079e-02 3.076888993382453918e-02 2.610871493816375732e-01 2.798845469951629639e-01 2.272858843207359314e-02 -2.459536492824554443e-01 -3.545971587300300598e-02 -1.732626408338546753e-01 -5.095642060041427612e-02 3.381280004978179932e-01 -4.174833744764328003e-02 1.718935221433639526e-01
7.808047533035278320e-02 -3.159003853797912598e-01 1.109615713357925415e-01 -4.602898061275482178e-01 1.499956399202346802e-01 -1.361753195524215698e-01 1.982847601175308228e-01 -1.391742229461669922e-01 2.168274372816085815e-01 1.784958690404891968e-01 -1.293316930532455444e-01 -4.344501346349716187e-02 2.844505608081817627e-01 1.476312577724456787e-01 2.015480399131774902e-01 1.663686148822307587e-02 1.639225054532289505e-03 1.012866050004959106e-01 9.629711508750915527e-02 1.963126659393310547e-01 -2.781411819159984589e-02 -6.911628693342208862e-02 1.677089482545852661e-01 2.056833356618881226e-01 -1.076810061931610107e-01 -2.067169100046157837e-01 1.485293656587600708e-01 -9.835918247699737549e-02 -3.221393525600433350e-01 3.202484548091888428e-02 -6.399638950824737549e-02 9.705581702291965485e-03
2.413360029458999634e-01 -2.400225698947906494e-01 3.076790571212768555e-01 -5.288650840520858765e-02 -2.283114194869995117e-01 -2.596317790448665619e-02 1.193514615297317505e-01 1.164512149989604950e-02 -1.878835819661617279e-02 1.612681597471237183e-01 -2.670165896415710449e-02 1.540551334619522095e-01 1.838505268096923828e-01 -1.701795309782028198e-01 2.831110656261444092e-01 2.443805336952209473e-01 -1.926634311676025391e-01 -7.823332399129867554e-02 -5.288347974419593811e-02 -1.219947636127471924e-02 4.299756605178117752e-03 -2.026163935661315918e-01 3.154277056455612183e-02 2.954594492912292480e-01 1.533904373645782471e-01 -3.700261563062667847e-02 -5.118428170680999756e-02 -3.675393760204315186e-01 -1.916344314813613892e-01 1.695542782545089722e-01 2.473873049020767212e-01 -3.515635430812835693e-02
1.045540943741798401e-01 -3.228295147418975830e-01 1.386407613754272461e-01 1.815446168184280396e-01 5.986851826310157776e-02 1.280725095421075821e-02 2.547481562942266464e-03 1.528664827346801758e-01 -2.440932765603065491e-02 8.294151723384857178e-02 -4.569643363356590271e-02 1.156685054302215576e-01 1.926093846559524536e-01 3.904739394783973694e-02 1.139080002903938293e-01 1.359620988368988037e-01 1.235342100262641907e-01 -2.344673126935958862e-02 -2.439279407262802124e-01 4.123743623495101929e-02 -2.852795422077178955e-01 5.589103326201438904e-02 3.213627338409423828e-01 4.206556379795074463e-01 1.013467982411384583e-01 -1.520385146141052246e-01 3.025375902652740479e-01 -1.357266008853912354e-01 -4.152845963835716248e-02 4.413308575749397278e-02 -1.749917864799499512e-01 3.051939606666564941e-01
-8.172912895679473877e-02 -3.685363233089447021e-01 5.671054497361183167e-02 4.337821528315544128e-02 1.025792434811592102e-01 3.168053552508354187e-02 -2.149270921945571899e-01 -7.294201105833053589e-02 -4.074250906705856323e-02 3.412528932094573975e-01 1.423458904027938843e-01 2.810257971286773682e-01 2.402941733598709106e-01 1.596011817455291748e-01 -1.747429519891738892e-01 2.088794559240341187e-01 1.482671219855546951e-02 7.685949653387069702e-02 5.378320347517728806e-04 -7.448392361402511597e-02 -1.417835708707571030e-02 -3.133271634578704834e-02 -2.315672859549522400e-02 2.881163656711578369e-01 -1.051046624779701233e-01 1.154008135199546814e-02 1.827926337718963623e-01 -2.529813349246978760e-01 -3.336831927299499512e-01 2.488631159067153931e-01 1.421536505222320557e-01 1.270789504051208496e-01
3.121011853218078613e-01 -1.683214753866195679e-01 3.368963301181793213e-01 -1.441942644305527210e-03 2.218201570212841034e-02 3.011691011488437653e-02 -6.031073257327079773e-02 -1.485762894153594971e-01 -3.046627342700958252e-02 -4.093684256076812744e-02 1.520407348871231079e-01 4.293802678585052490e-01 1.066316738724708557e-01 1.734281629323959351e-01 3.493068814277648926e-01 -5.950349383056163788e-03 1.284712851047515869e-01 7.619951665401458740e-02 -2.497827401384711266e-03 3.248410820960998535e-01 1.644812822341918945e-01 6.394552439451217651e-02 1.153480038046836853e-01 2.673000991344451904e-01 -6.216026470065116882e-02 -2.364013902842998505e-02 3.355176001787185669e-02 -1.268113404512405396e-01 4.667625948786735535e-02 -3.965194150805473328e-02 -1.351325958967208862e-01 2.695994377136230469e-01
2.034411728382110596e-01 -6.608112901449203491e-02 2.366881668567657471e-01 -1.884595155715942383e-01 2.738593816757202148e-01 -1.029865741729736328e-01 -6.160502508282661438e-02 -1.224716566503047943e-02 3.018913567066192627e-01 -5.639974400401115417e-02 -3.877712786197662354e-02 -7.855727523565292358e-02 2.362027764320373535e-01 1.138426214456558228e-01 2.609570324420928955e-01 -1.796260029077529907e-01 5.368959531188011169e-02 -1.506590396165847778e-01 -9.247310459613800049e-02 1.233232691884040833e-01 -6.805274635553359985e-02 -2.125061005353927612e-01 1.141229867935180664e-01 2.493030577898025513e-01 1.469486951828002930e-01 8.323333226144313812e-03 5.998561531305313110e-02 5.890684574842453003e-02 -3.536297976970672607e-01 1.040276233106851578e-02 -9.935513138771057129e-02 4.049373567104339600e-01
8.395612239837646484e-03 -2.389047592878341675e-01 4.437699019908905029e-01 -1.884479261934757233e-02 8.496444672346115112e-02 1.512106806039810181e-01 -1.442422270774841309e-01 -1.281040012836456299e-01 4.769297689199447632e-02 2.809625864028930664e-01 -5.228691920638084412e-02 -1.492713298648595810e-02 1.877517253160476685e-01 3.751080036163330078e-01 -1.309930384159088135e-01 -1.587176462635397911e-03 1.047984808683395386e-01 -2.608933486044406891e-02 2.851630747318267822e-01 4.867563396692276001e-02 -4.070762172341346741e-02 -2.552678063511848450e-02 1.426189690828323364e-01 7.742476463317871094e-02 3.373088836669921875e-01 -6.460170447826385498e-02 1.237344965338706970e-01 -1.011304482817649841e-01 -1.659922003746032715e-01 2.708707153797149658e-01 -1.000786349177360535e-01 1.501826792955398560e-01
7.805422693490982056e-02 -7.663395721465349197e-03 2.763250470161437988e-01 2.045314311981201172e-01 -4.424595460295677185e-02 -9.416688233613967896e-02 -9.578423202037811279e-02 3.150193393230438232e-02 -6.955779343843460083e-02 3.425508141517639160e-01 3.188830316066741943e-01 1.301079243421554565e-01 -1.948685385286808014e-02 2.133916616439819336e-01 1.350583732128143311e-01 -3.155512735247612000e-03 -2.935307100415229797e-02 -2.498078197240829468e-01 -8.836565911769866943e-02 1.821085512638092041e-01 5.567656829953193665e-02 7.728998363018035889e-02 1.503415312618017197e-02 1.387889832258224487e-01 2.633162587881088257e-02 -2.339312247931957245e-02 -7.005649060010910034e-02 -2.295893728733062744e-01 -1.939660310745239258e-01 3.851653933525085449e-01 2.421836853027343750e-01 3.367792367935180664e-01
-4.858360067009925842e-02 -4.538274407386779785e-01 2.234505712985992432e-01 8.171353489160537720e-02 6.564540416002273560e-02 1.625786125659942627e-01 4.870020318776369095e-03 6.232423335313796997e-02 1.953275650739669800e-01 1.342620253562927246e-01 4.618073999881744385e-02 2.158266603946685791e-01 2.983281016349792480e-01 1.823095530271530151e-01 -2.082488685846328735e-01 -9.821254760026931763e-02 4.067944362759590149e-02 -3.704304806888103485e-03 1.584394425153732300e-01 -3.742081299424171448e-02 -7.421833276748657227e-02 2.572640590369701385e-02 5.966569110751152039e-02 1.258214414119720459e-01 -7.191751152276992798e-02 -4.483142867684364319e-02 3.031242191791534424e-01 -1.115477085113525391e-01 -3.538169264793395996e-01 3.433605432510375977e-01 1.006420701742172241e-01 4.274514317512512207e-02
3.601212203502655029e-01 -1.861941069364547729e-01 -1.802864670753479004e-02 9.554499760270118713e-03 9.864030778408050537e-02 -5.623089522123336792e-02 -9.889669716358184814e-02 2.126943618059158325e-01 -1.363007277250289917e-01 1.109767556190490723e-01 2.337953299283981323e-01 -1.598237305879592896e-01 2.876754701137542725e-01 1.345863044261932373e-01 3.044862113893032074e-02 -1.062472835183143616e-01 -1.072489283978939056e-02 9.915503859519958496e-02 -2.387536466121673584e-01 1.612521894276142120e-02 2.074867300689220428e-02 6.577582657337188721e-02 8.681872487068176270e-02 2.199225574731826782e-01 -5.062342807650566101e-02 7.048324495553970337e-02 3.412460684776306152e-01 -1.546562910079956055e-01 -2.263928949832916260e-01 1.037809625267982483e-01 -7.686739414930343628e-02 4.465777575969696045e-01
1.805048286914825439e-01 -1.413003951311111450e-01 3.275575339794158936e-01 -1.758655309677124023e-01 -5.972232669591903687e-02 -1.552730798721313477e-01 -1.778542399406433105e-01 -2.760465256869792938e-02 3.324235975742340088e-02 7.056096941232681274e-02 2.948868274688720703e-01 -1.537884771823883057e-01 1.335963606834411621e-01 1.535411328077316284e-01 2.152432948350906372e-01 -2.375325411558151245e-01 7.207683473825454712e-02 -7.930343598127365112e-02 1.306279376149177551e-02 2.811702191829681396e-01 -2.486632913351058960e-01 3.347322344779968262e-01 -1.979401111602783203e-01 2.194176167249679565e-01 1.919222474098205566e-01 2.073221802711486816e-01 1.426486372947692871e-01 4.227622225880622864e-02 -7.766541093587875366e-02 7.456834893673658371e-03 -7.430753856897354126e-02 1.510472297668457031e-01
-1.460318267345428467e-01 -1.963748335838317871e-01 8.956020325422286987e-02 -1.683690100908279419e-01 -5.247848480939865112e-02 1.013636887073516846e-01 -1.425676494836807251e-01 -1.615069955587387085e-01 2.394657433032989502e-01 1.215826645493507385e-01 1.686099767684936523e-01 -2.886341512203216553e-02 3.179395496845245361e-01 1.021825671195983887e-01 1.256495416164398193e-01 1.986644603312015533e-02 -1.199526190757751465e-01 1.924107968807220459e-01 3.857119679450988770e-01 -3.009979426860809326e-02 -8.513620495796203613e-02 1.530379988253116608e-02 7.749206572771072388e-02 5.567239597439765930e-02 4.111045971512794495e-02 -6.645145267248153687e-02 2.488043531775474548e-02 -4.432106912136077881e-01 -3.454039990901947021e-01 1.674976348876953125e-01 1.208850964903831482e-01 1.799875199794769287e-01
-5.965819582343101501e-02 -2.826509773731231689e-01 3.919454813003540039e-01 3.591144829988479614e-02 -5.365029722452163696e-02 -2.341083586215972900e-01 3.175710886716842651e-02 -7.389149069786071777e-02 2.159765213727951050e-01 7.249034941196441650e-02 -1.037102341651916504e-01 -6.752017419785261154e-03 2.918288111686706543e-01 1.124370545148849487e-01 -2.479254826903343201e-02 -2.176265716552734375e-01 2.109646946191787720e-01 1.415561884641647339e-01 -4.367475956678390503e-02 -4.389536380767822266e-02 -1.914704777300357819e-02 -2.841852977871894836e-02 3.382316231727600098e-01 3.336241543292999268e-01 3.191517293453216553e-01 2.686772309243679047e-02 4.248633608222007751e-02 -2.561036050319671631e-01 6.317053735256195068e-02 4.736247286200523376e-02 5.489583313465118408e-02 1.205035895109176636e-01
5.164923518896102905e-02 1.716927066445350647e-02 2.633956670761108398e-01 2.225781977176666260e-01 -8.248862810432910919e-03 2.442754805088043213e-02 -4.057994857430458069e-02 1.076413244009017944e-01 -4.864800721406936646e-03 2.597306966781616211e-01 1.817072480916976929e-01 2.217599004507064819e-02 7.050136476755142212e-02 1.861058771610260010e-01 2.722365260124206543e-01 -1.827138103544712067e-02 -5.658979713916778564e-02 -1.203437224030494690e-01 -1.219230815768241882e-01 1.654062271118164062e-01 1.920126527547836304e-01 1.553520709276199341e-01 1.142644435167312622e-01 1.374121606349945068e-01 -8.450634032487869263e-02 -2.272663637995719910e-02 5.498497560620307922e-02 -2.540925741195678711e-01 -3.668915033340454102e-01 3.659558594226837158e-01 2.998311817646026611e-01 2.502970993518829346e-01
3.642919361591339111e-01 -1.332695335149765015e-01 -4.629559069871902466e-02 1.506670564413070679e-01 1.547961086034774780e-01 -9.708619862794876099e-02 8.247289806604385376e-02 1.706303507089614868e-01 -7.728456705808639526e-02 5.369817093014717102e-02 5.482599139213562012e-02 -2.555997967720031738e-01 2.857214212417602539e-01 3.860064968466758728e-02 3.947500884532928467e-02 -3.997106105089187622e-02 9.322102367877960205e-02 7.795660197734832764e-02 -2.102916687726974487e-01 1.836355030536651611e-01 1.354522705078125000e-01 -2.748547494411468506e-02 1.807612031698226929e-01 4.099974632263183594e-01 -2.203028649091720581e-02 -2.082928083837032318e-02 2.185148894786834717e-01 -1.611625850200653076e-01 -8.629004657268524170e-02 1.021155714988708496e-01 1.177476122975349426e-01 4.158602654933929443e-01
-1.437104195356369019e-01 -1.217134222388267517e-01 4.961597621440887451e-01 -6.189592555165290833e-02 2.053471095860004425e-02 -1.043524369597434998e-01 2.021957375109195709e-02 -5.564057268202304840e-03 1.048147827386856079e-01 3.813615441322326660e-02 1.449436843395233154e-01 2.819042205810546875e-01 6.950280815362930298e-02 -4.688987508416175842e-03 1.214135736227035522e-01 -1.271942853927612305e-01 -1.735680364072322845e-02 -1.108905076980590820e-01 -2.224860638380050659e-01 2.269690334796905518e-01 -4.257603734731674194e-02 -1.936003863811492920e-01 -2.475113980472087860e-02 3.741457760334014893e-01 1.461363136768341064e-01 4.277446493506431580e-02 1.758331358432769775e-01 -3.330850303173065186e-01 -1.109691038727760315e-01 -2.620566189289093018e-01 -2.501249499619007111e-02 1.179785653948783875e-01
9.345076978206634521e-04 -2.324914187192916870e-01 1.148398816585540771e-01 1.683324761688709259e-02 -2.101580202579498291e-01 -2.210870832204818726e-01 -5.008492618799209595e-02 -7.360836863517761230e-02 -8.095851540565490723e-02 2.540401555597782135e-02 3.938248381018638611e-02 2.108936160802841187e-01 3.644122779369354248e-01 -1.336544156074523926e-01 1.202255263924598694e-01 1.029631793498992920e-01 -1.529030352830886841e-01 9.302281588315963745e-02 -2.722323834896087646e-01 1.564602106809616089e-01 3.186022937297821045e-01 -2.320142984390258789e-01 1.523467898368835449e-01 1.522373110055923462e-01 -3.193172812461853027e-02 -8.472711488138884306e-05 -3.186632692813873291e-02 -3.879314363002777100e-01 -1.155026927590370178e-01 2.823270261287689209e-01 1.005134508013725281e-01 1.205637454986572266e-01
8.587823808193206787e-02 -1.048013716936111450e-01 -8.595414459705352783e-02 2.945812605321407318e-02 -8.157110959291458130e-02 -2.607823014259338379e-01 1.242628786712884903e-02 8.757542818784713745e-02 -8.701180666685104370e-02 4.084748625755310059e-01 3.456241190433502197e-01 5.267916247248649597e-02 1.507714092731475830e-01 3.327570855617523193e-01 2.964297235012054443e-01 -9.404690563678741455e-02 -5.990231037139892578e-02 1.760492287576198578e-02 2.315220981836318970e-01 1.320789158344268799e-01 1.481116414070129395e-01 2.793241478502750397e-02 2.465683966875076294e-02 2.970047593116760254e-01 -2.203503064811229706e-02 2.539585530757904053e-02 2.322336137294769287e-01 -5.859931698068976402e-04 -1.657912880182266235e-01 2.400750517845153809e-01 1.930511593818664551e-01 1.159359794110059738e-02
2.604419291019439697e-01 -3.230104446411132812e-01 3.906845748424530029e-01 -1.330124884843826294e-01 2.808153629302978516e-02 1.447437852621078491e-01 -7.860373705625534058e-03 1.457447409629821777e-01 -8.134539425373077393e-02 -1.164384186267852783e-01 4.094142019748687744e-01 1.299756616353988647e-01 2.464384213089942932e-02 -4.965097829699516296e-02 -3.679822757840156555e-02 -1.500048935413360596e-01 1.094631776213645935e-01 1.227984055876731873e-01 -7.378076016902923584e-02 1.622445583343505859e-01 -1.384948343038558960e-01 3.941219672560691833e-02 -1.518421620130538940e-01 1.651499420404434204e-01 1.901645511388778687e-01 3.003076314926147461e-01 2.679300867021083832e-02 -1.236862391233444214e-01 -1.086527183651924133e-01 -1.467761546373367310e-01 -6.585661787539720535e-03 2.778477072715759277e-01
-5.204285960644483566e-03 -3.768235146999359131e-01 1.631125062704086304e-01 -1.166726425290107727e-01 -5.728233605623245239e-02 1.468225568532943726e-01 2.394142560660839081e-02 -1.082729697227478027e-01 3.310438096523284912e-01 3.449118509888648987e-02 -1.018509738059947267e-05 -7.991564273834228516e-02 -7.686400413513183594e-02 -3.370457142591476440e-02 -2.409753054380416870e-01 -7.309220265597105026e-03 -8.577044308185577393e-02 1.989165991544723511e-01 -1.179502978920936584e-01 1.549693942070007324e-01 -3.917749226093292236e-02 2.402440756559371948e-01 -4.446528851985931396e-02 3.233109712600708008e-01 2.539978921413421631e-01 -1.339931339025497437e-01 3.471483662724494934e-02 -1.878499984741210938e-01 -2.513748705387115479e-01 3.487968444824218750e-01 7.038388401269912720e-02 1.972712725400924683e-01
-1.663043797016143799e-01 -1.737995892763137817e-01 2.476663291454315186e-01 2.083361893892288208e-01 2.110581398010253906e-01 -1.549486219882965088e-01 2.687207162380218506e-01 -1.731796711683273315e-01 3.412423431873321533e-01 1.301019042730331421e-01 1.595100015401840210e-01 1.893131881952285767e-01 1.275690644979476929e-01 -1.561614722013473511e-01 7.997553050518035889e-02 1.840627938508987427e-02 1.161922961473464966e-01 -5.120573192834854126e-02 -1.689148098230361938e-01 -7.747529447078704834e-02 2.242118567228317261e-01 -8.533733780495822430e-04 -9.938620030879974365e-02 3.922913372516632080e-01 -1.108040362596511841e-01 -8.241839706897735596e-02 1.157912909984588623e-01 -1.356959044933319092e-01 -8.514722436666488647e-02 -1.268679928034543991e-02 7.653128821402788162e-03 3.186320364475250244e-01
6.095629557967185974e-02 -2.202804535627365112e-01 4.115795493125915527e-01 -9.474691748619079590e-02 1.980923116207122803e-01 -1.372704952955245972e-01 -3.289710357785224915e-02 -1.130006462335586548e-01 5.205985158681869507e-02 2.437133900821208954e-02 2.935224175453186035e-01 1.141668185591697693e-01 5.250976979732513428e-02 1.526871472597122192e-01 1.403314918279647827e-01 -1.973069608211517334e-01 -1.185334101319313049e-01 3.259049728512763977e-02 -2.049849182367324829e-01 6.995033472776412964e-02 -1.961373090744018555e-01 -2.347871810197830200e-01 -1.286076456308364868e-01 3.143719136714935303e-01 3.121767044067382812e-01 1.759684528224170208e-04 -4.466136544942855835e-02 -2.170924246311187744e-01 -1.608217321336269379e-02 -1.114519685506820679e-01 -1.526699066162109375e-01 2.381360083818435669e-01
1.463975012302398682e-01 -2.692040503025054932e-01 2.635195553302764893e-01 7.201717048883438110e-02 -1.761212013661861420e-02 -3.313635289669036865e-01 -3.999304026365280151e-02 8.233732730150222778e-02 -2.156967669725418091e-02 -1.021387204527854919e-01 1.798877120018005371e-01 -1.308755427598953247e-01 1.425952166318893433e-01 -2.570934593677520752e-01 2.357069998979568481e-01 1.007524877786636353e-01 -2.920414805412292480e-01 1.236877217888832092e-01 -1.531310528516769409e-01 1.518886089324951172e-01 6.722097843885421753e-02 -8.999062702059745789e-03 4.809805657714605331e-03 2.146112620830535889e-01 1.523551642894744873e-01 2.257892396301031113e-03 1.502934545278549194e-01 -3.222626745700836182e-01 -9.281109273433685303e-02 8.596643060445785522e-02 5.809108912944793701e-02 3.655516505241394043e-01
1.522538512945175171e-01 -2.651911377906799316e-01 1.131244525313377380e-01 2.312502590939402580e-03 1.445140838623046875e-01 -5.197970196604728699e-02 3.822336718440055847e-02 2.838639318943023682e-01 -1.337452232837677002e-01 7.592298090457916260e-02 2.604374289512634277e-01 -2.140856385231018066e-01 3.752051293849945068e-01 8.101025223731994629e-02 1.174751669168472290e-01 2.801758050918579102e-02 1.483104974031448364e-01 -2.326614223420619965e-02 -1.468648463487625122e-01 1.183231398463249207e-01 5.421776324510574341e-02 -1.646200940012931824e-02 1.767296940088272095e-01 3.198632895946502686e-01 -1.064178496599197388e-01 3.263996914029121399e-02 2.660610079765319824e-01 -7.145465165376663208e-02 -1.151791736483573914e-01 -2.338650636374950409e-03 1.276824325323104858e-01 4.196455180644989014e-01
-2.222658693790435791e-01 -3.409986793994903564e-01 1.695342808961868286e-01 -6.666731834411621094e-02 1.810574531555175781e-01 1.785768419504165649e-01 -1.129721775650978088e-01 -1.092717424035072327e-01 2.402534484863281250e-01 2.277855724096298218e-01 2.287928611040115356e-01 9.330412000417709351e-02 2.214717417955398560e-01 2.288694977760314941e-01 -2.643450349569320679e-02 -1.547079980373382568e-01 -3.023136965930461884e-02 1.910865753889083862e-01 2.886156439781188965e-01 -1.853240467607975006e-02 2.715175971388816833e-02 -4.922806844115257263e-02 1.343405097723007202e-01 5.557773634791374207e-02 -1.296437680721282959e-01 -2.238536439836025238e-02 1.218487545847892761e-01 -1.431124210357666016e-01 -1.698707640171051025e-01 2.527955472469329834e-01 1.267782151699066162e-01 3.289287686347961426e-01
-9.429953247308731079e-02 -2.586575746536254883e-01 3.124702572822570801e-01 3.065588474273681641e-01 2.266891896724700928e-01 -1.316963583230972290e-01 1.878531533293426037e-03 -1.855348497629165649e-01 3.088403642177581787e-01 1.781361401081085205e-01 2.203207463026046753e-01 3.230938687920570374e-02 2.402162849903106689e-01 -2.044017761945724487e-01 3.188686445355415344e-02 4.956997185945510864e-02 1.096054166555404663e-01 7.205273211002349854e-02 -1.859745681285858154e-01 -8.527671545743942261e-02 7.314477860927581787e-02 2.458914415910840034e-03 1.983353495597839355e-02 2.834306657314300537e-01 -6.602416932582855225e-02 -1.097155883908271790e-01 1.274002641439437866e-01 -1.478045135736465454e-01 2.055258490145206451e-02 2.450961172580718994e-01 -8.878204226493835449e-02 2.859626710414886475e-01
-1.969528384506702423e-02 -8.399716019630432129e-02 3.885474801063537598e-01 6.545642763376235962e-02 -1.511241588741540909e-02 -7.040854543447494507e-02 6.260562688112258911e-02 -8.203214965760707855e-03 2.033141404390335083e-01 2.724461853504180908e-01 2.020815014839172363e-01 3.624103069305419922e-01 1.304244101047515869e-01 1.023676320910453796e-01 1.199785023927688599e-01 1.055028140544891357e-01 -5.427162721753120422e-02 -2.774680219590663910e-02 -9.886389225721359253e-02 -1.988833546638488770e-01 -1.330755203962326050e-01 3.617887943983078003e-02 1.386810094118118286e-02 -2.596996165812015533e-02 1.393182277679443359e-01 -2.771959006786346436e-01 1.408176869153976440e-02 -7.936267554759979248e-02 -4.468336403369903564e-01 2.030806988477706909e-01 -1.409245431423187256e-01 2.256964743137359619e-01
1.269438564777374268e-01 -1.784282550215721130e-02 -2.981662191450595856e-02 -3.870311081409454346e-01 -4.405802860856056213e-02 2.693022601306438446e-02 1.661418229341506958e-01 -3.199009597301483154e-01 1.262824088335037231e-01 9.460511058568954468e-02 3.161407411098480225e-01 1.574225425720214844e-01 1.887599080801010132e-01 2.159220576286315918e-01 1.070454791188240051e-01 -1.322053223848342896e-01 -1.513951718807220459e-01 7.434713840484619141e-02 -6.733843684196472168e-02 1.559973955154418945e-01 1.957893073558807373e-01 2.942149043083190918e-01 -1.423818469047546387e-01 1.190708354115486145e-01 -1.208917945623397827e-01 -2.797083742916584015e-02 4.819355905055999756e-02 -1.011271402239799500e-01 -1.937117129564285278e-01 1.265248805284500122e-01 -2.297784537076950073e-01 2.975289821624755859e-01
1.544948071241378784e-01 -3.824693262577056885e-01 1.616870015859603882e-01 -1.135016530752182007e-01 1.068081036210060120e-01 -1.967935264110565186e-01 6.003447342664003372e-03 -4.227497056126594543e-02 1.613110601902008057e-01 -1.322723738849163055e-02 -1.599309593439102173e-02 -3.057721853256225586e-01 3.380180001258850098e-01 1.301636397838592529e-01 5.754503607749938965e-02 1.808287203311920166e-01 -1.973571330308914185e-01 -6.125930324196815491e-02 -1.694987863302230835e-01 5.220819637179374695e-02 9.167727082967758179e-02 -1.808691024780273438e-01 -2.997663617134094238e-02 2.280540615320205688e-01 2.430250346660614014e-01 9.159018285572528839e-03 1.682640910148620605e-01 -1.790954917669296265e-01 -9.970720857381820679e-03 2.269828915596008301e-01 -1.041336432099342346e-01 3.186305463314056396e-01
3.511114716529846191e-01 -5.664167925715446472e-02 2.519654035568237305e-01 -1.671364307403564453e-01 -1.033451557159423828e-01 1.159910708665847778e-01 9.383795782923698425e-03 -1.631002724170684814e-01 1.406151205301284790e-01 2.256097942590713501e-01 8.731509745121002197e-02 -9.038233198225498199e-03 4.420834779739379883e-01 5.543215200304985046e-02 2.533817291259765625e-01 9.236827492713928223e-03 -7.098726928234100342e-02 1.375814527273178101e-01 1.043663453310728073e-02 -1.547314524650573730e-01 1.552785933017730713e-01 -2.903702259063720703e-01 1.414196193218231201e-01 2.675443887710571289e-01 4.014142230153083801e-02 6.865326315164566040e-02 -8.454791456460952759e-02 -1.601993441581726074e-01 -1.621610298752784729e-02 2.435456067323684692e-01 3.530202666297554970e-03 2.081831097602844238e-01
-2.578791975975036621e-01 -1.715877205133438110e-01 2.650376558303833008e-01 -9.539245814085006714e-02 5.731233209371566772e-02 -3.821545466780662537e-02 2.077319324016571045e-01 -1.087492555379867554e-01 3.363939821720123291e-01 1.820779591798782349e-01 4.869864881038665771e-02 3.484223410487174988e-02 2.609682083129882812e-01 9.345945715904235840e-02 2.099365592002868652e-01 -5.328553169965744019e-02 -2.179076895117759705e-02 -9.612822532653808594e-02 -1.509113162755966187e-01 -1.272523552179336548e-01 -4.380313679575920105e-02 -1.432096585631370544e-02 -1.447790022939443588e-02 4.280298054218292236e-01 8.560816943645477295e-02 -3.876971825957298279e-02 7.388786226511001587e-02 -6.976464390754699707e-02 -2.026569843292236328e-02 -3.289717435836791992e-02 -2.945494838058948517e-02 4.853781461715698242e-01
1.384429782629013062e-01 -2.753031849861145020e-01 1.569109857082366943e-01 -3.797528520226478577e-02 7.685440033674240112e-02 -7.133963983505964279e-03 -3.691410720348358154e-01 -2.024432271718978882e-01 2.740148603916168213e-01 2.119248956441879272e-01 8.475264161825180054e-02 1.079820543527603149e-01 1.022231653332710266e-01 5.493577942252159119e-02 -3.516969978809356689e-01 1.668840050697326660e-01 -1.879805512726306915e-02 -5.266927555203437805e-02 -1.103390082716941833e-01 1.881641149520874023e-01 -1.293970346450805664e-01 1.488712131977081299e-01 8.344089239835739136e-02 2.868302464485168457e-01 -7.085658609867095947e-02 -4.914787411689758301e-02 1.458481103181838989e-01 -3.156915903091430664e-01 -1.416314691305160522e-01 2.538676261901855469e-01 -1.134144957177340984e-03 1.407111715525388718e-02
1.728601306676864624e-01 -4.071482121944427490e-01 1.273763328790664673e-01 -2.194567210972309113e-02 1.609857752919197083e-02 -2.728602886199951172e-01 -1.473255455493927002e-01 8.740566670894622803e-02 2.009694427251815796e-01 -7.827120274305343628e-02 1.986542493104934692e-01 -8.073320984840393066e-02 1.947205960750579834e-01 -4.443102329969406128e-02 9.720542281866073608e-02 9.017832577228546143e-02 -2.756498456001281738e-01 -3.138975799083709717e-02 -1.677868813276290894e-01 2.321611195802688599e-01 1.855547875165939331e-01 -2.037437409162521362e-01 1.333748549222946167e-01 8.657310903072357178e-02 1.452414393424987793e-01 -1.587261557579040527e-01 1.914716511964797974e-01 -2.385668456554412842e-01 6.112236902117729187e-02 1.177161112427711487e-01 -6.086975708603858948e-02 3.349793851375579834e-01
7.676053047180175781e-02 -8.226571232080459595e-02 2.125839143991470337e-01 -1.403902657330036163e-02 -1.597433388233184814e-01 -3.021375834941864014e-01 -1.322930902242660522e-01 -2.426168508827686310e-02 -5.828627198934555054e-02 1.068135723471641541e-01 -4.234162718057632446e-02 7.327073067426681519e-02 2.189133912324905396e-01 -9.270647913217544556e-02 1.225730404257774353e-01 3.165862560272216797e-01 -1.923926323652267456e-01 -1.874948441982269287e-01 -1.156269237399101257e-01 3.977636694908142090e-01 1.464858204126358032e-01 1.665737479925155640e-01 -1.312519013881683350e-01 1.263854950666427612e-01 3.129815310239791870e-02 -1.718244403600692749e-01 7.662788778543472290e-02 -2.069036960601806641e-01 -2.417292445898056030e-01 2.488130778074264526e-01 2.689212262630462646e-01 1.237572953104972839e-01
-4.311901330947875977e-02 -1.096771880984306335e-01 2.896712720394134521e-01 1.589832752943038940e-01 -5.250383913516998291e-02 6.790679693222045898e-02 -2.055843733251094818e-02 -1.510570943355560303e-01 1.068318635225296021e-01 3.321459889411926270e-01 -9.957945346832275391e-02 3.688265010714530945e-02 5.952299013733863831e-02 3.429382443428039551e-01 -1.143583953380584717e-01 -2.069796621799468994e-01 -8.183888345956802368e-02 1.034948378801345825e-01 1.838115453720092773e-01 -4.913507029414176941e-02 -1.274233013391494751e-01 2.683412283658981323e-02 2.276975810527801514e-01 3.349684923887252808e-02 1.262424439191818237e-01 -4.756589420139789581e-03 3.684256076812744141e-01 -1.434256732463836670e-01 -1.501515656709671021e-01 2.849085628986358643e-01 -9.354455769062042236e-02 3.577251732349395752e-01
2.096525207161903381e-02 1.048256158828735352e-01 2.522951960563659668e-01 4.027692601084709167e-02 1.378481686115264893e-01 1.102895755320787430e-02 -2.146215140819549561e-01 -3.171008545905351639e-03 1.461754888296127319e-01 -7.219620794057846069e-02 2.426517456769943237e-01 1.080477908253669739e-01 1.710172295570373535e-01 -6.290890276432037354e-02 1.717645972967147827e-01 -4.660782963037490845e-02 4.517069458961486816e-02 -6.561829894781112671e-02 8.863241970539093018e-02 -6.946473568677902222e-02 -4.159595444798469543e-02 1.929375678300857544e-01 -2.828630805015563965e-01 5.102049112319946289e-01 4.861519113183021545e-02 -1.506132334470748901e-01 2.004574537277221680e-01 -3.115181922912597656e-01 -6.231657788157463074e-02 -8.129379898309707642e-02 3.070659637451171875e-01 1.752946823835372925e-01
-3.455611877143383026e-03 -1.250511705875396729e-01 3.247413337230682373e-01 -9.868338704109191895e-02 1.005659848451614380e-01 -2.408248037099838257e-01 -1.002239882946014404e-01 -1.576107144355773926e-01 -1.299341092817485332e-03 1.459437459707260132e-01 5.597494542598724365e-02 7.848347723484039307e-02 1.669252067804336548e-01 -6.739092618227005005e-02 3.442998230457305908e-01 1.123917195945978165e-02 -2.089719623327255249e-01 -1.591428369283676147e-01 -1.744282394647598267e-01 1.466036541387438774e-03 -8.199816197156906128e-02 -1.131060998886823654e-02 2.008384168148040771e-01 4.043969810009002686e-01 2.254657447338104248e-01 -1.981620443984866142e-03 1.188145130872726440e-01 -1.161691546440124512e-01 -2.138966135680675507e-02 -7.189039885997772217e-02 -1.408198624849319458e-01 4.128387570381164551e-01
4.154430627822875977e-01 -2.815646491944789886e-02 3.539867103099822998e-01 6.292974948883056641e-02 1.502795070409774780e-01 4.855277389287948608e-02 7.946151494979858398e-02 -1.235232576727867126e-01 5.064496025443077087e-02 1.947821676731109619e-02 7.144590467214584351e-02 -2.287017703056335449e-01 4.206958711147308350e-01 8.324213325977325439e-03 1.400247663259506226e-01 3.214129433035850525e-02 -1.461434513330459595e-01 3.102979250252246857e-02 6.910584867000579834e-02 2.356311380863189697e-01 -1.128981169313192368e-02 2.431065030395984650e-02 -4.163542762398719788e-02 2.346154153347015381e-01 1.038413867354393005e-01 -1.408160924911499023e-01 3.829310238361358643e-01 1.888284273445606232e-02 -3.966922685503959656e-02 2.514677345752716064e-01 6.679820269346237183e-02 -7.612593472003936768e-02
1.439682096242904663e-01 -1.797747015953063965e-01 1.057541593909263611e-01 -7.622106373310089111e-02 -4.602204635739326477e-02 6.295222789049148560e-02 2.284797653555870056e-02 -1.538401693105697632e-01 2.413297146558761597e-01 -2.689790911972522736e-03 3.307689428329467773e-01 -9.031306020915508270e-03 -1.238394677639007568e-01 1.559390872716903687e-01 5.457081273198127747e-02 1.252705007791519165e-01 5.589136481285095215e-02 -8.936179429292678833e-02 8.522541075944900513e-02 1.177519187331199646e-02 4.247621074318885803e-02 1.684080213308334351e-01 6.205878779292106628e-02 3.525328934192657471e-01 1.348853558301925659e-01 -3.988083004951477051e-01 -9.864291548728942871e-02 -1.533648520708084106e-01 1.793322563171386719e-01 2.635029256343841553e-01 1.618585586547851562e-01 3.981668353080749512e-01
7.568117976188659668e-02 5.546734109520912170e-02 -1.263038814067840576e-01 -5.879543721675872803e-02 1.633518934249877930e-01 -3.042690753936767578e-01 8.973810821771621704e-02 -9.933309257030487061e-02 2.461213320493698120e-01 1.443540453910827637e-01 3.274888396263122559e-01 1.646402031183242798e-01 4.197552502155303955e-01 3.080884516239166260e-01 -2.507432363927364349e-02 1.360684516839683056e-03 2.988650202751159668e-01 -3.851754218339920044e-02 -4.149802844040095806e-04 1.679084599018096924e-01 -9.420455247163772583e-02 -4.554711654782295227e-02 -3.439569473266601562e-02 3.335939645767211914e-01 2.591148950159549713e-02 1.021698862314224243e-01 3.996140882372856140e-02 -9.865369647741317749e-02 -1.360509917140007019e-02 2.516499757766723633e-01 1.231927946209907532e-01 5.955512076616287231e-02
-4.105983674526214600e-02 -2.912113070487976074e-01 1.855062395334243774e-01 -1.388520002365112305e-01 2.404967136681079865e-02 1.850401014089584351e-01 1.887690573930740356e-01 -1.848195493221282959e-01 2.363996356725692749e-01 -1.339733571512624621e-04 1.182052940130233765e-01 -2.400836646556854248e-01 9.680497646331787109e-02 8.613841235637664795e-02 2.189268022775650024e-01 1.209335476160049438e-01 -2.231775522232055664e-01 -1.389087438583374023e-01 -2.664471268653869629e-01 1.545457988977432251e-01 4.178537055850028992e-02 -1.314826123416423798e-02 -1.489225775003433228e-01 4.059692323207855225e-01 -1.338266730308532715e-01 1.984698772430419922e-01 2.220104187726974487e-01 -2.012806683778762817e-01 2.598015358671545982e-03 1.448792964220046997e-01 -7.934043556451797485e-02 1.451919078826904297e-01
2.965706586837768555e-01 -2.850568592548370361e-01 1.873686611652374268e-01 3.896511793136596680e-01 1.612744778394699097e-01 8.011501282453536987e-02 -1.154263839125633240e-01 -1.488768905401229858e-01 2.097976505756378174e-01 4.754927381873130798e-02 -5.174670740962028503e-02 -1.579917818307876587e-01 -5.810853466391563416e-02 -3.145325928926467896e-02 1.813384294509887695e-01 1.616525352001190186e-01 -2.494972497224807739e-01 1.949348896741867065e-01 1.792894601821899414e-01 3.049356341361999512e-01 1.790915578603744507e-01 1.490553468465805054e-01 9.657108783721923828e-02 1.916826665401458740e-01 -1.414565928280353546e-02 3.841912746429443359e-02 9.406451135873794556e-03 -1.529199928045272827e-01 2.804456092417240143e-02 1.637478917837142944e-02 1.217237673699855804e-02 2.941959500312805176e-01
3.578002154827117920e-01 -1.446774750947952271e-01 1.965743452310562134e-01 8.115452527999877930e-02 6.395604461431503296e-02 -2.961280345916748047e-01 2.159030288457870483e-01 2.402757760137319565e-03 4.086302593350410461e-02 -3.177497535943984985e-02 1.477189958095550537e-01 -1.961059123277664185e-01 3.115257024765014648e-01 1.911408007144927979e-01 4.380980506539344788e-02 -3.963766153901815414e-03 -4.664037004113197327e-02 2.760740555822849274e-02 6.074799597263336182e-02 9.654894471168518066e-02 5.639216303825378418e-02 -1.377578079700469971e-01 -1.208644583821296692e-01 1.127254664897918701e-01 2.546162605285644531e-01 2.614900171756744385e-01 1.444138437509536743e-01 3.445354849100112915e-02 -5.026520788669586182e-02 3.206350505352020264e-01 -8.530340343713760376e-02 3.683216869831085205e-01
2.328420877456665039e-01 -1.922670006752014160e-01 3.100850582122802734e-01 -7.515268027782440186e-02 8.161815255880355835e-02 -1.451638787984848022e-01 7.719797641038894653e-02 -2.592482566833496094e-01 6.628923118114471436e-02 9.798074513673782349e-02 1.394483000040054321e-01 1.609539091587066650e-01 2.431534044444561005e-02 1.520793288946151733e-01 2.594095468521118164e-01 -1.590558588504791260e-01 1.418884992599487305e-01 2.493127807974815369e-02 1.926690340042114258e-01 4.890598952770233154e-01 1.143945902585983276e-01 -1.090373322367668152e-01 2.400488704442977905e-01 1.531338989734649658e-01 -1.130202263593673706e-01 -6.361753214150667191e-03 -1.467927545309066772e-01 -8.004207909107208252e-02 -5.646120756864547729e-02 -8.256848901510238647e-02 5.049886927008628845e-02 2.720810472965240479e-01
2.485643774271011353e-01 -1.918526142835617065e-01 -9.839847683906555176e-02 3.757984191179275513e-02 1.356602311134338379e-01 -2.601975500583648682e-01 2.438108995556831360e-02 1.752348244190216064e-01 -5.816878750920295715e-02 1.452473923563957214e-02 2.307031750679016113e-01 -1.776492446660995483e-01 2.139064371585845947e-01 1.127303242683410645e-01 1.240378096699714661e-01 -1.250371187925338745e-01 1.267246454954147339e-01 8.345189690589904785e-02 -9.479255974292755127e-02 4.905553907155990601e-02 5.813490226864814758e-02 -7.388573139905929565e-03 2.345473766326904297e-01 3.031200170516967773e-01 -4.850835353136062622e-02 5.160368233919143677e-02 2.236945778131484985e-01 -3.067044019699096680e-01 -9.740027040243148804e-02 -2.857707254588603973e-02 2.488393522799015045e-02 5.002547502517700195e-01
-1.068070763722062111e-03 -1.091078519821166992e-01 4.624811112880706787e-01 -2.841002307832241058e-02 8.440323173999786377e-02 -2.009540945291519165e-01 -3.957112133502960205e-02 -1.596879959106445312e-02 3.605786710977554321e-02 -4.483790323138237000e-02 1.012689843773841858e-01 2.030202448368072510e-01 3.509407117962837219e-02 1.021850183606147766e-01 1.779730618000030518e-01 -8.885672688484191895e-02 -1.432128399610519409e-01 -1.733160614967346191e-01 -3.019386231899261475e-01 -7.156963460147380829e-03 -2.045757025480270386e-01 -1.862830221652984619e-01 -5.987910181283950806e-02 3.271193802356719971e-01 2.574834823608398438e-01 4.096928611397743225e-02 1.307044923305511475e-01 -2.250349372625350952e-01 -1.951862573623657227e-01 -1.380796432495117188e-01 -6.371585652232170105e-03 3.102068305015563965e-01
1.107882186770439148e-01 1.111613120883703232e-03 1.736787706613540649e-01 -8.454322814941406250e-02 2.212227694690227509e-02 -1.884481161832809448e-01 -1.636527329683303833e-01 -1.586089879274368286e-01 1.970747858285903931e-01 -1.648378907702863216e-03 -9.908118844032287598e-02 -5.882207304239273071e-02 -6.888588517904281616e-02 -3.110919205937534571e-04 5.604592338204383850e-02 1.910481005907058716e-01 9.698642045259475708e-02 -2.132258862257003784e-01 1.392230242490768433e-01 1.454029139131307602e-02 6.453397125005722046e-02 -1.742291264235973358e-02 -1.428170800209045410e-01 2.119000256061553955e-01 1.965808868408203125e-01 1.731071621179580688e-01 1.954216361045837402e-01 -4.629170894622802734e-01 -3.739949464797973633e-01 1.984268277883529663e-01 2.504122853279113770e-01 2.422626763582229614e-01
1.818218082189559937e-01 -3.225783631205558777e-02 1.384074091911315918e-01 2.437667455524206161e-03 -1.376703530550003052e-01 -1.254921108484268188e-01 -8.987431228160858154e-02 -4.159056022763252258e-02 -4.292524885386228561e-03 3.068350851535797119e-01 3.357853591442108154e-01 1.645720154047012329e-01 -4.495369270443916321e-02 3.369343280792236328e-02 2.791402162984013557e-03 2.850029850378632545e-04 -1.694464311003684998e-02 -1.810258328914642334e-01 1.759587973356246948e-01 1.943351477384567261e-01 2.050377428531646729e-01 -1.649913787841796875e-01 4.319361969828605652e-02 6.242366507649421692e-02 -7.940953969955444336e-02 3.494082689285278320e-01 3.252413868904113770e-01 -1.984398663043975830e-01 -3.083981275558471680e-01 1.864143908023834229e-01 2.461533844470977783e-01 1.557226777076721191e-01
2.136968076229095459e-01 -2.344701141119003296e-01 4.693297743797302246e-01 -1.375620961189270020e-01 8.097099489532411098e-04 1.752981394529342651e-01 -8.303815498948097229e-03 3.492805361747741699e-02 4.840975254774093628e-02 -1.178034581243991852e-02 3.357057273387908936e-01 2.428637146949768066e-01 -4.668883606791496277e-02 1.146047711372375488e-01 2.718580365180969238e-01 -1.971496641635894775e-01 5.392370000481605530e-02 1.707425564527511597e-01 5.062030628323554993e-02 9.173490107059478760e-02 4.352360218763351440e-02 1.261033862829208374e-01 -9.456051141023635864e-02 1.213240399956703186e-01 1.767070591449737549e-01 3.240050673484802246e-01 1.814960241317749023e-01 -1.185731291770935059e-01 -9.647177904844284058e-02 -6.038621813058853149e-02 -7.272881269454956055e-02 1.998708993196487427e-01
-2.128380984067916870e-01 -2.763549089431762695e-01 2.926573157310485840e-01 -1.631983965635299683e-01 1.036661304533481598e-02 3.241405487060546875e-01 -5.421727523207664490e-02 -2.138669192790985107e-01 -1.358052194118499756e-01 2.444733679294586182e-01 1.100049093365669250e-01 2.522830367088317871e-01 7.436099648475646973e-02 2.419119775295257568e-01 3.266067430377006531e-02 1.619875244796276093e-02 -7.981863617897033691e-02 4.762233048677444458e-02 -6.930577009916305542e-02 4.766162857413291931e-02 -8.265308290719985962e-02 -5.892007797956466675e-02 -5.964697897434234619e-02 2.557578980922698975e-01 -1.572636887431144714e-02 -3.884972259402275085e-02 6.077511608600616455e-02 -4.905905574560165405e-02 -3.597093820571899414e-01 2.848014235496520996e-01 -5.140464752912521362e-02 2.772466540336608887e-01
2.796766757965087891e-01 -1.539756506681442261e-01 2.338719367980957031e-01 -1.248193159699440002e-01 -1.879912316799163818e-01 1.478288620710372925e-01 -1.404954046010971069e-01 5.701646581292152405e-02 4.074049368500709534e-02 2.406936436891555786e-01 3.311235010623931885e-01 2.001458108425140381e-01 1.980341523885726929e-01 -8.869269862771034241e-03 3.600483834743499756e-01 2.171315066516399384e-02 2.992051653563976288e-02 -8.493963629007339478e-02 1.358314305543899536e-01 6.597702950239181519e-02 -2.430840954184532166e-02 2.223014235496520996e-01 4.891370609402656555e-02 4.752560704946517944e-02 2.329525202512741089e-01 3.430886268615722656e-01 1.576834619045257568e-01 3.036917187273502350e-02 -4.559390991926193237e-02 -1.652382686734199524e-02 -3.972069174051284790e-02 2.857447862625122070e-01
1.250626295804977417e-01 -1.233025789260864258e-01 2.643631398677825928e-01 4.023845121264457703e-02 1.612823456525802612e-01 9.592274576425552368e-02 1.278080344200134277e-01 -3.184964060783386230e-01 -5.287450551986694336e-02 6.168585736304521561e-03 6.389786303043365479e-02 -2.029095292091369629e-01 3.230333328247070312e-01 1.181059032678604126e-01 2.902640998363494873e-01 5.644598975777626038e-02 2.853372134268283844e-03 5.831611901521682739e-02 -2.579321563243865967e-01 1.235311478376388550e-01 4.679614678025245667e-02 -9.438968449831008911e-02 1.142260804772377014e-01 2.009088546037673950e-01 9.909205883741378784e-02 -2.407615184783935547e-01 7.889579236507415771e-02 -3.287617266178131104e-01 -1.158150956034660339e-01 -8.766378462314605713e-02 2.626567780971527100e-01 2.625701129436492920e-01
-7.019073516130447388e-02 -7.485968619585037231e-02 2.346013337373733521e-01 -5.407568998634815216e-03 3.517007529735565186e-01 -2.041246443986892700e-01 2.589509822428226471e-02 -2.449364960193634033e-01 5.208034440875053406e-02 -7.958643883466720581e-02 2.146810442209243774e-01 -1.071724668145179749e-01 -3.184419870376586914e-02 -1.179957389831542969e-02 1.211949139833450317e-01 1.227309927344322205e-02 -4.292326420545578003e-02 -1.028192937374114990e-01 2.046795040369033813e-01 -3.719712793827056885e-02 -1.421023905277252197e-01 5.841281265020370483e-03 -2.137687653303146362e-01 4.425838291645050049e-01 -9.540023654699325562e-02 1.894439198076725006e-02 4.677706747315824032e-04 -2.807570993900299072e-01 -2.077045887708663940e-01 2.487979084253311157e-01 3.191745877265930176e-01 1.143233850598335266e-01
-6.309670954942703247e-02 -4.846304357051849365e-01 5.567605607211589813e-03 5.518110841512680054e-02 1.016120165586471558e-01 -2.113669812679290771e-01 -3.421917855739593506e-01 -3.735050559043884277e-02 3.273180127143859863e-01 1.757359653711318970e-01 -1.215160489082336426e-01 1.812895238399505615e-01 2.144570350646972656e-01 1.256432384252548218e-01 -7.316472381353378296e-02 2.264260202646255493e-01 -1.752874627709388733e-02 -3.635944053530693054e-02 -1.878513023257255554e-02 1.907712668180465698e-01 1.155435517430305481e-01 1.458197087049484253e-01 1.099014803767204285e-01 2.475441545248031616e-01 -3.638221649453043938e-03 -8.666250854730606079e-02 -1.513558477163314819e-01 -2.138396650552749634e-01 -1.168497949838638306e-01 -5.240333452820777893e-02 -1.903692958876490593e-03 2.040188461542129517e-01
8.704599924385547638e-03 -2.276412993669509888e-01 -1.640301048755645752e-01 -8.218099921941757202e-02 -1.424899697303771973e-01 1.716220080852508545e-01 -1.666534990072250366e-01 -2.903780527412891388e-02 2.244838923215866089e-01 -3.275708854198455811e-02 1.116062328219413757e-01 2.839334607124328613e-01 1.466779410839080811e-01 1.539580971002578735e-01 2.246922105550765991e-01 6.579495966434478760e-02 4.642230644822120667e-02 -1.862858771346509457e-03 1.558228284120559692e-01 2.775301933288574219e-01 7.716027647256851196e-02 2.973123788833618164e-01 4.298973828554153442e-02 4.795605540275573730e-01 -1.448510736227035522e-01 -1.960158348083496094e-02 2.506975829601287842e-01 -2.437112480401992798e-01 -9.499142318964004517e-02 -1.479854993522167206e-02 -8.531320840120315552e-03 9.452091902494430542e-02
2.619820088148117065e-02 -1.353771537542343140e-01 3.009064197540283203e-01 2.019888460636138916e-01 2.753232717514038086e-01 -1.609587855637073517e-02 7.368407398462295532e-02 -1.952417045831680298e-01 1.827438473701477051e-01 -2.653842978179454803e-02 1.933503299951553345e-01 -4.846452735364437103e-03 2.709424309432506561e-02 -2.539080977439880371e-01 1.020702794194221497e-01 1.031220704317092896e-01 8.172104507684707642e-02 1.939735002815723419e-02 -3.492670655250549316e-01 -1.304377168416976929e-01 1.287305355072021484e-01 1.526495441794395447e-02 -1.291403174400329590e-01 3.305401802062988281e-01 -1.139302924275398254e-01 -4.707249999046325684e-02 5.816186591982841492e-02 -2.071781456470489502e-01 -1.422890126705169678e-01 1.915023028850555420e-01 -9.716923814266920090e-04 4.062662720680236816e-01
8.511824160814285278e-02 -3.759444952011108398e-01 -2.578116767108440399e-02 -1.519240438938140869e-01 1.013870835304260254e-01 7.655324041843414307e-02 5.022302642464637756e-02 -3.828305751085281372e-02 -1.112271472811698914e-01 1.726433038711547852e-01 3.634735569357872009e-02 -9.821966290473937988e-02 -3.189127519726753235e-02 -8.601884357631206512e-03 9.593266993761062622e-03 1.385056078433990479e-01 -9.946262091398239136e-02 -2.414380200207233429e-03 -1.327918022871017456e-01 1.279732584953308105e-01 2.275105863809585571e-01 1.443746984004974365e-01 -8.767426759004592896e-02 1.183492615818977356e-01 -9.208190441131591797e-02 -6.501375883817672729e-02 2.063701599836349487e-01 -4.272402226924896240e-01 -3.267530798912048340e-01 4.790974259376525879e-01 1.464766412973403931e-01 1.552898809313774109e-02
5.496472492814064026e-02 -1.943903863430023193e-01 -1.059847101569175720e-01 -7.064681500196456909e-02 2.150521576404571533e-01 1.307940925471484661e-03 1.744404733180999756e-01 -1.477645896375179291e-02 4.121335968375205994e-02 -4.852879326790571213e-03 -4.428227990865707397e-02 1.355498880147933960e-01 1.520959883928298950e-01 4.896475002169609070e-02 3.087790608406066895e-01 7.321857661008834839e-02 2.282133102416992188e-01 -3.060113787651062012e-01 2.841666340827941895e-01 -1.310068815946578979e-01 -2.934309281408786774e-02 7.588527165353298187e-03 1.054280549287796021e-01 4.439151883125305176e-01 6.477871537208557129e-02 1.052685379981994629e-01 4.652869887650012970e-03 -3.495384454727172852e-01 -1.595024615526199341e-01 2.492270916700363159e-01 7.447179406881332397e-03 1.998958736658096313e-01
3.934659361839294434e-01 -2.029847651720046997e-01 9.810868650674819946e-02 1.257773041725158691e-01 1.223992481827735901e-01 -2.095222771167755127e-01 3.280562162399291992e-01 1.508755832910537720e-01 2.033113092184066772e-01 6.747440248727798462e-02 8.232517540454864502e-02 -2.332438379526138306e-01 2.236919552087783813e-01 1.590861529111862183e-01 -8.217699825763702393e-02 -4.949961602687835693e-02 -5.865918099880218506e-02 -1.220876500010490417e-01 -1.911911517381668091e-01 1.606946736574172974e-01 1.314265429973602295e-01 -1.243765503168106079e-01 -1.930367499589920044e-01 1.382901519536972046e-01 1.993213146924972534e-01 -4.496376216411590576e-02 8.177190274000167847e-02 -7.027554512023925781e-02 -1.393500268459320068e-01 1.792920976877212524e-01 2.376979961991310120e-02 3.497070074081420898e-01
-1.083998084068298340e-01 2.402472868561744690e-02 2.127182483673095703e-01 2.030914872884750366e-01 -1.313966065645217896e-01 -3.516939701512455940e-03 -3.079905360937118530e-02 1.408090293407440186e-01 1.147493496537208557e-01 1.368075013160705566e-01 2.536806166172027588e-01 3.051410056650638580e-02 1.462916731834411621e-01 3.150006830692291260e-01 6.839356850832700729e-03 -2.520129680633544922e-01 1.807813718914985657e-02 -1.111055836081504822e-01 -1.730155572295188904e-02 -3.575743758119642735e-04 -5.925954133272171021e-02 -9.301158785820007324e-02 -2.794996649026870728e-02 3.157795071601867676e-01 -9.986276924610137939e-02 -1.274257153272628784e-02 3.467395901679992676e-02 -1.165979057550430298e-01 -5.970721244812011719e-01 1.120166480541229248e-01 1.759894937276840210e-01 1.766135543584823608e-01
-1.800769567489624023e-01 -1.382063925266265869e-01 3.252341151237487793e-01 2.055844068527221680e-01 6.686089187860488892e-02 -8.555955439805984497e-02 1.075994893908500671e-01 -2.840985953807830811e-01 2.448969632387161255e-01 1.391374915838241577e-01 2.266248762607574463e-01 1.920383051037788391e-02 9.045248478651046753e-02 -1.773504167795181274e-01 2.153837829828262329e-01 1.479692906141281128e-01 1.536692976951599121e-01 -5.677902698516845703e-02 -1.857421547174453735e-01 -7.992970943450927734e-02 5.969493091106414795e-02 -4.706301167607307434e-02 -1.305363625288009644e-01 3.037098646163940430e-01 -1.318721324205398560e-01 -3.910487517714500427e-02 1.848918795585632324e-01 -2.233312875032424927e-01 -1.449352949857711792e-01 1.774871051311492920e-01 -1.383857876062393188e-01 3.161371946334838867e-01
2.898955047130584717e-01 -1.208400577306747437e-01 2.135938405990600586e-01 -3.569374233484268188e-02 1.289817392826080322e-01 -8.360301703214645386e-02 -1.174966320395469666e-01 7.268720865249633789e-02 -3.769342601299285889e-02 1.983090862631797791e-02 2.658831775188446045e-01 -1.088171005249023438e-01 1.734669655561447144e-01 2.469689846038818359e-01 -4.489119723439216614e-02 -2.283609658479690552e-02 -4.376352950930595398e-02 8.810599148273468018e-02 -2.838207185268402100e-01 -4.499176517128944397e-03 -8.200056850910186768e-03 7.604134082794189453e-02 2.611594200134277344e-01 9.721645712852478027e-02 5.548448488116264343e-02 5.989573523402214050e-02 3.556196689605712891e-01 -1.443077027797698975e-01 -4.292490184307098389e-01 -1.898434758186340332e-01 5.208597704768180847e-02 2.881935834884643555e-01
1.783311069011688232e-01 -3.407196104526519775e-01 2.198146581649780273e-01 -1.642452902160584927e-03 -8.992391824722290039e-02 2.389871031045913696e-01 7.505421340465545654e-02 -2.221181094646453857e-01 1.972379088401794434e-01 -6.118444725871086121e-02 8.391702175140380859e-02 1.971797645092010498e-01 9.977249801158905029e-02 5.697649717330932617e-02 2.726252973079681396e-01 -5.909964442253112793e-02 8.875853568315505981e-02 1.434228569269180298e-01 1.005794033408164978e-01 -4.546889662742614746e-02 1.455601751804351807e-01 3.661061227321624756e-01 1.855371519923210144e-02 1.845466643571853638e-01 -1.333011407405138016e-02 -1.062078624963760376e-01 3.920994102954864502e-01 -2.102635055780410767e-01 -1.872739493846893311e-01 -1.308866292238235474e-01 1.077680438756942749e-01 2.339897118508815765e-02
6.097517535090446472e-02 -2.404860109090805054e-01 1.412911862134933472e-01 -9.758744388818740845e-02 -1.222701221704483032e-01 -1.400929540395736694e-01 7.394242286682128906e-02 -4.613653942942619324e-02 2.632545232772827148e-01 3.348569944500923157e-02 -1.608266383409500122e-01 1.136531382799148560e-01 1.111888140439987183e-01 -7.052912563085556030e-02 7.199183851480484009e-02 -1.290496438741683960e-01 1.357715278863906860e-01 1.441513597965240479e-01 -1.073902323842048645e-01 1.501690894365310669e-01 2.819236740469932556e-02 2.854278087615966797e-01 -8.821401000022888184e-02 3.815443217754364014e-01 7.059764117002487183e-02 -1.913157254457473755e-01 -4.869292303919792175e-02 -2.292123138904571533e-01 -1.748423725366592407e-01 2.203509658575057983e-01 -3.284897804260253906e-01 3.549171090126037598e-01
4.082781448960304260e-02 -6.738360971212387085e-02 2.857984006404876709e-01 -2.414579689502716064e-01 7.629900425672531128e-02 -1.595560461282730103e-02 4.582361131906509399e-02 -2.455785572528839111e-01 6.211576238274574280e-02 3.098624646663665771e-01 -2.053007930517196655e-01 8.622084558010101318e-02 3.614462316036224365e-01 7.213857769966125488e-02 9.152092039585113525e-02 -1.288219690322875977e-01 -2.383359707891941071e-02 1.542921364307403564e-01 -1.475768387317657471e-01 1.024905815720558167e-01 -1.744761168956756592e-01 1.570874452590942383e-01 4.525414854288101196e-02 1.032089293003082275e-01 2.778918147087097168e-01 2.927487194538116455e-01 -8.123873732984066010e-03 -2.695125043392181396e-01 1.204390600323677063e-01 6.100321933627128601e-02 6.098148971796035767e-02 3.049605488777160645e-01
6.328596174716949463e-02 -1.377618014812469482e-01 2.356288731098175049e-01 1.472929269075393677e-01 2.734550535678863525e-01 1.494240462779998779e-01 -7.476504147052764893e-02 2.503640949726104736e-02 6.667537963949143887e-04 3.268644213676452637e-01 7.065868377685546875e-02 1.779660731554031372e-01 -1.667782813310623169e-01 3.468642830848693848e-01 2.100542783737182617e-01 -2.389881387352943420e-02 -2.362017929553985596e-01 -1.907586753368377686e-01 -3.266126289963722229e-02 6.069477647542953491e-02 9.537764638662338257e-02 5.066997930407524109e-02 1.841195821762084961e-01 1.898430436849594116e-01 9.067855775356292725e-02 -1.423362642526626587e-02 7.359156757593154907e-02 -1.030671596527099609e-01 -4.154664576053619385e-01 2.319936752319335938e-01 3.945233300328254700e-03 1.752175837755203247e-01
-9.888921678066253662e-02 1.495223939418792725e-01 1.282880753278732300e-01 2.987118251621723175e-02 1.776101589202880859e-01 -4.943037405610084534e-02 -1.024939492344856262e-01 9.548150748014450073e-02 -1.451976895332336426e-01 1.525988876819610596e-01 1.340814828872680664e-01 2.303818762302398682e-01 1.362326294183731079e-01 -6.627666950225830078e-02 -1.199659854173660278e-01 3.135140519589185715e-03 4.939295351505279541e-02 1.592899858951568604e-01 8.268445963039994240e-04 3.315542936325073242e-01 1.348750442266464233e-01 -9.507557004690170288e-02 -1.616771332919597626e-02 5.379224419593811035e-01 2.849268913269042969e-01 1.111983656883239746e-01 8.736526221036911011e-02 7.864256948232650757e-02 -1.532463878393173218e-01 6.609989795833826065e-03 1.452102363109588623e-01 3.708811700344085693e-01
3.851056098937988281e-01 -2.628899514675140381e-01 2.215178757905960083e-01 1.707394234836101532e-02 -4.833408445119857788e-02 7.132675498723983765e-02 -4.156339913606643677e-02 -1.238562837243080139e-01 4.599818289279937744e-01 2.150638252496719360e-01 1.784119457006454468e-01 -6.637559831142425537e-02 -6.776747852563858032e-02 2.290735207498073578e-02 8.100125193595886230e-02 1.065449714660644531e-01 -1.401049643754959106e-01 1.205115616321563721e-01 2.074918150901794434e-01 3.516114503145217896e-02 -1.153972670435905457e-01 1.102182641625404358e-01 -2.140226960182189941e-01 1.245884373784065247e-01 -7.175430655479431152e-03 5.767324194312095642e-02 -9.271105378866195679e-02 -2.637076377868652344e-01 8.092462271451950073e-02 -1.664937734603881836e-01 1.820708513259887695e-01 2.783148288726806641e-01
-1.427563838660717010e-02 -1.594662815332412720e-01 2.357084900140762329e-01 -3.653911501169204712e-02 3.633936867117881775e-02 -1.746132411062717438e-02 2.260746359825134277e-01 -9.823304414749145508e-02 -2.526634931564331055e-01 1.805495321750640869e-01 -4.443692788481712341e-02 -8.828584104776382446e-02 2.950112894177436829e-02 -1.241816654801368713e-01 2.457973510026931763e-01 1.102819591760635376e-01 -3.354962468147277832e-01 -2.196459099650382996e-02 -2.960391640663146973e-01 2.192687988281250000e-01 -1.847506128251552582e-02 1.115673035383224487e-02 6.169229000806808472e-02 2.278801500797271729e-01 -2.112198993563652039e-02 -2.241117134690284729e-02 5.406684428453445435e-02 -3.393341004848480225e-01 -2.601976394653320312e-01 2.903147339820861816e-01 2.060675323009490967e-01 2.039230465888977051e-01
1.767368316650390625e-01 -1.711944490671157837e-01 2.942995727062225342e-01 -5.156030505895614624e-02 5.058585852384567261e-02 -2.608583569526672363e-01 -1.110776215791702271e-01 1.754015497863292694e-02 -9.205023944377899170e-02 -1.695397309958934784e-02 1.446159332990646362e-01 6.030469201505184174e-03 3.258963227272033691e-01 -2.243256270885467529e-01 1.965264379978179932e-01 2.093748562037944794e-02 -1.214412003755569458e-01 7.171533256769180298e-02 -2.010684460401535034e-01 9.698668122291564941e-02 -1.284539997577667236e-01 -1.933078840374946594e-02 1.019655838608741760e-01 1.631392091512680054e-01 2.523034997284412384e-02 1.802917942404747009e-02 3.616347014904022217e-01 -2.279238104820251465e-01 9.512840211391448975e-02 7.913503050804138184e-02 -4.933249577879905701e-02 4.653861820697784424e-01
4.041991010308265686e-02 -1.709146648645401001e-01 2.925214171409606934e-01 2.521543800830841064e-01 2.196751087903976440e-01 9.090360999107360840e-02 -7.242146879434585571e-02 2.423410490155220032e-02 5.722547695040702820e-02 2.171825617551803589e-01 2.054489254951477051e-01 1.195032298564910889e-01 -8.171013742685317993e-02 3.326864242553710938e-01 2.600891292095184326e-01 -4.293923079967498779e-02 -8.359965682029724121e-02 -2.286745458841323853e-01 -8.092305809259414673e-02 -2.452793763950467110e-03 2.789861857891082764e-01 8.402063697576522827e-02 1.477337330579757690e-01 2.220948785543441772e-01 7.774559408426284790e-02 -1.025500223040580750e-01 4.834249243140220642e-02 1.990200253203511238e-03 -4.001554548740386963e-01 1.634244769811630249e-01 1.496912688016891479e-01 1.176867038011550903e-01
1.220518164336681366e-02 -1.353613287210464478e-01 2.514818906784057617e-01 -1.418548673391342163e-01 1.470320224761962891e-01 -2.961440710350871086e-03 2.343184500932693481e-01 -1.963380128145217896e-01 9.691049903631210327e-02 1.938822716474533081e-01 2.383698523044586182e-01 2.013686001300811768e-01 1.155954897403717041e-01 -3.984527662396430969e-02 1.188099607825279236e-01 5.041902139782905579e-02 -8.664350211620330811e-02 -1.384755074977874756e-01 -3.619175776839256287e-02 -1.030291244387626648e-01 -1.054984852671623230e-01 1.206621229648590088e-01 1.585531383752822876e-01 4.182262718677520752e-01 3.163344785571098328e-02 -1.066239029169082642e-01 1.130807921290397644e-01 -1.963038742542266846e-01 -2.622117102146148682e-01 3.310879170894622803e-01 -3.115609586238861084e-01 6.030770391225814819e-02
3.366799056529998779e-01 -2.722139060497283936e-01 -1.580486260354518890e-02 -9.902792423963546753e-02 7.628247141838073730e-02 -2.050976753234863281e-01 4.041765257716178894e-02 -3.984207287430763245e-02 -1.066990382969379425e-02 2.437717318534851074e-01 2.148149907588958740e-01 2.118492722511291504e-01 7.722138613462448120e-02 9.911033324897289276e-03 -6.442534923553466797e-02 -1.545384824275970459e-01 2.107175439596176147e-01 5.924889817833900452e-03 1.493036597967147827e-01 8.666437864303588867e-02 -2.358465641736984253e-01 7.818854413926601410e-03 1.624051779508590698e-01 2.744686603546142578e-01 8.260212093591690063e-02 2.353122234344482422e-01 5.220587179064750671e-02 -7.336378097534179688e-02 -2.577315270900726318e-02 2.174385935068130493e-01 4.573064744472503662e-01 8.785414695739746094e-02
9.300376474857330322e-02 2.303018979728221893e-02 1.902689486742019653e-01 5.082426220178604126e-02 1.747991144657135010e-01 -1.349735110998153687e-01 -9.155727922916412354e-02 -2.256692759692668915e-02 1.370683908462524414e-01 -9.624408930540084839e-02 2.023603767156600952e-01 -1.321473997086286545e-02 1.982226520776748657e-01 -7.859966158866882324e-02 1.879109591245651245e-01 -2.721857428550720215e-01 -4.743768274784088135e-02 4.815121646970510483e-03 1.591862738132476807e-01 1.592751145362854004e-01 -1.655939072370529175e-01 -8.581775426864624023e-02 -1.306242048740386963e-01 5.125414729118347168e-01 1.494568884372711182e-01 -1.223996728658676147e-01 3.457086682319641113e-01 -1.084139943122863770e-01 9.181197732686996460e-02 5.766945891082286835e-03 1.819697916507720947e-01 3.043626248836517334e-01
1.586599797010421753e-01 -2.954415082931518555e-01 3.368555903434753418e-01 1.825973242521286011e-01 1.580515801906585693e-01 -9.921449422836303711e-02 -1.289104819297790527e-01 2.051475644111633301e-02 9.670815616846084595e-02 1.818391680717468262e-01 2.577973604202270508e-01 -1.089337840676307678e-01 2.216387167572975159e-02 -1.781826317310333252e-01 2.946023046970367432e-01 1.527385264635086060e-01 3.563608229160308838e-02 1.027669310569763184e-01 -1.778344959020614624e-01 -1.043781042098999023e-01 9.535516053438186646e-02 2.383067905902862549e-01 -3.327335044741630554e-02 2.051405608654022217e-01 1.610556989908218384e-01 -5.788537487387657166e-02 -1.767340861260890961e-02 -2.881583869457244873e-01 1.426819246262311935e-02 -2.608746662735939026e-02 -2.787711620330810547e-01 2.666524648666381836e-01
-2.138506807386875153e-02 -9.089023619890213013e-02 1.152945309877395630e-01 -5.493741855025291443e-02 1.963676214218139648e-01 -1.807374358177185059e-01 -1.029041036963462830e-01 3.210020437836647034e-02 2.684343606233596802e-02 2.809591889381408691e-01 2.895954251289367676e-01 2.393602579832077026e-01 4.093343019485473633e-02 1.519182771444320679e-01 -2.287363260984420776e-02 -5.250259488821029663e-02 7.891622930765151978e-02 9.881784021854400635e-02 1.683907359838485718e-01 1.022112146019935608e-01 -3.522600233554840088e-01 -9.700592607259750366e-02 -2.848217487335205078e-01 2.728585302829742432e-01 -4.532853513956069946e-02 -5.327266454696655273e-02 5.469517409801483154e-02 -2.921375036239624023e-01 -3.209697902202606201e-01 2.772588133811950684e-01 1.126967668533325195e-01 1.165412366390228271e-01
1.380761563777923584e-01 -9.735266119241714478e-02 -5.584594607353210449e-02 8.304180204868316650e-02 -1.070990413427352905e-01 -2.858375310897827148e-01 -1.724610477685928345e-01 -1.154046431183815002e-01 3.123475909233093262e-01 1.030535474419593811e-01 -6.595315039157867432e-02 4.800242781639099121e-01 -4.083918407559394836e-02 2.820067703723907471e-01 2.968605160713195801e-01 -4.624364525079727173e-02 -4.512996599078178406e-02 1.083194315433502197e-01 -1.481903493404388428e-01 9.500660747289657593e-02 -6.012361124157905579e-02 -2.160810679197311401e-02 5.591112002730369568e-02 2.454774528741836548e-01 9.791932255029678345e-02 1.736313402652740479e-01 1.415987908840179443e-01 -1.021109819412231445e-01 -1.205523312091827393e-01 1.379799190908670425e-02 2.550604641437530518e-01 2.204055935144424438e-01
-1.862431019544601440e-01 -3.064666688442230225e-01 2.647338807582855225e-01 9.554020315408706665e-02 -1.148918271064758301e-02 -1.100626885890960693e-01 1.562409847974777222e-01 -4.548791795969009399e-02 1.618363857269287109e-01 2.576292753219604492e-01 -8.293501287698745728e-02 1.989018619060516357e-01 2.632392346858978271e-01 8.828783407807350159e-03 1.402036994695663452e-01 -1.025917008519172668e-01 1.885037720203399658e-01 1.998104751110076904e-01 -2.002503871917724609e-01 -5.077503249049186707e-02 -5.624171346426010132e-02 1.360927075147628784e-01 2.209249287843704224e-01 3.613809049129486084e-01 2.928932309150695801e-01 -7.677652686834335327e-02 9.627648442983627319e-02 -1.416372694075107574e-02 -9.284310042858123779e-02 5.350547283887863159e-02 -9.674303978681564331e-02 2.714352011680603027e-01
1.074167620390653610e-02 -3.662064373493194580e-01 1.343651264905929565e-01 -2.781096845865249634e-03 3.140725195407867432e-03 -1.028806809335947037e-02 -2.666499912738800049e-01 -1.326654702425003052e-01 3.253148123621940613e-02 2.962266802787780762e-01 4.233390092849731445e-02 4.198920726776123047e-02 -5.922345910221338272e-03 4.142064750194549561e-01 -2.227186560630798340e-01 2.560195326805114746e-01 -8.389262855052947998e-02 1.031487211585044861e-01 -8.942075073719024658e-02 -1.019302569329738617e-02 -6.909574382007122040e-03 -6.951436400413513184e-02 1.327442377805709839e-01 3.069344758987426758e-01 -7.240518182516098022e-02 -9.749576449394226074e-02 1.717330962419509888e-01 -6.476086378097534180e-02 -2.713941037654876709e-01 2.223405241966247559e-01 1.472504436969757080e-01 2.099716663360595703e-01
-1.014359220862388611e-01 -1.372789889574050903e-01 1.504248976707458496e-01 8.651900291442871094e-02 2.631379365921020508e-01 -4.708958044648170471e-02 1.533671766519546509e-01 -1.829084306955337524e-01 -7.168827205896377563e-02 7.908494770526885986e-02 1.818105727434158325e-01 2.115903198719024658e-01 2.478388696908950806e-01 1.621807366609573364e-01 -5.387541651725769043e-02 -9.240241348743438721e-02 -7.404692471027374268e-02 1.660405844449996948e-01 -2.361429296433925629e-02 6.623150408267974854e-02 -3.244879841804504395e-01 1.929831802845001221e-01 -1.543420106172561646e-01 3.473155498504638672e-01 1.361042112112045288e-01 1.080882772803306580e-01 -1.308962702751159668e-01 -4.590418934822082520e-02 -4.033142626285552979e-01 2.654578983783721924e-01 -1.070614811033010483e-02 1.274945139884948730e-01
4.493780434131622314e-02 -2.181466668844223022e-01 2.066321820020675659e-01 1.685543358325958252e-01 9.755951166152954102e-02 -3.968610987067222595e-02 1.645746678113937378e-01 6.213948503136634827e-02 -1.098212674260139465e-01 1.864553540945053101e-01 -5.199348926544189453e-02 1.963249966502189636e-02 1.373729556798934937e-01 3.087447583675384521e-01 2.150164684280753136e-03 -5.059076100587844849e-02 1.400829106569290161e-01 -2.341581583023071289e-01 1.065480783581733704e-01 -1.900026351213455200e-01 1.078170165419578552e-01 1.291517168283462524e-01 -1.815985143184661865e-01 1.779126673936843872e-01 -1.862453520298004150e-01 1.062738373875617981e-01 2.092638760805130005e-01 -2.812651097774505615e-01 -2.907773256301879883e-01 2.186146676540374756e-01 2.994800209999084473e-01 2.545881271362304688e-01
-5.384126305580139160e-02 -2.624337673187255859e-01 8.379394561052322388e-02 7.086594402790069580e-02 4.216401278972625732e-02 5.011264234781265259e-02 1.650554500520229340e-02 4.732545092701911926e-02 9.956827014684677124e-02 2.505725324153900146e-01 9.460510313510894775e-02 1.046897619962692261e-01 2.516939640045166016e-01 2.254443317651748657e-01 3.529977286234498024e-03 2.421611696481704712e-01 3.075358225032687187e-03 8.526376634836196899e-02 -1.460686922073364258e-01 4.513587951660156250e-01 -6.228682771325111389e-02 6.696497648954391479e-02 8.633628487586975098e-02 -2.372330427169799805e-02 -5.788027122616767883e-02 -9.844563156366348267e-02 -1.527463048696517944e-01 -3.495459556579589844e-01 -1.796878725290298462e-01 4.035667181015014648e-01 1.861132681369781494e-01 8.292593806982040405e-02
2.665062248706817627e-01 -2.885520756244659424e-01 2.855217456817626953e-01 -1.122814789414405823e-01 -1.015626564621925354e-01 -1.637406051158905029e-01 8.231427520513534546e-03 4.343954380601644516e-03 1.823243945837020874e-01 1.226189136505126953e-01 -2.903216890990734100e-02 7.817970216274261475e-02 2.847460210323333740e-01 5.246795713901519775e-02 1.297444105148315430e-01 -5.813069269061088562e-02 -5.584764853119850159e-02 9.075984358787536621e-02 -1.069923043251037598e-01 -1.698780655860900879e-01 1.361940056085586548e-01 -1.154927462339401245e-01 9.700923413038253784e-02 1.224104166030883789e-01 4.773862957954406738e-01 3.840283676981925964e-02 6.425135582685470581e-02 -3.631930351257324219e-01 -1.732726842164993286e-01 1.878271251916885376e-01 1.278535276651382446e-01 -9.367843158543109894e-03
2.665310502052307129e-01 -1.760863214731216431e-01 2.028091549873352051e-01 1.753219813108444214e-01 -3.044953383505344391e-02 -2.628436684608459473e-01 2.589154615998268127e-02 1.274264603853225708e-01 4.902468249201774597e-02 1.584017463028430939e-02 3.269925713539123535e-01 -5.315665621310472488e-03 1.387081742286682129e-01 -1.906313747167587280e-02 2.312032580375671387e-01 2.019276022911071777e-01 -3.261371552944183350e-01 4.599061235785484314e-02 -2.747094929218292236e-01 8.717083185911178589e-02 1.931657493114471436e-01 -1.203472837805747986e-01 2.938823774456977844e-02 1.829001307487487793e-01 7.264678925275802612e-02 1.471017301082611084e-02 1.007036790251731873e-01 -2.111826986074447632e-01 1.242985725402832031e-01 1.241007447242736816e-01 1.043341904878616333e-01 3.689124882221221924e-01
-4.180280491709709167e-02 -1.949636042118072510e-01 1.828177273273468018e-01 3.901326656341552734e-02 5.406657606363296509e-02 -1.238876506686210632e-01 2.313295565545558929e-02 2.670204043388366699e-01 7.984288036823272705e-02 1.610854119062423706e-01 2.494512945413589478e-01 1.372127383947372437e-01 4.117248579859733582e-02 1.394440140575170517e-02 -1.316070258617401123e-01 6.975890696048736572e-02 -9.171935170888900757e-02 -5.064197257161140442e-02 3.054572939872741699e-01 2.997981309890747070e-01 1.885749250650405884e-01 -2.180468440055847168e-01 7.726103067398071289e-02 2.729527652263641357e-01 -6.181814894080162048e-02 3.669090867042541504e-01 8.574933558702468872e-02 -2.345769405364990234e-01 -9.400784224271774292e-02 2.222378104925155640e-01 2.457367926836013794e-01 1.434006392955780029e-01
-9.274715185165405273e-02 -1.977362781763076782e-01 1.611869335174560547e-01 -1.650649495422840118e-02 2.587080001831054688e-01 -2.644862532615661621e-01 -1.150755770504474640e-02 1.927485689520835876e-02 1.507527232170104980e-01 1.447577923536300659e-01 2.967706620693206787e-01 -7.710132002830505371e-02 -2.483596839010715485e-02 3.160159885883331299e-01 9.970490634441375732e-02 1.209390237927436829e-01 -1.405542343854904175e-01 1.616058945655822754e-01 1.573483198881149292e-01 1.681783609092235565e-02 6.574372202157974243e-02 1.349796801805496216e-01 3.008924126625061035e-01 1.725994050502777100e-01 -2.236684411764144897e-01 5.263768136501312256e-02 3.954868763685226440e-03 -2.072953581809997559e-01 -2.683515846729278564e-01 1.975157558917999268e-01 2.953180074691772461e-01 1.345518231391906738e-01
3.512736260890960693e-01 1.783102191984653473e-02 2.984852194786071777e-01 6.978774815797805786e-02 2.916550636291503906e-01 3.704491257667541504e-02 1.538559645414352417e-01 5.792596563696861267e-02 1.387289613485336304e-01 1.928489059209823608e-01 8.185026049613952637e-02 -7.469723373651504517e-02 3.212718963623046875e-01 2.446232549846172333e-02 -6.453663855791091919e-02 1.159367710351943970e-01 4.632813110947608948e-02 -9.217155724763870239e-02 -1.367500275373458862e-01 3.719331920146942139e-01 -3.993472829461097717e-02 5.786323547363281250e-02 -9.530802071094512939e-02 1.692827790975570679e-01 3.219709694385528564e-01 -1.208515930920839310e-02 3.532113730907440186e-01 5.295876041054725647e-02 -5.292345583438873291e-02 1.637391895055770874e-01 7.702173292636871338e-02 -3.806790336966514587e-02
1.031978055834770203e-02 -3.342733979225158691e-01 6.628017127513885498e-02 7.636407762765884399e-02 -9.251914918422698975e-02 2.505082190036773682e-01 -1.291351318359375000e-01 2.230835333466529846e-02 2.297259867191314697e-01 3.457975387573242188e-01 2.031452357769012451e-01 4.280960652977228165e-03 3.106882870197296143e-01 4.030964374542236328e-01 -2.021032869815826416e-01 -2.656891383230686188e-02 -6.143853068351745605e-02 4.723329562693834305e-03 5.596276372671127319e-02 -4.039979726076126099e-02 1.161487624049186707e-01 6.879178434610366821e-02 1.165625452995300293e-01 2.602569460868835449e-01 -2.317582815885543823e-02 -1.760109812021255493e-01 -1.642613857984542847e-01 -1.119618341326713562e-01 -1.476883739233016968e-01 2.143152207136154175e-01 1.507873982191085815e-01 7.498154044151306152e-02
6.610005348920822144e-02 -4.335681498050689697e-01 5.494689941406250000e-02 -1.384620219469070435e-01 -3.437806293368339539e-02 -1.425471156835556030e-01 3.327690437436103821e-02 4.386781901121139526e-02 -8.433656394481658936e-02 2.077617645263671875e-01 -1.354313455522060394e-02 8.508688211441040039e-02 7.490981370210647583e-02 -9.786859154701232910e-02 5.047714337706565857e-02 2.171792536973953247e-01 -1.159640476107597351e-01 1.433128956705331802e-02 -1.988687813282012939e-01 2.367343455553054810e-01 1.176950260996818542e-01 1.542612463235855103e-01 -7.301209121942520142e-02 1.377226263284683228e-01 -3.692806698381900787e-03 1.115941703319549561e-01 -1.461446732282638550e-01 -5.037120580673217773e-01 -1.416690200567245483e-01 2.263535857200622559e-01 2.845050394535064697e-01 1.653117239475250244e-01
-5.920131132006645203e-02 -4.476505517959594727e-01 8.618866652250289917e-02 -1.466933488845825195e-01 -2.854919061064720154e-02 3.740505874156951904e-02 -9.038598090410232544e-02 -8.341021090745925903e-02 3.291118443012237549e-01 6.683368235826492310e-02 -9.741565212607383728e-03 -8.910401165485382080e-02 -4.178483784198760986e-02 -9.214434772729873657e-02 -2.067857980728149414e-01 8.631704747676849365e-02 -2.842116355895996094e-02 1.608659476041793823e-01 -1.297948956489562988e-01 3.106981217861175537e-01 7.172154728323221207e-03 1.236860901117324829e-01 3.383941948413848877e-02 4.155012369155883789e-01 2.401792705059051514e-01 -9.125358611345291138e-02 6.864583119750022888e-03 -2.127845287322998047e-01 -2.690144181251525879e-01 1.881037503480911255e-01 5.593898892402648926e-02 1.308894157409667969e-01
-1.734260618686676025e-01 -9.728096425533294678e-02 3.301731050014495850e-01 -3.095746338367462158e-01 -1.260503232479095459e-01 1.683547161519527435e-02 1.356817781925201416e-01 -4.089893028140068054e-02 -6.451159715652465820e-03 1.154263764619827271e-01 8.084738254547119141e-02 2.318084686994552612e-01 3.010119125247001648e-02 1.937757432460784912e-01 6.955551356077194214e-02 -2.876667678356170654e-01 -9.468661248683929443e-02 -2.211211472749710083e-01 -2.363358736038208008e-01 2.707197666168212891e-01 2.284634858369827271e-02 -5.086435750126838684e-02 -8.968272060155868530e-02 2.029822766780853271e-01 2.275560237467288971e-02 -1.105075478553771973e-01 2.499672919511795044e-01 -2.833076119422912598e-01 4.726690240204334259e-03 7.741121202707290649e-02 9.812173247337341309e-02 3.304481506347656250e-01
-4.861362278461456299e-02 -7.752119004726409912e-02 3.328501880168914795e-01 3.181065917015075684e-01 1.163914948701858521e-01 -1.494665145874023438e-01 -2.379839541390538216e-03 -3.071099519729614258e-01 2.215795964002609253e-01 3.867666423320770264e-02 1.926755160093307495e-01 1.155742555856704712e-01 1.863175481557846069e-01 -1.337467581033706665e-01 9.477555751800537109e-02 6.872969120740890503e-02 2.383832782506942749e-01 -6.852813810110092163e-02 -2.153595238924026489e-01 -1.105362549424171448e-01 1.611494868993759155e-01 6.131671741604804993e-02 -8.871400356292724609e-02 3.334960341453552246e-01 -1.353355497121810913e-01 -3.845629841089248657e-02 4.666693136096000671e-02 -2.728072404861450195e-01 -4.053166136145591736e-02 1.400008648633956909e-01 -8.346143364906311035e-02 2.975049614906311035e-01
1.459750533103942871e-01 -2.068242132663726807e-01 6.534986197948455811e-02 5.404770374298095703e-02 1.434810906648635864e-01 1.508716195821762085e-01 2.205018103122711182e-01 -2.719576954841613770e-01 3.078424334526062012e-01 -6.377448141574859619e-02 2.550311088562011719e-01 2.939715608954429626e-02 4.750565066933631897e-02 -9.430745989084243774e-02 -6.716112047433853149e-02 5.618241429328918457e-02 -3.927997872233390808e-02 9.527757763862609863e-02 2.554365620017051697e-02 4.602947831153869629e-02 -1.922955922782421112e-02 5.297975614666938782e-02 2.454979419708251953e-01 2.355545312166213989e-01 1.190747097134590149e-01 -2.262564152479171753e-01 1.509687006473541260e-01 -5.287982523441314697e-02 -1.179030612111091614e-01 -2.859360538423061371e-02 4.069024920463562012e-01 4.191236197948455811e-01
3.322716057300567627e-01 -1.823300570249557495e-01 2.661063373088836670e-01 3.435567617416381836e-01 2.898368835449218750e-01 8.450402319431304932e-02 1.254888623952865601e-02 -1.615316420793533325e-01 1.372412741184234619e-01 2.724375389516353607e-02 6.854227930307388306e-02 4.934857040643692017e-02 2.277795672416687012e-01 -1.342493295669555664e-01 6.633494049310684204e-02 1.274679601192474365e-02 -1.759297251701354980e-01 1.354063749313354492e-01 2.167963087558746338e-01 2.736282050609588623e-01 3.315674364566802979e-01 3.059897013008594513e-02 -8.326295018196105957e-02 9.194004535675048828e-02 -1.010613590478897095e-01 -8.576588332653045654e-02 -6.590688228607177734e-02 -2.113663107156753540e-01 6.210360676050186157e-03 1.613678783178329468e-01 1.520057618618011475e-01 1.890516728162765503e-01
-1.788847297430038452e-01 -2.279340922832489014e-01 3.720537424087524414e-01 -1.020765304565429688e-01 1.884461343288421631e-01 3.690380230545997620e-02 2.943656034767627716e-02 -1.952344030141830444e-01 3.035717308521270752e-01 -1.194173283874988556e-02 6.345680356025695801e-02 2.538572624325752258e-02 8.866049349308013916e-02 1.885509490966796875e-01 -1.292695999145507812e-01 1.319028735160827637e-01 -1.315289735794067383e-01 1.981240361928939819e-01 9.175425022840499878e-02 1.076628342270851135e-01 -7.297476381063461304e-02 1.860186010599136353e-01 -4.290306940674781799e-03 1.524447351694107056e-01 1.922939717769622803e-01 -1.059636175632476807e-01 -1.741311699151992798e-01 -6.739282608032226562e-02 -3.919535875320434570e-01 2.731148004531860352e-01 3.340612864121794701e-03 2.565284371376037598e-01
2.419271767139434814e-01 -2.456768304109573364e-01 1.614278852939605713e-01 -4.728289321064949036e-02 -7.244202494621276855e-02 -2.445310056209564209e-01 -1.245741844177246094e-01 -7.778256386518478394e-02 -1.646509021520614624e-01 1.195616126060485840e-01 -7.159336656332015991e-02 2.009793967008590698e-01 1.595536321401596069e-01 -1.076928079128265381e-01 1.031429767608642578e-01 5.125499516725540161e-02 -1.210812255740165710e-01 6.217695400118827820e-02 -1.300990581512451172e-01 3.039066791534423828e-01 6.767005473375320435e-02 7.493076473474502563e-02 -6.378985196352005005e-02 1.806766986846923828e-01 -3.707323595881462097e-02 -1.909951120615005493e-02 -1.609296910464763641e-02 -2.100289314985275269e-01 -2.511709034442901611e-01 4.166861176490783691e-01 4.086065888404846191e-01 6.679060310125350952e-02
2.906785309314727783e-01 -2.865213751792907715e-01 -2.448937855660915375e-02 1.179838776588439941e-01 9.044080227613449097e-02 -6.903950124979019165e-02 1.009635627269744873e-02 1.851423233747482300e-01 -1.008569672703742981e-01 1.238824054598808289e-02 2.349825948476791382e-01 -2.035241425037384033e-01 2.359561473131179810e-01 1.414655148983001709e-01 6.439476460218429565e-02 2.455092035233974457e-02 8.610732853412628174e-02 4.786396399140357971e-02 -2.457070350646972656e-01 4.259693995118141174e-02 8.214011043310165405e-02 -8.649836480617523193e-02 1.355184614658355713e-01 3.890077769756317139e-01 -1.508136000484228134e-02 1.057447865605354309e-01 1.769177019596099854e-01 -2.490042746067047119e-01 -7.903858274221420288e-02 -5.429247021675109863e-02 1.704622209072113037e-01 4.305654466152191162e-01
-7.970155030488967896e-02 -2.254504859447479248e-01 3.789499700069427490e-01 5.886239465326070786e-03 -2.061139345169067383e-01 3.096960484981536865e-01 -9.017728269100189209e-02 -1.824229061603546143e-01 7.054327428340911865e-02 -6.228277087211608887e-02 2.145640999078750610e-01 -1.001323983073234558e-01 -6.220839172601699829e-02 -2.374610006809234619e-01 8.875874429941177368e-02 6.685270369052886963e-02 -4.071668162941932678e-02 -7.881065458059310913e-02 -1.739232540130615234e-01 5.328756570816040039e-02 3.512591868638992310e-02 1.334503144025802612e-01 -2.334639243781566620e-02 3.813282251358032227e-01 -1.439519971609115601e-02 8.120454102754592896e-02 3.340823352336883545e-01 -1.470067501068115234e-01 -6.154122948646545410e-02 9.031853638589382172e-03 9.913807362318038940e-02 3.495354056358337402e-01
-1.270734369754791260e-01 -2.788711786270141602e-01 3.118132650852203369e-01 -6.657319515943527222e-02 -1.819905191659927368e-01 3.046388030052185059e-01 1.519184708595275879e-01 -1.281805038452148438e-01 8.806325495243072510e-02 -9.091322310268878937e-03 1.760044246912002563e-01 -1.581700146198272705e-02 7.288841158151626587e-02 -4.108089953660964966e-03 1.167693510651588440e-01 1.299857646226882935e-01 -1.657603830099105835e-01 -6.871434301137924194e-02 -3.470605015754699707e-01 2.536057233810424805e-01 6.816606968641281128e-02 6.381704937666654587e-03 8.013665676116943359e-02 3.514412939548492432e-01 -1.209186837077140808e-01 2.447313442826271057e-02 1.395727992057800293e-01 -5.207137390971183777e-02 7.100398652255535126e-03 1.809923946857452393e-01 1.524700131267309189e-02 3.768605589866638184e-01
3.564150035381317139e-01 -3.720543980598449707e-01 1.192614510655403137e-01 -4.132338613271713257e-02 1.307502090930938721e-01 -1.159096732735633850e-01 3.105018287897109985e-02 1.704214364290237427e-01 -1.141933947801589966e-01 1.059448122978210449e-01 -1.775009557604789734e-02 2.324969135224819183e-02 8.680801838636398315e-02 -1.304924935102462769e-01 -5.135016143321990967e-02 5.579055100679397583e-02 -1.748935431241989136e-01 2.011018544435501099e-01 -6.349213887006044388e-03 3.706541061401367188e-01 2.654014229774475098e-01 4.138046875596046448e-02 -1.383780837059020996e-01 9.616959095001220703e-02 -1.097982302308082581e-01 -1.317495405673980713e-01 1.586289331316947937e-02 -3.122272491455078125e-01 -1.500842124223709106e-01 2.961198985576629639e-01 2.159454822540283203e-01 9.820232540369033813e-02
5.045336484909057617e-02 7.607013452798128128e-03 1.295571774244308472e-01 -1.741013526916503906e-01 1.222896948456764221e-01 -1.671919524669647217e-01 1.471502035856246948e-01 7.202844321727752686e-02 1.763794422149658203e-01 1.221275776624679565e-01 -1.612429320812225342e-01 1.484523564577102661e-01 1.576753407716751099e-01 1.502353996038436890e-01 3.991272747516632080e-01 -6.045652925968170166e-02 -3.912382200360298157e-02 -1.679016351699829102e-01 -4.847656935453414917e-02 1.591339856386184692e-01 1.382301654666662216e-02 -1.942643076181411743e-01 1.406188458204269409e-01 3.168862462043762207e-01 7.786361873149871826e-02 6.880865991115570068e-02 1.228754445910453796e-01 -3.343106247484683990e-03 -3.344109654426574707e-01 3.751414828002452850e-03 -1.269345730543136597e-01 4.546641707420349121e-01
-1.846411637961864471e-02 -1.851656287908554077e-01 7.190225273370742798e-02 -2.341531366109848022e-01 1.886146366596221924e-01 -3.199553787708282471e-01 -1.732505261898040771e-01 -2.665067315101623535e-01 1.507456004619598389e-01 3.607480973005294800e-02 1.914198547601699829e-01 4.059613496065139771e-02 6.400083191692829132e-03 8.301289379596710205e-02 2.313128113746643066e-01 -1.713411957025527954e-01 1.949985325336456299e-01 -5.290006101131439209e-02 1.111777424812316895e-01 1.251977533102035522e-01 -7.969979941844940186e-02 8.134301751852035522e-02 -3.480907976627349854e-01 4.732196331024169922e-01 3.393089864403009415e-03 -1.109367758035659790e-01 7.144191116094589233e-02 -1.878048777580261230e-01 -2.395505271852016449e-02 9.657561033964157104e-02 1.572940647602081299e-01 3.182116663083434105e-03
1.371237039566040039e-01 -1.774162203073501587e-01 1.148315742611885071e-01 -7.869430631399154663e-02 1.442399770021438599e-01 -6.372439861297607422e-02 4.956115502864122391e-03 1.640471257269382477e-02 3.887911513447761536e-02 1.657659262418746948e-01 2.316983193159103394e-01 -9.415071457624435425e-02 1.944085508584976196e-01 2.625494599342346191e-01 8.949048072099685669e-02 -1.256445646286010742e-01 -3.274861723184585571e-02 -6.772016733884811401e-02 -3.929122090339660645e-01 -7.266146689653396606e-02 -1.325400173664093018e-01 4.323323443531990051e-02 1.849103420972824097e-01 9.103712439537048340e-02 2.261067032814025879e-01 -7.478775922209024429e-03 2.976770699024200439e-01 -7.253957539796829224e-02 -2.942990362644195557e-01 -1.616825014352798462e-01 -1.175927966833114624e-01 4.292466640472412109e-01
4.764553606510162354e-01 -9.107839316129684448e-02 1.162940636277198792e-01 9.924934804439544678e-02 -1.539081241935491562e-02 -2.865136787295341492e-02 -7.806050032377243042e-02 -2.683415412902832031e-01 4.451433196663856506e-02 9.173511713743209839e-02 3.148845732212066650e-01 2.741829305887222290e-02 -1.732410490512847900e-01 3.362844511866569519e-02 5.910835042595863342e-02 1.189617365598678589e-01 -2.305990606546401978e-01 -2.183328270912170410e-01 -3.637278825044631958e-02 1.253766715526580811e-01 1.475965697318315506e-02 7.094614673405885696e-03 1.217658445239067078e-01 1.829130798578262329e-01 3.096639215946197510e-01 -1.452897638082504272e-01 1.309899687767028809e-01 -1.254274398088455200e-01 6.437686085700988770e-02 1.160412654280662537e-01 -4.540846496820449829e-02 4.087408781051635742e-01
1.044885590672492981e-01 -3.224302828311920166e-01 2.343040257692337036e-01 -2.057142108678817749e-01 2.292409092187881470e-01 -8.189550787210464478e-02 8.441023528575897217e-03 8.169380575418472290e-02 3.530277013778686523e-01 -7.184171117842197418e-04 -5.583391711115837097e-02 -2.523016035556793213e-01 2.553082704544067383e-01 2.852303385734558105e-01 -1.384758651256561279e-01 4.814999178051948547e-02 -1.840805709362030029e-01 2.524550445377826691e-02 1.289585046470165253e-02 7.755272090435028076e-02 1.608183979988098145e-01 -1.181799545884132385e-01 -1.585906594991683960e-01 1.943305693566799164e-02 1.786694824695587158e-01 -2.961722575128078461e-02 2.390578687191009521e-01 -3.024248778820037842e-01 -1.054917275905609131e-01 2.174367159605026245e-01 -1.421437971293926239e-02 1.280057877302169800e-01
9.837000630795955658e-03 -1.682448685169219971e-01 2.354001551866531372e-01 -1.051814015954732895e-02 2.318071871995925903e-01 -3.472936749458312988e-01 1.013711690902709961e-01 2.034473977982997894e-02 2.923937514424324036e-02 -2.409681305289268494e-02 1.049435287714004517e-01 7.939921319484710693e-02 4.169298708438873291e-02 7.673793006688356400e-03 1.146358102560043335e-01 2.708937823772430420e-01 -1.655764281749725342e-01 -9.383472055196762085e-02 2.508703768253326416e-01 1.115899533033370972e-01 -2.799028158187866211e-02 -4.001725092530250549e-02 -1.906677614897489548e-03 3.922059237957000732e-01 -7.865647971630096436e-02 6.392354518175125122e-02 5.109831318259239197e-02 -4.214882850646972656e-01 -3.271352127194404602e-02 3.144312798976898193e-01 2.559148371219635010e-01 1.310658268630504608e-02
1.240033209323883057e-01 -2.861154973506927490e-01 3.874432742595672607e-01 8.742962963879108429e-03 1.107650622725486755e-01 5.101293325424194336e-02 -9.879749268293380737e-02 6.557505577802658081e-02 -6.196727603673934937e-02 5.812371522188186646e-02 4.365356862545013428e-01 2.253727316856384277e-01 1.403544098138809204e-01 1.052842289209365845e-02 2.355267703533172607e-01 -2.101185023784637451e-01 -6.912890076637268066e-02 -8.622156456112861633e-03 -6.154738739132881165e-02 2.060616761445999146e-01 7.053064554929733276e-02 1.686005294322967529e-01 -2.175305932760238647e-01 7.882630825042724609e-02 2.099511623382568359e-01 2.816976904869079590e-01 1.902238130569458008e-01 -4.552520066499710083e-02 -1.070279553532600403e-01 -1.524340659379959106e-01 -5.473604053258895874e-02 1.349752992391586304e-01
2.749125659465789795e-01 -9.727441519498825073e-02 3.972404003143310547e-01 1.510320901870727539e-01 -9.643010795116424561e-02 1.771315000951290131e-02 1.455590426921844482e-01 9.371733665466308594e-02 1.911826729774475098e-01 1.916755735874176025e-01 2.080319523811340332e-01 -3.685577809810638428e-01 3.481837809085845947e-01 -1.540019065141677856e-01 -5.214213859289884567e-03 1.661403104662895203e-03 8.678235858678817749e-02 6.094105541706085205e-02 -6.232489645481109619e-02 1.149985119700431824e-01 2.294589877128601074e-01 2.274189442396163940e-01 1.335082203149795532e-01 6.718496978282928467e-02 2.389884144067764282e-01 -2.347478084266185760e-02 1.252823621034622192e-01 -1.210195794701576233e-01 -1.494525074958801270e-01 8.888737112283706665e-02 4.951787739992141724e-02 1.470589041709899902e-01
-1.711562857963144779e-03 -1.220022886991500854e-01 -9.687896072864532471e-02 1.527301594614982605e-02 1.579872369766235352e-01 -3.968448564410209656e-02 -6.047815084457397461e-03 -2.909646928310394287e-01 3.368410468101501465e-01 3.180913329124450684e-01 2.861851453781127930e-01 2.180101275444030762e-01 2.313336133956909180e-01 2.142305672168731689e-01 -3.142595058307051659e-03 -3.361913934350013733e-02 9.550414979457855225e-02 1.244847476482391357e-01 -1.045029312372207642e-01 3.551862016320228577e-02 -8.405592292547225952e-02 -1.445994945243000984e-03 -1.392437983304262161e-02 -4.207751527428627014e-02 1.536706835031509399e-01 -2.728418409824371338e-01 1.520859897136688232e-01 -4.165829718112945557e-02 -3.246536552906036377e-01 1.611076295375823975e-01 1.955937594175338745e-01 2.850792109966278076e-01
9.109944105148315430e-03 -2.600407302379608154e-01 3.656155765056610107e-01 2.837114408612251282e-02 1.415304988622665405e-01 -3.444727137684822083e-02 3.174170851707458496e-02 -1.632276773452758789e-01 2.434501796960830688e-01 4.864358156919479370e-02 -5.261979531496763229e-03 9.142301231622695923e-02 4.409255385398864746e-01 1.542572677135467529e-01 2.819973789155483246e-02 2.793672084808349609e-01 1.397865712642669678e-01 9.584080427885055542e-02 -8.221168816089630127e-02 -8.075717091560363770e-02 1.289231609553098679e-02 -1.724106259644031525e-02 2.495769113302230835e-01 3.547177612781524658e-01 5.251735448837280273e-02 -1.336776912212371826e-01 -8.177793584764003754e-03 -2.629969418048858643e-01 1.946125738322734833e-02 2.422993630170822144e-01 7.310083601623773575e-03 4.785249009728431702e-02
4.361612200736999512e-01 -1.988241076469421387e-01 4.166302084922790527e-01 1.333937197923660278e-01 -9.128786623477935791e-03 2.005139887332916260e-01 -1.255414038896560669e-01 -1.077723577618598938e-01 2.654788792133331299e-01 7.221121340990066528e-02 5.856128782033920288e-02 -1.887803971767425537e-01 1.149447262287139893e-01 -4.007546603679656982e-02 2.142391055822372437e-01 4.480499401688575745e-02 -1.094533354043960571e-01 8.510692417621612549e-02 -4.131887853145599365e-02 5.095262825489044189e-02 1.518242508172988892e-01 2.641476877033710480e-02 1.712108403444290161e-01 1.601358354091644287e-01 1.754719913005828857e-01 -1.099487021565437317e-01 1.936055272817611694e-01 -2.514236271381378174e-01 1.774336583912372589e-02 -1.342139393091201782e-01 1.398465246893465519e-03 2.637611925601959229e-01
2.498251795768737793e-01 -2.624924182891845703e-01 1.788839995861053467e-01 -9.067563712596893311e-02 5.144702643156051636e-02 1.455088704824447632e-01 -8.082791417837142944e-02 -1.087455749511718750e-01 7.488308101892471313e-02 -8.164076507091522217e-02 2.231769561767578125e-01 2.729809582233428955e-01 7.171744108200073242e-02 1.273886412382125854e-01 3.707648217678070068e-01 -1.689655892550945282e-02 7.772562652826309204e-02 -1.626807637512683868e-02 -1.446813996881246567e-02 4.858385026454925537e-01 1.149806529283523560e-01 -3.765416145324707031e-02 1.557719409465789795e-01 3.258821964263916016e-01 -9.036099910736083984e-02 -1.898849159479141235e-01 3.042631223797798157e-02 -8.445355109870433807e-03 -3.853698074817657471e-02 -5.708562582731246948e-02 -1.095604449510574341e-01 2.023364454507827759e-01
1.026427075266838074e-01 -8.164314553141593933e-03 2.651699483394622803e-01 2.768823802471160889e-01 -9.079263359308242798e-02 3.969412297010421753e-02 2.515403367578983307e-02 1.542741954326629639e-01 2.632959783077239990e-01 1.641291528940200806e-01 1.426421254873275757e-01 -9.737731516361236572e-02 1.426319181919097900e-01 3.783980011940002441e-01 -1.015863493084907532e-01 -1.568299829959869385e-01 -9.817198663949966431e-02 -1.388935446739196777e-01 -5.517475306987762451e-02 6.352991610765457153e-02 -2.913791127502918243e-02 -1.077024191617965698e-01 -4.669416230171918869e-03 4.484053254127502441e-01 -2.717640697956085205e-01 3.281667828559875488e-02 1.840716227889060974e-02 -1.221375539898872375e-01 -3.007142543792724609e-01 2.274692505598068237e-01 3.823845461010932922e-02 -1.612925902009010315e-02
2.405884116888046265e-02 -4.906916618347167969e-01 -8.226312696933746338e-02 2.585936710238456726e-02 -2.108688093721866608e-02 -1.435556411743164062e-01 7.197714876383543015e-03 -7.870823889970779419e-02 3.900134861469268799e-01 6.950034946203231812e-02 1.978721022605895996e-01 -1.887037009000778198e-01 1.443285197019577026e-01 -8.479259163141250610e-02 8.228994905948638916e-03 1.192510128021240234e-02 -8.199153840541839600e-02 -2.897495627403259277e-01 1.111127883195877075e-01 2.271271683275699615e-02 1.007946059107780457e-01 8.326803892850875854e-02 1.341400202363729477e-02 1.741335988044738770e-01 1.785176545381546021e-01 3.502767086029052734e-01 8.079285174608230591e-02 1.456170976161956787e-01 -2.011376917362213135e-01 2.042111009359359741e-01 -5.761615559458732605e-02 2.122880369424819946e-01
5.964617431163787842e-02 1.672900468111038208e-01 1.256668269634246826e-01 4.840056598186492920e-02 3.865823745727539062e-01 -1.840385198593139648e-01 -1.576186418533325195e-01 -2.097408622503280640e-01 3.643735945224761963e-01 -5.861222371459007263e-02 8.966248482465744019e-02 3.520037280395627022e-03 2.053713649511337280e-01 -2.581143984571099281e-03 1.044027805328369141e-01 -1.937519013881683350e-01 -1.692251414060592651e-01 -7.670290768146514893e-02 1.711798012256622314e-01 1.169195622205734253e-01 1.421379391103982925e-02 3.875971585512161255e-02 -3.738097101449966431e-02 5.001129508018493652e-01 6.317748874425888062e-02 2.734435535967350006e-02 9.382493793964385986e-02 -1.702184528112411499e-01 -1.067861914634704590e-01 -7.148860394954681396e-02 2.479000985622406006e-01 1.099949032068252563e-01
-5.335160344839096069e-02 -2.260016351938247681e-01 3.850050866603851318e-01 1.422819644212722778e-01 2.465001046657562256e-01 -1.394891887903213501e-01 1.870505958795547485e-01 -5.626851692795753479e-02 -1.318215392529964447e-02 -2.509901672601699829e-02 -8.462014794349670410e-02 7.982812076807022095e-02 9.653671830892562866e-02 -1.212340295314788818e-01 2.513772845268249512e-01 1.400260478258132935e-01 -2.608226239681243896e-01 9.603621810674667358e-02 -1.355776935815811157e-01 1.267717331647872925e-01 1.972769051790237427e-01 5.654799565672874451e-02 4.837322980165481567e-02 3.437749147415161133e-01 1.835062727332115173e-02 7.627276331186294556e-02 -1.539198607206344604e-01 -1.840876042842864990e-01 -1.512633115053176880e-01 3.849061131477355957e-01 1.699071079492568970e-01 1.011655479669570923e-02
5.734784156084060669e-02 -2.849755287170410156e-01 2.928165160119533539e-02 1.810810863971710205e-01 -8.959900587797164917e-02 -3.411346077919006348e-01 -2.139352262020111084e-01 -1.062840968370437622e-01 1.281852126121520996e-01 5.850135907530784607e-02 5.672959983348846436e-02 -9.051097184419631958e-02 1.641895920038223267e-01 -1.088173985481262207e-01 2.416674643754959106e-01 1.553576737642288208e-01 3.653091937303543091e-02 -1.123908609151840210e-01 1.139050498604774475e-01 2.236253768205642700e-01 -2.741295993328094482e-01 2.488325536251068115e-02 5.464914813637733459e-02 3.427573144435882568e-01 1.935557872056961060e-01 -3.111597523093223572e-02 1.042746603488922119e-01 1.179808974266052246e-01 -2.402212023735046387e-01 3.618252277374267578e-01 5.882702022790908813e-02 1.388912498950958252e-01
1.609197854995727539e-01 -4.893561005592346191e-01 2.192985564470291138e-01 2.513835392892360687e-02 -1.588340401649475098e-01 -1.742039471864700317e-01 1.562982648611068726e-01 -2.822702936828136444e-02 -7.102032750844955444e-02 1.899185180664062500e-01 -1.215774044394493103e-01 1.363961845636367798e-01 8.747015893459320068e-02 2.626933716237545013e-02 2.361032813787460327e-01 -1.103786602616310120e-01 -3.601128458976745605e-01 -9.975505620241165161e-02 -1.952832788228988647e-01 1.207939162850379944e-01 -2.270087897777557373e-01 3.308166190981864929e-02 -5.295318737626075745e-02 -6.618433631956577301e-03 1.664873957633972168e-01 -1.722646206617355347e-01 -8.490743115544319153e-03 -1.575333327054977417e-01 -1.688797324895858765e-01 7.836207747459411621e-02 9.269741922616958618e-02 2.845579683780670166e-01
-2.418662309646606445e-01 -1.751950532197952271e-01 1.437809020280838013e-01 -3.732067719101905823e-02 6.557644903659820557e-02 -7.114062458276748657e-02 9.438692941330373287e-04 -2.328754216432571411e-01 -7.985886931419372559e-02 1.647199988365173340e-01 -3.157284483313560486e-02 2.224289923906326294e-01 3.244857788085937500e-01 3.104067444801330566e-01 1.318682879209518433e-01 -1.463361363857984543e-02 -1.265949010848999023e-01 1.070780009031295776e-01 -4.262412711977958679e-02 7.897202670574188232e-02 -1.743663996458053589e-01 8.108174055814743042e-02 3.766025602817535400e-02 2.440810650587081909e-01 1.753379255533218384e-01 -7.771244645118713379e-02 -9.765851497650146484e-02 -8.034315705299377441e-02 -4.497595131397247314e-01 3.414625227451324463e-01 -3.414618223905563354e-02 1.248276978731155396e-01
-2.932609617710113525e-01 -1.802427023649215698e-01 1.729445457458496094e-01 1.414552181959152222e-01 1.491432636976242065e-01 -2.866257913410663605e-02 -1.687189936637878418e-01 -1.689603030681610107e-01 8.192639052867889404e-02 1.157533284276723862e-02 -4.950069356709718704e-03 6.374599784612655640e-02 -1.736977696418762207e-01 -2.346309088170528412e-02 7.615702599287033081e-02 -3.318043658509850502e-03 -2.612998783588409424e-01 9.437654912471771240e-02 -1.186195528134703636e-03 3.232189118862152100e-01 1.273644119501113892e-01 3.126645460724830627e-02 -1.441818326711654663e-01 4.145932197570800781e-01 2.457325011491775513e-01 1.543547809123992920e-01 7.426773011684417725e-02 -2.653852701187133789e-01 6.893183290958404541e-02 2.287636399269104004e-01 -1.260628551244735718e-01 2.817502319812774658e-01
-1.551561951637268066e-01 -1.961825489997863770e-01 2.503305673599243164e-01 3.536645695567131042e-02 9.556411206722259521e-02 -3.662234917283058167e-02 -1.155723724514245987e-02 -9.868200123310089111e-02 1.782593429088592529e-01 7.999905385076999664e-03 3.040060102939605713e-01 1.527152657508850098e-01 1.054023504257202148e-01 3.308328092098236084e-01 -5.718395486474037170e-02 -2.849246859550476074e-01 1.790781021118164062e-01 6.419379264116287231e-02 1.709893345832824707e-01 3.205560147762298584e-01 -2.954424619674682617e-01 -3.900147229433059692e-02 3.253804892301559448e-02 2.083490341901779175e-01 -4.120683670043945312e-02 3.730749711394309998e-02 5.879708565771579742e-03 -1.233757659792900085e-01 -3.740980625152587891e-01 1.063009276986122131e-01 8.645958453416824341e-02 1.485063582658767700e-01
3.371956050395965576e-01 -1.400938481092453003e-01 6.115118414163589478e-02 1.080452278256416321e-01 -1.559019088745117188e-01 6.483937799930572510e-02 -7.999362796545028687e-02 -1.961160451173782349e-01 -6.715444382280111313e-03 -8.141574263572692871e-02 1.025437414646148682e-01 1.447583585977554321e-01 2.253036797046661377e-01 2.357317656278610229e-01 2.463316917419433594e-01 1.480106115341186523e-01 -6.186550110578536987e-02 1.401081532239913940e-01 5.682489275932312012e-02 3.416293859481811523e-01 -1.310008466243743896e-01 2.191417664289474487e-01 1.770997047424316406e-01 1.661094278097152710e-01 -2.037246674299240112e-01 9.200943261384963989e-02 2.136187255382537842e-01 -2.186091095209121704e-01 -1.120209619402885437e-01 1.193474978208541870e-01 -3.207590281963348389e-01 1.010863184928894043e-01
-9.253716096282005310e-03 -4.328922927379608154e-01 2.881954908370971680e-01 -2.874595820903778076e-01 9.499490261077880859e-04 1.145379617810249329e-01 4.803190380334854126e-02 1.422042995691299438e-01 2.580257952213287354e-01 1.415537595748901367e-01 1.648667156696319580e-01 -3.926543518900871277e-02 -1.161027234047651291e-02 1.009432226419448853e-01 -2.006298005580902100e-01 8.077340573072433472e-02 -7.093688845634460449e-02 2.107397913932800293e-01 -1.030467823147773743e-01 -5.432623997330665588e-02 5.728318542242050171e-02 5.258708819746971130e-02 -5.807099491357803345e-02 8.714558929204940796e-02 6.170566380023956299e-02 -4.582791402935981750e-02 1.418983042240142822e-01 -6.214830651879310608e-02 -1.807509660720825195e-01 4.332118034362792969e-01 6.841415166854858398e-02 3.221579492092132568e-01
-8.078397065401077271e-02 -1.181730479001998901e-01 4.821471869945526123e-01 3.762849047780036926e-02 1.195668280124664307e-01 1.757484674453735352e-02 9.123271703720092773e-02 -1.231203824281692505e-01 2.143362015485763550e-01 1.073692664504051208e-01 2.086025923490524292e-01 3.915729820728302002e-01 1.837008148431777954e-01 -1.017456036061048508e-02 2.078936249017715454e-01 -3.118601627647876740e-02 -1.962037235498428345e-01 -1.676932871341705322e-01 5.405236780643463135e-02 -1.461769044399261475e-01 -1.749991253018379211e-02 2.166902087628841400e-02 -4.533704370260238647e-02 2.037932425737380981e-01 1.725945025682449341e-01 -1.461840867996215820e-01 6.788519769906997681e-02 -1.075733378529548645e-01 -2.222769409418106079e-01 2.673572897911071777e-01 -2.169660329818725586e-01 6.794250011444091797e-02
7.357144355773925781e-02 -1.912029683589935303e-01 2.460010349750518799e-01 -1.939274519681930542e-01 9.938856959342956543e-02 -2.007503248751163483e-02 -3.821718096733093262e-01 -1.808029413223266602e-01 2.420274317264556885e-01 -2.214859612286090851e-02 2.509156800806522369e-02 -1.268324702978134155e-01 1.412404179573059082e-01 5.394024774432182312e-02 -3.195106983184814453e-03 4.415890276432037354e-01 1.536167114973068237e-01 -1.354884635657072067e-02 1.462833136320114136e-01 1.756458431482315063e-01 6.788746267557144165e-02 2.129720896482467651e-02 -3.782708942890167236e-02 1.742320507764816284e-01 6.497834622859954834e-02 1.815793514251708984e-01 7.272388041019439697e-02 -3.338087722659111023e-02 -3.296816051006317139e-01 2.537679672241210938e-01 1.789404302835464478e-01 1.250549107789993286e-01
-7.998579181730747223e-03 -2.258548289537429810e-01 -6.802904605865478516e-02 -1.389162391424179077e-01 -1.885987520217895508e-01 -1.805185228586196899e-01 8.370305597782135010e-02 -3.358424603939056396e-01 9.943013638257980347e-02 2.082401365041732788e-01 3.114145994186401367e-01 2.831270173192024231e-02 9.005454927682876587e-02 1.576658785343170166e-01 1.494328826665878296e-01 1.239407584071159363e-01 -1.504208743572235107e-01 -7.155851274728775024e-02 6.048210337758064270e-02 2.482550144195556641e-01 1.164752691984176636e-01 1.815758794546127319e-01 -1.290723532438278198e-01 2.586593031883239746e-01 -1.573738902807235718e-01 2.360434457659721375e-02 3.207955881953239441e-02 -7.656129449605941772e-02 -3.076416254043579102e-01 -6.521696597337722778e-02 -2.384103089570999146e-01 3.229081928730010986e-01
3.321581482887268066e-01 -2.487263381481170654e-01 4.416406154632568359e-02 8.466057479381561279e-02 4.068163782358169556e-02 -1.643486022949218750e-01 9.382256120443344116e-02 5.012114346027374268e-02 -1.480685025453567505e-01 4.060511663556098938e-02 2.795767188072204590e-01 -1.815938353538513184e-01 2.129548490047454834e-01 8.858195692300796509e-02 1.199099868535995483e-01 3.131170570850372314e-02 1.461611092090606689e-01 1.283330321311950684e-01 -2.046986967325210571e-01 9.134129434823989868e-02 1.035194396972656250e-01 -1.121996790170669556e-01 1.800122112035751343e-01 3.463132679462432861e-01 -1.383794546127319336e-01 1.038655638694763184e-01 1.663741618394851685e-01 -2.194557040929794312e-01 -4.629439488053321838e-02 4.989633709192276001e-02 9.854996949434280396e-02 4.377185106277465820e-01
4.410805106163024902e-01 -2.966408729553222656e-01 -2.226991392672061920e-02 -6.738772243261337280e-02 -4.533428698778152466e-02 -2.438449114561080933e-01 7.387814670801162720e-02 5.736747011542320251e-02 -3.640586510300636292e-02 -6.534092873334884644e-02 1.223415583372116089e-01 -1.832828819751739502e-01 2.397331297397613525e-01 1.683855354785919189e-01 4.132592305541038513e-02 -4.099287092685699463e-03 6.857290118932723999e-02 2.976834028959274292e-02 -1.596933156251907349e-01 1.300073117017745972e-01 9.955845773220062256e-02 -1.536571383476257324e-01 -7.308136671781539917e-03 3.414031565189361572e-01 -3.040668927133083344e-02 2.477875724434852600e-02 8.063305169343948364e-02 -2.933039665222167969e-01 1.088547520339488983e-02 1.558876130729913712e-02 2.740260027348995209e-02 4.551279246807098389e-01
2.291079610586166382e-02 -4.542222246527671814e-02 3.641735613346099854e-01 8.982821553945541382e-02 3.916500806808471680e-01 -1.581475734710693359e-01 7.203704118728637695e-02 -2.241689264774322510e-01 4.326288402080535889e-02 -1.327045410871505737e-01 1.684185564517974854e-01 -1.464227447286248207e-03 8.856771141290664673e-02 -2.615734338760375977e-01 5.398574098944664001e-02 4.749809205532073975e-02 1.904361136257648468e-02 -1.235569454729557037e-02 -1.879327893257141113e-01 4.066668450832366943e-02 5.950296670198440552e-02 -1.577157899737358093e-02 -6.186705082654953003e-02 3.280181288719177246e-01 -5.652401968836784363e-02 -6.608015298843383789e-02 1.584814190864562988e-01 -3.632592260837554932e-01 -1.586060076951980591e-01 1.160257831215858459e-01 1.400403212755918503e-02 3.707351088523864746e-01
-1.004860028624534607e-01 -1.614511609077453613e-01 2.400673478841781616e-01 -1.501181125640869141e-01 5.114324763417243958e-02 4.901954531669616699e-02 -1.454271972179412842e-01 -8.634532988071441650e-02 3.501963913440704346e-01 6.527701020240783691e-02 6.520871073007583618e-02 -9.251776337623596191e-02 -1.226262282580137253e-02 2.035260945558547974e-01 -2.433795332908630371e-01 2.154082953929901123e-01 5.203181877732276917e-02 1.702491492033004761e-01 2.767367055639624596e-03 2.106593102216720581e-01 1.783462613821029663e-01 7.209932804107666016e-02 -9.459274262189865112e-02 1.141079217195510864e-01 2.222850173711776733e-02 1.005318984389305115e-01 2.378817796707153320e-01 -1.714708358049392700e-01 -3.781458437442779541e-01 4.033899903297424316e-01 1.031336486339569092e-01 1.230075135827064514e-01
1.904503442347049713e-02 -4.841097816824913025e-02 1.928940713405609131e-01 -9.724987298250198364e-02 1.323245912790298462e-01 -5.196234583854675293e-02 -3.759169206023216248e-02 6.021336093544960022e-02 7.277177274227142334e-02 3.500825911760330200e-02 1.644134372472763062e-01 5.245930328965187073e-02 2.166900485754013062e-01 2.103495746850967407e-01 3.166545629501342773e-01 -1.616417467594146729e-01 -2.175641991198062897e-02 8.887390047311782837e-02 -3.805346190929412842e-01 -9.720668941736221313e-02 -1.827675998210906982e-01 7.539412379264831543e-02 2.380468398332595825e-01 4.016805589199066162e-01 2.896341383457183838e-01 -1.442177742719650269e-01 2.546998299658298492e-02 -1.475013345479965210e-01 -1.463184505701065063e-01 -7.326444238424301147e-02 5.144010484218597412e-02 3.085938990116119385e-01
7.977952808141708374e-02 -3.209954202175140381e-01 3.072813525795936584e-02 2.888230979442596436e-02 -5.494481697678565979e-02 -1.129727214574813843e-01 5.508256331086158752e-02 8.608137816190719604e-02 5.975730251520872116e-03 6.342700868844985962e-02 1.657463163137435913e-01 -1.995008438825607300e-01 2.413781732320785522e-01 9.675026684999465942e-02 1.097474321722984314e-01 -2.730291895568370819e-02 -8.935422450304031372e-02 8.319684118032455444e-02 -3.613870739936828613e-01 8.129750192165374756e-02 -1.410299539566040039e-01 -9.391954541206359863e-02 2.911280393600463867e-01 2.179545313119888306e-01 8.806774020195007324e-02 1.315761208534240723e-01 2.747885584831237793e-01 -2.830825448036193848e-01 -1.934171169996261597e-01 -9.293533116579055786e-02 6.685417890548706055e-02 4.080843627452850342e-01
1.822657883167266846e-01 -2.199812531471252441e-01 1.683788560330867767e-02 1.117564588785171509e-01 1.034067273139953613e-01 -4.406526684761047363e-02 -8.718906342983245850e-02 1.675046086311340332e-01 -5.349760875105857849e-02 -8.864412456750869751e-02 2.795113027095794678e-01 -2.969546616077423096e-01 2.236616611480712891e-01 2.158674001693725586e-01 3.219199925661087036e-02 -7.594928611069917679e-03 -4.439158365130424500e-02 1.483749747276306152e-01 -2.087285667657852173e-01 2.331774830818176270e-01 3.090857341885566711e-02 -6.528073549270629883e-02 3.022900521755218506e-01 2.418596744537353516e-01 -3.491281345486640930e-02 5.613236874341964722e-02 2.984136939048767090e-01 -1.619392335414886475e-01 -2.538993656635284424e-01 3.543506935238838196e-02 5.962881445884704590e-02 3.415200412273406982e-01
-7.866904139518737793e-02 -3.173985183238983154e-01 4.050366580486297607e-01 2.747569680213928223e-01 1.971547752618789673e-01 -1.304614245891571045e-01 7.352386415004730225e-02 -1.622357815504074097e-01 1.274844855070114136e-01 1.149194836616516113e-01 1.372794359922409058e-01 3.539124503731727600e-03 2.459232658147811890e-01 -1.498417854309082031e-01 -1.440971437841653824e-02 8.883952349424362183e-02 4.275098443031311035e-02 -9.912469238042831421e-02 -1.776460707187652588e-01 -9.355591982603073120e-02 -5.856595560908317566e-02 1.534794270992279053e-01 3.129227086901664734e-02 2.584763169288635254e-01 5.683507397770881653e-02 -1.789787858724594116e-01 1.948084831237792969e-01 -2.518507838249206543e-01 1.066157892346382141e-01 2.295376658439636230e-01 -1.333727315068244934e-02 2.809711694717407227e-01
1.315986067056655884e-01 3.707916289567947388e-02 6.782044470310211182e-02 -1.871162503957748413e-01 -6.836567074060440063e-02 1.624739021062850952e-01 1.146768853068351746e-01 -5.747322458773851395e-03 2.537501975893974304e-02 -7.369852066040039062e-02 2.684574723243713379e-01 3.079049587249755859e-01 1.094812825322151184e-01 -3.316995799541473389e-01 3.659102320671081543e-02 -3.138743340969085693e-02 1.232404187321662903e-01 -5.754712224006652832e-02 7.270867377519607544e-02 9.040407091379165649e-02 9.002172946929931641e-02 1.397411376237869263e-01 1.011279597878456116e-01 3.966470360755920410e-01 -5.013929307460784912e-02 1.152026727795600891e-01 3.142914474010467529e-01 -2.091711610555648804e-01 -2.136172913014888763e-02 3.385482728481292725e-01 2.445960491895675659e-01 1.994791477918624878e-01
1.160840839147567749e-01 -5.633987858891487122e-02 3.199409842491149902e-01 -1.255044937133789062e-01 8.293624222278594971e-02 7.027902174741029739e-04 -9.230073192156851292e-04 5.541294068098068237e-02 2.140631526708602905e-01 1.057191267609596252e-01 2.291892021894454956e-01 7.239050418138504028e-02 8.534123748540878296e-02 -5.648438259959220886e-02 -1.217465698719024658e-01 1.837719529867172241e-01 -2.548923790454864502e-01 -1.263302266597747803e-01 3.387429714202880859e-01 1.196507588028907776e-01 -6.162502337247133255e-03 -9.780865162611007690e-02 -1.092021837830543518e-01 2.763243615627288818e-01 3.621457517147064209e-02 -4.707620944827795029e-03 1.286037415266036987e-01 -1.082364544272422791e-01 1.435450017452239990e-01 4.060418810695409775e-03 3.794041275978088379e-01 4.235759675502777100e-01
-1.044472083449363708e-01 -1.601181924343109131e-01 1.938901990652084351e-01 4.831716418266296387e-02 1.950929760932922363e-01 -1.679021865129470825e-02 -1.154087707400321960e-01 -1.324162185192108154e-01 2.225912362337112427e-01 1.858290284872055054e-02 2.660981416702270508e-01 1.928530931472778320e-01 7.189045846462249756e-02 2.473399937152862549e-01 -2.587603405117988586e-02 -3.536661863327026367e-01 1.974561810493469238e-01 4.231322929263114929e-02 1.902662217617034912e-01 2.455581873655319214e-01 -2.371512353420257568e-01 -1.228191982954740524e-02 -7.667526602745056152e-02 2.370863109827041626e-01 -9.415137022733688354e-02 -9.062648564577102661e-02 -8.171334117650985718e-02 -2.341041415929794312e-01 -2.035252451896667480e-01 2.848773300647735596e-01 1.053972095251083374e-01 1.906188577413558960e-01
9.581402689218521118e-02 -1.859714686870574951e-01 1.777454093098640442e-02 4.627566412091255188e-02 1.762759983539581299e-01 -5.088476464152336121e-02 3.143843710422515869e-01 4.611916840076446533e-02 1.994942314922809601e-02 1.328228712081909180e-01 7.761678844690322876e-02 -1.068834140896797180e-01 1.013470515608787537e-01 3.767100274562835693e-01 1.050135046243667603e-01 1.764611005783081055e-01 1.394299864768981934e-01 1.007136628031730652e-01 3.251504600048065186e-01 -2.122833281755447388e-01 -7.923568040132522583e-02 1.325360033661127090e-02 -7.423409260809421539e-04 3.033702075481414795e-01 -1.356933861970901489e-01 1.618532538414001465e-01 7.106494158506393433e-02 -2.617632150650024414e-01 -2.707131803035736084e-01 2.558575868606567383e-01 1.258005052804946899e-01 1.941673010587692261e-01
7.196228206157684326e-02 -1.082939654588699341e-01 3.448777794837951660e-01 1.749127358198165894e-01 1.546637862920761108e-01 1.154898628592491150e-01 7.797873765230178833e-02 2.427711151540279388e-02 -3.453079238533973694e-02 3.136493265628814697e-01 2.374340891838073730e-01 8.627114444971084595e-02 -1.071645915508270264e-01 2.899040579795837402e-01 2.164209187030792236e-01 -6.142457574605941772e-02 -1.500797867774963379e-01 -2.077227234840393066e-01 -2.711538225412368774e-02 2.505706064403057098e-02 2.807387113571166992e-01 2.379776164889335632e-02 1.980111598968505859e-01 2.456693649291992188e-01 1.146683990955352783e-01 -4.009145870804786682e-02 -1.460027694702148438e-02 -1.263838633894920349e-02 -3.569024205207824707e-01 2.599551081657409668e-01 -6.153429392725229263e-03 1.549296528100967407e-01
3.492338350042700768e-03 -4.033019542694091797e-01 2.127744108438491821e-01 5.705372989177703857e-02 1.674165129661560059e-01 1.615196466445922852e-02 -1.589866727590560913e-01 -5.454007908701896667e-02 1.682692617177963257e-01 3.942685425281524658e-01 1.829977519810199738e-02 9.300411492586135864e-02 2.370731383562088013e-01 1.401571780443191528e-01 -2.072127461433410645e-01 1.072115153074264526e-01 -5.796478316187858582e-02 1.386637538671493530e-01 1.980743743479251862e-02 -1.974181979894638062e-01 -6.216511130332946777e-02 -1.270723063498735428e-02 -7.872656732797622681e-02 1.912192851305007935e-01 -1.128169074654579163e-01 -3.262140974402427673e-02 2.017920613288879395e-01 -1.084381937980651855e-01 -3.268600702285766602e-01 2.437471151351928711e-01 1.315574496984481812e-01 2.251000553369522095e-01
-4.686534812208265066e-04 -6.168839707970619202e-02 4.087701141834259033e-01 1.769341230392456055e-01 1.355814933776855469e-01 8.696367591619491577e-02 -1.065562218427658081e-01 7.743569463491439819e-02 1.778257638216018677e-01 1.766331940889358521e-01 1.846930235624313354e-01 1.237320601940155029e-01 -1.847025379538536072e-02 2.508606612682342529e-01 3.027110099792480469e-01 9.985630214214324951e-02 -3.768374770879745483e-02 -2.666184604167938232e-01 1.819047890603542328e-02 -2.503456734120845795e-02 2.335079610347747803e-01 7.161264773458242416e-03 1.922964900732040405e-01 1.957131475210189819e-01 1.709737777709960938e-01 7.731340080499649048e-02 2.228415571153163910e-02 -1.696913242340087891e-01 -3.851902782917022705e-01 2.008794546127319336e-01 1.285093277692794800e-01 6.571462750434875488e-02
-2.506045065820217133e-02 -1.201457679271697998e-01 1.298646032810211182e-01 2.228106372058391571e-02 1.799872964620590210e-01 1.505076587200164795e-01 1.015833541750907898e-01 -2.869216203689575195e-01 2.812095284461975098e-01 3.542866557836532593e-02 3.314451575279235840e-01 -1.227824296802282333e-02 1.938727349042892456e-01 -7.778904587030410767e-02 -1.472397744655609131e-01 1.811043173074722290e-02 2.323984950780868530e-01 2.731083333492279053e-01 1.404983550310134888e-01 -1.506771147251129150e-02 -6.064968183636665344e-03 1.116426959633827209e-01 -1.390342786908149719e-02 1.775865852832794189e-01 1.793198585510253906e-01 -1.551899462938308716e-01 6.594841182231903076e-02 -3.039599061012268066e-01 -1.564398556947708130e-01 1.853546649217605591e-01 2.212438434362411499e-01 3.321813941001892090e-01
-1.497566998004913330e-01 -2.775673568248748779e-01 2.956336438655853271e-01 3.676636144518852234e-02 3.712474927306175232e-02 1.665607690811157227e-01 -1.568884849548339844e-01 -2.326299697160720825e-01 -5.811984091997146606e-02 5.621827393770217896e-02 8.028291165828704834e-02 4.740712419152259827e-02 1.855121850967407227e-01 1.505803912878036499e-01 -1.115599572658538818e-01 2.032300382852554321e-01 -3.728040456771850586e-01 -4.049338400363922119e-02 -2.642082273960113525e-01 1.952946782112121582e-01 -7.692417502403259277e-02 1.839318871498107910e-01 1.415790170431137085e-01 1.652108132839202881e-01 -1.184247508645057678e-01 8.949903398752212524e-02 2.178794294595718384e-01 6.194476038217544556e-02 2.411871030926704407e-02 1.695486456155776978e-01 2.646784670650959015e-02 3.725992143154144287e-01
-1.145381554961204529e-01 -3.025912046432495117e-01 3.052498102188110352e-01 1.379949748516082764e-01 -4.719116166234016418e-02 -7.069934904575347900e-02 1.210571825504302979e-02 1.980761438608169556e-02 2.011421769857406616e-01 8.060953021049499512e-02 -8.818373829126358032e-02 1.328539848327636719e-01 3.248677253723144531e-01 2.865538187325000763e-02 5.146997794508934021e-02 -5.576832592487335205e-02 3.862090706825256348e-01 5.037680640816688538e-02 -1.829589456319808960e-01 6.448588520288467407e-02 -2.052545845508575439e-01 8.806140720844268799e-02 3.021678924560546875e-01 3.124295473098754883e-01 1.294080018997192383e-01 9.115688502788543701e-03 1.955491751432418823e-01 -1.293025314807891846e-01 -5.015379562973976135e-02 1.357557922601699829e-01 -1.376510709524154663e-01 2.258818894624710083e-01
3.551286458969116211e-02 -2.631618082523345947e-01 2.416702955961227417e-01 1.278708726167678833e-01 2.475191839039325714e-02 1.664125770330429077e-01 -1.775323152542114258e-01 2.548516169190406799e-02 5.452547222375869751e-02 3.038100898265838623e-01 1.987338066101074219e-01 6.816121190786361694e-02 -1.629112958908081055e-01 1.814184188842773438e-01 2.466062158346176147e-01 -1.605003923177719116e-01 -2.585565745830535889e-01 -2.051730006933212280e-01 -2.642227709293365479e-02 -1.642646850086748600e-03 1.863937228918075562e-01 -6.969673931598663330e-02 9.507764130830764771e-02 6.256946176290512085e-02 1.206699758768081665e-01 4.330082610249519348e-02 5.043859127908945084e-03 -1.486677080392837524e-01 -4.738184213638305664e-01 2.149933427572250366e-01 7.002690434455871582e-02 1.800473332405090332e-01
-6.644629687070846558e-02 -3.107702732086181641e-01 -1.085646897554397583e-01 3.256167471408843994e-01 -1.163541991263628006e-02 -2.139761596918106079e-01 1.098770871758460999e-01 1.185314357280731201e-01 1.347386538982391357e-01 2.175088077783584595e-01 1.639619916677474976e-01 -9.880029410123825073e-02 1.555131226778030396e-01 2.737498879432678223e-01 1.887710243463516235e-01 -1.192537993192672729e-01 3.212611423805356026e-03 -5.956764146685600281e-02 1.683799922466278076e-01 2.371273040771484375e-01 8.959736675024032593e-02 1.131370663642883301e-01 -7.427359372377395630e-02 2.682451903820037842e-01 5.552034452557563782e-02 8.699537068605422974e-02 2.628534138202667236e-01 -3.739889711141586304e-02 -2.265712767839431763e-01 3.242971599102020264e-01 1.843271702527999878e-01 8.498391252942383289e-04
9.599667787551879883e-02 -3.872033655643463135e-01 2.336098104715347290e-01 4.982539918273687363e-03 -2.605483531951904297e-01 -6.056207045912742615e-02 -4.167811572551727295e-02 -4.035788029432296753e-02 4.977217316627502441e-02 -8.772470802068710327e-02 -1.012958120554685593e-02 1.494860053062438965e-01 3.828638195991516113e-01 5.653396714478731155e-03 2.945768535137176514e-01 -2.095249444246292114e-01 -1.929627731442451477e-02 -4.570449888706207275e-02 4.234414547681808472e-02 2.188548296689987183e-01 -1.870248764753341675e-01 4.604075103998184204e-02 1.614312678575515747e-01 4.275057464838027954e-02 -6.577574182301759720e-03 -1.549333482980728149e-01 2.261553108692169189e-01 -3.306505382061004639e-01 -2.513552270829677582e-02 4.948730394244194031e-02 -2.068695574998855591e-01 2.321414053440093994e-01
-2.155423909425735474e-02 -1.483107507228851318e-01 2.217712551355361938e-01 -7.462029904127120972e-02 1.512991636991500854e-01 -5.296387895941734314e-02 -1.734383255243301392e-01 -1.092289909720420837e-01 1.444444507360458374e-01 -8.554309606552124023e-02 1.227337680757045746e-02 -2.457239478826522827e-01 5.334734916687011719e-02 1.436309367418289185e-01 3.259681165218353271e-02 3.049341142177581787e-01 1.506505012512207031e-01 -9.567921049892902374e-03 2.362907975912094116e-01 2.751949727535247803e-01 3.312357962131500244e-01 4.433201253414154053e-02 -1.192854866385459900e-01 1.970505118370056152e-01 1.990308314561843872e-01 1.339488476514816284e-01 1.782297790050506592e-01 -1.917350441217422485e-01 -4.132032394409179688e-01 1.082691177725791931e-01 3.744895104318857193e-03 1.455825418233871460e-01
1.497431546449661255e-01 8.286952227354049683e-02 2.346246540546417236e-01 6.033683568239212036e-02 2.119031995534896851e-01 -3.858260437846183777e-02 -2.217949777841567993e-01 4.500178620219230652e-02 1.480735391378402710e-01 -8.041579276323318481e-03 8.259318768978118896e-03 2.819079756736755371e-01 7.365825027227401733e-02 9.582367539405822754e-02 4.769147932529449463e-02 -3.582383096218109131e-01 -2.436332553625106812e-01 -1.428874135017395020e-01 2.422586977481842041e-01 1.059504821896553040e-01 2.659406885504722595e-02 4.701360687613487244e-02 -6.770996004343032837e-02 3.159405887126922607e-01 1.914234608411788940e-01 2.115991339087486267e-02 4.706327617168426514e-02 -1.461181342601776123e-01 -1.602663844823837280e-02 -1.323729101568460464e-02 1.430909931659698486e-01 4.786339998245239258e-01
2.875206433236598969e-02 -2.100387215614318848e-01 3.145741522312164307e-01 2.694205343723297119e-01 2.075755596160888672e-01 -2.213395088911056519e-01 -6.663770414888858795e-03 -1.982935816049575806e-01 2.613730132579803467e-01 8.712133020162582397e-02 9.992535412311553955e-02 1.557848602533340454e-01 2.240683287382125854e-01 -9.212773293256759644e-02 -3.528464585542678833e-02 2.412472516298294067e-01 2.100540697574615479e-01 8.906946331262588501e-02 -1.675126552581787109e-01 -3.128911554813385010e-02 2.869546972215175629e-02 -1.678554899990558624e-02 1.019047647714614868e-01 2.706818282604217529e-01 -1.876221410930156708e-02 -9.004239737987518311e-02 4.364005848765373230e-02 -2.369003444910049438e-01 1.863864995539188385e-02 2.471197247505187988e-01 -1.183423325419425964e-01 3.406019210815429688e-01
3.403680622577667236e-01 -2.216099798679351807e-01 1.516250669956207275e-01 -1.415892597287893295e-02 -2.545486092567443848e-01 -1.423936039209365845e-01 -1.142027005553245544e-01 4.999295994639396667e-02 2.199969142675399780e-01 -8.977679908275604248e-02 3.122737705707550049e-01 2.574005126953125000e-01 5.104060471057891846e-02 1.776487380266189575e-02 1.709109842777252197e-01 -2.213787138462066650e-01 -2.497344911098480225e-01 -3.409127518534660339e-02 -1.313638407737016678e-02 9.833090752363204956e-02 1.525330692529678345e-01 2.269337624311447144e-01 1.414252668619155884e-01 2.032128274440765381e-01 -1.761390417814254761e-01 1.063410565257072449e-01 1.174157187342643738e-01 -2.046714723110198975e-01 -1.778467595577239990e-01 -1.327673941850662231e-01 -2.089146226644515991e-01 9.758038818836212158e-02
2.610070109367370605e-01 -2.101106196641921997e-01 4.189670979976654053e-01 -1.000531688332557678e-01 1.177940517663955688e-01 5.640591681003570557e-02 -5.488484352827072144e-02 1.191362291574478149e-01 1.325913239270448685e-02 8.006273210048675537e-02 2.682935297489166260e-01 7.406802475452423096e-02 1.456155478954315186e-01 5.093203857541084290e-02 3.295705616474151611e-01 -2.644596993923187256e-01 -3.572229063138365746e-03 -9.339728206396102905e-02 1.073967590928077698e-01 2.702926099300384521e-01 8.804979175329208374e-02 2.793065011501312256e-01 -2.202653735876083374e-01 3.052326478064060211e-02 2.127178162336349487e-01 2.102199792861938477e-01 5.792094022035598755e-02 -6.703177839517593384e-02 -8.199030160903930664e-02 -1.202898770570755005e-01 -1.660544797778129578e-02 1.849765628576278687e-01
-2.319169193506240845e-01 -3.324049115180969238e-01 2.862851619720458984e-01 -1.819742470979690552e-01 -1.161781996488571167e-01 2.730236351490020752e-01 -6.464077625423669815e-03 -3.557721674442291260e-01 -8.248722553253173828e-02 4.246228560805320740e-02 -7.445507496595382690e-02 2.115007936954498291e-01 1.096123829483985901e-01 1.661918163299560547e-01 9.577464312314987183e-02 1.179005205631256104e-01 -1.499111056327819824e-01 2.424273639917373657e-02 -2.014564722776412964e-01 1.114889979362487793e-01 1.589526794850826263e-02 6.451880186796188354e-02 -5.669276788830757141e-02 2.488746047019958496e-01 -4.394276812672615051e-02 3.741358593106269836e-02 1.023956239223480225e-01 -5.106749013066291809e-03 -2.134579271078109741e-01 2.974918782711029053e-01 -5.785849317908287048e-02 2.958092093467712402e-01
1.483548805117607117e-02 -1.029017269611358643e-01 1.302510220557451248e-02 -9.165285527706146240e-02 2.350032180547714233e-01 1.305565237998962402e-01 1.008691862225532532e-01 -2.482091486454010010e-01 3.891298174858093262e-01 -3.519276157021522522e-02 1.957178115844726562e-01 8.043699711561203003e-02 5.993740260601043701e-02 3.747860342264175415e-02 -1.022159904241561890e-01 -5.015335232019424438e-02 1.221076175570487976e-01 2.310713231563568115e-01 -5.783454328775405884e-02 5.324455350637435913e-02 7.173501700162887573e-02 2.802741527557373047e-01 1.545587182044982910e-02 2.592836618423461914e-01 1.405448317527770996e-01 -1.930969655513763428e-01 1.603068411350250244e-01 -1.281754523515701294e-01 -1.361646205186843872e-01 1.224510297179222107e-01 2.905008494853973389e-01 4.224073588848114014e-01
-7.401102781295776367e-02 -1.006293296813964844e-01 2.957325428724288940e-02 1.944947242736816406e-01 1.393563766032457352e-02 -4.068457707762718201e-02 1.297377943992614746e-01 2.976032793521881104e-01 3.544634208083152771e-02 2.962478399276733398e-01 4.226723611354827881e-01 -4.322145134210586548e-02 2.123230248689651489e-01 2.758673429489135742e-01 1.944698691368103027e-01 4.747240617871284485e-02 -4.942815285176038742e-03 3.207271993160247803e-01 5.183809250593185425e-02 3.565965220332145691e-02 9.892423450946807861e-02 1.388789713382720947e-01 1.324476897716522217e-01 1.659443825483322144e-01 1.459220647811889648e-01 8.494117856025695801e-02 2.652968764305114746e-01 5.871475115418434143e-02 -8.885487169027328491e-02 2.031432539224624634e-01 1.421993076801300049e-01 2.343618571758270264e-01
1.368793398141860962e-01 -9.304071962833404541e-02 3.075803518295288086e-01 1.147594898939132690e-01 2.133022248744964600e-01 1.089811027050018311e-01 -3.302224874496459961e-01 6.443058699369430542e-02 2.430111020803451538e-01 1.086709424853324890e-01 1.152974739670753479e-01 -9.575490839779376984e-03 -1.713177934288978577e-02 -1.407326161861419678e-01 1.795630753040313721e-01 -7.112434506416320801e-02 -1.671574413776397705e-01 1.069915741682052612e-01 1.552649587392807007e-01 2.179122865200042725e-01 -7.013037055730819702e-02 1.597238332033157349e-01 -1.811474561691284180e-01 4.412375092506408691e-01 2.152016609907150269e-01 5.955390632152557373e-02 -6.113519892096519470e-02 -1.132900416851043701e-01 2.521764487028121948e-02 -1.720798462629318237e-01 1.286379992961883545e-01 2.654562890529632568e-01
1.855507120490074158e-02 -6.020139157772064209e-02 2.176126837730407715e-01 1.270529329776763916e-01 1.754577010869979858e-01 1.763741225004196167e-01 -1.008913889527320862e-01 -2.667791582643985748e-02 2.274514436721801758e-01 -8.752764761447906494e-02 6.427422910928726196e-02 2.776813507080078125e-01 1.786767095327377319e-01 -1.768824458122253418e-01 3.583283722400665283e-02 -8.199527859687805176e-02 9.573287516832351685e-02 2.865126729011535645e-01 6.342521309852600098e-02 2.109466344118118286e-01 -8.973908424377441406e-02 -7.792122662067413330e-02 2.127649039030075073e-01 4.838703870773315430e-01 2.294826358556747437e-01 8.625536412000656128e-02 5.194143392145633698e-03 5.377484112977981567e-02 5.258298665285110474e-02 2.249029278755187988e-01 1.535182744264602661e-01 2.732426822185516357e-01
1.046653017401695251e-01 -1.741981804370880127e-01 2.684256732463836670e-01 2.009786069393157959e-01 9.977538138628005981e-02 -3.905468434095382690e-02 -1.556475460529327393e-01 -6.271461397409439087e-02 7.775351405143737793e-02 3.186798095703125000e-01 1.289935111999511719e-01 9.681674838066101074e-02 -1.103589981794357300e-01 1.828539967536926270e-01 1.705788224935531616e-01 -5.341778695583343506e-02 -3.462999463081359863e-01 -1.576889902353286743e-01 -3.135550394654273987e-02 -1.117930784821510315e-01 1.387593597173690796e-01 -8.494468033313751221e-02 1.592082232236862183e-01 1.867106705904006958e-01 1.145303770899772644e-01 1.003179848194122314e-01 -2.266579121351242065e-02 -1.747268736362457275e-01 -4.827152788639068604e-01 2.427083551883697510e-01 3.699206188321113586e-02 5.452585592865943909e-02
-2.557354420423507690e-02 -2.220383584499359131e-01 1.013431847095489502e-01 1.103454083204269409e-01 9.109820239245891571e-03 -1.007923856377601624e-01 -6.491502374410629272e-02 -1.279864907264709473e-01 1.585386991500854492e-01 2.876248657703399658e-01 7.754942052997648716e-04 6.117274612188339233e-02 4.086426496505737305e-01 -1.054767742753028870e-01 3.571931719779968262e-01 6.243846938014030457e-02 -5.060326308012008667e-02 2.024968415498733521e-01 1.381966918706893921e-01 -1.717833876609802246e-01 -3.041952103376388550e-02 -1.123823691159486771e-02 -4.681047797203063965e-02 3.441094979643821716e-02 1.856618821620941162e-01 -1.691844463348388672e-01 2.082217186689376831e-01 -1.305310577154159546e-01 -1.305533051490783691e-01 4.559559822082519531e-01 -9.235700219869613647e-02 1.483175456523895264e-01
1.143236085772514343e-01 -4.043693244457244873e-01 1.969442963600158691e-01 7.768724858760833740e-02 -1.836405098438262939e-01 -1.277186572551727295e-01 1.748151779174804688e-01 8.733218163251876831e-02 1.030974611639976501e-01 -2.764137648046016693e-02 1.929342746734619141e-02 2.300391644239425659e-01 1.331506967544555664e-01 -9.709118865430355072e-03 2.527606785297393799e-01 2.304689884185791016e-01 -9.409455955028533936e-02 1.224611252546310425e-01 -1.562128812074661255e-01 2.135515585541725159e-02 -8.648761361837387085e-02 -2.220725081861019135e-02 -1.761716157197952271e-01 3.218825161457061768e-01 3.277913033962249756e-01 7.058154046535491943e-02 -1.863441430032253265e-03 -1.937803477048873901e-01 -3.168084621429443359e-01 2.000989615917205811e-01 -2.750809863209724426e-02 -9.157188981771469116e-02
-4.634354263544082642e-02 -1.241458877921104431e-01 2.351902574300765991e-01 -8.913239836692810059e-02 2.634534835815429688e-01 -9.810306131839752197e-02 -8.830957859754562378e-02 6.982538104057312012e-02 1.955064833164215088e-01 -9.541440755128860474e-03 5.368296802043914795e-02 -8.075145632028579712e-02 3.183993995189666748e-01 1.509974747896194458e-01 2.375056743621826172e-01 -2.548861801624298096e-01 -1.041179597377777100e-01 -2.117431908845901489e-01 -2.923576235771179199e-01 8.368464768864214420e-04 -1.177440360188484192e-01 -2.930886857211589813e-02 -6.930800527334213257e-02 3.513741493225097656e-01 2.314725965261459351e-01 3.671595454216003418e-02 1.918504536151885986e-01 -1.608446538448333740e-01 -3.141943514347076416e-01 -6.747540831565856934e-02 -1.365287154912948608e-01 1.027054786682128906e-01
-2.096151374280452728e-02 -1.243750005960464478e-01 1.941433846950531006e-01 -2.255474925041198730e-01 -1.919791847467422485e-02 -5.669423937797546387e-02 -1.182960644364356995e-01 -2.267806790769100189e-02 2.209447026252746582e-01 7.781538367271423340e-02 9.125094860792160034e-02 1.129790302366018295e-02 -7.106248289346694946e-02 6.892222911119461060e-02 -9.266671538352966309e-02 3.262376785278320312e-01 1.277544796466827393e-01 -1.208529844880104065e-01 6.762079149484634399e-02 2.084927856922149658e-01 3.302923142910003662e-01 -9.601631015539169312e-02 -2.982502616941928864e-02 2.234297096729278564e-01 7.739784568548202515e-02 1.721272058784961700e-02 3.324917852878570557e-01 -1.521386504173278809e-01 -4.016199707984924316e-01 2.669511735439300537e-01 1.271303445100784302e-01 2.291166335344314575e-01
1.529296338558197021e-01 -1.899053752422332764e-01 1.344447135925292969e-01 1.688004657626152039e-02 2.568798363208770752e-01 -9.729226678609848022e-02 -1.157412957400083542e-02 2.101405858993530273e-01 -1.273909807205200195e-01 -4.787262005265802145e-04 2.740187942981719971e-01 -1.953321397304534912e-01 1.996487826108932495e-01 1.412785798311233521e-01 -2.065909840166568756e-02 1.278209872543811798e-02 -3.409744938835501671e-03 -5.254368856549263000e-02 -3.487053811550140381e-01 1.442703753709793091e-01 -3.640483692288398743e-02 -4.150889813899993896e-03 1.960724294185638428e-01 2.667444348335266113e-01 7.010172307491302490e-02 5.215520411729812622e-02 3.273248970508575439e-01 -2.671491205692291260e-01 -1.364603489637374878e-01 -1.086435746401548386e-02 1.430434286594390869e-01 3.620717227458953857e-01
-4.687721654772758484e-02 1.763429045677185059e-01 4.014733061194419861e-02 1.225947365164756775e-01 7.030792534351348877e-02 -2.747257240116596222e-02 -1.169324666261672974e-01 -8.133079856634140015e-02 2.044664137065410614e-02 1.822342872619628906e-01 9.104596078395843506e-02 3.103300333023071289e-01 2.597181499004364014e-01 -4.425005614757537842e-02 -6.118001043796539307e-02 1.661105081439018250e-02 4.889283329248428345e-03 9.802058339118957520e-02 -7.842046767473220825e-02 3.935860991477966309e-01 1.157423034310340881e-01 -6.872837245464324951e-02 -1.402109116315841675e-01 4.747466742992401123e-01 2.468968629837036133e-01 2.061072587966918945e-01 9.469082206487655640e-02 -1.695575118064880371e-01 1.310109347105026245e-01 9.663533419370651245e-02 1.160362586379051208e-01 3.121705949306488037e-01
2.702666521072387695e-01 -8.011615276336669922e-02 2.911392450332641602e-01 -1.508807837963104248e-01 -7.823279500007629395e-02 8.003711700439453125e-02 -2.572462260723114014e-01 7.981699705123901367e-02 5.765020102262496948e-02 2.128064185380935669e-01 2.457921206951141357e-01 1.163587123155593872e-01 3.228599429130554199e-01 1.137837097048759460e-01 3.250554800033569336e-01 -9.682032465934753418e-02 4.378917813301086426e-02 -8.452127873897552490e-02 -1.630982570350170135e-02 1.741812974214553833e-01 1.451029181480407715e-01 1.997140794992446899e-01 -6.146160885691642761e-02 -2.407006174325942993e-02 1.492299139499664307e-01 3.222707509994506836e-01 2.556131780147552490e-01 -2.578187882900238037e-01 4.883505403995513916e-02 -2.503143437206745148e-02 -1.058765780180692673e-02 8.443757146596908569e-02
5.317171663045883179e-02 -5.031378939747810364e-02 3.147258758544921875e-01 1.572367995977401733e-01 1.791662573814392090e-01 1.175213977694511414e-01 8.289238065481185913e-02 2.546918392181396484e-02 1.376770883798599243e-01 1.818348169326782227e-01 2.631727457046508789e-01 1.312165856361389160e-01 -3.398852422833442688e-02 2.426537871360778809e-01 1.610047370195388794e-01 -1.601101011037826538e-01 -1.517821699380874634e-01 -9.394761919975280762e-02 -7.907947897911071777e-02 -2.220675349235534668e-02 1.927465945482254028e-01 -7.118946313858032227e-02 8.130783587694168091e-02 2.777360379695892334e-01 -6.700580008327960968e-03 6.483334302902221680e-02 -5.772131681442260742e-02 -1.085623353719711304e-01 -5.436702966690063477e-01 2.443061918020248413e-01 1.220681592822074890e-01 1.150484383106231689e-01
8.556570112705230713e-02 -6.823266297578811646e-02 5.125644207000732422e-01 1.758368313312530518e-01 2.089197486639022827e-01 -1.580950170755386353e-01 8.181396126747131348e-02 -4.690836183726787567e-03 7.474306225776672363e-02 1.897782832384109497e-01 2.168379575014114380e-01 7.179951667785644531e-02 -3.639546409249305725e-02 3.246827051043510437e-02 3.357346728444099426e-02 -1.841354221105575562e-01 -1.920595066621899605e-03 -7.698831707239151001e-02 -2.372601628303527832e-01 6.686946004629135132e-02 -1.067304760217666626e-01 -1.601568758487701416e-01 7.633350323885679245e-03 3.772294521331787109e-01 1.144495159387588501e-01 -1.164357513189315796e-01 4.945517703890800476e-02 -1.346569955348968506e-01 5.394403263926506042e-02 2.309325188398361206e-01 -2.452418059110641479e-01 2.795040309429168701e-01
-9.873302280902862549e-02 -9.794258326292037964e-02 1.539560556411743164e-01 7.372584939002990723e-02 1.551040112972259521e-01 -5.809986963868141174e-02 1.211103200912475586e-01 -6.763489916920661926e-03 3.240386545658111572e-01 2.497988790273666382e-01 8.986440300941467285e-02 3.934508860111236572e-01 4.173789024353027344e-01 1.726450175046920776e-01 2.031474411487579346e-01 4.053520038723945618e-02 -2.840145677328109741e-02 1.822000294923782349e-01 4.136883094906806946e-02 -2.966090291738510132e-02 -1.050486639142036438e-01 1.614873260259628296e-01 7.041234523057937622e-02 1.673733592033386230e-01 7.469665259122848511e-02 2.370815426111221313e-01 -9.801460802555084229e-02 6.200105324387550354e-02 -2.355967611074447632e-01 1.516842544078826904e-01 -1.928300559520721436e-01 1.858929395675659180e-01
1.382835656404495239e-01 -2.185255736112594604e-01 1.341833472251892090e-01 -1.335946470499038696e-01 1.449489295482635498e-01 -6.412439048290252686e-02 -1.304773055016994476e-02 8.434749394655227661e-02 3.231192007660865784e-02 -5.700768902897834778e-02 1.339744329452514648e-01 -2.957008481025695801e-01 2.111128419637680054e-01 2.127806991338729858e-01 4.310739040374755859e-02 1.004782766103744507e-01 -2.850485444068908691e-01 -9.516807622276246548e-04 -3.503420054912567139e-01 1.786675155162811279e-01 5.130980163812637329e-02 -1.360743073746562004e-03 -7.350257039070129395e-02 2.113040238618850708e-01 2.573001682758331299e-01 1.528391893953084946e-02 1.642300486564636230e-01 -2.590649127960205078e-01 2.495282143354415894e-02 4.943504557013511658e-02 -7.549247890710830688e-02 4.421467781066894531e-01
-4.332817345857620239e-02 -1.851256489753723145e-01 4.034187793731689453e-01 1.088874181732535362e-03 6.647968292236328125e-02 -2.500764466822147369e-02 -7.595729082822799683e-02 5.862499028444290161e-02 6.586878746747970581e-02 -2.197244949638843536e-02 3.128424286842346191e-01 1.337127685546875000e-01 2.392873913049697876e-02 3.824959043413400650e-03 2.700906097888946533e-01 -1.766309738159179688e-01 -1.466721445322036743e-01 -3.752097114920616150e-02 -1.492130011320114136e-01 3.032064437866210938e-01 -9.086356312036514282e-02 -2.201474308967590332e-01 1.093680411577224731e-01 3.513911962509155273e-01 2.640610374510288239e-02 9.970836341381072998e-02 1.394012570381164551e-01 3.886471316218376160e-02 -1.716693192720413208e-01 -1.153670474886894226e-01 -1.425810754299163818e-01 3.709142208099365234e-01
-2.307169586420059204e-01 -2.061082869768142700e-01 3.510550828650593758e-03 2.019876986742019653e-01 1.115981414914131165e-01 -1.640589982271194458e-01 7.437779009342193604e-02 -1.625491827726364136e-01 -1.150352060794830322e-01 8.059567958116531372e-02 3.498228192329406738e-01 1.125836223363876343e-01 7.595650106668472290e-02 -4.876025021076202393e-02 4.046478122472763062e-02 1.524436026811599731e-01 -8.300913870334625244e-02 -1.600083410739898682e-01 1.625944823026657104e-01 2.816425859928131104e-01 -4.130516573786735535e-02 1.817635148763656616e-01 -2.549725174903869629e-01 4.153387844562530518e-01 1.946415305137634277e-01 -8.090524375438690186e-02 1.907408833503723145e-01 -1.186517328023910522e-01 9.864942170679569244e-03 2.689832262694835663e-02 -4.168638214468955994e-02 3.104620277881622314e-01
-3.875743597745895386e-02 -1.769174784421920776e-01 1.662727445363998413e-01 -1.182834953069686890e-01 -1.721840202808380127e-01 -6.148700788617134094e-02 -1.291798353195190430e-01 -1.280936002731323242e-01 -1.532246470451354980e-01 1.311687519773840904e-03 3.364669382572174072e-01 2.404974699020385742e-01 1.954372227191925049e-01 1.412751376628875732e-01 -1.235145926475524902e-01 -1.712585687637329102e-01 -8.507806807756423950e-03 7.708735764026641846e-02 4.053647443652153015e-02 9.065195173025131226e-02 -1.147425100207328796e-01 -6.154301390051841736e-02 -2.071216553449630737e-01 3.584953546524047852e-01 5.690364912152290344e-02 1.637933403253555298e-01 -2.534930408000946045e-01 -5.532495304942131042e-02 -4.278252124786376953e-01 7.582955807447433472e-02 1.635267585515975952e-01 2.112104594707489014e-01
2.395396083593368530e-01 -3.342640697956085205e-01 2.294978499412536621e-01 5.747881904244422913e-02 1.025334699079394341e-03 -5.072659254074096680e-02 -7.593487948179244995e-02 2.584396004676818848e-01 6.361176725476980209e-03 1.757020354270935059e-01 5.812903121113777161e-02 -2.578257024288177490e-01 4.011242091655731201e-01 -5.658439546823501587e-02 1.215365752577781677e-01 6.598992645740509033e-02 1.011573942378163338e-03 6.951395422220230103e-02 -2.617257237434387207e-01 1.336498111486434937e-01 1.678801327943801880e-01 1.131461933255195618e-01 1.663189381361007690e-01 1.116835176944732666e-01 2.058194428682327271e-01 -6.723624467849731445e-02 9.178218245506286621e-02 -1.089999228715896606e-01 -5.060676112771034241e-02 -1.839741878211498260e-02 1.771895140409469604e-01 3.768170475959777832e-01
-6.536391377449035645e-02 -1.231378093361854553e-01 4.597339630126953125e-01 7.113854587078094482e-02 -5.735122039914131165e-02 -7.081404328346252441e-02 -1.004786267876625061e-01 -2.305131591856479645e-02 1.454557478427886963e-01 1.377705484628677368e-01 1.991706490516662598e-01 1.489931941032409668e-01 9.407179802656173706e-02 1.629285514354705811e-01 1.471539437770843506e-01 -2.168881297111511230e-01 -1.856205314397811890e-01 -1.664235591888427734e-01 -3.103820979595184326e-01 1.772795915603637695e-01 -8.071786165237426758e-02 -5.138910561800003052e-02 -1.974298357963562012e-01 3.379975259304046631e-01 1.598890423774719238e-01 -1.495093703269958496e-01 9.973365813493728638e-02 -1.583156138658523560e-01 -6.256696581840515137e-02 -2.163796573877334595e-01 -3.085665777325630188e-02 2.285006046295166016e-01
7.502154260873794556e-02 -3.253901302814483643e-01 2.423866987228393555e-01 6.376660615205764771e-02 -4.967854917049407959e-02 -2.065750956535339355e-01 -1.486612409353256226e-01 1.646983623504638672e-01 1.463806033134460449e-01 8.353456109762191772e-02 3.881602734327316284e-02 -5.955982208251953125e-02 3.049159646034240723e-01 1.385969072580337524e-01 2.718049585819244385e-01 2.318237125873565674e-01 -1.436565816402435303e-01 4.333188012242317200e-02 -7.663005590438842773e-02 6.909683346748352051e-02 4.079143702983856201e-02 1.015644744038581848e-01 2.039414793252944946e-01 -5.313989892601966858e-02 2.522618770599365234e-01 1.042989790439605713e-01 1.533439606428146362e-01 -2.431174069643020630e-01 7.863468676805496216e-02 -8.877556771039962769e-02 8.697000145912170410e-02 4.355761706829071045e-01
9.224427491426467896e-02 -1.970959156751632690e-01 4.495036900043487549e-01 1.237404420971870422e-01 -4.966356977820396423e-02 -1.296913772821426392e-01 2.989429980516433716e-02 -4.289961606264114380e-02 -2.117728739976882935e-01 -1.544827874749898911e-02 2.453369498252868652e-01 1.506948024034500122e-01 1.268195807933807373e-01 -2.080470439977943897e-04 3.338840976357460022e-02 -6.889527291059494019e-02 -7.729176431894302368e-02 -1.512341201305389404e-01 -2.376313209533691406e-01 2.065947353839874268e-01 -1.042151302099227905e-01 -2.419750988483428955e-01 -1.188061982393264771e-01 3.253855109214782715e-01 2.564261853694915771e-01 1.549612148664891720e-03 -6.114657036960124969e-03 1.848247945308685303e-01 -4.003616422414779663e-02 -5.703004077076911926e-03 7.977089285850524902e-02 3.714512586593627930e-01
3.902073577046394348e-02 -1.757531464099884033e-01 8.597191423177719116e-02 -3.044487833976745605e-01 -5.250005982816219330e-03 -2.468753047287464142e-02 -3.310148417949676514e-02 -7.930550724267959595e-02 2.677786350250244141e-01 1.902050673961639404e-01 -1.879348047077655792e-02 5.670575890690088272e-03 1.288478076457977295e-01 -1.746107786893844604e-01 3.548801317811012268e-02 -1.263086646795272827e-01 -3.366229683160781860e-02 -7.464047521352767944e-02 2.400228381156921387e-01 -1.008755862712860107e-01 -1.333081275224685669e-01 4.736536368727684021e-02 1.982427984476089478e-01 1.975860148668289185e-01 1.781878620386123657e-01 1.653765439987182617e-01 3.193695098161697388e-02 -4.094945490360260010e-01 -3.175795078277587891e-01 3.302246034145355225e-01 -1.264945715665817261e-01 2.456726133823394775e-01
-3.491934761404991150e-02 -5.976784043014049530e-03 1.188804656267166138e-01 1.230443418025970459e-01 -1.650385111570358276e-01 7.038803398609161377e-02 -1.242145970463752747e-01 -1.149433329701423645e-01 1.174672618508338928e-01 -6.778960675001144409e-02 1.740759462118148804e-01 3.081399388611316681e-02 4.817350804805755615e-01 6.612160056829452515e-02 1.926397383213043213e-01 -5.955844372510910034e-02 1.098065301775932312e-01 -4.668601229786872864e-02 6.436597555875778198e-02 3.347011804580688477e-01 -9.529730677604675293e-02 3.130735158920288086e-01 -8.048712462186813354e-02 2.987965345382690430e-01 -6.756576895713806152e-02 4.984912276268005371e-02 -1.359429657459259033e-01 -1.681994050741195679e-01 -2.817707061767578125e-01 -2.216651737689971924e-01 1.092600971460342407e-01 2.331236004829406738e-01
2.604647576808929443e-01 2.885394915938377380e-02 3.440960496664047241e-02 -7.819097489118576050e-02 1.692610085010528564e-01 -1.963297426700592041e-01 2.120075225830078125e-01 1.295131165534257889e-02 -7.190370466560125351e-03 2.697345614433288574e-01 2.197034806013107300e-01 4.510452449321746826e-01 2.384017407894134521e-01 -6.513316929340362549e-02 6.199012324213981628e-02 -1.743012368679046631e-01 -5.349628627300262451e-02 -4.336031898856163025e-02 7.489117980003356934e-02 1.093160435557365417e-01 -8.467970788478851318e-02 -1.052992194890975952e-01 1.588412970304489136e-01 2.517305612564086914e-01 -1.476277709007263184e-01 4.817763715982437134e-02 2.027930766344070435e-01 -5.043591931462287903e-02 -1.731300503015518188e-01 1.828889250755310059e-01 3.443977236747741699e-01 1.136782467365264893e-01
1.215820387005805969e-01 -2.892218530178070068e-01 3.212025761604309082e-02 4.176374524831771851e-02 -5.417723953723907471e-02 -9.082775563001632690e-02 1.969446241855621338e-02 2.128728926181793213e-01 2.917920611798763275e-02 -8.492862107232213020e-04 2.974185347557067871e-01 -4.953823611140251160e-02 3.434050083160400391e-01 1.207925677299499512e-01 1.146521642804145813e-01 -5.906381458044052124e-02 5.878025665879249573e-03 -9.408611059188842773e-02 -2.847313880920410156e-01 1.508679687976837158e-01 7.023968547582626343e-02 -5.656823515892028809e-02 1.051954627037048340e-01 2.230338305234909058e-01 -1.046944037079811096e-01 -4.278348386287689209e-02 3.708998858928680420e-01 -1.726540476083755493e-01 -2.981291413307189941e-01 -1.474930047988891602e-01 -1.402807384729385376e-01 3.299158215522766113e-01
2.416794300079345703e-01 -2.657462656497955322e-01 3.364407718181610107e-01 1.887692138552665710e-02 -7.269363850355148315e-02 -1.626031845808029175e-01 -1.175983697175979614e-01 6.461109220981597900e-02 5.134892463684082031e-02 2.140446333214640617e-03 2.730439007282257080e-01 5.353431217372417450e-03 2.319688200950622559e-01 -1.581898480653762817e-01 3.026493489742279053e-01 -4.958915337920188904e-02 2.324022725224494934e-02 2.283930331468582153e-01 5.865964293479919434e-02 -1.081184018403291702e-02 2.021948397159576416e-01 3.878708481788635254e-01 -4.791045188903808594e-02 1.463803350925445557e-01 2.105636149644851685e-01 2.126746177673339844e-01 9.667721390724182129e-02 -1.416739225387573242e-01 -9.566088765859603882e-02 -1.148186177015304565e-01 -3.675935044884681702e-02 2.088047116994857788e-01
-1.215546652674674988e-01 -2.455811798572540283e-01 3.787209987640380859e-01 -6.334318220615386963e-02 1.190549810416996479e-03 -6.664245575666427612e-02 6.971760839223861694e-02 -2.548615336418151855e-01 -1.154953092336654663e-01 1.655216068029403687e-01 3.607939481735229492e-01 -1.047137081623077393e-01 1.542463898658752441e-01 -1.548098772764205933e-01 1.202901303768157959e-01 -1.868093460798263550e-01 -2.746478319168090820e-01 -9.577961266040802002e-02 -6.842809170484542847e-02 1.041614860296249390e-01 1.905336529016494751e-01 8.219894766807556152e-02 1.314155757427215576e-01 3.523083627223968506e-01 9.275728464126586914e-02 -4.004794731736183167e-02 2.422296255826950073e-01 -5.070160701870918274e-02 1.033487096428871155e-01 3.403257578611373901e-03 -2.880689501762390137e-02 2.380156069993972778e-01
1.576201319694519043e-01 -2.369684427976608276e-01 2.088532149791717529e-01 -2.865415513515472412e-01 -7.839485071599483490e-03 5.011576786637306213e-02 -1.813571006059646606e-01 -1.020714193582534790e-01 2.028210163116455078e-01 1.350467354059219360e-01 -4.947927594184875488e-02 -4.848219081759452820e-02 4.478305950760841370e-02 -1.153148710727691650e-01 -2.824395708739757538e-02 -8.457700908184051514e-02 3.452244400978088379e-02 -1.785980910062789917e-01 3.343101143836975098e-01 -6.484974175691604614e-02 -1.653627604246139526e-01 5.440234020352363586e-02 2.225129604339599609e-01 2.065852731466293335e-01 1.851704269647598267e-01 1.622756719589233398e-01 -8.515042066574096680e-02 -3.565791249275207520e-01 -2.585287690162658691e-01 2.808665633201599121e-01 -9.509618580341339111e-02 1.965408623218536377e-01
-5.030241236090660095e-02 -4.607315361499786377e-02 2.207371778786182404e-02 1.276236921548843384e-01 1.288652569055557251e-01 -1.084503158926963806e-02 5.799267813563346863e-02 -4.094270244240760803e-02 5.761539191007614136e-02 1.675855554640293121e-02 1.062987968325614929e-01 2.037957906723022461e-01 -6.011131778359413147e-02 5.065447092056274414e-02 -4.308205097913742065e-02 1.671407520771026611e-01 -1.656955480575561523e-01 -1.661517308093607426e-03 1.854041367769241333e-01 4.499007463455200195e-01 3.271095082163810730e-02 -4.265650361776351929e-02 -2.423938363790512085e-01 2.150488495826721191e-01 2.174731940031051636e-01 2.497781962156295776e-01 4.007373452186584473e-01 -1.344564259052276611e-01 -8.418908715248107910e-02 1.942443549633026123e-01 -1.908155828714370728e-01 3.502704501152038574e-01
1.600574851036071777e-01 -1.262023597955703735e-01 9.060537070035934448e-02 2.051012367010116577e-01 -6.677231937646865845e-02 5.427461583167314529e-03 8.996409922838211060e-02 1.175270006060600281e-01 4.138509556651115417e-02 3.908479511737823486e-01 3.088481724262237549e-01 5.045519396662712097e-02 6.321895122528076172e-02 1.557487696409225464e-01 1.705984771251678467e-01 1.062218695878982544e-01 -7.636689394712448120e-02 3.650315850973129272e-02 2.913611568510532379e-02 4.956772085279226303e-03 -3.257898092269897461e-01 6.110065802931785583e-02 -1.932671368122100830e-01 1.615815758705139160e-01 1.865920126438140869e-01 1.123785674571990967e-01 5.952063202857971191e-02 -1.964050978422164917e-01 -3.461118638515472412e-01 3.654462397098541260e-01 1.859829425811767578e-01 4.321109503507614136e-02
2.901589870452880859e-02 -2.929220534861087799e-02 2.365083992481231689e-01 8.975709974765777588e-02 3.005386590957641602e-01 -1.194918453693389893e-01 -2.938870489597320557e-01 -2.768074907362461090e-02 2.336962670087814331e-01 -1.378936022520065308e-01 5.114740729331970215e-01 3.827792592346668243e-03 1.083756908774375916e-01 9.931533783674240112e-02 -1.174042746424674988e-01 4.174450878053903580e-03 1.160969585180282593e-01 1.415703892707824707e-01 -1.075407564640045166e-01 6.817962229251861572e-02 -5.890709348022937775e-03 9.089889377355575562e-02 1.341860145330429077e-01 2.013083845376968384e-01 2.322703301906585693e-01 1.754868216812610626e-02 8.545580506324768066e-02 -9.567618370056152344e-02 5.683580785989761353e-02 3.304972052574157715e-01 2.357634454965591431e-01 1.288076639175415039e-01
-1.100616902112960815e-01 -1.863177567720413208e-01 6.121722236275672913e-02 1.017864560708403587e-03 2.996014952659606934e-01 6.022943183779716492e-02 1.404021531343460083e-01 -4.110098257660865784e-02 3.236871361732482910e-01 -6.765792518854141235e-02 -1.523607820272445679e-01 -1.480521708726882935e-01 1.453640013933181763e-01 2.384048104286193848e-01 -9.464155882596969604e-02 -5.813417583703994751e-02 -1.079880148172378540e-01 7.638788968324661255e-02 1.223345547914505005e-01 2.639469206333160400e-01 -3.167062625288963318e-02 1.622264534235000610e-01 8.829510957002639771e-02 2.609203755855560303e-01 2.699525654315948486e-01 -1.195522621273994446e-01 1.067584231495857239e-01 -3.203944265842437744e-01 -2.048757970333099365e-01 2.052092701196670532e-01 -1.318219453096389771e-01 2.860757112503051758e-01
4.055604338645935059e-02 -2.321991622447967529e-01 1.583610177040100098e-01 -3.659748472273349762e-03 -1.513123810291290283e-01 -7.796473801136016846e-02 -2.592853605747222900e-01 -1.764481700956821442e-02 2.124787122011184692e-01 4.041266068816184998e-02 -9.477420151233673096e-02 -1.005497500300407410e-01 3.562591671943664551e-01 5.412387102842330933e-02 3.421975076198577881e-01 1.398842036724090576e-01 7.284706924110651016e-03 1.709197312593460083e-01 -3.525124192237854004e-01 9.128146618604660034e-02 9.800300002098083496e-02 8.736727386713027954e-02 2.530441880226135254e-01 4.732349142432212830e-02 2.512518763542175293e-01 -3.290481120347976685e-02 4.630694165825843811e-02 -2.160555124282836914e-01 -1.419528722763061523e-01 -4.349457565695047379e-03 1.075828447937965393e-01 3.166905343532562256e-01
-1.415397375822067261e-01 -2.443319261074066162e-01 8.950538188219070435e-02 1.458823084831237793e-01 2.530271932482719421e-02 1.954084932804107666e-01 -2.021101713180541992e-01 -4.863870516419410706e-02 2.583382129669189453e-01 3.105978965759277344e-01 7.050731778144836426e-02 6.561732292175292969e-02 3.052430748939514160e-01 2.104165777564048767e-02 4.427326098084449768e-02 1.971547724679112434e-03 9.217698872089385986e-02 3.541395664215087891e-01 3.882381618022918701e-01 6.429581344127655029e-02 5.061845853924751282e-02 -1.080897003412246704e-01 1.680871099233627319e-01 5.182908475399017334e-02 -4.167405515909194946e-02 6.454067677259445190e-02 2.326532006263732910e-01 -2.057085335254669189e-01 -1.935435086488723755e-01 1.373242735862731934e-01 1.084199175238609314e-01 1.910308003425598145e-01
1.329196989536285400e-01 -3.014778494834899902e-01 3.075179755687713623e-01 -1.955067962408065796e-01 1.140800938010215759e-01 -2.575895376503467560e-02 -1.011900305747985840e-01 2.414873801171779633e-02 2.440479248762130737e-01 -6.014334037899971008e-02 -3.966915421187877655e-03 -2.040205448865890503e-01 1.245478540658950806e-01 3.747239336371421814e-02 -2.186536192893981934e-01 1.735039055347442627e-01 -1.984102129936218262e-01 5.537877976894378662e-02 5.141507834196090698e-02 2.175221592187881470e-02 1.673016846179962158e-01 -2.147972770035266876e-02 -1.823530942201614380e-01 3.153055906295776367e-02 1.806115210056304932e-01 -6.016746163368225098e-02 3.355902433395385742e-01 -1.581361144781112671e-01 -2.088047116994857788e-01 2.775505483150482178e-01 -3.007939457893371582e-02 3.617342710494995117e-01
-5.939995124936103821e-02 -2.155933231115341187e-01 2.656542360782623291e-01 8.180846273899078369e-02 1.713925451040267944e-01 2.592344768345355988e-02 -1.373794954270124435e-02 -2.851679362356662750e-02 -8.511038124561309814e-02 2.182702720165252686e-01 2.232063561677932739e-01 1.499218046665191650e-01 1.763720661401748657e-01 -4.274337738752365112e-02 3.158092796802520752e-01 -2.622291147708892822e-01 -2.032760679721832275e-01 -2.466602474451065063e-01 -1.813471317291259766e-01 1.008900776505470276e-01 -1.642377823591232300e-01 -2.124468386173248291e-01 -4.564867168664932251e-02 3.818509280681610107e-01 -8.015297353267669678e-03 1.470633149147033691e-01 2.182758301496505737e-01 -5.895614624023437500e-02 6.496582925319671631e-02 -1.649870537221431732e-02 -7.780788838863372803e-02 2.539122700691223145e-01
1.953648328781127930e-01 -6.716253608465194702e-02 -4.827313870191574097e-02 -2.569450624287128448e-02 6.987865269184112549e-02 -3.440599441528320312e-01 1.335144042968750000e-01 -1.138558536767959595e-01 1.337139159440994263e-01 2.256994545459747314e-01 2.092829942703247070e-01 2.776996791362762451e-01 3.759194016456604004e-01 1.379752457141876221e-01 -8.294451981782913208e-02 -1.711951494216918945e-01 9.659683704376220703e-02 -5.804773792624473572e-02 8.864141255617141724e-02 9.347561001777648926e-02 4.798804223537445068e-02 -1.706410199403762817e-02 5.364763550460338593e-03 3.660717308521270752e-01 1.641647703945636749e-02 2.917948365211486816e-02 -2.937602996826171875e-02 -4.140977561473846436e-02 1.610440574586391449e-02 3.289673328399658203e-01 3.620280027389526367e-01 6.954606622457504272e-02
-6.027211993932723999e-02 -4.150492846965789795e-01 2.010521888732910156e-01 -1.706345528364181519e-01 1.133756041526794434e-01 -1.176226735115051270e-01 2.367218583822250366e-01 7.737343758344650269e-02 1.703360080718994141e-01 1.012212634086608887e-01 6.364338099956512451e-02 9.097986668348312378e-02 1.396129876375198364e-01 -1.225864663720130920e-01 2.915594577789306641e-01 1.254234462976455688e-01 -3.931662812829017639e-02 9.774222224950790405e-02 1.696573793888092041e-01 1.162209138274192810e-01 -1.132576540112495422e-01 -1.181847825646400452e-01 2.295265439897775650e-03 3.872238993644714355e-01 1.432389616966247559e-01 1.321868598461151123e-01 -2.205497920513153076e-01 -2.641439735889434814e-01 -2.693216204643249512e-01 1.056638509035110474e-01 -7.543259114027023315e-02 -5.548295751214027405e-02
4.260060191154479980e-02 -2.831805050373077393e-01 3.471140563488006592e-02 -5.469960346817970276e-02 5.359980463981628418e-02 1.183363273739814758e-01 -1.199758127331733704e-01 -1.391932517290115356e-01 -1.356577314436435699e-02 1.867300122976303101e-01 1.288683265447616577e-01 1.599628031253814697e-01 1.462267190217971802e-01 1.558960136026144028e-02 -2.945035696029663086e-01 8.213812857866287231e-02 -1.515665650367736816e-01 8.240374922752380371e-02 2.320189960300922394e-02 -6.424844264984130859e-02 -2.672295668162405491e-04 -1.362303458154201508e-02 -1.856093257665634155e-01 3.982060849666595459e-01 -1.974813938140869141e-01 -1.885933279991149902e-01 1.271027326583862305e-01 -2.932952642440795898e-01 -4.023937582969665527e-01 1.855450272560119629e-01 2.603138983249664307e-01 4.808151721954345703e-02
1.234789751470088959e-02 -1.919187158346176147e-01 -6.784612685441970825e-02 -1.021915301680564880e-01 -4.865563660860061646e-02 -3.751689568161964417e-02 5.928914248943328857e-02 -2.663695216178894043e-01 2.215764075517654419e-01 2.184782326221466064e-01 3.505381941795349121e-01 1.297880858182907104e-01 1.182151287794113159e-01 5.447542667388916016e-02 1.051207855343818665e-01 1.439481526613235474e-01 -1.066165417432785034e-01 -5.327441543340682983e-02 -6.518355756998062134e-02 4.727339446544647217e-01 6.669371575117111206e-02 1.188781708478927612e-01 -2.188663557171821594e-02 1.554261147975921631e-01 2.310780994594097137e-02 6.528966873884201050e-02 -2.483359165489673615e-02 -1.361731290817260742e-01 -3.680956959724426270e-01 -2.714788913726806641e-02 -3.459682464599609375e-01 1.393959671258926392e-01
5.980711057782173157e-02 -4.558787047863006592e-01 1.110336929559707642e-01 -3.537351265549659729e-02 -2.720350623130798340e-01 -1.800335794687271118e-01 -8.199504017829895020e-02 -1.276653856039047241e-01 1.784762591123580933e-01 5.626711994409561157e-02 -4.614476114511489868e-02 7.594335079193115234e-02 3.014141321182250977e-01 -3.710003197193145752e-02 4.495741128921508789e-01 -2.430437952280044556e-01 -2.171575725078582764e-01 -6.119863316416740417e-02 -6.895986199378967285e-02 1.601963043212890625e-01 -2.168035507202148438e-02 1.243320256471633911e-01 -1.384350936859846115e-03 2.610140480101108551e-02 -7.832387462258338928e-03 -9.631577879190444946e-02 1.568983048200607300e-01 -2.358977049589157104e-01 -8.663202822208404541e-02 7.309978455305099487e-02 -8.988127112388610840e-02 2.019596248865127563e-01
-9.635756909847259521e-02 -1.062502246350049973e-02 7.602658122777938843e-02 6.115291267633438110e-02 2.093151211738586426e-01 -1.707914173603057861e-01 -1.934326440095901489e-01 -2.540279626846313477e-01 1.381994336843490601e-01 -1.750045716762542725e-01 3.412087857723236084e-01 1.531385444104671478e-02 2.127971798181533813e-01 -1.528135985136032104e-01 2.390699833631515503e-01 -7.055830955505371094e-02 2.337099239230155945e-02 -9.962097741663455963e-03 1.847375929355621338e-01 2.468369901180267334e-02 3.091484121978282928e-02 -4.031493887305259705e-02 -1.086058691143989563e-01 5.321385264396667480e-01 2.005881071090698242e-01 -1.512496322393417358e-01 8.538017421960830688e-02 -2.135301977396011353e-01 -1.333699077367782593e-01 -4.580936860293149948e-03 1.878987252712249756e-01 8.343058824539184570e-02
1.437824517488479614e-01 -3.596905767917633057e-01 -6.648008525371551514e-02 1.611487120389938354e-01 -2.427365630865097046e-01 -1.499606519937515259e-01 4.896240681409835815e-02 -1.215406432747840881e-01 9.492366760969161987e-02 1.836022436618804932e-01 1.090141683816909790e-01 -1.358566880226135254e-01 8.797521889209747314e-02 1.558600068092346191e-01 -2.676077187061309814e-01 4.054468870162963867e-02 -2.708689682185649872e-02 -1.395197212696075439e-01 1.211664378643035889e-01 -1.022865623235702515e-01 1.239690110087394714e-01 -2.873365953564643860e-02 1.058375537395477295e-01 2.630200088024139404e-01 3.956819474697113037e-01 1.553883403539657593e-01 -7.523405551910400391e-02 -2.321979105472564697e-01 -5.590396746993064880e-02 1.425301283597946167e-01 -8.735904097557067871e-02 3.596599698066711426e-01
-8.874479681253433228e-02 -2.724938094615936279e-01 2.616896927356719971e-01 -3.002108931541442871e-01 1.401518583297729492e-01 2.400180101394653320e-01 1.486464738845825195e-01 -2.413642853498458862e-01 2.549714595079421997e-02 1.048094853758811951e-01 -1.490603201091289520e-02 9.644564241170883179e-03 1.103157401084899902e-01 9.585723280906677246e-02 -5.359738692641258240e-02 7.034361362457275391e-02 -2.833913564682006836e-01 2.490942180156707764e-02 -6.777299195528030396e-02 -2.716443873941898346e-02 1.216230690479278564e-01 -3.934368956834077835e-03 1.524948030710220337e-01 3.718025982379913330e-01 2.295143716037273407e-02 -2.836737036705017090e-01 2.607809007167816162e-01 -1.574088186025619507e-01 -7.901954650878906250e-02 -2.496170066297054291e-02 2.230046875774860382e-02 3.417929112911224365e-01
2.183479629456996918e-02 -1.164499744772911072e-01 1.585779488086700439e-01 1.376385092735290527e-01 2.192840278148651123e-01 -2.288405895233154297e-01 -2.072257921099662781e-02 5.705948919057846069e-02 1.715972423553466797e-01 6.392592936754226685e-02 3.962244689464569092e-01 -1.314295232295989990e-01 2.344397753477096558e-01 1.739510744810104370e-01 -1.302348822355270386e-01 -5.959250777959823608e-02 7.903674989938735962e-02 6.765464693307876587e-02 -1.435084193944931030e-01 2.327856980264186859e-02 -2.211441658437252045e-02 2.391565591096878052e-01 1.893061399459838867e-01 1.399213075637817383e-01 2.922517359256744385e-01 1.206117421388626099e-01 -6.381750106811523438e-02 2.639183774590492249e-02 5.695503670722246170e-03 2.535650432109832764e-01 4.174417555332183838e-01 1.892793178558349609e-01
-5.194577574729919434e-02 -3.761399686336517334e-01 1.096076443791389465e-01 -3.139926120638847351e-02 -5.585283413529396057e-02 -1.943815946578979492e-01 2.089673131704330444e-01 6.677673012018203735e-02 1.716119796037673950e-01 4.185737669467926025e-02 -7.315574586391448975e-02 -1.773913018405437469e-02 3.007603883743286133e-01 8.267887681722640991e-02 5.495462566614151001e-02 -9.833094477653503418e-02 4.886941611766815186e-02 3.339714184403419495e-02 3.997964039444923401e-02 -4.553642496466636658e-02 3.023853600025177002e-01 -8.185768872499465942e-02 1.026356965303421021e-01 5.146323442459106445e-01 2.296209037303924561e-01 1.303843874484300613e-02 1.231759414076805115e-02 -2.722253501415252686e-01 -1.361282467842102051e-01 2.461730688810348511e-01 -1.379978805780410767e-01 -3.027239255607128143e-02
1.201413124799728394e-01 -3.625613823533058167e-02 1.794634163379669189e-01 1.254294514656066895e-01 1.636357754468917847e-01 7.642126828432083130e-02 2.441080659627914429e-01 -2.371891736984252930e-01 -2.229057485237717628e-03 -4.548937547951936722e-03 8.305738866329193115e-02 -2.735240571200847626e-02 3.911269009113311768e-01 1.820530891418457031e-01 2.694735527038574219e-01 -2.335721254348754883e-02 -3.885954990983009338e-02 4.203598201274871826e-02 -2.522932589054107666e-01 2.299494445323944092e-01 9.370695054531097412e-02 -6.325143575668334961e-02 2.099213004112243652e-01 2.049285173416137695e-01 3.148476183414459229e-01 -9.905873984098434448e-02 1.074617356061935425e-01 -2.854737043380737305e-01 -8.466147631406784058e-02 -1.736297160387039185e-01 1.830717325210571289e-01 1.715369373559951782e-01
-1.715491563081741333e-01 -4.437560141086578369e-01 2.828043997287750244e-01 -1.403597146272659302e-01 4.589492455124855042e-02 6.521899998188018799e-02 -1.354221850633621216e-01 -1.557544916868209839e-01 8.205805718898773193e-02 2.073342949151992798e-01 8.533785492181777954e-02 2.508587203919887543e-02 1.381773948669433594e-01 1.144280433654785156e-01 -1.601607799530029297e-01 1.132972761988639832e-01 2.905706875026226044e-02 1.732738316059112549e-01 1.941725611686706543e-01 -2.586749568581581116e-02 -8.799713850021362305e-02 5.868348106741905212e-02 1.504933536052703857e-01 3.198071122169494629e-01 -9.690789878368377686e-02 -6.844305247068405151e-02 5.627810209989547729e-02 -1.818114370107650757e-01 -3.390307128429412842e-01 3.242521286010742188e-01 5.070013180375099182e-02 1.356613636016845703e-01
-8.579269982874393463e-03 -1.274596601724624634e-01 3.453566431999206543e-01 -5.899464711546897888e-02 -3.504572063684463501e-02 -1.971466392278671265e-01 -6.215536221861839294e-02 6.070255488157272339e-02 -1.486230194568634033e-01 2.446416765451431274e-01 -1.674057394266128540e-01 1.432360559701919556e-01 1.228328049182891846e-01 -1.303510963916778564e-01 6.244427338242530823e-02 -4.427843168377876282e-02 -1.734016835689544678e-01 3.225044533610343933e-02 -2.887802422046661377e-01 2.679243981838226318e-01 2.552137672901153564e-01 1.487997472286224365e-01 9.994897991418838501e-02 2.688781619071960449e-01 1.254662871360778809e-01 1.755884382873773575e-03 -1.269149929285049438e-01 -3.470750451087951660e-01 -1.184606626629829407e-01 3.087845444679260254e-01 9.739419072866439819e-02 1.335692256689071655e-01
2.046142220497131348e-01 -1.063131764531135559e-01 2.634935379028320312e-01 -3.905739262700080872e-02 -2.972300164401531219e-02 -2.879203855991363525e-01 -5.709675699472427368e-02 2.124198945239186287e-03 -4.223411530256271362e-02 -3.336662426590919495e-02 2.616398036479949951e-01 6.089655682444572449e-02 3.965854346752166748e-01 -9.861896932125091553e-02 1.143721938133239746e-01 -1.435784250497817993e-01 -1.597157120704650879e-01 -7.645054906606674194e-02 -1.563534885644912720e-01 -2.829921431839466095e-02 1.127105355262756348e-01 -1.065944731235504150e-01 1.076112873852252960e-02 2.895005643367767334e-01 3.306436538696289062e-02 -1.501600593328475952e-01 3.800323903560638428e-01 -2.326313406229019165e-01 1.487015783786773682e-01 -4.343539103865623474e-02 1.015484780073165894e-01 3.032823503017425537e-01
-1.798382252454757690e-01 -4.706266224384307861e-01 2.522537112236022949e-01 -1.467206925153732300e-01 -1.126756891608238220e-01 2.606731951236724854e-01 1.017192006111145020e-01 -9.871473163366317749e-02 1.071223542094230652e-01 9.339635074138641357e-02 -6.939615122973918915e-03 1.373235019855201244e-03 1.187093630433082581e-01 -5.841473862528800964e-02 1.631464511156082153e-01 1.345624625682830811e-01 -5.837186053395271301e-02 -1.808618605136871338e-01 -3.640112876892089844e-01 3.182707428932189941e-01 7.891422510147094727e-02 1.329076737165451050e-01 1.545187737792730331e-02 2.780837416648864746e-01 -6.985268741846084595e-02 1.530345231294631958e-01 1.166829764842987061e-01 -1.662364415824413300e-02 -1.263834536075592041e-01 7.519907504320144653e-02 -1.483467221260070801e-02 2.058595567941665649e-01
3.713882341980934143e-02 -9.545004367828369141e-02 1.291791498661041260e-01 -2.232242226600646973e-01 1.087048649787902832e-01 -1.114869788289070129e-01 -3.909507691860198975e-01 -1.318396627902984619e-01 1.128228977322578430e-01 -4.295836389064788818e-02 1.082586124539375305e-01 -1.923424303531646729e-01 1.600500382483005524e-02 4.501754790544509888e-02 4.572274163365364075e-02 2.274533957242965698e-01 1.477631628513336182e-01 -1.083626002073287964e-01 1.083972528576850891e-01 1.813980937004089355e-01 9.784008562564849854e-02 -1.178595609962940216e-02 -1.747528165578842163e-01 2.460745275020599365e-01 1.496700793504714966e-01 1.758755743503570557e-01 3.072743415832519531e-01 -7.644330710172653198e-02 -3.680738508701324463e-01 2.618481814861297607e-01 1.004791036248207092e-01 2.497141212224960327e-01
4.604795873165130615e-01 -1.732770949602127075e-01 2.913352251052856445e-01 -6.983434408903121948e-02 -1.175734698772430420e-01 -1.601754724979400635e-01 -1.063873469829559326e-01 -7.825493067502975464e-02 9.003665298223495483e-02 1.464034169912338257e-01 2.876622378826141357e-01 -1.340327560901641846e-01 2.196744456887245178e-02 -5.090747773647308350e-02 2.187163531780242920e-01 9.743908792734146118e-02 -1.565142869949340820e-01 -7.833664119243621826e-02 -1.474710404872894287e-01 1.026669889688491821e-01 -6.212838366627693176e-02 1.486026793718338013e-01 5.302609410136938095e-03 4.558377340435981750e-02 1.216191276907920837e-01 -6.568440049886703491e-02 2.594970464706420898e-01 -1.964534968137741089e-01 1.344022452831268311e-01 -5.671593919396400452e-02 -6.793669611215591431e-02 4.227221906185150146e-01
5.118889361619949341e-02 -1.639315634965896606e-01 2.680049836635589600e-01 3.730487078428268433e-02 -9.465637803077697754e-02 -1.002247706055641174e-01 -7.347898930311203003e-02 -1.793714165687561035e-01 -5.433752387762069702e-02 2.307995557785034180e-01 -2.416238337755203247e-01 1.109822187572717667e-02 2.668454945087432861e-01 2.831798419356346130e-02 3.374170362949371338e-01 1.053622290492057800e-01 -1.365841627120971680e-01 4.176001995801925659e-02 -3.260426223278045654e-01 6.664314121007919312e-02 9.266681969165802002e-02 9.267727285623550415e-02 -8.141668140888214111e-02 1.436448097229003906e-01 3.456201851367950439e-01 5.293200537562370300e-02 7.792528718709945679e-02 -3.548178672790527344e-01 -1.114795804023742676e-01 1.557802408933639526e-01 2.448729723691940308e-01 5.059315264225006104e-02
-2.028092555701732635e-02 -1.321249753236770630e-01 1.759770363569259644e-01 1.584684103727340698e-01 -1.441550254821777344e-01 -3.530671596527099609e-01 -1.600382030010223389e-01 -8.464511483907699585e-02 -7.253745570778846741e-03 2.341118901968002319e-01 2.533571720123291016e-01 1.892798393964767456e-01 -3.770378977060317993e-02 -1.111121550202369690e-01 2.125681042671203613e-01 -6.090091913938522339e-02 -2.260578870773315430e-01 -8.653648197650909424e-02 1.302043497562408447e-01 1.505583226680755615e-01 -2.888916134834289551e-01 1.181672811508178711e-01 -2.570018917322158813e-02 6.193157285451889038e-02 3.889435529708862305e-02 6.944727897644042969e-02 1.551349461078643799e-01 -5.771748349070549011e-02 -3.735172748565673828e-01 3.625078499317169189e-01 6.819327245466411114e-05 1.597109436988830566e-01
2.394962757825851440e-01 1.980988234281539917e-01 1.863862723112106323e-01 -1.860620677471160889e-01 -7.709921151399612427e-02 -7.257924228906631470e-02 -3.031859733164310455e-02 -2.180133610963821411e-01 -6.105325371026992798e-02 1.293212771415710449e-01 -9.386043064296245575e-03 3.654575347900390625e-02 1.282358765602111816e-01 -9.646177291870117188e-02 1.258907020092010498e-01 9.919925034046173096e-02 8.093123883008956909e-02 -6.390938162803649902e-02 1.351405233144760132e-01 -1.014007106423377991e-01 -1.961497813463211060e-01 2.444217652082443237e-01 -9.175492823123931885e-02 3.930279910564422607e-01 7.305927574634552002e-02 1.261778920888900757e-01 -8.591327816247940063e-02 -3.192367851734161377e-01 -5.779307708144187927e-02 3.374513685703277588e-01 8.915978670120239258e-02 3.808728754520416260e-01
2.788817882537841797e-01 -2.680808007717132568e-01 3.337723016738891602e-01 -1.256999224424362183e-01 -5.173011869192123413e-02 -1.220618784427642822e-01 -6.066105142235755920e-02 -1.384024508297443390e-02 1.368102133274078369e-01 3.444218635559082031e-02 3.943258523941040039e-02 6.894105579704046249e-03 3.225477933883666992e-01 6.487678736448287964e-02 1.124942526221275330e-01 1.088922005146741867e-02 -7.926229387521743774e-02 1.788120120763778687e-01 -1.054462883621454239e-02 -1.345719099044799805e-01 2.362849712371826172e-01 -1.133053824305534363e-01 5.351772904396057129e-02 2.405129820108413696e-01 3.927416801452636719e-01 7.858488708734512329e-02 1.325034946203231812e-01 -3.861715197563171387e-01 -1.008278876543045044e-01 1.598780006170272827e-01 9.810033440589904785e-02 -2.944269776344299316e-02
2.029676549136638641e-02 -1.418012380599975586e-01 1.687043309211730957e-01 2.846130914986133575e-02 -7.346122991293668747e-03 -9.701927751302719116e-02 5.785858631134033203e-02 -7.678518444299697876e-02 -2.112450301647186279e-01 1.531993746757507324e-01 2.113201320171356201e-01 -3.149604797363281250e-02 3.009483516216278076e-01 1.629777997732162476e-01 2.472261041402816772e-01 2.330554276704788208e-02 -4.843968152999877930e-02 -1.260162144899368286e-01 -3.894816339015960693e-01 1.282688975334167480e-01 -1.825747452676296234e-02 -8.617942035198211670e-02 1.505286097526550293e-01 3.646331131458282471e-01 9.437488764524459839e-02 -8.425481617450714111e-02 3.704713284969329834e-01 -1.729654967784881592e-01 -9.141033887863159180e-02 -1.588214039802551270e-01 -1.233623083680868149e-02 2.688960134983062744e-01
-6.338228005915880203e-03 -9.625075012445449829e-02 5.057039204984903336e-03 -7.515467703342437744e-03 3.552812039852142334e-01 -7.400683313608169556e-02 -7.626934093423187733e-04 -3.098941743373870850e-01 2.054023444652557373e-01 2.757520377635955811e-01 2.587615251541137695e-01 2.214236408472061157e-01 2.679203748703002930e-01 1.079964488744735718e-01 -4.958755895495414734e-02 2.665331587195396423e-02 3.186495974659919739e-02 1.506305336952209473e-01 -5.374079942703247070e-02 -1.056247651576995850e-01 -1.499365717172622681e-01 1.644354015588760376e-01 7.127271592617034912e-02 -5.745877698063850403e-02 2.155132889747619629e-01 1.128259859979152679e-02 2.362009696662425995e-02 -4.281431436538696289e-02 -3.240633010864257812e-01 8.612474799156188965e-02 2.656568288803100586e-01 3.382668793201446533e-01
1.779898852109909058e-01 -1.576853543519973755e-02 2.828281223773956299e-01 -1.076356694102287292e-01 -3.454414010047912598e-02 -6.985300220549106598e-03 -2.008581906557083130e-01 2.355595119297504425e-02 2.284232974052429199e-01 2.283481210470199585e-01 1.541547775268554688e-01 9.917909279465675354e-03 -2.513162977993488312e-02 6.095571815967559814e-02 8.076187968254089355e-02 -2.609654068946838379e-01 3.671640530228614807e-02 4.678561910986900330e-02 2.485807053744792938e-02 3.599818348884582520e-01 1.025004894472658634e-03 2.342054843902587891e-01 -2.617400288581848145e-01 4.455353319644927979e-01 8.060729503631591797e-02 1.634378135204315186e-01 8.009607344865798950e-02 1.797698289155960083e-01 -2.950014472007751465e-01 -2.857858198694884777e-04 9.996064752340316772e-02 5.131747573614120483e-02
6.427738815546035767e-02 -1.960863173007965088e-01 -8.052611351013183594e-02 5.443089827895164490e-02 1.562421917915344238e-01 -8.456321805715560913e-02 4.121589288115501404e-02 3.355796933174133301e-01 2.639632225036621094e-01 1.951749473810195923e-01 2.845930159091949463e-01 -1.508090551942586899e-02 2.444171309471130371e-01 1.255358010530471802e-01 1.765096783638000488e-01 -5.447529256343841553e-02 -1.949037425220012665e-02 3.078666925430297852e-01 -4.550507757812738419e-03 1.353644579648971558e-01 1.001782119274139404e-01 8.844682574272155762e-02 1.688574105501174927e-01 -1.995062828063964844e-02 8.013238012790679932e-02 2.497090697288513184e-01 2.473107576370239258e-01 3.058154601603746414e-03 -3.063243925571441650e-01 1.641729027032852173e-01 2.784261703491210938e-01 1.222787946462631226e-01
3.003700375556945801e-01 -2.045753896236419678e-01 1.165147870779037476e-01 -2.679947614669799805e-01 1.320760995149612427e-01 -2.164758443832397461e-01 -8.041340857744216919e-02 1.017393264919519424e-02 3.472015634179115295e-02 1.467351168394088745e-01 9.230738133192062378e-02 4.146070778369903564e-01 -2.995290979743003845e-02 -1.240760684013366699e-01 9.803730249404907227e-02 -7.186146080493927002e-02 1.488306522369384766e-01 -1.179475039243698120e-01 1.202889531850814819e-01 1.016884520649909973e-01 -8.679402619600296021e-02 1.459277868270874023e-01 -1.030505299568176270e-01 4.609861969947814941e-01 8.961644023656845093e-03 2.980981022119522095e-02 1.914431452751159668e-01 -9.859428554773330688e-02 -1.071455925703048706e-01 2.392686754465103149e-01 2.200503647327423096e-01 1.049563288688659668e-02
3.141909241676330566e-01 -2.969983518123626709e-01 1.283552050590515137e-01 5.586571618914604187e-02 -3.831865638494491577e-02 6.570469588041305542e-02 -1.544373668730258942e-02 -4.711110889911651611e-02 4.096055924892425537e-01 1.578521728515625000e-01 1.294308304786682129e-01 -7.908085733652114868e-02 -1.498709022998809814e-01 1.734491437673568726e-02 1.931286305189132690e-01 3.339143842458724976e-02 -1.452490091323852539e-01 -1.701098084449768066e-01 9.797487407922744751e-02 1.041952073574066162e-01 -1.946317218244075775e-02 1.981772184371948242e-01 -1.798795163631439209e-02 1.278069764375686646e-01 8.275512605905532837e-02 -1.247854828834533691e-01 -3.046444803476333618e-02 -4.254071116447448730e-01 1.312751173973083496e-01 -7.340507209300994873e-02 1.004194002598524094e-02 3.930874466896057129e-01
3.008660972118377686e-01 -3.830890953540802002e-01 1.264378726482391357e-01 -1.172389686107635498e-01 -8.516626060009002686e-02 7.167353481054306030e-02 -1.924895495176315308e-01 -1.335354894399642944e-02 4.418812319636344910e-02 1.417375802993774414e-01 2.800276577472686768e-01 3.618683815002441406e-01 1.867128014564514160e-01 2.407654374837875366e-01 3.071467280387878418e-01 1.715665459632873535e-01 1.621993929147720337e-01 -7.167842984199523926e-02 1.888199746608734131e-01 1.110902652144432068e-01 4.281074181199073792e-02 1.886616349220275879e-01 -3.191423788666725159e-02 1.200322583317756653e-01 1.049982383847236633e-01 1.240941956639289856e-01 4.819022864103317261e-02 -1.696141064167022705e-01 -4.968998953700065613e-02 -1.932360231876373291e-01 -2.403044328093528748e-02 7.186902314424514771e-02
-1.050363704562187195e-01 -5.162442922592163086e-01 1.160543039441108704e-01 4.264655709266662598e-02 1.778300553560256958e-01 8.061477541923522949e-02 -4.837242513895034790e-02 -9.332979470491409302e-02 2.046582847833633423e-01 3.381551206111907959e-01 1.065378934144973755e-01 4.935926198959350586e-02 1.432664096355438232e-01 2.497084438800811768e-01 -1.269126534461975098e-01 9.887634962797164917e-02 1.223080698400735855e-02 -6.929221749305725098e-02 9.261540137231349945e-03 -1.457269936800003052e-01 -1.847974956035614014e-01 2.145644975826144218e-04 -1.035848632454872131e-02 1.563043147325515747e-01 -2.584560215473175049e-01 6.042112782597541809e-02 7.649596780538558960e-02 -3.189947009086608887e-01 -1.994388550519943237e-01 1.395013481378555298e-01 7.758310437202453613e-02 2.256971448659896851e-01
6.003425642848014832e-02 -1.801773160696029663e-01 3.621425926685333252e-01 -5.654180049896240234e-02 8.754944056272506714e-02 -5.514792725443840027e-02 -4.639542475342750549e-02 -3.794279694557189941e-01 -1.706325858831405640e-01 9.168548136949539185e-02 1.086931973695755005e-01 -2.627811431884765625e-01 1.939039230346679688e-01 -3.975820913910865784e-02 3.481728583574295044e-02 -8.831541985273361206e-02 -2.915934920310974121e-01 -1.507163047790527344e-01 -1.034435257315635681e-02 3.360263630747795105e-02 2.858608067035675049e-01 1.557291001081466675e-01 1.872085183858871460e-01 3.422845005989074707e-01 -1.966013340279459953e-03 -3.572039306163787842e-02 6.912245601415634155e-02 -2.218064069747924805e-01 5.971678718924522400e-02 4.215656965970993042e-02 -1.583820730447769165e-01 2.309684455394744873e-01
2.445958554744720459e-01 -1.336388885974884033e-01 1.081642881035804749e-01 -7.591808680444955826e-03 1.501283496618270874e-01 -2.668630098924040794e-03 1.678949743509292603e-01 2.779618836939334869e-03 2.857296168804168701e-01 -8.255179226398468018e-02 3.241320848464965820e-01 2.863658033311367035e-02 -2.316621243953704834e-01 3.054719790816307068e-02 1.990714520215988159e-01 1.780455186963081360e-02 -1.090533211827278137e-01 2.053496688604354858e-01 3.598321229219436646e-02 -3.524750843644142151e-02 9.989397227764129639e-02 4.899507015943527222e-02 1.218198216520249844e-03 3.547590374946594238e-01 2.666731551289558411e-02 -2.928997278213500977e-01 1.888207197189331055e-01 -7.736103236675262451e-02 9.420676529407501221e-02 2.676066756248474121e-01 2.604798786342144012e-02 4.083996415138244629e-01
3.304318189620971680e-01 -2.171448320150375366e-01 8.096490800380706787e-02 9.998410940170288086e-02 1.905701458454132080e-01 -1.496623307466506958e-01 1.706540212035179138e-02 1.733435988426208496e-01 -1.082130447030067444e-01 3.451880440115928650e-02 1.462794989347457886e-01 -1.635033339262008667e-01 2.359688878059387207e-01 7.223380357027053833e-02 5.450034514069557190e-02 6.882363557815551758e-02 1.205325126647949219e-01 9.766639210283756256e-03 -1.224231794476509094e-01 8.020714670419692993e-02 -2.701557474210858345e-03 -7.482122629880905151e-02 1.910833120346069336e-01 4.011670053005218506e-01 2.988668531179428101e-02 1.245074346661567688e-01 3.015130460262298584e-01 -3.004164993762969971e-01 9.775030426681041718e-03 1.948367990553379059e-02 1.351771950721740723e-01 3.911728560924530029e-01
1.198857873678207397e-01 5.553186312317848206e-02 -5.664502084255218506e-02 9.410094469785690308e-02 2.017391622066497803e-01 -8.806707710027694702e-02 5.272423103451728821e-02 -4.205439612269401550e-02 4.414004087448120117e-02 2.748418748378753662e-01 4.071378111839294434e-01 6.468262057751417160e-03 6.566236168146133423e-02 2.870714664459228516e-01 6.461507081985473633e-02 5.570058524608612061e-02 5.435464158654212952e-02 -9.394096583127975464e-02 -7.128428667783737183e-02 3.110447525978088379e-01 9.499052166938781738e-02 -2.191373109817504883e-01 3.810235485434532166e-02 4.728865250945091248e-02 4.662814736366271973e-02 2.481356859207153320e-01 1.838792413473129272e-01 -2.714354097843170166e-01 -1.837974339723587036e-01 3.377242982387542725e-01 2.855648696422576904e-01 7.229039818048477173e-02
-1.219459697604179382e-01 -1.270329654216766357e-01 2.476695179939270020e-01 -1.709151268005371094e-02 9.068405628204345703e-02 -9.793392568826675415e-02 1.043396629393100739e-02 -1.288817375898361206e-01 1.596218943595886230e-01 -1.441742875613272190e-03 2.754090130329132080e-01 3.181425034999847412e-01 7.205554097890853882e-02 3.119510710239410400e-01 6.588135659694671631e-02 -2.409706562757492065e-01 1.793776005506515503e-01 1.347327381372451782e-01 7.771997153759002686e-02 1.878217458724975586e-01 -2.782641053199768066e-01 -5.916178226470947266e-02 2.994970977306365967e-02 1.891666203737258911e-01 -1.657809466123580933e-01 6.583809852600097656e-03 7.976046204566955566e-02 -2.342569231986999512e-01 -3.708904385566711426e-01 1.293722540140151978e-01 1.726544946432113647e-01 1.524360626935958862e-01
1.654849499464035034e-01 -1.952443867921829224e-01 3.274833559989929199e-01 7.158251106739044189e-02 -6.836783885955810547e-02 1.068603768944740295e-01 1.367753297090530396e-01 1.319317072629928589e-01 1.677246242761611938e-01 1.005170121788978577e-01 1.587259769439697266e-02 3.050670921802520752e-01 2.731929421424865723e-01 -6.642678380012512207e-02 2.000824660062789917e-01 1.208171248435974121e-01 -1.682227253913879395e-01 8.971680700778961182e-02 -1.991708725690841675e-01 3.138884156942367554e-02 -1.710013449192047119e-01 -2.385701984167098999e-01 -1.153854429721832275e-01 1.490604281425476074e-01 3.244449496269226074e-01 -5.008945986628532410e-02 -1.050564795732498169e-01 -2.777005434036254883e-01 -2.300371080636978149e-01 1.926229745149612427e-01 1.415115296840667725e-01 4.693424329161643982e-03
-3.022045083343982697e-02 -2.981331348419189453e-01 1.175260245800018311e-01 1.687359511852264404e-01 -3.011971339583396912e-02 5.645528435707092285e-02 -2.423256039619445801e-01 1.319951117038726807e-01 -1.456097327172756195e-02 2.758284211158752441e-01 2.255050279200077057e-02 -6.891255080699920654e-02 1.899612694978713989e-01 3.054786026477813721e-01 -2.574961483478546143e-01 -1.956280134618282318e-02 8.615597337484359741e-02 1.258850246667861938e-01 3.468452254310250282e-03 3.430486842989921570e-02 -4.169589653611183167e-02 6.035515293478965759e-02 8.145217597484588623e-02 3.663435876369476318e-01 -2.138545736670494080e-02 -9.028802067041397095e-02 6.841015070676803589e-02 -1.533007323741912842e-01 -5.067695379257202148e-01 1.981147825717926025e-01 7.882061600685119629e-02 1.702552288770675659e-02
2.882607281208038330e-01 -2.335467189550399780e-01 1.951871961355209351e-01 -5.813460797071456909e-02 -7.832170277833938599e-02 7.833804190158843994e-02 -1.913499832153320312e-02 -7.336704432964324951e-02 2.993080392479896545e-02 1.246005073189735413e-01 4.898040890693664551e-01 2.410092800855636597e-01 1.646624952554702759e-01 5.814843252301216125e-02 2.609769701957702637e-01 -2.415355481207370758e-02 9.995521605014801025e-02 1.505455225706100464e-01 1.986044943332672119e-01 2.310727387666702271e-01 4.047410562634468079e-02 2.154724746942520142e-01 -9.360313415527343750e-02 -9.501145035028457642e-02 9.864626824855804443e-02 2.213150262832641602e-01 1.016180515289306641e-01 -2.898182570934295654e-01 -4.067537561058998108e-02 -1.500891298055648804e-01 3.622198849916458130e-02 1.392403542995452881e-01
-3.536919131875038147e-02 -2.614317536354064941e-01 7.263452559709548950e-02 -1.682622134685516357e-01 2.902970612049102783e-01 -2.064081728458404541e-01 -2.759511955082416534e-02 -3.318332433700561523e-01 1.733743846416473389e-01 1.148165836930274963e-01 1.119420155882835388e-01 2.043066173791885376e-01 -3.651865944266319275e-02 9.479856491088867188e-02 2.762508578598499298e-02 -1.757503300905227661e-01 1.080579757690429688e-01 -1.060764342546463013e-01 1.423709653317928314e-02 2.360893785953521729e-01 -1.895960122346878052e-01 2.558915615081787109e-01 -1.029394567012786865e-01 3.120731711387634277e-01 -2.834048680961132050e-02 -1.476248651742935181e-01 2.435408830642700195e-01 -1.584282219409942627e-01 -1.518990397453308105e-01 2.551024556159973145e-01 1.796493232250213623e-01 -6.214699521660804749e-02
-9.504845365881919861e-03 -3.790847361087799072e-01 3.499516546726226807e-01 5.927451327443122864e-02 -3.930581361055374146e-02 -1.252325624227523804e-01 -4.389816150069236755e-02 3.076869808137416840e-02 -5.506334453821182251e-02 -1.080580055713653564e-03 1.914171725511550903e-01 1.364119816571474075e-02 1.898723691701889038e-01 -1.106323301792144775e-01 1.737383306026458740e-01 -2.004874348640441895e-01 -2.562896907329559326e-01 -3.250465914607048035e-02 -1.616315841674804688e-01 2.061005085706710815e-01 -2.778570353984832764e-01 -1.743640005588531494e-01 1.240154579281806946e-01 1.802950799465179443e-01 4.576991870999336243e-02 1.494280435144901276e-02 1.321502923965454102e-01 2.553296647965908051e-02 -2.957138717174530029e-01 -1.462396979331970215e-02 -7.042881846427917480e-02 3.843183517456054688e-01
-1.310548335313796997e-01 -4.540838301181793213e-01 9.928577393293380737e-02 -6.069289147853851318e-02 3.032906726002693176e-02 5.356359481811523438e-02 1.737543046474456787e-01 5.614968016743659973e-02 8.107694238424301147e-02 7.943879812955856323e-02 1.900146454572677612e-01 -1.681166589260101318e-01 2.212959378957748413e-01 -9.570909291505813599e-02 2.415295839309692383e-01 -1.549756079912185669e-01 -1.620097011327743530e-01 -5.054894834756851196e-02 -2.830832898616790771e-01 4.061242565512657166e-02 -1.494334489107131958e-01 -1.415258087217807770e-02 -9.103714488446712494e-03 2.555097341537475586e-01 6.663601379841566086e-04 2.013548016548156738e-01 2.042723260819911957e-02 1.013268902897834778e-01 -1.477675437927246094e-01 2.809746265411376953e-01 -1.374439150094985962e-01 3.726018369197845459e-01
3.119374215602874756e-01 -3.292907029390335083e-02 2.929924130439758301e-01 1.619331240653991699e-01 -4.417943581938743591e-02 5.496465414762496948e-02 3.183847069740295410e-01 -1.864562034606933594e-01 1.001159939914941788e-02 1.103251948952674866e-01 7.326149195432662964e-02 -1.400191634893417358e-01 3.183363080024719238e-01 1.157972589135169983e-01 3.331068754196166992e-01 2.982103824615478516e-01 -4.474396631121635437e-02 6.395090371370315552e-02 -1.200641617178916931e-01 3.949372470378875732e-02 1.398572772741317749e-01 -4.030547291040420532e-02 1.540516465902328491e-01 1.888551563024520874e-01 1.902630776166915894e-01 1.221607327461242676e-01 2.663724720478057861e-01 -8.430872112512588501e-02 -1.216558441519737244e-01 -3.986884281039237976e-02 1.155625656247138977e-01 1.870172470808029175e-01
2.684766650199890137e-01 -2.488476037979125977e-01 4.344434738159179688e-01 2.856208942830562592e-02 1.931776851415634155e-02 -2.222839891910552979e-01 5.357995629310607910e-02 -2.983062714338302612e-02 5.555412545800209045e-02 -1.881874050013720989e-03 1.631022989749908447e-02 -9.830375015735626221e-02 3.246602714061737061e-01 -8.853349834680557251e-03 1.998621970415115356e-01 1.456384211778640747e-01 -7.487476337701082230e-03 -3.967701457440853119e-03 6.823434680700302124e-02 -7.675231248140335083e-02 1.774972081184387207e-01 -4.363332688808441162e-02 7.752468436956405640e-02 2.185594439506530762e-01 4.494807124137878418e-01 3.519745916128158569e-02 1.106547787785530090e-01 -1.846170872449874878e-01 -2.917641997337341309e-01 7.048855721950531006e-02 7.367642968893051147e-02 -1.754111051559448242e-02
-9.931051731109619141e-02 -3.699099123477935791e-01 1.005387678742408752e-01 5.873655527830123901e-02 2.254541367292404175e-01 7.828019559383392334e-03 6.439504772424697876e-02 4.323503375053405762e-02 2.217496335506439209e-01 7.380806654691696167e-02 -6.011126935482025146e-02 -8.375266194343566895e-02 4.364955127239227295e-01 9.110169857740402222e-02 1.881594359874725342e-01 2.141423374414443970e-01 7.290978915989398956e-03 3.496515005826950073e-02 1.715577542781829834e-01 4.898654669523239136e-02 3.841511905193328857e-02 -8.856827765703201294e-02 -3.994720801711082458e-02 4.140435159206390381e-01 1.725250929594039917e-01 7.061585783958435059e-02 -5.048849061131477356e-02 -5.989527702331542969e-02 -2.910815179347991943e-01 2.501759529113769531e-01 -1.835601031780242920e-01 -1.216559950262308121e-02
2.616412043571472168e-01 -3.200997710227966309e-01 3.460175991058349609e-01 2.515339106321334839e-02 8.677096664905548096e-02 1.224511042237281799e-01 -4.315331578254699707e-02 -1.616149842739105225e-01 3.631417155265808105e-01 2.087678313255310059e-01 1.630501151084899902e-01 -1.575907170772552490e-01 -4.083623737096786499e-02 4.261053353548049927e-02 -1.491357386112213135e-01 2.117388397455215454e-01 5.748604610562324524e-02 1.581534445285797119e-01 2.646880457177758217e-03 1.692643761634826660e-01 -7.730128243565559387e-03 2.420771867036819458e-01 -3.226164355874061584e-02 1.800341457128524780e-01 1.563511639833450317e-01 -6.476394087076187134e-02 2.372542396187782288e-02 -3.415342867374420166e-01 1.778446584939956665e-01 -8.371757715940475464e-02 1.092379987239837646e-01 1.235813200473785400e-01
2.391621470451354980e-01 -1.921958029270172119e-01 2.481098100543022156e-02 7.018997333943843842e-03 2.169829159975051880e-01 -1.125531196594238281e-01 -1.661229133605957031e-01 -6.423866003751754761e-02 -1.816817000508308411e-02 1.642399877309799194e-01 8.092311769723892212e-02 -1.032517701387405396e-01 2.997678518295288086e-01 1.007024645805358887e-01 1.318780034780502319e-01 -1.214197948575019836e-01 -4.726444557309150696e-02 -1.489169299602508545e-01 -3.230102658271789551e-01 4.250955581665039062e-02 -4.567943047732114792e-03 -2.312637120485305786e-02 1.854379922151565552e-01 3.883396387100219727e-01 1.535787805914878845e-02 -1.023558154702186584e-01 3.876147568225860596e-01 -1.031229421496391296e-01 -2.934548556804656982e-01 -9.709127992391586304e-02 -1.429054141044616699e-01 1.822456270456314087e-01
-4.986628144979476929e-02 -4.181536734104156494e-01 1.486265361309051514e-01 1.070762723684310913e-01 2.042673379182815552e-01 3.413834050297737122e-02 5.366653949022293091e-02 1.717070341110229492e-01 2.636939287185668945e-01 2.334613949060440063e-01 -6.133019551634788513e-02 2.490140050649642944e-01 1.992462128400802612e-01 1.913362741470336914e-01 -1.293726116418838501e-01 -1.263501495122909546e-01 1.250368058681488037e-01 1.217084303498268127e-01 1.278603635728359222e-02 -1.461126953363418579e-01 4.709263332188129425e-03 6.112748011946678162e-02 -1.401267200708389282e-01 1.758423298597335815e-01 -2.225237525999546051e-02 2.118087932467460632e-02 2.402357310056686401e-01 -5.185280740261077881e-02 -2.821666598320007324e-01 3.900911808013916016e-01 1.130205616354942322e-01 5.338960140943527222e-02
1.930834725499153137e-02 -2.607055902481079102e-01 1.978165209293365479e-01 -6.033074855804443359e-02 -5.884396284818649292e-02 -6.014986708760261536e-02 7.847635447978973389e-02 -2.413980215787887573e-01 2.194614410400390625e-01 5.347221158444881439e-03 3.982736170291900635e-02 1.926641762256622314e-01 3.421702086925506592e-01 2.077734619379043579e-01 8.939122408628463745e-02 -3.806247934699058533e-02 2.483049780130386353e-01 2.179256975650787354e-01 -1.647180914878845215e-01 -1.751339994370937347e-02 1.890220940113067627e-01 -1.360614001750946045e-01 1.731623411178588867e-01 1.832676231861114502e-01 1.095078438520431519e-01 -1.191625073552131653e-01 1.057075783610343933e-01 -3.143960237503051758e-01 7.124259322881698608e-02 3.845694661140441895e-01 -6.893340498208999634e-02 1.116119474172592163e-01
3.225015401840209961e-01 -3.488701283931732178e-01 1.434074044227600098e-01 -6.685393303632736206e-02 -1.271646469831466675e-02 -1.679850816726684570e-01 -1.395886689424514771e-01 4.346599802374839783e-02 3.295394405722618103e-02 3.345518559217453003e-02 2.725802958011627197e-01 -7.692649960517883301e-02 1.663213968276977539e-01 -4.875841364264488220e-02 3.203980028629302979e-01 -5.934705957770347595e-02 -1.445710510015487671e-01 3.403552472591400146e-01 2.188629657030105591e-02 2.314209491014480591e-01 7.759550213813781738e-02 2.464825510978698730e-01 3.483355790376663208e-02 2.840075492858886719e-01 8.562552928924560547e-02 3.166625201702117920e-01 -1.055143214762210846e-02 2.463511005043983459e-02 -3.084807284176349640e-02 -5.585943162441253662e-02 -4.899081587791442871e-02 1.631859540939331055e-01
3.375109285116195679e-02 -2.602414786815643311e-01 6.303699016571044922e-01 1.491447836160659790e-01 2.708610594272613525e-01 -1.066247522830963135e-01 1.631747372448444366e-02 -3.535662218928337097e-02 2.115657180547714233e-01 -1.608172431588172913e-02 1.369366943836212158e-01 -4.473853856325149536e-02 1.825877726078033447e-01 -4.725949466228485107e-02 -1.689134836196899414e-01 6.346023082733154297e-02 3.987693786621093750e-02 -8.098146319389343262e-02 -1.096090525388717651e-01 -9.845415502786636353e-02 6.110406666994094849e-02 1.301068216562271118e-01 2.426666673272848129e-03 8.920871466398239136e-02 1.612298041582107544e-01 -1.472423374652862549e-01 5.319232866168022156e-02 -1.924656331539154053e-01 2.088413387537002563e-02 1.369293630123138428e-01 -4.776631668210029602e-02 3.519588708877563477e-01
-3.794423863291740417e-02 -2.030380219221115112e-01 2.093651592731475830e-01 -2.561096847057342529e-01 -1.286166012287139893e-01 -1.100424677133560181e-01 2.960078716278076172e-01 -2.358867377042770386e-01 1.221128404140472412e-01 1.303003281354904175e-01 -4.399713128805160522e-02 6.432310212403535843e-03 1.342381834983825684e-01 3.631833195686340332e-01 -5.538028478622436523e-02 -2.063698321580886841e-01 -1.531865596771240234e-01 3.601046651601791382e-02 -2.903524227440357208e-02 4.539550542831420898e-01 -5.010986328125000000e-02 -1.183320581912994385e-01 2.011201530694961548e-02 1.008979454636573792e-01 -1.339359208941459656e-02 2.474267501384019852e-03 2.087312564253807068e-02 -1.560088545083999634e-01 -2.527691796422004700e-02 1.396119743585586548e-01 -7.316491752862930298e-02 3.705780208110809326e-01
-9.025853127241134644e-02 -1.290552169084548950e-01 1.834488809108734131e-01 4.602469876408576965e-02 -9.676858782768249512e-02 -1.535637527704238892e-01 -3.163289427757263184e-01 1.974649913609027863e-02 1.840247958898544312e-02 -1.175672560930252075e-01 -7.280388474464416504e-02 -2.765813283622264862e-02 3.310422003269195557e-01 -6.776858866214752197e-02 2.894760966300964355e-01 -2.049793303012847900e-01 -4.593803361058235168e-02 1.666340231895446777e-01 -1.287236958742141724e-01 3.031052350997924805e-01 -1.666198074817657471e-01 8.225588500499725342e-02 3.066633641719818115e-02 2.109689861536026001e-01 1.606504172086715698e-01 1.011526212096214294e-01 3.043043017387390137e-01 -4.212791100144386292e-02 -2.554232180118560791e-01 1.750138550996780396e-01 2.138819396495819092e-01 2.355360090732574463e-01
2.770226635038852692e-02 -3.838995471596717834e-02 1.017463356256484985e-01 -1.714329123497009277e-01 -1.298794895410537720e-01 1.405913531780242920e-01 -1.548401117324829102e-01 1.701323837041854858e-01 1.691963523626327515e-01 -6.542830914258956909e-02 -2.795512787997722626e-02 -6.049436330795288086e-02 2.055367976427078247e-01 3.740230202674865723e-01 8.153105527162551880e-02 1.776968240737915039e-01 -5.161679908633232117e-02 -9.851565212011337280e-02 -1.495717167854309082e-01 1.500450372695922852e-01 1.713062822818756104e-01 -5.237115919589996338e-02 8.134484291076660156e-02 1.305491328239440918e-01 7.960852235555648804e-02 -2.615250274538993835e-02 9.666380286216735840e-02 -3.529403507709503174e-01 -2.554080076515674591e-02 -9.235075861215591431e-02 4.447811224963515997e-04 5.896049737930297852e-01
3.699373602867126465e-01 -4.382942318916320801e-01 2.961627840995788574e-01 2.159212380647659302e-01 4.871272668242454529e-02 3.723251447081565857e-02 -1.399589478969573975e-01 2.502847462892532349e-02 2.088113725185394287e-01 9.410385042428970337e-03 2.004331648349761963e-01 -6.679787486791610718e-02 1.527651101350784302e-01 -1.077187135815620422e-01 2.811696231365203857e-01 -2.804729342460632324e-02 -5.257257074117660522e-02 1.280465573072433472e-01 4.573983140289783478e-03 -1.475529521703720093e-01 1.733932793140411377e-01 6.547335535287857056e-02 2.390119135379791260e-01 1.570384204387664795e-01 1.488709002733230591e-01 -1.344091538339853287e-02 -6.500515341758728027e-02 -2.588062286376953125e-01 1.083494499325752258e-01 4.734873026609420776e-02 -7.166974991559982300e-02 1.996659338474273682e-01
6.951157003641128540e-02 -8.278890699148178101e-02 2.219349294900894165e-01 2.586058676242828369e-01 1.085949540138244629e-01 -1.007328182458877563e-01 1.739844866096973419e-02 6.245566997677087784e-03 -1.057266667485237122e-01 3.178331851959228516e-01 3.308079242706298828e-01 -1.632704981602728367e-03 9.273169189691543579e-02 2.094375342130661011e-01 2.995946407318115234e-01 4.175710678100585938e-02 -5.505988001823425293e-02 -2.476886063814163208e-01 -9.338485449552536011e-02 1.931757330894470215e-01 1.557475626468658447e-01 1.207982078194618225e-01 1.088660806417465210e-01 2.042816728353500366e-01 2.653673663735389709e-02 3.028905717656016350e-03 7.715462893247604370e-02 -1.983071267604827881e-01 -3.681626617908477783e-01 2.818461060523986816e-01 1.044052019715309143e-01 9.787470102310180664e-02
-1.070497557520866394e-01 -2.198755443096160889e-01 2.835748791694641113e-01 2.022383958101272583e-01 -7.255867868661880493e-02 -8.045027405023574829e-02 4.229000210762023926e-02 3.330554068088531494e-02 2.028687149286270142e-01 5.157944560050964355e-02 1.361902058124542236e-01 7.303078472614288330e-02 3.736106455326080322e-01 -1.275473386049270630e-01 2.202216982841491699e-01 -2.596634812653064728e-02 -1.313585638999938965e-01 2.546651065349578857e-01 -1.427946090698242188e-01 6.727049499750137329e-02 -1.960283964872360229e-01 -1.606407761573791504e-01 2.406820654869079590e-01 2.584116458892822266e-01 2.955648005008697510e-01 -8.380182087421417236e-02 6.657372415065765381e-02 -2.244060486555099487e-01 -9.368588775396347046e-02 2.234978377819061279e-01 -7.220507413148880005e-02 1.498245149850845337e-01
-1.923144981265068054e-02 -6.469027698040008545e-02 2.151412963867187500e-01 -1.043353304266929626e-01 2.427500039339065552e-01 2.129002101719379425e-02 6.161177530884742737e-02 -2.153970003128051758e-01 1.440402418375015259e-01 9.595527499914169312e-02 3.273573517799377441e-01 1.470911502838134766e-01 2.213511466979980469e-01 4.623256623744964600e-02 -1.291715423576533794e-03 -3.960154578089714050e-02 -3.311631977558135986e-01 9.633602201938629150e-02 8.061750978231430054e-02 -3.263162821531295776e-02 1.639343798160552979e-01 -1.035183891654014587e-01 2.528809905052185059e-01 4.160259068012237549e-01 8.330880850553512573e-02 -2.122820913791656494e-01 1.007340326905250549e-01 5.131082981824874878e-02 -1.971385180950164795e-01 1.211026757955551147e-01 -2.959614992141723633e-01 1.010256931185722351e-01
-1.543726176023483276e-01 -2.414317578077316284e-01 2.537936270236968994e-01 -1.397192329168319702e-01 1.169494912028312683e-01 -2.776111960411071777e-01 2.042463123798370361e-01 6.418395787477493286e-02 5.943053960800170898e-02 6.849816441535949707e-02 -1.146553643047809601e-02 9.401150047779083252e-02 2.796891145408153534e-02 6.930691003799438477e-02 3.298721509054303169e-03 9.545300900936126709e-02 -1.120893210172653198e-01 7.337107509374618530e-02 1.493291407823562622e-01 1.772888749837875366e-01 -2.525840699672698975e-01 1.575542688369750977e-01 9.874010831117630005e-02 4.771419763565063477e-01 2.100492268800735474e-01 1.779613792896270752e-01 -1.593032181262969971e-01 -2.294995188713073730e-01 -2.921522557735443115e-01 5.383452028036117554e-02 -8.438074588775634766e-02 1.361643970012664795e-01
2.026461213827133179e-01 7.759491354227066040e-02 -1.148018520325422287e-02 -2.025899589061737061e-01 -2.318276166915893555e-01 9.480275213718414307e-02 2.501844614744186401e-02 1.577918231487274170e-01 7.053701579570770264e-02 1.117443367838859558e-01 -3.712155297398567200e-02 1.343745738267898560e-01 1.574865579605102539e-01 1.033215783536434174e-02 2.137555181980133057e-01 7.290162891149520874e-02 -9.917763061821460724e-03 1.688416600227355957e-01 1.206533610820770264e-01 1.734811216592788696e-01 3.893321752548217773e-02 2.906783521175384521e-01 -1.451548337936401367e-01 5.201008319854736328e-01 5.319777503609657288e-02 1.648814231157302856e-01 2.568571567535400391e-01 -1.535371243953704834e-01 -1.457209438085556030e-01 5.485671758651733398e-02 2.752449810504913330e-01 2.006475627422332764e-01
-2.257931083440780640e-01 -4.963895976543426514e-01 1.687391549348831177e-01 -3.912437334656715393e-02 -3.362988308072090149e-02 1.527936756610870361e-01 -8.578002452850341797e-02 -4.199959710240364075e-02 1.567265093326568604e-01 3.411643505096435547e-01 1.525174975395202637e-01 8.820831775665283203e-02 1.949500590562820435e-01 2.990572154521942139e-01 -1.498115360736846924e-01 4.274950188118964434e-04 -1.966248266398906708e-02 4.953031428158283234e-03 -4.529765620827674866e-02 -1.422812342643737793e-01 -8.591077476739883423e-02 9.430993348360061646e-02 -4.257759079337120056e-02 3.595995008945465088e-01 3.990823752246797085e-04 -9.579835832118988037e-02 1.757246851921081543e-01 -7.446424663066864014e-02 -1.920532435178756714e-01 -1.134214624762535095e-01 1.565061062574386597e-01 1.648564636707305908e-01
1.176600158214569092e-01 -1.563241183757781982e-01 1.135743185877799988e-01 2.033491283655166626e-01 -1.867273449897766113e-02 1.009457930922508240e-01 5.691422149538993835e-02 2.600282728672027588e-01 -1.448069047182798386e-02 3.532638847827911377e-01 2.859957814216613770e-01 -2.841395512223243713e-02 9.484355151653289795e-02 4.782786592841148376e-02 2.613694071769714355e-01 1.165398657321929932e-01 -1.819297298789024353e-02 5.635673552751541138e-02 2.045862376689910889e-01 1.324368566274642944e-01 -6.651539355516433716e-02 1.270593553781509399e-01 -4.038757644593715668e-03 2.010845541954040527e-01 7.988166809082031250e-02 -7.708813250064849854e-02 1.039094999432563782e-01 -2.330481112003326416e-01 -4.896971285343170166e-01 1.730446815490722656e-01 2.217703014612197876e-01 7.076919078826904297e-02
4.389597475528717041e-02 2.814925089478492737e-02 2.820381224155426025e-01 1.639505922794342041e-01 1.798803210258483887e-01 9.385164082050323486e-02 5.342135578393936157e-02 3.251845017075538635e-02 1.779857724905014038e-01 2.511812448501586914e-01 1.468458175659179688e-01 3.983091935515403748e-02 -7.154376059770584106e-02 2.949038445949554443e-01 3.202359080314636230e-01 -7.171848416328430176e-02 -1.573425978422164917e-01 -2.261884808540344238e-01 -1.524507254362106323e-01 -2.307328395545482635e-02 1.842501014471054077e-01 5.727086588740348816e-02 7.699906080961227417e-02 2.485518753528594971e-01 8.743869513273239136e-02 -6.781886518001556396e-02 -4.804881662130355835e-02 -2.667996585369110107e-01 -4.520911276340484619e-01 1.283734291791915894e-01 5.806902423501014709e-02 1.160874515771865845e-01
-1.547325402498245239e-01 6.219462491571903229e-03 3.071126639842987061e-01 -2.515315543860197067e-03 1.280819773674011230e-01 -7.031916826963424683e-02 6.604403723031282425e-03 -1.842832118272781372e-01 1.069316864013671875e-01 -5.403527989983558655e-02 3.520543873310089111e-01 1.978206485509872437e-01 2.716547623276710510e-02 -1.783343777060508728e-02 1.496110558509826660e-01 5.383656919002532959e-02 2.189733646810054779e-02 3.606108948588371277e-02 -1.368028819561004639e-01 -1.952990293502807617e-01 2.190807275474071503e-02 1.993405446410179138e-02 1.518333107233047485e-01 5.229676365852355957e-01 -7.794621051289141178e-04 -1.049071364104747772e-02 7.158115506172180176e-02 -9.624751657247543335e-02 -1.948864310979843140e-01 3.765530288219451904e-01 -2.136536240577697754e-01 1.630714833736419678e-01
1.907948553562164307e-01 -4.198191761970520020e-01 -2.766318805515766144e-02 -1.835887879133224487e-02 1.253993660211563110e-01 4.456715285778045654e-02 -5.691853165626525879e-02 -2.453020401298999786e-02 -1.643221080303192139e-02 1.465607434511184692e-01 8.325778879225254059e-03 -1.695920154452323914e-02 1.927298009395599365e-01 -2.231218069791793823e-01 -2.569347620010375977e-01 -3.290789574384689331e-02 2.452648431062698364e-01 -1.144195571541786194e-01 6.649443530477583408e-04 1.861709058284759521e-01 1.595721244812011719e-01 9.074273705482482910e-02 9.889311343431472778e-02 1.423000395298004150e-01 2.606942951679229736e-01 2.107350677251815796e-01 -1.908160001039505005e-02 -2.139280885457992554e-01 -4.129868149757385254e-01 8.637585490942001343e-02 -1.897388249635696411e-01 2.107307016849517822e-01
1.643936932086944580e-01 -1.738892346620559692e-01 2.542259693145751953e-01 -6.255406141281127930e-02 1.776517927646636963e-01 -2.007401138544082642e-01 -1.068580746650695801e-01 -1.546206176280975342e-01 2.281856089830398560e-01 3.250394761562347412e-02 -1.215121150016784668e-02 8.572369813919067383e-03 -1.087881103157997131e-01 -2.587451599538326263e-03 -2.153399735689163208e-01 2.357646375894546509e-01 -1.592645645141601562e-01 -1.827184408903121948e-01 2.017519623041152954e-02 3.093016743659973145e-01 2.186866402626037598e-01 1.409073024988174438e-01 -1.270943433046340942e-01 5.298178270459175110e-02 1.367236673831939697e-01 -3.340593352913856506e-02 2.281224131584167480e-01 -7.732836157083511353e-02 -4.652529358863830566e-01 1.716834306716918945e-01 8.048913627862930298e-02 1.678064465522766113e-01
1.890325248241424561e-01 -1.700046211481094360e-01 2.336726188659667969e-01 2.252974957227706909e-01 -1.815053373575210571e-01 -1.714818477630615234e-01 -6.837820261716842651e-02 -6.502656638622283936e-02 1.696738749742507935e-01 8.136904239654541016e-02 2.707138955593109131e-01 3.079931810498237610e-02 1.423259675502777100e-01 -7.060764729976654053e-02 1.241381242871284485e-01 -2.087543159723281860e-01 -1.763978153467178345e-01 1.734440475702285767e-01 5.253912508487701416e-02 2.397968918085098267e-01 2.010502964258193970e-01 2.443351149559020996e-01 2.393798530101776123e-01 1.600388288497924805e-01 6.913953274488449097e-02 2.143118679523468018e-01 1.595773398876190186e-01 -1.287165135145187378e-01 -2.331107705831527710e-01 -2.499812990427017212e-01 -1.650463491678237915e-01 1.534967422485351562e-01
-2.595584094524383545e-01 -8.013982325792312622e-02 3.990604728460311890e-02 4.271945729851722717e-02 -3.776055201888084412e-02 7.527463138103485107e-02 1.125001385807991028e-01 -2.725554071366786957e-02 1.304436773061752319e-01 -1.876305416226387024e-02 4.765259847044944763e-02 9.862108528614044189e-02 1.699160635471343994e-01 1.703255772590637207e-01 -1.052961777895689011e-02 3.030191957950592041e-01 -4.450178518891334534e-02 1.400427240878343582e-02 2.058917582035064697e-01 4.767531156539916992e-01 -2.403557114303112030e-02 -4.189470782876014709e-02 -1.469234526157379150e-01 2.889237701892852783e-01 -3.492752090096473694e-02 2.119682431221008301e-01 4.016521275043487549e-01 -1.114031225442886353e-01 -8.008538931608200073e-02 5.225095152854919434e-02 -5.347209516912698746e-03 3.388276994228363037e-01
-2.891802191734313965e-01 -5.367206409573554993e-02 1.235518604516983032e-02 9.751814603805541992e-02 -3.954743593931198120e-02 -1.947682350873947144e-01 -1.630964428186416626e-01 -2.408457398414611816e-01 4.454082250595092773e-02 6.262421607971191406e-02 1.941982209682464600e-01 4.172401502728462219e-02 -2.532129175961017609e-02 1.308134496212005615e-01 -8.848905563354492188e-02 3.275762498378753662e-02 -1.044531613588333130e-01 -6.946989893913269043e-02 -3.639932349324226379e-02 2.985342144966125488e-01 -6.380748748779296875e-02 -6.169198895804584026e-04 -3.779308497905731201e-02 4.623959958553314209e-01 1.721487343311309814e-01 2.043477296829223633e-01 1.188905388116836548e-01 -2.486180365085601807e-01 1.742889173328876495e-02 2.026981264352798462e-01 -2.967754304409027100e-01 3.246695995330810547e-01
2.108237892389297485e-01 -1.907459460198879242e-02 -6.332525517791509628e-03 -3.441488444805145264e-01 -2.036633715033531189e-02 -2.771977894008159637e-02 -1.691464930772781372e-01 -6.958635151386260986e-02 6.282829493284225464e-02 4.928798973560333252e-02 6.936827301979064941e-02 -2.319558560848236084e-01 -7.125212997198104858e-02 -3.259795159101486206e-02 4.641305655241012573e-02 2.020441889762878418e-01 1.102018132805824280e-01 -2.117961496114730835e-01 1.525199860334396362e-01 2.084810137748718262e-01 1.784423179924488068e-02 1.090417895466089249e-02 -8.376888930797576904e-02 2.625328600406646729e-01 4.272500053048133850e-02 4.810008034110069275e-02 1.689257025718688965e-01 -1.154055446386337280e-01 -5.075724124908447266e-01 2.361380606889724731e-01 2.324197739362716675e-01 2.728684842586517334e-01
-6.072070077061653137e-02 -3.396447300910949707e-01 3.651942312717437744e-02 2.714731395244598389e-01 -1.675252318382263184e-01 -2.975014150142669678e-01 -1.049326434731483459e-01 -8.911510556936264038e-02 7.711655646562576294e-02 1.493587195873260498e-01 -2.743580378592014313e-02 2.265134640038013458e-02 2.645761966705322266e-01 1.022641733288764954e-01 2.954475283622741699e-01 -2.690630219876766205e-02 -1.471069920808076859e-02 -6.613334268331527710e-02 1.561800539493560791e-01 2.851760387420654297e-01 -2.059488147497177124e-01 -3.663384914398193359e-02 7.698965072631835938e-02 2.196453809738159180e-01 2.943629324436187744e-01 9.833645075559616089e-02 6.333373486995697021e-02 -5.236636381596326828e-03 -3.030619919300079346e-01 2.381889373064041138e-01 8.740922808647155762e-02 8.712848275899887085e-02
-1.588711440563201904e-01 -6.237011775374412537e-02 2.986611127853393555e-01 1.091675460338592529e-01 -2.803949080407619476e-02 5.368827283382415771e-02 -7.013730704784393311e-02 5.560521781444549561e-02 2.360627949237823486e-01 1.295038610696792603e-01 4.234493374824523926e-01 2.363835424184799194e-01 1.019215285778045654e-01 1.044546961784362793e-01 -5.231405422091484070e-02 -2.291958332061767578e-01 -1.800429634749889374e-02 -8.173900656402111053e-03 8.441987447440624237e-03 6.605314463376998901e-02 -1.117870584130287170e-01 -5.327821150422096252e-02 1.298220828175544739e-02 2.584707438945770264e-01 -1.932526230812072754e-01 -5.760105699300765991e-02 9.970530867576599121e-02 -1.200728788971900940e-01 -4.793964922428131104e-01 2.394872754812240601e-01 1.258990019559860229e-01 1.365274190902709961e-01
1.579999178647994995e-01 -1.593006849288940430e-01 2.582723200321197510e-01 2.861814796924591064e-01 1.110099330544471741e-01 -1.214467454701662064e-02 -9.698490053415298462e-02 9.336099028587341309e-02 -7.536414265632629395e-02 3.475349247455596924e-01 2.258173227310180664e-01 9.736838191747665405e-02 5.737131461501121521e-03 1.369500905275344849e-01 2.439202815294265747e-01 -2.096779644489288330e-02 1.305905729532241821e-02 -1.127794012427330017e-01 -1.012608706951141357e-01 9.799148142337799072e-02 2.136942744255065918e-01 1.422984749078750610e-01 3.293875604867935181e-02 8.937879651784896851e-02 -1.101680472493171692e-02 5.375732108950614929e-02 -4.923053830862045288e-02 -1.797132641077041626e-01 -4.239257574081420898e-01 3.408267199993133545e-01 1.622461229562759399e-01 1.927112936973571777e-01
2.376482784748077393e-01 -4.241428375244140625e-01 5.471975728869438171e-02 -6.712296605110168457e-02 2.115159034729003906e-01 -1.063814386725425720e-01 -1.053039878606796265e-01 5.165839940309524536e-02 1.721444725990295410e-01 6.411652266979217529e-02 1.435456424951553345e-01 1.838328503072261810e-02 1.762876361608505249e-01 2.323656380176544189e-01 2.768585383892059326e-01 -1.580808609724044800e-01 6.814064830541610718e-02 -1.367983818054199219e-01 -1.756535619497299194e-01 -5.564204230904579163e-02 3.508400544524192810e-02 -2.186051607131958008e-01 7.948037236928939819e-02 8.503234945237636566e-03 4.830716177821159363e-03 1.127865761518478394e-01 2.943436801433563232e-01 8.545825257897377014e-04 -3.050283789634704590e-01 -1.497045308351516724e-01 -1.562181413173675537e-01 3.048886060714721680e-01
2.784472107887268066e-01 -5.023510456085205078e-01 -1.987688802182674408e-02 -7.745429128408432007e-02 -1.983551494777202606e-02 1.360190659761428833e-01 -4.074973985552787781e-02 1.005982086062431335e-01 1.944766938686370850e-01 -4.550229385495185852e-02 -5.956060811877250671e-02 1.218846216797828674e-01 2.221071869134902954e-01 -1.140088513493537903e-01 3.050185926258563995e-02 -1.034092903137207031e-01 4.704156145453453064e-02 -1.983882933855056763e-01 3.044360503554344177e-02 1.353068947792053223e-01 1.963630616664886475e-01 1.312548965215682983e-01 -3.986801207065582275e-02 1.454365700483322144e-01 -2.248610109090805054e-01 7.186799496412277222e-02 -6.255595386028289795e-02 -2.619359642267227173e-02 -1.503457129001617432e-01 2.456043958663940430e-01 -7.696965336799621582e-02 4.607419967651367188e-01
3.418204486370086670e-01 -2.973858714103698730e-01 1.617363281548023224e-02 -1.807098686695098877e-01 -4.031572490930557251e-02 -1.972547471523284912e-01 -6.090685725212097168e-03 1.225633174180984497e-01 5.821709334850311279e-02 -2.879429608583450317e-02 7.160295546054840088e-02 -5.197525024414062500e-02 4.096464514732360840e-01 3.651199936866760254e-01 2.984910458326339722e-02 -1.203611213713884354e-02 8.236040920019149780e-02 -5.726817250251770020e-02 -1.915608942508697510e-01 2.216914743185043335e-01 -8.186970837414264679e-03 -8.952196687459945679e-02 7.147505134344100952e-02 2.537588477134704590e-01 2.807035744190216064e-01 4.644383117556571960e-02 2.706176936626434326e-01 -3.112314827740192413e-02 -5.425349995493888855e-02 -2.160131372511386871e-02 -7.775194942951202393e-02 2.321749925613403320e-01
-1.026406958699226379e-01 -1.685573458671569824e-01 2.190530598163604736e-01 -2.102341502904891968e-01 1.958605349063873291e-01 4.208718836307525635e-01 5.645801499485969543e-02 -1.082306727766990662e-01 -5.350017920136451721e-02 7.016768306493759155e-02 1.618442237377166748e-01 1.541338711977005005e-01 1.641863137483596802e-01 4.327828995883464813e-03 9.870278090238571167e-02 -1.216182261705398560e-01 -1.571379452943801880e-01 -8.057505823671817780e-03 -8.068185299634933472e-02 1.351630687713623047e-01 -1.517168283462524414e-01 -2.405628710985183716e-01 -1.034411787986755371e-01 1.996150463819503784e-01 4.535951651632785797e-03 8.136906474828720093e-02 1.570467464625835419e-02 -2.121220231056213379e-01 -4.540718495845794678e-01 1.761507689952850342e-01 -6.319027394056320190e-02 2.348859161138534546e-01
3.799915015697479248e-01 -1.431425064802169800e-01 4.102914333343505859e-01 -6.392674893140792847e-02 -1.232059020549058914e-02 -7.584727555513381958e-02 8.443325757980346680e-03 9.226022288203239441e-03 1.187794134020805359e-01 8.993607014417648315e-02 -9.033530205488204956e-02 2.180648408830165863e-02 3.896647691726684570e-01 -1.983981132507324219e-01 2.613574080169200897e-02 1.777594238519668579e-01 -6.831923127174377441e-02 4.565794952213764191e-03 -3.474643453955650330e-02 4.066254571080207825e-02 6.687802076339721680e-02 -3.725498169660568237e-02 1.798202991485595703e-01 2.418015748262405396e-01 3.160322606563568115e-01 4.249763116240501404e-02 2.769587934017181396e-01 -1.403929740190505981e-01 -1.555362939834594727e-01 1.497832685708999634e-01 2.181072980165481567e-01 -7.619620114564895630e-02
1.006456464529037476e-02 -3.970129191875457764e-01 2.646644711494445801e-01 -1.322057545185089111e-01 -7.245907187461853027e-02 1.963794380426406860e-01 1.226801425218582153e-01 1.776286810636520386e-01 2.420792430639266968e-01 2.726521492004394531e-01 1.398041993379592896e-01 2.591625414788722992e-02 7.866049557924270630e-02 1.575597673654556274e-01 -1.744870096445083618e-01 4.592041298747062683e-02 -7.765939831733703613e-02 2.676471769809722900e-01 2.018193714320659637e-03 -1.598199605941772461e-01 -5.336492136120796204e-02 3.011939674615859985e-02 -2.228676900267601013e-02 1.159241423010826111e-01 -3.816745057702064514e-02 8.826114237308502197e-02 1.468961536884307861e-01 5.118674412369728088e-02 -1.348005384206771851e-01 3.336509764194488525e-01 5.984497070312500000e-02 4.002342522144317627e-01
1.934935748577117920e-01 -2.491846531629562378e-01 2.961016446352005005e-02 -2.517186403274536133e-01 1.336131691932678223e-01 -1.468681395053863525e-01 4.847153276205062866e-02 -2.672834135591983795e-02 2.324957102537155151e-01 1.127922907471656799e-01 6.829535961151123047e-02 3.080115420743823051e-03 2.052142024040222168e-01 4.441071674227714539e-02 3.728197515010833740e-01 -1.498224586248397827e-01 -1.672255694866180420e-01 -8.121731691062450409e-03 -8.087008446455001831e-02 7.503379881381988525e-02 -1.378907114267349243e-01 -2.612335979938507080e-01 1.012677177786827087e-01 2.909807860851287842e-01 -6.056619063019752502e-02 1.726861298084259033e-01 9.425131976604461670e-02 4.134792834520339966e-02 -4.256103336811065674e-01 -1.106724813580513000e-01 -7.750170677900314331e-02 2.256142795085906982e-01
-1.332543492317199707e-01 -4.035551846027374268e-01 2.813537418842315674e-01 8.068516850471496582e-02 2.191232144832611084e-01 1.085439845919609070e-01 2.231654152274131775e-02 7.539243437349796295e-03 1.000859141349792480e-01 2.079597562551498413e-01 6.130316480994224548e-02 1.802032440900802612e-01 2.789551615715026855e-01 1.351609379053115845e-01 -1.544452756643295288e-01 6.179716903716325760e-03 5.576973780989646912e-03 1.416091322898864746e-01 9.840908460319042206e-03 -3.407128527760505676e-02 -6.057063490152359009e-02 -8.808305859565734863e-02 -6.589677929878234863e-02 2.017215490341186523e-01 -6.633933633565902710e-02 3.223728761076927185e-02 3.717149198055267334e-01 -4.537440091371536255e-02 -3.737035095691680908e-01 2.650418579578399658e-01 1.736023277044296265e-01 -1.947490312159061432e-02
3.143787980079650879e-01 -1.093392446637153625e-01 1.648896932601928711e-01 1.206355541944503784e-01 -1.464073657989501953e-01 1.007184088230133057e-01 -3.856193274259567261e-02 1.014102920889854431e-01 2.753476202487945557e-01 7.768700271844863892e-02 3.270234465599060059e-01 1.321077495813369751e-01 -7.975783944129943848e-02 8.592390804551541805e-04 2.996068894863128662e-01 1.411504149436950684e-01 -1.305079758167266846e-01 4.103338345885276794e-02 8.752618916332721710e-03 1.021730750799179077e-01 -5.244565382599830627e-02 2.044135890901088715e-02 7.003518193960189819e-02 2.901219427585601807e-01 4.690069705247879028e-02 -1.437633633613586426e-01 1.398864239454269409e-01 -1.751273423433303833e-01 2.431343644857406616e-01 4.585609212517738342e-02 -7.984381914138793945e-02 4.686653017997741699e-01
6.059245392680168152e-02 -2.873215973377227783e-01 1.067573279142379761e-01 -5.730461701750755310e-02 -1.261248886585235596e-01 -2.432581037282943726e-01 -1.590390056371688843e-01 -1.074592173099517822e-01 -2.093103248625993729e-03 -4.209151864051818848e-02 3.505934402346611023e-02 -7.140915095806121826e-02 -1.115616858005523682e-01 -5.294930562376976013e-02 8.601096458733081818e-03 3.578334152698516846e-01 6.926706433296203613e-02 -7.842949032783508301e-02 -9.119522571563720703e-02 1.302362084388732910e-01 8.374460041522979736e-02 1.488353461027145386e-01 -5.608994513750076294e-02 1.610776185989379883e-01 6.905668228864669800e-02 3.896044194698333740e-02 2.057945430278778076e-01 -2.605898380279541016e-01 -3.732731640338897705e-01 4.087277948856353760e-01 2.930868268013000488e-01 1.799371391534805298e-01
4.437678679823875427e-02 -2.209613323211669922e-01 3.271846473217010498e-01 2.692807316780090332e-01 1.164492517709732056e-01 -1.207694783806800842e-01 1.193507835268974304e-01 -1.867552399635314941e-01 1.413340121507644653e-01 1.078478395938873291e-01 1.784852296113967896e-01 6.131524220108985901e-02 -3.832341730594635010e-02 -1.571692079305648804e-01 -1.429094821214675903e-01 1.344158947467803955e-01 1.384793315082788467e-02 4.524920135736465454e-02 -2.339426875114440918e-01 -6.742241233587265015e-02 6.342816352844238281e-02 -7.531081885099411011e-02 1.963291168212890625e-01 4.279868602752685547e-01 -9.378515928983688354e-02 -3.913404420018196106e-02 1.134363859891891479e-01 -2.558653652667999268e-01 -4.587407037615776062e-02 2.850450277328491211e-01 -4.666441679000854492e-02 3.055664896965026855e-01
2.338104993104934692e-01 1.590161211788654327e-02 5.216466784477233887e-01 1.803064942359924316e-01 -1.019335612654685974e-01 -2.848082035779953003e-02 1.681088842451572418e-02 -3.213794231414794922e-01 -8.947224169969558716e-02 -1.512131094932556152e-01 3.170555233955383301e-01 3.588967919349670410e-01 1.782951951026916504e-01 6.303634494543075562e-02 8.017645776271820068e-02 1.928298622369766235e-01 -1.506842300295829773e-02 1.875091344118118286e-02 -9.461370855569839478e-02 1.438300758600234985e-01 -1.422572433948516846e-01 1.243167370557785034e-02 1.406480371952056885e-01 2.590100169181823730e-01 6.364698708057403564e-02 -4.091029986739158630e-02 -1.077744178473949432e-02 6.289067864418029785e-02 -2.591219730675220490e-02 -2.915064338594675064e-03 1.462749689817428589e-01 1.294589340686798096e-01
2.571516036987304688e-01 -1.214146837592124939e-01 2.334634363651275635e-01 9.182535111904144287e-03 -1.908461600542068481e-01 -2.303993999958038330e-01 1.268011778593063354e-01 -8.924099057912826538e-02 7.938219606876373291e-02 8.678301423788070679e-02 -7.302904129028320312e-02 -5.652693659067153931e-02 2.533034980297088623e-01 2.399091869592666626e-01 3.205318003892898560e-02 6.910866498947143555e-02 -7.322010397911071777e-02 3.152163326740264893e-02 1.618687957525253296e-01 -1.171871572732925415e-01 2.043568193912506104e-01 -1.262362748384475708e-01 -1.494471076875925064e-02 3.055692017078399658e-01 3.931764364242553711e-01 1.261047720909118652e-01 3.372148871421813965e-01 -1.718476563692092896e-01 -4.137476161122322083e-02 1.854348778724670410e-01 -7.817299664020538330e-02 2.181345969438552856e-01
-1.265243533998727798e-02 -3.055793046951293945e-01 1.767970174551010132e-01 1.751502901315689087e-01 -8.151108026504516602e-02 -1.016421169042587280e-01 9.317615628242492676e-02 1.154695153236389160e-01 -8.579755574464797974e-02 1.648500710725784302e-01 2.279847674071788788e-02 1.772199720144271851e-01 1.601932495832443237e-01 1.802233010530471802e-01 2.858900427818298340e-01 1.059312075376510620e-01 -2.157600671052932739e-01 -1.021813824772834778e-01 -1.165795773267745972e-01 -5.909651052206754684e-03 -5.729879811406135559e-02 1.318224817514419556e-01 9.432745166122913361e-03 3.998220339417457581e-02 1.293468177318572998e-01 7.414308493025600910e-04 2.361585199832916260e-02 -2.609753608703613281e-01 -4.196466505527496338e-01 3.925325572490692139e-01 2.602503299713134766e-01 1.081500053405761719e-01
-1.376921217888593674e-02 -4.704446792602539062e-01 1.132680103182792664e-01 -4.277552664279937744e-02 1.017869934439659119e-01 9.495981782674789429e-02 -2.114309221506118774e-01 -2.753134965896606445e-01 6.568632274866104126e-02 2.556730210781097412e-01 1.587585955858230591e-01 1.500991284847259521e-01 1.604223549365997314e-01 3.015522658824920654e-01 -2.513445913791656494e-01 1.284093111753463745e-01 -4.277867078781127930e-02 1.218147650361061096e-01 -1.460108608007431030e-01 -1.612976193428039551e-01 -6.683620065450668335e-02 1.161453407257795334e-02 5.971243139356374741e-03 2.741239070892333984e-01 -1.231209337711334229e-01 1.291600614786148071e-01 1.048757955431938171e-01 -1.057305634021759033e-01 -2.795234024524688721e-01 5.578175559639930725e-02 6.468435376882553101e-02 1.642258912324905396e-01
9.783088229596614838e-03 -1.600168198347091675e-01 4.332597553730010986e-02 2.992316186428070068e-01 9.168654680252075195e-02 1.141621395945549011e-01 1.176338046789169312e-01 1.385196745395660400e-01 2.033697068691253662e-01 -5.111048743128776550e-02 2.693660259246826172e-01 6.122134253382682800e-02 1.655676811933517456e-01 2.485530525445938110e-01 -4.412030801177024841e-02 -2.641212642192840576e-01 1.387473754584789276e-02 -2.468149177730083466e-02 -6.471934169530868530e-02 -6.144138425588607788e-02 1.557218432426452637e-01 -1.658424884080886841e-01 -2.675564289093017578e-01 2.995721399784088135e-01 -1.815144270658493042e-01 1.430829763412475586e-01 1.438626348972320557e-01 -3.957132622599601746e-02 -4.388858675956726074e-01 1.947832554578781128e-01 -4.488025605678558350e-02 1.309027224779129028e-01
8.239671587944030762e-02 -1.475258916616439819e-01 8.450382947921752930e-02 5.888121947646141052e-02 1.142670214176177979e-01 5.371534265577793121e-03 1.472104489803314209e-01 -8.739238232374191284e-02 3.545072674751281738e-01 -4.075779765844345093e-02 3.072620034217834473e-01 9.854550659656524658e-02 -1.035503968596458435e-01 1.558018326759338379e-01 9.424556791782379150e-02 1.393502950668334961e-01 -1.656458675861358643e-01 -4.574907943606376648e-02 3.959531709551811218e-02 1.194168329238891602e-01 6.453083455562591553e-02 1.462236233055591583e-02 6.970581412315368652e-02 3.431194126605987549e-01 5.791258811950683594e-02 -3.896884620189666748e-01 2.365826666355133057e-01 -2.724238038063049316e-01 1.595884114503860474e-01 7.141228765249252319e-02 2.260302752256393433e-01 2.903567552566528320e-01
-1.362522505223751068e-02 -9.154280275106430054e-02 -1.480669975280761719e-01 2.065201550722122192e-01 -1.005178987979888916e-01 -1.853590309619903564e-01 1.883240044116973877e-02 -1.339626312255859375e-02 1.269848793745040894e-01 3.364984691143035889e-01 3.219657540321350098e-01 -4.580006375908851624e-02 1.762527823448181152e-01 2.967144846916198730e-01 1.173502281308174133e-01 -2.481710910797119141e-01 1.759567409753799438e-01 2.108819782733917236e-02 1.885496196337044239e-03 3.949594497680664062e-02 1.074830740690231323e-01 -8.396621793508529663e-02 -3.041905164718627930e-02 3.350806534290313721e-01 4.793711751699447632e-02 1.995323002338409424e-01 2.297705411911010742e-01 -2.480733580887317657e-02 -2.679803967475891113e-01 2.898288071155548096e-01 1.900426447391510010e-01 -7.464398164302110672e-03
2.840887904167175293e-01 -2.619475126266479492e-01 5.336082540452480316e-03 -2.731453813612461090e-02 1.197892427444458008e-02 2.052201889455318451e-02 1.382043808698654175e-01 8.074277639389038086e-02 7.342478726059198380e-03 1.782449632883071899e-01 -1.841668970882892609e-02 1.606726497411727905e-01 8.136919885873794556e-02 -7.540849596261978149e-02 -2.749673724174499512e-01 1.200366094708442688e-01 3.382665514945983887e-01 5.999203026294708252e-02 2.350815199315547943e-02 9.663596004247665405e-02 1.577168405055999756e-01 1.785472035408020020e-01 7.761036604642868042e-02 1.434722542762756348e-01 2.056755870580673218e-01 1.818321347236633301e-01 8.043381385505199432e-03 -2.126974165439605713e-01 -3.593855500221252441e-01 1.763399243354797363e-01 -2.064521312713623047e-01 3.585979044437408447e-01
7.465904206037521362e-02 -1.100215092301368713e-01 1.285202652215957642e-01 1.521465331315994263e-01 1.683242917060852051e-01 -2.233669310808181763e-01 -1.437697261571884155e-01 -2.366302609443664551e-01 3.169316053390502930e-02 9.978108108043670654e-02 -1.429080124944448471e-02 3.736242949962615967e-01 2.006771564483642578e-01 1.234187837690114975e-02 -6.806793063879013062e-02 -6.471482664346694946e-02 1.003475263714790344e-01 -1.621290594339370728e-01 3.329835236072540283e-01 1.080632805824279785e-01 -1.420614421367645264e-01 5.527140945196151733e-02 1.060987189412117004e-01 2.482737749814987183e-01 1.725362613797187805e-02 2.613378167152404785e-01 4.862466454505920410e-02 -1.715526729822158813e-01 -9.050538390874862671e-02 3.773808777332305908e-01 2.270550131797790527e-01 1.736814081668853760e-01
2.250299006700515747e-01 -1.738283932209014893e-01 3.351249098777770996e-01 -3.662860393524169922e-01 -9.617745876312255859e-02 5.947827361524105072e-03 1.091824322938919067e-01 -3.150713443756103516e-02 7.258727401494979858e-02 5.021389946341514587e-02 6.127724051475524902e-02 2.590961456298828125e-01 1.795393824577331543e-01 6.044247001409530640e-02 4.200710356235504150e-02 -8.358117938041687012e-02 -1.431309711188077927e-02 3.578674048185348511e-02 5.927462596446275711e-03 3.898119628429412842e-01 2.200168669223785400e-01 9.163532406091690063e-02 8.065520972013473511e-02 1.921916604042053223e-01 -3.107335865497589111e-01 -2.023651003837585449e-01 -1.878074184060096741e-02 -1.219579800963401794e-01 -1.016872674226760864e-01 -6.735893338918685913e-02 -7.624705880880355835e-02 3.162463605403900146e-01
1.301663964986801147e-01 -3.663508296012878418e-01 -2.758134342730045319e-02 2.786008827388286591e-02 2.086100429296493530e-01 -6.513247266411781311e-03 -2.148581445217132568e-01 -7.646287232637405396e-02 4.318500757217407227e-01 1.142895445227622986e-01 -1.209519654512405396e-01 7.601830363273620605e-02 1.446466743946075439e-01 1.503897607326507568e-01 -2.704207301139831543e-01 2.072203457355499268e-01 -5.570847913622856140e-02 6.493431050330400467e-03 -8.814587444067001343e-02 1.459014564752578735e-01 -2.028444223105907440e-02 1.728716343641281128e-01 6.790045648813247681e-02 3.111334443092346191e-01 3.486255556344985962e-02 2.171408198773860931e-02 -7.776744663715362549e-02 -2.925443649291992188e-01 -3.097040355205535889e-01 8.519461750984191895e-02 1.821623183786869049e-02 1.068984717130661011e-01
1.453130245208740234e-01 -2.211147695779800415e-01 2.838994264602661133e-01 -2.030310630798339844e-01 6.565473973751068115e-03 -6.083264201879501343e-02 2.567771971225738525e-01 -4.065397381782531738e-01 2.451591640710830688e-01 1.411030292510986328e-01 3.256697952747344971e-02 2.059992700815200806e-01 1.403030008077621460e-01 2.943125367164611816e-01 -1.006924286484718323e-01 6.398279964923858643e-02 1.852428168058395386e-02 -6.166204437613487244e-02 1.345178298652172089e-02 3.533810973167419434e-01 -5.971693992614746094e-02 7.940785586833953857e-02 -6.082161515951156616e-02 1.134430542588233948e-01 -1.730550527572631836e-01 -1.493775751441717148e-02 -1.883444190025329590e-01 -1.785466969013214111e-01 -1.297466009855270386e-01 8.694612234830856323e-02 -4.720431566238403320e-02 2.222194075584411621e-01
8.280425518751144409e-02 -4.329596459865570068e-02 9.908255934715270996e-02 -9.868486784398555756e-03 1.296965125948190689e-02 1.608151346445083618e-01 -7.736883312463760376e-02 1.834174394607543945e-01 3.386761620640754700e-02 6.421589851379394531e-02 6.806280463933944702e-02 5.309231579303741455e-02 2.923540174961090088e-01 3.047177791595458984e-01 8.119193464517593384e-02 -1.794119775295257568e-01 -1.921171396970748901e-01 -1.520167198032140732e-02 -3.175101876258850098e-01 1.310016661882400513e-01 -1.981976926326751709e-01 2.644516155123710632e-02 1.679813265800476074e-01 2.895892858505249023e-01 3.839600980281829834e-01 -1.138145476579666138e-01 2.205452173948287964e-01 -2.607978880405426025e-01 -1.237596645951271057e-01 -9.128078073263168335e-02 -4.972311481833457947e-02 2.748427391052246094e-01
-2.294573336839675903e-01 -4.105539321899414062e-01 1.001548618078231812e-01 2.826219424605369568e-03 -8.265961706638336182e-02 2.701913416385650635e-01 4.218050092458724976e-02 -2.944609895348548889e-02 3.331979215145111084e-01 3.542767167091369629e-01 1.546838581562042236e-01 -1.197511702775955200e-02 2.009647488594055176e-01 3.995065391063690186e-01 -1.336877793073654175e-01 -7.006385177373886108e-02 3.332543745636940002e-02 -7.647400349378585815e-02 -1.458592265844345093e-01 -1.310287564992904663e-01 -1.012035533785820007e-01 3.924627229571342468e-02 3.886508569121360779e-02 2.500114142894744873e-01 -3.223399864509701729e-03 4.342971742153167725e-02 1.038116812705993652e-01 -3.357213735580444336e-02 -2.218974679708480835e-01 4.870554804801940918e-02 6.079677492380142212e-02 1.121974214911460876e-01
-1.441589444875717163e-01 -1.438138782978057861e-01 2.707546949386596680e-01 2.349961921572685242e-02 -4.147475585341453552e-02 4.709811508655548096e-02 4.248432070016860962e-02 9.905700385570526123e-02 2.694157063961029053e-01 1.263848133385181427e-02 1.284053027629852295e-01 3.617652356624603271e-01 2.910370528697967529e-01 2.058106362819671631e-01 -1.719405204057693481e-01 -4.566086083650588989e-02 -9.595388174057006836e-02 6.698407977819442749e-02 1.163032092154026031e-02 1.402769535779953003e-01 6.538019329309463501e-02 -1.246195286512374878e-01 -4.917376860976219177e-02 1.528829038143157959e-01 -1.851419210433959961e-01 -1.129258144646883011e-02 3.878533244132995605e-01 -1.011687591671943665e-01 -3.800498843193054199e-01 1.838709264993667603e-01 1.944526433944702148e-01 -8.535417728126049042e-03
4.695785045623779297e-02 -1.415167301893234253e-01 1.575299948453903198e-01 1.138630229979753494e-02 5.400056391954421997e-02 -2.741862535476684570e-01 -9.552556276321411133e-02 -9.199677407741546631e-02 -2.509235143661499023e-01 1.162480041384696960e-01 1.573525555431842804e-02 7.031193375587463379e-02 3.098131343722343445e-02 -3.451002016663551331e-02 1.126303821802139282e-01 3.030872531235218048e-02 -1.936895400285720825e-01 -1.811544038355350494e-02 -1.290779113769531250e-01 2.381269186735153198e-01 1.823305487632751465e-01 1.511893272399902344e-01 -5.497978255152702332e-02 2.605433464050292969e-01 -3.150296583771705627e-02 -6.477344036102294922e-02 -6.576219946146011353e-02 -2.982348501682281494e-01 -2.600486278533935547e-01 3.918384313583374023e-01 3.868535459041595459e-01 2.285271883010864258e-01
-8.712023496627807617e-02 -1.096737235784530640e-01 3.609817922115325928e-01 1.109166964888572693e-01 -6.632803380489349365e-02 9.311129152774810791e-02 7.449215743690729141e-03 -1.595182865858078003e-01 1.309281885623931885e-01 -1.372089833021163940e-01 2.916125953197479248e-01 -1.124562397599220276e-01 1.440504640340805054e-01 6.353812664747238159e-02 1.420957501977682114e-02 -2.216731011867523193e-01 -1.288536190986633301e-01 -1.947305649518966675e-01 -1.434468179941177368e-01 2.557748258113861084e-01 1.235256195068359375e-01 9.116970002651214600e-03 7.152385264635086060e-02 4.050976037979125977e-01 -7.445672154426574707e-02 -7.632885128259658813e-02 3.497552871704101562e-01 1.654732041060924530e-02 2.574612153694033623e-03 -8.011817932128906250e-02 3.474598284810781479e-03 3.548618257045745850e-01
-5.999733135104179382e-02 -8.749418705701828003e-02 1.462684720754623413e-01 8.562576957046985626e-03 2.030394971370697021e-01 1.816021353006362915e-01 -1.294790208339691162e-02 -2.258392423391342163e-01 5.085394158959388733e-02 8.909868448972702026e-02 2.569427788257598877e-01 -8.907513320446014404e-02 1.777411848306655884e-01 -1.440822929143905640e-01 -2.309957742691040039e-01 -4.526375234127044678e-02 -4.721386358141899109e-02 2.328666895627975464e-01 4.914930835366249084e-02 4.930849373340606689e-02 1.046049371361732483e-01 3.197784423828125000e-01 1.157116964459419250e-01 2.401055991649627686e-01 2.381899952888488770e-01 -2.290096879005432129e-01 2.084234356880187988e-01 -1.027640774846076965e-01 -2.583819329738616943e-01 8.813610672950744629e-02 2.961944639682769775e-01 2.804982066154479980e-01
1.935334652662277222e-01 -1.569881290197372437e-01 -2.639266289770603180e-02 -3.143575191497802734e-01 -5.415163934230804443e-02 -1.203464642167091370e-01 4.388638958334922791e-02 -1.359458714723587036e-01 2.358916997909545898e-01 -1.557213664054870605e-01 1.702472120523452759e-01 7.424958795309066772e-02 4.112825170159339905e-02 -7.209675759077072144e-02 9.127531200647354126e-02 1.370690017938613892e-01 3.189726546406745911e-02 7.171585410833358765e-02 2.054027020931243896e-01 2.560777589678764343e-02 1.769553422927856445e-01 9.548980742692947388e-02 -1.800342202186584473e-01 1.785521954298019409e-01 1.381453275680541992e-01 3.484848141670227051e-02 3.264653086662292480e-01 2.203448908403515816e-03 -2.979309558868408203e-01 4.894815385341644287e-02 3.809657394886016846e-01 3.677659630775451660e-01
3.767197579145431519e-02 -9.514838457107543945e-02 2.122700065374374390e-01 -2.002663463354110718e-01 1.229989305138587952e-01 -1.849569380283355713e-01 -1.985083222389221191e-01 -3.090517967939376831e-02 3.214263170957565308e-02 2.421844750642776489e-01 1.167171671986579895e-01 5.484418477863073349e-03 2.341339737176895142e-01 2.032229155302047729e-01 2.599663734436035156e-01 -1.945039629936218262e-01 -1.249594539403915405e-01 -1.637901961803436279e-01 -3.531212210655212402e-01 -1.390820145606994629e-01 -1.763766407966613770e-01 -6.587103009223937988e-03 3.976409509778022766e-02 3.420911431312561035e-01 1.886495649814605713e-01 2.117070369422435760e-02 1.188712194561958313e-01 -9.858495742082595825e-02 -2.535652816295623779e-01 -1.590029001235961914e-01 -7.807693630456924438e-02 2.190716415643692017e-01
3.588490784168243408e-01 -1.110851466655731201e-01 1.236997470259666443e-01 7.248418778181076050e-02 5.850742012262344360e-02 -3.017919957637786865e-01 2.400639951229095459e-01 7.592850923538208008e-02 1.680886447429656982e-01 4.879430308938026428e-02 1.056925430893898010e-01 -1.865990459918975830e-01 3.933112621307373047e-01 7.963474839925765991e-02 1.393272131681442261e-01 -1.889858278445899487e-03 4.680686444044113159e-02 -2.662442065775394440e-02 -4.996173083782196045e-02 2.565991878509521484e-01 1.369424909353256226e-01 -3.838774561882019043e-02 -9.493710845708847046e-02 7.079458236694335938e-02 2.422408014535903931e-01 9.486785531044006348e-02 3.337904214859008789e-01 1.919662207365036011e-02 -2.072112709283828735e-01 1.237133294343948364e-01 -8.015165477991104126e-02 2.715452611446380615e-01
1.323021203279495239e-01 -3.829713165760040283e-01 1.078243851661682129e-01 -2.929895557463169098e-02 3.769891858100891113e-01 -8.839846402406692505e-02 -1.207618340849876404e-01 -1.622091978788375854e-01 -1.550741791725158691e-01 -1.184122562408447266e-01 8.577759563922882080e-02 -1.167128607630729675e-01 5.164718255400657654e-02 -2.845443040132522583e-02 3.804105147719383240e-02 -6.252078711986541748e-02 -3.450974822044372559e-01 7.140862941741943359e-02 -1.305745244026184082e-01 2.205564081668853760e-01 6.953915208578109741e-02 2.672266960144042969e-01 -9.203585237264633179e-02 1.294728666543960571e-01 -5.231582093983888626e-03 -1.503332406282424927e-01 1.917330026626586914e-01 -1.187016591429710388e-01 -1.388356834650039673e-01 3.637244403362274170e-01 1.011906415224075317e-01 1.948757469654083252e-01
1.210881918668746948e-01 -7.884402759373188019e-03 3.417393267154693604e-01 -1.769280284643173218e-01 2.056678831577301025e-01 -2.305142432451248169e-01 7.900225371122360229e-02 1.084828749299049377e-01 8.441584557294845581e-02 5.566871911287307739e-02 1.943677067756652832e-01 1.973857134580612183e-01 6.756133586168289185e-02 -2.019338496029376984e-02 -1.223128587007522583e-01 9.301745146512985229e-02 -2.356396466493606567e-01 -7.584715634584426880e-02 2.447057664394378662e-01 1.319690942764282227e-01 1.593712568283081055e-01 2.165344916284084320e-02 -9.022004157304763794e-02 2.809743285179138184e-01 2.963014543056488037e-01 2.969977259635925293e-02 9.959194064140319824e-02 -9.330547600984573364e-02 2.343454584479331970e-02 -4.159230366349220276e-02 3.131471574306488037e-01 3.860298395156860352e-01
6.150640547275543213e-03 -2.985566556453704834e-01 -6.005387986078858376e-04 7.904858142137527466e-02 -2.216274738311767578e-01 -3.573328852653503418e-01 -1.351201087236404419e-01 -7.571703940629959106e-02 3.159575164318084717e-02 4.838508553802967072e-03 -2.921064943075180054e-02 1.119001507759094238e-01 2.247684597969055176e-01 6.124206632375717163e-02 1.155461817979812622e-01 1.307612806558609009e-01 3.134267032146453857e-02 5.258460342884063721e-02 2.252366989850997925e-01 1.848198622465133667e-01 -2.127650231122970581e-01 1.391342133283615112e-01 1.246043294668197632e-02 3.083816766738891602e-01 2.793830633163452148e-01 -4.380585998296737671e-02 5.434143543243408203e-02 -9.002757817506790161e-02 -2.009240239858627319e-01 4.413692653179168701e-01 1.224730908870697021e-01 1.222114339470863342e-01
2.645572461187839508e-02 -4.147028923034667969e-02 2.314442098140716553e-01 3.257839083671569824e-01 -1.357675995677709579e-02 1.380524039268493652e-01 -9.150808304548263550e-02 8.122552931308746338e-02 1.323357969522476196e-01 2.502432167530059814e-01 1.924637556076049805e-01 1.490278691053390503e-01 3.027096390724182129e-02 3.145460188388824463e-01 2.539938986301422119e-01 9.861771017313003540e-03 -1.362887620925903320e-01 -3.373194113373756409e-02 1.612305082380771637e-02 -5.583016201853752136e-02 1.293212920427322388e-01 -5.283389985561370850e-02 9.215601533651351929e-02 2.347773462533950806e-01 5.968488380312919617e-02 -4.462258890271186829e-02 -8.669111132621765137e-02 -1.981095671653747559e-01 -4.884327948093414307e-01 2.568503320217132568e-01 -7.532544434070587158e-02 1.762562543153762817e-01
-1.826447397470474243e-01 -3.015798330307006836e-01 1.559877395629882812e-01 -1.618502475321292877e-02 1.407991200685501099e-01 1.576159596443176270e-01 -6.251988559961318970e-02 -2.394849807024002075e-01 -5.056639760732650757e-02 3.234929740428924561e-01 5.758405849337577820e-02 2.817890346050262451e-01 1.897291988134384155e-01 2.736652195453643799e-01 -1.486213952302932739e-01 1.296216100454330444e-01 2.680502459406852722e-02 1.212917417287826538e-01 -5.947328731417655945e-02 -1.648127287626266479e-01 3.300758823752403259e-02 9.871419519186019897e-02 6.942849606275558472e-02 3.365565836429595947e-01 -1.018010899424552917e-01 1.101339235901832581e-01 1.599681228399276733e-01 -2.297926098108291626e-01 -1.527192592620849609e-01 1.412891000509262085e-01 2.182493209838867188e-01 1.964710652828216553e-01
3.423036634922027588e-02 -1.775278896093368530e-01 9.190886467695236206e-02 -2.551416754722595215e-01 1.518092900514602661e-01 1.363652385771274567e-02 1.336779147386550903e-01 -3.899820744991302490e-01 1.214957758784294128e-01 3.732863441109657288e-02 2.694317698478698730e-01 1.036317124962806702e-01 3.244381844997406006e-01 2.333280146121978760e-01 4.242713004350662231e-02 6.768805533647537231e-02 -3.667275980114936829e-02 3.124252706766128540e-02 -5.672591552138328552e-02 2.117422074079513550e-01 4.368195682764053345e-02 -2.820189855992794037e-02 -1.431645005941390991e-01 1.018732190132141113e-01 -1.776897907257080078e-01 3.847878053784370422e-02 -3.606697320938110352e-01 -3.040969967842102051e-01 -1.775642931461334229e-01 4.549842327833175659e-02 -8.580788969993591309e-03 2.485405206680297852e-01
-7.895109243690967560e-03 -2.122476845979690552e-01 9.829533845186233521e-02 2.123970240354537964e-01 3.302621096372604370e-02 -2.211522161960601807e-01 1.301683485507965088e-01 1.784444749355316162e-01 2.520454861223697662e-02 1.808825433254241943e-01 2.937584221363067627e-01 -5.283575505018234253e-02 -5.071564018726348877e-02 2.182264626026153564e-01 1.030177101492881775e-01 1.122854873538017273e-01 -2.036689668893814087e-01 1.000023707747459412e-01 1.240943837910890579e-02 -6.913293153047561646e-02 9.100478142499923706e-02 1.683096401393413544e-02 1.822775453329086304e-01 3.714788258075714111e-01 -1.764223575592041016e-01 1.130766421556472778e-01 -9.443621337413787842e-02 -1.747658997774124146e-01 -2.874441742897033691e-01 1.864786446094512939e-01 3.402053415775299072e-01 2.296990901231765747e-01
7.113350927829742432e-02 3.014653921127319336e-02 1.613050848245620728e-01 1.543164700269699097e-01 -1.042596846818923950e-01 5.026942491531372070e-02 -7.652240991592407227e-02 -1.049412339925765991e-01 2.020506858825683594e-01 -1.004527956247329712e-01 9.879852831363677979e-02 9.271436929702758789e-02 4.530993700027465820e-01 1.366769969463348389e-01 2.373421788215637207e-01 7.232347130775451660e-02 1.481709480285644531e-01 3.696009516716003418e-02 2.697469852864742279e-02 2.905842363834381104e-01 -1.657859981060028076e-01 3.287675380706787109e-01 -1.475525274872779846e-02 4.273464977741241455e-01 -1.407903730869293213e-01 -9.051531553268432617e-03 -2.598652616143226624e-02 -1.440895069390535355e-02 -2.243103682994842529e-01 -1.457064449787139893e-01 4.391083493828773499e-02 1.948204785585403442e-01
1.172708943486213684e-01 -1.824476420879364014e-01 1.620690971612930298e-01 -1.635871976613998413e-01 2.335127592086791992e-01 -6.923701614141464233e-02 -2.628877162933349609e-01 -8.044692128896713257e-02 1.047308146953582764e-01 3.336345851421356201e-01 1.154498383402824402e-01 -1.166376918554306030e-01 2.507989406585693359e-01 8.496630936861038208e-02 2.235014289617538452e-01 -1.854566633701324463e-01 4.446348547935485840e-02 -6.593776494264602661e-02 -2.864975035190582275e-01 -1.135029569268226624e-01 -4.743308201432228088e-02 -1.116376444697380066e-01 1.086645722389221191e-01 3.487511575222015381e-01 2.037589251995086670e-01 4.316123202443122864e-02 3.264093399047851562e-02 -5.315924808382987976e-02 -2.553959488868713379e-01 -2.512632310390472412e-01 2.938026934862136841e-02 1.881951391696929932e-01
1.588974148035049438e-01 -3.579383492469787598e-01 3.174268603324890137e-01 5.712341889739036560e-02 1.090206876397132874e-01 2.759534716606140137e-01 -1.184562593698501587e-01 -1.650569289922714233e-01 2.803712338209152222e-02 -1.138771995902061462e-01 2.694041468203067780e-02 1.831674128770828247e-01 2.329471707344055176e-01 -6.716475635766983032e-02 1.331043243408203125e-01 1.558871269226074219e-01 8.266789466142654419e-02 -1.760146915912628174e-01 3.099024482071399689e-02 -1.133213192224502563e-01 4.529306590557098389e-01 -1.421257257461547852e-01 -4.678633809089660645e-02 2.598226666450500488e-01 1.433058083057403564e-01 -1.028907224535942078e-01 4.559567943215370178e-02 -8.967190980911254883e-02 -6.547273136675357819e-03 1.012586895376443863e-02 1.179832965135574341e-01 2.500109076499938965e-01
3.560929298400878906e-01 -2.538165748119354248e-01 9.738655388355255127e-02 3.854397311806678772e-02 8.310740441083908081e-02 -4.632281139492988586e-02 -5.855172872543334961e-03 -1.475805509835481644e-02 6.499949842691421509e-02 1.713130250573158264e-02 8.131119608879089355e-02 5.553326755762100220e-02 2.686448395252227783e-01 3.598926365375518799e-01 2.221204787492752075e-01 -6.669901311397552490e-03 -1.933398991823196411e-01 9.208609163761138916e-02 -7.638608664274215698e-02 -1.296628266572952271e-01 -1.236090902239084244e-02 -2.857124805450439453e-01 2.780476212501525879e-01 1.777406632900238037e-01 2.943294942378997803e-01 1.734419316053390503e-01 2.183840274810791016e-01 -1.165275648236274719e-01 -2.555133998394012451e-01 -1.160551756620407104e-01 7.519889622926712036e-02 4.030625149607658386e-02
4.575695991516113281e-01 -1.302724331617355347e-01 1.204039081931114197e-01 3.250722959637641907e-02 1.539676785469055176e-01 -3.006084077060222626e-02 -5.119704175740480423e-03 -6.492171436548233032e-03 8.806364983320236206e-02 1.462686806917190552e-01 3.472862243652343750e-01 -1.451729536056518555e-01 4.938069880008697510e-01 1.665045469999313354e-01 1.443676054477691650e-01 -7.904678583145141602e-02 -4.439494386315345764e-02 1.849965192377567291e-02 -1.325336843729019165e-01 -2.285193651914596558e-02 1.453330516815185547e-01 -1.687976717948913574e-01 2.041869759559631348e-01 1.003001630306243896e-01 5.809346213936805725e-02 -8.564169704914093018e-02 2.609170973300933838e-01 -2.376091107726097107e-02 -6.151056382805109024e-03 1.044531688094139099e-01 5.286314338445663452e-02 2.215253561735153198e-01
2.988040447235107422e-01 -2.782627046108245850e-01 1.711834967136383057e-01 2.125269733369350433e-02 5.832749418914318085e-03 -1.138236001133918762e-01 -2.001919150352478027e-01 -3.131829574704170227e-02 9.577061235904693604e-02 3.648785408586263657e-03 2.770996987819671631e-01 -1.564614921808242798e-01 2.430784106254577637e-01 -4.194700717926025391e-02 2.774247229099273682e-01 -1.700316965579986572e-01 -2.577150426805019379e-02 1.962070912122726440e-01 -2.615089528262615204e-02 2.540490031242370605e-02 2.079155147075653076e-01 3.422600626945495605e-01 -8.602923154830932617e-02 2.084379643201828003e-01 1.604951024055480957e-01 3.405168950557708740e-01 -9.710302203893661499e-02 -1.156642362475395203e-01 7.540719956159591675e-02 8.045215159654617310e-03 -6.316464394330978394e-02 2.152768522500991821e-01
1.419455464929342270e-02 -2.090458571910858154e-01 1.136319115757942200e-01 -2.566181495785713196e-02 7.082396745681762695e-02 -2.132243216037750244e-01 -1.484234184026718140e-01 -1.668453961610794067e-01 1.208083778619766235e-01 -1.269492655992507935e-01 1.464035362005233765e-01 -1.040768846869468689e-01 5.614293739199638367e-02 -1.324068568646907806e-02 -2.747699618339538574e-01 5.540928617119789124e-02 2.384512871503829956e-02 9.981298446655273438e-02 9.566284716129302979e-02 2.288318276405334473e-01 2.956467270851135254e-01 -1.003748085349798203e-02 -1.493741124868392944e-01 1.371613889932632446e-01 5.770999193191528320e-02 -1.026362702250480652e-01 2.094482332468032837e-01 -9.536198526620864868e-02 -5.503272414207458496e-01 2.738430500030517578e-01 1.300518512725830078e-01 1.871799528598785400e-01
4.172383844852447510e-01 -2.001930475234985352e-01 8.216783404350280762e-02 2.463772892951965332e-02 1.868216693401336670e-01 9.819027036428451538e-02 3.323812037706375122e-02 -2.657409384846687317e-02 2.092736959457397461e-01 8.479508012533187866e-02 1.259731501340866089e-01 2.292807400226593018e-01 2.825637906789779663e-02 -2.245673350989818573e-02 2.613943517208099365e-01 -1.720501333475112915e-01 -1.570507138967514038e-01 -1.859143525362014771e-01 -8.729518949985504150e-02 3.511184453964233398e-02 -1.249446626752614975e-02 3.214567601680755615e-01 -1.351171433925628662e-01 1.428227722644805908e-01 2.821944057941436768e-01 1.440717428922653198e-01 2.853255569934844971e-01 -1.600777506828308105e-01 1.597525477409362793e-01 -7.185807824134826660e-02 4.925493523478507996e-02 2.504030168056488037e-01
-1.598592400550842285e-01 -2.621339559555053711e-01 1.480557918548583984e-01 2.736197412014007568e-02 2.512468397617340088e-01 -2.110359817743301392e-01 5.278617888689041138e-02 -2.620139345526695251e-02 9.920752048492431641e-02 7.447097450494766235e-02 3.046436607837677002e-01 -2.445967122912406921e-02 -7.331097126007080078e-02 3.059562146663665771e-01 4.484528675675392151e-02 -1.265656650066375732e-01 -1.130004599690437317e-01 3.951115999370813370e-03 1.216066554188728333e-01 3.251359984278678894e-02 1.976374983787536621e-01 1.386313587427139282e-01 3.891591131687164307e-01 2.599851787090301514e-01 -1.163300126791000366e-01 1.836090236902236938e-01 -1.949292200151830912e-04 -1.503056287765502930e-01 -2.126698046922683716e-01 2.156985700130462646e-01 2.705468833446502686e-01 7.339391857385635376e-02
3.247296810150146484e-01 -9.717276692390441895e-02 3.519590198993682861e-01 -1.407044753432273865e-02 -6.705091893672943115e-02 6.616309285163879395e-02 6.961476057767868042e-02 -1.039657294750213623e-01 -7.116515189409255981e-03 -2.072182111442089081e-02 1.508783549070358276e-01 3.751015663146972656e-01 1.049852371215820312e-01 1.640270650386810303e-02 2.550309002399444580e-01 -2.526764571666717529e-01 3.926136344671249390e-02 4.657207429409027100e-02 -1.553073152899742126e-02 4.197840392589569092e-01 1.694553345441818237e-01 -3.402829170227050781e-02 1.750527620315551758e-01 2.044602334499359131e-01 -1.337787806987762451e-01 -1.560883224010467529e-01 2.809396386146545410e-02 -3.844250366091728210e-02 -1.687274128198623657e-01 -6.790744373574852943e-04 -1.586779206991195679e-01 2.274149805307388306e-01
2.009870857000350952e-01 -3.740149140357971191e-01 2.296629995107650757e-01 2.168798595666885376e-01 5.235587060451507568e-02 -1.502819806337356567e-01 2.256924286484718323e-02 2.330370843410491943e-01 1.391753703355789185e-01 -1.735317893326282501e-02 1.579968333244323730e-01 -2.628519386053085327e-02 2.863196134567260742e-01 -7.743701338768005371e-02 3.287861943244934082e-01 9.832519292831420898e-02 2.294921278953552246e-01 5.014985334128141403e-03 -7.500142604112625122e-02 1.414924710988998413e-01 1.425569355487823486e-01 1.874043494462966919e-01 -2.380253002047538757e-02 3.192944824695587158e-01 2.480184584856033325e-01 1.488534957170486450e-01 -2.796919550746679306e-03 -3.768479079008102417e-02 2.831447497010231018e-02 -1.782832592725753784e-01 7.935116440057754517e-02 1.686645150184631348e-01
-2.150371521711349487e-01 -2.414081692695617676e-01 1.403821706771850586e-01 8.510713279247283936e-02 2.253733277320861816e-01 -2.850466407835483551e-02 7.739998400211334229e-02 -1.165981590747833252e-01 -2.564942836761474609e-02 1.910336911678314209e-01 2.227267920970916748e-01 3.632188141345977783e-01 3.033288717269897461e-01 2.817460596561431885e-01 -1.450877487659454346e-01 -3.778820112347602844e-02 3.897937759757041931e-02 -7.704789936542510986e-02 1.522838771343231201e-01 1.234839018434286118e-02 -2.983598411083221436e-01 1.052442342042922974e-01 3.361781686544418335e-02 1.942125409841537476e-01 1.083782762289047241e-01 9.759738296270370483e-02 -3.649886325001716614e-02 -1.218946054577827454e-01 -1.932156980037689209e-01 2.654360830783843994e-01 7.074462622404098511e-02 2.545335292816162109e-01
2.753170132637023926e-01 -1.036952883005142212e-01 1.906394213438034058e-01 1.957958936691284180e-01 2.273360826075077057e-02 -2.474204897880554199e-01 -6.161504238843917847e-02 1.934974789619445801e-01 4.265712946653366089e-02 1.853441447019577026e-01 -3.982036188244819641e-02 -3.811927512288093567e-02 2.178340405225753784e-01 2.056378871202468872e-02 3.005942106246948242e-01 -1.155543550848960876e-01 -4.069591313600540161e-02 6.014393642544746399e-02 -2.426335662603378296e-01 1.092354729771614075e-01 -8.929859101772308350e-02 1.149661019444465637e-01 -1.500866860151290894e-01 2.340586334466934204e-01 4.379338920116424561e-01 1.366776227951049805e-01 8.798635751008987427e-02 1.622718200087547302e-02 -3.782071769237518311e-01 -2.423604205250740051e-02 -1.782283559441566467e-02 8.947930485010147095e-02
2.169404327869415283e-01 -9.063817560672760010e-02 2.112722694873809814e-01 -7.397498190402984619e-02 -5.031895264983177185e-02 -1.522259693592786789e-02 -2.326728701591491699e-01 -1.930215805768966675e-01 1.130251362919807434e-01 -5.650568753480911255e-02 -3.366690874099731445e-02 2.714063823223114014e-01 -2.056561037898063660e-02 2.361254245042800903e-01 1.499513536691665649e-01 -1.022661700844764709e-01 -1.333488374948501587e-01 2.821317501366138458e-02 3.331913053989410400e-01 3.819931149482727051e-01 -1.425112038850784302e-01 7.643392682075500488e-02 1.213597878813743591e-01 1.845393478870391846e-01 -8.602496236562728882e-02 -4.678008332848548889e-02 2.238922417163848877e-01 -1.625983417034149170e-01 -1.032658815383911133e-01 -1.028264984488487244e-01 2.362301200628280640e-01 3.269973397254943848e-01
2.418355941772460938e-01 -2.111466825008392334e-01 2.503288388252258301e-01 3.708641976118087769e-02 2.347899228334426880e-01 -3.813592717051506042e-02 -8.883979916572570801e-02 -1.162054091691970825e-01 -1.252845078706741333e-01 4.374634325504302979e-01 7.930703461170196533e-02 -3.064771927893161774e-02 -7.484945468604564667e-03 2.875610291957855225e-01 -2.985152900218963623e-01 -9.086374193429946899e-02 4.023736715316772461e-02 1.182467415928840637e-01 -2.139249294996261597e-01 1.619929522275924683e-01 -9.562753885984420776e-02 2.054317146539688110e-01 -6.650745123624801636e-02 3.042020797729492188e-01 2.110145241022109985e-02 -5.586967244744300842e-02 -1.407450530678033829e-02 -5.713421851396560669e-02 -2.181998640298843384e-01 2.612037956714630127e-01 -1.551444828510284424e-02 3.843536227941513062e-02
3.770439028739929199e-01 -1.842801719903945923e-01 1.190058439970016479e-01 -8.910213597118854523e-03 5.134942010045051575e-02 -9.963480383157730103e-02 -7.759404182434082031e-02 1.809751801192760468e-02 2.951955422759056091e-02 9.862776845693588257e-02 3.984631001949310303e-01 -1.568635851144790649e-01 4.293481707572937012e-01 1.039315313100814819e-01 1.748497188091278076e-01 -1.390244513750076294e-01 -8.579057455062866211e-02 6.136320531368255615e-02 -2.094266712665557861e-01 6.290483474731445312e-02 1.618614792823791504e-01 -2.352597266435623169e-01 1.443128436803817749e-01 6.066991388797760010e-02 -7.739350944757461548e-02 -9.827134758234024048e-02 2.255603373050689697e-01 -2.607159018516540527e-01 -1.508236378431320190e-01 -4.790464788675308228e-02 1.122345179319381714e-01 1.207196116447448730e-01
8.138889446854591370e-03 -2.159558236598968506e-01 9.914459288120269775e-02 -7.642520964145660400e-02 3.968543410301208496e-01 -1.589590311050415039e-02 -2.079121302813291550e-03 -2.615226805210113525e-02 -1.186595261096954346e-01 3.356274068355560303e-01 1.090255975723266602e-01 -1.797708272933959961e-01 1.323786675930023193e-01 2.855331897735595703e-01 -7.540935277938842773e-02 -5.545466020703315735e-02 3.078405186533927917e-02 1.577104181051254272e-01 1.417846083641052246e-01 -1.059229820966720581e-01 7.306301593780517578e-02 3.152847290039062500e-01 -1.289238035678863525e-01 3.128300309181213379e-01 -1.393824964761734009e-01 -9.843311458826065063e-02 1.278942972421646118e-01 -1.463584899902343750e-01 -2.041749954223632812e-01 2.967938184738159180e-01 7.564567774534225464e-02 1.472651362419128418e-01
3.337459564208984375e-01 -2.100590020418167114e-01 3.474279046058654785e-01 -2.452954053878784180e-01 -6.830976158380508423e-02 1.231410428881645203e-01 -1.587032340466976166e-02 -5.958062410354614258e-02 1.478909105062484741e-01 1.133325770497322083e-01 4.617244005203247070e-02 2.293565310537815094e-02 3.004058897495269775e-01 9.183467924594879150e-02 2.162927836179733276e-01 -1.799814105033874512e-01 -5.213126540184020996e-02 1.807196289300918579e-01 -1.563735008239746094e-01 1.817889884114265442e-02 2.157727926969528198e-01 -1.527515798807144165e-01 1.231874749064445496e-01 1.573130786418914795e-01 1.150791347026824951e-02 -9.741418808698654175e-02 -1.596289128065109253e-01 -2.355814576148986816e-01 -4.363087937235832214e-03 3.464078903198242188e-01 1.772124134004116058e-02 2.093962877988815308e-01
-8.758544176816940308e-02 -3.284941613674163818e-01 2.386901378631591797e-01 -4.097079858183860779e-02 -7.228828221559524536e-02 2.247805446386337280e-01 1.639876067638397217e-01 -1.273562610149383545e-01 -7.995576411485671997e-02 7.772469520568847656e-02 2.097236961126327515e-01 -1.399097144603729248e-01 1.841448992490768433e-01 1.071999501436948776e-02 2.027659267187118530e-01 3.121224641799926758e-01 -2.140655368566513062e-01 -1.617366224527359009e-01 -3.099437355995178223e-01 1.471118628978729248e-01 1.583920866250991821e-01 1.342703122645616531e-02 -4.231745377182960510e-02 4.437524378299713135e-01 -8.132439851760864258e-02 1.363322734832763672e-01 7.320907711982727051e-02 -1.116937398910522461e-01 -2.981682680547237396e-02 -7.355926092714071274e-03 3.905676677823066711e-02 1.385094076395034790e-01
[truncated: 3,258,808 more chars]
