# Supplementary material for: The Language of Innovation
Source: PLoS One. 2020 Apr 30;15(4):e0230107. doi: 10.1371/journal.pone.0230107 (PMC7194493; doi:10.1371/journal.pone.0230107)
Supplement: S27 File — (GZ) [file pone.0230107.s027.tar.gz › 2005-2009/V2Run_23_VS_4500_embeddings2005-2009ED32.txt]

2.694092392921447754e-01 -1.928160786628723145e-01 1.978998035192489624e-01 -3.110725879669189453e-01 -2.602861523628234863e-01 2.576427757740020752e-01 -1.426908969879150391e-01 -1.565947681665420532e-01 2.503119707107543945e-01 2.926739864051342010e-02 1.247268766164779663e-01 -5.203487724065780640e-02 -4.093509167432785034e-03 2.128275632858276367e-01 -3.040190041065216064e-01 6.309352070093154907e-02 -7.718181610107421875e-02 -4.744734987616539001e-02 -8.359750360250473022e-02 1.769353300333023071e-01 2.561632394790649414e-01 -1.065294742584228516e-01 -4.258158802986145020e-02 -8.460167050361633301e-02 -2.343742102384567261e-01 -1.224782243371009827e-01 4.132932797074317932e-02 1.750997751951217651e-01 1.978817582130432129e-02 -1.798600703477859497e-01 2.858677208423614502e-01 5.096521601080894470e-02
4.271260797977447510e-01 -2.444446384906768799e-01 -5.030502751469612122e-02 -6.801377236843109131e-02 9.167551249265670776e-02 2.941144406795501709e-01 -3.397097289562225342e-01 -6.780958175659179688e-02 8.185763657093048096e-02 1.118072718381881714e-01 4.502543061971664429e-02 -1.460947096347808838e-02 -1.756869852542877197e-01 -7.966074347496032715e-02 -6.013328954577445984e-02 3.237039446830749512e-01 9.571874886751174927e-02 2.744910120964050293e-01 3.769196271896362305e-01 7.657912373542785645e-02 1.490395367145538330e-01 4.847851023077964783e-02 1.239075362682342529e-01 1.967631429433822632e-01 1.143875271081924438e-01 7.055673003196716309e-02 -1.899151876568794250e-02 -2.930395770817995071e-03 -9.955684840679168701e-02 -6.976719945669174194e-02 1.390946358442306519e-01 7.113912701606750488e-02
2.101103514432907104e-01 -1.443832218647003174e-01 6.856565177440643311e-02 -2.086574286222457886e-01 -3.235559538006782532e-02 2.123072892427444458e-01 -5.000522136688232422e-01 -4.188754130154848099e-03 1.490459442138671875e-01 2.960721254348754883e-01 -9.459502063691616058e-03 -2.490736842155456543e-01 2.128421962261199951e-01 7.875963300466537476e-02 5.793051049113273621e-02 -9.487364441156387329e-02 3.842304646968841553e-02 2.113351374864578247e-01 -2.504077851772308350e-01 2.002492174506187439e-02 1.194587796926498413e-01 -1.942107528448104858e-01 -2.276562713086605072e-02 -2.366253435611724854e-01 -1.925787776708602905e-01 -1.795461773872375488e-01 -7.497672736644744873e-02 5.420937389135360718e-02 -3.602502495050430298e-02 -9.630756825208663940e-02 -2.180369049310684204e-01 -3.123999014496803284e-02
3.562758266925811768e-01 -4.299349337816238403e-02 1.052333116531372070e-01 5.833704024553298950e-03 1.273959279060363770e-01 2.977237403392791748e-01 -1.593638956546783447e-01 -1.311053186655044556e-01 -1.650682240724563599e-01 1.717261597514152527e-02 6.726800650358200073e-02 -2.590809762477874756e-01 9.549032151699066162e-02 -1.760136038064956665e-01 6.167764216661453247e-02 2.020913213491439819e-01 -1.109473183751106262e-01 1.292425245046615601e-01 2.013954222202301025e-01 2.685665488243103027e-01 3.555023074150085449e-01 -1.137991771101951599e-01 -9.458999335765838623e-02 -3.224299475550651550e-02 -1.960562467575073242e-01 -1.103232651948928833e-01 1.790628880262374878e-01 3.853129148483276367e-01 -7.516904920339584351e-02 7.164712529629468918e-03 1.874238625168800354e-02 -2.258557081222534180e-02
1.937007606029510498e-01 -2.483608424663543701e-01 3.940039500594139099e-02 -8.188986778259277344e-02 -2.814736776053905487e-02 1.800122410058975220e-01 -2.390755563974380493e-01 -2.604188323020935059e-01 6.452441960573196411e-02 1.736343055963516235e-01 1.947746127843856812e-01 -1.289309859275817871e-01 2.518708109855651855e-01 -4.830443114042282104e-02 1.313265562057495117e-01 2.775235772132873535e-01 -7.077078800648450851e-03 1.036862656474113464e-01 -1.491246521472930908e-01 3.150405585765838623e-01 1.624475419521331787e-01 -2.264326959848403931e-01 -3.625674247741699219e-01 2.253405302762985229e-01 -1.895840615034103394e-01 5.919082090258598328e-02 1.613949686288833618e-01 -2.836045622825622559e-02 9.921102225780487061e-02 9.126017987728118896e-02 4.330577701330184937e-02 -8.322742581367492676e-02
2.945781946182250977e-01 -6.966444104909896851e-02 8.615949749946594238e-02 1.557548791170120239e-01 -1.625245064496994019e-01 2.374518215656280518e-01 -1.197015047073364258e-01 -2.357743829488754272e-01 6.051891297101974487e-02 2.618188261985778809e-01 6.414397805929183960e-02 -6.172835454344749451e-02 -4.565129056572914124e-02 -4.163162782788276672e-02 2.741397917270660400e-01 2.033388018608093262e-01 1.809898316860198975e-01 3.627977669239044189e-01 -4.873055219650268555e-02 2.400590032339096069e-01 1.346576809883117676e-01 -4.114702716469764709e-02 -1.221460849046707153e-01 -1.122309416532516479e-01 -9.143709391355514526e-02 -5.069283023476600647e-02 3.463316857814788818e-01 1.319236159324645996e-01 -2.258655726909637451e-01 -1.610100418329238892e-01 2.856035018339753151e-03 -1.629952937364578247e-01
3.275641798973083496e-01 -6.786921620368957520e-02 1.175095140933990479e-01 -1.134383529424667358e-01 -1.955353319644927979e-01 1.519827544689178467e-01 -2.299610823392868042e-01 -2.162823453545570374e-02 -1.115512847900390625e-01 3.127394020557403564e-01 7.810136675834655762e-02 -3.340788483619689941e-01 1.533641517162322998e-01 -8.173964917659759521e-02 1.362977027893066406e-01 3.191533982753753662e-01 1.476405113935470581e-01 1.454874277114868164e-01 -3.826530277729034424e-02 2.414293885231018066e-01 1.397747248411178589e-01 5.448945984244346619e-02 -1.017812117934226990e-01 5.892311036586761475e-02 1.193289309740066528e-01 2.319313287734985352e-01 7.990732789039611816e-02 1.516463607549667358e-01 -2.072013616561889648e-01 -9.647297672927379608e-03 2.652440071105957031e-01 -1.352509409189224243e-01
3.710803389549255371e-01 -1.453749537467956543e-01 6.016620993614196777e-02 -9.058439731597900391e-02 -1.666569150984287262e-02 1.711869835853576660e-01 -2.057983726263046265e-01 -4.021906852722167969e-01 5.975667759776115417e-02 2.280492037534713745e-01 -8.700489066541194916e-03 -4.601650312542915344e-02 2.126432955265045166e-01 -2.223153561353683472e-01 1.412048339843750000e-01 5.347183719277381897e-02 -1.189223602414131165e-01 2.084026187658309937e-01 9.412793070077896118e-02 1.769194453954696655e-01 7.260370999574661255e-02 -2.670079171657562256e-01 3.211814910173416138e-02 1.428597271442413330e-01 2.199775576591491699e-01 -2.315563410520553589e-01 -2.944080345332622528e-02 1.468760967254638672e-01 1.237467825412750244e-01 -3.671753406524658203e-02 2.440446764230728149e-01 1.550170630216598511e-01
4.838728308677673340e-01 1.427518203854560852e-02 1.931143850088119507e-01 -4.577437043190002441e-02 3.181732073426246643e-02 9.176155179738998413e-02 -1.449704915285110474e-01 -2.081074118614196777e-01 3.298979997634887695e-02 5.657422915101051331e-02 1.956448107957839966e-01 -2.547756731510162354e-01 -7.624901831150054932e-02 -5.898106470704078674e-02 2.899900972843170166e-01 4.810544848442077637e-02 3.882907330989837646e-02 1.457177698612213135e-01 -9.465124458074569702e-02 1.779793351888656616e-01 2.344345748424530029e-01 -3.456394374370574951e-01 -1.759401559829711914e-01 -1.143287047743797302e-01 -5.292936041951179504e-02 1.560427099466323853e-01 -1.126552745699882507e-01 2.187565863132476807e-01 -1.657803952693939209e-01 -1.625717133283615112e-01 1.431612521409988403e-01 7.352636754512786865e-02
5.704073309898376465e-01 -5.199148133397102356e-02 1.044154688715934753e-01 2.735193073749542236e-02 3.326652571558952332e-02 -3.806451708078384399e-02 -2.863861322402954102e-01 -6.693276762962341309e-02 2.781145870685577393e-01 6.904265284538269043e-02 -1.219091936945915222e-01 -1.323051452636718750e-01 3.336239373311400414e-03 -2.411709278821945190e-01 1.048993691802024841e-01 2.137217372655868530e-01 7.217213511466979980e-02 3.251707851886749268e-01 3.849181160330772400e-02 1.535887718200683594e-01 2.094044089317321777e-01 -1.403899192810058594e-01 -1.424017455428838730e-02 -2.576180361211299896e-02 -8.679442852735519409e-02 -2.121211290359497070e-01 -7.646766304969787598e-02 -4.427845403552055359e-02 8.804355561733245850e-02 -2.148644328117370605e-01 -3.593381121754646301e-02 -1.609492003917694092e-01
2.727899253368377686e-01 -1.742720603942871094e-01 -1.117420643568038940e-01 3.665087569970637560e-04 -1.133783534169197083e-01 1.507174670696258545e-01 -9.295456111431121826e-02 -3.278895840048789978e-02 8.752965368330478668e-03 3.397396802902221680e-01 9.495198726654052734e-02 -2.740648984909057617e-01 1.905573010444641113e-01 -2.403118908405303955e-01 1.760548502206802368e-01 1.293643265962600708e-01 -1.870622299611568451e-02 2.024219483137130737e-01 -1.529728174209594727e-01 1.947699636220932007e-01 5.996965989470481873e-02 -2.749359011650085449e-01 -7.492370158433914185e-02 4.631061479449272156e-02 -1.040256097912788391e-01 1.127336248755455017e-01 2.789684012532234192e-02 2.594549953937530518e-01 -3.757638633251190186e-01 -2.284721657633781433e-02 1.224054023623466492e-01 -2.410171926021575928e-01
2.594348788261413574e-01 -8.205724507570266724e-02 7.526237517595291138e-02 -2.915905788540840149e-03 -1.561236828565597534e-01 1.859032213687896729e-01 2.348428033292293549e-02 -6.052886322140693665e-02 1.443588435649871826e-01 3.475145101547241211e-01 2.423335909843444824e-01 -2.880737483501434326e-01 6.485593318939208984e-02 -1.525793820619583130e-01 1.181163340806961060e-01 3.265956938266754150e-01 1.136687397956848145e-01 1.022725626826286316e-01 -2.005268819630146027e-02 3.721024096012115479e-01 4.802412912249565125e-02 -1.090736612677574158e-01 -2.060268372297286987e-01 1.072091013193130493e-01 -3.386949002742767334e-01 -1.401583943516016006e-02 1.283608973026275635e-01 1.794331371784210205e-01 -1.197676807641983032e-01 -1.162513345479965210e-01 5.850229784846305847e-02 -2.156620472669601440e-02
1.416757255792617798e-01 -2.223286777734756470e-01 -7.238461822271347046e-02 -2.293931245803833008e-01 1.530338078737258911e-03 4.450102746486663818e-01 -7.090204954147338867e-02 -2.563367784023284912e-01 1.392896026372909546e-01 3.005090057849884033e-01 -5.961481947451829910e-04 -3.106239736080169678e-01 2.573674358427524567e-02 2.109490185976028442e-01 1.230605766177177429e-01 1.647952646017074585e-01 7.320519536733627319e-02 1.056577786803245544e-01 6.274689733982086182e-02 8.639854192733764648e-02 3.648550808429718018e-01 1.182926893234252930e-01 1.625843644142150879e-01 -1.255653891712427139e-02 -2.287431061267852783e-01 1.295254528522491455e-01 -8.153299242258071899e-02 -5.366333201527595520e-02 -8.558590710163116455e-02 -1.108209416270256042e-01 -8.648529648780822754e-02 5.352667346596717834e-02
1.456804573535919189e-01 7.925073802471160889e-02 -2.665943652391433716e-02 -1.884513199329376221e-01 -7.720123976469039917e-02 5.785572901368141174e-02 -4.723304808139801025e-01 -2.885057926177978516e-01 8.991122990846633911e-02 9.139250218868255615e-02 7.039440423250198364e-02 -2.540017664432525635e-01 5.341862142086029053e-02 1.192169710993766785e-01 -1.528815478086471558e-01 -2.281809300184249878e-01 9.881454706192016602e-02 3.348268270492553711e-01 2.651202678680419922e-02 8.260120637714862823e-03 1.919628381729125977e-01 -6.561283022165298462e-02 -1.257578190416097641e-02 5.808950867503881454e-03 -1.994442492723464966e-01 -1.149756088852882385e-01 -7.202530652284622192e-02 1.695981919765472412e-01 -2.430076003074645996e-01 2.523859404027462006e-02 -3.519318401813507080e-01 8.793812245130538940e-02
3.332030475139617920e-01 2.671774290502071381e-02 8.197011053562164307e-02 1.809974908828735352e-01 -5.310413241386413574e-02 1.216069906949996948e-01 -2.268176674842834473e-01 1.070481911301612854e-01 -1.353958249092102051e-01 1.824375540018081665e-01 2.011666595935821533e-01 -3.070565760135650635e-01 3.436117470264434814e-01 -2.359017580747604370e-01 7.515821605920791626e-02 1.626219302415847778e-01 -7.531321048736572266e-02 2.474366724491119385e-01 -1.223077699542045593e-01 4.178580343723297119e-01 8.834165334701538086e-02 -5.401259660720825195e-02 -1.566155254840850830e-02 -1.562373712658882141e-03 -1.305974423885345459e-01 -3.429329767823219299e-02 -1.601064354181289673e-01 1.470644325017929077e-01 -4.537805169820785522e-02 -3.084141202270984650e-02 1.523609012365341187e-01 -1.301517337560653687e-01
2.809081077575683594e-01 -2.528370320796966553e-01 2.375293821096420288e-01 1.471121162176132202e-01 -1.479050517082214355e-01 1.258520185947418213e-01 -2.085384875535964966e-01 4.572960361838340759e-02 1.446441709995269775e-01 5.003647878766059875e-03 2.833205834031105042e-02 6.317608989775180817e-03 8.113124966621398926e-02 -1.023999378085136414e-01 -1.772470176219940186e-01 1.250629574060440063e-01 2.456122636795043945e-02 4.104883968830108643e-01 -1.314756870269775391e-01 1.420413702726364136e-01 1.417078226804733276e-01 -1.634932160377502441e-01 5.954809486865997314e-02 2.974270284175872803e-01 -1.734176278114318848e-01 -5.795989185571670532e-02 7.291719317436218262e-02 -1.616024225950241089e-02 2.277558147907257080e-01 -1.741986721754074097e-01 3.172328472137451172e-01 2.064986377954483032e-01
2.879566550254821777e-01 1.161510404199361801e-02 -7.192850857973098755e-02 -3.341300785541534424e-02 -1.225781291723251343e-01 1.512468755245208740e-01 -3.870512545108795166e-01 -4.564194679260253906e-01 5.588107928633689880e-02 3.914916813373565674e-01 5.066918209195137024e-02 -1.147498413920402527e-01 1.743088513612747192e-01 2.010674774646759033e-01 -1.010403856635093689e-01 -2.418586984276771545e-02 5.595862492918968201e-02 1.833240687847137451e-01 -2.380887232720851898e-02 5.118547007441520691e-02 4.085827618837356567e-02 1.672086417675018311e-01 1.243667006492614746e-01 -2.418386042118072510e-01 -7.352193444967269897e-02 -4.870165139436721802e-02 -1.321610510349273682e-01 1.811495894799008965e-04 -1.746438145637512207e-01 -1.907304301857948303e-02 -2.238534986972808838e-01 -1.057009771466255188e-01
2.510116696357727051e-01 3.079600632190704346e-03 6.029932573437690735e-02 5.142754688858985901e-02 2.571440488100051880e-02 1.680925190448760986e-01 -3.135098218917846680e-01 -5.627284571528434753e-02 1.350055485963821411e-01 -2.350562438368797302e-02 -8.362013846635818481e-02 -1.916287243366241455e-01 1.267012506723403931e-01 -3.499757647514343262e-01 -1.190634742379188538e-01 3.044275045394897461e-01 1.237689107656478882e-01 2.530979216098785400e-01 1.227905973792076111e-01 2.001181244850158691e-01 4.210992902517318726e-02 -1.983275823295116425e-02 7.784541696310043335e-02 1.139360740780830383e-01 -4.116351306438446045e-01 -2.681434750556945801e-01 1.162826791405677795e-01 -3.786754980683326721e-02 1.316441297531127930e-01 -2.297366708517074585e-01 6.966745108366012573e-02 -7.400889694690704346e-02
2.107161134481430054e-01 -6.135713309049606323e-02 3.145648539066314697e-02 1.335678435862064362e-02 1.119329407811164856e-01 3.129557073116302490e-01 -6.222007423639297485e-02 -2.119812071323394775e-01 2.503252215683460236e-02 4.270407855510711670e-01 1.091837659478187561e-01 -7.798521220684051514e-02 -1.622315645217895508e-01 -3.374501168727874756e-01 3.619344905018806458e-02 2.912442386150360107e-02 9.101124107837677002e-02 2.434338182210922241e-01 6.395044922828674316e-02 4.249727725982666016e-01 2.085256725549697876e-01 -1.103063300251960754e-01 -1.556342989206314087e-01 -8.264306932687759399e-02 -2.490853145718574524e-02 3.682174161076545715e-02 -5.824857950210571289e-02 2.920598089694976807e-01 -1.210787743330001831e-01 5.429163575172424316e-02 -1.534092612564563751e-02 2.444071695208549500e-02
2.349716871976852417e-01 -4.772597551345825195e-02 1.234177425503730774e-01 4.258870705962181091e-02 -2.419503331184387207e-01 9.873339533805847168e-02 -2.518687397241592407e-02 -2.707701921463012695e-01 -2.272969782352447510e-01 1.707489043474197388e-01 -9.203897789120674133e-03 -3.961021304130554199e-01 2.207091152667999268e-01 -1.523717343807220459e-01 1.424782276153564453e-01 1.974930018186569214e-01 -6.589449197053909302e-02 2.205542623996734619e-01 -3.620828390121459961e-01 2.452029287815093994e-01 -7.801445201039314270e-03 -1.989400684833526611e-01 2.978618815541267395e-02 -4.678891971707344055e-03 -6.636495888233184814e-02 5.263383686542510986e-02 -7.973630726337432861e-02 2.502596564590930939e-02 -2.181871235370635986e-01 -1.255297511816024780e-01 2.195699959993362427e-01 -6.080250069499015808e-02
1.742808073759078979e-01 -2.383087724447250366e-01 -2.070300877094268799e-01 -1.778397709131240845e-01 -1.158346161246299744e-01 2.002978324890136719e-01 -3.030952811241149902e-01 -1.689013093709945679e-01 1.220806539058685303e-01 2.132076919078826904e-01 1.267770864069461823e-02 -3.831941485404968262e-01 -1.413236558437347412e-01 -8.207356184720993042e-02 -1.170345246791839600e-01 -6.418080301955342293e-04 1.664277911186218262e-01 1.161989793181419373e-01 -2.587244510650634766e-01 1.968528032302856445e-01 1.974725574254989624e-01 1.315288692712783813e-01 7.604608684778213501e-02 2.434512041509151459e-02 -1.349619925022125244e-01 1.195194795727729797e-01 -1.595022976398468018e-01 -7.708705961704254150e-02 -1.519696861505508423e-01 -2.506336867809295654e-01 -1.869466751813888550e-01 1.494826376438140869e-01
4.725809395313262939e-01 -1.482267528772354126e-01 1.893866658210754395e-01 2.658904194831848145e-01 7.320690155029296875e-02 3.478627279400825500e-02 2.111874707043170929e-02 -1.138130500912666321e-01 5.100366845726966858e-02 2.878915369510650635e-01 3.960777074098587036e-02 -2.405287176370620728e-01 2.582246363162994385e-01 -1.328890621662139893e-01 1.565106213092803955e-02 4.632036760449409485e-02 1.023253947496414185e-01 7.118719071149826050e-02 -7.400720566511154175e-02 2.573231756687164307e-01 5.748453736305236816e-02 9.248392656445503235e-03 1.596601866185665131e-02 -2.197880297899246216e-01 -1.455367505550384521e-01 9.634787589311599731e-02 1.902114599943161011e-01 1.649064272642135620e-01 -7.580208033323287964e-02 -1.761507615447044373e-02 3.133860230445861816e-01 -2.433909177780151367e-01
2.561481297016143799e-01 -1.442801952362060547e-01 -1.544064432382583618e-01 -3.443158566951751709e-01 1.261913776397705078e-01 3.135901689529418945e-01 -2.316631376743316650e-01 -2.366592288017272949e-01 2.049883902072906494e-01 1.692535728216171265e-01 1.588722169399261475e-01 -2.901736497879028320e-01 2.884110622107982635e-02 -1.181375607848167419e-02 -4.194612428545951843e-02 1.406826525926589966e-01 3.305755257606506348e-01 5.940126255154609680e-02 -7.322185486555099487e-02 8.031932264566421509e-02 -3.836427256464958191e-02 -2.436538599431514740e-02 1.753759980201721191e-01 2.194783836603164673e-02 -2.514485120773315430e-01 1.649354398250579834e-01 -2.142702229321002960e-02 -7.276476174592971802e-02 -1.392603218555450439e-01 -2.208535075187683105e-01 -1.264534145593643188e-01 -7.961205393075942993e-02
3.096327185630798340e-01 1.154315657913684845e-02 5.968011170625686646e-02 8.594684302806854248e-02 -4.597525298595428467e-02 1.757778823375701904e-01 -2.195329517126083374e-01 -1.942292600870132446e-01 1.274270564317703247e-01 2.644231617450714111e-01 1.517726629972457886e-01 -3.544533550739288330e-01 3.306449577212333679e-02 -1.605114787817001343e-01 9.452710300683975220e-02 8.153225481510162354e-02 5.326045677065849304e-02 2.299122810363769531e-01 -1.431759633123874664e-02 4.143507480621337891e-01 -9.355763345956802368e-02 -1.633516401052474976e-01 -9.539294987916946411e-02 2.365244328975677490e-01 -9.585032612085342407e-02 6.805301643908023834e-03 1.575127542018890381e-01 1.627776175737380981e-01 -6.961657106876373291e-02 1.469910517334938049e-02 1.942683458328247070e-01 -2.558001577854156494e-01
1.147049516439437866e-01 -2.851004898548126221e-01 2.121253684163093567e-02 1.066633015871047974e-01 -2.500776648521423340e-01 1.717610657215118408e-01 6.309837847948074341e-02 -3.089732229709625244e-01 2.449566721916198730e-01 1.317498087882995605e-01 1.316013187170028687e-01 -3.788148462772369385e-01 2.569433450698852539e-01 7.222707569599151611e-02 2.335244556888937950e-03 2.073377519845962524e-01 1.155399456620216370e-01 1.202680468559265137e-01 -1.288502365350723267e-01 2.100474834442138672e-01 9.634062647819519043e-02 -1.261601410806179047e-02 -3.276306688785552979e-01 -1.010962873697280884e-01 -2.864514663815498352e-02 -9.537164005450904369e-04 -1.783167570829391479e-02 3.006165921688079834e-01 -8.930996060371398926e-02 -6.247678399085998535e-02 3.212625905871391296e-02 -1.728400737047195435e-01
1.824452579021453857e-01 5.119607970118522644e-02 1.855487078428268433e-01 -1.730266809463500977e-01 -1.588277518749237061e-01 2.088942229747772217e-01 -3.527677953243255615e-01 8.203020691871643066e-02 1.876422464847564697e-01 9.629154205322265625e-02 1.260062456130981445e-01 -1.980645954608917236e-01 5.776280164718627930e-02 1.236776039004325867e-01 -1.766011416912078857e-01 -3.249859809875488281e-02 2.676490545272827148e-01 3.367447853088378906e-01 3.479769453406333923e-02 3.295408189296722412e-01 -1.968942433595657349e-01 2.215360999107360840e-01 5.442767217755317688e-02 -4.882096499204635620e-02 -3.245411440730094910e-02 4.730729758739471436e-02 -1.712876260280609131e-01 1.594934239983558655e-02 -1.842980235815048218e-01 -1.102402806282043457e-01 -2.852545082569122314e-01 2.858512289822101593e-02
2.058535218238830566e-01 -1.934064030647277832e-01 7.752159982919692993e-02 7.771247625350952148e-02 -1.314657032489776611e-01 7.066507637500762939e-02 -2.065035700798034668e-01 -1.495558470487594604e-01 2.671553194522857666e-01 2.971225082874298096e-01 8.360315114259719849e-02 -2.568269968032836914e-01 -4.190248623490333557e-02 -4.316530376672744751e-02 1.705054491758346558e-01 1.502792239189147949e-01 2.290836768224835396e-03 2.276302278041839600e-01 -1.074485480785369873e-01 3.695794939994812012e-01 1.902349293231964111e-01 -4.381950199604034424e-02 -1.726271212100982666e-01 2.896874547004699707e-01 -1.984722018241882324e-01 1.851769834756851196e-01 8.120155334472656250e-02 2.122210264205932617e-01 -1.148137971758842468e-01 -1.060143187642097473e-01 1.416732966899871826e-01 -1.068386733531951904e-01
6.017808988690376282e-02 -2.132183015346527100e-01 6.611594557762145996e-02 -3.002661764621734619e-01 -1.290928572416305542e-03 1.829668134450912476e-01 -5.203498601913452148e-01 -2.549838721752166748e-01 9.341456741094589233e-02 3.264549970626831055e-01 1.868857294321060181e-01 -4.426869750022888184e-01 1.524133831262588501e-01 3.869889676570892334e-02 8.509902656078338623e-02 -2.205582521855831146e-02 2.093336358666419983e-02 9.032686799764633179e-02 -5.277750268578529358e-02 1.452572941780090332e-01 -3.905656188726425171e-02 1.394092291593551636e-01 -2.104304544627666473e-02 -5.112936347723007202e-02 -1.367646455764770508e-01 -1.093605160713195801e-01 -6.063993088901042938e-03 3.440050035715103149e-02 -5.964204668998718262e-02 -9.971260279417037964e-02 -1.084241084754467010e-02 8.044855296611785889e-02
2.764415144920349121e-01 -1.443518996238708496e-01 9.149219840764999390e-02 3.904305025935173035e-02 -6.057462096214294434e-02 2.385642752051353455e-02 -1.879739165306091309e-01 2.354870364069938660e-02 8.341469615697860718e-02 2.842546403408050537e-01 1.245214268565177917e-01 -8.717486262321472168e-02 1.672947406768798828e-01 -1.148297116160392761e-01 -2.110827155411243439e-02 1.645316630601882935e-01 -1.802975535392761230e-01 2.611680030822753906e-01 6.378363072872161865e-02 3.109095692634582520e-01 1.492994576692581177e-01 5.727922171354293823e-02 -2.938239574432373047e-01 -7.535325735807418823e-02 -9.394011646509170532e-02 -5.593401193618774414e-02 2.882508337497711182e-01 1.382741630077362061e-01 -1.834861002862453461e-02 3.054649196565151215e-02 3.066780269145965576e-01 -3.803330063819885254e-01
1.420295983552932739e-01 3.922609612345695496e-02 1.370500680059194565e-02 2.192201763391494751e-01 -1.358721405267715454e-01 -4.326951131224632263e-02 -2.109325975179672241e-01 -2.529712915420532227e-01 2.107734233140945435e-01 2.351384162902832031e-01 -3.738283738493919373e-02 -2.163323163986206055e-01 1.250797957181930542e-01 -2.068551033735275269e-01 2.538844384253025055e-02 1.306470036506652832e-01 4.303298145532608032e-02 2.976053655147552490e-01 1.144414916634559631e-01 1.957126259803771973e-01 4.622477293014526367e-01 7.453849073499441147e-03 2.559521794319152832e-02 -7.553117722272872925e-02 -1.835838891565799713e-02 -9.968750178813934326e-02 1.594446785748004913e-02 2.845343649387359619e-01 2.396509225945919752e-04 -2.586767375469207764e-01 2.335469275712966919e-01 4.803301766514778137e-02
1.875694841146469116e-01 -3.264335393905639648e-01 -3.742534294724464417e-02 -1.868598163127899170e-01 3.900340571999549866e-02 2.446601539850234985e-01 -4.809905290603637695e-01 -1.527826786041259766e-01 1.485593020915985107e-01 1.660597771406173706e-01 2.214628309011459351e-01 -1.697113662958145142e-01 1.353732347488403320e-01 2.045174688100814819e-01 -1.009138971567153931e-01 -8.182070404291152954e-02 3.164422139525413513e-02 1.843207627534866333e-01 -2.291332781314849854e-01 -5.007994174957275391e-02 8.143266290426254272e-02 1.432954668998718262e-01 -3.652061522006988525e-02 -3.231026977300643921e-02 -2.348617315292358398e-01 1.554409135133028030e-02 -4.746426641941070557e-02 1.200215741991996765e-01 -1.917399466037750244e-01 -1.708354651927947998e-01 -1.550161540508270264e-01 1.406254172325134277e-01
2.118069529533386230e-01 1.614719629287719727e-01 -1.021442338824272156e-01 -1.288875788450241089e-01 5.875508114695549011e-02 1.378556638956069946e-01 -3.241803944110870361e-01 -3.304429650306701660e-01 -1.360766142606735229e-01 2.311464697122573853e-01 -9.465866535902023315e-02 1.698853969573974609e-01 1.460273563861846924e-01 -1.209891140460968018e-01 -1.395381838083267212e-01 1.038132682442665100e-01 3.700710088014602661e-02 3.922141790390014648e-01 4.030385240912437439e-02 1.570347249507904053e-01 2.035076618194580078e-01 -1.233965083956718445e-01 -5.684598907828330994e-02 -1.509477645158767700e-01 -2.238189801573753357e-02 -4.758619144558906555e-02 6.139073893427848816e-02 2.082271724939346313e-01 2.724050544202327728e-03 -2.815968096256256104e-01 2.432036995887756348e-01 1.918611824512481689e-01
3.472804650664329529e-02 -3.326474428176879883e-01 -8.910247683525085449e-02 -1.351877748966217041e-01 1.650979965925216675e-01 9.207821637392044067e-02 -1.887408941984176636e-01 -3.608908355236053467e-01 7.720036059617996216e-02 3.958273306488990784e-02 1.102472469210624695e-01 -1.419938951730728149e-01 1.272303462028503418e-01 -7.517814636230468750e-02 6.633432209491729736e-02 3.454068899154663086e-01 1.691926270723342896e-01 6.762505322694778442e-02 6.595362722873687744e-02 1.540960222482681274e-01 2.938438653945922852e-01 3.500550240278244019e-02 -1.701846420764923096e-01 -1.058454141020774841e-01 -1.899246722459793091e-01 -2.442486733198165894e-01 -1.373053193092346191e-01 1.348221302032470703e-01 -1.360793709754943848e-01 -3.644159436225891113e-01 -4.258585721254348755e-02 3.950004465878009796e-03
4.562045931816101074e-01 -1.734444648027420044e-01 -2.316581308841705322e-01 -1.085361838340759277e-01 1.831673979759216309e-01 1.770061403512954712e-01 5.266350694000720978e-03 -2.198923528194427490e-01 1.058912724256515503e-01 1.119464114308357239e-01 2.790890634059906006e-01 -1.550963371992111206e-01 2.806904166936874390e-02 1.908293664455413818e-01 9.443943947553634644e-02 -2.738316729664802551e-02 -7.142715156078338623e-02 2.186144888401031494e-01 9.201256558299064636e-03 3.038702011108398438e-01 1.983427554368972778e-01 -6.117206439375877380e-02 -3.849569335579872131e-02 -1.583992093801498413e-01 -1.675408929586410522e-01 4.837683588266372681e-02 8.783974498510360718e-02 -2.756023965775966644e-02 -9.650464355945587158e-02 -3.255925178527832031e-01 -1.004285737872123718e-01 -1.768013089895248413e-01
1.646924614906311035e-01 -5.960411950945854187e-02 3.260274231433868408e-02 -2.066833525896072388e-02 1.162821128964424133e-01 2.894413471221923828e-01 -2.396599650382995605e-01 -1.654317528009414673e-01 7.143954187631607056e-02 6.596018373966217041e-02 4.022243022918701172e-01 -7.217426598072052002e-02 1.334039419889450073e-01 3.655640035867691040e-02 1.132328286767005920e-01 2.515009939670562744e-01 1.788453906774520874e-01 1.281449049711227417e-01 -1.019678562879562378e-01 3.713355362415313721e-01 2.548259794712066650e-01 -2.084259837865829468e-01 -1.587920784950256348e-01 7.587619591504335403e-03 -1.182848811149597168e-01 -1.213191524147987366e-01 -6.523033976554870605e-02 2.910875082015991211e-01 -7.473380863666534424e-02 -1.843571662902832031e-01 1.582202315330505371e-01 -3.779479861259460449e-02
1.813481450080871582e-01 -1.371103823184967041e-01 5.143591389060020447e-02 -2.161844372749328613e-01 -6.847136467695236206e-02 1.864877194166183472e-01 -4.173226356506347656e-01 -2.478314936161041260e-01 1.236484795808792114e-01 3.559213280677795410e-01 1.264808885753154755e-02 -3.595483899116516113e-01 1.665964424610137939e-01 1.901106536388397217e-01 2.260588668286800385e-02 -5.268084630370140076e-02 1.718289554119110107e-01 1.199372578412294388e-02 -1.842470765113830566e-01 3.034359402954578400e-02 1.262429542839527130e-02 6.015918776392936707e-02 -1.009512841701507568e-01 -1.622753590345382690e-01 -2.817949354648590088e-01 -1.108229309320449829e-01 -1.592193357646465302e-02 1.379475295543670654e-01 -1.893987655639648438e-01 -1.466867923736572266e-01 -7.714781165122985840e-02 7.840453833341598511e-02
1.334866136312484741e-01 -5.202954635024070740e-02 -1.337600648403167725e-01 -1.601562947034835815e-01 -2.028266340494155884e-01 1.477728830650448799e-03 -4.681670665740966797e-01 -3.196947276592254639e-01 2.972649037837982178e-01 2.438719719648361206e-01 1.087112352252006531e-01 -2.108988538384437561e-02 1.235835552215576172e-01 -1.618373543024063110e-01 7.920452952384948730e-02 -3.690432012081146240e-02 1.497657597064971924e-01 2.994742393493652344e-01 -1.360303312540054321e-01 -4.686988145112991333e-02 -2.437216229736804962e-02 1.974418461322784424e-01 -2.205542325973510742e-01 -1.642833501100540161e-01 -7.851760834455490112e-02 -8.627864718437194824e-02 4.378089681267738342e-03 -1.927246898412704468e-02 -2.430291026830673218e-01 1.417948454618453979e-01 -4.737406224012374878e-02 1.441020518541336060e-01
3.645593523979187012e-01 -2.459955960512161255e-01 1.042386218905448914e-01 -1.059400010854005814e-02 -1.813534200191497803e-01 1.975792646408081055e-01 -1.266539245843887329e-01 -1.721803396940231323e-01 6.534213572740554810e-02 1.766653954982757568e-01 1.656372994184494019e-01 -4.054395258426666260e-01 6.159376353025436401e-02 1.786006838083267212e-01 1.013620793819427490e-01 1.418826133012771606e-01 6.607081741094589233e-02 6.482539325952529907e-02 2.296962775290012360e-02 2.611126005649566650e-01 3.362632170319557190e-02 -3.148291110992431641e-01 -2.040290385484695435e-01 4.271227866411209106e-02 -2.010761648416519165e-01 2.242027409374713898e-02 -8.526556938886642456e-02 1.312852948904037476e-01 -1.113862078636884689e-02 3.268703073263168335e-02 -8.057416975498199463e-02 -3.008261919021606445e-01
1.792619824409484863e-01 -1.179805248975753784e-01 1.767466962337493896e-01 -3.150797262787818909e-02 -2.365384399890899658e-01 1.815225183963775635e-01 -9.431838989257812500e-02 -8.608800917863845825e-02 -1.849460452795028687e-01 3.077147901058197021e-01 9.732439368963241577e-02 -2.860278189182281494e-01 2.866899967193603516e-01 1.249097008258104324e-02 1.301529258489608765e-01 7.147416006773710251e-03 9.739976376295089722e-02 2.526641078293323517e-02 -2.237446159124374390e-01 1.811131238937377930e-01 2.062358856201171875e-01 -2.303107082843780518e-01 -8.974397182464599609e-02 -3.095799870789051056e-02 -1.566589772701263428e-01 2.070207297801971436e-01 1.226959750056266785e-02 2.092576622962951660e-01 -2.389363646507263184e-01 -2.293105572462081909e-01 1.659863144159317017e-01 -2.254967093467712402e-01
3.210755288600921631e-01 -3.958719316869974136e-03 8.721183985471725464e-03 -4.171694442629814148e-02 -2.129973322153091431e-01 1.406347099691629410e-02 -2.466476261615753174e-01 -1.186895817518234253e-01 2.847201526165008545e-01 2.082988023757934570e-01 1.634475141763687134e-01 -8.660064637660980225e-02 -7.329203188419342041e-02 -1.039438396692276001e-01 8.849998563528060913e-02 3.539813458919525146e-01 -1.384790837764739990e-01 2.364558577537536621e-01 -6.563892215490341187e-02 4.160604774951934814e-01 6.147255375981330872e-02 -1.811071634292602539e-01 -5.039087310433387756e-02 -2.036570571362972260e-02 -1.700289398431777954e-01 1.446118056774139404e-01 6.533708423376083374e-02 2.462335228919982910e-01 -6.276983302086591721e-03 4.652719944715499878e-02 1.468756049871444702e-01 -1.899379491806030273e-01
1.735284328460693359e-01 -3.798712193965911865e-01 -4.415745660662651062e-02 3.680480644106864929e-02 -4.218829050660133362e-02 2.625531554222106934e-01 -1.920583993196487427e-01 -1.444557607173919678e-01 2.575603425502777100e-01 4.505773633718490601e-02 3.044751882553100586e-01 -2.551368474960327148e-01 1.669314950704574585e-01 1.108896583318710327e-01 -6.365707516670227051e-02 2.179277390241622925e-01 -9.278273209929466248e-03 -2.313102968037128448e-02 -1.355906128883361816e-01 2.859621942043304443e-01 2.646422684192657471e-01 -2.314792722463607788e-01 -1.310417354106903076e-01 1.724849194288253784e-01 -1.475875079631805420e-01 8.211112022399902344e-02 5.706642195582389832e-02 1.216279342770576477e-01 3.749295137822628021e-03 -2.008314281702041626e-01 -9.242714196443557739e-02 -9.567032009363174438e-02
6.496801972389221191e-02 -1.579859107732772827e-01 -1.494039222598075867e-02 -3.391729593276977539e-01 -9.096338599920272827e-02 1.416206955909729004e-01 -4.211143553256988525e-01 -1.684820204973220825e-01 4.901929944753646851e-02 3.763628602027893066e-01 2.366847097873687744e-01 -4.076398015022277832e-01 7.491762936115264893e-02 1.524590402841567993e-01 7.554390281438827515e-02 -1.302393376827239990e-01 4.740909859538078308e-02 1.542337089776992798e-01 -2.636784873902797699e-02 1.086681559681892395e-01 -1.244289614260196686e-02 8.606973290443420410e-02 7.669547921977937222e-04 -2.102771550416946411e-01 -1.900634020566940308e-01 -1.678404361009597778e-01 -6.212377548217773438e-02 1.730067282915115356e-01 -7.904724776744842529e-02 -9.460533410310745239e-02 -6.975858937948942184e-03 -9.178338572382926941e-03
2.045831978321075439e-01 -1.587602198123931885e-01 7.444408535957336426e-02 -9.815722703933715820e-02 -2.390705049037933350e-01 1.828703433275222778e-01 -1.445217579603195190e-01 -1.497150808572769165e-01 1.684094369411468506e-01 1.230055317282676697e-01 6.312231719493865967e-02 -2.279839664697647095e-01 2.585747539997100830e-01 1.629558503627777100e-01 1.998777687549591064e-01 1.529435664415359497e-01 1.423086877912282944e-02 1.508128196001052856e-01 1.234264969825744629e-01 4.316066205501556396e-01 7.422988861799240112e-02 -1.759550720453262329e-01 1.825590059161186218e-02 1.294240355491638184e-01 -8.493366837501525879e-02 7.307144254446029663e-02 2.088119834661483765e-02 4.283768832683563232e-01 -1.218688115477561951e-01 5.331443250179290771e-02 -8.643096685409545898e-02 -1.672571450471878052e-01
6.660015136003494263e-02 -1.410196274518966675e-01 -2.412927895784378052e-01 -9.620240330696105957e-02 -3.012949526309967041e-01 2.179062515497207642e-01 -2.819304168224334717e-02 -1.835109591484069824e-01 -1.950521022081375122e-01 2.973048985004425049e-01 7.724884897470474243e-02 -2.285536527633666992e-01 -8.409381657838821411e-02 -1.449724286794662476e-01 3.365487232804298401e-02 1.293106675148010254e-01 1.929776519536972046e-01 2.622846364974975586e-01 -1.955654658377170563e-02 3.173427283763885498e-01 -3.057346679270267487e-03 7.650118321180343628e-02 6.885577458888292313e-03 1.590399630367755890e-02 1.707886345684528351e-02 -3.499014079570770264e-01 8.380524069070816040e-02 1.707731187343597412e-01 -3.966212272644042969e-02 1.258726716041564941e-01 2.026878297328948975e-01 2.723824679851531982e-01
1.690698117017745972e-01 -9.456729143857955933e-02 1.544986665248870850e-01 -4.000417888164520264e-02 9.188779443502426147e-02 9.360449039377272129e-04 -2.508608400821685791e-01 -6.259194761514663696e-02 8.083856105804443359e-02 1.993059366941452026e-01 2.571429684758186340e-02 -3.154383599758148193e-01 1.557027399539947510e-01 -5.443176627159118652e-02 1.822618246078491211e-01 2.376504689455032349e-01 2.715261280536651611e-01 3.048379719257354736e-01 -1.550501734018325806e-01 3.192956745624542236e-01 -7.557934522628784180e-02 -2.457646280527114868e-01 -9.905493259429931641e-02 5.456725880503654480e-02 -2.750852704048156738e-01 1.637357324361801147e-01 9.267669171094894409e-02 2.896662950515747070e-01 -1.062684655189514160e-01 -5.134256556630134583e-02 1.601672917604446411e-02 -1.329604387283325195e-01
1.854707747697830200e-01 -1.476022005081176758e-01 8.627297356724739075e-03 -3.474681973457336426e-01 -1.173818781971931458e-01 2.540034353733062744e-01 -4.641879796981811523e-01 -2.056816071271896362e-01 7.618834823369979858e-02 2.852983474731445312e-01 1.691389381885528564e-01 -4.084182679653167725e-01 2.244819998741149902e-01 1.399311423301696777e-01 3.856793418526649475e-02 -7.867039740085601807e-02 1.371891945600509644e-01 4.145232215523719788e-02 -1.975530833005905151e-01 -5.383339012041687965e-04 6.274135410785675049e-02 1.392572820186614990e-01 -3.731438517570495605e-02 -4.966116044670343399e-03 -7.114942371845245361e-02 -1.637732088565826416e-01 7.374440878629684448e-02 1.852110214531421661e-02 -6.006734073162078857e-02 2.086997032165527344e-02 -3.142929635941982269e-03 -2.529400400817394257e-02
1.875176131725311279e-01 -2.557798624038696289e-01 -3.798863291740417480e-02 -1.810829490423202515e-01 -1.338113397359848022e-01 1.232788562774658203e-01 -4.124887883663177490e-01 -1.214156225323677063e-01 1.940090507268905640e-01 2.860541641712188721e-01 1.695969104766845703e-01 -3.787685632705688477e-01 1.617836505174636841e-01 1.110783889889717102e-01 1.124229189008474350e-02 -1.685941815376281738e-01 8.720778673887252808e-02 8.509913831949234009e-02 -8.387088775634765625e-02 9.882250428199768066e-02 -4.772660136222839355e-02 1.099131777882575989e-01 -7.810616493225097656e-02 -1.464953422546386719e-01 -2.164327204227447510e-01 -2.205082327127456665e-01 9.286548197269439697e-02 2.685859799385070801e-01 -1.086336895823478699e-01 -1.060831174254417419e-01 -1.148187890648841858e-01 -4.893416538834571838e-02
1.405319869518280029e-01 -2.947713434696197510e-01 2.350145876407623291e-01 -1.151351630687713623e-01 2.588076330721378326e-02 -4.979609325528144836e-02 -2.197074890136718750e-01 -3.095315396785736084e-01 -8.180503547191619873e-02 -6.647789478302001953e-02 -5.685525014996528625e-03 -2.816261053085327148e-01 2.176148742437362671e-01 -1.905659884214401245e-01 -1.404178608208894730e-02 -1.619364768266677856e-01 2.994720824062824249e-02 3.701033592224121094e-01 1.777421087026596069e-01 7.697445154190063477e-02 1.663946062326431274e-01 -3.358019515872001648e-02 -2.699482738971710205e-01 -1.494008302688598633e-01 -1.712414324283599854e-01 -1.169010400772094727e-01 2.242320030927658081e-01 2.370105125010013580e-02 3.549438342452049255e-02 -2.457805871963500977e-01 1.474637985229492188e-01 2.121057733893394470e-02
3.513203561305999756e-01 -2.054101675748825073e-01 5.680719390511512756e-02 -5.197804048657417297e-02 -6.116607692092657089e-03 1.582729071378707886e-01 -1.969826668500900269e-01 -7.334475964307785034e-02 2.559164725244045258e-02 1.305330544710159302e-01 2.847397923469543457e-01 -1.601634621620178223e-01 -8.362199366092681885e-02 -4.613636061549186707e-02 9.440062195062637329e-02 1.505950540304183960e-01 9.425150603055953979e-02 2.164016664028167725e-01 -9.328314661979675293e-02 5.202519893646240234e-01 -1.575479805469512939e-01 -9.792028367519378662e-02 -1.598169803619384766e-01 2.046121656894683838e-02 -1.375562399625778198e-01 1.895537227392196655e-01 1.991823762655258179e-01 2.172501683235168457e-01 -2.068596929311752319e-01 -4.565951600670814514e-02 8.071643114089965820e-02 -7.407400757074356079e-02
3.574844077229499817e-02 -2.991882860660552979e-01 2.697387635707855225e-01 1.066158805042505264e-02 -6.057728081941604614e-02 1.463569253683090210e-01 -7.446940988302230835e-02 -2.011590451002120972e-01 -8.150601387023925781e-02 3.464841842651367188e-01 1.606747061014175415e-01 -2.113950550556182861e-01 -7.798650115728378296e-02 -2.492238730192184448e-01 1.148459091782569885e-01 3.893150091171264648e-01 1.114649623632431030e-01 1.540247946977615356e-01 1.027610003948211670e-01 7.819390296936035156e-02 8.853963017463684082e-02 -1.709581166505813599e-01 5.184074118733406067e-02 1.301251500844955444e-01 -3.165102601051330566e-01 -1.365668177604675293e-01 2.637379243969917297e-02 -1.107019633054733276e-01 -1.069090291857719421e-01 -2.075235545635223389e-01 -6.709243170917034149e-03 -1.981354206800460815e-01
3.418446481227874756e-01 -2.125630676746368408e-01 9.113568067550659180e-02 -2.768397629261016846e-01 -3.347558528184890747e-02 1.272876411676406860e-01 -1.918617486953735352e-01 -9.535297006368637085e-02 2.888292074203491211e-01 4.745044186711311340e-02 2.607897520065307617e-01 -1.302680522203445435e-01 2.718889713287353516e-01 -4.345104470849037170e-02 -1.969384849071502686e-01 -7.267002481967210770e-03 -1.248141191899776459e-02 3.316759765148162842e-01 -5.439855158329010010e-02 -1.888664439320564270e-02 -5.112133175134658813e-02 4.012414813041687012e-02 -5.630800034850835800e-03 2.185147851705551147e-01 1.185649931430816650e-01 7.098630815744400024e-02 -4.193296730518341064e-01 -8.904487639665603638e-02 9.859076142311096191e-02 4.223919287323951721e-02 -1.562590897083282471e-01 -1.464227866381406784e-02
2.428524345159530640e-01 -1.808258295059204102e-01 -3.017063438892364502e-01 -1.722281128168106079e-01 -1.111694145947694778e-02 -7.396883517503738403e-02 -1.170254871249198914e-01 -1.303109377622604370e-01 2.562109529972076416e-01 1.695450097322463989e-01 -7.068710774183273315e-02 7.048381492495536804e-03 3.386258706450462341e-02 -2.233455032110214233e-01 1.194175034761428833e-01 9.996075183153152466e-02 2.335675805807113647e-01 3.284360766410827637e-01 -2.952102012932300568e-02 4.009613096714019775e-01 8.996583521366119385e-02 1.816211491823196411e-01 -1.724099367856979370e-01 -4.424183815717697144e-02 3.056913428008556366e-02 -2.465243786573410034e-01 2.095300704240798950e-02 1.266499906778335571e-01 -1.145968958735466003e-01 1.290164291858673096e-01 2.528573274612426758e-01 8.897008001804351807e-02
2.035406976938247681e-01 -3.889156579971313477e-01 -1.481328904628753662e-01 -9.840379655361175537e-02 -3.478991985321044922e-01 1.218372285366058350e-01 -1.405931264162063599e-01 -3.004498481750488281e-01 9.777314960956573486e-02 5.018325522541999817e-02 -1.729655265808105469e-01 1.274768263101577759e-01 1.779015213251113892e-01 6.141626462340354919e-02 -6.417635083198547363e-02 1.127877905964851379e-01 -7.436868268996477127e-03 3.321092128753662109e-01 2.147700190544128418e-01 1.444571465253829956e-01 8.972284384071826935e-03 -1.022419258952140808e-01 1.823984980583190918e-01 -2.636599540710449219e-01 -2.392742782831192017e-01 -3.789595887064933777e-02 -2.519126981496810913e-02 7.781585305929183960e-02 -3.794215247035026550e-02 -1.358448117971420288e-01 1.955494433641433716e-01 7.135700434446334839e-02
2.438473701477050781e-01 -2.212844640016555786e-01 3.200781345367431641e-01 2.594587802886962891e-01 -7.813151180744171143e-02 -6.507302075624465942e-02 -2.160290032625198364e-01 -1.187413334846496582e-01 -1.344525348395109177e-02 3.062745928764343262e-01 1.895564347505569458e-01 -1.836969330906867981e-02 1.666791923344135284e-02 -1.524275094270706177e-01 -1.909496933221817017e-01 5.045288428664207458e-02 -2.864576280117034912e-01 2.458717226982116699e-01 2.278560400009155273e-01 3.685303628444671631e-01 1.380090266466140747e-01 6.336382031440734863e-02 -7.292188704013824463e-02 1.440080162137746811e-02 -1.610147804021835327e-01 -2.560244407504796982e-03 1.366129964590072632e-01 -3.984825313091278076e-02 -1.427938789129257202e-01 -1.583734750747680664e-01 3.170245140790939331e-02 8.019703626632690430e-02
3.216069340705871582e-01 -1.139472424983978271e-01 -3.889587894082069397e-02 -3.001288771629333496e-01 -1.444920450448989868e-01 2.783844172954559326e-01 -4.291793107986450195e-01 -2.261948734521865845e-01 1.557047069072723389e-01 1.410843878984451294e-01 5.979230999946594238e-02 -2.020523846149444580e-01 -1.096119079738855362e-02 2.240298688411712646e-01 9.037092328071594238e-02 -2.284681051969528198e-02 -1.693320088088512421e-02 2.385738939046859741e-01 -2.654612809419631958e-02 7.011073827743530273e-02 4.404899477958679199e-02 1.489821970462799072e-01 1.797015219926834106e-01 -7.059463858604431152e-02 -2.213602662086486816e-01 -1.444431394338607788e-01 5.243128910660743713e-02 9.963390231132507324e-02 -1.432767212390899658e-01 1.710915565490722656e-02 -1.514263302087783813e-01 2.453258186578750610e-01
3.328998386859893799e-01 5.897616222500801086e-02 5.090637877583503723e-02 1.775567531585693359e-01 -1.699836403131484985e-01 1.873989552259445190e-01 -5.012875422835350037e-03 -2.537249922752380371e-01 7.746511697769165039e-02 1.509121656417846680e-01 4.856976494193077087e-02 -2.243217080831527710e-01 1.307395249605178833e-01 -1.784931570291519165e-01 8.892159163951873779e-02 1.578729152679443359e-01 2.418952435255050659e-01 2.758542895317077637e-01 1.103140711784362793e-01 3.575377762317657471e-01 3.276253640651702881e-01 -5.760911852121353149e-02 -8.624786138534545898e-02 -9.477839618921279907e-02 -1.681609004735946655e-01 9.870069473981857300e-02 2.510311305522918701e-01 5.752974376082420349e-02 2.654901333153247833e-02 -4.984036087989807129e-02 2.102690339088439941e-01 8.056658506393432617e-02
9.807686507701873779e-02 -1.389134079217910767e-01 4.609620198607444763e-02 -2.957817018032073975e-01 -6.277914345264434814e-02 1.910503804683685303e-01 -4.209150373935699463e-01 -2.087157964706420898e-01 1.139720454812049866e-01 2.745083570480346680e-01 1.367332488298416138e-01 -3.853271007537841797e-01 1.415428668260574341e-01 9.212384372949600220e-02 -1.688828766345977783e-01 -4.223949462175369263e-02 -1.224681586027145386e-01 1.635856777429580688e-01 -2.319906838238239288e-02 1.052600890398025513e-01 2.745130844414234161e-02 7.222770899534225464e-02 -1.667349487543106079e-01 -2.574896812438964844e-01 -1.977246403694152832e-01 -8.813781291246414185e-02 2.557075209915637970e-02 1.881392300128936768e-01 -1.025527492165565491e-01 -5.036198720335960388e-02 -2.316780686378479004e-01 5.352365225553512573e-02
3.454566299915313721e-01 -1.932350993156433105e-01 -1.915657669305801392e-01 -5.190980061888694763e-02 -1.840967386960983276e-01 2.011624909937381744e-02 -1.801706403493881226e-01 -1.102267578244209290e-01 -1.139540108852088451e-03 3.226784169673919678e-01 1.413902491331100464e-01 -3.373702168464660645e-01 4.901244491338729858e-02 -1.634001731872558594e-01 1.018804907798767090e-01 4.067984819412231445e-01 1.329661905765533447e-02 2.076503634452819824e-01 -1.713717430830001831e-01 1.902573108673095703e-01 -1.293687708675861359e-02 -2.256472259759902954e-01 -9.075384587049484253e-02 2.286137938499450684e-01 -6.182119622826576233e-02 2.566631138324737549e-02 9.465296566486358643e-02 2.061069905757904053e-01 -1.983182691037654877e-02 -1.795950229279696941e-03 6.419736891984939575e-02 -3.517506271600723267e-02
2.098053880035877228e-02 -1.336781829595565796e-01 4.997905716300010681e-02 -3.823703527450561523e-01 -2.555571198463439941e-01 1.988958716392517090e-01 -3.689773976802825928e-01 -1.813426017761230469e-01 1.135996431112289429e-01 3.451019227504730225e-01 8.225268125534057617e-02 -3.355390727519989014e-01 2.072833031415939331e-01 1.028486862778663635e-01 -3.942232951521873474e-02 -1.170229762792587280e-01 1.827202737331390381e-01 1.989033073186874390e-01 -7.903824746608734131e-02 9.680132567882537842e-02 3.998908773064613342e-02 7.799100875854492188e-02 -8.735908567905426025e-02 -2.192973345518112183e-01 -1.642304360866546631e-01 1.961241243407130241e-03 3.362664254382252693e-03 1.910021901130676270e-01 1.476108375936746597e-02 -9.282810986042022705e-02 -1.094569042325019836e-01 5.182462930679321289e-02
2.247571498155593872e-01 -3.345388174057006836e-01 -1.326721310615539551e-01 9.108840674161911011e-02 8.223458379507064819e-02 1.415673941373825073e-01 -4.256709814071655273e-01 -2.026706039905548096e-01 1.371581852436065674e-01 2.514040172100067139e-01 -1.086680144071578979e-01 1.673018038272857666e-01 5.641967430710792542e-02 -2.503382861614227295e-01 -1.658175885677337646e-02 8.503787219524383545e-02 3.088678121566772461e-01 1.468959152698516846e-01 -8.695864118635654449e-03 -5.425475165247917175e-02 1.337589770555496216e-01 -2.098181247711181641e-01 -1.476382613182067871e-01 9.634916484355926514e-02 -2.248248755931854248e-01 -1.209540888667106628e-01 -1.497821956872940063e-01 1.406273543834686279e-01 -8.807224035263061523e-02 -1.106309518218040466e-01 8.396272361278533936e-02 1.414045691490173340e-01
2.838870882987976074e-01 -2.793794572353363037e-01 -7.352825999259948730e-02 6.119721755385398865e-02 -1.703405082225799561e-01 1.682860404253005981e-01 -2.061792463064193726e-01 -1.186201646924018860e-01 2.038012146949768066e-01 8.242914825677871704e-02 2.866616547107696533e-01 -3.352369368076324463e-01 -8.857952058315277100e-02 -5.766140669584274292e-02 8.929474651813507080e-02 3.349581956863403320e-01 1.303856670856475830e-01 -3.500271961092948914e-02 -6.420577317476272583e-02 2.640610635280609131e-01 1.582537144422531128e-01 -1.741738617420196533e-01 -7.176573574542999268e-02 1.576514691114425659e-01 -1.672856956720352173e-01 7.775266468524932861e-02 9.395954199135303497e-03 2.168195098638534546e-01 -1.123156920075416565e-01 -1.120536495000123978e-02 2.003374993801116943e-01 -1.805302202701568604e-01
2.460099011659622192e-01 -8.308334648609161377e-02 1.782536804676055908e-01 -1.404093056917190552e-01 2.734481990337371826e-01 -2.912342362105846405e-02 -2.522053420543670654e-01 -9.163103252649307251e-02 9.979529678821563721e-02 2.419510185718536377e-01 1.870605647563934326e-01 1.053504124283790588e-01 2.132628858089447021e-01 -3.285237848758697510e-01 -4.057368263602256775e-02 2.436288148164749146e-01 -3.698864579200744629e-02 4.160813093185424805e-01 1.103804111480712891e-01 -1.003839634358882904e-02 1.641600728034973145e-01 -1.974768191576004028e-01 2.384666586294770241e-03 -5.589044839143753052e-02 -1.270240694284439087e-01 -1.262148022651672363e-01 -2.229591459035873413e-01 8.167245239019393921e-02 1.426514238119125366e-01 -7.016585767269134521e-02 1.865541189908981323e-01 -9.397501125931739807e-03
1.562248319387435913e-01 -2.237123101949691772e-01 -5.673086270689964294e-02 -2.841198444366455078e-01 3.020767681300640106e-02 3.563141524791717529e-01 -2.393720597028732300e-01 -1.088822707533836365e-01 8.345336467027664185e-02 -3.558287769556045532e-02 7.155955582857131958e-02 -2.878653407096862793e-01 1.264963597059249878e-01 1.668385602533817291e-02 -2.209762483835220337e-01 3.345816209912300110e-02 1.815683394670486450e-01 1.231056079268455505e-01 -3.235482275485992432e-01 2.050455063581466675e-01 1.255472600460052490e-01 1.102266535162925720e-01 4.599511250853538513e-02 -2.556782066822052002e-01 -1.549613475799560547e-01 7.077020406723022461e-02 7.731946557760238647e-02 7.745295763015747070e-02 -2.021527439355850220e-01 -2.680804729461669922e-01 -1.451503187417984009e-01 1.306982487440109253e-01
2.535548508167266846e-01 -9.831035882234573364e-02 -2.324963361024856567e-02 -1.177065595984458923e-01 -2.088364511728286743e-01 1.908778548240661621e-01 -3.441303968429565430e-01 -2.608617544174194336e-01 7.994168251752853394e-02 3.194096684455871582e-01 9.048811160027980804e-03 -1.140219271183013916e-01 -2.114682830870151520e-02 -2.926517128944396973e-01 2.296625822782516479e-02 2.039535641670227051e-01 8.719176799058914185e-02 1.454056054353713989e-01 9.370905905961990356e-02 -7.673584669828414917e-02 1.869048774242401123e-01 -2.688630521297454834e-01 2.057746518403291702e-03 -1.786693930625915527e-01 -8.520498871803283691e-02 -2.768011391162872314e-01 5.310277268290519714e-02 -5.136441439390182495e-02 2.938013374805450439e-01 -8.976755663752555847e-03 1.925905197858810425e-01 -4.963078070431947708e-03
1.483129560947418213e-01 -2.149460315704345703e-01 7.245483994483947754e-02 -1.562102586030960083e-01 4.506467841565608978e-03 2.653384804725646973e-01 -3.739759027957916260e-01 -3.297427594661712646e-01 2.924521267414093018e-01 7.673519849777221680e-02 -6.988554447889328003e-02 -3.358284831047058105e-01 9.877817332744598389e-02 -4.643977805972099304e-02 -2.581551298499107361e-02 -1.012281998991966248e-01 1.362594068050384521e-01 1.604260951280593872e-01 -2.676843106746673584e-01 9.914431720972061157e-02 4.181192442774772644e-02 1.579228192567825317e-01 6.481819599866867065e-02 2.662535570561885834e-02 -1.671242415904998779e-01 1.311425212770700455e-02 1.346630603075027466e-01 -4.686956852674484253e-02 -1.894458085298538208e-01 -2.801169753074645996e-01 -1.746087968349456787e-01 -2.378346771001815796e-02
2.978497147560119629e-01 -1.278763413429260254e-01 1.096113100647926331e-01 -1.824220716953277588e-01 8.365665562450885773e-03 3.063350617885589600e-01 -2.283717393875122070e-01 -2.925628423690795898e-01 2.128069698810577393e-01 2.586247920989990234e-01 1.638205051422119141e-01 -2.802895307540893555e-01 -5.702761560678482056e-02 1.806049793958663940e-01 -6.936576962471008301e-02 -4.611907899379730225e-02 4.853455349802970886e-02 3.670092225074768066e-01 -2.405943125486373901e-01 -2.249855361878871918e-02 -2.445071563124656677e-02 1.087520420551300049e-01 3.181986510753631592e-02 -1.189698129892349243e-01 -1.402268260717391968e-01 -1.381833404302597046e-01 -2.916955575346946716e-02 4.333123564720153809e-03 -1.032509580254554749e-01 -3.319682553410530090e-02 -2.408781349658966064e-01 1.585994809865951538e-01
1.755786538124084473e-01 -2.801622748374938965e-01 1.624538749456405640e-01 8.142220973968505859e-02 -1.187843009829521179e-01 3.225665390491485596e-01 -5.825641751289367676e-02 -8.192499727010726929e-02 -4.277162719517946243e-03 2.454540878534317017e-01 1.703772544860839844e-01 -1.969105936586856842e-02 2.679106891155242920e-01 -3.098625540733337402e-01 -2.387048602104187012e-01 1.269734203815460205e-01 1.216263137757778168e-02 2.554202973842620850e-01 -2.417007386684417725e-01 -1.401418596506118774e-01 8.899584412574768066e-02 2.726129256188869476e-02 1.521260198205709457e-02 1.015491336584091187e-01 1.642076415009796619e-03 1.202858313918113708e-01 -2.223238814622163773e-03 2.751985490322113037e-01 2.949415743350982666e-01 2.882503205910325050e-03 -2.746817469596862793e-02 -2.412533611059188843e-01
2.155612111091613770e-01 -2.838751077651977539e-01 1.218457743525505066e-01 -8.393519371747970581e-02 -2.296559065580368042e-01 1.852398663759231567e-01 -4.638057053089141846e-01 -3.875944316387176514e-01 -6.348935514688491821e-02 3.359152749180793762e-02 -2.442980185151100159e-02 2.102891206741333008e-01 1.642698943614959717e-01 -2.029382139444351196e-01 8.012112975120544434e-02 3.460366046056151390e-03 -2.048622369766235352e-01 2.935538887977600098e-01 -1.199302300810813904e-01 1.918112486600875854e-01 2.338104881346225739e-03 6.559704244136810303e-02 1.438281983137130737e-01 -1.084011793136596680e-01 -1.189434081315994263e-01 -5.392558500170707703e-02 1.671801880002021790e-02 -6.358667463064193726e-02 2.332882583141326904e-02 6.036198139190673828e-02 1.270668506622314453e-01 1.276852190494537354e-01
2.686886191368103027e-01 -9.257136285305023193e-02 -1.689357683062553406e-02 -3.141346201300621033e-02 -2.721943706274032593e-02 4.105113744735717773e-01 -1.176539584994316101e-01 -2.801672220230102539e-01 -9.088999778032302856e-02 3.027023002505302429e-02 2.940104007720947266e-01 -1.077356711030006409e-01 -8.555705845355987549e-02 4.842843394726514816e-03 1.448479294776916504e-01 1.446449160575866699e-01 3.110109269618988037e-01 1.307058930397033691e-01 -2.086971551179885864e-01 1.938917189836502075e-01 2.550860643386840820e-01 -2.591860890388488770e-01 -1.442358940839767456e-01 -5.275188758969306946e-02 -2.092627994716167450e-02 -1.671281605958938599e-01 -3.434342145919799805e-02 2.426321655511856079e-01 -3.351938351988792419e-02 -1.271173954010009766e-01 2.076705247163772583e-01 -1.651126332581043243e-02
1.813637018203735352e-01 -1.687670648097991943e-01 1.914201974868774414e-01 1.412675231695175171e-01 -6.386204808950424194e-02 7.885571569204330444e-02 -4.664443060755729675e-02 -2.689253687858581543e-01 2.488891184329986572e-01 2.592767179012298584e-01 7.178018242120742798e-02 8.894617855548858643e-02 1.548672467470169067e-01 -1.145943030714988708e-01 1.206045672297477722e-01 2.571194246411323547e-02 4.666553065180778503e-02 3.948689997196197510e-01 2.511146664619445801e-01 6.204264238476753235e-02 2.606871724128723145e-01 -1.602139472961425781e-01 1.934093981981277466e-02 -2.685230411589145660e-02 -2.345057129859924316e-01 4.134765267372131348e-02 1.554708033800125122e-01 1.099113002419471741e-01 4.008712247014045715e-02 -9.167193621397018433e-02 4.241810142993927002e-01 7.361580617725849152e-03
2.232997417449951172e-01 -2.591719031333923340e-01 7.074083387851715088e-02 -2.091389149427413940e-01 -1.975448876619338989e-01 2.140305787324905396e-01 -4.944685101509094238e-01 -2.558917105197906494e-01 -1.719534844160079956e-01 1.191325187683105469e-01 -1.297554373741149902e-01 9.193091839551925659e-02 1.471056342124938965e-01 -1.632725447416305542e-01 2.777763456106185913e-02 1.844418346881866455e-01 -8.215205743908882141e-03 1.234074160456657410e-01 2.114916220307350159e-02 2.095139473676681519e-01 1.656351052224636078e-02 -5.790828168392181396e-02 1.679775416851043701e-01 -1.715455055236816406e-01 -2.656921744346618652e-01 8.923939615488052368e-02 8.095613867044448853e-02 -1.278572231531143188e-01 -8.066561422310769558e-04 7.598305493593215942e-02 7.678809762001037598e-02 2.307252883911132812e-01
2.745797634124755859e-01 -3.455765843391418457e-01 1.378336250782012939e-01 1.102420315146446228e-01 1.837656199932098389e-01 1.024565398693084717e-01 -2.660076618194580078e-01 -4.446372762322425842e-02 1.188309490680694580e-01 3.031628429889678955e-01 -1.008618324995040894e-01 1.324263513088226318e-01 5.345089733600616455e-02 1.470347940921783447e-01 -2.578656077384948730e-01 1.914817243814468384e-01 -7.449064403772354126e-02 2.846602499485015869e-01 1.941339578479528427e-03 2.505346834659576416e-01 1.634019166231155396e-01 3.806214034557342529e-02 1.327180713415145874e-01 1.908825635910034180e-01 -3.989112004637718201e-02 -1.480904817581176758e-01 -9.780342876911163330e-02 2.194359600543975830e-01 2.147774584591388702e-02 -1.335860043764114380e-01 2.486091405153274536e-01 -5.243191495537757874e-02
4.009201526641845703e-01 -5.900692939758300781e-01 3.062848448753356934e-01 7.538419961929321289e-02 -8.589429408311843872e-02 7.100071292370557785e-03 -5.527479946613311768e-02 3.142191842198371887e-02 -9.008229523897171021e-02 2.143523842096328735e-01 1.573289632797241211e-01 -1.675619333982467651e-01 9.341175109148025513e-02 -1.155257895588874817e-01 5.627556145191192627e-02 -5.792849883437156677e-02 -3.059371747076511383e-02 2.120188325643539429e-01 -7.174479961395263672e-02 1.780538707971572876e-01 -7.227000594139099121e-02 -7.073280960321426392e-02 3.875645576044917107e-03 4.558954760432243347e-02 -5.920580402016639709e-02 -1.766555905342102051e-01 6.790415942668914795e-02 1.746568977832794189e-01 -2.441108040511608124e-02 -2.696859240531921387e-01 -7.542743533849716187e-02 -2.700551226735115051e-02
3.333487212657928467e-01 -1.869107037782669067e-01 8.795402199029922485e-02 1.686159707605838776e-02 -1.228952631354331970e-01 -2.854593284428119659e-02 -2.406728416681289673e-01 -3.667600154876708984e-01 -1.545628607273101807e-01 -6.705742329359054565e-02 2.068679928779602051e-01 -2.910626232624053955e-01 2.494430840015411377e-01 -1.502463519573211670e-01 9.518652409315109253e-02 1.351314038038253784e-01 1.976957917213439941e-01 -5.443863943219184875e-02 1.983261294662952423e-02 1.773840188980102539e-01 2.262663990259170532e-01 -2.602656483650207520e-01 2.768778242170810699e-02 -1.729225665330886841e-01 -3.856912255287170410e-02 1.285038888454437256e-01 3.707614541053771973e-02 1.425538659095764160e-01 1.123761609196662903e-01 -6.279505789279937744e-02 -1.880806386470794678e-01 -2.332410216331481934e-01
1.610452979803085327e-01 -1.506092101335525513e-01 2.108244411647319794e-02 -2.247283905744552612e-01 -7.613348215818405151e-02 4.037801921367645264e-02 -4.399552941322326660e-01 -2.359550744295120239e-01 8.720595389604568481e-02 2.587942183017730713e-01 2.189520560204982758e-02 -3.428717255592346191e-01 1.415186971426010132e-01 3.558023273944854736e-02 -8.484374731779098511e-02 4.239354655146598816e-02 6.145235523581504822e-02 2.341518551111221313e-01 -1.333797127008438110e-01 -5.879226699471473694e-02 6.682366877794265747e-02 1.866433173418045044e-01 -6.159863248467445374e-02 -3.462328016757965088e-01 -2.100309431552886963e-01 -1.546300053596496582e-01 7.572390884160995483e-02 1.290835738182067871e-01 -2.095796763896942139e-01 6.169575080275535583e-02 -1.939985156059265137e-01 4.748136922717094421e-02
3.563666939735412598e-01 -1.578334420919418335e-01 1.070099994540214539e-01 7.952486164867877960e-03 -7.966574281454086304e-02 -3.090378828346729279e-03 -1.487053781747817993e-01 -1.659044474363327026e-01 -1.527968645095825195e-01 3.744834959506988525e-01 7.100445218384265900e-03 -3.123430311679840088e-01 2.535870671272277832e-01 -1.818460971117019653e-01 1.517445445060729980e-01 7.031012326478958130e-02 -6.717497110366821289e-02 1.340274214744567871e-01 -2.406991273164749146e-01 2.927474975585937500e-01 1.186597570776939392e-01 -4.280249774456024170e-02 -1.505509465932846069e-01 -2.206076532602310181e-01 -1.411465406417846680e-01 2.039888799190521240e-01 -2.453126199543476105e-02 -9.889760054647922516e-03 -2.004166394472122192e-01 -7.625225931406021118e-02 7.090271264314651489e-02 -1.656660437583923340e-01
2.117595225572586060e-01 -2.655923068523406982e-01 -3.635466331616044044e-03 -1.333366930484771729e-01 -2.952367067337036133e-01 -2.182202488183975220e-01 -1.321885138750076294e-01 -1.509529352188110352e-01 2.221442759037017822e-01 7.041849941015243530e-02 -3.114366158843040466e-02 -1.919829994440078735e-01 2.371577024459838867e-01 6.077029276639223099e-03 -1.999571323394775391e-01 4.314634203910827637e-02 -9.750954806804656982e-02 1.938124597072601318e-01 -2.606860920786857605e-02 -6.123816594481468201e-02 3.975010514259338379e-01 7.776803523302078247e-02 1.940117180347442627e-01 1.403020918369293213e-01 -1.832536011934280396e-01 -1.986824162304401398e-02 -4.323916137218475342e-01 -3.663497418165206909e-02 5.686631426215171814e-02 -3.773182258009910583e-02 -8.370521478354930878e-03 4.039481654763221741e-02
1.472069025039672852e-01 -1.078907698392868042e-01 2.439324557781219482e-02 -2.342324256896972656e-01 -1.113767921924591064e-01 1.736250333487987518e-02 -4.119671583175659180e-01 -1.547756195068359375e-01 2.148037850856781006e-01 3.844584822654724121e-01 1.029296368360519409e-01 -4.122406840324401855e-01 2.263333201408386230e-01 1.811398714780807495e-01 -9.418403357267379761e-02 -3.727771714329719543e-02 5.592423304915428162e-02 2.513928711414337158e-01 -1.893753856420516968e-01 8.292228728532791138e-02 -2.464595623314380646e-02 2.808875776827335358e-02 7.442663423717021942e-03 -1.071291938424110413e-01 -2.252745926380157471e-01 -4.810193926095962524e-02 2.848725207149982452e-02 1.648037135601043701e-01 -3.232093900442123413e-02 2.347014658153057098e-02 -1.346789300441741943e-01 1.153479814529418945e-01
3.691049814224243164e-01 -6.560272723436355591e-02 7.111470215022563934e-03 -2.275974303483963013e-01 -1.200217753648757935e-01 9.672701358795166016e-03 -9.306007996201515198e-05 -1.289125680923461914e-01 5.282689258456230164e-02 3.788979053497314453e-01 7.135533541440963745e-02 -7.847362756729125977e-02 -2.002710700035095215e-01 -5.894223600625991821e-02 9.492527693510055542e-03 1.638025343418121338e-01 1.490752398967742920e-01 2.069211900234222412e-01 -2.242962419986724854e-01 4.659254848957061768e-01 1.129535362124443054e-01 -2.626994848251342773e-01 -1.069037690758705139e-01 -3.743228316307067871e-02 -2.428065612912178040e-02 -1.215072795748710632e-01 -9.895987808704376221e-03 2.307643443346023560e-01 9.336112439632415771e-02 1.426665037870407104e-01 1.501022428274154663e-01 3.229077532887458801e-02
6.141740083694458008e-02 -2.803799211978912354e-01 8.783346414566040039e-02 -2.599538564682006836e-01 -5.938716232776641846e-02 2.373307347297668457e-01 7.563998550176620483e-02 -1.186241731047630310e-01 1.121452897787094116e-01 2.953089177608489990e-01 1.960819065570831299e-01 -9.696094691753387451e-02 -6.235351413488388062e-02 -1.132820099592208862e-01 1.391584724187850952e-01 1.088717281818389893e-01 8.553387224674224854e-02 1.287796795368194580e-01 5.173252895474433899e-02 3.879738450050354004e-01 1.750975102186203003e-01 1.169718652963638306e-01 -8.199186623096466064e-02 -6.905346363782882690e-02 -8.511343598365783691e-02 -2.800837755203247070e-01 8.341975510120391846e-02 2.018155306577682495e-01 -1.360779851675033569e-01 2.515745460987091064e-01 3.442015349864959717e-01 2.263019792735576630e-02
1.547035276889801025e-01 -1.240992099046707153e-01 -7.509412616491317749e-02 -1.858385652303695679e-01 7.869998924434185028e-03 1.449660807847976685e-01 -5.572325587272644043e-01 -2.111306488513946533e-01 1.294285058975219727e-01 6.980391591787338257e-02 9.164765477180480957e-02 -4.250088930130004883e-01 3.907806426286697388e-02 1.509986072778701782e-01 -7.056509703397750854e-02 4.879847541451454163e-02 -1.674249023199081421e-02 2.253401875495910645e-01 -1.280634403228759766e-01 1.057128235697746277e-01 1.240200251340866089e-01 7.048204541206359863e-02 8.655289560556411743e-02 -1.021335572004318237e-01 -2.796398401260375977e-01 4.147995263338088989e-03 7.495483756065368652e-02 -1.371090561151504517e-01 -1.707578152418136597e-01 -2.205528616905212402e-01 -2.612720802426338196e-02 6.295029073953628540e-02
3.404727876186370850e-01 -1.480091512203216553e-01 1.762421727180480957e-01 -5.496525764465332031e-02 -7.260948419570922852e-02 2.832358181476593018e-01 5.526226013898849487e-02 -1.450225859880447388e-01 -6.945277750492095947e-02 2.331527173519134521e-01 -2.777032926678657532e-02 -1.692606061697006226e-01 3.139072060585021973e-01 -1.215855777263641357e-01 3.498788475990295410e-01 -1.452448777854442596e-02 -2.347876131534576416e-02 1.720405519008636475e-01 -4.802978411316871643e-02 2.537692487239837646e-01 7.764784991741180420e-02 1.000678092241287231e-01 -1.280370354652404785e-01 1.010596156120300293e-01 -2.100115716457366943e-01 2.027390599250793457e-01 9.092452377080917358e-02 1.694479286670684814e-01 -2.528967261314392090e-01 -3.920398652553558350e-02 5.869848281145095825e-02 -2.516479194164276123e-01
2.362115234136581421e-01 -3.243045806884765625e-01 2.535093575716018677e-03 1.101731434464454651e-01 2.426963299512863159e-01 1.054350584745407104e-01 -5.265697464346885681e-02 -2.629925608634948730e-01 -8.067096932791173458e-04 2.501254677772521973e-01 1.073805838823318481e-01 -1.784304976463317871e-01 3.178385794162750244e-01 2.144314646720886230e-01 -1.086653620004653931e-01 -1.960228979587554932e-01 1.921360008418560028e-02 2.187961041927337646e-01 1.947871223092079163e-02 1.696140915155410767e-01 1.602988988161087036e-01 -8.445135504007339478e-02 1.755548827350139618e-02 -4.507171735167503357e-02 -9.346559643745422363e-02 -1.774573326110839844e-01 -9.517755359411239624e-02 -3.757224231958389282e-02 -3.674765229225158691e-01 -4.608133435249328613e-02 -2.156401872634887695e-01 1.866716593503952026e-01
2.757897078990936279e-01 -2.067584544420242310e-01 1.497544497251510620e-01 -2.205828726291656494e-01 6.713983416557312012e-02 2.401563674211502075e-01 -2.669848203659057617e-01 -1.612532436847686768e-01 1.214845404028892517e-01 -1.465550041757524014e-03 8.150535076856613159e-02 -2.237370610237121582e-01 -3.182955458760261536e-02 -3.512478619813919067e-02 -1.271482091397047043e-02 -1.977942883968353271e-01 1.518057733774185181e-01 8.299655164591968060e-04 -2.266892045736312866e-01 1.510648429393768311e-01 1.037811636924743652e-01 1.697850674390792847e-01 7.473582774400711060e-02 -2.228821814060211182e-01 -3.464344143867492676e-01 8.894120901823043823e-02 -3.266859948635101318e-01 -1.452694982290267944e-01 -2.139862328767776489e-01 -1.679446548223495483e-01 -1.227655932307243347e-01 2.670932374894618988e-02
2.534065246582031250e-01 -1.495486646890640259e-01 3.145540654659271240e-01 -2.416815757751464844e-01 -8.430686593055725098e-02 6.642046850174665451e-03 -3.063869476318359375e-01 -2.056851387023925781e-01 -1.324771344661712646e-01 7.665319740772247314e-02 -3.414740040898323059e-02 -1.549603939056396484e-01 9.866718202829360962e-03 -1.721070110797882080e-01 1.318908631801605225e-01 1.241873949766159058e-01 8.334942907094955444e-02 1.805820465087890625e-01 1.930644661188125610e-01 8.988892287015914917e-02 1.603510230779647827e-01 -1.249831691384315491e-01 1.467764377593994141e-01 1.344208121299743652e-01 -2.322653532028198242e-01 -3.326303362846374512e-01 1.145707070827484131e-01 9.273865260183811188e-03 2.291332334280014038e-01 -1.475424319505691528e-01 2.605338096618652344e-01 1.256455183029174805e-01
2.042149305343627930e-01 -2.098419070243835449e-01 1.140377596020698547e-01 2.181122265756130219e-02 -1.242451891303062439e-01 3.921588361263275146e-01 -1.573540084064006805e-02 -1.039697453379631042e-01 1.207925379276275635e-01 2.395178526639938354e-01 2.164325565099716187e-01 1.067130342125892639e-01 2.909846007823944092e-01 -1.121563017368316650e-01 -3.043985366821289062e-01 2.306479066610336304e-01 -1.329020410776138306e-01 1.973073333501815796e-01 -5.814037472009658813e-02 -1.352788209915161133e-01 2.720354497432708740e-01 2.254481017589569092e-01 2.347657829523086548e-01 -4.288242757320404053e-02 -7.123816013336181641e-02 1.126269921660423279e-01 -3.243122994899749756e-02 1.098401695489883423e-01 1.112349480390548706e-01 7.881608605384826660e-02 1.505170613527297974e-01 -1.225823089480400085e-01
3.126726448535919189e-01 -1.085844263434410095e-02 4.756948351860046387e-02 -1.080540716648101807e-01 -1.658684015274047852e-02 -9.535054117441177368e-02 -3.432222083210945129e-02 -2.438509613275527954e-01 1.490280777215957642e-01 2.496443837881088257e-01 -1.129440665245056152e-01 5.635369941592216492e-02 2.022525668144226074e-01 -1.654470264911651611e-01 -1.626058071851730347e-01 -2.101573646068572998e-01 -1.246246024966239929e-01 3.578703701496124268e-01 2.182753682136535645e-01 3.120802342891693115e-01 -1.334187388420104980e-02 -6.487684696912765503e-02 1.924295425415039062e-01 -1.089323684573173523e-01 5.539391189813613892e-02 2.490444183349609375e-01 -1.019823476672172546e-01 1.107337176799774170e-01 -1.119755879044532776e-01 2.418880909681320190e-01 1.130125820636749268e-01 -2.555866539478302002e-01
3.223613202571868896e-01 -2.706842422485351562e-01 1.889627873897552490e-01 -1.719566732645034790e-01 -7.196878641843795776e-02 3.386527672410011292e-02 6.132870540022850037e-02 -1.848099976778030396e-01 -7.166616618633270264e-02 2.434244453907012939e-01 3.891235888004302979e-01 -2.548610866069793701e-01 -4.584357514977455139e-02 3.689877688884735107e-02 -8.915165811777114868e-02 2.456333935260772705e-01 3.638662397861480713e-02 7.199385017156600952e-02 8.225706964731216431e-02 2.864337563514709473e-01 4.436822608113288879e-02 -2.474605590105056763e-01 -2.589897513389587402e-01 2.109784781932830811e-01 -2.066381275653839111e-02 -9.072215110063552856e-02 -6.670938432216644287e-02 8.352874219417572021e-02 -1.218237504363059998e-01 -1.009628996253013611e-01 -3.488339483737945557e-02 -2.105671763420104980e-01
3.303765058517456055e-01 -4.151241481304168701e-01 1.623948216438293457e-01 1.430019587278366089e-01 -5.625059455633163452e-02 1.197254285216331482e-01 -2.552797198295593262e-01 -5.411467328667640686e-02 -1.142602041363716125e-01 2.287870496511459351e-01 -1.151475310325622559e-02 9.593761712312698364e-02 8.480193465948104858e-02 -1.698314696550369263e-01 -1.414284557104110718e-01 1.177146956324577332e-01 1.250450611114501953e-01 4.093311727046966553e-01 -1.033326685428619385e-01 2.295712083578109741e-01 -3.684427589178085327e-02 4.589114803820848465e-03 -6.105461344122886658e-02 -1.174159254878759384e-02 -5.792123079299926758e-02 -1.195869669318199158e-01 1.415189057588577271e-01 -1.083219870924949646e-01 1.483771353960037231e-01 -1.725726425647735596e-01 2.958527803421020508e-01 -3.038118593394756317e-02
1.828847229480743408e-01 -1.484558880329132080e-01 4.182679206132888794e-02 -3.630334436893463135e-01 -8.759059756994247437e-02 2.661833167076110840e-01 -4.362410306930541992e-01 -2.877343595027923584e-01 1.720407456159591675e-01 3.031866550445556641e-01 2.185662835836410522e-01 -3.394468128681182861e-01 -1.293470431119203568e-02 9.888143092393875122e-02 -2.703471481800079346e-02 -1.112219765782356262e-01 -1.091305390000343323e-01 1.325819920748472214e-02 -1.912467628717422485e-01 9.277506172657012939e-02 8.660630136728286743e-02 -2.105721458792686462e-02 -8.586037904024124146e-03 -1.251969486474990845e-01 -1.372965872287750244e-01 -9.089687466621398926e-02 1.188195124268531799e-02 1.056756824254989624e-01 -9.377516061067581177e-02 -8.017444610595703125e-02 -1.304688155651092529e-01 1.273873727768659592e-02
2.362655550241470337e-01 -8.378636091947555542e-02 1.418798565864562988e-01 -7.935107499361038208e-02 -1.082209572196006775e-01 2.009142786264419556e-01 -1.323654353618621826e-01 -3.125184178352355957e-01 1.370491534471511841e-01 2.668524682521820068e-01 1.878912374377250671e-02 -2.759351432323455811e-01 1.287149339914321899e-01 -2.423564791679382324e-01 9.620039910078048706e-02 1.565661579370498657e-01 -2.043257700279355049e-03 2.873713076114654541e-01 1.858515441417694092e-01 -2.546040713787078857e-02 -2.222425676882266998e-02 1.063755247741937637e-02 -4.451995342969894409e-02 5.200871080160140991e-02 -7.177153229713439941e-02 -3.099913597106933594e-01 1.320956088602542877e-02 1.372704356908798218e-01 2.171476483345031738e-01 -1.140389367938041687e-01 3.814505636692047119e-01 1.375217586755752563e-01
4.326820671558380127e-01 -2.803888618946075439e-01 2.897073328495025635e-01 5.407446250319480896e-02 5.531417205929756165e-02 7.007683813571929932e-02 -5.797268077731132507e-02 -2.109827548265457153e-01 -3.687931597232818604e-02 1.077150851488113403e-01 1.638523936271667480e-01 -2.892741858959197998e-01 1.986135542392730713e-02 -1.460718810558319092e-01 -2.119348794221878052e-01 2.181268036365509033e-01 -8.118550479412078857e-02 1.860101670026779175e-01 -4.124477878212928772e-02 -1.008746922016143799e-01 1.758413165807723999e-01 1.439469903707504272e-01 4.556411877274513245e-03 -1.863914728164672852e-01 3.983284160494804382e-02 1.817905902862548828e-01 2.969435155391693115e-01 9.974417090415954590e-02 7.390666753053665161e-02 -1.032616421580314636e-01 -1.465689688920974731e-01 -2.095576375722885132e-01
1.291731595993041992e-01 -1.592895984649658203e-01 4.840403422713279724e-02 -1.143103837966918945e-02 -2.661980986595153809e-01 2.172871381044387817e-01 -3.094682693481445312e-01 3.352830931544303894e-02 1.771182566881179810e-02 2.921265549957752228e-02 9.348571300506591797e-02 1.001031547784805298e-01 1.490012109279632568e-01 2.735992334783077240e-02 2.644711919128894806e-02 -7.538763456977903843e-04 -1.077689453959465027e-01 4.172143638134002686e-01 1.770053654909133911e-01 6.968576461076736450e-02 -6.457422673702239990e-02 -1.063561066985130310e-01 -2.290650606155395508e-01 -1.525468528270721436e-01 -3.499107062816619873e-01 -2.949491739273071289e-01 -1.519863605499267578e-01 6.839145720005035400e-02 -1.420742571353912354e-01 -2.028621137142181396e-01 6.922988593578338623e-02 -2.837041616439819336e-01
1.743216514587402344e-01 -3.430934846401214600e-01 2.364029884338378906e-01 -5.224436149001121521e-02 -5.618507415056228638e-02 7.302858866751194000e-03 -1.202794313430786133e-01 -3.163314759731292725e-01 -7.115167379379272461e-02 3.619743287563323975e-01 4.726400226354598999e-02 -1.412602700293064117e-02 3.337919339537620544e-02 -3.102973103523254395e-01 -2.339658439159393311e-01 2.924020886421203613e-01 4.964469745755195618e-02 6.542262155562639236e-03 -1.047844737768173218e-01 -7.898472249507904053e-02 -1.152721568942070007e-01 1.999258100986480713e-01 1.309725791215896606e-01 -1.133698225021362305e-01 -3.082313239574432373e-01 -9.547596424818038940e-02 -2.675289511680603027e-01 1.310449987649917603e-01 2.533360756933689117e-02 -2.262306213378906250e-02 -1.567663624882698059e-02 -4.609642922878265381e-02
2.738018631935119629e-01 -2.203404307365417480e-01 2.542129755020141602e-01 6.948353350162506104e-02 -1.252680718898773193e-01 2.088651806116104126e-01 -7.059423625469207764e-02 -8.503881096839904785e-02 -1.882536113262176514e-01 3.254462182521820068e-01 1.316085606813430786e-01 -3.078390359878540039e-01 1.994159817695617676e-01 -5.467244237661361694e-02 1.931563019752502441e-01 1.141617223620414734e-01 -9.098310768604278564e-02 8.557128906250000000e-02 -4.419791698455810547e-02 3.389500975608825684e-01 1.582022309303283691e-01 -1.607584208250045776e-01 -6.610637903213500977e-02 -1.422944217920303345e-01 -2.561424970626831055e-01 7.112435996532440186e-02 1.795629225671291351e-02 8.076284825801849365e-02 -1.876563280820846558e-01 -1.194329559803009033e-01 1.682621538639068604e-01 -1.603938788175582886e-01
1.648845225572586060e-01 -3.492515087127685547e-01 1.099459920078516006e-02 1.150033324956893921e-01 -1.377365738153457642e-02 1.169373691082000732e-01 -2.225926518440246582e-01 -3.646639734506607056e-02 -8.115655183792114258e-02 1.634801328182220459e-01 -4.648557305335998535e-02 -2.793719172477722168e-01 3.854336962103843689e-02 -3.636836074292659760e-03 -5.780085921287536621e-03 2.534954547882080078e-01 -1.324101258069276810e-02 3.301916718482971191e-01 8.365366607904434204e-02 4.286908507347106934e-01 -7.323295623064041138e-02 -1.990619897842407227e-01 -1.600773483514785767e-01 -2.212989628314971924e-01 -2.320691794157028198e-01 -5.433434620499610901e-02 9.594020433723926544e-03 1.388971805572509766e-01 8.992298692464828491e-02 -1.670923233032226562e-01 7.181555777788162231e-02 -2.377306669950485229e-01
3.535100221633911133e-01 -1.527527272701263428e-01 4.873719066381454468e-02 -1.132721677422523499e-01 9.916803240776062012e-02 2.257248908281326294e-01 -1.071445345878601074e-01 -8.959163725376129150e-02 -1.521459221839904785e-01 7.215639203786849976e-02 -1.638986766338348389e-01 2.008887566626071930e-02 1.327937096357345581e-01 -2.118434756994247437e-01 3.216863423585891724e-02 -7.384491711854934692e-02 1.648400127887725830e-01 3.994762003421783447e-01 1.004459485411643982e-01 2.429096251726150513e-01 1.008405983448028564e-01 -2.442296892404556274e-01 2.677160799503326416e-01 1.542417705059051514e-01 1.914013363420963287e-02 3.346180543303489685e-02 2.301404476165771484e-01 7.264458574354648590e-03 -3.620615229010581970e-02 -3.724701106548309326e-01 1.044716462492942810e-01 7.062536478042602539e-02
3.359263837337493896e-01 -1.330997198820114136e-01 3.143242001533508301e-02 2.966690622270107269e-02 -2.306893914937973022e-01 1.475270092487335205e-01 -8.355626463890075684e-02 -3.347067534923553467e-01 7.865584641695022583e-02 -1.460405737161636353e-01 1.632193922996520996e-01 -2.040425986051559448e-01 1.726724058389663696e-01 -4.891263321042060852e-02 7.941047102212905884e-02 5.401717871427536011e-02 -7.372544705867767334e-02 -1.076807975769042969e-01 7.212636619806289673e-02 2.970508933067321777e-01 3.888358175754547119e-01 -8.067461103200912476e-02 -3.883849829435348511e-02 -7.024890929460525513e-02 -1.192992180585861206e-01 1.783214956521987915e-01 7.125691324472427368e-02 4.321596026420593262e-02 -1.649207621812820435e-02 -1.591210961341857910e-01 2.554905414581298828e-01 -3.433615565299987793e-01
4.105494320392608643e-01 -2.352026998996734619e-01 -2.823927700519561768e-01 -9.091996587812900543e-03 9.897502511739730835e-02 2.302252352237701416e-01 -2.142781913280487061e-01 -2.119065374135971069e-01 -3.140297904610633850e-02 1.560631692409515381e-01 1.104729175567626953e-01 -1.944541186094284058e-01 2.647656500339508057e-01 2.668175399303436279e-01 -1.530605107545852661e-01 1.768067292869091034e-02 2.532719373703002930e-01 2.595605850219726562e-01 -4.553312435746192932e-02 1.718173325061798096e-01 -1.211378350853919983e-01 3.979811444878578186e-02 1.000484377145767212e-01 1.082703843712806702e-01 1.971756294369697571e-02 -5.222480744123458862e-02 1.855386495590209961e-01 -6.849383562803268433e-02 -1.850315481424331665e-01 3.374971821904182434e-02 -1.273818966001272202e-02 1.530251950025558472e-01
2.118472158908843994e-01 -1.063822209835052490e-01 2.123143374919891357e-01 -3.831586986780166626e-02 2.617840096354484558e-02 3.736041858792304993e-02 -1.967634111642837524e-01 -9.403873980045318604e-02 -3.115873597562313080e-02 1.279874742031097412e-01 -4.267535731196403503e-02 -3.417682051658630371e-01 1.715537160634994507e-01 -4.010925889015197754e-01 -1.249944884330034256e-02 2.564696371555328369e-01 -1.015150770545005798e-01 1.960262283682823181e-02 -1.586097031831741333e-01 2.717881202697753906e-01 5.699132755398750305e-02 -1.014860868453979492e-01 -4.595841094851493835e-02 1.135606616735458374e-01 -1.902256608009338379e-01 2.799503505229949951e-01 -5.512107163667678833e-02 1.967464089393615723e-01 -2.902697026729583740e-01 -1.345877051353454590e-01 2.160714417695999146e-01 -1.084748208522796631e-01
2.708162963390350342e-01 -1.363115161657333374e-01 1.875613629817962646e-01 -6.752148270606994629e-02 -1.844020634889602661e-01 -4.999947547912597656e-02 1.989417895674705505e-02 -1.049377396702766418e-01 -9.668760001659393311e-02 2.387261241674423218e-01 1.956032961606979370e-01 -3.439903557300567627e-01 2.757536172866821289e-01 -2.084772661328315735e-02 3.664810657501220703e-01 9.291896969079971313e-02 4.563964530825614929e-02 2.083841413259506226e-01 -2.253973856568336487e-02 2.333776801824569702e-01 1.433721035718917847e-01 -1.435302780009806156e-03 -1.424694955348968506e-01 -9.121278673410415649e-02 -1.358838528394699097e-01 -8.006878197193145752e-02 -4.590834490954875946e-03 2.803391516208648682e-01 -2.914953827857971191e-01 -8.599212765693664551e-02 3.926501050591468811e-02 -1.761660277843475342e-01
6.083656847476959229e-02 -1.376392692327499390e-01 -5.365758016705513000e-02 -1.140753850340843201e-01 -8.796421438455581665e-02 3.920723497867584229e-01 -3.100485801696777344e-01 -2.445585578680038452e-01 3.041791021823883057e-01 1.876117587089538574e-01 1.453420221805572510e-01 -3.811756968498229980e-01 9.213759563863277435e-03 -1.101314648985862732e-01 6.257275491952896118e-02 8.240818232297897339e-02 1.677291542291641235e-01 5.154829844832420349e-02 -2.328677624464035034e-01 1.406211256980895996e-01 1.141301393508911133e-01 6.248552352190017700e-02 1.589103192090988159e-01 -4.763577878475189209e-02 -1.603448987007141113e-01 8.206477016210556030e-02 -8.670179173350334167e-03 -3.348900750279426575e-02 -2.967043817043304443e-01 -1.844265311956405640e-01 1.760675199329853058e-02 1.475122272968292236e-01
2.287591248750686646e-01 -3.500158488750457764e-01 6.827841047197580338e-03 -4.357631132006645203e-02 -3.200656771659851074e-01 2.657347917556762695e-01 -2.614637911319732666e-01 -3.522663712501525879e-01 -5.359861068427562714e-03 1.305049508810043335e-01 -1.272142976522445679e-01 2.177760004997253418e-01 1.528734564781188965e-01 -2.334281802177429199e-01 -1.139147356152534485e-01 1.625703573226928711e-01 -7.262614369392395020e-02 7.832764834165573120e-02 9.434185922145843506e-02 8.536192774772644043e-02 -1.190658211708068848e-01 -3.974594175815582275e-02 1.141477301716804504e-01 -1.996503919363021851e-01 -3.202514052391052246e-01 3.585039079189300537e-02 1.292112618684768677e-01 6.337866187095642090e-02 -6.891217827796936035e-02 -1.099761947989463806e-01 -3.299728035926818848e-02 1.450235098600387573e-01
1.932638883590698242e-01 -1.434359997510910034e-01 -7.165217399597167969e-02 -2.516413331031799316e-01 -1.009209230542182922e-01 3.391525745391845703e-01 -4.457381367683410645e-01 -2.360035181045532227e-01 1.182876080274581909e-01 2.730338871479034424e-01 1.365011483430862427e-01 -3.786243498325347900e-01 1.498855054378509521e-01 7.941801100969314575e-03 3.831494599580764771e-03 -4.510420933365821838e-02 4.082857444882392883e-02 2.257112562656402588e-01 -1.037364080548286438e-01 1.352703105658292770e-02 4.050834104418754578e-02 1.033403724431991577e-01 7.362037897109985352e-03 -1.466731727123260498e-01 -1.720121130347251892e-02 -1.208693087100982666e-01 6.478233844973146915e-04 1.243097633123397827e-01 -1.546571999788284302e-01 -2.309821397066116333e-01 -9.030674397945404053e-02 7.544776797294616699e-02
1.197444796562194824e-01 -2.116795480251312256e-01 1.063790768384933472e-01 -2.263765633106231689e-01 -7.495658844709396362e-02 2.692425549030303955e-01 -3.883350789546966553e-01 -2.445388436317443848e-01 7.019435521215200424e-03 3.000793755054473877e-01 1.391092985868453979e-01 -3.979282677173614502e-01 5.132356286048889160e-02 9.081661701202392578e-02 -1.532852649688720703e-02 -1.739578396081924438e-01 1.288822293281555176e-01 1.021139919757843018e-01 -1.230332106351852417e-01 6.690110266208648682e-02 -6.849498953670263290e-03 -1.100833248347043991e-02 1.433905586600303650e-02 -2.900893092155456543e-01 -1.936194002628326416e-01 -2.325578033924102783e-01 5.034337565302848816e-02 1.390452235937118530e-01 -8.097878098487854004e-02 -3.136871755123138428e-02 -1.675550043582916260e-01 1.309023331850767136e-02
2.139063477516174316e-01 6.964566558599472046e-02 2.085060775279998779e-01 1.608034819364547729e-01 1.152070611715316772e-01 1.010365411639213562e-01 -3.735107183456420898e-01 -1.178689450025558472e-01 -1.894354224205017090e-01 9.665971994400024414e-02 7.211105898022651672e-03 -2.530621290206909180e-01 9.437386691570281982e-02 -2.684395611286163330e-01 3.402114287018775940e-02 3.257523477077484131e-01 -2.645350806415081024e-02 2.121042758226394653e-01 -1.930450052022933960e-01 2.684203386306762695e-01 4.809009656310081482e-02 -1.760900765657424927e-01 8.209229260683059692e-02 -7.389250397682189941e-02 -1.269299685955047607e-01 3.094905521720647812e-03 5.497112404555082321e-03 -2.725327154621481895e-03 -4.168115556240081787e-01 -4.141323640942573547e-02 8.103434741497039795e-02 -8.319757133722305298e-02
2.321222722530364990e-01 5.979387089610099792e-02 4.081127699464559555e-03 1.359899938106536865e-01 -8.843559771776199341e-02 1.309037357568740845e-01 -3.082084655761718750e-01 -2.402908802032470703e-01 9.605432860553264618e-03 4.907582700252532959e-02 2.131260037422180176e-01 1.611137762665748596e-02 1.126475166529417038e-02 -4.217934906482696533e-01 2.916809730231761932e-02 1.760860681533813477e-01 -8.589924313127994537e-03 1.373051851987838745e-01 -2.357165366411209106e-01 2.059797644615173340e-01 -5.688378587365150452e-03 -3.450566204264760017e-03 -2.948544323444366455e-01 -1.151937618851661682e-02 -2.528652250766754150e-01 1.008856073021888733e-01 -1.264669448137283325e-01 2.860015034675598145e-01 -3.892511827871203423e-03 -3.010681457817554474e-02 2.689547836780548096e-01 -1.976570934057235718e-01
3.243614360690116882e-02 -1.169685423374176025e-01 1.058852225542068481e-01 -2.833690643310546875e-01 -1.533036977052688599e-01 1.286364644765853882e-01 -4.067108631134033203e-01 -2.244724780321121216e-01 9.593193233013153076e-02 2.256303131580352783e-01 1.846712976694107056e-01 -4.327419400215148926e-01 1.894059181213378906e-01 1.548100411891937256e-01 9.664744138717651367e-02 -6.664212048053741455e-02 -4.005342349410057068e-02 2.590797543525695801e-01 -1.466515809297561646e-01 7.387974113225936890e-02 -2.289301482960581779e-03 -2.544081304222345352e-03 9.220270067453384399e-02 -1.976178139448165894e-01 -2.022334188222885132e-01 -1.219274252653121948e-01 -9.666129201650619507e-02 1.786819547414779663e-01 -1.051277592778205872e-01 3.016038611531257629e-02 -1.475922614336013794e-01 9.361767023801803589e-02
2.409013658761978149e-01 -1.418168097734451294e-01 3.312745094299316406e-01 -5.648291110992431641e-02 4.477199912071228027e-02 7.327019423246383667e-02 -1.295803934335708618e-01 -4.179161787033081055e-01 -4.014779254794120789e-02 1.159552708268165588e-01 4.892166331410408020e-02 -1.266892850399017334e-01 1.259227246046066284e-01 -2.405717372894287109e-01 -1.210141554474830627e-01 -8.467058837413787842e-02 1.631911844015121460e-01 2.379993498325347900e-01 1.440872065722942352e-02 -8.539403788745403290e-03 9.757971018552780151e-02 -7.749017328023910522e-02 -3.819641098380088806e-02 -8.517787605524063110e-02 -1.976425526663661003e-03 -9.776309877634048462e-02 7.979554682970046997e-02 3.149192929267883301e-01 4.775676131248474121e-02 -3.838660418987274170e-01 2.929194271564483643e-01 1.507393717765808105e-01
-1.027908525429666042e-03 -4.744705557823181152e-01 -1.089655384421348572e-01 -1.160575821995735168e-01 8.260941505432128906e-02 8.228814601898193359e-02 -4.904326051473617554e-02 -2.524255812168121338e-01 2.232729196548461914e-01 2.440583258867263794e-01 3.057525455951690674e-01 -1.189369633793830872e-01 1.456229537725448608e-01 -1.175295412540435791e-01 9.893874824047088623e-02 2.021896839141845703e-01 9.176691621541976929e-02 2.371616363525390625e-01 4.163018614053726196e-02 8.899256587028503418e-02 1.678714603185653687e-01 1.571533083915710449e-01 2.098238095641136169e-02 1.139713153243064880e-01 -2.641970217227935791e-01 -4.320760816335678101e-02 -2.630800306797027588e-01 -8.447837829589843750e-02 4.993761330842971802e-02 -2.536082863807678223e-01 4.094707313925027847e-03 -1.077489256858825684e-01
7.532546669244766235e-02 -1.544287204742431641e-01 -2.405280433595180511e-02 -1.324575543403625488e-01 1.110687330365180969e-01 2.287451624870300293e-01 -1.191464662551879883e-01 -3.439007997512817383e-01 -1.346219182014465332e-01 9.348589926958084106e-02 1.259631663560867310e-01 8.965551853179931641e-03 1.086999326944351196e-01 -3.244369849562644958e-02 -3.124746493995189667e-02 7.383500784635543823e-02 2.006240785121917725e-01 1.885070204734802246e-01 6.940261274576187134e-02 4.663603901863098145e-01 3.863388299942016602e-01 -2.449890673160552979e-01 -1.485244929790496826e-01 2.236173301935195923e-01 -1.712072640657424927e-01 -1.687761023640632629e-02 -1.445156801491975784e-02 -4.674215987324714661e-02 -5.088951811194419861e-02 -2.710385322570800781e-01 -2.063003368675708771e-02 7.225730270147323608e-02
3.490777611732482910e-01 -5.959650129079818726e-02 2.431040257215499878e-02 -8.254592865705490112e-02 1.216147560626268387e-02 2.287895791232585907e-02 -2.148064076900482178e-01 -2.843613922595977783e-01 9.253053367137908936e-02 1.098339557647705078e-01 6.196174398064613342e-02 3.771664050873368979e-04 9.070114046335220337e-02 -1.810228526592254639e-01 -2.009344846010208130e-01 2.815944850444793701e-01 1.297055035829544067e-01 2.056668847799301147e-01 1.778784990310668945e-01 -4.689595475792884827e-02 9.649992734193801880e-02 -7.978611439466476440e-02 4.763947427272796631e-02 6.325453519821166992e-02 -3.242209851741790771e-01 -3.989596068859100342e-01 -2.402707040309906006e-01 -2.256722003221511841e-01 -2.423783391714096069e-02 2.922425046563148499e-02 2.546490132808685303e-01 1.543071120977401733e-02
1.510951947420835495e-02 -2.802307605743408203e-01 1.067290678620338440e-01 -1.695888936519622803e-01 -2.218418568372726440e-01 5.074122548103332520e-02 -5.202811360359191895e-01 -2.832000851631164551e-01 2.600500881671905518e-01 2.036867439746856689e-01 2.659507654607295990e-02 -8.909834921360015869e-02 6.418995093554258347e-03 5.797705799341201782e-02 -1.298414766788482666e-01 -1.132638752460479736e-02 1.759672611951828003e-01 1.618892848491668701e-01 6.746987998485565186e-02 -3.388593345880508423e-02 6.039679795503616333e-02 -3.003728948533535004e-02 4.643341898918151855e-02 -2.726787626743316650e-01 2.071934752166271210e-02 -1.242637187242507935e-01 -1.039710268378257751e-01 -6.127042230218648911e-03 -3.586871623992919922e-01 1.506659835577011108e-01 -7.679693400859832764e-02 1.111411154270172119e-01
4.043705165386199951e-01 -3.681293725967407227e-01 1.554527282714843750e-01 -1.557019446045160294e-02 -8.188010007143020630e-02 2.372547686100006104e-01 7.346482574939727783e-02 -6.591391563415527344e-02 -1.378739774227142334e-01 1.459255367517471313e-01 3.009401261806488037e-01 1.377106923609972000e-02 3.134659025818109512e-03 -2.831370532512664795e-01 -1.922294050455093384e-01 2.407343387603759766e-01 -3.901954367756843567e-02 2.989893555641174316e-01 -3.618228435516357422e-02 -4.900566302239894867e-03 -2.203171402215957642e-01 5.144052952527999878e-02 2.084250450134277344e-01 -1.412374526262283325e-01 -1.499739140272140503e-01 7.694014161825180054e-02 6.663465499877929688e-02 1.735804378986358643e-01 3.381654247641563416e-02 -1.313174217939376831e-01 -9.409026801586151123e-02 -2.516566403210163116e-02
3.784711062908172607e-01 -1.195241957902908325e-01 3.150242269039154053e-01 4.680491611361503601e-02 2.908258885145187378e-02 2.030891329050064087e-01 -7.018462568521499634e-02 -7.856481522321701050e-02 -3.251479566097259521e-01 -4.569154232740402222e-02 3.985875472426414490e-02 -1.656201183795928955e-01 2.217410355806350708e-01 -4.075148329138755798e-02 -8.226301521062850952e-02 1.359081864356994629e-01 -1.615850999951362610e-02 3.804446160793304443e-01 1.583618111908435822e-02 4.224255383014678955e-01 -2.783715724945068359e-02 6.090549379587173462e-02 8.910517394542694092e-02 -1.088413819670677185e-01 -4.746797680854797363e-02 1.820251494646072388e-01 -3.164982795715332031e-02 -8.918190002441406250e-02 1.464047469198703766e-02 -1.382283121347427368e-01 1.898782998323440552e-01 -1.651576757431030273e-01
4.040414988994598389e-01 -2.626271732151508331e-02 -7.824632525444030762e-02 2.700342610478401184e-02 6.674236804246902466e-02 7.069654017686843872e-02 -4.973616823554039001e-02 -4.421265721321105957e-01 -1.670865528285503387e-02 2.760708890855312347e-02 1.660059206187725067e-02 8.623732253909111023e-03 1.345416307449340820e-01 -2.332751899957656860e-01 -6.508588790893554688e-02 9.914091974496841431e-02 1.672628223896026611e-01 1.511209756135940552e-01 -5.954667553305625916e-02 1.620798557996749878e-01 2.969611287117004395e-01 -2.241774946451187134e-01 -7.921356707811355591e-03 1.282449578866362572e-03 3.814598172903060913e-02 -6.212933361530303955e-02 8.628533035516738892e-02 3.147301077842712402e-01 -1.443243771791458130e-01 -2.854762971401214600e-01 2.088875174522399902e-01 2.385798692703247070e-01
4.718661010265350342e-01 -2.819296121597290039e-01 2.934763953089714050e-02 -2.310915142297744751e-01 -1.377588957548141479e-01 3.200354054570198059e-02 1.298222970217466354e-02 1.111115291714668274e-01 9.474153071641921997e-02 -2.022378593683242798e-01 1.095983386039733887e-01 -2.308265417814254761e-01 1.583064645528793335e-01 -1.775447428226470947e-01 6.440225988626480103e-02 8.469402045011520386e-02 2.522894442081451416e-01 7.671383023262023926e-02 -1.303761899471282959e-01 -3.148369491100311279e-02 1.271319538354873657e-01 -2.660744078457355499e-02 1.331518292427062988e-01 2.304224967956542969e-01 -3.251293599605560303e-01 7.886735349893569946e-02 1.780181676149368286e-01 -5.871955305337905884e-02 -2.098086178302764893e-01 -1.204340383410453796e-01 -5.943405255675315857e-02 -2.089548259973526001e-01
6.492293626070022583e-02 -2.976488471031188965e-01 -1.000521630048751831e-01 -3.793870098888874054e-03 -7.450524717569351196e-02 -3.021688573062419891e-02 -2.860674858093261719e-01 -1.641279757022857666e-01 -9.946655482053756714e-02 -1.449813097715377808e-01 3.882952630519866943e-01 -1.061982437968254089e-01 7.845159620046615601e-02 -7.018561661243438721e-02 5.686266347765922546e-03 1.036435812711715698e-01 5.031865462660789490e-02 1.103382091969251633e-02 1.977386772632598877e-01 2.296741753816604614e-01 4.115644395351409912e-01 -3.319673985242843628e-02 1.209067031741142273e-01 -2.823622524738311768e-01 -2.986255288124084473e-01 1.583979874849319458e-01 1.093059554696083069e-01 3.573766350746154785e-02 -4.404793307185173035e-02 -6.348528712987899780e-02 2.300142943859100342e-01 -1.462917923927307129e-01
2.238263338804244995e-01 -3.070651888847351074e-01 4.338102787733078003e-02 -2.182574421167373657e-01 -1.304484307765960693e-01 3.937660530209541321e-02 -3.683425188064575195e-01 -2.246738523244857788e-01 1.532428245991468430e-02 1.558236628770828247e-01 -2.845171391963958740e-01 1.455367207527160645e-01 3.475193381309509277e-01 8.202645182609558105e-02 1.983682811260223389e-02 8.293318003416061401e-02 2.615720331668853760e-01 2.199256867170333862e-01 -4.784964397549629211e-02 4.474103823304176331e-02 1.334688961505889893e-01 1.158268153667449951e-01 8.488046377897262573e-02 -1.337302178144454956e-01 -1.609883904457092285e-01 1.550205200910568237e-01 -7.752870023250579834e-02 -1.396838109940290451e-02 1.097182631492614746e-01 -5.809884518384933472e-02 2.943348586559295654e-01 -6.602021306753158569e-02
2.189150303602218628e-01 -4.225510954856872559e-01 -1.515219807624816895e-01 -4.427483770996332169e-03 -2.823853492736816406e-01 1.533212959766387939e-01 -1.121006384491920471e-01 -2.614965736865997314e-01 -2.425314784049987793e-01 -2.330487128347158432e-03 9.386909008026123047e-02 2.074064165353775024e-01 2.331276386976242065e-01 -7.010363042354583740e-02 -2.259367108345031738e-01 1.051064506173133850e-01 -1.779819428920745850e-01 1.720417588949203491e-01 -8.101745694875717163e-02 1.171478256583213806e-01 1.593154221773147583e-01 -8.843930438160896301e-03 -1.599737554788589478e-01 -9.396474808454513550e-03 -2.583209872245788574e-01 -1.674215942621231079e-01 1.183651760220527649e-01 5.055154860019683838e-02 -1.504288017749786377e-01 -1.371399164199829102e-01 2.209436297416687012e-01 -7.630077190697193146e-03
2.067220360040664673e-01 -1.919293403625488281e-01 -6.968592852354049683e-02 -3.263124227523803711e-01 2.240689285099506378e-02 2.128205895423889160e-01 -3.285581171512603760e-01 -1.761498749256134033e-01 2.466016113758087158e-01 2.132748663425445557e-01 1.899518966674804688e-01 -3.343783318996429443e-01 7.044737786054611206e-02 -2.238644100725650787e-02 5.054385587573051453e-02 -1.561822146177291870e-01 -8.058232069015502930e-02 1.436198353767395020e-01 -3.111308217048645020e-01 1.253632903099060059e-01 8.025415986776351929e-02 1.300289183855056763e-01 1.664437204599380493e-01 1.157272681593894958e-01 -1.573324948549270630e-01 7.291369140148162842e-02 -7.187028229236602783e-02 4.969682544469833374e-02 -1.377661079168319702e-01 -2.699775695800781250e-01 -2.946533448994159698e-02 5.652445554733276367e-02
1.244062185287475586e-01 -1.542509943246841431e-01 3.698453903198242188e-01 -1.277608573436737061e-01 7.868190854787826538e-02 7.439256459474563599e-02 -3.355368226766586304e-02 -2.953226268291473389e-01 -8.917514234781265259e-02 8.936840295791625977e-02 -1.340324617922306061e-02 -3.671253025531768799e-01 1.437994241714477539e-01 -1.630468070507049561e-01 -3.342532087117433548e-03 -1.607812345027923584e-01 1.057932674884796143e-01 4.910278320312500000e-01 1.230688840150833130e-01 4.403371363878250122e-02 1.356037855148315430e-01 -1.043990603648126125e-03 7.835719734430313110e-02 3.203777223825454712e-02 -1.342043876647949219e-01 -1.591609865427017212e-01 2.484611570835113525e-01 1.898998916149139404e-01 1.671890020370483398e-01 -1.106444597244262695e-01 8.488384634256362915e-02 -7.218122482299804688e-03
1.614270508289337158e-01 -3.971695899963378906e-01 2.756755948066711426e-01 -3.075153939425945282e-02 2.204588986933231354e-02 2.017857283353805542e-01 -4.095398634672164917e-02 -1.389051973819732666e-01 2.795146219432353973e-02 3.610844537615776062e-02 -1.130091142840683460e-03 -2.046424448490142822e-01 8.634603023529052734e-02 1.022596508264541626e-01 1.581259220838546753e-01 6.093438342213630676e-02 5.420839879661798477e-03 3.373831212520599365e-01 -1.106764078140258789e-01 4.035617411136627197e-01 -3.740524873137474060e-02 -1.335764080286026001e-01 -1.301617920398712158e-01 -6.005374342203140259e-02 3.291820362210273743e-02 -1.514730136841535568e-02 -6.608290225267410278e-02 3.093103170394897461e-01 -3.416521474719047546e-02 -9.490727633237838745e-02 1.732222884893417358e-01 -3.408716917037963867e-01
1.869669556617736816e-01 -1.689570844173431396e-01 8.328613825142383575e-03 -3.064575791358947754e-01 -5.172656849026679993e-02 3.109005987644195557e-01 -3.452966213226318359e-01 -1.791002005338668823e-01 2.170418202877044678e-01 1.550355553627014160e-01 1.058237999677658081e-01 -3.955804705619812012e-01 -5.821040645241737366e-02 -2.669090330600738525e-01 -3.195082768797874451e-02 -5.363125354051589966e-02 1.106026992201805115e-01 3.082451783120632172e-02 -5.478609725832939148e-02 1.242404580116271973e-01 5.878419056534767151e-02 1.246097609400749207e-01 -7.251276820898056030e-02 -1.324580758810043335e-01 -2.516178786754608154e-01 6.916261464357376099e-02 -4.803852364420890808e-02 -1.426123380661010742e-01 -1.579693406820297241e-01 -2.439748048782348633e-01 -1.428396552801132202e-01 7.408906519412994385e-02
4.037285447120666504e-01 -1.005009487271308899e-01 -9.488738328218460083e-02 -1.901098638772964478e-01 -9.841112792491912842e-02 2.337602153420448303e-02 -3.135128319263458252e-01 -2.108992934226989746e-01 -1.684507429599761963e-01 1.324949264526367188e-01 2.619549445807933807e-02 1.765643209218978882e-01 -1.321490705013275146e-01 -1.349298059940338135e-01 1.982948184013366699e-01 2.179799824953079224e-01 -1.831426285207271576e-02 2.339286953210830688e-01 -1.080234814435243607e-02 8.495946414768695831e-03 4.013764113187789917e-02 -8.825026452541351318e-02 1.737756282091140747e-02 1.412919312715530396e-01 -1.286921501159667969e-01 -1.300003677606582642e-01 -8.975016325712203979e-02 4.909741282463073730e-01 7.985917851328849792e-03 -1.131835728883743286e-01 2.190760970115661621e-01 -1.038088556379079819e-02
5.034419521689414978e-02 -5.757713690400123596e-02 8.431469090282917023e-03 7.399392779916524887e-03 -1.987297832965850830e-01 2.892006933689117432e-01 -2.422135770320892334e-01 -7.826582342386245728e-02 -5.761570483446121216e-02 4.445323720574378967e-02 9.527259320020675659e-02 -8.642242848873138428e-02 1.801141947507858276e-01 1.117776259779930115e-01 -1.593873649835586548e-01 2.656269073486328125e-01 -2.766090258955955505e-02 4.633525609970092773e-01 3.499048650264739990e-01 6.901600211858749390e-02 -1.111472025513648987e-01 8.050070703029632568e-02 -1.254261285066604614e-01 -2.388686686754226685e-01 -3.394781351089477539e-01 -3.902031481266021729e-02 -7.697913795709609985e-02 -2.650243230164051056e-03 -2.623855173587799072e-01 -1.288778036832809448e-01 1.848108880221843719e-02 -2.414355799555778503e-02
4.034107327461242676e-01 -1.392076164484024048e-01 5.605657771229743958e-02 5.371952056884765625e-02 3.844334557652473450e-02 -5.765216797590255737e-02 -8.348323404788970947e-02 -2.984507679939270020e-01 2.162298262119293213e-01 1.108849570155143738e-01 -2.297576889395713806e-02 1.177858263254165649e-01 -4.249387606978416443e-02 -6.574149429798126221e-02 -1.482873409986495972e-01 1.035275086760520935e-01 3.463572561740875244e-01 3.493415117263793945e-01 1.818615347146987915e-01 -3.800765052437782288e-02 5.920568108558654785e-02 -6.423997133970260620e-02 1.982297748327255249e-01 1.232005730271339417e-01 -3.850070536136627197e-01 -2.894670069217681885e-01 -6.590229272842407227e-02 7.513843476772308350e-02 2.790985815227031708e-02 -8.270020037889480591e-02 9.603852778673171997e-02 -3.525935858488082886e-02
4.875413477420806885e-01 -1.077861860394477844e-01 5.938928201794624329e-02 1.191139034926891327e-02 2.324177622795104980e-01 1.303679645061492920e-01 -2.155197709798812866e-01 -2.575635910034179688e-01 3.747682273387908936e-02 -8.581790328025817871e-02 2.053756639361381531e-02 1.729940325021743774e-01 1.051670834422111511e-01 -3.043126463890075684e-01 9.360546618700027466e-02 -1.352556794881820679e-01 1.031941622495651245e-01 3.151624202728271484e-01 -1.046879068017005920e-01 1.734422892332077026e-01 3.163435459136962891e-01 -4.415851086378097534e-02 -1.576107293367385864e-01 1.240700781345367432e-01 1.897979900240898132e-02 -7.466769218444824219e-02 9.272045642137527466e-02 1.637595593929290771e-01 -2.172308564186096191e-01 -3.376811742782592773e-02 5.821283161640167236e-02 8.384903520345687866e-02
1.912961751222610474e-01 -1.373411417007446289e-01 -1.750973016023635864e-01 9.510766249150037766e-04 1.227046828716993332e-02 2.198136895895004272e-01 -8.737558871507644653e-02 -2.519508004188537598e-01 9.422497451305389404e-02 -3.511235862970352173e-02 3.264231979846954346e-01 -2.210002392530441284e-01 1.160320639610290527e-01 -9.990002214908599854e-02 1.910640746355056763e-01 1.301504373550415039e-01 1.793236583471298218e-01 2.357089668512344360e-01 2.942406944930553436e-02 2.467255145311355591e-01 3.133248984813690186e-01 -2.260268628597259521e-01 -2.677461206912994385e-01 -7.374025136232376099e-02 -1.931055188179016113e-01 -6.473340094089508057e-02 -1.963547766208648682e-01 1.877761632204055786e-01 -1.567979305982589722e-01 -1.253630518913269043e-01 1.418772041797637939e-01 -1.847513206303119659e-02
3.610664308071136475e-01 6.025909259915351868e-02 7.154559344053268433e-02 -6.036657467484474182e-02 -8.205458521842956543e-02 5.273942649364471436e-02 2.530273748561739922e-03 -1.946422308683395386e-01 6.585776060819625854e-02 1.593280732631683350e-01 1.116508319973945618e-01 -3.821930440608412027e-04 8.745965361595153809e-02 -3.222865164279937744e-01 9.295361489057540894e-02 -1.044473722577095032e-01 1.816210001707077026e-01 3.865182995796203613e-01 1.785655617713928223e-01 1.284454762935638428e-01 2.398269623517990112e-01 -2.667258977890014648e-01 -6.170310080051422119e-02 8.038379997014999390e-02 -5.264589190483093262e-02 -8.113189041614532471e-02 1.639832705259323120e-01 3.790392875671386719e-01 -5.985433235764503479e-02 -2.113720029592514038e-01 1.858545392751693726e-01 6.451068073511123657e-02
6.012752652168273926e-02 -6.037604808807373047e-02 3.739584088325500488e-01 -1.059225276112556458e-01 7.584334909915924072e-02 4.042159393429756165e-02 -9.050436317920684814e-02 -2.650974690914154053e-01 9.376246482133865356e-02 1.159046366810798645e-01 1.250540018081665039e-01 -4.031429588794708252e-01 6.140479817986488342e-02 -1.564793586730957031e-01 -5.440284684300422668e-02 1.508332788944244385e-01 1.797669529914855957e-01 4.350995719432830811e-01 8.848423510789871216e-02 1.957015544176101685e-01 1.908046603202819824e-01 -1.931488960981369019e-01 6.202069297432899475e-02 -1.618851274251937866e-01 1.694652885198593140e-01 -4.523266106843948364e-02 2.379083186388015747e-01 5.558610707521438599e-02 -6.257162243127822876e-02 -1.818591356277465820e-01 1.001126226037740707e-02 4.900202900171279907e-02
3.922181427478790283e-01 -2.924847304821014404e-01 -9.388884529471397400e-03 -2.915334701538085938e-01 2.371057868003845215e-02 -1.903185248374938965e-01 -4.085883870720863342e-02 -1.421302706003189087e-01 1.507181823253631592e-01 -1.023820042610168457e-01 1.741589754819869995e-01 -1.310222446918487549e-01 2.223862409591674805e-01 7.086777687072753906e-02 -3.412256538867950439e-01 4.722748696804046631e-02 3.376007825136184692e-02 1.666640304028987885e-02 1.630419790744781494e-01 -7.048271596431732178e-02 2.913024127483367920e-01 1.149842590093612671e-01 2.668423652648925781e-01 9.072566032409667969e-02 -3.114375472068786621e-01 1.692028045654296875e-01 -2.801623195409774780e-02 -1.159744895994663239e-02 -2.402430400252342224e-02 -9.190780669450759888e-02 7.776510715484619141e-02 -1.046325117349624634e-01
2.338742613792419434e-01 -1.622991859912872314e-01 6.635043770074844360e-02 -2.318688631057739258e-01 1.378101296722888947e-02 2.799563109874725342e-01 -3.497630357742309570e-01 -2.845699191093444824e-01 1.941130906343460083e-01 1.767523884773254395e-01 2.895625308156013489e-02 -3.036106526851654053e-01 -9.552565962076187134e-02 4.873519763350486755e-02 -1.535563766956329346e-01 -4.460716620087623596e-02 5.299229919910430908e-02 3.172309324145317078e-02 -2.627495527267456055e-01 1.792690902948379517e-01 7.623693346977233887e-02 1.469113230705261230e-01 -2.961952611804008484e-02 2.663366496562957764e-02 -3.203508555889129639e-01 -8.528994396328926086e-03 1.835601590573787689e-02 -1.299720555543899536e-01 -1.544968336820602417e-01 -3.012613952159881592e-01 -1.054555177688598633e-01 -1.615799590945243835e-02
1.962381899356842041e-01 -2.988739907741546631e-01 3.378696143627166748e-01 -1.146547198295593262e-01 4.936919733881950378e-02 -7.000928372144699097e-02 -2.323395013809204102e-01 -2.547158002853393555e-01 -7.484371215105056763e-02 -2.409885637462139130e-02 1.024861931800842285e-01 -1.788721382617950439e-01 2.442066818475723267e-01 -6.178544089198112488e-02 -5.139968357980251312e-03 -1.586509495973587036e-01 2.523755133152008057e-01 3.714076280593872070e-01 8.682785183191299438e-02 -7.508520781993865967e-02 2.927756905555725098e-01 -9.767169505357742310e-02 8.924026042222976685e-02 -6.391199678182601929e-02 5.501220002770423889e-02 -5.585170537233352661e-02 7.371001690626144409e-02 2.092820256948471069e-01 7.460567355155944824e-02 -2.254522293806076050e-01 2.175485193729400635e-01 1.054513826966285706e-02
2.206038832664489746e-01 -5.439664125442504883e-01 1.524040699005126953e-01 -2.350025251507759094e-02 -1.700792163610458374e-01 -7.418045401573181152e-02 -3.085131570696830750e-02 -1.229494437575340271e-01 2.477119676768779755e-02 8.862321823835372925e-02 3.631388247013092041e-01 -1.044146046042442322e-01 1.254876852035522461e-01 -1.866929829120635986e-01 1.215811744332313538e-01 1.989345699548721313e-01 -4.616190120577812195e-02 1.634289175271987915e-01 -1.825857907533645630e-02 2.093721181154251099e-01 1.503900885581970215e-01 -2.395672053098678589e-01 1.813251972198486328e-01 -1.240629926323890686e-01 -9.924048185348510742e-02 -6.111137941479682922e-02 1.848167181015014648e-01 5.272324383258819580e-02 -3.828058764338493347e-02 3.799538686871528625e-02 5.371144041419029236e-02 -2.595277726650238037e-01
2.391588091850280762e-01 -2.968388199806213379e-01 2.450193511322140694e-03 4.356987029314041138e-02 -1.671622693538665771e-01 1.632333360612392426e-02 -1.757103800773620605e-01 -3.264452219009399414e-01 2.452619373798370361e-02 1.110722348093986511e-01 2.577315643429756165e-02 2.148994207382202148e-01 1.215330511331558228e-01 5.187487229704856873e-02 -3.581813871860504150e-01 1.747730225324630737e-01 1.217973977327346802e-01 3.350798189640045166e-01 1.127109527587890625e-01 2.070429921150207520e-01 -1.102646961808204651e-01 1.664960198104381561e-02 2.299637645483016968e-01 -1.073433160781860352e-01 -2.192814350128173828e-01 -1.611825376749038696e-01 -8.700730651617050171e-02 6.727529317140579224e-02 5.054321512579917908e-02 -9.731553494930267334e-02 2.933836281299591064e-01 -8.523681759834289551e-02
2.787545621395111084e-01 -2.395206689834594727e-01 1.225685626268386841e-01 -1.768419519066810608e-02 -2.168472409248352051e-01 1.035197824239730835e-01 -1.122865229845046997e-01 -8.955089002847671509e-02 -1.424792557954788208e-01 2.452059239149093628e-01 1.637889891862869263e-01 -3.538136780261993408e-01 2.575940489768981934e-01 -1.667153239250183105e-01 2.200838923454284668e-01 2.087379060685634613e-02 4.623168613761663437e-03 1.862437650561332703e-02 -2.725735604763031006e-01 2.901135981082916260e-01 -3.302010893821716309e-02 -1.023619845509529114e-01 -3.883211314678192139e-02 -1.143030002713203430e-01 -7.103709876537322998e-02 1.747533529996871948e-01 -3.533688187599182129e-02 2.120492048561573029e-02 -3.329916894435882568e-01 -2.177409827709197998e-01 9.074133634567260742e-02 -8.355139195919036865e-02
2.293914854526519775e-01 -9.948989748954772949e-02 1.209161579608917236e-01 -1.011059246957302094e-02 8.673157542943954468e-02 5.020318925380706787e-02 -1.890849173069000244e-01 -1.008200868964195251e-01 -5.411461740732192993e-02 2.838302254676818848e-01 4.309766739606857300e-02 -3.335469365119934082e-01 3.166566193103790283e-01 -2.746717035770416260e-01 3.769707679748535156e-02 1.890120655298233032e-01 -1.281138807535171509e-01 2.322144359350204468e-01 -1.036106497049331665e-01 2.655101716518402100e-01 8.000151067972183228e-02 -1.269301027059555054e-01 -9.079437702894210815e-02 1.756104826927185059e-01 -6.287518888711929321e-02 2.342326343059539795e-01 7.766322791576385498e-02 4.986643418669700623e-02 -3.722938001155853271e-01 -3.518819063901901245e-02 1.916853934526443481e-01 -1.593643240630626678e-02
1.641883254051208496e-01 -3.866698965430259705e-02 -2.015311419963836670e-01 -4.870125949382781982e-01 -2.297322452068328857e-01 -2.988809719681739807e-02 4.784793406724929810e-02 -1.026876345276832581e-01 3.069989942014217377e-02 1.246850192546844482e-01 4.303449988365173340e-01 -7.659319043159484863e-02 9.900470264256000519e-03 -3.087343275547027588e-01 -5.765371024608612061e-02 1.380890309810638428e-01 -1.339469198137521744e-02 3.375308513641357422e-01 -4.153139889240264893e-02 -1.398165058344602585e-02 -5.981673672795295715e-02 -1.170028466731309891e-02 -3.524625301361083984e-02 1.180322840809822083e-01 -1.170555204153060913e-01 -1.120906323194503784e-01 1.755851209163665771e-01 -7.313696295022964478e-02 -2.713590562343597412e-01 -8.189649134874343872e-02 -4.797606170177459717e-02 -1.479227691888809204e-01
4.103740453720092773e-01 -3.171175420284271240e-01 -1.696603596210479736e-01 -1.092537865042686462e-01 -1.450359523296356201e-01 1.123178899288177490e-01 -5.651186406612396240e-02 -3.745992183685302734e-01 9.170106053352355957e-02 1.825778186321258545e-01 -6.026570498943328857e-02 4.354742541909217834e-02 1.190139204263687134e-01 -1.980187371373176575e-03 -2.571270167827606201e-01 -4.011213779449462891e-02 -4.100678116083145142e-02 2.664561867713928223e-01 1.352998763322830200e-01 7.231713831424713135e-02 -1.333718895912170410e-01 -5.071767047047615051e-02 1.190093383193016052e-01 -3.393600881099700928e-01 -3.253867030143737793e-01 -5.975128710269927979e-02 -6.930632144212722778e-02 -5.198449268937110901e-02 3.445701301097869873e-02 -6.606450770050287247e-03 1.246423050761222839e-01 6.596792489290237427e-02
3.318843543529510498e-01 2.524911984801292419e-02 1.895834952592849731e-01 1.013277620077133179e-01 1.112195774912834167e-01 1.520614027976989746e-01 -1.522009670734405518e-01 -3.948256969451904297e-01 7.566559314727783203e-02 3.936079330742359161e-03 1.507353186607360840e-01 -9.554908424615859985e-02 6.453107297420501709e-02 -1.844845414161682129e-01 1.872634738683700562e-01 1.430826336145401001e-01 5.070677027106285095e-02 3.407239615917205811e-01 1.211148202419281006e-01 2.444584965705871582e-01 2.322297096252441406e-01 -1.150856092572212219e-01 -1.721120029687881470e-01 2.433613175526261330e-03 -1.446812748908996582e-01 -1.322479397058486938e-01 1.126335095614194870e-02 3.054950833320617676e-01 -1.815170496702194214e-01 -6.352836638689041138e-02 9.953611344099044800e-02 1.687187552452087402e-01
3.487738966941833496e-01 -7.732189446687698364e-02 1.037953048944473267e-01 -7.077388465404510498e-02 -7.008073478937149048e-02 7.245785742998123169e-02 -4.904310032725334167e-02 -6.667240709066390991e-02 -1.225599423050880432e-01 3.279369175434112549e-01 -3.624553978443145752e-02 -4.183081090450286865e-01 2.362338155508041382e-01 -1.300504058599472046e-01 -1.327261980623006821e-02 1.554802507162094116e-01 -9.037540107965469360e-02 9.259660728275775909e-03 -1.363353133201599121e-01 2.552515268325805664e-01 4.380470886826515198e-02 -1.414128094911575317e-01 1.320914016105234623e-03 -9.255549311637878418e-02 -7.315688580274581909e-02 7.312290370464324951e-02 -1.413691937923431396e-01 1.259016096591949463e-01 -4.922602176666259766e-01 -4.118357598781585693e-02 1.631549894809722900e-01 -6.328527629375457764e-02
1.516154408454895020e-01 -1.336168646812438965e-01 -1.211799755692481995e-01 -2.202391177415847778e-01 -2.946552447974681854e-02 3.781110346317291260e-01 2.561335638165473938e-02 -2.983425259590148926e-01 1.806316077709197998e-01 7.127589732408523560e-02 1.436034888029098511e-01 -2.889728248119354248e-01 1.249688118696212769e-01 -1.592641323804855347e-01 -5.827256664633750916e-02 7.427370175719261169e-03 9.225593507289886475e-02 1.118815913796424866e-01 -1.247122958302497864e-01 1.423285007476806641e-01 1.301707476377487183e-01 4.272665083408355713e-02 -1.157370433211326599e-01 2.916869148612022400e-02 -3.875045478343963623e-01 -1.019102409482002258e-01 -2.719479501247406006e-01 -2.357420921325683594e-01 -2.278317697346210480e-02 -2.603899240493774414e-01 -7.404650747776031494e-02 1.498837620019912720e-01
6.607718765735626221e-02 -6.191438809037208557e-02 2.433755248785018921e-01 8.774478733539581299e-02 -2.148140966892242432e-01 -2.731651663780212402e-01 -9.554289281368255615e-02 -1.768620163202285767e-01 1.605627834796905518e-01 3.000217974185943604e-01 7.706861943006515503e-02 -2.044502794742584229e-01 1.255860924720764160e-01 3.956058993935585022e-02 -1.336639970541000366e-01 3.347879741340875626e-03 8.932578563690185547e-02 3.915639221668243408e-01 5.654692649841308594e-02 1.346792727708816528e-01 3.865911159664392471e-03 1.629255264997482300e-01 1.339194625616073608e-01 3.631733953952789307e-01 -2.725105285644531250e-01 -5.863977968692779541e-02 5.470468197017908096e-03 -4.578343406319618225e-02 -1.600210666656494141e-01 3.148240745067596436e-01 1.407359167933464050e-02 -3.431334346532821655e-02
4.275784194469451904e-01 -6.800600141286849976e-02 -6.046113744378089905e-02 -2.884220182895660400e-01 -8.597785234451293945e-02 1.081244274973869324e-01 -3.472496271133422852e-01 -3.682602941989898682e-01 1.999832987785339355e-01 1.235134080052375793e-01 1.613261401653289795e-01 -1.503873914480209351e-01 1.415219306945800781e-01 1.947541087865829468e-01 -1.050871461629867554e-01 -3.171860799193382263e-02 -1.180314272642135620e-02 1.476612985134124756e-01 -3.553412109613418579e-02 1.133299097418785095e-01 4.151984117925167084e-03 2.092911861836910248e-02 -1.121609285473823547e-02 -2.735977172851562500e-01 -1.432604789733886719e-01 -1.641890406608581543e-01 -1.051559746265411377e-01 7.807171344757080078e-02 -8.292698115110397339e-02 1.573465019464492798e-02 -2.932557761669158936e-01 8.535540848970413208e-02
3.371227979660034180e-01 -2.650490701198577881e-01 2.133903503417968750e-01 2.443674802780151367e-01 -1.774540394544601440e-01 -3.212066739797592163e-02 -9.632773697376251221e-02 -5.122678726911544800e-02 -4.477733373641967773e-02 3.210211694240570068e-01 1.511062830686569214e-01 2.405937202274799347e-02 6.844083219766616821e-02 -3.943006321787834167e-02 -8.177045732736587524e-02 1.149215828627347946e-02 -1.866451799869537354e-01 4.460583329200744629e-01 7.078069448471069336e-02 2.561188638210296631e-01 1.175930649042129517e-01 -9.263706207275390625e-02 1.212238986045122147e-02 -3.285667300224304199e-02 -1.046213880181312561e-01 -2.493144758045673370e-02 2.486865967512130737e-01 1.768765449523925781e-01 -1.179874911904335022e-01 -1.266562193632125854e-01 2.051054835319519043e-01 -1.418320238590240479e-01
2.527228593826293945e-01 -4.704551398754119873e-02 -2.125797420740127563e-02 -3.534360527992248535e-01 -1.978126317262649536e-01 1.817631274461746216e-01 -4.796839356422424316e-01 -3.723665475845336914e-01 -6.553757470101118088e-03 -1.338395029306411743e-01 -1.010119020938873291e-01 -3.682039678096771240e-01 6.637621670961380005e-02 -3.296639025211334229e-02 8.682502806186676025e-02 9.372875094413757324e-02 1.503766179084777832e-01 7.602512091398239136e-02 -1.709446161985397339e-01 8.664502762258052826e-03 6.215245276689529419e-02 2.192472480237483978e-02 -7.478658854961395264e-02 -2.471635639667510986e-01 5.872481316328048706e-02 4.293370060622692108e-03 -5.639931932091712952e-02 2.063467949628829956e-01 -3.539446741342544556e-02 -5.218692868947982788e-02 1.175547670572996140e-02 -4.488332197070121765e-03
2.437234222888946533e-01 -3.008126914501190186e-01 -1.401650756597518921e-01 -1.005032435059547424e-01 -1.949583645910024643e-03 9.080506116151809692e-02 -1.110499501228332520e-01 -4.536399543285369873e-01 1.473174840211868286e-01 2.738556265830993652e-01 -2.059778422117233276e-01 6.322517991065979004e-02 1.475635766983032227e-01 -5.703718587756156921e-02 -1.796801090240478516e-01 2.395541518926620483e-01 2.792524695396423340e-01 3.140508234500885010e-01 -6.926172412931919098e-03 2.627154067158699036e-02 1.026350483298301697e-01 7.666309922933578491e-02 2.865077741444110870e-02 -5.700127035379409790e-02 -1.567779928445816040e-01 -1.781145483255386353e-01 -1.188986822962760925e-01 -7.633482664823532104e-02 -3.107724338769912720e-02 2.012250199913978577e-02 2.347113639116287231e-01 7.491645216941833496e-02
2.399910986423492432e-01 -2.077746689319610596e-01 -1.292893383651971817e-02 -1.026821136474609375e-01 -2.338553518056869507e-01 9.003428369760513306e-02 -2.382524013519287109e-01 -2.264093607664108276e-02 2.141055464744567871e-01 -1.272978484630584717e-01 7.295332103967666626e-02 -2.105916738510131836e-01 -1.539277732372283936e-01 -3.597262501716613770e-01 2.678748369216918945e-01 2.526914179325103760e-01 -1.647303551435470581e-01 3.474714756011962891e-01 6.555677950382232666e-02 1.461842060089111328e-01 2.013088949024677277e-02 -1.121830102056264877e-02 -7.823308557271957397e-02 1.243305876851081848e-01 -2.299761772155761719e-01 -2.167268246412277222e-01 -3.422990906983613968e-03 2.670890418812632561e-03 -6.308156251907348633e-02 -1.619507372379302979e-01 1.887176781892776489e-01 -8.172346651554107666e-02
2.629747390747070312e-01 -8.549721911549568176e-03 -6.571348756551742554e-02 -2.445866465568542480e-01 -2.081809192895889282e-01 1.568064987659454346e-01 -7.583583146333694458e-02 -2.924250066280364990e-01 2.312559038400650024e-01 2.199443615972995758e-02 -1.424357574433088303e-02 -1.459815502166748047e-01 2.814705669879913330e-01 -2.201228737831115723e-01 -1.134822890162467957e-01 2.729485630989074707e-01 3.494332358241081238e-02 1.543633192777633667e-01 -6.643472239375114441e-03 8.189846575260162354e-02 2.102480679750442505e-01 2.974717020988464355e-01 1.272284239530563354e-01 2.305839769542217255e-02 -1.670034080743789673e-01 -2.102536708116531372e-01 -2.816588878631591797e-01 2.906572818756103516e-02 -5.905947834253311157e-02 -1.418807953596115112e-01 -6.906615197658538818e-02 2.345830649137496948e-01
1.531485915184020996e-01 -3.589550554752349854e-01 1.673448085784912109e-01 -1.767777055501937866e-01 -2.648847699165344238e-01 1.373756825923919678e-01 -1.728785037994384766e-01 -7.144391536712646484e-02 1.813624948263168335e-01 -1.371649950742721558e-01 3.415259122848510742e-01 -5.383767187595367432e-02 -3.203744301572442055e-03 -1.964763700962066650e-01 2.600701525807380676e-02 2.293572723865509033e-01 1.885369122028350830e-01 3.106741234660148621e-02 -2.175763249397277832e-01 6.853317469358444214e-02 3.205784857273101807e-01 -3.307680785655975342e-02 5.404317378997802734e-02 -5.957267433404922485e-02 -1.720765233039855957e-01 8.763901144266128540e-02 1.094884704798460007e-02 -9.680987894535064697e-02 -5.962515249848365784e-02 1.885378360748291016e-01 8.326666057109832764e-02 -3.310223817825317383e-01
3.078539967536926270e-01 -1.037004813551902771e-01 9.611833840608596802e-02 -2.643024623394012451e-01 -3.211973011493682861e-01 2.761890925467014313e-02 -1.283522695302963257e-01 -3.743007779121398926e-02 8.236470073461532593e-02 -1.595828682184219360e-02 -1.307341009378433228e-01 -1.632824987173080444e-01 3.239444494247436523e-01 -2.753724753856658936e-01 -2.759984321892261505e-02 2.805118262767791748e-02 1.164710447192192078e-01 9.470293670892715454e-02 9.105133265256881714e-02 -1.072773057967424393e-02 1.579486429691314697e-01 1.834548264741897583e-01 3.184776008129119873e-01 -1.297655105590820312e-01 -2.846614718437194824e-01 -1.947639733552932739e-01 -2.011054754257202148e-01 2.261565625667572021e-01 1.427833884954452515e-01 1.726978085935115814e-02 -8.191144466400146484e-02 -1.212506592273712158e-01
8.186893910169601440e-02 -1.717253178358078003e-01 -6.977880746126174927e-02 5.746437236666679382e-02 -1.967657506465911865e-01 -1.795936971902847290e-01 -6.744664907455444336e-02 -4.151265323162078857e-01 -1.356914639472961426e-01 1.859239488840103149e-01 2.885632961988449097e-02 -8.087947964668273926e-02 -1.374012827873229980e-01 -7.336949557065963745e-02 -2.121418863534927368e-01 2.260124078020453453e-03 1.023216843605041504e-01 1.404272764921188354e-01 -2.285533696413040161e-01 9.767993539571762085e-02 1.231978461146354675e-01 8.969385176897048950e-02 2.677039504051208496e-01 1.543491631746292114e-01 -4.289155900478363037e-01 -2.736041843891143799e-01 1.317069083452224731e-01 1.731041520833969116e-01 -2.289790660142898560e-01 8.248464763164520264e-02 1.685283705592155457e-02 4.270055145025253296e-02
3.436382412910461426e-01 1.186356227844953537e-02 1.296030730009078979e-01 2.835924923419952393e-01 7.785632461309432983e-02 -3.020156919956207275e-02 -2.080092579126358032e-01 -1.470908373594284058e-01 -1.018580198287963867e-01 1.375263780355453491e-01 1.880423426628112793e-01 8.134068921208381653e-03 2.622812390327453613e-01 -2.477426230907440186e-01 7.630196958780288696e-02 -1.106026098132133484e-01 2.148315161466598511e-01 3.127560019493103027e-01 8.777102082967758179e-02 7.257647812366485596e-02 2.116970717906951904e-01 -2.257521748542785645e-01 -1.810063868761062622e-01 -1.764914579689502716e-02 -2.496619671583175659e-01 -2.331707328557968140e-01 3.856839984655380249e-02 2.237873822450637817e-01 -1.595531105995178223e-01 1.420533508062362671e-01 -5.771277006715536118e-03 -1.857240335084497929e-03
3.120900988578796387e-01 -6.892915815114974976e-02 1.478176862001419067e-01 -1.136201396584510803e-01 -4.826421290636062622e-02 1.040006801486015320e-01 -4.574042558670043945e-01 -2.297957390546798706e-01 1.367902606725692749e-01 2.684967517852783203e-01 -3.130728378891944885e-02 -4.271636009216308594e-01 6.713486462831497192e-02 3.169742226600646973e-02 1.276533007621765137e-01 -7.529754191637039185e-02 1.890687346458435059e-01 1.376913636922836304e-01 -3.637836501002311707e-02 -1.168523728847503662e-02 8.647361397743225098e-02 -2.386963181197643280e-02 1.233915090560913086e-01 -2.344889193773269653e-01 -4.370805248618125916e-02 1.765562221407890320e-02 -8.941299282014369965e-03 3.103665709495544434e-01 -7.915194146335124969e-03 -1.886326521635055542e-01 5.035571753978729248e-02 1.222990900278091431e-01
1.084863170981407166e-01 -1.469389796257019043e-01 -8.326214738190174103e-03 -3.816552758216857910e-01 -2.582898736000061035e-02 1.974416971206665039e-01 -3.758280575275421143e-01 -1.841933131217956543e-01 1.251515597105026245e-01 3.821932077407836914e-01 9.618911892175674438e-02 -3.901474773883819580e-01 1.389781236648559570e-01 1.863538920879364014e-01 -9.398831427097320557e-02 -1.321503818035125732e-01 6.346423178911209106e-02 2.258850783109664917e-01 -5.244448408484458923e-02 7.425005733966827393e-02 2.004360035061836243e-02 5.460452660918235779e-02 -2.868677861988544464e-02 -1.858774572610855103e-01 -2.253560721874237061e-01 -4.226031154394149780e-02 -3.429443761706352234e-02 1.014207154512405396e-01 -6.557241827249526978e-02 -1.429894715547561646e-01 -1.080520749092102051e-01 -4.058919847011566162e-03
3.544017076492309570e-01 -3.601324856281280518e-01 -9.403277188539505005e-02 -5.170452222228050232e-02 -4.139463976025581360e-02 1.085811704397201538e-01 -1.051066219806671143e-01 -3.142645955085754395e-01 1.246756985783576965e-01 2.102911025285720825e-01 -1.513132601976394653e-01 8.913419395685195923e-02 1.153520420193672180e-01 -1.351637244224548340e-01 -1.195379197597503662e-01 3.639924228191375732e-01 2.133343517780303955e-01 3.619045615196228027e-01 8.285475522279739380e-02 3.573751542717218399e-03 7.222444564104080200e-02 6.885912269353866577e-02 1.805306971073150635e-02 -1.925809532403945923e-01 -1.685688346624374390e-01 -1.404127478599548340e-01 -2.451100759208202362e-02 6.846170872449874878e-02 1.669091731309890747e-01 2.812530845403671265e-02 1.293779462575912476e-01 -1.066332608461380005e-01
2.344790399074554443e-01 -3.308518230915069580e-01 1.418206561356782913e-02 -2.548276484012603760e-01 -2.312816232442855835e-01 3.120083808898925781e-01 -3.193702399730682373e-01 -2.132796347141265869e-01 3.071899845963343978e-05 2.028256505727767944e-01 -5.227050557732582092e-02 2.164525091648101807e-01 1.596319377422332764e-01 -2.046056687831878662e-01 -2.022256329655647278e-02 2.021055202931165695e-03 1.622747443616390228e-02 3.125238418579101562e-01 1.091175805777311325e-02 2.105891257524490356e-01 -4.627932235598564148e-02 7.659974694252014160e-02 1.198541820049285889e-01 -1.561809480190277100e-01 -2.010807842016220093e-01 6.839995831251144409e-02 1.957845687866210938e-02 -6.903166882693767548e-03 6.568140536546707153e-02 -7.442337274551391602e-02 4.076625406742095947e-02 2.595872581005096436e-01
1.602227836847305298e-01 -2.569367289543151855e-01 -1.736033260822296143e-01 -1.619942933320999146e-01 -1.340763270854949951e-02 -2.149568870663642883e-02 -5.025807023048400879e-02 -4.666905999183654785e-01 1.318234205245971680e-01 2.173179239034652710e-01 -2.727626860141754150e-01 1.028547622263431549e-02 1.561380326747894287e-01 -6.452094763517379761e-02 -1.574217975139617920e-01 2.479249835014343262e-01 2.385333180427551270e-01 3.877366483211517334e-01 1.897344365715980530e-02 6.917606294155120850e-02 -1.479578949511051178e-02 4.109790548682212830e-02 4.680895805358886719e-02 -6.702113151550292969e-02 -1.150885149836540222e-01 -2.350193560123443604e-01 2.765462547540664673e-02 -2.510516671463847160e-03 -1.356428712606430054e-01 1.368472129106521606e-01 2.140467464923858643e-01 6.242690980434417725e-02
3.424548506736755371e-01 -2.349726855754852295e-01 -1.504373103380203247e-01 -2.691149525344371796e-02 1.149177551269531250e-01 2.469553947448730469e-01 -2.944075688719749451e-02 -2.575899660587310791e-01 1.519497334957122803e-01 2.137737534940242767e-02 3.328194618225097656e-01 -7.163929939270019531e-02 2.841362357139587402e-01 3.530425131320953369e-01 1.048682928085327148e-01 -6.950121372938156128e-02 7.569162547588348389e-02 2.615576088428497314e-01 1.068116948008537292e-01 1.656198501586914062e-01 1.450068354606628418e-01 -6.150068715214729309e-03 -1.386096924543380737e-01 -1.100331023335456848e-01 -1.028456687927246094e-01 -2.462760210037231445e-01 -2.760452590882778168e-02 9.773503243923187256e-02 -1.983420550823211670e-01 -4.621070623397827148e-02 7.214815169572830200e-02 -9.224384278059005737e-02
4.260786473751068115e-01 -2.406670153141021729e-01 -6.523291021585464478e-02 -1.056717485189437866e-01 -2.067863643169403076e-01 -2.665235474705696106e-02 -6.940131634473800659e-02 -2.328515201807022095e-01 1.127223819494247437e-01 1.524415463209152222e-01 -8.390013873577117920e-02 1.928308755159378052e-01 1.959924399852752686e-01 -2.120484225451946259e-02 -1.444666534662246704e-01 5.234190449118614197e-02 5.484083294868469238e-02 3.891490101814270020e-01 2.089839577674865723e-01 1.848942041397094727e-01 -2.833433635532855988e-02 -1.532906740903854370e-01 1.384559720754623413e-01 -2.589251697063446045e-01 -2.448014467954635620e-01 -1.538153886795043945e-01 5.027272552251815796e-02 9.065119922161102295e-02 6.422007456421852112e-03 -1.271817386150360107e-01 2.152037024497985840e-01 -1.695999689400196075e-02
4.069636762142181396e-01 -2.703872919082641602e-01 -1.544494628906250000e-01 -3.400602564215660095e-02 -7.739167660474777222e-02 -1.326316446065902710e-01 -2.636626362800598145e-02 -3.101966977119445801e-01 1.100493445992469788e-01 1.408601850271224976e-01 -6.312488019466400146e-02 1.055097207427024841e-01 1.011803597211837769e-01 -2.772726491093635559e-02 -3.156746029853820801e-01 6.332862377166748047e-02 -2.629293128848075867e-02 3.175759911537170410e-01 2.273254692554473877e-01 2.504346370697021484e-01 -9.930147230625152588e-02 -1.190421432256698608e-01 -5.073552578687667847e-02 -1.627426147460937500e-01 -3.471090197563171387e-01 -8.628553152084350586e-02 -1.249085217714309692e-01 8.605746924877166748e-02 8.554920554161071777e-02 1.219051517546176910e-02 1.612463444471359253e-01 -2.426747605204582214e-02
4.369719922542572021e-01 -3.203528523445129395e-01 -6.293072551488876343e-02 -2.068300694227218628e-01 -1.301881372928619385e-01 8.138940483331680298e-02 -1.017720326781272888e-01 -8.000487089157104492e-02 -1.453961431980133057e-01 2.472481429576873779e-01 -1.201582103967666626e-01 3.974724188446998596e-02 1.575524955987930298e-01 -1.867597401142120361e-01 -2.071240544319152832e-01 -1.937370151281356812e-01 2.806362509727478027e-01 1.671809852123260498e-01 3.572324663400650024e-02 1.410663723945617676e-01 1.376244276762008667e-01 1.379906982183456421e-01 -1.038607209920883179e-02 9.108272194862365723e-02 -1.588263362646102905e-01 -1.672404706478118896e-01 -5.887934938073158264e-02 -1.871351748704910278e-01 2.504212558269500732e-01 -4.650317877531051636e-02 -1.151240244507789612e-01 -1.919809430837631226e-01
4.130513966083526611e-01 1.900969296693801880e-01 -7.862364500761032104e-02 3.823034465312957764e-02 -6.378968805074691772e-02 5.300933122634887695e-02 -2.131716907024383545e-01 -2.424691319465637207e-01 -1.358781605958938599e-01 4.902330413460731506e-02 2.001363933086395264e-01 7.729798089712858200e-03 -2.659936249256134033e-02 -6.828796118497848511e-02 -3.795778006315231323e-02 1.393296420574188232e-01 1.000657603144645691e-01 3.606092035770416260e-01 -9.302675724029541016e-02 1.940901726484298706e-01 1.114793494343757629e-01 -1.105794161558151245e-01 -2.350515574216842651e-01 1.343785822391510010e-01 -2.527152299880981445e-01 1.844763308763504028e-01 4.107310087420046329e-04 3.339282274246215820e-01 -2.083683572709560394e-02 4.308493435382843018e-02 2.051118761301040649e-01 -2.217780053615570068e-01
3.002190291881561279e-01 -2.045759260654449463e-01 1.703822910785675049e-01 -3.178168237209320068e-01 -1.539295017719268799e-01 2.439180165529251099e-01 -4.670126736164093018e-01 -3.318248391151428223e-01 1.194465234875679016e-01 -6.377606093883514404e-02 -2.311153560876846313e-01 1.292673498392105103e-01 1.191630065441131592e-01 -1.088353097438812256e-01 -1.865336596965789795e-01 1.013569533824920654e-01 5.990860238671302795e-02 2.792992256581783295e-02 -1.553252525627613068e-02 -2.752246521413326263e-02 2.309842407703399658e-02 -7.640814781188964844e-02 9.812922030687332153e-02 3.965915367007255554e-02 -2.968232631683349609e-01 -7.199466228485107422e-02 4.395751282572746277e-03 -1.359628438949584961e-01 4.109581932425498962e-02 -1.087134182453155518e-01 -2.000785060226917267e-02 -1.355228722095489502e-01
2.177173495292663574e-01 -2.082902491092681885e-01 -3.657886013388633728e-02 -2.821050882339477539e-01 -1.549121141433715820e-01 1.010150238871574402e-01 -4.037525057792663574e-01 -1.868668794631958008e-01 9.520048648118972778e-02 3.801319599151611328e-01 1.908273547887802124e-01 -4.049290418624877930e-01 1.307580918073654175e-01 8.565055578947067261e-02 -4.226605966687202454e-02 -1.655790209770202637e-01 5.882355570793151855e-02 1.808107346296310425e-01 -1.301118284463882446e-01 -2.965635247528553009e-02 -2.645163238048553467e-02 -6.866471469402313232e-02 -5.047142505645751953e-02 -1.298386454582214355e-01 -1.876424998044967651e-01 -8.398163318634033203e-02 1.819561980664730072e-02 1.698359251022338867e-01 -1.737491227686405182e-02 -7.446867227554321289e-02 -1.799495816230773926e-01 1.118078734725713730e-02
1.432048529386520386e-01 -2.643929421901702881e-01 -1.721885520964860916e-03 -3.518534451723098755e-02 -3.358107805252075195e-01 2.727147042751312256e-01 -3.258406221866607666e-01 -9.583448618650436401e-02 3.015649877488613129e-02 1.773464977741241455e-01 -1.475459150969982147e-02 2.373735159635543823e-01 3.534967601299285889e-01 -2.194429934024810791e-01 -1.166471187025308609e-02 -4.442976787686347961e-03 -2.834970131516456604e-03 2.051089853048324585e-01 1.603819243609905243e-02 2.145621180534362793e-01 -1.699547916650772095e-01 -8.127830177545547485e-02 1.835889816284179688e-01 -8.025131188333034515e-03 -2.511816918849945068e-01 2.325997129082679749e-02 -4.126821830868721008e-02 1.183617487549781799e-01 -9.827277809381484985e-02 2.863003611564636230e-01 1.066244840621948242e-01 6.067302078008651733e-02
3.014641404151916504e-01 -1.015127003192901611e-01 -1.538606882095336914e-01 -2.753787636756896973e-01 1.218655705451965332e-01 2.975465953350067139e-01 -3.959352374076843262e-01 -2.589216828346252441e-01 1.110731810331344604e-01 1.444951444864273071e-01 4.424107819795608521e-02 -3.591713905334472656e-01 1.928121000528335571e-01 6.337566301226615906e-04 -3.873813152313232422e-02 -1.532503068447113037e-01 -6.892959587275981903e-03 8.623587340116500854e-02 -1.618094146251678467e-01 9.932252019643783569e-02 1.156539469957351685e-01 1.605276763439178467e-01 -1.565333642065525055e-02 -1.041116863489151001e-01 -2.875413894653320312e-01 7.453827559947967529e-02 2.968604676425457001e-02 -2.056309022009372711e-02 -1.322036534547805786e-01 -1.920794248580932617e-01 -6.525632739067077637e-02 6.201155856251716614e-02
1.688606441020965576e-01 -1.836031228303909302e-01 -6.694934517145156860e-02 -7.226052880287170410e-02 -2.732297182083129883e-01 2.631532549858093262e-01 -1.351503133773803711e-01 -7.936472445726394653e-02 -1.205055117607116699e-01 -2.180739678442478180e-02 6.987781263887882233e-03 -1.156413033604621887e-01 1.028762236237525940e-01 1.209941282868385315e-01 3.541431203484535217e-02 1.540768146514892578e-01 -1.433884818106889725e-02 6.044601202011108398e-01 2.014019936323165894e-01 -5.841811001300811768e-02 -1.225309073925018311e-01 4.228258505463600159e-02 -5.427259206771850586e-02 -9.368815459311008453e-03 -2.596552371978759766e-01 3.271612897515296936e-02 -1.576436311006546021e-01 2.056136876344680786e-01 -2.390227764844894409e-01 -1.467413902282714844e-01 7.670446485280990601e-02 -1.772334873676300049e-01
6.787010282278060913e-02 -2.205246537923812866e-01 -1.261748969554901123e-01 -2.291193157434463501e-01 3.948398306965827942e-02 2.668029963970184326e-01 4.977036267518997192e-02 -3.759269714355468750e-01 1.898705363273620605e-01 1.650367379188537598e-01 2.257450819015502930e-01 -1.209853142499923706e-01 1.181954517960548401e-01 5.848709121346473694e-02 -3.193335235118865967e-02 1.758166849613189697e-01 7.005919516086578369e-02 2.283078581094741821e-01 1.978997886180877686e-02 1.062901914119720459e-01 1.762402057647705078e-01 -6.477269530296325684e-02 1.272169351577758789e-01 2.248381674289703369e-01 -2.660405635833740234e-01 -1.418751776218414307e-01 -2.916544973850250244e-01 -4.341454058885574341e-02 -1.663243025541305542e-01 -3.069908022880554199e-01 -1.108676865696907043e-01 2.882560715079307556e-02
4.389173686504364014e-01 -1.321772634983062744e-01 -1.190712153911590576e-01 -1.353103965520858765e-01 8.356941491365432739e-02 1.712594330310821533e-01 -2.947198450565338135e-01 -2.781512141227722168e-01 -1.182244867086410522e-01 1.511365771293640137e-01 -8.328220248222351074e-02 1.549015939235687256e-01 3.570122718811035156e-01 -2.029811888933181763e-01 -9.930791705846786499e-02 1.211788207292556763e-01 1.644068807363510132e-01 1.957168579101562500e-01 9.796849638223648071e-02 -3.223925083875656128e-02 7.744578272104263306e-02 -6.608019769191741943e-02 -3.970500081777572632e-02 -8.500050008296966553e-02 -8.404611796140670776e-02 -1.026382371783256531e-01 1.451032757759094238e-01 2.658450603485107422e-01 1.933518610894680023e-02 -9.093959629535675049e-02 2.227015942335128784e-01 1.821878254413604736e-01
4.252877533435821533e-01 -9.424162656068801880e-02 -1.012907326221466064e-01 -8.687589317560195923e-02 -4.736596718430519104e-02 2.068637907505035400e-01 -1.803441196680068970e-01 -3.432189822196960449e-01 -1.413703113794326782e-01 9.753769636154174805e-02 -4.374414309859275818e-02 1.984191685914993286e-02 -2.318389117717742920e-01 -1.044909954071044922e-01 6.081700325012207031e-03 2.565058469772338867e-01 -1.447378545999526978e-01 2.216935008764266968e-01 -5.464408546686172485e-02 7.808028161525726318e-02 -5.380190908908843994e-02 1.602105051279067993e-01 -1.129120122641324997e-03 2.355792671442031860e-01 -1.647186279296875000e-01 -2.176629602909088135e-01 -4.059598781168460846e-03 2.379628866910934448e-01 3.753284737467765808e-02 -1.836089193820953369e-01 2.016934007406234741e-01 -2.541300952434539795e-01
2.753472328186035156e-01 -4.329285770654678345e-02 -8.879373781383037567e-03 1.264009624719619751e-01 2.269099801778793335e-01 3.079949319362640381e-01 -7.868614792823791504e-02 -1.658973246812820435e-01 2.178915292024612427e-01 1.119320988655090332e-01 3.422273695468902588e-01 -1.050034165382385254e-01 2.330789268016815186e-01 4.638319462537765503e-02 1.325379125773906708e-02 2.912080381065607071e-03 1.797565072774887085e-01 1.937213391065597534e-01 1.525624543428421021e-01 2.608172595500946045e-01 3.065580427646636963e-01 -1.880614757537841797e-01 -5.875770468264818192e-03 -1.825861930847167969e-01 -2.844350039958953857e-01 -1.350462436676025391e-01 4.960519820451736450e-02 -1.595750302076339722e-01 -1.409272998571395874e-01 -5.728448182344436646e-02 2.244452387094497681e-02 8.251783996820449829e-02
2.623167932033538818e-01 -1.441611647605895996e-01 1.522073894739151001e-01 -9.749440103769302368e-02 7.444145623594522476e-03 8.690737932920455933e-02 -9.001232683658599854e-04 -4.854842647910118103e-02 -1.351954787969589233e-01 9.518352150917053223e-02 2.821818739175796509e-02 -3.016317486763000488e-01 6.726824492216110229e-02 -3.631983399391174316e-01 1.989343017339706421e-01 1.767923682928085327e-01 -9.743118286132812500e-02 1.572901010513305664e-01 1.583940684795379639e-01 2.972145080566406250e-01 4.614644870162010193e-02 -1.108064800500869751e-01 1.676079034805297852e-01 9.252520650625228882e-02 -1.063139215111732483e-01 -2.762175910174846649e-02 -3.402350470423698425e-02 2.293512523174285889e-01 -2.853875160217285156e-01 -3.977939784526824951e-01 1.303495764732360840e-01 1.419992595911026001e-01
1.829778552055358887e-01 -2.539147734642028809e-01 3.619430959224700928e-02 -1.770571321249008179e-01 -1.587132960557937622e-01 3.707900047302246094e-01 -3.800040483474731445e-01 -3.447374701499938965e-01 1.668008416891098022e-02 2.423422783613204956e-01 -9.490768611431121826e-02 1.654549837112426758e-01 2.977110445499420166e-01 -5.402422323822975159e-02 -8.642200846225023270e-04 7.664015144109725952e-02 -4.106210172176361084e-02 1.765999197959899902e-01 -8.560240268707275391e-03 2.423180341720581055e-01 -2.048489265143871307e-02 3.421401232481002808e-02 1.171793863177299500e-01 -6.569309532642364502e-02 -1.749013960361480713e-01 -4.368437454104423523e-02 -6.337706744670867920e-02 -2.490798570215702057e-02 -6.902674585580825806e-02 1.065316870808601379e-01 1.879925723187625408e-03 2.934185564517974854e-01
1.266179233789443970e-01 -1.949200481176376343e-01 3.468867242336273193e-01 -1.163856592029333115e-02 -5.659586936235427856e-02 -5.717151984572410583e-02 -1.106874793767929077e-01 -1.856538355350494385e-01 -2.735734358429908752e-02 4.025169089436531067e-02 2.036060690879821777e-01 -1.101488322019577026e-01 -2.191032916307449341e-01 -2.626813948154449463e-01 -1.658033877611160278e-01 -1.122532039880752563e-01 9.536375850439071655e-02 3.369377851486206055e-01 -2.752673327922821045e-01 8.284634351730346680e-02 2.329105436801910400e-01 1.078167557716369629e-01 -9.391026943922042847e-02 8.770520985126495361e-02 -3.271368145942687988e-01 -9.682287275791168213e-02 1.151482462882995605e-01 9.862304478883743286e-02 -2.595148384571075439e-01 1.627294123172760010e-01 7.437374442815780640e-02 -1.813347637653350830e-01
3.377020061016082764e-01 -1.085318177938461304e-01 1.572506502270698547e-02 4.438392817974090576e-02 -2.036064863204956055e-01 1.723957955837249756e-01 -2.522045969963073730e-01 -5.172270163893699646e-02 2.375997900962829590e-01 6.386613473296165466e-03 -1.252892315387725830e-01 -2.832187116146087646e-01 -1.270541641861200333e-02 -3.523181378841400146e-01 1.133889332413673401e-01 2.469170987606048584e-01 -1.991489976644515991e-01 3.938774764537811279e-01 -1.432725042104721069e-02 2.391932457685470581e-01 1.204539835453033447e-02 -8.485162258148193359e-02 -1.008615493774414062e-01 1.637525111436843872e-01 -1.068665832281112671e-01 -6.742661353200674057e-03 1.121561080217361450e-01 1.420894563198089600e-01 4.909521341323852539e-02 2.467841655015945435e-02 1.073442772030830383e-01 -1.692797690629959106e-01
3.324418365955352783e-01 -1.755524426698684692e-01 -1.049853190779685974e-01 -2.879756391048431396e-01 5.475882440805435181e-02 7.413557916879653931e-02 -1.593833714723587036e-01 -2.922055125236511230e-01 -6.419237703084945679e-02 3.639966547489166260e-01 -1.684519350528717041e-01 7.306744903326034546e-02 -1.647125780582427979e-01 -1.159580573439598083e-01 -9.347497671842575073e-02 1.343067884445190430e-01 2.381945103406906128e-01 1.913377940654754639e-01 -2.013587206602096558e-01 2.000882774591445923e-01 -2.069148272275924683e-01 -1.185149624943733215e-01 -1.542504876852035522e-01 -2.065423130989074707e-01 -2.015324532985687256e-01 2.841382287442684174e-02 -5.788455903530120850e-02 1.292738467454910278e-01 9.255158156156539917e-02 -1.268819123506546021e-01 1.357807070016860962e-01 7.695725560188293457e-02
1.265015751123428345e-01 -1.582518666982650757e-01 2.504556812345981598e-02 -3.439963459968566895e-01 -1.331646740436553955e-01 1.550753414630889893e-01 -3.594171404838562012e-01 -1.912119984626770020e-01 1.152411699295043945e-01 2.794526815414428711e-01 1.646072715520858765e-01 -4.167132079601287842e-01 2.208639979362487793e-01 1.673521101474761963e-01 -1.040608361363410950e-01 -4.876808077096939087e-02 -2.020259760320186615e-02 1.381486803293228149e-01 -1.422118991613388062e-01 1.354115158319473267e-01 -6.027044355869293213e-02 3.778450482059270144e-04 -7.855943590402603149e-02 -1.823106557130813599e-01 -2.410547435283660889e-01 -1.035617887973785400e-01 -6.064002402126789093e-03 2.077396959066390991e-01 -5.431175604462623596e-02 4.465884529054164886e-03 -1.768493205308914185e-01 5.467269942164421082e-02
3.753215819597244263e-02 -3.226091265678405762e-01 2.187255769968032837e-03 -2.526802420616149902e-01 1.499076783657073975e-01 2.145565748214721680e-01 -3.643611371517181396e-01 -2.832765877246856689e-01 2.933213710784912109e-01 1.285739839076995850e-01 -6.716743856668472290e-02 1.773191541433334351e-01 2.300020903348922729e-01 -1.394121199846267700e-01 -5.914555117487907410e-02 1.181481629610061646e-01 -3.650441998615860939e-03 1.916752308607101440e-01 1.559711694717407227e-01 1.626463979482650757e-01 -4.484076797962188721e-02 5.049086362123489380e-02 1.378564089536666870e-01 6.751435250043869019e-02 -2.565636932849884033e-01 8.349271118640899658e-02 -1.390335988253355026e-02 2.276241481304168701e-01 -1.176872700452804565e-01 7.969040423631668091e-02 7.958904653787612915e-02 2.320376485586166382e-01
2.103676646947860718e-01 5.044442135840654373e-03 6.298945844173431396e-02 -1.250245422124862671e-01 -8.574151247739791870e-02 5.151565000414848328e-02 -1.223486736416816711e-01 -7.381758838891983032e-02 -6.227000057697296143e-02 3.335874080657958984e-01 1.577699631452560425e-01 -3.139544725418090820e-01 2.439552396535873413e-01 -1.556931585073471069e-01 1.175075843930244446e-01 1.962754279375076294e-01 -5.865649133920669556e-02 1.131498217582702637e-01 -2.807618081569671631e-01 2.732080221176147461e-01 5.344275012612342834e-02 -4.332231730222702026e-02 8.102963119745254517e-02 -8.583624660968780518e-02 -1.484496742486953735e-01 1.954944729804992676e-01 5.455417931079864502e-02 1.069155409932136536e-01 -4.414750039577484131e-01 -9.479111433029174805e-02 2.283987998962402344e-01 -1.090871319174766541e-01
3.165776729583740234e-01 -3.192941248416900635e-01 9.826540201902389526e-02 -3.547192513942718506e-01 -1.085625365376472473e-01 4.817982763051986694e-02 1.110935434699058533e-01 1.162088103592395782e-02 -8.608268573880195618e-03 -6.204227358102798462e-02 1.664270758628845215e-01 -3.074051737785339355e-01 1.903226822614669800e-01 -1.243911460041999817e-01 -1.919577084481716156e-02 2.368507236242294312e-01 2.803203761577606201e-01 2.536812610924243927e-02 -4.390937834978103638e-02 -6.765366066247224808e-03 3.145572245121002197e-01 -3.469158709049224854e-02 9.576835483312606812e-02 -2.137544797733426094e-03 -3.070228993892669678e-01 5.931259691715240479e-02 1.454457640647888184e-01 1.652056933380663395e-03 -1.157157570123672485e-01 1.321354880928993225e-02 -4.576112702488899231e-02 -2.763374447822570801e-01
2.399807274341583252e-01 -1.744697242975234985e-01 -6.912948936223983765e-02 -2.274040430784225464e-01 -7.556838542222976685e-02 1.481761131435632706e-02 -7.949839532375335693e-02 -4.105738103389739990e-01 1.030379161238670349e-02 2.464143335819244385e-01 -2.563332915306091309e-01 7.710545510053634644e-02 2.774071395397186279e-01 1.128225475549697876e-01 -9.776058048009872437e-02 3.333208262920379639e-01 2.422542870044708252e-01 3.250383734703063965e-01 -1.274884492158889771e-01 -4.667889326810836792e-03 1.113018915057182312e-01 3.123404644429683685e-02 1.487721204757690430e-01 -1.236082538962364197e-01 2.150813862681388855e-02 -1.062196046113967896e-01 -1.309281885623931885e-01 -5.646256729960441589e-02 -5.936085060238838196e-02 -6.874254345893859863e-02 2.451342940330505371e-01 -5.651751067489385605e-03
3.798118531703948975e-01 -4.637476801872253418e-02 9.683974087238311768e-02 -1.842639595270156860e-01 1.076735109090805054e-01 3.763600066304206848e-02 9.294213354587554932e-02 -2.642883360385894775e-01 -7.770244032144546509e-02 7.270605117082595825e-02 6.164400279521942139e-02 2.811231836676597595e-02 -5.967580154538154602e-02 -2.105204164981842041e-01 6.555454432964324951e-02 1.298639029264450073e-01 5.561848357319831848e-02 2.885859608650207520e-01 -5.267898738384246826e-02 3.472540378570556641e-01 2.094828784465789795e-01 -9.323335438966751099e-02 -7.218825817108154297e-02 -3.954049665480852127e-03 -1.731375306844711304e-01 -2.415215522050857544e-01 7.229211181402206421e-02 1.554113179445266724e-01 -1.612403988838195801e-01 -2.401728481054306030e-01 1.877738088369369507e-01 3.600578904151916504e-01
2.191846519708633423e-01 -6.052538752555847168e-02 5.697996541857719421e-02 -2.516343295574188232e-01 1.016438566148281097e-02 1.522465050220489502e-01 -4.779302775859832764e-01 -2.061213701963424683e-01 4.215513169765472412e-02 4.108636677265167236e-01 9.039921313524246216e-02 -4.107070267200469971e-01 2.578369379043579102e-01 8.558022975921630859e-02 4.505399614572525024e-02 -9.976409375667572021e-02 1.247466448694467545e-02 1.144720688462257385e-01 4.087091423571109772e-03 5.381140857934951782e-02 -2.187678590416908264e-02 1.426596660166978836e-02 -8.890709280967712402e-02 -1.923800855875015259e-01 -1.377416104078292847e-01 -1.284812092781066895e-01 -4.069881141185760498e-02 1.093316152691841125e-01 -1.408030837774276733e-01 -4.247832670807838440e-02 -5.255046859383583069e-02 1.380854547023773193e-01
3.086989820003509521e-01 -1.590474098920822144e-01 6.668077409267425537e-02 -1.100725904107093811e-01 -1.327508389949798584e-01 1.409147232770919800e-01 -9.364690631628036499e-02 -1.381705999374389648e-01 -1.840991824865341187e-01 3.158201277256011963e-01 8.953861892223358154e-02 -3.165891170501708984e-01 2.221754938364028931e-01 -1.279551088809967041e-01 3.361799716949462891e-01 4.772881790995597839e-02 9.496283531188964844e-02 3.253882750868797302e-02 -9.076145291328430176e-02 3.029548227787017822e-01 -5.498197674751281738e-02 -8.374368399381637573e-02 4.176860302686691284e-02 -1.346648037433624268e-01 -2.342071980237960815e-01 1.592327207326889038e-01 -4.773157089948654175e-02 2.137428522109985352e-02 -2.478740811347961426e-01 -1.130804196000099182e-01 1.902586072683334351e-01 -2.030133008956909180e-01
2.710736691951751709e-01 -2.929385602474212646e-01 3.905889391899108887e-01 -5.061058700084686279e-02 -2.007532566785812378e-01 -4.074684903025627136e-02 -5.805554986000061035e-02 -2.231341898441314697e-01 3.770925337448716164e-03 4.961735010147094727e-02 2.308195978403091431e-01 -1.928477287292480469e-01 -8.535199798643589020e-03 -1.417923569679260254e-01 -9.077686071395874023e-02 3.092885911464691162e-01 -8.561800420284271240e-02 3.241711258888244629e-01 -7.276445627212524414e-02 1.050629690289497375e-01 2.976110577583312988e-01 9.901978075504302979e-02 9.827190078794956207e-03 8.523015305399894714e-03 1.647260338068008423e-01 -3.234426081180572510e-01 3.825749084353446960e-02 5.852490663528442383e-02 -1.637878641486167908e-02 8.162793517112731934e-02 2.511714026331901550e-02 -4.409015551209449768e-02
3.348084688186645508e-01 -9.967281669378280640e-02 -2.032241225242614746e-01 5.427147075533866882e-02 1.999248713254928589e-01 1.666630804538726807e-01 -1.863046288490295410e-01 -1.626691371202468872e-01 3.671947866678237915e-02 -3.701274469494819641e-02 1.798170953989028931e-01 -1.712865829467773438e-01 4.403729140758514404e-01 6.851093471050262451e-02 9.311860799789428711e-02 -1.440459638833999634e-01 3.137399554252624512e-01 2.931863963603973389e-01 1.992096155881881714e-01 2.022084295749664307e-01 1.764282584190368652e-01 -5.537644494324922562e-03 6.068662181496620178e-02 5.201764404773712158e-02 1.080568283796310425e-01 -1.196574792265892029e-01 9.841500222682952881e-02 4.248503595590591431e-02 -2.165950089693069458e-01 -1.432288736104965210e-01 7.035032659769058228e-02 7.114320760592818260e-04
1.251379996538162231e-01 -5.384074524044990540e-02 2.970465421676635742e-01 -2.359293401241302490e-01 -6.582761555910110474e-02 2.133467793464660645e-01 -3.595809936523437500e-01 -2.031734734773635864e-01 1.834397315979003906e-01 -7.560178637504577637e-02 1.314550638198852539e-01 -3.747840821743011475e-01 -5.916722863912582397e-02 -1.173311024904251099e-01 -1.848203241825103760e-01 -1.372769102454185486e-02 1.024115830659866333e-01 -2.077068574726581573e-02 -2.302328050136566162e-01 1.875440776348114014e-01 8.784078806638717651e-02 7.044017314910888672e-02 8.823022991418838501e-02 -1.877692155539989471e-02 -2.656107246875762939e-01 6.298016291111707687e-03 -2.822084426879882812e-01 -1.838168501853942871e-01 -1.325058937072753906e-01 -6.309965997934341431e-02 -1.023959144949913025e-01 1.800913214683532715e-01
2.369280606508255005e-01 -4.131532907485961914e-01 1.779179871082305908e-01 -3.632387518882751465e-02 -1.603535711765289307e-01 3.682190319523215294e-03 -1.002075448632240295e-01 -6.332733482122421265e-02 6.601324677467346191e-02 -2.178787067532539368e-02 3.156126439571380615e-01 -1.298969835042953491e-01 1.839911788702011108e-01 -4.436727464199066162e-01 -2.149109244346618652e-01 2.572605907917022705e-01 9.681206941604614258e-02 1.424945294857025146e-01 -2.431193143129348755e-01 4.043371975421905518e-02 9.845857322216033936e-02 -3.937979228794574738e-03 -6.433852761983871460e-02 -1.171205565333366394e-01 -7.137718051671981812e-02 8.479559794068336487e-03 4.544119164347648621e-02 7.325297594070434570e-02 -4.797758907079696655e-02 1.532117873430252075e-01 -2.303561568260192871e-01 -1.631225645542144775e-01
2.962678372859954834e-01 -3.380152881145477295e-01 -1.077521145343780518e-01 -3.695678710937500000e-02 -7.101458311080932617e-02 1.203707382082939148e-01 -5.429807677865028381e-02 -1.380448639392852783e-01 1.161499992012977600e-01 1.970422267913818359e-01 -9.408659487962722778e-02 5.062082037329673767e-02 1.614959537982940674e-01 -7.201998680830001831e-02 -4.008922576904296875e-01 1.596567332744598389e-01 8.029677905142307281e-03 2.676409184932708740e-01 1.604454070329666138e-01 2.702725231647491455e-01 -2.350168675184249878e-02 -2.894667685031890869e-01 5.958451330661773682e-02 -2.364504933357238770e-01 -2.499304264783859253e-01 -1.984614282846450806e-01 7.721258327364921570e-03 -4.833104088902473450e-03 3.843985125422477722e-02 -1.325702071189880371e-01 1.600131243467330933e-01 3.705927729606628418e-02
3.057601451873779297e-01 -2.424953728914260864e-01 3.508868813514709473e-01 -1.949110627174377441e-01 1.462065577507019043e-01 -1.155970692634582520e-01 -2.672933340072631836e-01 -3.391179144382476807e-01 -2.065561966446693987e-05 1.087988018989562988e-01 1.433233320713043213e-01 -1.592117547988891602e-01 1.617603302001953125e-01 7.516235858201980591e-02 -1.400586515665054321e-01 -8.669962733983993530e-02 2.074923962354660034e-01 2.663099467754364014e-01 1.752812564373016357e-01 1.385777145624160767e-01 1.858348995447158813e-01 5.347678065299987793e-02 -1.304517537355422974e-01 1.085975766181945801e-01 1.666950061917304993e-02 -4.126758500933647156e-02 2.285307198762893677e-01 5.854979902505874634e-02 1.392105072736740112e-01 -1.056786626577377319e-01 1.680990010499954224e-01 4.675427824258804321e-02
2.388427108526229858e-01 -1.811697781085968018e-01 1.827088743448257446e-01 7.439976930618286133e-02 -1.057170853018760681e-01 7.736860960721969604e-02 -3.804123774170875549e-02 -2.715052068233489990e-01 2.072720043361186981e-02 1.044311374425888062e-01 2.442656755447387695e-01 -2.955385744571685791e-01 -1.731721013784408569e-01 -4.087612926959991455e-01 -2.555574476718902588e-01 2.635171413421630859e-01 -1.453053802251815796e-01 2.355421036481857300e-01 -6.442200392484664917e-02 1.125962287187576294e-01 1.731684058904647827e-01 -1.175845339894294739e-01 5.050476640462875366e-02 -1.230227053165435791e-01 -3.770630434155464172e-02 -3.183994591236114502e-01 1.046689450740814209e-01 1.662752963602542877e-02 -1.669742725789546967e-02 -1.048633605241775513e-01 5.037103593349456787e-02 -7.716979086399078369e-02
1.796837002038955688e-01 -2.066975384950637817e-01 -1.606902107596397400e-02 -1.249757315963506699e-02 -6.114481389522552490e-02 7.743064314126968384e-02 6.693629175424575806e-02 -2.532709538936614990e-01 4.131876677274703979e-02 1.736096143722534180e-01 4.702197611331939697e-01 -3.255824744701385498e-01 3.028384447097778320e-01 -1.990280859172344208e-02 1.183263510465621948e-01 1.848829388618469238e-01 -6.157844886183738708e-02 2.741365730762481689e-01 3.399560600519180298e-02 2.355711758136749268e-01 1.767332255840301514e-01 -1.056339293718338013e-01 9.508591145277023315e-02 -1.907342523336410522e-01 -1.782139949500560760e-02 1.372397989034652710e-01 -6.604948639869689941e-02 5.825038999319076538e-02 9.111949475482106209e-04 -2.291314303874969482e-01 3.913143277168273926e-02 -2.064437717199325562e-01
2.308433949947357178e-01 -2.484062500298023224e-02 1.397302150726318359e-01 -3.807264938950538635e-02 -2.417383790016174316e-01 1.350893974304199219e-01 -1.056018620729446411e-01 -1.452222615480422974e-01 -1.190436407923698425e-01 3.332045674324035645e-01 6.380682438611984253e-02 -2.699462473392486572e-01 3.312252759933471680e-01 -1.238193511962890625e-01 9.309078752994537354e-02 1.699050962924957275e-01 -6.840609014034271240e-02 -7.443809416145086288e-03 -2.063959985971450806e-01 3.029980361461639404e-01 4.692836478352546692e-02 -1.859519928693771362e-01 2.053492516279220581e-02 -1.249773502349853516e-01 -1.160044893622398376e-01 6.176316738128662109e-02 -8.098695427179336548e-02 -1.823507621884346008e-02 -2.781111299991607666e-01 -2.329613566398620605e-01 1.937340646982192993e-01 -2.572975754737854004e-01
1.979907602071762085e-01 -2.899886071681976318e-01 8.573673665523529053e-02 -3.664993941783905029e-01 -1.176783591508865356e-01 1.490170136094093323e-02 -3.279845118522644043e-01 -2.254836261272430420e-01 9.349795430898666382e-02 1.390432566404342651e-01 -1.707945913076400757e-01 7.779322564601898193e-02 3.345418274402618408e-01 7.478615641593933105e-02 -1.613088548183441162e-01 1.270664036273956299e-01 2.197795957326889038e-01 2.318721115589141846e-01 -5.602460727095603943e-02 1.168296784162521362e-01 1.301763504743576050e-01 9.717158973217010498e-02 6.864717602729797363e-02 -1.721766740083694458e-01 -6.142288446426391602e-02 8.404291421175003052e-02 -6.098461151123046875e-02 -2.998309582471847534e-02 1.414671093225479126e-01 1.056372821331024170e-01 3.219317197799682617e-01 9.851015359163284302e-02
1.678690761327743530e-01 -2.374982535839080811e-01 2.934615612030029297e-01 -1.920330822467803955e-01 3.647292405366897583e-02 3.379566967487335205e-02 -1.031776666641235352e-01 -3.454892635345458984e-01 -9.620948694646358490e-03 6.609261035919189453e-02 1.340984106063842773e-01 -9.121871739625930786e-02 1.703269034624099731e-01 -1.603554934263229370e-01 -6.279796361923217773e-02 -1.820916831493377686e-01 1.468763202428817749e-01 2.812060117721557617e-01 1.270661503076553345e-01 8.800812810659408569e-02 1.648846417665481567e-01 -1.264362931251525879e-01 -5.655932053923606873e-02 -6.513795256614685059e-02 -1.684601753950119019e-01 -4.323329776525497437e-02 2.923208177089691162e-01 2.106005251407623291e-01 7.513605058193206787e-02 -3.116430640220642090e-01 2.466362118721008301e-01 1.963244527578353882e-01
6.181351840496063232e-02 4.364138841629028320e-02 1.089813783764839172e-01 -1.330144256353378296e-01 8.717086748220026493e-04 2.962828874588012695e-01 -2.302404046058654785e-01 -1.932684332132339478e-01 2.301055490970611572e-01 3.623058199882507324e-01 -5.428624525666236877e-02 -2.166052758693695068e-01 2.152674794197082520e-01 -2.199541330337524414e-01 -5.588623136281967163e-02 -1.987395994365215302e-02 1.356087476015090942e-01 2.723352015018463135e-01 8.477272838354110718e-02 1.313353925943374634e-01 1.123487576842308044e-01 -3.932050243020057678e-02 8.610848337411880493e-02 -2.094304114580154419e-01 -1.403529047966003418e-01 -7.154180109500885010e-02 -1.638186424970626831e-01 -4.150339961051940918e-02 3.541054129600524902e-01 -1.849895715713500977e-01 1.835743039846420288e-01 1.584829241037368774e-01
2.461996972560882568e-01 -1.495673209428787231e-01 1.574985496699810028e-02 -2.957530021667480469e-01 -9.228402748703956604e-03 2.686917595565319061e-02 -1.441311091184616089e-01 -2.979490458965301514e-01 -1.998558342456817627e-01 1.765217185020446777e-01 2.432750016450881958e-01 2.278089225292205811e-01 1.035034582018852234e-01 -1.391677558422088623e-01 -1.745709180831909180e-01 -2.227272279560565948e-02 3.242315649986267090e-01 9.623867273330688477e-02 -9.358931332826614380e-02 2.413619905710220337e-01 -9.797119349241256714e-02 1.403400748968124390e-01 1.456938683986663818e-01 6.623461097478866577e-02 -3.371853381395339966e-02 -2.750943303108215332e-01 -8.994572795927524567e-03 3.866022080183029175e-02 -1.321097463369369507e-01 2.107592858374118805e-02 -1.794120855629444122e-02 -3.778768181800842285e-01
2.920159697532653809e-01 -2.716943323612213135e-01 1.316788792610168457e-01 2.381496317684650421e-02 1.778766140341758728e-02 1.739657223224639893e-01 4.482195153832435608e-02 -1.133316829800605774e-01 1.439837515354156494e-01 2.393734082579612732e-02 3.026785328984260559e-02 -1.943440735340118408e-01 9.606013447046279907e-02 5.069621279835700989e-02 1.748985350131988525e-01 1.750972270965576172e-01 1.364755183458328247e-01 3.366333246231079102e-01 -4.192825034260749817e-02 5.494848489761352539e-01 -4.597551748156547546e-02 -1.780366003513336182e-01 -1.219843849539756775e-01 -1.000357121229171753e-01 -1.384680867195129395e-01 -3.292666748166084290e-02 -5.152085423469543457e-02 2.148727625608444214e-01 -1.348492316901683807e-02 -2.555944621562957764e-01 7.595167309045791626e-02 -9.916681051254272461e-02
5.785104036331176758e-01 6.011480838060379028e-02 1.113841310143470764e-01 1.480573881417512894e-02 9.073338657617568970e-02 1.001289635896682739e-01 -1.218326315283775330e-01 -5.392526090145111084e-02 -2.525996603071689606e-02 7.258296012878417969e-02 2.153217494487762451e-01 -9.494962543249130249e-02 3.994296118617057800e-02 -2.477510571479797363e-01 3.058356419205665588e-02 4.320909082889556885e-02 2.171976715326309204e-01 2.426151186227798462e-01 6.076357513666152954e-02 1.273929476737976074e-01 3.556002676486968994e-01 -1.881169974803924561e-01 -2.477629780769348145e-01 8.052902668714523315e-02 -8.300075680017471313e-02 -1.230026632547378540e-01 3.988081216812133789e-02 2.510142326354980469e-01 -1.831883192062377930e-01 9.392762929201126099e-02 2.675352804362773895e-02 2.510951273143291473e-02
3.450917303562164307e-01 -3.175809085369110107e-01 2.523253560066223145e-01 -3.822530806064605713e-02 1.919278353452682495e-01 1.718847453594207764e-02 -2.225074619054794312e-01 -4.806064441800117493e-02 1.308950781822204590e-01 1.340449904091656208e-03 -8.158147335052490234e-02 -1.871593743562698364e-01 5.996247753500938416e-02 -1.499876230955123901e-01 -1.840853244066238403e-01 6.317792087793350220e-02 -5.711398646235466003e-02 3.707771897315979004e-01 1.518832147121429443e-01 3.228124678134918213e-01 1.735689789056777954e-01 -8.659011870622634888e-02 -1.166363656520843506e-01 8.758159726858139038e-02 -2.013299465179443359e-01 -1.214046776294708252e-01 1.461110413074493408e-01 -1.320196539163589478e-01 1.596846282482147217e-01 -1.436707675457000732e-01 1.801681816577911377e-01 -6.016062572598457336e-02
2.973122596740722656e-01 -1.973702609539031982e-01 -1.453792601823806763e-01 -8.016532287001609802e-03 -4.314145147800445557e-01 2.122555822134017944e-01 -9.831512719392776489e-02 -2.009086608886718750e-01 -6.315201520919799805e-02 1.962785124778747559e-01 -1.934934407472610474e-01 2.438997328281402588e-01 2.682163715362548828e-01 -2.282993346452713013e-01 -1.624929308891296387e-01 -2.454439550638198853e-02 -1.169605776667594910e-01 2.307813763618469238e-01 -1.665126904845237732e-02 2.272781133651733398e-01 4.078628960996866226e-03 -1.159714609384536743e-01 5.237087979912757874e-02 -7.229240983724594116e-02 -2.016408592462539673e-01 -1.039792969822883606e-01 -6.808519363403320312e-02 8.636444807052612305e-02 -2.302262932062149048e-01 2.680336497724056244e-02 -4.582908377051353455e-02 1.415889561176300049e-01
1.219995319843292236e-01 -2.152048349380493164e-01 1.079608574509620667e-01 6.863015890121459961e-02 1.617422103881835938e-01 -3.880096971988677979e-02 1.165485847741365433e-02 -2.043451219797134399e-01 1.193371601402759552e-02 6.175968050956726074e-02 2.618269324302673340e-01 -1.596927344799041748e-01 2.615002989768981934e-01 -5.039087682962417603e-02 6.517178565263748169e-02 1.799286901950836182e-01 1.998927295207977295e-01 3.666498064994812012e-01 1.161517649888992310e-01 3.121810555458068848e-01 3.575680404901504517e-02 -2.368636801838874817e-02 -5.835241824388504028e-02 -1.716625839471817017e-01 -1.166246533393859863e-01 1.508041322231292725e-01 -1.687380224466323853e-01 1.740271747112274170e-01 -1.038839071989059448e-01 -2.198130339384078979e-01 2.266695797443389893e-01 -3.488313555717468262e-01
1.252020597457885742e-01 -2.110863327980041504e-01 -1.571253091096878052e-01 -1.038649901747703552e-01 2.997988834977149963e-02 1.825142651796340942e-01 -1.062513366341590881e-01 -1.568612903356552124e-01 9.362964332103729248e-02 1.971046179533004761e-01 2.687454819679260254e-01 -6.676995754241943359e-02 3.208451867103576660e-01 2.878994643688201904e-01 1.239895299077033997e-01 -1.864691823720932007e-02 -7.906416058540344238e-02 4.642132222652435303e-01 1.660293526947498322e-02 2.387358248233795166e-01 7.327906787395477295e-02 7.438747584819793701e-02 5.331185087561607361e-02 1.204228587448596954e-02 -8.840452134609222412e-02 -6.346585601568222046e-02 -7.061871699988842010e-03 -8.709789812564849854e-02 -4.014049172401428223e-01 -1.479585915803909302e-01 -8.127188682556152344e-02 -7.955904304981231689e-02
1.658781021833419800e-01 -3.508880138397216797e-01 1.158851757645606995e-01 -2.918103039264678955e-01 -1.413719654083251953e-01 1.324781775474548340e-01 -1.320647597312927246e-01 -2.228036075830459595e-01 2.319541387259960175e-02 1.862020045518875122e-01 -3.218982219696044922e-01 4.772769287228584290e-02 -1.185159608721733093e-01 4.553203284740447998e-02 8.254832029342651367e-02 1.785623133182525635e-01 1.328446418046951294e-01 2.316217422485351562e-01 -1.576351076364517212e-01 1.542772799730300903e-01 4.810170829296112061e-02 6.022408604621887207e-02 -6.334085762500762939e-02 -1.977535709738731384e-02 -4.158554375171661377e-01 -4.432788863778114319e-02 3.888347744941711426e-02 2.927313148975372314e-01 1.630303412675857544e-01 -2.714044786989688873e-02 1.091975569725036621e-01 1.363912522792816162e-01
4.574369788169860840e-01 -9.521907567977905273e-02 1.552368700504302979e-01 -1.095134168863296509e-01 -2.810431122779846191e-01 -2.182483524084091187e-01 1.082276087254285812e-02 -2.422557026147842407e-01 1.691416352987289429e-01 7.327743619680404663e-02 8.478160202503204346e-02 -7.219962030649185181e-02 -1.993073150515556335e-02 1.375071145594120026e-02 -1.053747832775115967e-01 -5.406932160258293152e-02 -1.510879397392272949e-01 3.627415895462036133e-01 2.610833048820495605e-01 1.559223234653472900e-01 9.288952499628067017e-02 9.756755828857421875e-02 9.421893954277038574e-02 1.362977772951126099e-01 7.674916088581085205e-02 2.875349819660186768e-01 -5.733527615666389465e-02 3.109101206064224243e-02 -2.674058973789215088e-01 1.323485225439071655e-01 1.118411347270011902e-01 1.110814809799194336e-01
1.064041107892990112e-01 -1.664903163909912109e-01 2.011723220348358154e-01 1.013675108551979065e-01 -8.875406533479690552e-02 1.037894561886787415e-01 -4.299595579504966736e-02 -6.471640616655349731e-02 8.760101348161697388e-02 1.499980390071868896e-01 1.409348845481872559e-01 -3.913291692733764648e-01 -6.003677845001220703e-02 -2.384439855813980103e-01 6.982361897826194763e-03 9.384768456220626831e-02 -8.007697761058807373e-03 4.176340699195861816e-01 -1.823726855218410492e-02 2.599234879016876221e-01 4.070174992084503174e-01 -2.041895687580108643e-01 -2.436243183910846710e-02 4.475139826536178589e-02 -1.166031360626220703e-01 -1.221221908926963806e-01 1.187973916530609131e-01 -5.593496561050415039e-02 1.118456572294235229e-01 -1.951633393764495850e-01 2.533206045627593994e-01 -1.368596497923135757e-02
2.549630105495452881e-01 -1.243130564689636230e-01 2.488676086068153381e-02 8.898387849330902100e-02 -2.504758536815643311e-01 3.636593222618103027e-01 7.774832844734191895e-02 -1.334870010614395142e-01 -1.038051918148994446e-01 2.535137534141540527e-01 1.072186157107353210e-01 -2.751931846141815186e-01 5.865501612424850464e-02 8.461233228445053101e-02 -2.363347820937633514e-02 -4.411959648132324219e-02 1.029942706227302551e-01 1.028585210442543030e-01 -1.245389804244041443e-01 4.837543517351150513e-02 3.440461456775665283e-01 -2.100538164377212524e-01 -1.893027275800704956e-01 1.439098566770553589e-01 -3.355543613433837891e-01 5.321224033832550049e-02 8.649376034736633301e-02 3.396410644054412842e-01 1.001731008291244507e-01 -3.025967068970203400e-02 3.727898374199867249e-02 -8.998250216245651245e-02
2.847673594951629639e-01 -2.474204301834106445e-01 1.461849063634872437e-01 -2.437110096216201782e-01 -8.550271391868591309e-02 -2.446673810482025146e-01 -7.289969921112060547e-02 -9.324373304843902588e-02 1.381610482931137085e-01 2.945998609066009521e-01 1.428770273923873901e-01 -1.359147131443023682e-01 6.686773267574608326e-04 -2.045553028583526611e-01 -1.518125981092453003e-01 -4.976516589522361755e-02 6.320218741893768311e-02 1.551251709461212158e-01 2.692849040031433105e-01 -2.152027562260627747e-02 -2.100054323673248291e-01 -2.666045427322387695e-01 -1.099481210112571716e-01 -5.605785921216011047e-02 -1.594753861427307129e-01 1.677060872316360474e-01 -1.309245973825454712e-01 1.889135390520095825e-01 -1.053221300244331360e-01 1.207309542223811150e-03 3.641986548900604248e-01 -4.520503431558609009e-02
2.368516623973846436e-01 2.487173490226268768e-02 2.702419161796569824e-01 -3.559789359569549561e-01 -1.914210617542266846e-01 1.597995907068252563e-01 1.635891944169998169e-02 -3.553663194179534912e-01 -8.183107525110244751e-02 1.559238582849502563e-01 -5.325141176581382751e-02 -1.990467607975006104e-01 2.421817630529403687e-01 -3.283498585224151611e-01 -1.391869783401489258e-01 -8.664234727621078491e-02 1.816588789224624634e-01 4.027340933680534363e-02 -9.520548582077026367e-02 8.118575066328048706e-02 2.115670591592788696e-02 3.638664260506629944e-02 -8.262774348258972168e-02 7.541227154433727264e-03 -2.503494499251246452e-03 1.583657786250114441e-02 -4.436495900154113770e-01 -1.006251126527786255e-01 -5.324852839112281799e-02 -1.301238685846328735e-01 -3.206022083759307861e-02 3.248183056712150574e-02
2.721635103225708008e-01 -4.655009210109710693e-01 3.445156812667846680e-01 1.971298605203628540e-01 -1.611427068710327148e-01 1.857723295688629150e-01 -2.270905524492263794e-01 5.741059035062789917e-02 1.451763510704040527e-01 -4.664258100092411041e-03 1.025050412863492966e-02 -1.002575308084487915e-01 1.723876595497131348e-01 -6.822018325328826904e-02 -6.694909930229187012e-02 1.093715243041515350e-02 2.905192412436008453e-02 1.347617655992507935e-01 2.516480349004268646e-02 4.238338768482208252e-01 5.150743573904037476e-02 4.063769057393074036e-02 2.008704692125320435e-01 3.286113217473030090e-02 1.615821421146392822e-01 -6.373430043458938599e-02 9.273008257150650024e-02 7.642451673746109009e-02 -8.381047844886779785e-02 -2.358849942684173584e-01 1.165987998247146606e-01 -1.530377473682165146e-02
3.722644150257110596e-01 -1.999631077051162720e-01 -2.506087124347686768e-01 1.400920599699020386e-01 -1.928332000970840454e-01 -4.242686554789543152e-02 1.104968264698982239e-01 -2.516097128391265869e-01 -1.916603147983551025e-01 -1.636906340718269348e-02 2.519513666629791260e-01 -3.338317275047302246e-01 -1.082144305109977722e-01 -2.102713286876678467e-01 -1.240654438734054565e-01 -1.886257380247116089e-01 1.018496602773666382e-01 2.646130323410034180e-01 8.641739934682846069e-02 -2.714238688349723816e-02 2.128412723541259766e-01 -2.308117598295211792e-02 9.112665057182312012e-02 -1.628958284854888916e-01 -1.853300184011459351e-01 1.033719182014465332e-01 4.478730261325836182e-02 1.287964135408401489e-01 -8.109350502490997314e-02 1.651905775070190430e-01 6.896993517875671387e-02 -1.848274618387222290e-01
1.004704684019088745e-01 -2.951132953166961670e-01 1.360913366079330444e-01 -5.547136813402175903e-02 -9.057223796844482422e-02 2.425631433725357056e-01 3.177976235747337341e-02 -1.830941885709762573e-01 8.280793577432632446e-02 1.738144755363464355e-01 -3.878496214747428894e-02 -2.415893971920013428e-01 1.020343750715255737e-01 1.858539730310440063e-01 -3.706793300807476044e-03 1.419549286365509033e-01 2.255626618862152100e-01 1.346034407615661621e-01 1.292990893125534058e-01 4.030531048774719238e-01 -8.019696176052093506e-02 -1.706159412860870361e-01 -1.625766456127166748e-01 -1.005750615149736404e-02 -3.740393519401550293e-01 1.636735945940017700e-01 1.082556843757629395e-01 2.487284392118453979e-01 -1.340326517820358276e-01 6.777271628379821777e-02 -2.326088584959506989e-02 -2.096843123435974121e-01
1.248585805296897888e-01 -2.853677868843078613e-01 2.077990025281906128e-01 5.662175267934799194e-02 -1.304192095994949341e-01 3.470561001449823380e-03 -5.748332664370536804e-02 -2.259355932474136353e-01 5.313279107213020325e-02 -6.480684131383895874e-02 3.267638757824897766e-02 -1.297182440757751465e-01 -2.465963214635848999e-01 -2.289571017026901245e-01 -1.782795786857604980e-01 -1.393696665763854980e-01 1.787316948175430298e-01 5.391020178794860840e-01 -2.811514139175415039e-01 -8.051654696464538574e-02 7.206770777702331543e-02 9.329622983932495117e-02 2.131620235741138458e-02 1.767441779375076294e-01 -2.453867048025131226e-01 -1.205447465181350708e-01 9.641306102275848389e-02 -3.848396241664886475e-02 -2.109541445970535278e-01 -3.400818258523941040e-02 -1.044978350400924683e-01 8.036459796130657196e-03
3.346212804317474365e-01 -1.617870032787322998e-01 3.487180545926094055e-02 -1.223650276660919189e-01 -4.940055683255195618e-02 -3.381326422095298767e-02 -1.210010871291160583e-01 -6.778655201196670532e-02 -1.778297126293182373e-01 3.259822130203247070e-01 1.048452779650688171e-01 -3.661473989486694336e-01 2.186573594808578491e-01 -1.160192936658859253e-01 1.333636045455932617e-01 7.973112165927886963e-02 -6.373953819274902344e-02 -2.006291225552558899e-02 -1.339059323072433472e-01 2.466300874948501587e-01 -4.698988050222396851e-02 1.165603939443826675e-02 -5.032864585518836975e-02 -1.061142906546592712e-01 -2.539241909980773926e-01 1.174476072192192078e-01 -2.593474648892879486e-02 -3.156673861667513847e-03 -4.212161302566528320e-01 -1.753556132316589355e-01 2.131703495979309082e-01 -1.501929163932800293e-01
1.697379797697067261e-01 -2.310448437929153442e-01 2.046919465065002441e-01 1.028755679726600647e-01 -2.457838132977485657e-02 -3.790301457047462463e-02 -4.424548149108886719e-02 -1.518301367759704590e-01 1.486466974020004272e-01 9.973458200693130493e-02 6.598151475191116333e-02 -4.260168969631195068e-01 4.032609239220619202e-02 -4.197401404380798340e-01 -1.742204464972019196e-02 2.387963086366653442e-01 -9.843806922435760498e-02 4.192976355552673340e-01 -2.407859824597835541e-02 1.870087534189224243e-01 2.518948614597320557e-01 1.051823701709508896e-02 -2.610439248383045197e-02 -8.856134116649627686e-02 -4.725017771124839783e-02 -2.789177298545837402e-01 4.389405250549316406e-02 1.681669056415557861e-02 -5.152786150574684143e-02 4.854223877191543579e-02 -6.449461728334426880e-02 -2.655706554651260376e-02
1.357818543910980225e-01 6.702240556478500366e-02 -8.593659102916717529e-02 -3.819264099001884460e-02 -2.163046896457672119e-01 2.679793238639831543e-01 -9.721153229475021362e-02 -1.402205973863601685e-01 -5.749968439340591431e-02 5.433527752757072449e-02 -2.994745410978794098e-02 2.020353265106678009e-02 9.424354135990142822e-02 1.479308605194091797e-01 5.908384919166564941e-02 2.920467257499694824e-01 7.186833769083023071e-02 4.884605407714843750e-01 -3.838433185592293739e-03 -4.130520299077033997e-02 8.534231036901473999e-02 -4.582512006163597107e-02 -2.516567939892411232e-03 -2.820428013801574707e-01 -1.141775399446487427e-01 -2.018380016088485718e-01 -1.345494538545608521e-01 2.994669834151864052e-03 -4.953759908676147461e-01 -1.261426322162151337e-02 2.169530652463436127e-02 -2.026617079973220825e-01
1.980227530002593994e-01 9.518370963633060455e-03 1.049246788024902344e-01 -1.332539319992065430e-01 -2.621105015277862549e-01 1.431785523891448975e-01 -3.257044851779937744e-01 -9.965764358639717102e-03 2.180186659097671509e-01 1.108595822006464005e-02 2.369194179773330688e-01 -1.527150999754667282e-02 -9.886448271572589874e-03 1.850946694612503052e-01 -2.499841451644897461e-01 2.167757134884595871e-03 2.083503901958465576e-01 2.537473142147064209e-01 -6.301581859588623047e-02 -1.647201739251613617e-02 1.411362886428833008e-01 9.611696936190128326e-03 -4.455560073256492615e-02 -2.049975544214248657e-01 -3.189130127429962158e-01 -7.949683815240859985e-02 -2.846033871173858643e-01 1.777641922235488892e-01 -1.562807559967041016e-01 -2.851373516023159027e-02 -3.323906064033508301e-01 -5.715377256274223328e-02
1.727468371391296387e-01 -4.645550847053527832e-01 2.110456973314285278e-01 -1.161488518118858337e-01 -2.290513515472412109e-01 9.635038673877716064e-02 -1.835314631462097168e-01 -4.551663994789123535e-02 2.364646643400192261e-02 -1.295894235372543335e-01 3.537894487380981445e-01 -2.286599874496459961e-01 -7.199936360120773315e-02 -2.107299566268920898e-01 -3.044894337654113770e-01 1.665118038654327393e-01 1.306752264499664307e-01 2.750500477850437164e-02 -5.037981271743774414e-02 6.797710806131362915e-02 2.149353623390197754e-01 6.925495807081460953e-03 6.443745642900466919e-02 8.316680788993835449e-02 -2.141943722963333130e-01 -1.140511827543377876e-03 8.126565814018249512e-02 -6.113537028431892395e-02 -1.284188032150268555e-01 2.126953005790710449e-01 -3.039021790027618408e-02 -1.810934245586395264e-01
2.156623303890228271e-01 -4.299129247665405273e-01 2.329650968313217163e-01 -3.652811422944068909e-02 -2.562078833580017090e-01 3.056158125400543213e-01 -1.117055416107177734e-01 -1.546875685453414917e-01 5.587310716509819031e-02 3.131391108036041260e-01 1.292867306619882584e-02 1.936529129743576050e-01 4.908554628491401672e-02 -2.083006948232650757e-01 -4.194851964712142944e-02 1.849238574504852295e-01 1.322938054800033569e-01 1.824382990598678589e-01 1.465101819485425949e-02 1.085275337100028992e-01 5.398971214890480042e-02 1.374601274728775024e-01 2.746943235397338867e-01 -1.349032819271087646e-01 -2.480776309967041016e-01 -1.017049774527549744e-01 1.136822439730167389e-02 1.105847768485546112e-02 1.767513006925582886e-01 -9.345011413097381592e-02 1.777639612555503845e-02 7.958706468343734741e-02
1.505855619907379150e-01 -8.268865197896957397e-02 -7.147070486098527908e-03 -2.018135040998458862e-01 -2.981402277946472168e-01 1.678077280521392822e-01 -2.313625067472457886e-01 -1.299473643302917480e-01 -8.705754764378070831e-03 2.581402426585555077e-03 4.474633038043975830e-01 -1.464325487613677979e-01 2.059033326804637909e-02 -2.332126349210739136e-01 -1.321487724781036377e-01 1.909783929586410522e-01 6.872560828924179077e-02 -6.897805631160736084e-02 -1.421229392290115356e-01 1.260825991630554199e-01 2.055718004703521729e-01 -1.455835700035095215e-01 -5.608347430825233459e-02 5.950581282377243042e-02 -3.016852736473083496e-01 -8.935943245887756348e-02 1.906002908945083618e-01 1.204798370599746704e-01 -1.478504985570907593e-01 2.120701670646667480e-01 -7.824020832777023315e-02 -2.706157267093658447e-01
5.236028432846069336e-01 -1.252912431955337524e-01 2.909659147262573242e-01 3.833521530032157898e-02 8.792534470558166504e-02 -5.504378303885459900e-02 -7.456074655055999756e-02 -1.991525441408157349e-01 -1.376422643661499023e-01 6.522676907479763031e-03 2.436720579862594604e-01 -1.701722852885723114e-02 2.720365822315216064e-01 -3.717388212680816650e-02 2.701412439346313477e-01 -1.005254127085208893e-02 -1.248875334858894348e-01 2.805175185203552246e-01 -1.857001334428787231e-01 1.594025343656539917e-01 6.827809661626815796e-02 -8.166683837771415710e-03 4.259367659687995911e-02 -1.450125426054000854e-01 -3.340196013450622559e-01 -1.648474484682083130e-02 2.868353622034192085e-03 8.473844081163406372e-02 3.878392651677131653e-02 5.876637995243072510e-02 1.779713630676269531e-01 -5.915819853544235229e-02
2.927406430244445801e-01 -1.435898691415786743e-01 1.790653355419635773e-02 -2.523005008697509766e-01 -2.152347713708877563e-01 3.719772025942802429e-02 -8.696390688419342041e-02 -3.788374066352844238e-01 2.371890246868133545e-01 -8.783869445323944092e-02 1.596404425799846649e-02 -2.904171347618103027e-01 1.562930643558502197e-01 1.266310662031173706e-01 7.136147469282150269e-02 -9.681332111358642578e-02 -1.689266040921211243e-02 4.025439321994781494e-01 2.789195179939270020e-01 -1.741337180137634277e-01 1.395638138055801392e-01 2.451854944229125977e-01 -2.578310109674930573e-02 -1.073469296097755432e-01 -2.249405346810817719e-02 -1.493988279253244400e-02 -1.117737889289855957e-01 -5.412659049034118652e-02 -1.433150563389062881e-02 6.921712309122085571e-02 1.629187315702438354e-01 1.322880834341049194e-01
3.825402855873107910e-01 -2.734084725379943848e-01 -3.722645342350006104e-01 -4.868378862738609314e-02 -2.658426761627197266e-01 -9.798622690141201019e-03 -1.675260663032531738e-01 -2.456775158643722534e-01 -1.649331897497177124e-01 1.705030053853988647e-01 -2.633577771484851837e-02 9.378124773502349854e-02 1.979670971632003784e-01 -1.487897634506225586e-01 -2.616715133190155029e-01 -1.322884298861026764e-02 -2.464179694652557373e-02 1.639621406793594360e-01 -1.874659359455108643e-01 9.028272330760955811e-02 -1.457392331212759018e-02 -2.381004542112350464e-01 -1.070559471845626831e-01 2.415661215782165527e-01 -1.462098509073257446e-01 -1.119991913437843323e-01 1.079990118741989136e-01 9.383834153413772583e-02 -2.307697758078575134e-02 -9.993439912796020508e-02 -7.288905978202819824e-02 1.237035170197486877e-01
2.581671439111232758e-02 -1.713990569114685059e-01 1.207162067294120789e-02 -2.131004184484481812e-01 -2.300595939159393311e-01 6.184827070683240891e-03 1.705661974847316742e-02 -1.901863068342208862e-01 2.877186611294746399e-02 2.831077575683593750e-01 -8.367081731557846069e-02 1.903278529644012451e-01 6.496381014585494995e-02 -1.018979847431182861e-01 -3.088183403015136719e-01 6.653468590229749680e-03 -3.599367290735244751e-02 2.721475958824157715e-01 9.817871265113353729e-03 1.907402873039245605e-01 1.337608098983764648e-01 7.486470043659210205e-02 2.036345750093460083e-01 1.632210314273834229e-01 -3.121413588523864746e-01 9.347418695688247681e-02 3.515748083591461182e-01 7.945581525564193726e-02 -3.356937170028686523e-01 -3.701730072498321533e-02 5.389184877276420593e-02 -2.103696614503860474e-01
6.155995279550552368e-02 -2.394670844078063965e-01 4.068500399589538574e-01 -8.251643180847167969e-02 1.460058242082595825e-01 1.267388928681612015e-02 -1.207234635949134827e-01 -3.985251784324645996e-01 -3.628946468234062195e-02 9.579280763864517212e-02 1.244814470410346985e-01 -3.259256482124328613e-01 1.911517530679702759e-01 -6.698827445507049561e-02 -1.655652523040771484e-01 -1.510281264781951904e-01 2.070891670882701874e-02 2.315833419561386108e-01 1.767826080322265625e-01 8.467543870210647583e-02 8.085275767371058464e-04 -1.302382647991180420e-01 3.171199187636375427e-02 -1.038921698927879333e-01 -1.351593732833862305e-01 -1.368543952703475952e-01 2.793589830398559570e-01 1.967961639165878296e-01 1.790504716336727142e-02 -1.369420439004898071e-01 2.039110958576202393e-01 1.119222939014434814e-01
3.214103281497955322e-01 -1.517141461372375488e-01 -2.646449804306030273e-01 3.204155340790748596e-02 -4.137837793678045273e-03 3.173834681510925293e-01 -7.074880599975585938e-02 -1.110771670937538147e-01 2.199820131063461304e-01 3.154019415378570557e-01 -4.422445315867662430e-03 -6.615869700908660889e-02 2.471336424350738525e-01 1.833281815052032471e-01 -7.724329829216003418e-02 -3.080079257488250732e-01 5.045136436820030212e-02 2.654011547565460205e-01 1.248033568263053894e-01 2.227815538644790649e-01 -6.547218561172485352e-02 -6.235219538211822510e-03 6.570879369974136353e-02 -2.383028268814086914e-01 -5.634654313325881958e-02 -8.868399262428283691e-02 -1.440926492214202881e-01 1.206380277872085571e-01 -2.140204310417175293e-01 1.145507991313934326e-01 1.454210579395294189e-01 8.174966275691986084e-02
3.436305820941925049e-01 -9.744804352521896362e-02 1.129975393414497375e-01 -1.238108202815055847e-01 2.888101711869239807e-02 -4.825285822153091431e-02 -1.724091619253158569e-01 -2.356261163949966431e-01 4.414350390434265137e-01 -4.104112461209297180e-02 -1.486178189516067505e-01 1.046813800930976868e-01 8.113853633403778076e-02 -8.167980611324310303e-02 -1.224661320447921753e-01 2.165418267250061035e-01 1.673578768968582153e-01 2.864824235439300537e-01 -7.053251564502716064e-02 -5.534896627068519592e-02 1.137340590357780457e-01 -9.515319019556045532e-02 -2.035567015409469604e-01 8.122758567333221436e-02 -4.505962505936622620e-02 -3.653927519917488098e-02 -7.078952342271804810e-02 -1.341399252414703369e-01 -4.515317976474761963e-01 -1.778554618358612061e-01 3.338489681482315063e-02 -6.242808885872364044e-03
2.439707219600677490e-01 -3.332060575485229492e-01 1.614256203174591064e-01 -9.329875558614730835e-02 -1.965969204902648926e-01 3.221684098243713379e-01 -7.628545910120010376e-02 -1.845146268606185913e-01 6.134529784321784973e-02 7.553786784410476685e-02 -2.865571528673171997e-03 -2.758136093616485596e-01 1.225363537669181824e-01 7.222502958029508591e-03 2.749237418174743652e-01 1.493788063526153564e-01 2.353660911321640015e-01 1.970977187156677246e-01 -1.344090327620506287e-02 3.037321567535400391e-01 -1.509660482406616211e-01 -2.296237051486968994e-01 -4.695096611976623535e-02 -6.665203720331192017e-02 -8.539191633462905884e-02 1.919606178998947144e-01 -1.559381652623414993e-02 2.324698716402053833e-01 -5.681102722883224487e-02 1.362250894308090210e-01 -3.019792586565017700e-02 -1.545969992876052856e-01
1.770451962947845459e-01 -2.446977049112319946e-02 -2.125144377350807190e-02 -2.227344661951065063e-01 -6.277880817651748657e-02 8.168560266494750977e-02 -4.505666792392730713e-01 -3.650227561593055725e-02 1.933754831552505493e-01 1.656021326780319214e-01 -9.192399680614471436e-02 -3.722316622734069824e-01 1.635639220476150513e-01 -3.164031803607940674e-01 -1.842409670352935791e-01 3.652042523026466370e-02 -5.703700333833694458e-02 6.027203635312616825e-04 2.321627177298069000e-02 4.711727052927017212e-02 1.001338735222816467e-01 1.115596517920494080e-01 2.516184747219085693e-01 -3.368157520890235901e-02 -2.914335727691650391e-01 -8.625540882349014282e-02 -1.007596850395202637e-01 3.621100783348083496e-01 4.506119713187217712e-02 -8.101655170321464539e-03 -8.707100525498390198e-03 -1.781649142503738403e-02
1.426895558834075928e-01 -2.262813895940780640e-01 4.718352258205413818e-01 -1.685900390148162842e-01 1.679233759641647339e-01 1.126660034060478210e-01 -2.560215890407562256e-01 -2.761486470699310303e-01 1.592821814119815826e-02 1.311365514993667603e-01 1.254594326019287109e-02 -1.729143857955932617e-01 7.469969987869262695e-02 -8.010033518075942993e-02 -2.658261172473430634e-02 -1.425060778856277466e-01 1.737587451934814453e-01 3.728125691413879395e-01 1.700077652931213379e-01 7.137969136238098145e-02 8.487286418676376343e-02 -1.075968369841575623e-01 -3.711257129907608032e-02 3.778354451060295105e-02 -1.308606415987014771e-01 -4.282065480947494507e-02 2.454307526350021362e-01 1.482125520706176758e-01 1.448202319443225861e-02 -2.296383827924728394e-01 1.878742575645446777e-01 -2.087278291583061218e-03
1.660891473293304443e-01 9.727641940116882324e-03 1.707515567541122437e-01 2.984196506440639496e-02 -1.319993436336517334e-01 -2.628204040229320526e-02 -1.248431056737899780e-01 7.420856505632400513e-02 -1.606064885854721069e-01 1.030941829085350037e-01 7.820214959792792797e-04 -3.533957600593566895e-01 1.873891502618789673e-01 -1.992410719394683838e-01 1.654271036386489868e-02 2.396179437637329102e-01 -7.397332042455673218e-02 2.362252175807952881e-01 -6.996932625770568848e-02 2.840454280376434326e-01 1.488040089607238770e-01 -1.501585543155670166e-01 8.096965402364730835e-02 -7.390879094600677490e-02 -1.909792721271514893e-01 1.482684761285781860e-01 -1.187794059514999390e-01 4.268191009759902954e-02 -4.624287486076354980e-01 7.201003283262252808e-02 3.349893093109130859e-01 -7.767494767904281616e-03
2.601634562015533447e-01 -2.329330444335937500e-01 1.886061429977416992e-01 -2.407692968845367432e-01 7.545212283730506897e-04 -2.470097839832305908e-01 -9.265772998332977295e-02 -3.595450222492218018e-01 -1.843602657318115234e-01 -1.963158138096332550e-02 1.768832355737686157e-01 7.720378786325454712e-02 -3.916398063302040100e-02 -6.595140695571899414e-02 -2.621275186538696289e-01 -3.304463811218738556e-03 -7.015927881002426147e-02 1.547368317842483521e-01 -1.517192572355270386e-01 3.453108966350555420e-01 8.605062961578369141e-02 -2.205662131309509277e-01 5.754787102341651917e-02 5.387564375996589661e-02 -2.751765549182891846e-01 5.534654855728149414e-02 8.355526626110076904e-02 1.325672119855880737e-01 -6.310867518186569214e-02 3.046473264694213867e-01 -6.514634937047958374e-02 -4.055976122617721558e-02
2.603884935379028320e-01 -2.450878769159317017e-01 -7.141517102718353271e-02 -3.622205555438995361e-02 1.722044497728347778e-01 5.584055557847023010e-02 -9.340076148509979248e-02 -7.115732878446578979e-02 -5.126861855387687683e-02 1.066595688462257385e-02 -2.130780136212706566e-03 -7.117663975805044174e-03 1.100530549883842468e-01 -2.255885601043701172e-01 -3.738839626312255859e-01 2.021529972553253174e-01 2.774073183536529541e-01 2.668996155261993408e-01 1.716380268335342407e-01 3.038486242294311523e-01 3.557611024007201195e-03 -1.848856359720230103e-01 -2.134980633854866028e-02 1.849600523710250854e-01 -5.943113192915916443e-02 -3.126237690448760986e-01 1.408785488456487656e-02 1.307788789272308350e-01 -2.205558121204376221e-01 -1.804509460926055908e-01 1.824978440999984741e-01 2.807654067873954773e-02
3.142078816890716553e-01 -2.089106887578964233e-01 9.055962413549423218e-02 -3.449963033199310303e-02 3.248176872730255127e-01 1.372440606355667114e-01 1.555219441652297974e-01 -1.124864369630813599e-01 8.338137529790401459e-03 1.549767237156629562e-02 6.196167320013046265e-03 -1.565144360065460205e-01 -4.542325809597969055e-02 -1.032286137342453003e-01 -1.081891581416130066e-01 4.625222831964492798e-02 8.113472908735275269e-02 4.054444730281829834e-01 -1.487380079925060272e-02 2.130423635244369507e-01 1.246519014239311218e-01 -5.195162072777748108e-02 2.355480343103408813e-01 1.729499995708465576e-01 -4.357050657272338867e-01 -2.400418519973754883e-01 8.306635171175003052e-02 4.159252718091011047e-02 6.353841722011566162e-02 1.954310983419418335e-01 6.746167689561843872e-02 1.121105328202247620e-01
3.364587724208831787e-01 -1.344512961804866791e-02 6.122871860861778259e-02 -2.668126523494720459e-01 -1.355892568826675415e-01 8.398182690143585205e-02 -4.077497720718383789e-01 -2.364895790815353394e-01 4.944952204823493958e-02 3.553301990032196045e-01 5.027586221694946289e-02 -3.214876353740692139e-01 6.747689098119735718e-02 -2.830159105360507965e-02 1.017167568206787109e-01 1.076584160327911377e-01 1.849247068166732788e-01 1.043835133314132690e-01 -1.056537106633186340e-01 -1.254403442144393921e-01 9.126333892345428467e-02 -4.568168520927429199e-02 2.184027805924415588e-02 -1.865916997194290161e-01 -6.009190529584884644e-02 -1.794487796723842621e-02 -5.740131065249443054e-02 2.570489346981048584e-01 -1.684678532183170319e-02 -2.737478911876678467e-01 2.717057242989540100e-02 1.876503527164459229e-01
4.855534732341766357e-01 -8.873491548001766205e-03 3.207835555076599121e-02 -3.592435419559478760e-01 -3.727267384529113770e-01 6.226843595504760742e-02 -1.173056196421384811e-02 1.278346478939056396e-01 -1.131056994199752808e-01 1.000236347317695618e-01 1.465883702039718628e-01 -1.705137342214584351e-01 -4.236832261085510254e-02 -2.290372401475906372e-01 -1.835407167673110962e-01 -2.219695411622524261e-02 -6.587141007184982300e-02 3.258894085884094238e-01 1.906509324908256531e-02 -1.834938116371631622e-02 2.019517421722412109e-01 1.638025492429733276e-01 -2.237369567155838013e-01 -8.572308719158172607e-02 4.465337097644805908e-02 7.957016117870807648e-03 -4.109008237719535828e-02 3.412762656807899475e-02 -1.228692755103111267e-01 -1.244805678725242615e-01 -2.022273391485214233e-01 -1.827998831868171692e-02
2.193675339221954346e-01 -4.692618846893310547e-01 -1.020003408193588257e-01 1.601620316505432129e-01 -1.453372836112976074e-01 -2.760701477527618408e-01 -2.076562196016311646e-01 -1.685207486152648926e-01 -1.546285953372716904e-02 5.964801460504531860e-02 2.835404276847839355e-01 -6.514269858598709106e-02 -6.459625810384750366e-02 -2.020057886838912964e-01 -1.202360317111015320e-01 -9.285304695367813110e-02 1.084232628345489502e-01 1.354074180126190186e-01 1.278997957706451416e-01 4.399278014898300171e-02 1.114816591143608093e-01 -1.239554286003112793e-01 2.832831144332885742e-01 -3.655206039547920227e-02 -1.045132949948310852e-01 1.796187907457351685e-01 -2.156789302825927734e-01 2.639997005462646484e-01 -1.913898289203643799e-01 1.244096159934997559e-01 2.159141190350055695e-02 2.297598123550415039e-02
2.676804065704345703e-01 -2.778731286525726318e-01 4.298699647188186646e-02 2.125747352838516235e-01 1.467313021421432495e-01 1.989343315362930298e-01 -5.141357332468032837e-02 -1.376055032014846802e-01 3.145287558436393738e-02 3.739570975303649902e-01 2.386727780103683472e-01 -2.955706715583801270e-01 3.379057347774505615e-01 1.220443770289421082e-01 3.298329887911677361e-03 6.329187750816345215e-02 -1.222821138799190521e-02 3.179867565631866455e-01 -1.834765821695327759e-01 7.534838467836380005e-02 1.122814938426017761e-01 3.606677427887916565e-02 2.259374596178531647e-03 -1.789939552545547485e-01 -1.275379359722137451e-01 -1.890476793050765991e-01 9.386544674634933472e-02 -1.914693713188171387e-01 -9.757536649703979492e-02 5.634462833404541016e-02 3.240874269977211952e-03 8.013828843832015991e-02
2.225462794303894043e-01 -1.158854588866233826e-01 1.803579926490783691e-02 1.850421354174613953e-02 -6.093284860253334045e-02 2.020347304642200470e-02 1.087547391653060913e-01 -2.299702018499374390e-01 -9.427389502525329590e-02 1.220606863498687744e-01 2.217958569526672363e-01 -4.335542619228363037e-01 2.349793016910552979e-01 -1.535440534353256226e-01 -3.894484415650367737e-02 1.190883815288543701e-01 3.501816093921661377e-02 3.462080061435699463e-01 -1.222429573535919189e-01 2.906232178211212158e-01 1.246669441461563110e-01 -9.871740639209747314e-02 7.195474207401275635e-02 -2.596316486597061157e-02 1.510384026914834976e-02 1.963449567556381226e-01 1.636400669813156128e-01 -2.652951981872320175e-03 -1.260014623403549194e-01 -3.894286751747131348e-01 -2.964618615806102753e-02 -1.627814173698425293e-01
3.126852512359619141e-01 -8.645252138376235962e-02 9.008612483739852905e-02 -1.371013671159744263e-01 -3.467014804482460022e-02 -3.030808828771114349e-02 -4.818677902221679688e-01 -2.442754507064819336e-01 3.358638659119606018e-02 3.195827305316925049e-01 3.343548625707626343e-02 -3.972764015197753906e-01 1.176690831780433655e-01 9.875425137579441071e-03 9.503989666700363159e-02 1.052582487463951111e-01 1.426560431718826294e-01 1.160268932580947876e-01 -1.285534352064132690e-01 -1.044275611639022827e-01 2.914519794285297394e-02 -4.721087962388992310e-02 1.447037607431411743e-01 -1.603274643421173096e-01 2.363579906523227692e-02 1.775865070521831512e-02 -1.295705884695053101e-01 3.082776665687561035e-01 -1.296951249241828918e-02 -2.115442305803298950e-01 2.203155681490898132e-02 9.231492131948471069e-02
1.978615224361419678e-01 7.126303017139434814e-02 2.009789049625396729e-01 6.201045960187911987e-02 -6.198953837156295776e-02 3.125886619091033936e-01 -8.194854110479354858e-02 -2.985023260116577148e-01 1.437594890594482422e-01 4.373650252819061279e-01 -1.035260185599327087e-01 3.368257731199264526e-02 2.512221634387969971e-01 -1.602779626846313477e-01 -1.118430122733116150e-01 -3.619311004877090454e-02 2.306790053844451904e-01 3.440014719963073730e-01 2.308452725410461426e-01 8.051458746194839478e-02 1.915249228477478027e-01 -4.220630973577499390e-02 5.832047015428543091e-02 1.483454257249832153e-01 7.666460238397121429e-03 -2.384641617536544800e-01 6.565228104591369629e-02 7.035300880670547485e-02 3.082821611315011978e-03 -1.360306143760681152e-01 7.163035869598388672e-02 5.208101868629455566e-02
1.825484633445739746e-01 -1.439513862133026123e-01 9.188854694366455078e-02 -2.015723735094070435e-01 -6.715875864028930664e-02 3.846768438816070557e-01 2.449909038841724396e-02 -2.847849130630493164e-01 2.008292824029922485e-01 -1.196514293551445007e-01 1.015385538339614868e-01 -3.372907340526580811e-01 2.406709045171737671e-01 -1.889590919017791748e-01 -4.979397356510162354e-01 -6.995505839586257935e-02 7.827042788267135620e-02 1.283872723579406738e-01 -5.021588131785392761e-02 -3.137803077697753906e-02 -2.174309641122817993e-02 8.655930310487747192e-02 -7.314388453960418701e-02 3.674799576401710510e-02 -3.971464931964874268e-02 1.312105450779199600e-02 -2.450589388608932495e-01 -2.207965962588787079e-02 -9.041458368301391602e-02 -9.517840109765529633e-03 -1.163693591952323914e-01 -1.123417392373085022e-01
2.583180069923400879e-01 -1.157163381576538086e-01 2.053002715110778809e-01 -2.208658158779144287e-01 -1.581098288297653198e-01 -9.141848981380462646e-02 6.674218922853469849e-02 -6.531830132007598877e-02 1.384946703910827637e-01 1.269070208072662354e-01 4.038682207465171814e-02 -2.524791061878204346e-01 -6.835065037012100220e-02 1.078613921999931335e-01 1.134365331381559372e-02 1.299204081296920776e-01 9.971924126148223877e-03 5.188468098640441895e-01 1.837657690048217773e-01 1.767744123935699463e-01 3.884538114070892334e-01 1.516418606042861938e-01 4.649844020605087280e-02 -2.069164765998721123e-03 7.609890401363372803e-02 3.132270276546478271e-01 8.444308489561080933e-02 -2.140619233250617981e-02 -1.522547453641891479e-01 3.704893961548805237e-02 -7.281349599361419678e-02 -3.423770144581794739e-02
1.090361848473548889e-01 -3.064090311527252197e-01 1.677126139402389526e-01 4.995766282081604004e-02 -1.966755837202072144e-02 -1.566277593374252319e-01 -2.335241436958312988e-01 -4.465951025485992432e-01 -5.832463502883911133e-02 -1.027604341506958008e-01 2.473720908164978027e-01 -2.916257381439208984e-01 1.674963086843490601e-01 -2.241576761007308960e-01 1.102927178144454956e-01 1.379979308694601059e-03 3.272089958190917969e-01 1.277244091033935547e-01 1.731231957674026489e-01 1.746486872434616089e-01 1.853233724832534790e-01 -3.329846775159239769e-03 -1.938662864267826080e-02 -7.775397598743438721e-02 -5.979586392641067505e-02 8.381815254688262939e-02 1.413434147834777832e-01 1.037839055061340332e-01 6.042071431875228882e-02 -1.329544484615325928e-01 1.934044212102890015e-01 -9.654186666011810303e-02
3.045017123222351074e-01 -1.938444525003433228e-01 3.831856697797775269e-02 -2.926932275295257568e-01 -1.749998033046722412e-01 1.973065882921218872e-01 -1.183753684163093567e-01 -3.647517561912536621e-01 2.899172604084014893e-01 9.029272943735122681e-02 1.279383897781372070e-02 2.553913183510303497e-02 2.539272904396057129e-01 -1.043377518653869629e-01 5.730577744543552399e-03 -1.752170473337173462e-01 -1.377581954002380371e-01 1.530210673809051514e-01 3.725371509790420532e-02 -1.822095364332199097e-01 9.522616863250732422e-02 1.515343189239501953e-01 1.804331243038177490e-01 -4.395182430744171143e-02 -3.489094078540802002e-01 -2.715451456606388092e-02 -2.261691689491271973e-01 -5.755207687616348267e-02 7.565305382013320923e-02 -1.361421197652816772e-01 -6.019396707415580750e-02 -1.360634416341781616e-01
8.262518793344497681e-02 -1.194548457860946655e-01 3.277439996600151062e-02 -3.870240226387977600e-02 -9.427952580153942108e-03 1.995080411434173584e-01 -4.656158015131950378e-02 -4.071351587772369385e-01 7.025352865457534790e-02 1.142909899353981018e-01 4.076978191733360291e-02 -2.366538792848587036e-01 1.840952336788177490e-01 -8.748551458120346069e-02 -4.970352053642272949e-01 5.471455305814743042e-02 -1.377699822187423706e-01 1.784872114658355713e-01 -2.383118681609630585e-02 1.058784350752830505e-01 2.762667648494243622e-02 1.345770955085754395e-01 1.769224107265472412e-01 3.956220448017120361e-01 2.064011618494987488e-02 2.326177060604095459e-01 -2.210808545351028442e-02 2.110880464315414429e-01 -1.393966227769851685e-01 7.714231312274932861e-02 -7.598874717950820923e-02 -3.485854715108871460e-02
4.464387893676757812e-01 -1.754501461982727051e-01 1.164767965674400330e-01 -2.457838803529739380e-01 2.294172346591949463e-01 -1.392639521509408951e-02 -1.541667729616165161e-01 -5.627478659152984619e-02 -1.101985275745391846e-01 7.278172671794891357e-02 -4.686036705970764160e-02 -1.359179913997650146e-01 5.505422875285148621e-02 -3.908193707466125488e-01 -1.095447018742561340e-01 1.158090010285377502e-01 3.624955192208290100e-02 1.570213437080383301e-01 5.037736147642135620e-02 2.442615777254104614e-01 1.160914003849029541e-01 -1.468125581741333008e-01 -1.667050421237945557e-01 -3.128910809755325317e-02 -1.401302218437194824e-01 -4.977531731128692627e-02 -7.255943119525909424e-02 -4.066865146160125732e-02 9.023836255073547363e-02 -3.376678228378295898e-01 2.600039839744567871e-01 1.615858376026153564e-01
8.162376284599304199e-02 -2.626283466815948486e-01 -1.091051623225212097e-01 -2.450148463249206543e-01 -2.752940356731414795e-01 2.935824990272521973e-01 -2.836167514324188232e-01 -1.985103935003280640e-01 -8.008336275815963745e-02 1.828813999891281128e-01 2.649331465363502502e-02 1.566222608089447021e-01 2.711044847965240479e-01 -2.794686555862426758e-01 4.800553992390632629e-02 3.170541021972894669e-03 -4.229151085019111633e-02 2.297304570674896240e-01 -3.365137428045272827e-02 1.812919974327087402e-01 -9.493998438119888306e-02 -3.763060644268989563e-02 4.454997181892395020e-02 -1.745450645685195923e-01 -3.187342286109924316e-01 -1.049451828002929688e-01 3.809631243348121643e-02 6.267475429922342300e-03 -3.861995041370391846e-02 2.102250931784510612e-03 2.163026034832000732e-01 2.403673976659774780e-01
3.940916061401367188e-01 -1.899467706680297852e-01 7.568775862455368042e-02 -9.560137987136840820e-02 -1.038640365004539490e-01 2.407485097646713257e-01 -4.619127884507179260e-02 -2.527332603931427002e-01 9.076228365302085876e-03 1.789804548025131226e-01 -2.225183323025703430e-02 -9.480665624141693115e-02 2.447605878114700317e-01 -2.528262734413146973e-01 -1.200829148292541504e-01 1.022649630904197693e-01 1.306760758161544800e-01 1.627663522958755493e-01 1.071370542049407959e-01 -2.767721191048622131e-02 6.477485597133636475e-02 2.848196923732757568e-01 1.561112105846405029e-01 -3.425925225019454956e-02 -3.460327684879302979e-01 -2.256902754306793213e-01 -2.958393692970275879e-01 -7.465881854295730591e-02 1.813221424818038940e-01 -6.281388923525810242e-03 4.833967611193656921e-02 5.460865050554275513e-02
1.956733167171478271e-01 -2.986671030521392822e-01 1.312619745731353760e-01 -2.315970659255981445e-01 -7.764603942632675171e-02 -4.129786416888237000e-02 -4.737931191921234131e-01 -1.599704772233963013e-01 2.220527380704879761e-01 2.981605231761932373e-01 -1.127615198493003845e-01 -1.001374423503875732e-01 6.873086094856262207e-02 4.604039341211318970e-02 -1.981203816831111908e-02 6.512845307588577271e-02 1.823990046977996826e-01 1.418016999959945679e-01 2.275934256613254547e-02 -1.298726499080657959e-01 -2.094414271414279938e-02 9.537479281425476074e-02 -5.082610994577407837e-02 -1.869637072086334229e-01 -1.063407361507415771e-01 -5.902092158794403076e-02 -6.961110979318618774e-02 5.640650168061256409e-02 -4.241598546504974365e-01 1.930849850177764893e-01 -7.318670302629470825e-02 9.058509767055511475e-02
1.783904135227203369e-01 -3.359512984752655029e-01 -1.820613294839859009e-01 -1.362365633249282837e-01 2.491126060485839844e-01 1.804933249950408936e-01 -2.302132248878479004e-01 -3.516171574592590332e-01 1.118271127343177795e-01 1.952111423015594482e-01 7.205486297607421875e-02 -1.020454801619052887e-02 1.366997957229614258e-01 1.147977933287620544e-01 -1.768985837697982788e-01 -2.666113972663879395e-01 1.240993663668632507e-01 2.663099467754364014e-01 -1.771872118115425110e-02 2.223082780838012695e-01 7.438605185598134995e-03 2.760547697544097900e-01 1.263748556375503540e-01 -1.240187436342239380e-01 -1.108018457889556885e-01 -9.405989199876785278e-02 -1.427443325519561768e-02 -7.200323790311813354e-02 -1.968418359756469727e-01 -4.529514536261558533e-02 -6.851487606763839722e-02 1.628363877534866333e-01
2.373301982879638672e-01 1.212502568960189819e-01 1.408732682466506958e-02 -9.517426043748855591e-02 1.866813451051712036e-01 3.273356556892395020e-01 -2.822491340339183807e-02 -2.707754373550415039e-01 8.418957144021987915e-02 -2.858654968440532684e-02 1.931215524673461914e-01 -5.988073348999023438e-02 7.675392087548971176e-03 -1.242464631795883179e-01 1.036149933934211731e-01 1.185755282640457153e-01 2.214151322841644287e-01 3.153901994228363037e-01 -1.948289126157760620e-01 3.725518584251403809e-01 2.389766275882720947e-01 -2.998846173286437988e-01 -1.049528568983078003e-01 -1.386418342590332031e-01 -1.284624785184860229e-01 -1.181217432022094727e-01 4.580297321081161499e-02 1.699091941118240356e-01 -1.815766245126724243e-01 -4.667200520634651184e-02 1.003794372081756592e-01 7.314296066761016846e-02
5.164890736341476440e-02 4.058047756552696228e-02 1.110280826687812805e-01 -8.937136828899383545e-02 -5.809482187032699585e-02 1.956656277179718018e-01 -6.967333704233169556e-02 -1.499610245227813721e-01 4.158183466643095016e-03 6.740493327379226685e-02 3.280365169048309326e-01 -3.580398559570312500e-01 3.164561092853546143e-01 -1.993267089128494263e-01 1.732698678970336914e-01 2.638972550630569458e-02 8.260356634855270386e-02 3.175731003284454346e-01 1.470122635364532471e-01 3.606342673301696777e-01 7.467532157897949219e-02 -2.734451554715633392e-02 6.236164644360542297e-02 -1.742126196622848511e-01 -1.473291963338851929e-02 1.721589118242263794e-01 -6.524664908647537231e-02 9.160254150629043579e-02 -2.758098579943180084e-02 -1.616115868091583252e-01 -2.941151335835456848e-02 -3.539153337478637695e-01
2.119878977537155151e-01 -1.485175546258687973e-02 1.113314926624298096e-01 -1.609514653682708740e-01 -4.260328114032745361e-01 2.232035994529724121e-01 -3.318833410739898682e-01 -1.986138522624969482e-01 2.317038923501968384e-01 -1.509646028280258179e-01 1.263268440961837769e-01 7.985083386301994324e-03 -1.917641237378120422e-02 3.334207832813262939e-02 -7.518912665545940399e-03 6.268402189016342163e-02 1.583815217018127441e-01 2.094241082668304443e-01 6.585869938135147095e-02 6.418824195861816406e-02 8.308208733797073364e-02 1.210170388221740723e-01 -2.544446885585784912e-01 -2.365881204605102539e-01 -2.664318978786468506e-01 -7.345651090145111084e-02 -1.690363287925720215e-01 -9.409983456134796143e-02 -1.464067399501800537e-01 -2.368944287300109863e-01 -1.353746056556701660e-01 9.112508594989776611e-02
3.356005549430847168e-01 -6.237697228789329529e-02 -7.002987712621688843e-02 -2.639247477054595947e-01 -5.875006690621376038e-02 3.068251013755798340e-01 -4.773839116096496582e-01 -2.567888200283050537e-01 1.074593812227249146e-01 -1.216004639863967896e-01 -5.027785897254943848e-03 -1.868333518505096436e-01 3.714350983500480652e-02 -8.817856200039386749e-03 4.670336097478866577e-02 6.487375497817993164e-02 1.574124544858932495e-01 2.961905896663665771e-01 -1.410516798496246338e-01 -9.863980114459991455e-02 -1.272220164537429810e-01 7.730107288807630539e-03 6.942505389451980591e-02 -3.123118877410888672e-01 -1.988876238465309143e-02 4.132439196109771729e-02 -2.070641368627548218e-01 -3.506306931376457214e-02 -9.730581194162368774e-02 1.270313262939453125e-01 1.201340407133102417e-01 -3.736425936222076416e-02
3.467560112476348877e-01 -7.908418774604797363e-02 -1.200141105800867081e-02 7.713581435382366180e-03 -3.220297992229461670e-01 5.228121876716613770e-01 7.446876913309097290e-02 -1.747981905937194824e-01 3.771670162677764893e-03 9.370204992592334747e-03 3.646297380328178406e-02 -1.496796309947967529e-01 6.158187985420227051e-03 1.255322247743606567e-01 1.115197464823722839e-01 -1.293524056673049927e-01 1.303679645061492920e-01 2.171323895454406738e-01 -1.388166844844818115e-01 9.386224299669265747e-02 1.042879670858383179e-01 -1.761788725852966309e-01 2.043055137619376183e-03 2.035400569438934326e-01 -7.395596802234649658e-02 5.432707071304321289e-02 1.483611613512039185e-01 3.455805778503417969e-01 -9.977021068334579468e-02 7.455410063266754150e-02 1.660748198628425598e-02 -2.239417731761932373e-01
2.623696327209472656e-01 -2.777447998523712158e-01 -1.740039438009262085e-01 -2.514427304267883301e-01 -9.062008559703826904e-02 2.912613153457641602e-01 -3.158457875251770020e-01 -1.590542644262313843e-01 3.360635042190551758e-02 2.447740882635116577e-01 -3.112005293369293213e-01 -1.004933752119541168e-02 2.349416911602020264e-01 -3.217427060008049011e-02 -2.205800116062164307e-01 1.474903803318738937e-02 1.305972784757614136e-01 1.768287122249603271e-01 -2.349774688482284546e-01 7.190622389316558838e-02 2.752381935715675354e-02 -2.228229194879531860e-01 1.524295508861541748e-01 -9.623305499553680420e-02 -1.520129144191741943e-01 -3.640213748440146446e-03 1.488287150859832764e-01 -2.745132148265838623e-02 1.020842492580413818e-01 2.629154734313488007e-02 1.344104409217834473e-01 1.118274629116058350e-01
3.758029043674468994e-01 -3.476398587226867676e-01 -1.705384552478790283e-01 9.319025091826915741e-03 8.412460237741470337e-02 9.179473668336868286e-02 -2.749935351312160492e-02 -1.476992219686508179e-01 -1.065464690327644348e-02 4.627449903637170792e-03 1.424872279167175293e-01 -1.037036404013633728e-01 3.726986646652221680e-01 1.878824830055236816e-01 -1.383103523403406143e-02 -1.310598850250244141e-01 1.291272193193435669e-01 3.242241144180297852e-01 -1.358098834753036499e-01 1.267590075731277466e-01 -6.796805653721094131e-03 -8.704793453216552734e-02 2.517226040363311768e-01 -1.544242352247238159e-01 -3.693920746445655823e-02 -2.609698772430419922e-01 -1.233053654432296753e-01 1.371742924675345421e-03 -2.669516205787658691e-01 -1.279408633708953857e-01 -1.461201906204223633e-01 5.575824901461601257e-02
2.548294365406036377e-01 -3.985693156719207764e-01 -1.476957052946090698e-01 1.709537953138351440e-02 -1.064013913273811340e-01 8.526436239480972290e-02 5.683747306466102600e-02 -7.250485569238662720e-02 1.139618679881095886e-01 2.148600518703460693e-01 -4.702343605458736420e-03 1.629151850938796997e-01 1.424266099929809570e-01 -3.452894091606140137e-02 -3.852224647998809814e-01 6.535847485065460205e-02 -8.953039348125457764e-02 2.894022464752197266e-01 1.083868965506553650e-01 2.485070377588272095e-01 -3.506425023078918457e-02 -2.805833220481872559e-01 6.613031029701232910e-02 -1.332107931375503540e-01 -2.677388191223144531e-01 -1.579331755638122559e-01 -3.757402673363685608e-02 7.113401591777801514e-02 -2.419877648353576660e-01 -1.424791663885116577e-01 9.406177699565887451e-02 9.489834308624267578e-02
1.287302523851394653e-01 -3.668792247772216797e-01 6.666998565196990967e-02 -7.229917217046022415e-03 -9.954382479190826416e-02 2.489797770977020264e-01 -1.518305540084838867e-01 6.470437347888946533e-02 -9.105576574802398682e-02 1.468589901924133301e-01 -2.329452335834503174e-02 -8.552071452140808105e-02 -6.418664008378982544e-02 -1.726354211568832397e-01 -9.624788910150527954e-02 -9.727412834763526917e-03 -7.455191016197204590e-02 4.834676384925842285e-01 2.439269050955772400e-02 6.937598437070846558e-02 3.468556106090545654e-01 2.037649601697921753e-01 1.339308321475982666e-01 -8.124150335788726807e-02 9.776344895362854004e-02 -2.888219356536865234e-01 -6.986430846154689789e-03 -5.272633209824562073e-02 -1.489460617303848267e-01 -8.870536834001541138e-02 3.300327435135841370e-02 -3.258443772792816162e-01
1.964343637228012085e-01 -1.396408826112747192e-01 3.845557272434234619e-01 -2.374288588762283325e-01 1.165751591324806213e-01 8.571432903409004211e-03 -2.625371217727661133e-01 -2.922157049179077148e-01 -1.064432486891746521e-01 -3.845639526844024658e-02 1.123172640800476074e-01 -1.149138137698173523e-01 6.676018238067626953e-02 -1.652728319168090820e-01 -1.038792431354522705e-01 -2.340434342622756958e-01 1.502287089824676514e-01 3.861604928970336914e-01 1.683281213045120239e-01 5.340760573744773865e-02 2.568099834024906158e-02 -6.518946029245853424e-03 -8.969414979219436646e-02 1.510916650295257568e-02 -8.016341924667358398e-02 -1.600882560014724731e-01 2.705677449703216553e-01 2.458794713020324707e-01 -2.141798287630081177e-02 -2.116278111934661865e-01 8.946441859006881714e-02 -5.378666892647743225e-02
2.766570448875427246e-01 -1.696764230728149414e-01 1.693215668201446533e-01 -3.130692839622497559e-01 -8.110854774713516235e-02 -1.789291352033615112e-01 -1.531522870063781738e-01 -2.807345986366271973e-01 -5.501935631036758423e-02 2.837915718555450439e-01 -9.335567057132720947e-02 -1.331821233034133911e-01 2.204510420560836792e-01 -6.815275549888610840e-02 -3.272489905357360840e-01 -5.353125184774398804e-02 -1.469341367483139038e-01 2.031330168247222900e-01 1.315548717975616455e-01 7.583580166101455688e-02 -6.912320852279663086e-02 -3.634927868843078613e-01 -7.005336880683898926e-02 -8.848512917757034302e-02 -4.085050895810127258e-02 8.354308456182479858e-02 -1.363042891025543213e-01 1.123712882399559021e-01 3.844581171870231628e-02 9.180101007223129272e-02 3.749321773648262024e-02 -2.592107057571411133e-01
2.793321311473846436e-01 -1.771761327981948853e-01 -2.516953051090240479e-01 -7.091310620307922363e-02 -6.533644348382949829e-02 1.269443482160568237e-01 -8.024099469184875488e-02 -2.396032959222793579e-01 -1.811072826385498047e-01 1.511400490999221802e-01 3.103111088275909424e-01 -4.087567627429962158e-01 -1.277721971273422241e-01 -8.932995051145553589e-02 -7.258073985576629639e-02 -1.527881175279617310e-01 8.283005445264279842e-04 3.686530888080596924e-01 8.453090488910675049e-02 7.982894778251647949e-02 -7.098232209682464600e-02 -9.125600010156631470e-02 1.518846303224563599e-01 -1.536871790885925293e-01 7.879137247800827026e-02 8.559972792863845825e-02 5.138952285051345825e-02 -2.971951477229595184e-02 -7.578120380640029907e-02 2.798433303833007812e-01 2.325530201196670532e-01 3.688666969537734985e-02
3.957452774047851562e-01 -1.427578330039978027e-01 -1.120607331395149231e-01 -8.967199176549911499e-02 -2.039303779602050781e-01 3.413540124893188477e-02 -1.983957141637802124e-01 -2.266782075166702271e-01 8.056355267763137817e-02 1.078586876392364502e-01 -8.979053795337677002e-02 6.407832354307174683e-02 1.991075128316879272e-01 -2.548523480072617531e-03 -1.555070579051971436e-01 1.827053278684616089e-01 2.038523107767105103e-01 3.392953574657440186e-01 2.459411472082138062e-01 1.102329045534133911e-01 -8.741769194602966309e-02 -2.950713969767093658e-02 1.322468072175979614e-01 -1.306993067264556885e-01 -2.912128865718841553e-01 -2.843714952468872070e-01 -8.884712308645248413e-02 -1.284732576459646225e-02 1.581059843301773071e-01 -8.689600974321365356e-02 2.479892373085021973e-01 -3.502117469906806946e-02
1.980818063020706177e-01 -3.453711569309234619e-01 -2.231162041425704956e-01 -4.187557473778724670e-02 -8.736243844032287598e-02 1.717230528593063354e-01 9.770071506500244141e-02 -1.928741335868835449e-01 1.839479058980941772e-01 2.121633142232894897e-01 3.077855408191680908e-01 -3.025431334972381592e-01 3.561370670795440674e-01 1.949838399887084961e-01 -1.333423852920532227e-01 -1.015483960509300232e-01 -7.771079987287521362e-02 2.217287421226501465e-01 -1.298546139150857925e-02 5.784535408020019531e-02 -4.417793825268745422e-02 1.209981963038444519e-01 1.365987509489059448e-01 5.637105926871299744e-02 -3.165446966886520386e-02 -1.933151632547378540e-01 -6.271916627883911133e-02 3.469014167785644531e-02 -2.981548905372619629e-01 -6.474188715219497681e-02 -4.876059666275978088e-02 1.090883538126945496e-01
2.576043605804443359e-01 -6.477318704128265381e-02 1.086257398128509521e-01 -2.021164447069168091e-02 -1.571200639009475708e-01 1.246039643883705139e-01 -1.077101100236177444e-02 -9.563329815864562988e-02 -9.397203475236892700e-02 4.118328392505645752e-01 8.938399143517017365e-03 -3.053924143314361572e-01 3.479599654674530029e-01 -2.513431943953037262e-02 1.402768790721893311e-01 8.416242897510528564e-02 -1.480926730437204242e-04 1.030456051230430603e-01 -1.720388680696487427e-01 3.374608755111694336e-01 3.137333691120147705e-02 -9.219386428594589233e-02 1.059780716896057129e-01 -1.321773976087570190e-01 -2.215316593647003174e-01 2.307808548212051392e-01 -1.176377385854721069e-01 8.413647860288619995e-02 -2.898749113082885742e-01 -1.731907576322555542e-01 1.285211443901062012e-01 -3.789268806576728821e-02
3.190948665142059326e-01 -3.381158411502838135e-01 2.737617790699005127e-01 -9.096021205186843872e-02 -3.759665191173553467e-01 1.294198073446750641e-02 -8.104949444532394409e-02 -6.427747011184692383e-02 -5.347850918769836426e-02 6.928072869777679443e-02 1.504729092121124268e-01 1.741404235363006592e-01 1.661442965269088745e-01 -2.802725434303283691e-01 -5.519734229892492294e-03 -1.673346757888793945e-01 -1.511395871639251709e-01 2.295879870653152466e-01 9.118900448083877563e-02 2.146699875593185425e-01 5.379087477922439575e-02 -9.744115173816680908e-02 8.310963958501815796e-02 1.646960154175758362e-02 1.485104560852050781e-01 7.306981366127729416e-03 1.796115040779113770e-01 5.451881512999534607e-02 -7.893893122673034668e-02 -2.200680822134017944e-01 7.246816903352737427e-02 -2.946689426898956299e-01
2.543222010135650635e-01 -5.195057392120361328e-01 4.123149216175079346e-01 8.273256570100784302e-02 -2.431615255773067474e-03 1.236653178930282593e-01 -1.230158731341362000e-01 -3.181778267025947571e-02 4.265399649739265442e-02 2.522343099117279053e-01 9.013056755065917969e-02 5.566999316215515137e-02 1.317562013864517212e-01 -6.340913474559783936e-02 -1.497542262077331543e-01 -1.428044438362121582e-01 -1.753721572458744049e-02 2.023244947195053101e-01 -1.977934129536151886e-02 3.206010460853576660e-01 1.416203081607818604e-01 -3.350824350491166115e-03 1.584065109491348267e-01 6.423279643058776855e-02 4.728399589657783508e-02 -4.852000996470451355e-02 -1.395502034574747086e-02 2.128236368298530579e-02 -3.997961804270744324e-02 -2.467135041952133179e-01 -9.934052079916000366e-02 -2.121324688196182251e-01
1.347473263740539551e-01 -2.194551080465316772e-01 -1.535599380731582642e-01 -1.627163728699088097e-04 8.220273070037364960e-03 1.337666511535644531e-01 -8.350218832492828369e-02 -2.298080623149871826e-01 -5.143877863883972168e-02 6.566340476274490356e-02 1.668614745140075684e-01 -2.058394700288772583e-01 3.185563087463378906e-01 2.472924590110778809e-01 -2.608847022056579590e-01 -2.509117126464843750e-01 -9.370630234479904175e-02 3.175156414508819580e-01 -2.012302428483963013e-01 2.126216143369674683e-01 2.356549352407455444e-02 -7.618749141693115234e-02 -1.289889812469482422e-01 -3.032640218734741211e-01 -2.513919472694396973e-01 -6.060070544481277466e-02 1.368483603000640869e-01 -8.566995710134506226e-02 -1.761259883642196655e-01 -3.964458405971527100e-02 1.604254245758056641e-01 -2.403275109827518463e-03
1.933769881725311279e-01 -1.966365575790405273e-01 -5.492660775780677795e-02 -1.084393635392189026e-01 -2.559695839881896973e-01 1.217297390103340149e-01 -2.416788488626480103e-01 -7.511147856712341309e-02 6.525778025388717651e-02 -1.399192307144403458e-02 -3.996462002396583557e-02 -2.735486924648284912e-01 -6.172383949160575867e-02 -3.528296053409576416e-01 1.664070039987564087e-01 2.282505780458450317e-01 -1.166842058300971985e-01 4.297420084476470947e-01 7.057557255029678345e-02 2.861906290054321289e-01 3.287919610738754272e-02 -1.816217601299285889e-01 -6.629566848278045654e-02 2.896671593189239502e-01 -1.349288523197174072e-01 -1.085715293884277344e-01 -6.442899256944656372e-02 1.343056792393326759e-03 7.944867014884948730e-02 1.133879926055669785e-02 1.183460876345634460e-01 -1.168932765722274780e-01
2.406528145074844360e-01 -3.532457351684570312e-01 4.189543798565864563e-02 -2.985530793666839600e-01 -3.640580773353576660e-01 -1.573143154382705688e-01 1.195866838097572327e-01 -1.836710870265960693e-01 1.366662383079528809e-01 1.761800646781921387e-01 3.427885845303535461e-02 -6.555239856243133545e-02 1.696261912584304810e-01 1.704567521810531616e-01 3.230588138103485107e-02 -1.415383070707321167e-01 -1.142492704093456268e-02 1.888371556997299194e-01 4.773484170436859131e-02 -1.328129172325134277e-01 2.599869370460510254e-01 7.227851450443267822e-02 1.461521238088607788e-01 2.573900222778320312e-01 -2.012221664190292358e-01 -3.245612978935241699e-02 -2.522369623184204102e-01 -6.959250569343566895e-02 -3.049452416598796844e-02 9.258675575256347656e-02 2.235842496156692505e-01 -3.687920048832893372e-02
2.083052694797515869e-01 -1.405104845762252808e-01 2.205664068460464478e-01 7.963946461677551270e-02 1.105149388313293457e-01 2.497332170605659485e-02 -1.248833090066909790e-01 4.614482074975967407e-02 -1.155893132090568542e-01 1.764886826276779175e-01 3.576105460524559021e-02 -4.409231543540954590e-01 8.816295862197875977e-02 -2.229617685079574585e-01 1.529438979923725128e-02 3.659328222274780273e-01 -3.819918632507324219e-02 3.144463002681732178e-01 -2.372656911611557007e-01 1.241604611277580261e-01 1.251274645328521729e-01 -1.315515637397766113e-01 -2.297103032469749451e-02 -2.281609550118446350e-02 -1.267351210117340088e-01 -2.463213354349136353e-02 -3.787747770547866821e-02 1.378978639841079712e-01 -3.210283219814300537e-01 -4.813460633158683777e-03 2.703666687011718750e-01 -1.129711326211690903e-02
-8.805425837635993958e-03 -3.970698416233062744e-01 8.045453578233718872e-02 -1.004877761006355286e-01 -1.591786891222000122e-01 4.692876711487770081e-02 -6.927293539047241211e-02 6.832644343376159668e-02 -3.633791953325271606e-02 7.690033316612243652e-02 3.947621881961822510e-01 -3.413338065147399902e-01 4.692705348134040833e-02 -2.126917988061904907e-01 -1.017336770892143250e-01 -9.953851997852325439e-02 1.284391283988952637e-01 2.850569486618041992e-01 1.546908915042877197e-01 6.721849739551544189e-02 -2.340232133865356445e-01 -1.327981203794479370e-01 -5.356958718039095402e-04 -8.544673770666122437e-02 -1.913572698831558228e-01 1.704516261816024780e-01 -6.600350886583328247e-02 1.753024011850357056e-01 -9.609461575746536255e-02 -1.342704296112060547e-01 2.880302369594573975e-01 -1.565694510936737061e-01
2.651817202568054199e-01 -3.288957476615905762e-01 5.816136673092842102e-02 -5.972395092248916626e-02 3.588079242035746574e-03 3.115275502204895020e-01 -3.442114964127540588e-02 -2.384512722492218018e-01 1.989459097385406494e-01 -8.061549812555313110e-02 -9.428421035408973694e-04 5.660131946206092834e-02 1.722813956439495087e-02 1.092833355069160461e-01 7.599588483572006226e-02 4.498690366744995117e-02 5.014077946543693542e-02 2.493926435708999634e-01 -6.192999705672264099e-02 3.253902792930603027e-01 -1.583398878574371338e-01 -1.626070737838745117e-01 -1.364078670740127563e-01 -2.323219478130340576e-01 -1.909444034099578857e-01 -9.904959797859191895e-02 -7.987076044082641602e-02 3.289615213871002197e-01 1.258155703544616699e-01 -1.711323559284210205e-01 2.429429739713668823e-01 -1.631180047988891602e-01
3.900479078292846680e-01 -1.875925064086914062e-01 1.206079721450805664e-01 -1.808362454175949097e-01 3.652848070487380028e-03 2.001263052225112915e-01 -8.954040706157684326e-02 -2.195717841386795044e-01 2.182742357254028320e-01 -1.357895731925964355e-01 6.871356070041656494e-02 -2.029118388891220093e-01 1.416496485471725464e-01 2.057391405105590820e-01 -4.377670958638191223e-02 -7.521026302129030228e-03 -2.989893592894077301e-02 3.597804009914398193e-01 1.311938911676406860e-01 -1.075157374143600464e-01 1.819297522306442261e-01 8.619131147861480713e-02 -1.977738887071609497e-01 -2.188089340925216675e-01 5.461951345205307007e-02 4.317678511142730713e-03 -2.203269302845001221e-01 -8.847215026617050171e-02 -2.189491391181945801e-01 -3.117668926715850830e-01 -2.782440278679132462e-03 4.052596911787986755e-02
1.741438955068588257e-01 -2.663336396217346191e-01 1.916192024946212769e-01 -1.498592346906661987e-01 -1.886022388935089111e-01 -2.647928893566131592e-02 -3.021077811717987061e-01 -1.506529189646244049e-02 5.535694956779479980e-02 -1.120771169662475586e-01 4.532737433910369873e-01 -1.181661486625671387e-01 7.027924805879592896e-02 -1.896850764751434326e-01 -2.443529069423675537e-01 2.590530514717102051e-01 1.728862076997756958e-01 1.801623851060867310e-01 -2.396829724311828613e-01 4.393149167299270630e-02 1.819850504398345947e-01 -1.186585277318954468e-01 7.940708100795745850e-02 5.327395722270011902e-02 -1.883310377597808838e-01 2.961643040180206299e-02 4.030490294098854065e-02 -6.746791768819093704e-03 -8.036939799785614014e-02 1.097161397337913513e-01 -9.397182613611221313e-02 -2.561307251453399658e-01
1.927623450756072998e-01 -3.174005821347236633e-02 1.966703087091445923e-01 5.133108049631118774e-02 -4.440633058547973633e-01 2.937431037425994873e-01 -1.646429151296615601e-01 -2.739813923835754395e-01 -2.459742315113544464e-02 -4.779341816902160645e-02 2.519223690032958984e-01 -7.469807565212249756e-02 8.975062519311904907e-02 1.272090524435043335e-01 1.956971585750579834e-01 2.330472692847251892e-02 1.263071894645690918e-01 -3.942749276757240295e-02 1.462623924016952515e-01 3.304389119148254395e-01 3.597977161407470703e-01 -1.845496296882629395e-01 -2.192777395248413086e-02 -8.412120491266250610e-02 -2.007034122943878174e-01 2.580194361507892609e-02 2.070068009197711945e-02 1.090656779706478119e-02 -9.146834909915924072e-02 -1.258226037025451660e-01 8.242753893136978149e-02 -9.061568975448608398e-02
6.344528496265411377e-02 -2.055281102657318115e-01 -1.148913800716400146e-02 -3.246043622493743896e-01 -2.790530771017074585e-02 1.420295983552932739e-01 -2.660520970821380615e-01 -1.323467344045639038e-01 -1.137695983052253723e-01 2.079541981220245361e-01 -2.617651224136352539e-01 -1.004674136638641357e-01 2.411598116159439087e-01 -1.960617601871490479e-01 -3.664946556091308594e-01 -1.793181449174880981e-01 8.228062838315963745e-02 3.300082087516784668e-01 9.207990020513534546e-02 2.165360599756240845e-01 9.979970753192901611e-02 -2.462416514754295349e-02 9.788225591182708740e-02 7.829707115888595581e-02 -4.505018889904022217e-02 2.684469819068908691e-01 -7.733386009931564331e-02 -1.608844101428985596e-01 1.439730636775493622e-02 -1.477406620979309082e-01 -9.031424671411514282e-02 -8.740074932575225830e-02
3.438770473003387451e-01 -7.821024209260940552e-02 -6.964401900768280029e-02 -1.504176557064056396e-01 1.682302914559841156e-02 1.750340908765792847e-01 -1.614476144313812256e-01 -2.256407290697097778e-01 -9.937329590320587158e-02 -2.833046577870845795e-02 2.360391989350318909e-02 1.808309257030487061e-01 1.591737270355224609e-01 -1.703218668699264526e-01 -1.354594677686691284e-01 3.001928143203258514e-02 5.184951424598693848e-02 4.434463977813720703e-01 9.383246302604675293e-03 8.722428977489471436e-02 2.848017811775207520e-01 -1.208251416683197021e-01 -1.753588318824768066e-01 6.684225797653198242e-02 7.416977081447839737e-03 -7.349940389394760132e-02 1.230286881327629089e-01 3.454879522323608398e-01 1.307700760662555695e-02 -1.664949953556060791e-01 1.493732482194900513e-01 3.075848221778869629e-01
2.674601078033447266e-01 -2.485323101282119751e-01 1.000710725784301758e-01 2.123358994722366333e-01 -1.679981797933578491e-01 -5.747320130467414856e-02 -1.415526270866394043e-01 -2.755878269672393799e-01 -1.007617712020874023e-01 -1.423364579677581787e-01 3.612694442272186279e-01 -4.781292006373405457e-02 1.566483229398727417e-01 -2.072642147541046143e-01 1.647689938545227051e-01 4.405781626701354980e-02 -7.380203157663345337e-02 1.580835878849029541e-01 1.409125775098800659e-01 2.295560389757156372e-01 3.085141479969024658e-01 -6.599855422973632812e-02 4.655095562338829041e-02 -3.097795844078063965e-01 -1.854178011417388916e-01 5.413721874356269836e-02 7.322776317596435547e-02 1.987641602754592896e-01 -1.001206934452056885e-01 5.388914421200752258e-02 1.513749957084655762e-01 -7.485429197549819946e-02
1.163939237594604492e-01 -3.169650733470916748e-01 3.896150290966033936e-01 2.461671270430088043e-02 -4.344003647565841675e-02 -4.868675023317337036e-02 -2.050234526395797729e-01 -1.552319526672363281e-01 -4.016247391700744629e-02 -1.816477254033088684e-02 5.905521661043167114e-02 4.051370173692703247e-02 -1.247826889157295227e-01 -1.805194467306137085e-01 5.294113885611295700e-03 -1.141889616847038269e-01 -2.890984155237674713e-02 3.825819492340087891e-01 -2.617586553096771240e-01 1.133457198739051819e-01 1.492339521646499634e-01 2.110836356878280640e-01 1.512324716895818710e-02 2.119543552398681641e-01 -2.808178365230560303e-01 5.576172471046447754e-02 2.212260365486145020e-01 -1.486967224627733231e-02 -3.409394323825836182e-01 -6.204549223184585571e-03 7.792096585035324097e-02 -2.939029596745967865e-02
1.725529730319976807e-01 4.180621728301048279e-02 4.967655520886182785e-03 -2.873091995716094971e-01 -9.173084050416946411e-02 3.486288785934448242e-01 -5.550361275672912598e-01 -1.341277360916137695e-01 1.330037713050842285e-01 2.515687942504882812e-01 -3.099867329001426697e-02 -1.512409746646881104e-02 5.897005274891853333e-02 -1.501923799514770508e-01 -2.348335385322570801e-01 1.330414321273565292e-02 -1.671581566333770752e-01 -5.737357959151268005e-02 1.834427416324615479e-01 6.498015671968460083e-02 1.273133158683776855e-01 6.033646874129772186e-03 1.955297738313674927e-01 3.461863845586776733e-03 -7.596556842327117920e-02 -8.284056186676025391e-02 9.865518659353256226e-03 3.412147462368011475e-01 -1.343701034784317017e-02 -8.847803110256791115e-04 8.989494293928146362e-03 -1.155526414513587952e-01
-1.253191474825143814e-02 -2.637354433536529541e-01 9.980549663305282593e-02 -2.311007231473922729e-01 -2.031564861536026001e-01 1.568082720041275024e-02 -3.297952115535736084e-01 5.570422857999801636e-03 5.058395117521286011e-02 6.057224050164222717e-02 1.190543174743652344e-01 6.276639178395271301e-04 1.981708407402038574e-02 7.639113813638687134e-02 -4.565119743347167969e-02 2.034597545862197876e-01 2.221317589282989502e-02 1.428402215242385864e-01 1.727956682443618774e-01 2.820895016193389893e-01 2.397347539663314819e-01 -2.245661169290542603e-01 -2.252528965473175049e-01 1.462012231349945068e-01 1.353221852332353592e-02 -1.932219862937927246e-01 -4.099845290184020996e-01 1.883787661790847778e-01 -2.799462974071502686e-01 -3.332639485597610474e-02 1.220777556300163269e-01 2.592207677662372589e-02
3.874512910842895508e-01 1.663966849446296692e-02 1.062741801142692566e-01 -1.016592606902122498e-01 -3.429344296455383301e-01 -5.013811215758323669e-02 1.374575495719909668e-01 -3.364219069480895996e-01 2.783275023102760315e-02 1.997353285551071167e-01 -7.073429226875305176e-02 -1.513864099979400635e-01 -7.728430628776550293e-02 -3.324240073561668396e-02 3.526049852371215820e-02 -5.975455045700073242e-02 8.157648146152496338e-02 3.733747303485870361e-01 1.700190007686614990e-01 1.150246262550354004e-01 2.222412824630737305e-01 2.949691116809844971e-01 -5.757748335599899292e-02 -2.333495765924453735e-02 -1.121121197938919067e-01 2.544556856155395508e-01 1.201128959655761719e-01 -1.766471415758132935e-01 -1.880492120981216431e-01 7.145684957504272461e-02 4.924700036644935608e-02 -3.165012970566749573e-02
4.102266430854797363e-01 4.977179691195487976e-02 -1.555475443601608276e-01 -7.645086850970983505e-03 1.988486349582672119e-01 1.134683638811111450e-01 -1.393118351697921753e-01 -3.171995580196380615e-01 8.414918929338455200e-02 3.660207390785217285e-01 2.453028857707977295e-01 -1.895008087158203125e-01 2.346062660217285156e-01 1.177641097456216812e-04 -1.617212444543838501e-01 -3.226498141884803772e-02 8.657036721706390381e-02 1.930830031633377075e-01 3.097051754593849182e-03 -2.119520865380764008e-02 1.821137368679046631e-01 -2.628037333488464355e-02 -1.989151388406753540e-01 -2.351044416427612305e-01 -9.593100845813751221e-02 -1.975202113389968872e-01 7.084930688142776489e-02 -2.466077655553817749e-01 -3.400503844022750854e-02 -1.511501520872116089e-01 9.742334485054016113e-03 3.303828462958335876e-02
-6.464892998337745667e-03 -2.306232601404190063e-01 -1.949286907911300659e-01 -2.669435739517211914e-01 6.232984364032745361e-02 2.534937858581542969e-01 4.817549884319305420e-02 -2.797062397003173828e-01 4.311612248420715332e-02 4.763136804103851318e-02 8.111426979303359985e-02 -3.839097321033477783e-01 2.345572113990783691e-01 -5.724101886153221130e-02 -9.438818693161010742e-02 3.376832008361816406e-01 -3.161799907684326172e-02 1.114324107766151428e-01 1.275374591350555420e-01 1.848318129777908325e-01 3.786313906311988831e-02 5.033189803361892700e-02 -2.515365183353424072e-02 2.171860039234161377e-01 -2.569546103477478027e-01 -6.572212278842926025e-02 -2.860772907733917236e-01 5.158992111682891846e-02 -1.650084704160690308e-01 -2.096925973892211914e-01 1.839753240346908569e-02 8.653659373521804810e-02
1.785754561424255371e-01 -3.201530575752258301e-01 -1.650072485208511353e-01 1.701189577579498291e-01 9.258883446455001831e-02 3.380610942840576172e-01 -1.994813978672027588e-01 -2.872624397277832031e-01 -4.636619612574577332e-02 1.845896430313587189e-02 9.920934587717056274e-02 -4.854628816246986389e-02 1.507777273654937744e-01 -4.256825521588325500e-02 1.712477207183837891e-01 7.224088162183761597e-02 -1.214965153485536575e-02 3.949508070945739746e-01 -2.169912606477737427e-01 -7.447800599038600922e-04 3.325585126876831055e-01 5.003799870610237122e-02 1.844229758717119694e-03 8.586779981851577759e-02 -1.000163182616233826e-01 -1.613194942474365234e-01 -7.653775066137313843e-02 -8.939332515001296997e-02 3.986197337508201599e-02 -8.141359686851501465e-02 -8.655656874179840088e-02 -3.181406855583190918e-01
3.748795986175537109e-01 -2.113513499498367310e-01 -4.485123977065086365e-02 -9.402462095022201538e-02 -8.453682065010070801e-02 1.420585513114929199e-01 -1.942748874425888062e-01 -3.227099478244781494e-01 2.024735957384109497e-01 6.916512548923492432e-02 -8.007596433162689209e-02 -6.811260245740413666e-03 7.083097845315933228e-02 -2.195617705583572388e-01 -5.096429213881492615e-02 7.220238447189331055e-02 1.453651487827301025e-01 2.588368654251098633e-01 -1.543498598039150238e-02 1.778377890586853027e-01 4.367759823799133301e-02 2.127260118722915649e-01 1.685611158609390259e-01 4.897661507129669189e-02 -2.446114420890808105e-01 -2.955816686153411865e-01 -2.440866678953170776e-01 -6.274709105491638184e-02 2.460199296474456787e-01 -1.145763173699378967e-01 -1.736991107463836670e-01 9.461399167776107788e-02
1.269959211349487305e-01 -1.911185085773468018e-01 6.358455121517181396e-02 -1.834966689348220825e-01 -2.405185103416442871e-01 2.020255289971828461e-02 8.437358587980270386e-02 -2.251210995018482208e-02 -5.158047750592231750e-02 3.518413901329040527e-01 2.464343160390853882e-01 1.022545024752616882e-01 1.365621238946914673e-01 -4.000618308782577515e-02 -2.129275798797607422e-01 -1.351422537118196487e-02 2.122745616361498833e-03 3.534810245037078857e-01 -3.263808414340019226e-02 8.557301759719848633e-02 2.930581867694854736e-01 -7.769335806369781494e-02 -2.007933259010314941e-01 -2.679860591888427734e-01 -1.553874313831329346e-01 -2.897228002548217773e-01 -3.724693134427070618e-02 -2.286201566457748413e-01 6.839220970869064331e-02 -1.609274893999099731e-01 1.881884485483169556e-01 1.233502849936485291e-01
1.912931799888610840e-01 -1.973560899496078491e-01 1.236660405993461609e-01 -1.988483518362045288e-01 -2.572479546070098877e-01 5.928634107112884521e-02 -1.859302967786788940e-01 -1.178354695439338684e-01 2.108233124017715454e-01 1.360517647117376328e-02 -1.893157958984375000e-01 -7.253127545118331909e-02 1.760410815477371216e-01 -3.086661696434020996e-01 -1.044537350535392761e-01 2.974816970527172089e-02 1.373338103294372559e-01 5.974278971552848816e-02 1.213413998484611511e-01 -2.758546732366085052e-02 1.907771229743957520e-01 2.523774206638336182e-01 2.319351136684417725e-01 -7.872204482555389404e-02 -3.262031078338623047e-01 2.968714572489261627e-02 -3.116729855537414551e-01 2.967342138290405273e-01 3.897809982299804688e-02 3.212481364607810974e-02 7.789900898933410645e-02 -1.690772324800491333e-01
-5.420074984431266785e-02 -4.555499181151390076e-02 3.939995169639587402e-02 -1.736393272876739502e-01 -1.437081694602966309e-01 -4.212762042880058289e-02 -2.461094111204147339e-01 -2.971566617488861084e-01 -1.577613055706024170e-01 -1.025527492165565491e-01 8.892831206321716309e-02 -9.288297593593597412e-02 -1.792342811822891235e-01 3.188474103808403015e-02 -1.254653334617614746e-01 8.929568529129028320e-02 7.812668383121490479e-02 1.900578737258911133e-01 -5.593550205230712891e-02 3.904086947441101074e-01 1.943982392549514771e-01 1.399537622928619385e-01 2.052676677703857422e-01 6.064202636480331421e-03 -4.185967147350311279e-01 -1.670839339494705200e-01 2.350499778985977173e-01 -3.419563919305801392e-02 -3.442908823490142822e-01 -4.046222195029258728e-02 6.958083063364028931e-02 -3.593637049198150635e-02
3.617810606956481934e-01 -2.518270015716552734e-01 6.796701997518539429e-02 -1.245797052979469299e-01 1.503158826380968094e-02 2.382849603891372681e-01 -2.932953238487243652e-01 7.700007408857345581e-02 2.049911767244338989e-01 1.725722253322601318e-01 -1.913567036390304565e-01 2.564380168914794922e-01 2.090087980031967163e-01 5.907127633690834045e-02 -2.626368403434753418e-02 3.395403176546096802e-02 3.645330667495727539e-02 2.343400120735168457e-01 6.178785581141710281e-03 1.621077060699462891e-01 -6.849848479032516479e-02 -2.539097368717193604e-01 7.254126947373151779e-03 -1.939629614353179932e-01 -3.128719925880432129e-01 -3.184282407164573669e-02 1.005332022905349731e-01 -6.254545878618955612e-03 -1.056032162159681320e-02 -8.876602351665496826e-02 2.834783196449279785e-01 -1.631151884794235229e-01
1.640142947435379028e-01 -3.506599366664886475e-02 1.960952728986740112e-01 -6.788144353777170181e-03 -6.807172298431396484e-02 1.918946802616119385e-01 -1.361104696989059448e-01 -2.532033026218414307e-01 1.321650147438049316e-01 4.766182005405426025e-01 4.847689345479011536e-02 -1.287242621183395386e-01 1.988141387701034546e-01 -1.787681430578231812e-01 -5.059249326586723328e-02 1.102050840854644775e-01 1.950474530458450317e-01 2.754889130592346191e-01 3.088801503181457520e-01 -3.108855895698070526e-02 1.700316071510314941e-01 -9.009312093257904053e-02 -1.225617974996566772e-01 -7.858759909868240356e-02 -2.219293564558029175e-01 -1.954670995473861694e-01 -9.938611090183258057e-02 3.549498319625854492e-02 2.567327618598937988e-01 -4.638641607016324997e-03 8.765025064349174500e-03 1.624469459056854248e-01
2.168152481317520142e-01 -3.892189264297485352e-02 -1.486134976148605347e-01 3.915943577885627747e-02 -4.069133996963500977e-01 2.389407902956008911e-01 -3.547601103782653809e-01 -1.466147303581237793e-01 -1.788131892681121826e-01 5.721395835280418396e-02 1.295581907033920288e-01 1.109938509762287140e-02 2.619705796241760254e-01 1.893023215234279633e-02 -7.580804079771041870e-02 1.925801783800125122e-01 -1.147984266281127930e-01 3.687615394592285156e-01 7.580501586198806763e-02 -4.281680285930633545e-02 -2.246945947408676147e-01 -3.301725490018725395e-03 -4.606042802333831787e-02 6.135116890072822571e-02 -1.968692839145660400e-01 -3.692821413278579712e-02 -2.233633100986480713e-01 1.091649979352951050e-01 -2.444378435611724854e-01 -4.909542202949523926e-02 1.132456213235855103e-01 -6.177591159939765930e-02
1.585170626640319824e-01 -9.836833924055099487e-04 3.292760998010635376e-02 -1.677701324224472046e-01 -1.689876914024353027e-01 -1.284174919128417969e-01 -1.721504628658294678e-01 -2.519905865192413330e-01 -2.944546639919281006e-01 2.074334472417831421e-01 1.115253195166587830e-01 3.323944285511970520e-03 1.089694425463676453e-01 -1.426441967487335205e-01 -2.448651641607284546e-01 5.970008298754692078e-02 3.059536516666412354e-01 1.919463127851486206e-01 -1.793923527002334595e-01 2.251961529254913330e-01 -6.238965690135955811e-02 8.180279284715652466e-03 3.269861638545989990e-01 1.826609820127487183e-01 7.573764771223068237e-02 -2.980968058109283447e-01 -8.275683037936687469e-03 -4.189707711338996887e-02 -3.161673247814178467e-01 -8.813207596540451050e-02 8.245061337947845459e-02 -3.150229528546333313e-02
3.226129710674285889e-01 -1.762318164110183716e-01 1.407611221075057983e-01 -8.776330947875976562e-02 -9.400953352451324463e-02 2.019389532506465912e-02 -6.468818336725234985e-02 -1.311502456665039062e-01 -2.716604173183441162e-01 3.500177860260009766e-01 8.705744147300720215e-02 -2.721521258354187012e-01 3.360259234905242920e-01 -1.900746673345565796e-02 1.636014133691787720e-01 5.416110157966613770e-03 7.156662642955780029e-02 4.342444613575935364e-02 -1.144878640770912170e-01 2.599678933620452881e-01 -1.338938530534505844e-02 -1.447917371988296509e-01 3.274911781772971153e-03 -3.262540698051452637e-02 -2.349373549222946167e-01 2.606025934219360352e-01 -1.004859060049057007e-01 3.599593183025717735e-04 -3.213680088520050049e-01 -2.865834534168243408e-02 1.844494938850402832e-01 -8.628471940755844116e-02
2.485332340002059937e-01 -9.095608443021774292e-02 2.348972950130701065e-03 -2.404645532369613647e-01 -2.153083235025405884e-01 6.479267776012420654e-02 -1.590536087751388550e-01 -4.080465808510780334e-02 -1.639291197061538696e-01 2.027046829462051392e-01 2.968063764274120331e-02 -2.552417516708374023e-01 2.276304960250854492e-01 -6.124923378229141235e-02 2.088216096162796021e-01 1.504772603511810303e-01 -3.694808110594749451e-02 1.294071674346923828e-01 -7.427885383367538452e-02 3.476567566394805908e-01 -6.415233016014099121e-02 -1.456619948148727417e-01 -1.723664812743663788e-02 -2.441689670085906982e-01 -3.087196946144104004e-01 2.338054031133651733e-01 8.884562551975250244e-02 1.892641633749008179e-01 -1.309350728988647461e-01 -8.322754502296447754e-02 1.373614370822906494e-01 -2.691352665424346924e-01
2.527707219123840332e-01 -9.797069430351257324e-02 3.915146291255950928e-01 -7.355668395757675171e-02 1.853942871093750000e-02 9.197587519884109497e-02 3.497124416753649712e-03 -3.949860036373138428e-01 2.264012023806571960e-02 6.724664568901062012e-02 1.307352483272552490e-01 -2.531300783157348633e-01 9.606490284204483032e-02 1.200510486960411072e-01 5.841222405433654785e-02 -1.921765953302383423e-01 -3.656042739748954773e-02 4.909143745899200439e-01 1.066694408655166626e-01 6.311261677183210850e-04 4.403725266456604004e-02 -6.190500408411026001e-02 -1.114100664854049683e-01 -1.095036268234252930e-01 -1.003522649407386780e-01 -3.089585900306701660e-02 1.032764986157417297e-01 -3.255470888689160347e-03 7.988161593675613403e-02 -2.513081431388854980e-01 2.752748429775238037e-01 4.355768114328384399e-02
1.869814842939376831e-01 -1.891745999455451965e-02 -7.518237084150314331e-02 -1.458087116479873657e-01 -2.943222224712371826e-01 3.151594102382659912e-01 -1.959974020719528198e-01 -1.097566932439804077e-01 -5.219646915793418884e-02 1.840901970863342285e-01 -5.778052657842636108e-02 1.136612147092819214e-01 1.022698804736137390e-01 1.016346290707588196e-01 -1.467882692813873291e-01 2.102398127317428589e-01 -3.982989117503166199e-02 2.725796699523925781e-01 2.117107361555099487e-01 1.012280434370040894e-01 -2.398461401462554932e-01 5.640827864408493042e-02 4.389689862728118896e-02 -2.818779349327087402e-01 -3.743574321269989014e-01 -1.355057209730148315e-02 -8.442047238349914551e-02 1.482131183147430420e-01 -2.001417726278305054e-01 -1.288274824619293213e-01 2.312584370374679565e-01 -9.668532758951187134e-02
3.611239492893218994e-01 6.041201576590538025e-02 1.035964787006378174e-01 1.411323696374893188e-01 1.797880679368972778e-01 -5.567440018057823181e-02 2.338513964787125587e-03 -1.224311068654060364e-01 5.583491642028093338e-03 8.034086972475051880e-02 -1.418474409729242325e-02 -3.165112137794494629e-01 9.956280887126922607e-02 -2.410697489976882935e-01 -4.667016491293907166e-02 3.923382759094238281e-01 5.634374683722853661e-04 3.321488499641418457e-01 -9.616981446743011475e-02 8.748372644186019897e-02 2.630689442157745361e-01 -1.776409000158309937e-01 2.001763433218002319e-01 -1.413962841033935547e-01 -2.367714345455169678e-01 -1.831983178853988647e-01 -6.168533116579055786e-02 6.882188469171524048e-02 -1.017764508724212646e-01 5.613495595753192902e-03 2.191117405891418457e-01 -9.620735049247741699e-02
2.579918503761291504e-01 -1.692930608987808228e-01 1.266371160745620728e-01 2.555174008011817932e-02 8.703693747520446777e-02 1.249886080622673035e-01 4.511873237788677216e-03 -1.830040663480758667e-02 -1.611868441104888916e-01 1.580214351415634155e-01 -7.201685756444931030e-02 -3.074126541614532471e-01 2.497950643301010132e-01 -2.442748695611953735e-01 1.886263489723205566e-01 2.747365236282348633e-01 5.794969573616981506e-02 2.923495471477508545e-01 -2.492205202579498291e-01 1.753017157316207886e-01 2.503305375576019287e-01 -1.008816510438919067e-01 8.453024923801422119e-02 6.279679480940103531e-03 -1.797922253608703613e-01 1.398031115531921387e-01 -7.421309500932693481e-02 -3.094772808253765106e-02 -3.308364748954772949e-01 -1.333917826414108276e-01 1.523615568876266479e-01 -1.013784557580947876e-01
2.335167378187179565e-01 -4.364322870969772339e-02 6.510174274444580078e-02 4.094602540135383606e-03 -9.394169598817825317e-02 6.210245192050933838e-02 -1.181913688778877258e-01 -9.201298467814922333e-03 -1.154352650046348572e-01 2.322710156440734863e-01 -3.564696758985519409e-03 -3.846684992313385010e-01 3.151366710662841797e-01 -2.152290940284729004e-01 8.801756054162979126e-02 1.532145291566848755e-01 3.067665547132492065e-02 1.555342227220535278e-01 -2.202358990907669067e-01 2.035900354385375977e-01 1.205109953880310059e-01 -1.685790121555328369e-01 8.314795792102813721e-02 -1.045510023832321167e-01 -2.553079426288604736e-01 2.355728447437286377e-01 -1.212604045867919922e-01 -8.277537673711776733e-02 -3.687517344951629639e-01 -1.222322508692741394e-01 2.092077136039733887e-01 -8.758075535297393799e-02
2.330422252416610718e-01 -2.204176187515258789e-01 1.669405698776245117e-01 -2.816343605518341064e-01 5.138863995671272278e-02 1.275614462792873383e-02 -6.603395938873291016e-02 -2.345849871635437012e-01 -1.336712241172790527e-01 1.826918423175811768e-01 9.826640784740447998e-02 -9.448020905256271362e-02 1.741100549697875977e-01 -1.048106923699378967e-01 -6.018246337771415710e-02 -1.016892269253730774e-01 1.588650941848754883e-01 2.608585357666015625e-01 1.939901560544967651e-01 1.568747907876968384e-01 9.159453213214874268e-02 -8.181495219469070435e-02 2.602919936180114746e-02 -1.016659885644912720e-01 -6.720848381519317627e-02 -2.425562776625156403e-02 2.640246152877807617e-01 3.066655397415161133e-01 5.036963522434234619e-02 -3.608016967773437500e-01 3.253076076507568359e-01 1.166828125715255737e-01
1.596278995275497437e-01 -7.644814997911453247e-02 1.152555570006370544e-01 -4.609957933425903320e-01 -2.004623562097549438e-01 1.553667932748794556e-01 7.298394292593002319e-02 -6.598022580146789551e-02 1.955088227987289429e-01 -6.498935818672180176e-02 -4.528864752501249313e-03 -9.054835140705108643e-02 2.517490684986114502e-01 -6.221855431795120239e-02 -2.109794765710830688e-01 -6.736961752176284790e-02 -3.066000342369079590e-01 4.979536235332489014e-01 -4.285896569490432739e-02 2.229718491435050964e-03 5.735829100012779236e-02 -2.020628303289413452e-01 -1.353739053010940552e-01 1.661955118179321289e-01 2.129342593252658844e-02 -4.857348650693893433e-02 8.177641779184341431e-03 1.309409365057945251e-02 -2.335230261087417603e-01 1.391930505633354187e-02 3.537908568978309631e-02 -9.488846361637115479e-02
1.685868650674819946e-01 -2.257740199565887451e-01 2.284270375967025757e-01 1.629182845354080200e-01 -2.500438392162322998e-01 -2.089414745569229126e-01 -1.656226068735122681e-01 -1.769192218780517578e-01 2.808206081390380859e-01 2.234838902950286865e-01 2.548553347587585449e-01 -3.218095377087593079e-02 2.952670492231845856e-02 1.639924943447113037e-01 -1.797934472560882568e-01 -5.802026763558387756e-02 -2.987490594387054443e-02 4.259590506553649902e-01 2.026957422494888306e-01 4.986627399921417236e-02 1.161825507879257202e-01 -5.927539616823196411e-02 -7.561069726943969727e-02 -1.596136987209320068e-01 -2.271631509065628052e-01 1.798367053270339966e-01 -2.255908101797103882e-01 -4.572388716042041779e-03 -5.257281474769115448e-03 -5.463014915585517883e-02 -7.340119034051895142e-02 -3.683178499341011047e-02
3.107430636882781982e-01 -2.000501155853271484e-01 5.158042907714843750e-02 -3.393452167510986328e-01 -2.784963548183441162e-01 -1.040405780076980591e-01 -1.508732438087463379e-01 -1.732262074947357178e-01 1.717953979969024658e-01 -7.641655206680297852e-02 -1.881038844585418701e-01 -1.176275983452796936e-01 2.701959609985351562e-01 -2.256856560707092285e-01 -1.521873325109481812e-01 4.293630272150039673e-02 5.289266631007194519e-02 1.569871157407760620e-01 3.117847628891468048e-02 -8.015365898609161377e-02 1.681973785161972046e-01 1.306268125772476196e-01 3.007937669754028320e-01 -1.237138062715530396e-01 -3.005993366241455078e-01 -6.834271550178527832e-02 -1.954105347394943237e-01 6.196208670735359192e-02 1.513762474060058594e-01 -4.925381764769554138e-02 1.302791535854339600e-01 -7.475116848945617676e-02
4.004172384738922119e-01 -2.989779412746429443e-01 -4.949555546045303345e-02 -1.919152885675430298e-01 -1.777215600013732910e-01 9.176217764616012573e-02 -4.577166736125946045e-01 -1.103627234697341919e-01 3.974309265613555908e-01 -4.838157838094048202e-05 -1.736094206571578979e-01 2.595162717625498772e-03 1.227934733033180237e-01 -1.118853464722633362e-01 -3.011890873312950134e-02 1.168753653764724731e-01 2.161377966403961182e-01 1.092186793684959412e-01 9.213514626026153564e-02 6.392531096935272217e-03 -9.592077136039733887e-02 1.015870496630668640e-01 -1.572343707084655762e-01 1.285004522651433945e-02 -8.238528855144977570e-03 1.422902103513479233e-02 -5.583694204688072205e-02 2.305203350260853767e-03 -3.087872564792633057e-01 -2.612133510410785675e-02 -8.949164301156997681e-02 5.398398265242576599e-03
3.288725614547729492e-01 -1.277234964072704315e-02 1.657730489969253540e-01 -2.597406804561614990e-01 -1.097990050911903381e-01 1.509007439017295837e-02 -5.268217921257019043e-01 -2.341550886631011963e-01 6.413888931274414062e-02 1.754403561353683472e-01 1.242626234889030457e-01 -3.027277588844299316e-01 1.350365132093429565e-01 2.414266206324100494e-02 1.705037355422973633e-01 -5.555970128625631332e-03 2.349531650543212891e-02 9.980784356594085693e-02 -1.227786839008331299e-01 5.994689464569091797e-02 3.263994306325912476e-02 -6.060490012168884277e-02 7.383520901203155518e-02 -1.874762177467346191e-01 -5.875938385725021362e-02 -2.738249860703945160e-02 -9.453206509351730347e-02 3.213653862476348877e-01 1.309951543807983398e-01 -1.966306865215301514e-01 2.910708263516426086e-02 1.207381859421730042e-01
1.198703274130821228e-01 -2.948508262634277344e-01 6.572294980287551880e-02 -2.297077178955078125e-01 -3.988929837942123413e-02 2.511302232742309570e-01 -3.739614784717559814e-01 -3.831501305103302002e-01 1.257717460393905640e-01 2.171413898468017578e-01 -5.627102032303810120e-02 2.865209281444549561e-01 2.163917422294616699e-01 -1.579589396715164185e-01 -1.490445993840694427e-02 -6.711815949529409409e-03 -1.136185508221387863e-02 2.378327697515487671e-01 6.578444689512252808e-02 1.644717007875442505e-01 -3.971922397613525391e-02 3.150801733136177063e-02 -2.221333235502243042e-02 -8.607901632785797119e-02 -2.902556359767913818e-01 1.335320770740509033e-01 7.328690588474273682e-02 3.121300041675567627e-02 -7.699818909168243408e-02 2.720708958804607391e-03 9.756375104188919067e-02 2.181796878576278687e-01
4.002472758293151855e-01 -6.280475854873657227e-02 1.541114002466201782e-01 -1.151782572269439697e-01 -1.538369506597518921e-01 1.920545101165771484e-02 -5.297608971595764160e-01 -1.838330477476119995e-01 3.641683980822563171e-02 2.143170982599258423e-01 -1.248968020081520081e-02 -4.602670073509216309e-01 5.069819092750549316e-02 -1.020280551165342331e-02 5.713316425681114197e-02 -7.494978606700897217e-02 6.662031263113021851e-02 8.635628968477249146e-02 -6.408715620636940002e-03 4.601722210645675659e-02 -6.457969546318054199e-02 -1.551343942992389202e-03 -5.997438356280326843e-02 -8.561843633651733398e-02 -5.478807538747787476e-02 1.437662914395332336e-02 -9.584620594978332520e-02 1.781883537769317627e-01 7.031080126762390137e-02 -2.827540934085845947e-01 5.988685414195060730e-02 1.666401624679565430e-01
1.661210656166076660e-01 -1.206454485654830933e-01 -6.495045125484466553e-02 -3.808655440807342529e-01 -1.180965974926948547e-01 -7.945267856121063232e-02 -1.245857924222946167e-01 -2.243088036775588989e-01 -2.437781356275081635e-02 9.163085371255874634e-02 -2.052230238914489746e-01 -6.272026896476745605e-02 1.811619699001312256e-01 7.995660416781902313e-03 -3.039630651473999023e-01 -1.188403144478797913e-01 -9.047403931617736816e-02 4.642365574836730957e-01 2.561637163162231445e-01 1.567076742649078369e-01 6.064636260271072388e-02 -1.778087019920349121e-01 6.143045052886009216e-02 -1.434988081455230713e-01 -1.907361149787902832e-01 6.475245207548141479e-02 -2.704161405563354492e-02 1.054838895797729492e-01 1.567688584327697754e-01 -2.146395295858383179e-02 1.909143626689910889e-01 -2.014453709125518799e-01
1.854443848133087158e-01 -4.416094124317169189e-01 2.435850203037261963e-01 -8.314445614814758301e-03 -2.295961827039718628e-01 1.048494353890419006e-01 -1.522932350635528564e-01 2.665174752473831177e-02 -1.432863920927047729e-01 1.183673441410064697e-01 -2.121817320585250854e-02 1.928764134645462036e-01 1.133963465690612793e-01 -1.349374651908874512e-01 1.429269015789031982e-01 -2.742924541234970093e-02 2.626723796129226685e-02 4.277235567569732666e-01 -6.151338294148445129e-02 2.703004479408264160e-01 2.479601055383682251e-01 -4.620395228266716003e-02 3.385943174362182617e-01 -1.328403949737548828e-01 -6.334111839532852173e-02 -4.174762964248657227e-02 -7.110451906919479370e-02 1.103475540876388550e-01 -1.313135772943496704e-02 -7.600031048059463501e-02 -1.152345463633537292e-01 -2.294089272618293762e-02
3.067235946655273438e-01 -1.879248023033142090e-02 -6.604540348052978516e-02 -1.733625084161758423e-01 1.896658390760421753e-01 -1.117971986532211304e-01 -1.692735254764556885e-01 -1.106104552745819092e-01 -1.746326535940170288e-01 1.347944736480712891e-01 -1.834258995950222015e-02 -9.502860158681869507e-02 2.253380268812179565e-01 -3.205707371234893799e-01 -8.543787151575088501e-02 2.410955429077148438e-01 2.939582765102386475e-01 2.550112903118133545e-01 5.710585415363311768e-02 3.217012584209442139e-01 8.891115337610244751e-02 -1.294683068990707397e-01 7.061554491519927979e-02 -3.731516888365149498e-03 -8.269028365612030029e-02 -1.460707932710647583e-01 7.222863286733627319e-02 1.018544007092714310e-02 -1.228590160608291626e-01 -3.329193890094757080e-01 1.363602429628372192e-01 1.972486674785614014e-01
3.084982931613922119e-01 -5.376001819968223572e-02 5.241158604621887207e-02 -1.731874197721481323e-01 -6.672356277704238892e-02 1.112530678510665894e-01 -4.558690488338470459e-01 -1.853255182504653931e-01 -1.685408130288124084e-02 2.490772455930709839e-01 3.534995391964912415e-02 -4.085099995136260986e-01 1.018769368529319763e-01 -1.152039617300033569e-01 1.389770507812500000e-01 1.848570257425308228e-02 2.111144363880157471e-01 1.709026545286178589e-01 -5.134691670536994934e-02 -1.291688829660415649e-01 1.280388087034225464e-01 -3.316791355609893799e-02 1.272390484809875488e-01 -2.490500211715698242e-01 -1.399826705455780029e-01 -5.071811378002166748e-02 2.529143355786800385e-02 1.778304576873779297e-01 6.402067840099334717e-02 -8.776035904884338379e-02 6.435946561396121979e-03 2.852457165718078613e-01
1.782860457897186279e-01 -2.426276057958602905e-01 -4.385937005281448364e-02 -1.052294820547103882e-01 -1.142505034804344177e-01 4.461194276809692383e-01 -3.469050228595733643e-01 -9.460884332656860352e-02 1.259513944387435913e-01 3.319554775953292847e-02 4.594894871115684509e-02 -3.444510102272033691e-01 2.062119892798364162e-04 -2.200149297714233398e-01 5.812504887580871582e-02 -1.140946820378303528e-01 2.405740171670913696e-01 -3.305630758404731750e-02 -7.425144314765930176e-02 1.115372106432914734e-01 1.123749390244483948e-01 1.635801047086715698e-01 5.974672362208366394e-02 6.071214005351066589e-02 -3.252182304859161377e-01 -4.172453656792640686e-02 -1.957344412803649902e-01 -6.062126904726028442e-02 -1.603657752275466919e-01 -4.287815466523170471e-02 -2.257346510887145996e-01 2.969699911773204803e-02
6.322629749774932861e-02 -3.776889741420745850e-01 -1.164169535040855408e-01 -1.169735863804817200e-01 6.125098094344139099e-02 -2.536213397979736328e-02 -3.875800222158432007e-02 -2.121250629425048828e-01 -1.631787270307540894e-01 -5.988486483693122864e-02 1.408529281616210938e-01 -3.295698389410972595e-02 -1.044957041740417480e-01 -1.473185867071151733e-01 1.912276446819305420e-01 1.421741396188735962e-01 7.837917655706405640e-02 4.249802827835083008e-01 -7.786483317613601685e-02 2.477186620235443115e-01 3.413351476192474365e-01 1.088236365467309952e-02 1.397497653961181641e-01 2.021675854921340942e-01 -2.596614956855773926e-01 -6.696137040853500366e-02 7.000042498111724854e-02 6.413882970809936523e-02 -2.369521707296371460e-01 -2.384084612131118774e-01 6.671762466430664062e-02 -7.151173055171966553e-02
3.132044672966003418e-01 3.003740124404430389e-02 5.392137914896011353e-02 3.712817281484603882e-02 -2.305483967065811157e-01 3.205980658531188965e-01 -1.940130144357681274e-01 8.780503273010253906e-02 2.937019802629947662e-02 1.936160773038864136e-01 8.815894275903701782e-02 -4.177245870232582092e-02 1.353405714035034180e-01 1.212359219789505005e-01 3.410058468580245972e-02 7.790107280015945435e-02 -7.277274131774902344e-02 4.398373067378997803e-01 1.670902818441390991e-01 -9.738855063915252686e-03 -1.641608327627182007e-01 -8.678174763917922974e-02 -7.007934153079986572e-02 -5.884316563606262207e-02 -2.522040903568267822e-01 -1.286781132221221924e-01 -3.109353780746459961e-01 2.255460917949676514e-01 -2.025612890720367432e-01 -2.454893290996551514e-02 2.307495474815368652e-01 -1.228771433234214783e-01
1.912332475185394287e-01 -5.003322288393974304e-02 -2.771339751780033112e-02 -1.658705174922943115e-01 -2.625716626644134521e-01 -1.637705117464065552e-01 -3.849270939826965332e-02 -7.970177382230758667e-02 2.723166644573211670e-01 1.245313063263893127e-01 1.054381802678108215e-01 -3.291094675660133362e-02 -6.954057514667510986e-02 8.156710118055343628e-02 -1.862048804759979248e-01 2.311038039624691010e-02 -2.306680530309677124e-01 3.770945072174072266e-01 4.094812273979187012e-02 2.911179363727569580e-01 3.702094256877899170e-01 1.770427525043487549e-01 -9.556121379137039185e-02 -1.004806160926818848e-01 -4.144842922687530518e-01 -1.035136636346578598e-02 4.223598167300224304e-02 7.194778323173522949e-02 -6.326375878416001797e-04 1.512073576450347900e-01 -7.335409522056579590e-02 6.257007271051406860e-02
2.483463436365127563e-01 -3.232305645942687988e-01 2.000883072614669800e-01 -2.413721084594726562e-01 5.569508299231529236e-02 1.632271683774888515e-03 -1.665948480367660522e-01 -3.451851308345794678e-01 -4.134016484022140503e-02 7.079619169235229492e-02 6.068227440118789673e-02 -1.027670726180076599e-01 8.167041838169097900e-02 -3.781385719776153564e-02 -4.763476178050041199e-02 -1.228876858949661255e-01 1.407362967729568481e-01 3.720396757125854492e-01 2.034680247306823730e-01 -2.955002896487712860e-02 1.885032504796981812e-01 -1.509592384099960327e-01 -1.229468062520027161e-01 4.215933009982109070e-02 -1.444771438837051392e-01 2.354016155004501343e-02 2.116503268480300903e-01 2.968675792217254639e-01 8.850028365850448608e-02 -2.629268467426300049e-01 8.623311668634414673e-02 1.569811701774597168e-01
8.203372359275817871e-03 -3.372792601585388184e-01 -3.241932764649391174e-02 -2.930221259593963623e-01 -2.498201429843902588e-01 -1.012312322854995728e-01 -1.290315836668014526e-01 -1.830450594425201416e-01 -2.457657642662525177e-02 -5.861218646168708801e-02 6.622256338596343994e-02 -1.260914504528045654e-01 -1.530791819095611572e-01 -6.009652093052864075e-02 -1.260776370763778687e-01 -1.283719670027494431e-02 1.635012477636337280e-01 3.563510477542877197e-01 -3.341442942619323730e-01 1.512596309185028076e-01 3.149333596229553223e-01 1.120342034846544266e-02 9.550480544567108154e-02 3.026108071208000183e-02 -3.353180736303329468e-02 8.911842107772827148e-02 1.559881120920181274e-01 3.237742781639099121e-01 -3.480775654315948486e-02 1.112485211342573166e-02 -3.138665342703461647e-04 -2.680684924125671387e-01
2.341199219226837158e-01 -3.610149025917053223e-01 1.864019483327865601e-01 -1.491936594247817993e-01 -2.768435180187225342e-01 5.177139537408947945e-04 -7.788905501365661621e-02 3.492629155516624451e-02 1.872589737176895142e-01 -1.891507953405380249e-01 4.549779593944549561e-01 -1.508809179067611694e-01 1.527286022901535034e-01 -2.131886407732963562e-02 -6.442245841026306152e-02 1.120802387595176697e-01 2.263489812612533569e-01 8.527597784996032715e-02 -7.952865958213806152e-02 5.087343603372573853e-02 3.073447048664093018e-01 -7.970423251390457153e-02 7.561083137989044189e-02 -7.522868458181619644e-03 -2.410800755023956299e-01 -2.223305590450763702e-02 1.175080016255378723e-01 7.762180268764495850e-02 -6.879539042711257935e-02 6.670574843883514404e-02 8.091484755277633667e-02 -2.542302310466766357e-01
3.043026328086853027e-01 -4.411209821701049805e-01 1.912908852100372314e-01 1.597400009632110596e-02 -3.073903620243072510e-01 2.270334511995315552e-01 -1.717518866062164307e-01 -1.888379454612731934e-01 -9.960393421351909637e-03 3.817415237426757812e-01 4.834200814366340637e-02 2.080673426389694214e-01 6.590476725250482559e-03 -5.486263334751129150e-02 -7.841552793979644775e-02 1.681859493255615234e-01 1.133035719394683838e-01 1.880058944225311279e-01 3.563393652439117432e-02 1.450256407260894775e-01 6.300163269042968750e-02 -2.184753306210041046e-02 2.425388246774673462e-01 8.884564042091369629e-03 3.104766272008419037e-02 -9.618675708770751953e-02 -2.160422801971435547e-01 4.191657900810241699e-02 1.969233900308609009e-01 -4.775359109044075012e-02 2.161168307065963745e-02 -4.265809059143066406e-02
2.183238118886947632e-01 -1.063161268830299377e-01 3.160046786069869995e-02 -2.226187586784362793e-01 -1.048614010214805603e-01 -1.651555001735687256e-01 -4.351091757416725159e-02 -5.802524834871292114e-02 -1.744507402181625366e-01 2.252345532178878784e-01 -2.374017834663391113e-01 -7.330534607172012329e-02 2.907807528972625732e-01 -1.160100921988487244e-01 -3.611082732677459717e-01 -1.133483573794364929e-01 -3.054269216954708099e-02 4.118383228778839111e-01 2.617312669754028320e-01 1.839492619037628174e-01 1.590430364012718201e-02 -1.908328831195831299e-01 7.541819661855697632e-02 -2.117386162281036377e-01 -2.227622121572494507e-01 1.054736077785491943e-01 -8.334723860025405884e-02 8.640017360448837280e-02 -5.428205430507659912e-02 -4.737032577395439148e-02 1.564443483948707581e-02 -1.487129479646682739e-01
1.512388736009597778e-01 -1.211101561784744263e-01 7.052727043628692627e-02 -1.687759011983871460e-01 1.269678920507431030e-01 2.456789612770080566e-01 -3.763413727283477783e-01 -1.701628565788269043e-01 3.540315032005310059e-01 3.139150515198707581e-02 2.236271351575851440e-01 -4.204728454351425171e-02 -1.890691369771957397e-01 -1.529563516378402710e-01 -8.721502870321273804e-02 -1.686834394931793213e-01 8.576562255620956421e-02 1.524445265531539917e-01 -2.990858256816864014e-01 2.048654258251190186e-01 1.493931412696838379e-01 1.399134248495101929e-01 -1.963839381933212280e-01 -1.564457714557647705e-01 -2.576400041580200195e-01 2.053376287221908569e-01 -1.002591773867607117e-01 3.078007884323596954e-02 -4.333825036883354187e-02 -8.940128982067108154e-02 1.096473485231399536e-01 1.550862938165664673e-02
2.440144568681716919e-01 -1.903958618640899658e-01 -1.644073426723480225e-02 -6.508132815361022949e-02 -3.722519874572753906e-01 -1.416563093662261963e-01 9.310978651046752930e-02 -1.144192516803741455e-01 -4.089913889765739441e-02 1.387678831815719604e-01 3.643191754817962646e-01 1.530285365879535675e-02 7.200168445706367493e-03 -8.587162941694259644e-02 -7.061589509248733521e-02 1.022406369447708130e-01 9.065403789281845093e-02 3.413103222846984863e-01 1.292994022369384766e-01 5.108999088406562805e-02 4.635860025882720947e-01 1.482341438531875610e-01 3.759402781724929810e-02 -1.841875910758972168e-01 -1.857464909553527832e-01 1.687362492084503174e-01 1.012292578816413879e-01 -8.072112500667572021e-02 -1.637570112943649292e-01 9.643653035163879395e-02 9.769164025783538818e-02 2.972664870321750641e-02
5.611249804496765137e-01 -1.467006653547286987e-02 2.709696888923645020e-01 -3.729248046875000000e-01 -3.926810622215270996e-02 1.045063510537147522e-01 8.998671174049377441e-02 1.603374257683753967e-02 -8.921281434595584869e-03 -1.258243024349212646e-01 -1.349153276532888412e-02 8.416217565536499023e-02 -3.949381038546562195e-02 -2.184591144323348999e-01 -2.036376595497131348e-01 1.472292542457580566e-01 -1.181477755308151245e-01 3.140432536602020264e-01 2.411209791898727417e-01 4.884152114391326904e-02 2.743996083736419678e-01 -1.109953597187995911e-01 -9.411702305078506470e-02 -1.197542771697044373e-01 -1.009230539202690125e-01 1.189382374286651611e-01 3.548865020275115967e-02 4.620079696178436279e-02 -1.934941299259662628e-02 -4.356369003653526306e-02 -5.524613894522190094e-03 -4.530892148613929749e-02
2.882352471351623535e-01 -1.284452248364686966e-02 -1.803690195083618164e-02 -2.423567771911621094e-01 -7.120756804943084717e-02 1.694928258657455444e-01 -4.374217391014099121e-01 -2.735956609249114990e-01 7.740705460309982300e-02 2.499408721923828125e-01 6.364586949348449707e-02 -3.352419435977935791e-01 -3.953509032726287842e-02 2.845671959221363068e-02 1.387419700622558594e-01 1.612926125526428223e-01 7.807267457246780396e-02 2.027626633644104004e-01 -2.976484596729278564e-03 -6.409110873937606812e-02 1.060227379202842712e-01 -9.414676576852798462e-02 2.097969502210617065e-01 -2.036336213350296021e-01 -1.520507484674453735e-01 3.476304188370704651e-02 -7.249945402145385742e-02 2.579576075077056885e-01 6.109410151839256287e-02 -9.379952400922775269e-02 -9.171217679977416992e-03 2.439538538455963135e-01
8.705195784568786621e-02 -6.233260780572891235e-02 -1.369446367025375366e-01 -3.684133887290954590e-01 2.397928088903427124e-01 2.097589075565338135e-01 -1.142387017607688904e-01 -4.912123084068298340e-01 3.456744598224759102e-03 -1.086879242211580276e-02 -8.383908309042453766e-03 -7.554876059293746948e-02 1.564920246601104736e-01 -2.957194671034812927e-02 2.069428116083145142e-01 2.018568664789199829e-01 2.295170426368713379e-01 2.562357783317565918e-01 -1.544807944446802139e-02 1.878447830677032471e-01 2.850047051906585693e-01 -5.628341436386108398e-02 2.104992978274822235e-02 -3.318300470709800720e-02 -9.711518138647079468e-02 -1.049278602004051208e-01 -4.724072664976119995e-02 6.007766351103782654e-02 4.203491285443305969e-02 -1.598637551069259644e-01 2.633457481861114502e-01 -2.481017634272575378e-02
3.147748410701751709e-01 4.606081917881965637e-02 -1.554705053567886353e-01 -1.503320783376693726e-01 1.235885769128799438e-01 2.835455834865570068e-01 1.154339127242565155e-02 -1.796419322490692139e-01 1.057882234454154968e-01 3.128828704357147217e-01 2.496172934770584106e-01 -1.405465453863143921e-01 1.341082155704498291e-01 -1.538637429475784302e-01 -9.689397364854812622e-02 1.644701212644577026e-01 1.499778777360916138e-01 4.016983509063720703e-02 1.505072861909866333e-01 1.917570084333419800e-01 1.730829775333404541e-01 -1.447203010320663452e-01 -2.632649540901184082e-01 -3.103486075997352600e-02 -2.630527913570404053e-01 -2.203923314809799194e-01 -1.772769838571548462e-01 -1.699610501527786255e-01 -4.223051667213439941e-02 -2.416457086801528931e-01 -3.355884179472923279e-02 -1.030133515596389771e-01
1.183962300419807434e-01 -9.098366647958755493e-02 2.656357288360595703e-01 7.193350791931152344e-02 -5.260704457759857178e-02 5.816017836332321167e-02 -2.050354778766632080e-01 -1.377668976783752441e-01 2.247795313596725464e-01 8.238472789525985718e-02 3.552380949258804321e-02 -1.945521086454391479e-01 4.178362339735031128e-02 -2.264942973852157593e-01 1.665517389774322510e-01 3.882917463779449463e-01 -3.814345598220825195e-02 4.171418249607086182e-01 -4.749944433569908142e-02 2.225491255521774292e-01 2.617816329002380371e-01 -1.794619858264923096e-01 1.670609712600708008e-01 1.806238442659378052e-01 -8.100061863660812378e-02 -1.506072282791137695e-01 1.537349075078964233e-01 1.206760946661233902e-02 -1.509269773960113525e-01 7.225127518177032471e-02 1.700670123100280762e-01 -9.140197187662124634e-02
1.224476471543312073e-01 -8.038190752267837524e-02 1.351450290530920029e-02 -7.554422318935394287e-02 -2.357758283615112305e-01 2.061895728111267090e-01 -2.089991569519042969e-01 -3.531489893794059753e-02 1.077088862657546997e-01 2.457348257303237915e-02 6.143683567643165588e-02 2.671506814658641815e-02 1.690177917480468750e-01 1.705316007137298584e-01 -6.905437260866165161e-02 1.924543827772140503e-01 2.937420830130577087e-02 4.821292459964752197e-01 1.538461148738861084e-01 3.658865764737129211e-02 -2.549934387207031250e-01 4.615490511059761047e-02 -9.641084820032119751e-02 -7.418867200613021851e-02 -3.751416802406311035e-01 -1.184414774179458618e-01 -1.932618021965026855e-01 1.139625832438468933e-01 -3.059576749801635742e-01 -2.238308042287826538e-01 5.270443484187126160e-02 -1.470373868942260742e-01
2.317396998405456543e-01 -3.501414880156517029e-02 1.736478954553604126e-01 3.262655809521675110e-02 -1.002983152866363525e-01 1.200258284807205200e-01 -8.722306042909622192e-02 -4.788461327552795410e-02 -2.478909492492675781e-01 3.056638538837432861e-01 9.230385720729827881e-02 -3.953147232532501221e-01 1.293033063411712646e-01 -1.183258518576622009e-01 4.603303223848342896e-02 7.525295019149780273e-02 1.647822558879852295e-02 2.089181989431381226e-01 -1.654402762651443481e-01 2.823227941989898682e-01 5.331565439701080322e-02 -8.299450576305389404e-02 3.171873092651367188e-02 -1.220621019601821899e-01 -2.137957662343978882e-01 1.546767055988311768e-01 -1.402584612369537354e-01 -1.211378164589405060e-02 -3.939260840415954590e-01 -1.742400527000427246e-01 1.939792931079864502e-01 -1.790550351142883301e-01
2.669268250465393066e-01 -1.073109507560729980e-01 2.274516075849533081e-01 -4.523025751113891602e-01 -1.730548441410064697e-01 -2.188159152865409851e-02 -6.453900784254074097e-02 9.071842581033706665e-02 -5.916519463062286377e-02 2.817980647087097168e-01 2.936956286430358887e-01 6.483183056116104126e-02 1.718931794166564941e-01 -1.772460155189037323e-02 -1.591013818979263306e-01 -5.130774155259132385e-02 -2.332861423492431641e-01 3.294854760169982910e-01 -1.099336072802543640e-01 1.953321509063243866e-02 2.060497254133224487e-01 1.361591964960098267e-01 -2.514631748199462891e-01 4.525997117161750793e-02 -2.044140696525573730e-01 5.370172858238220215e-02 -9.041247516870498657e-02 -1.135758385062217712e-01 1.646771840751171112e-02 -6.672209501266479492e-02 1.075078323483467102e-01 5.630919709801673889e-02
4.112825542688369751e-02 -2.400252074003219604e-01 -8.218338340520858765e-02 1.370552461594343185e-02 -2.832772433757781982e-01 1.226412430405616760e-01 -3.578652143478393555e-01 -4.012480750679969788e-02 2.019552737474441528e-01 -6.644465029239654541e-02 2.823482453823089600e-01 -1.855438947677612305e-01 1.607880443334579468e-01 -2.328853309154510498e-01 -1.117094606161117554e-01 1.633689701557159424e-01 2.098688781261444092e-01 1.298635303974151611e-01 -8.983109891414642334e-02 7.098999619483947754e-02 1.954306066036224365e-01 -9.028849005699157715e-02 3.881539404392242432e-02 2.067349404096603394e-01 -1.694620400667190552e-01 1.074489653110504150e-01 2.627204060554504395e-01 -3.454484278336167336e-03 -2.090541720390319824e-01 2.606728076934814453e-01 9.670063853263854980e-02 -1.878133416175842285e-01
3.473768234252929688e-01 4.123983159661293030e-02 4.049026966094970703e-02 -2.782079577445983887e-01 -8.322975784540176392e-02 6.096043437719345093e-02 -4.618175327777862549e-01 -1.870415657758712769e-01 1.895254105329513550e-01 2.798591852188110352e-01 2.894959039986133575e-02 -2.753381133079528809e-01 8.120712637901306152e-02 -9.769523888826370239e-02 -4.795758984982967377e-03 3.627492114901542664e-02 4.991679266095161438e-02 9.550201892852783203e-02 8.272505551576614380e-02 -1.614721268415451050e-01 3.332360461354255676e-02 2.525584073737263680e-03 1.240363717079162598e-01 -1.817164272069931030e-01 -1.602772474288940430e-01 1.542502548545598984e-02 -1.711659580469131470e-01 3.578934669494628906e-01 2.789278328418731689e-02 -1.856824606657028198e-01 8.048746734857559204e-02 1.105440407991409302e-01
2.274139374494552612e-01 -3.528495877981185913e-02 2.254920750856399536e-01 -7.938369363546371460e-02 6.032102927565574646e-02 9.381417185068130493e-02 -7.656913995742797852e-02 -3.539905250072479248e-01 -1.719569601118564606e-02 2.536406219005584717e-01 1.488694548606872559e-02 -3.583957254886627197e-01 -1.252933871001005173e-02 -3.343519866466522217e-01 -2.141738235950469971e-01 5.371929332613945007e-02 3.013538010418415070e-02 1.526052653789520264e-01 1.577261649072170258e-02 -1.549320854246616364e-02 3.735845088958740234e-01 -9.910165332257747650e-03 -1.782182976603507996e-02 -8.527367562055587769e-02 1.308348029851913452e-01 -1.551319211721420288e-01 3.238266110420227051e-01 -4.440285265445709229e-02 -4.033029079437255859e-02 -2.251517176628112793e-01 1.408016085624694824e-01 1.314289402216672897e-02
4.295144677162170410e-01 -8.888608217239379883e-02 2.365486174821853638e-01 -1.490726619958877563e-01 4.282274469733238220e-02 -2.146719768643379211e-02 -2.524785995483398438e-01 -1.025863811373710632e-01 1.476300507783889771e-01 1.423556916415691376e-02 1.191510334610939026e-01 9.528904408216476440e-02 -5.267676338553428650e-02 -3.740260004997253418e-01 1.092084050178527832e-01 -2.938695484772324562e-03 3.516059815883636475e-01 1.257449984550476074e-01 9.958221018314361572e-02 1.134710907936096191e-01 -1.361812744289636612e-02 5.143398419022560120e-02 5.692308396100997925e-02 1.433746516704559326e-01 -2.741292119026184082e-01 -1.010528728365898132e-01 -3.021744787693023682e-01 -1.771175414323806763e-01 1.880806125700473785e-02 -2.177733480930328369e-01 4.121833667159080505e-02 8.136501908302307129e-02
3.448468744754791260e-01 -2.189051359891891479e-01 1.773118823766708374e-01 5.465922132134437561e-02 2.253115177154541016e-02 6.073264032602310181e-02 -6.463370472192764282e-02 2.189737744629383087e-02 -1.368511170148849487e-01 9.177345037460327148e-02 2.111272811889648438e-01 -2.188501358032226562e-01 1.873104423284530640e-01 5.629510618746280670e-03 -3.143782168626785278e-02 2.775062918663024902e-01 2.434963826090097427e-03 3.642606735229492188e-01 -1.876410841941833496e-01 3.797030746936798096e-01 -8.871186524629592896e-02 -2.143058776855468750e-01 1.952834054827690125e-02 -2.303278297185897827e-01 -1.371635794639587402e-01 1.232988834381103516e-01 1.594941504299640656e-02 7.328111678361892700e-02 -4.396589065436273813e-04 -1.947697401046752930e-01 1.164657846093177795e-01 -2.161020487546920776e-01
1.049484536051750183e-01 -3.479183316230773926e-01 2.246484458446502686e-01 -4.553893953561782837e-02 -6.915079895406961441e-03 -8.735360950231552124e-02 3.266793861985206604e-02 -8.416572213172912598e-02 7.411915063858032227e-02 2.451697587966918945e-01 2.569072842597961426e-01 -2.167614847421646118e-01 4.442305862903594971e-02 -2.949124574661254883e-01 -1.415292769670486450e-01 2.859791815280914307e-01 -8.004073053598403931e-02 3.314988017082214355e-01 -1.897743493318557739e-01 3.010330162942409515e-02 2.484379559755325317e-01 4.468148946762084961e-02 -9.102034568786621094e-02 -1.776091009378433228e-01 -5.071491748094558716e-02 -1.842865496873855591e-01 9.013301879167556763e-02 -4.527415614575147629e-03 -1.226972043514251709e-01 -2.348226755857467651e-01 4.270874336361885071e-02 -2.382309138774871826e-01
1.619627475738525391e-01 -4.097634926438331604e-02 2.536992728710174561e-01 -1.643988341093063354e-01 -4.158806800842285156e-01 -2.257957905530929565e-01 -5.410614982247352600e-02 -1.379170864820480347e-01 -8.828252553939819336e-02 2.971725463867187500e-01 2.742623984813690186e-01 -1.025253459811210632e-01 1.107730343937873840e-01 1.664157509803771973e-01 -1.439510136842727661e-01 -1.177247092127799988e-01 1.312561780214309692e-01 3.562902510166168213e-01 4.634997621178627014e-02 -9.905380755662918091e-02 9.148026257753372192e-02 -4.339623451232910156e-02 1.002889722585678101e-01 1.426701843738555908e-01 -1.089657768607139587e-01 -3.519731014966964722e-02 -1.712113469839096069e-01 -1.079690735787153244e-02 3.201138926669955254e-03 -3.127415776252746582e-01 1.512007862329483032e-01 1.356848776340484619e-01
3.561619222164154053e-01 -1.697179973125457764e-01 6.001038476824760437e-02 -1.822221130132675171e-01 -2.862654030323028564e-01 6.745696067810058594e-02 -1.382388621568679810e-01 -2.201484739780426025e-01 1.411757990717887878e-02 5.278556048870086670e-02 1.753502637147903442e-01 -1.125850006937980652e-01 1.870636790990829468e-01 -3.396119475364685059e-01 -1.886261701583862305e-01 2.292026132345199585e-01 -5.495463684201240540e-02 -1.131181642413139343e-01 7.326221466064453125e-02 -4.690498171839863062e-04 8.577341586351394653e-02 3.957121074199676514e-01 1.178045943379402161e-01 5.879291146993637085e-02 -2.581244111061096191e-01 -4.984498396515846252e-02 -2.938243150711059570e-01 4.049879685044288635e-02 -3.624425455927848816e-02 -5.981946736574172974e-02 1.285658963024616241e-02 -6.330369412899017334e-02
2.219943404197692871e-01 -1.438093483448028564e-01 1.240270435810089111e-01 1.662623435258865356e-01 -1.724894940853118896e-01 2.703791484236717224e-02 -1.198525950312614441e-01 -2.402184456586837769e-01 -1.115601286292076111e-01 -4.175098240375518799e-02 5.395079776644706726e-02 -3.154202699661254883e-01 3.414615094661712646e-01 -1.413475628942251205e-02 1.872128993272781372e-01 7.121228426694869995e-02 1.307400465011596680e-01 3.231219574809074402e-02 -1.273912042379379272e-01 3.151014745235443115e-01 3.683601915836334229e-01 -7.177069783210754395e-02 -5.679804086685180664e-02 1.397416647523641586e-02 -1.445882618427276611e-01 1.656386442482471466e-02 -1.743311434984207153e-01 1.079150885343551636e-01 -1.619041711091995239e-01 -2.924202382564544678e-01 2.282800711691379547e-02 -2.399505376815795898e-01
2.300456017255783081e-01 -2.284941673278808594e-01 2.203664034605026245e-01 3.854334726929664612e-02 -1.208368465304374695e-01 -1.225613653659820557e-01 -2.027714252471923828e-01 -8.485383540391921997e-02 1.569137722253799438e-02 1.305921822786331177e-01 1.925268918275833130e-01 -3.351865112781524658e-01 1.344694173894822598e-03 -2.220813781023025513e-01 -2.099764198064804077e-01 1.859436631202697754e-01 -1.527826040983200073e-01 3.828228116035461426e-01 -3.341500414535403252e-03 1.228242442011833191e-01 2.865100800991058350e-01 5.422746017575263977e-02 9.962158650159835815e-02 4.767685011029243469e-02 8.077219128608703613e-02 -3.695120811462402344e-01 1.179876253008842468e-01 4.103724658489227295e-02 -7.134981453418731689e-02 -2.327486639842391014e-03 1.124182939529418945e-01 -1.164365336298942566e-01
2.531489431858062744e-01 -2.021621465682983398e-01 1.135305389761924744e-01 3.220655024051666260e-02 -1.181957647204399109e-01 1.639395952224731445e-01 -8.534226566553115845e-02 -3.574664592742919922e-01 -2.426583170890808105e-01 -2.111997604370117188e-01 2.669660449028015137e-01 -3.192596435546875000e-01 5.370319262146949768e-02 2.863090252503752708e-03 8.871514350175857544e-02 2.083162218332290649e-01 1.632885336875915527e-01 1.314413547515869141e-01 -1.084884405136108398e-01 3.354328274726867676e-01 1.591282188892364502e-01 -1.974794082343578339e-02 -4.906045645475387573e-02 -1.042085513472557068e-01 -6.138017773628234863e-02 2.447159728035330772e-03 -2.282842844724655151e-01 -1.427436769008636475e-01 -2.551567927002906799e-02 -1.654786765575408936e-01 2.133134156465530396e-01 -1.317591667175292969e-01
2.956318557262420654e-01 -2.054831236600875854e-01 3.401412367820739746e-01 -9.942191094160079956e-02 -1.306329295039176941e-02 8.622523397207260132e-02 3.081982582807540894e-02 -1.494946032762527466e-01 9.348967671394348145e-02 2.979288697242736816e-01 1.478977650403976440e-01 -3.783871829509735107e-01 -1.594209372997283936e-01 2.191961742937564850e-02 -2.002738118171691895e-01 2.278025746345520020e-01 -1.980136036872863770e-01 1.726530343294143677e-01 6.828188896179199219e-02 1.725540459156036377e-01 1.701176762580871582e-01 -3.138806298375129700e-02 5.852236971259117126e-02 -1.083078142255544662e-02 5.666350573301315308e-02 -1.665130108594894409e-01 3.926720842719078064e-02 1.423473358154296875e-01 1.857119379565119743e-03 1.492431852966547012e-02 -1.360080689191818237e-01 -3.536276221275329590e-01
2.020470052957534790e-01 -1.756442785263061523e-01 -1.102190017700195312e-01 -1.971495896577835083e-01 -6.420297920703887939e-02 7.452075183391571045e-02 5.212975293397903442e-02 -3.562783002853393555e-01 6.070597097277641296e-02 2.683356702327728271e-01 -2.900512516498565674e-01 -2.500935643911361694e-02 3.169494494795799255e-02 -3.351511061191558838e-02 -6.311772763729095459e-02 2.884297966957092285e-01 1.878876686096191406e-01 4.573749601840972900e-01 -1.148216947913169861e-01 -7.942479848861694336e-02 1.468139141798019409e-01 -7.197187095880508423e-02 -1.113318130373954773e-01 1.348384767770767212e-01 -1.128783226013183594e-01 -1.939163804054260254e-01 -5.886759981513023376e-02 -1.401953399181365967e-03 -1.661555916070938110e-01 1.575134694576263428e-02 2.344624698162078857e-01 1.740621924400329590e-01
2.526984810829162598e-01 2.417103052139282227e-01 8.968954533338546753e-02 -1.108116656541824341e-01 -1.632193475961685181e-01 -2.138110548257827759e-01 -1.776545494794845581e-01 -2.840022742748260498e-01 6.550815887749195099e-03 1.962755620479583740e-01 1.393126994371414185e-01 -1.691639423370361328e-02 1.166853457689285278e-01 3.687531873583793640e-02 -3.353644013404846191e-01 2.894322574138641357e-01 1.035986021161079407e-01 1.436082869768142700e-01 3.741754218935966492e-02 1.036464646458625793e-01 1.804629266262054443e-01 1.039241999387741089e-01 1.839239001274108887e-01 2.383995652198791504e-01 -2.898131310939788818e-01 -4.974481649696826935e-03 -1.142372637987136841e-01 8.507796376943588257e-02 -1.253678500652313232e-01 1.590957343578338623e-01 5.022893100976943970e-02 -2.792144715785980225e-01
2.432876378297805786e-01 -2.766439318656921387e-01 3.601317107677459717e-01 -1.397424787282943726e-01 -8.615476079285144806e-03 2.634086906909942627e-01 -3.781392797827720642e-02 -2.130529880523681641e-01 3.177678585052490234e-01 -6.267250329256057739e-02 8.577848970890045166e-02 -1.057929098606109619e-01 2.351123839616775513e-01 -2.383127212524414062e-01 -1.749844402074813843e-01 -1.261180341243743896e-01 7.261514663696289062e-03 1.568030565977096558e-01 -1.868324726819992065e-01 -1.682069152593612671e-01 7.602148503065109253e-02 -1.080945655703544617e-01 7.204158604145050049e-02 -4.917442798614501953e-02 -9.291096031665802002e-02 -1.495016855187714100e-03 -3.772497177124023438e-01 2.831483725458383560e-03 -1.792060583829879761e-01 5.085344985127449036e-02 -1.347287893295288086e-01 -1.318266615271568298e-03
1.494080275297164917e-01 -1.614851206541061401e-01 1.704166382551193237e-01 1.867447234690189362e-02 -6.203239038586616516e-02 1.782534867525100708e-01 -1.475005298852920532e-01 -1.660676449537277222e-01 -1.476440429687500000e-01 3.429061472415924072e-01 -2.391339652240276337e-02 -4.076132476329803467e-01 1.344862431287765503e-01 -3.014703989028930664e-01 -2.983765117824077606e-02 1.974840909242630005e-01 -1.189903393387794495e-01 1.099428683519363403e-01 -2.122395038604736328e-01 1.843925416469573975e-01 5.288953706622123718e-02 -1.037063449621200562e-01 -1.988108828663825989e-02 1.613634377717971802e-01 2.492651529610157013e-02 1.437762379646301270e-01 -6.857533752918243408e-02 1.632524579763412476e-01 -3.553629219532012939e-01 -1.323988288640975952e-01 1.577530205249786377e-01 -1.251554489135742188e-01
1.008719205856323242e-01 -2.842318713665008545e-01 4.016650840640068054e-02 -9.888857603073120117e-02 -2.425098419189453125e-01 1.304456591606140137e-01 -2.668850719928741455e-01 -1.791456341743469238e-01 4.565116483718156815e-03 -3.520018458366394043e-01 2.937836647033691406e-01 -2.727079689502716064e-01 1.404503732919692993e-01 -1.385434567928314209e-01 -6.713131815195083618e-02 1.395033597946166992e-01 2.680091261863708496e-01 1.154117062687873840e-01 -1.378106325864791870e-02 1.822976320981979370e-01 3.513322472572326660e-01 -1.659485697746276855e-01 -4.007034003734588623e-02 1.145328208804130554e-02 -9.838238358497619629e-02 8.026938140392303467e-02 1.334494203329086304e-01 2.195475064218044281e-02 -7.752804551273584366e-03 9.461411833763122559e-02 1.102836802601814270e-01 -2.100837826728820801e-01
1.578993946313858032e-01 -2.414679676294326782e-01 1.440936028957366943e-01 3.799133747816085815e-02 -1.224275007843971252e-01 -7.548865675926208496e-02 -6.994259357452392578e-02 -5.017911642789840698e-02 9.933546185493469238e-02 2.589538991451263428e-01 3.057130575180053711e-01 -1.399034410715103149e-01 8.495736122131347656e-02 -2.765922844409942627e-01 9.549202024936676025e-02 -2.583340704441070557e-01 1.547088567167520523e-02 2.848265469074249268e-01 -1.375648677349090576e-01 3.341612517833709717e-01 2.300125956535339355e-01 2.603158168494701385e-02 1.870983392000198364e-01 -1.676912754774093628e-01 3.938750550150871277e-02 -2.090840488672256470e-01 1.284051537513732910e-01 7.176299393177032471e-02 6.300191581249237061e-02 -2.786280214786529541e-01 1.534644365310668945e-01 -1.272822916507720947e-01
1.991081833839416504e-01 -2.246613800525665283e-01 -5.137672275304794312e-02 -1.475129127502441406e-01 3.716841340065002441e-02 1.436569094657897949e-01 1.207515746355056763e-01 -4.109086096286773682e-01 6.198430061340332031e-02 2.350002229213714600e-01 -4.165152013301849365e-01 -1.618896573781967163e-01 7.076539099216461182e-03 -1.506783217191696167e-01 -8.728872984647750854e-02 3.156022429466247559e-01 1.805557906627655029e-01 3.481723070144653320e-01 1.004886999726295471e-01 5.435629934072494507e-02 5.919556319713592529e-02 -5.230056494474411011e-02 -1.285381317138671875e-01 3.655366832390427589e-03 -5.194416642189025879e-02 -1.118051931262016296e-01 -3.144019097089767456e-02 4.089429974555969238e-02 -2.386993020772933960e-01 1.070600152015686035e-01 1.037046238780021667e-01 6.778111308813095093e-02
2.194284349679946899e-01 -4.688156768679618835e-02 2.733049094676971436e-01 -4.085730761289596558e-02 -4.650230705738067627e-01 2.482658922672271729e-01 -4.192955419421195984e-02 1.119751930236816406e-01 -2.161286175251007080e-01 1.322998404502868652e-01 2.133965641260147095e-01 -7.030992954969406128e-02 -6.562584638595581055e-02 3.536471351981163025e-02 -1.448175460100173950e-01 -5.059356242418289185e-02 1.461469531059265137e-01 4.720400869846343994e-01 -5.932408571243286133e-02 1.561355032026767731e-02 7.783528417348861694e-02 3.538892790675163269e-02 -2.225316129624843597e-02 7.978235185146331787e-02 -1.584645658731460571e-01 7.291836664080619812e-03 -1.693296879529953003e-01 -6.039199978113174438e-02 -1.000757329165935516e-02 -3.058572709560394287e-01 -7.441537082195281982e-02 1.361548453569412231e-01
1.164211258292198181e-01 -3.307465910911560059e-01 -3.483403474092483521e-02 -3.662452101707458496e-01 -3.267982602119445801e-02 3.983376920223236084e-01 -2.437442392110824585e-01 -6.907407939434051514e-02 2.505563199520111084e-01 1.873363107442855835e-01 4.489147663116455078e-02 -2.300637662410736084e-01 -6.016062572598457336e-02 5.484315380454063416e-02 -7.428625971078872681e-02 1.001756731420755386e-02 -1.016568467020988464e-01 1.151065602898597717e-01 -1.301312744617462158e-01 7.042460888624191284e-02 8.521147072315216064e-02 1.916491240262985229e-01 2.860160768032073975e-01 2.240551449358463287e-02 -1.809155941009521484e-01 -2.138720266520977020e-02 -5.082681030035018921e-02 2.040634304285049438e-02 -2.016288936138153076e-01 -3.053582012653350830e-01 -7.991157472133636475e-02 -6.686048954725265503e-02
1.406641155481338501e-01 3.208310157060623169e-02 1.857394874095916748e-01 -1.293428689241409302e-01 -7.368616759777069092e-02 2.964448332786560059e-01 -8.154731988906860352e-02 -2.833722829818725586e-01 1.655131578445434570e-01 -1.154214292764663696e-01 -6.593046337366104126e-02 -5.732522532343864441e-02 -8.058980852365493774e-02 -9.537585079669952393e-02 -2.529205381870269775e-01 -5.331387743353843689e-02 -5.215753242373466492e-02 5.014178752899169922e-01 -3.469960018992424011e-02 2.445951290428638458e-02 1.030259579420089722e-01 -2.545868754386901855e-01 -4.290577769279479980e-02 -3.086059689521789551e-01 -1.741933077573776245e-01 3.243212699890136719e-01 -1.256155520677566528e-01 1.216605771332979202e-02 6.439962983131408691e-02 -5.743245035409927368e-02 1.710935980081558228e-01 -1.790954358875751495e-02
5.159214735031127930e-01 -2.263364791870117188e-01 -1.206793710589408875e-01 9.561611339449882507e-03 -8.102108724415302277e-03 -7.748976349830627441e-02 -1.222095787525177002e-01 -2.727847099304199219e-01 2.518781721591949463e-01 1.173397526144981384e-01 -1.937683373689651489e-01 5.040780827403068542e-02 -5.296023935079574585e-02 7.261573523283004761e-02 -2.110393196344375610e-01 6.930475682020187378e-02 -2.734867483377456665e-02 2.737874090671539307e-01 -4.832569509744644165e-02 3.035617992281913757e-02 8.793663978576660156e-02 -2.396985590457916260e-01 -3.397087380290031433e-02 -6.248538568615913391e-02 -1.571669876575469971e-01 -1.771574616432189941e-01 -1.676364690065383911e-01 1.691474765539169312e-01 1.017412245273590088e-01 -2.035891264677047729e-01 2.695490121841430664e-01 -1.064954474568367004e-01
2.605214416980743408e-01 -1.965064108371734619e-01 5.103132128715515137e-02 1.816779002547264099e-02 6.003977730870246887e-02 -6.412801891565322876e-02 -8.070054650306701660e-02 -2.789040505886077881e-01 -2.370816469192504883e-01 -2.128554135560989380e-01 1.503874808549880981e-01 -2.940635085105895996e-01 2.283262908458709717e-01 -8.178865909576416016e-02 8.322045207023620605e-02 1.929134577512741089e-01 1.547960788011550903e-01 1.190623939037322998e-01 -1.972053647041320801e-01 4.146810770034790039e-01 2.856046557426452637e-01 1.092480495572090149e-01 1.541239558719098568e-03 -8.567027747631072998e-02 -9.479147195816040039e-02 -6.540590524673461914e-02 -2.514639496803283691e-01 3.703196346759796143e-02 6.297923624515533447e-03 -1.661995649337768555e-01 1.695490777492523193e-01 2.968696132302284241e-02
1.387623697519302368e-02 -3.136182427406311035e-01 7.181307673454284668e-02 -3.129951655864715576e-01 1.084556207060813904e-01 7.848574966192245483e-02 -2.805908322334289551e-01 -1.700529605150222778e-01 -1.068146601319313049e-01 -3.171642124652862549e-02 -2.536458075046539307e-01 1.298099309206008911e-01 3.356801867485046387e-01 1.526683419942855835e-01 -3.910205885767936707e-02 2.151183187961578369e-01 1.953323334455490112e-01 3.880911469459533691e-01 -7.784412801265716553e-02 1.514542102813720703e-01 1.950361430644989014e-01 -4.509277641773223877e-03 1.580818444490432739e-01 -1.612843871116638184e-01 3.382978215813636780e-02 5.967123061418533325e-02 -1.436797976493835449e-01 1.853407472372055054e-01 9.413079358637332916e-03 5.585825443267822266e-02 1.325937807559967041e-01 8.966935425996780396e-02
2.511433959007263184e-01 -1.813190877437591553e-01 -1.533428430557250977e-01 -2.166268602013587952e-02 -1.420727521181106567e-01 2.409690767526626587e-01 1.725056581199169159e-02 -1.805208027362823486e-01 1.468777805566787720e-01 8.181212469935417175e-03 1.206880137324333191e-01 -1.704877708107233047e-03 8.198383450508117676e-02 1.126596927642822266e-01 8.760704100131988525e-02 1.238047704100608826e-01 8.714607357978820801e-02 4.511385262012481689e-01 1.008248552680015564e-01 2.900638878345489502e-01 -2.315393686294555664e-01 -1.315516233444213867e-01 4.683656245470046997e-02 -2.804818749427795410e-01 -6.234223768115043640e-02 -2.835768647491931915e-02 -6.942470371723175049e-02 2.789438068866729736e-01 -6.892837584018707275e-02 -1.820445954799652100e-01 3.163216114044189453e-01 -8.849998563528060913e-02
1.045702323317527771e-01 -2.492330968379974365e-01 2.610095441341400146e-01 -4.162624105811119080e-02 -4.453965276479721069e-02 5.037344619631767273e-02 -1.386016458272933960e-01 -7.476568967103958130e-02 1.218613088130950928e-01 2.758019566535949707e-01 2.018944174051284790e-01 -3.785938024520874023e-01 -8.022728376090526581e-03 -2.875337004661560059e-01 -1.092559397220611572e-01 2.172427624464035034e-01 -6.334744393825531006e-02 3.595416545867919922e-01 -1.544167548418045044e-01 1.425839662551879883e-01 1.061963513493537903e-01 4.214740544557571411e-02 7.804387062788009644e-02 -4.691940266638994217e-03 8.128301240503787994e-03 -1.634265780448913574e-01 1.487632542848587036e-01 -1.866465061902999878e-02 -1.261828932911157608e-02 -3.443565666675567627e-01 2.311107143759727478e-02 -2.138505280017852783e-01
1.573301553726196289e-01 -2.397168725728988647e-01 2.007324993610382080e-01 -4.613458514213562012e-01 2.701009996235370636e-02 2.495608031749725342e-01 2.625387161970138550e-03 -1.982961297035217285e-01 9.469781070947647095e-02 -4.355534911155700684e-02 -8.344016224145889282e-02 -2.082924544811248779e-01 1.919383257627487183e-01 -3.277355134487152100e-01 -1.316182166337966919e-01 -1.137118786573410034e-01 4.277835786342620850e-02 1.091765537858009338e-01 -1.575904041528701782e-01 1.865358836948871613e-02 1.517697572708129883e-01 6.681491434574127197e-02 -4.538054764270782471e-02 6.867095828056335449e-02 -3.858197852969169617e-02 1.228847280144691467e-01 -4.272209405899047852e-01 -5.624861270189285278e-02 -2.202280759811401367e-01 2.898286655545234680e-02 3.415204118937253952e-03 4.201439395546913147e-02
3.144190609455108643e-01 8.247370272874832153e-02 -4.583524167537689209e-02 -1.167328730225563049e-01 2.648298628628253937e-02 1.546560078859329224e-01 -1.399685144424438477e-01 -3.452961444854736328e-01 1.857125759124755859e-01 2.005282193422317505e-01 2.446649968624114990e-01 2.911167778074741364e-02 -2.780959010124206543e-02 -1.763232797384262085e-01 -6.490550190210342407e-02 2.780373096466064453e-01 2.048127353191375732e-01 9.925544261932373047e-02 8.671346306800842285e-02 7.774025201797485352e-02 1.466359645128250122e-01 4.095920547842979431e-02 -9.123538434505462646e-02 4.040434211492538452e-02 -2.114685028791427612e-01 -3.423193693161010742e-01 -1.408645808696746826e-01 -2.521626055240631104e-01 -1.173863708972930908e-01 -2.649203836917877197e-01 1.839557439088821411e-01 -6.891945749521255493e-02
9.412877261638641357e-02 -2.476786822080612183e-01 -1.113879382610321045e-01 -7.325721532106399536e-02 -2.807545065879821777e-01 3.771663308143615723e-01 -2.819034159183502197e-01 -4.124677777290344238e-01 -1.127569098025560379e-02 2.581879198551177979e-01 -7.131177932024002075e-02 1.242750510573387146e-01 3.368886709213256836e-01 -1.847964972257614136e-01 -1.757975518703460693e-01 4.584729671478271484e-02 -8.025239408016204834e-02 6.043566763401031494e-02 5.499644577503204346e-02 -2.781391143798828125e-02 -6.617953628301620483e-02 -5.609392002224922180e-02 1.260380297899246216e-01 -1.894607543945312500e-01 -2.461748421192169189e-01 -4.080452024936676025e-02 -6.728435307741165161e-02 -8.948993682861328125e-02 -3.117376007139682770e-02 8.150256425142288208e-02 1.163344308733940125e-01 -6.501496583223342896e-02
2.640074491500854492e-01 -7.724712789058685303e-02 2.014232240617275238e-02 -5.381837114691734314e-02 -9.960167109966278076e-02 -1.225276440382003784e-01 -1.237787902355194092e-01 -3.208676874637603760e-01 -2.586787641048431396e-01 2.765972018241882324e-01 9.178057312965393066e-02 8.172173798084259033e-02 1.649125665426254272e-01 -1.116930022835731506e-01 -2.812495231628417969e-01 8.044192939996719360e-02 3.069958686828613281e-01 1.108551546931266785e-01 -7.561089098453521729e-02 2.100605964660644531e-01 7.730120420455932617e-02 1.919193118810653687e-01 1.771542727947235107e-01 6.997898966073989868e-02 1.121676787734031677e-01 -2.714836001396179199e-01 -2.302957326173782349e-02 1.881041005253791809e-02 -3.906362056732177734e-01 -8.958183228969573975e-02 -9.400091134011745453e-03 -1.034769639372825623e-01
9.566378593444824219e-02 -3.626161813735961914e-01 -1.581269949674606323e-01 -1.865124888718128204e-02 6.841389462351799011e-03 2.264927178621292114e-01 -1.133800856769084930e-02 -2.756806015968322754e-01 -1.878572404384613037e-01 5.152793228626251221e-02 1.130824238061904907e-01 -1.023284345865249634e-01 -8.918870240449905396e-02 -1.152428463101387024e-01 2.382602170109748840e-02 6.397568434476852417e-02 1.089935675263404846e-01 2.328612953424453735e-01 -8.919669687747955322e-02 2.323234677314758301e-01 4.445142745971679688e-01 -1.593494266271591187e-01 2.737139724195003510e-02 1.306772232055664062e-01 -3.149392604827880859e-01 -8.005958795547485352e-02 1.331374198198318481e-01 -6.630171835422515869e-02 -8.964880555868148804e-02 -1.773330569267272949e-01 6.873103976249694824e-02 -2.804651260375976562e-01
3.780596554279327393e-01 -5.254763364791870117e-02 2.812203764915466309e-01 -1.166596263647079468e-01 -1.853606402873992920e-01 -2.434093505144119263e-01 1.672200262546539307e-01 -2.805726826190948486e-01 4.349095001816749573e-02 2.326375842094421387e-01 6.216791272163391113e-02 -1.290890425443649292e-01 9.231734275817871094e-02 9.896468371152877808e-03 -3.556449711322784424e-02 -6.619334965944290161e-02 7.529649138450622559e-02 4.528379142284393311e-01 1.121967434883117676e-01 5.114469304680824280e-02 1.067646965384483337e-01 1.307111084461212158e-01 -4.172848537564277649e-03 2.381707914173603058e-02 7.147740572690963745e-03 2.832710146903991699e-01 -2.265025824308395386e-01 -1.840176135301589966e-01 -1.070414334535598755e-01 2.113751322031021118e-02 1.797358691692352295e-01 -7.644655555486679077e-02
1.752744466066360474e-01 -2.249585688114166260e-01 3.052869625389575958e-02 -1.534409523010253906e-01 -3.078885674476623535e-01 2.959697246551513672e-01 5.054244026541709900e-02 -1.459990739822387695e-01 4.471667855978012085e-02 2.402499616146087646e-01 -8.409880846738815308e-02 -1.366105228662490845e-01 -1.497337818145751953e-01 2.195618115365505219e-02 -4.009906202554702759e-02 1.365066468715667725e-01 2.878640592098236084e-01 -1.868319883942604065e-02 -1.131399199366569519e-01 3.187748491764068604e-01 1.888782680034637451e-01 -2.327697724103927612e-01 -8.993300050497055054e-02 -8.978920429944992065e-02 5.622682720422744751e-02 -2.565626502037048340e-01 -9.454201161861419678e-02 6.819900125265121460e-02 -2.466932684183120728e-01 1.790337711572647095e-01 2.772792279720306396e-01 5.765923485159873962e-02
4.536107778549194336e-01 -2.897869646549224854e-01 1.816589832305908203e-01 2.320591360330581665e-01 -1.726236194372177124e-01 2.509448304772377014e-02 -5.915440618991851807e-02 -2.761674821376800537e-01 -1.652694046497344971e-01 2.191858142614364624e-01 -6.440725177526473999e-02 7.014877349138259888e-02 1.847058087587356567e-01 3.935790061950683594e-02 1.148331537842750549e-02 6.377848237752914429e-02 -7.631620019674301147e-02 3.606490492820739746e-01 4.691378027200698853e-02 2.157518565654754639e-01 5.205453187227249146e-02 1.941101811826229095e-02 1.394581347703933716e-01 -1.391583234071731567e-01 -2.776718139648437500e-02 -1.730049401521682739e-01 1.081347241997718811e-01 -6.841899454593658447e-02 5.011537298560142517e-02 -1.774654388427734375e-01 2.260499447584152222e-01 -1.737836599349975586e-01
-5.994316935539245605e-02 5.068740621209144592e-02 7.138948142528533936e-02 -2.818708419799804688e-01 -3.744274005293846130e-02 1.780757904052734375e-01 -1.133533120155334473e-01 -2.938966751098632812e-01 2.139999866485595703e-01 4.289669450372457504e-03 -7.716707140207290649e-02 -2.675243020057678223e-01 9.259020537137985229e-02 -1.352265030145645142e-01 -3.143229782581329346e-01 8.468789607286453247e-02 1.926508694887161255e-01 2.137707620859146118e-01 -2.106426507234573364e-01 8.980239182710647583e-02 2.657682448625564575e-02 -1.201108694076538086e-01 -1.054024770855903625e-01 -3.925026655197143555e-01 -2.288371771574020386e-01 3.179586231708526611e-01 -9.358584135770797729e-02 -9.724365174770355225e-02 -2.873423695564270020e-02 -6.079926714301109314e-02 1.262380182743072510e-01 -1.144516766071319580e-01
3.490204215049743652e-01 -4.192766919732093811e-02 7.613220065832138062e-02 -2.440770864486694336e-01 9.419412165880203247e-02 8.554845117032527924e-03 -2.466636896133422852e-01 -2.634055614471435547e-01 1.743994057178497314e-01 1.485722959041595459e-01 3.579885885119438171e-02 1.020428836345672607e-01 -8.909801393747329712e-02 -8.966163732111454010e-03 5.295217409729957581e-02 4.731171578168869019e-02 1.748539358377456665e-01 1.258479803800582886e-01 -8.338952809572219849e-02 3.926378488540649414e-01 2.054237872362136841e-01 -3.089309036731719971e-01 -1.418658792972564697e-01 2.329019457101821899e-01 -4.004484042525291443e-02 -2.948038876056671143e-01 1.586921960115432739e-01 1.139561310410499573e-01 -1.362335532903671265e-01 -9.225734323263168335e-02 -5.900030955672264099e-04 1.461220383644104004e-01
5.219438076019287109e-01 -8.789255470037460327e-02 3.020900487899780273e-01 3.991464897990226746e-02 8.189309388399124146e-02 7.460678368806838989e-02 -3.746551461517810822e-03 -1.537121981382369995e-01 -1.529069989919662476e-01 4.078758135437965393e-02 3.138064444065093994e-01 -4.098315536975860596e-02 1.189438179135322571e-01 -1.469798833131790161e-01 2.847805023193359375e-01 1.367297023534774780e-01 -1.041637882590293884e-01 2.466095387935638428e-01 -2.210021913051605225e-01 1.526519060134887695e-01 1.670095026493072510e-01 2.218077145516872406e-02 1.550644785165786743e-01 -7.240141183137893677e-02 -1.531245261430740356e-01 2.321801381185650826e-03 -1.543336659669876099e-01 2.139028012752532959e-01 -3.767715767025947571e-02 1.740127056837081909e-01 5.992719903588294983e-02 2.325452864170074463e-02
3.084584176540374756e-01 -3.528587222099304199e-01 -2.066867947578430176e-01 -1.390426903963088989e-01 -1.452296376228332520e-01 2.839760482311248779e-01 -2.047779709100723267e-01 -2.945746481418609619e-01 9.989959746599197388e-02 9.864445030689239502e-02 -1.142418608069419861e-01 1.417560428380966187e-01 3.128894567489624023e-01 -1.062906906008720398e-01 -9.833624958992004395e-02 2.748156487941741943e-01 8.474040031433105469e-02 2.494235038757324219e-01 6.693597137928009033e-02 4.799285158514976501e-02 4.528937395662069321e-03 8.012760430574417114e-02 5.665916949510574341e-02 -1.784725785255432129e-01 -1.356298923492431641e-01 -7.741629332304000854e-02 -9.074435569345951080e-03 -1.447353046387434006e-02 -5.012018978595733643e-02 -6.023854762315750122e-02 2.433806061744689941e-01 1.812895089387893677e-01
4.489388167858123779e-01 -2.475194782018661499e-01 -8.997558057308197021e-02 -2.112332358956336975e-02 2.149812877178192139e-01 1.217652261257171631e-01 -3.938672319054603577e-02 2.735647605732083321e-03 1.720074750483036041e-02 1.190032064914703369e-01 2.911965548992156982e-01 -1.806536316871643066e-01 1.761139482259750366e-01 2.055464088916778564e-01 6.493612658232450485e-03 2.348687499761581421e-02 1.769873946905136108e-01 3.038599789142608643e-01 -1.367570646107196808e-02 -3.209928516298532486e-03 1.239856407046318054e-01 6.133238971233367920e-02 -4.308890085667371750e-03 -2.202884703874588013e-01 -1.407991349697113037e-01 -1.747184842824935913e-01 1.411289274692535400e-01 -8.872203528881072998e-02 -3.143526911735534668e-01 -2.099074125289916992e-01 1.283727437257766724e-01 1.768197715282440186e-01
4.042966663837432861e-01 -2.087138406932353973e-02 1.716204136610031128e-01 -4.604279249906539917e-02 -1.024979501962661743e-01 -5.800565332174301147e-02 1.822820901870727539e-01 -1.649277359247207642e-01 1.929473131895065308e-02 2.484631091356277466e-01 2.509749531745910645e-01 -2.984192669391632080e-01 1.830907911062240601e-01 -1.952060312032699585e-01 5.988319590687751770e-02 1.118505466729402542e-02 -5.961940437555313110e-02 3.181633055210113525e-01 -6.591007113456726074e-02 2.689270675182342529e-01 2.336367815732955933e-01 -6.668163836002349854e-02 -2.134193927049636841e-01 2.519723773002624512e-02 1.052512824535369873e-01 1.630655676126480103e-01 -2.487377636134624481e-02 1.605888158082962036e-01 -1.283487677574157715e-01 -9.413541108369827271e-02 1.277565211057662964e-01 -2.198936790227890015e-01
1.558999568223953247e-01 -6.436122059822082520e-01 2.788444161415100098e-01 8.045054227113723755e-02 3.831997886300086975e-02 1.655797660350799561e-01 -1.795136928558349609e-01 6.644178181886672974e-02 9.767806157469749451e-03 1.879678964614868164e-01 9.754838049411773682e-02 8.874303847551345825e-02 1.347937732934951782e-01 -2.839804440736770630e-02 -7.520000636577606201e-02 -5.178917571902275085e-02 9.203692525625228882e-02 2.425057291984558105e-01 5.208462942391633987e-03 3.110456764698028564e-01 1.100226119160652161e-01 -1.367329992353916168e-02 6.709795445203781128e-02 1.385423243045806885e-01 1.970603317022323608e-02 -1.130899190902709961e-01 6.876566912978887558e-03 -7.301747798919677734e-03 -2.027144283056259155e-01 -2.211390882730484009e-01 5.193924158811569214e-02 -1.598746925592422485e-01
1.675633639097213745e-01 -6.161048263311386108e-02 -1.031294316053390503e-01 -8.090960234403610229e-02 -3.010949194431304932e-01 1.792062968015670776e-01 -1.149768084287643433e-01 2.909455634653568268e-02 -2.836588025093078613e-02 7.528271526098251343e-02 2.025603353977203369e-01 -7.654834538698196411e-02 2.269626408815383911e-01 1.901921257376670837e-02 3.125831112265586853e-02 1.024985909461975098e-01 3.832592628896236420e-03 5.382732152938842773e-01 -3.840907290577888489e-02 -6.791558861732482910e-02 -2.571178972721099854e-01 5.467146635055541992e-02 -1.005673483014106750e-01 1.385675221681594849e-01 -3.676318228244781494e-01 -1.490571722388267517e-02 -2.120794653892517090e-01 5.201792716979980469e-02 -1.725418865680694580e-01 -2.060105800628662109e-01 1.573765724897384644e-01 -1.519706398248672485e-01
7.430740445852279663e-02 -3.607490658760070801e-01 1.244389936327934265e-01 1.043802127242088318e-02 -4.013306275010108948e-02 -1.887305267155170441e-02 -7.117686420679092407e-02 7.172214984893798828e-02 -1.386340707540512085e-02 -6.959883123636245728e-02 3.385724723339080811e-01 -3.536272644996643066e-01 7.454349100589752197e-02 -1.936717033386230469e-01 4.446452111005783081e-02 4.859644919633865356e-02 1.201980635523796082e-01 2.602411508560180664e-01 8.416401594877243042e-02 2.598835229873657227e-01 2.398930191993713379e-01 1.469432655721902847e-02 7.346285134553909302e-02 -2.562137842178344727e-01 -1.481474041938781738e-01 2.850043475627899170e-01 8.115871250629425049e-02 2.300708889961242676e-01 -1.117027550935745239e-01 -1.427835673093795776e-01 5.795894563198089600e-02 -2.447902709245681763e-01
4.556531012058258057e-01 -1.799217611551284790e-01 -9.401127696037292480e-02 1.710117212496697903e-03 3.258157074451446533e-01 1.335349231958389282e-01 -1.186635196208953857e-01 -2.476230859756469727e-01 -1.786309666931629181e-02 3.182464046403765678e-03 3.335603177547454834e-01 -1.964432448148727417e-01 2.357863634824752808e-01 2.989705801010131836e-01 6.299646198749542236e-02 9.981435537338256836e-02 3.705898299813270569e-03 9.407941251993179321e-02 5.312115699052810669e-02 2.876915335655212402e-01 2.305543124675750732e-01 4.278018325567245483e-02 -3.302473574876785278e-02 -5.788039788603782654e-02 -2.499792575836181641e-01 -7.826513797044754028e-02 -6.639704853296279907e-02 -5.478846654295921326e-02 2.204998396337032318e-02 5.826997384428977966e-02 9.201088547706604004e-02 2.092213369905948639e-02
1.810941547155380249e-01 -8.088749647140502930e-02 -6.083098798990249634e-02 -3.475614190101623535e-01 -7.995800115168094635e-03 2.111191600561141968e-01 -3.800327703356742859e-02 -3.650567829608917236e-01 2.363731563091278076e-01 2.520500421524047852e-01 1.675013750791549683e-01 -1.965040415525436401e-01 1.057186350226402283e-01 1.868949085474014282e-01 -7.757280021905899048e-02 3.175199925899505615e-01 -9.312385693192481995e-03 1.666002720594406128e-01 -1.124281529337167740e-02 8.083463460206985474e-02 -1.103729102760553360e-02 3.906286880373954773e-02 2.025329470634460449e-01 1.757856644690036774e-02 -2.707616686820983887e-01 -1.621022224426269531e-01 -2.094817161560058594e-01 5.703651905059814453e-02 5.753589048981666565e-02 -9.812048077583312988e-02 -2.829416990280151367e-01 -2.458199672400951385e-02
1.589215546846389771e-01 4.031050577759742737e-02 -1.015884578227996826e-01 -3.428531587123870850e-01 3.541103797033429146e-04 1.344449371099472046e-01 1.435220986604690552e-01 -1.152584627270698547e-01 8.000884950160980225e-02 7.461573183536529541e-02 -4.142228886485099792e-02 -2.073063701391220093e-01 9.489036351442337036e-02 -9.153044968843460083e-02 -2.571063935756683350e-01 1.320825666189193726e-01 2.104328870773315430e-01 5.322088003158569336e-01 1.566026210784912109e-01 -1.071231886744499207e-01 1.051237434148788452e-01 -1.049071028828620911e-01 -4.723924677819013596e-03 1.105975657701492310e-01 -1.695803999900817871e-01 -2.580038607120513916e-01 4.597289860248565674e-02 -7.317832112312316895e-02 -3.025404810905456543e-01 1.868786662817001343e-01 9.280782192945480347e-02 1.194882323034107685e-03
2.761052846908569336e-01 2.164869382977485657e-02 -9.790551848709583282e-03 4.947048053145408630e-02 1.015469282865524292e-01 2.062675803899765015e-01 -1.342068612575531006e-01 -4.117585718631744385e-01 2.080511301755905151e-02 1.012642681598663330e-01 1.711500734090805054e-01 -8.576295524835586548e-02 8.554188907146453857e-02 -1.327042430639266968e-01 4.611816257238388062e-02 1.115662083029747009e-01 2.164711952209472656e-01 1.692129522562026978e-01 -1.639126092195510864e-01 3.300503492355346680e-01 2.793165445327758789e-01 -2.767147123813629150e-01 -2.196414917707443237e-01 -1.757846325635910034e-01 -7.641941308975219727e-02 -1.779531091451644897e-01 5.051902681589126587e-02 2.553661167621612549e-01 -1.439535319805145264e-01 2.569649368524551392e-02 1.281370520591735840e-01 -7.351645827293395996e-02
3.148484230041503906e-01 -1.558213680982589722e-01 3.027836680412292480e-01 3.622976318001747131e-02 3.087789984419941902e-03 2.054591029882431030e-01 -6.531327217817306519e-02 -5.984871461987495422e-02 -2.501047216355800629e-02 2.021411359310150146e-01 1.442472934722900391e-01 -3.547255098819732666e-01 2.340905964374542236e-01 -3.117624819278717041e-01 2.310809642076492310e-01 1.023403182625770569e-01 -2.274961918592453003e-01 2.352499365806579590e-01 -1.977077871561050415e-01 1.829489320516586304e-01 1.704058051109313965e-01 -9.131333231925964355e-02 1.251592487096786499e-01 5.421373248100280762e-02 -5.528333410620689392e-02 5.316991731524467468e-02 5.763904005289077759e-02 1.030223444104194641e-01 -1.218768134713172913e-01 -2.614862285554409027e-02 1.726815700531005859e-01 -1.694903671741485596e-01
1.859759837388992310e-01 -1.456157416105270386e-01 1.239934638142585754e-01 -3.320879042148590088e-01 2.356457710266113281e-02 5.207839980721473694e-02 -2.330883145332336426e-01 -3.068216145038604736e-01 -9.851723164319992065e-02 2.256139516830444336e-01 -1.757335960865020752e-01 -3.454270772635936737e-03 1.938190758228302002e-01 -3.513170778751373291e-01 -3.127920627593994141e-01 -2.701565623283386230e-01 2.835060842335224152e-02 2.400224208831787109e-01 7.070299983024597168e-02 1.968734860420227051e-01 3.048178041353821754e-03 6.965808570384979248e-02 1.161845102906227112e-01 -5.735106766223907471e-02 -4.211222007870674133e-02 1.405535340309143066e-01 -1.334012597799301147e-01 -2.409685552120208740e-01 -1.125721335411071777e-01 -2.988409809768199921e-02 9.238773584365844727e-02 1.367940939962863922e-02
4.245923757553100586e-01 -1.296467036008834839e-01 4.892700910568237305e-02 -3.410941362380981445e-01 -2.083363384008407593e-01 -6.847711652517318726e-02 -1.126278713345527649e-01 1.533500254154205322e-01 5.828954651951789856e-02 5.621870234608650208e-02 2.397316396236419678e-01 -7.249493896961212158e-02 2.224941253662109375e-01 2.830400131642818451e-03 -1.946524530649185181e-01 2.364897131919860840e-01 1.718706190586090088e-01 1.474512517452239990e-01 -6.760777533054351807e-02 -1.357502341270446777e-01 3.006306290626525879e-01 1.027953345328569412e-02 1.938882023096084595e-01 1.837643980979919434e-01 -2.899342775344848633e-01 6.276170164346694946e-02 -1.573339104652404785e-02 -3.327785059809684753e-02 -2.141112834215164185e-01 4.935006424784660339e-02 -1.008045747876167297e-01 -5.781590938568115234e-02
7.700908184051513672e-02 -1.183950006961822510e-01 6.720271706581115723e-02 -1.439399570226669312e-01 1.390813589096069336e-01 4.236690700054168701e-01 -2.466782033443450928e-01 -1.009009182453155518e-01 1.711939275264739990e-01 1.635554581880569458e-01 -4.320799931883811951e-02 -1.979527473449707031e-01 -1.088682860136032104e-01 -4.669940099120140076e-02 -7.459425181150436401e-02 -9.434632956981658936e-02 2.450942993164062500e-01 1.777458786964416504e-01 -2.414260357618331909e-01 2.114959508180618286e-01 1.618216373026371002e-02 1.575900167226791382e-01 -2.448652535676956177e-01 6.241924595087766647e-03 -3.526476621627807617e-01 3.068920969963073730e-01 -1.241296008229255676e-01 5.556060373783111572e-02 -1.997094601392745972e-01 3.877676650881767273e-02 7.450766395777463913e-03 3.287388011813163757e-02
2.011527866125106812e-01 -2.309146672487258911e-01 1.631866097450256348e-01 -2.041049897670745850e-01 -2.925901114940643311e-01 1.884207427501678467e-01 1.144889891147613525e-01 -2.169334590435028076e-01 2.218628972768783569e-01 6.964734941720962524e-02 2.493705898523330688e-01 -1.098287478089332581e-01 2.296750843524932861e-01 9.094547480344772339e-02 -2.340818494558334351e-01 -7.380091398954391479e-02 -1.240025460720062256e-02 2.214827388525009155e-01 -1.327659636735916138e-01 -1.164196953177452087e-01 3.109454363584518433e-02 -7.704328000545501709e-02 1.143150329589843750e-01 2.077326625585556030e-01 -2.572482526302337646e-01 -4.815895855426788330e-02 -2.582650780677795410e-01 -2.123654931783676147e-01 -2.714106738567352295e-01 5.483496934175491333e-02 -2.877535857260227203e-02 7.587454468011856079e-02
1.639048457145690918e-01 -4.288002550601959229e-01 3.762056306004524231e-02 1.192220747470855713e-01 -1.864129602909088135e-01 -2.098396569490432739e-01 -1.592366695404052734e-01 -1.611899286508560181e-01 9.564947336912155151e-02 1.148859113454818726e-01 2.672686874866485596e-01 -9.626671671867370605e-02 -1.391156315803527832e-01 -3.269559442996978760e-01 -1.063181180506944656e-02 -1.779509633779525757e-01 1.670983880758285522e-01 1.020232215523719788e-01 1.058841496706008911e-01 2.329900674521923065e-02 4.937607422471046448e-02 -1.665510237216949463e-01 9.145579487085342407e-02 -1.491285413503646851e-01 -6.802576780319213867e-02 8.856348693370819092e-02 -8.367399871349334717e-02 1.407984644174575806e-01 -2.986791431903839111e-01 -5.010741204023361206e-02 3.461090922355651855e-01 -1.440878659486770630e-01
5.298133939504623413e-03 -2.533749639987945557e-01 6.885968893766403198e-02 -2.058312892913818359e-01 -3.128380179405212402e-01 1.263585239648818970e-01 -8.551023900508880615e-02 -9.837587922811508179e-02 -4.257292672991752625e-02 8.351904898881912231e-02 1.648874431848526001e-01 -5.665613710880279541e-02 6.609147414565086365e-03 -2.171664386987686157e-01 -2.021971940994262695e-01 -4.762146621942520142e-02 1.439246982336044312e-01 4.672008380293846130e-02 -2.418380081653594971e-01 1.875427961349487305e-01 9.356421232223510742e-02 1.268475055694580078e-01 -3.652691096067428589e-02 2.062799632549285889e-01 -2.236886024475097656e-01 -9.557650238275527954e-02 2.328686416149139404e-01 1.850987821817398071e-01 -4.015313386917114258e-01 2.244797050952911377e-01 1.035879254341125488e-01 -2.701928317546844482e-01
1.934726089239120483e-01 -2.497177869081497192e-01 1.023544073104858398e-01 -2.435068339109420776e-01 -2.187924534082412720e-01 1.713811308145523071e-01 -5.226621031761169434e-01 -1.153985857963562012e-01 1.823445409536361694e-02 9.651008248329162598e-02 -1.532940119504928589e-01 1.601568311452865601e-01 2.614870965480804443e-01 -1.680005341768264771e-01 -1.059380099177360535e-01 1.134663820266723633e-01 1.327811032533645630e-01 3.562401533126831055e-01 9.462920576333999634e-02 1.422396749258041382e-01 -2.480627968907356262e-02 -5.611868202686309814e-02 6.488363444805145264e-02 1.257112342864274979e-02 -7.018230110406875610e-02 -8.248504251241683960e-02 5.342673137784004211e-02 -6.001346930861473083e-02 -4.015743359923362732e-02 6.201918423175811768e-02 6.431797891855239868e-02 2.785165607929229736e-01
3.616418540477752686e-01 -1.678215116262435913e-01 1.052435114979743958e-02 7.301820069551467896e-02 -8.102775365114212036e-02 1.019211672246456146e-02 -8.561843633651733398e-02 -1.690937019884586334e-02 -1.528305187821388245e-02 3.499868512153625488e-01 2.541227340698242188e-01 -1.514493525028228760e-01 -5.597568675875663757e-02 -1.169137507677078247e-01 1.661560833454132080e-01 -3.069038093090057373e-01 1.275735050439834595e-01 2.335897684097290039e-01 -9.024199098348617554e-02 2.818311154842376709e-01 2.092676907777786255e-01 -6.243916973471641541e-02 1.698876172304153442e-01 -9.218029677867889404e-02 -2.011713087558746338e-01 -8.242137730121612549e-02 1.353964358568191528e-01 1.461210399866104126e-01 2.533574700355529785e-01 -1.771672070026397705e-01 1.410674005746841431e-01 -1.630832701921463013e-01
3.171120882034301758e-01 -2.414836138486862183e-01 2.179071456193923950e-01 -1.831730455160140991e-01 1.442493349313735962e-01 -2.315863370895385742e-01 -1.906128600239753723e-02 -1.570720970630645752e-01 2.482563257217407227e-01 8.804845809936523438e-02 9.521165490150451660e-02 -2.463531196117401123e-01 -1.133851259946823120e-01 -6.053966283798217773e-02 -1.575970351696014404e-01 -5.923604965209960938e-02 4.184574261307716370e-02 1.580392867326736450e-01 3.276921510696411133e-01 9.554035216569900513e-02 3.852066397666931152e-02 -2.847182452678680420e-01 5.215522274374961853e-02 -2.317432910203933716e-01 -1.407547742128372192e-01 1.656749099493026733e-01 -5.335177853703498840e-02 1.689169928431510925e-02 -1.588410437107086182e-01 -1.167456731200218201e-01 3.008499443531036377e-01 -1.209758445620536804e-01
2.465905547142028809e-01 -1.042301282286643982e-01 1.897982805967330933e-01 -4.394191130995750427e-02 -2.129383981227874756e-01 6.488543003797531128e-02 2.059642411768436432e-02 -6.897625327110290527e-02 -1.974191665649414062e-01 4.079550206661224365e-01 8.966763317584991455e-02 -2.282675951719284058e-01 2.038505077362060547e-01 -9.898559004068374634e-02 9.666735678911209106e-02 1.169396936893463135e-01 6.190018728375434875e-02 4.840651899576187134e-02 -9.587600827217102051e-02 3.780652284622192383e-01 3.353852778673171997e-02 -8.150323480367660522e-02 -8.511722832918167114e-02 -1.432751566171646118e-01 -2.406447380781173706e-01 1.635959446430206299e-01 -7.949762046337127686e-02 5.163033306598663330e-02 -3.540509641170501709e-01 -1.805209517478942871e-01 1.303593069314956665e-01 -1.824454814195632935e-01
2.078448235988616943e-01 2.412249892950057983e-02 1.109366491436958313e-01 -3.394171297550201416e-01 -1.998324096202850342e-01 3.407457768917083740e-01 -2.276893556118011475e-01 -2.316261827945709229e-01 3.199751302599906921e-02 1.252706069499254227e-02 1.094406992197036743e-01 -3.200061023235321045e-01 -8.308049291372299194e-02 -7.449823617935180664e-02 -8.737102150917053223e-02 -1.167031675577163696e-01 7.602383941411972046e-02 1.171400994062423706e-01 -5.086244642734527588e-02 1.993280649185180664e-01 -1.110587492585182190e-01 9.381497651338577271e-02 -5.327510833740234375e-02 -2.378056049346923828e-01 -2.014848440885543823e-01 1.356621365994215012e-02 -2.190574407577514648e-01 3.368072956800460815e-02 -1.892898976802825928e-01 -8.262717723846435547e-02 -3.736570179462432861e-01 5.816359072923660278e-02
2.362447977066040039e-01 -2.348410785198211670e-01 1.485302299261093140e-01 -3.430498540401458740e-01 -1.864940226078033447e-01 6.578579545021057129e-02 -1.388777047395706177e-01 -1.972671300172805786e-01 9.621040523052215576e-02 -1.337354769930243492e-03 -1.689588874578475952e-01 -1.980108469724655151e-01 2.049508839845657349e-01 -2.573743462562561035e-01 -1.895874291658401489e-01 3.257237747311592102e-02 4.096969217061996460e-02 6.169985234737396240e-02 4.959517344832420349e-02 -4.492089897394180298e-02 8.569993823766708374e-02 2.248991280794143677e-01 2.470107972621917725e-01 -6.722820550203323364e-02 -3.862009942531585693e-01 -7.808203995227813721e-02 -2.859676480293273926e-01 1.858171075582504272e-01 9.556575864553451538e-02 8.181086927652359009e-02 6.502345204353332520e-02 -6.849640607833862305e-02
3.907274305820465088e-01 2.929832972586154938e-02 -1.205494925379753113e-01 -1.327542811632156372e-01 1.836424618959426880e-01 3.355687558650970459e-01 -1.428127735853195190e-01 -4.823199287056922913e-02 1.183741018176078796e-01 5.054768174886703491e-02 3.564401865005493164e-01 -1.767290532588958740e-01 1.801528632640838623e-01 -2.353881597518920898e-01 -2.753872610628604889e-02 2.101947665214538574e-01 1.974434554576873779e-01 8.834485709667205811e-02 1.870957165956497192e-01 5.810864642262458801e-02 1.536372900009155273e-01 -1.908716261386871338e-01 -1.358664482831954956e-01 -1.569150537252426147e-01 -1.991023421287536621e-01 -8.654086291790008545e-02 -2.230315096676349640e-02 -1.556146740913391113e-01 1.310690790414810181e-01 -2.130350619554519653e-01 8.838295936584472656e-02 -8.428663015365600586e-02
9.752370417118072510e-02 -2.742428183555603027e-01 -9.087175875902175903e-02 -3.607071936130523682e-01 -1.381323020905256271e-02 4.544155895709991455e-01 -3.385323882102966309e-01 -1.190431639552116394e-01 -4.386827349662780762e-02 2.777694165706634521e-01 -3.585621342062950134e-02 2.679735422134399414e-02 2.187445759773254395e-01 -1.875229626893997192e-01 -1.264317035675048828e-01 3.717840835452079773e-02 -1.210920810699462891e-01 2.753166481852531433e-03 6.595395505428314209e-02 1.400616019964218140e-01 -1.602506041526794434e-01 1.535165756940841675e-01 2.938317321240901947e-02 -1.325547099113464355e-01 -2.593118250370025635e-01 -5.654674023389816284e-02 2.398566901683807373e-02 5.537219718098640442e-02 -1.169776543974876404e-01 -2.005310356616973877e-02 1.345985978841781616e-01 2.176779806613922119e-01
2.230757474899291992e-02 -2.501171827316284180e-01 1.861323863267898560e-01 -1.022079810500144958e-01 -2.611774504184722900e-01 8.567948639392852783e-02 -1.731912195682525635e-01 -2.334025204181671143e-01 1.046366989612579346e-01 -1.276433616876602173e-01 3.588908314704895020e-01 -1.004003807902336121e-01 -2.241760678589344025e-02 -1.775211691856384277e-01 -2.773257195949554443e-01 1.046378389000892639e-01 2.090138494968414307e-01 -2.051590941846370697e-02 -1.243699342012405396e-01 2.492804527282714844e-01 1.477846205234527588e-01 3.606985509395599365e-02 1.068210899829864502e-01 -1.024106796830892563e-02 -2.137110531330108643e-01 1.668549925088882446e-01 8.810626715421676636e-02 1.813210994005203247e-01 -2.417114526033401489e-01 3.106618821620941162e-01 -1.519801188260316849e-02 -1.418926715850830078e-01
3.251555860042572021e-01 -4.347752928733825684e-01 -3.083558008074760437e-02 -2.114653587341308594e-01 -2.923761010169982910e-01 2.670374698936939240e-03 1.257508397102355957e-01 -2.215015441179275513e-01 1.843143701553344727e-01 1.208266019821166992e-01 -8.937517553567886353e-02 -1.497402042150497437e-01 2.257202118635177612e-01 3.072176687419414520e-02 -1.504291594028472900e-01 -2.003578841686248779e-01 -7.827023416757583618e-02 1.374861598014831543e-01 2.346237562596797943e-02 -8.089040219783782959e-02 8.020796813070774078e-03 1.209087222814559937e-01 2.196445465087890625e-01 1.761775016784667969e-01 -2.305379360914230347e-01 -6.644280999898910522e-02 -2.599286735057830811e-01 -1.068014800548553467e-01 -5.689866468310356140e-02 1.468097865581512451e-01 1.546467095613479614e-01 6.508740037679672241e-02
1.333976536989212036e-01 -3.239093720912933350e-01 6.495879590511322021e-02 2.778317220509052277e-02 1.035546064376831055e-01 2.169109322130680084e-02 -1.607065275311470032e-02 -2.647452652454376221e-01 3.392284736037254333e-02 2.949771583080291748e-01 9.925769269466400146e-02 -2.586679160594940186e-01 -1.180202513933181763e-02 -3.552743494510650635e-01 -6.720522418618202209e-03 3.644730150699615479e-01 -8.106744289398193359e-02 3.715591430664062500e-01 -9.629480540752410889e-02 1.236008554697036743e-01 2.059949934482574463e-01 3.973599150776863098e-02 1.157073974609375000e-01 2.728809230029582977e-02 3.149993484839797020e-03 -3.889616206288337708e-02 -1.075853332877159119e-01 1.352777611464262009e-02 -1.052324548363685608e-01 -2.430850118398666382e-01 -8.456905931234359741e-02 -2.206020951271057129e-01
1.286075562238693237e-01 -4.363277852535247803e-01 1.898299902677536011e-01 7.299228757619857788e-02 3.505422547459602356e-02 1.511937230825424194e-01 -1.617597341537475586e-01 -1.231582015752792358e-01 7.060337811708450317e-02 2.723271846771240234e-01 -1.026381701231002808e-01 -2.772541344165802002e-02 1.102347224950790405e-01 -2.694312930107116699e-01 -1.206067353487014771e-01 2.493653148412704468e-01 7.019712030887603760e-02 2.251419275999069214e-01 -2.113665938377380371e-01 1.255866438150405884e-01 1.314619481563568115e-01 -5.037848651409149170e-02 9.199333190917968750e-02 2.927072942256927490e-01 1.989119127392768860e-02 -9.616988711059093475e-03 6.588706281036138535e-03 4.929810762405395508e-02 -9.427874535322189331e-02 -4.117136597633361816e-01 5.825459957122802734e-02 -1.399684399366378784e-01
3.175986409187316895e-01 -2.009340934455394745e-02 2.145139127969741821e-01 2.120316773653030396e-01 -1.118464469909667969e-01 1.207677945494651794e-01 8.285012096166610718e-02 -3.414048254489898682e-01 3.049832582473754883e-02 1.960898041725158691e-01 2.305658757686614990e-01 -1.778403371572494507e-01 -1.354085281491279602e-02 6.760028749704360962e-02 2.996630966663360596e-01 8.922757208347320557e-02 1.456391811370849609e-01 1.569033116102218628e-01 -6.014790385961532593e-02 1.957008391618728638e-01 1.600158661603927612e-01 -1.391587592661380768e-02 3.477880358695983887e-02 -3.137142956256866455e-02 -3.964841067790985107e-01 1.173187196254730225e-01 -1.050561070442199707e-01 3.206211924552917480e-01 -9.800679981708526611e-02 1.001290008425712585e-01 5.217792838811874390e-02 -8.755450695753097534e-02
3.581769764423370361e-01 2.024037018418312073e-02 -2.044092118740081787e-02 9.014683216810226440e-02 -6.584561616182327271e-02 2.556832432746887207e-01 -2.998545207083225250e-02 -2.712841928005218506e-01 2.294284701347351074e-01 1.194022968411445618e-01 1.776994168758392334e-01 -1.929981708526611328e-01 9.600722789764404297e-02 -5.001229001209139824e-04 9.189932793378829956e-02 9.755841642618179321e-02 1.682932227849960327e-01 -3.156404942274093628e-03 -1.222723796963691711e-01 3.649628162384033203e-01 3.337457776069641113e-01 -2.668330073356628418e-01 -1.294468939304351807e-01 -1.206335499882698059e-01 -2.555912137031555176e-01 -1.845362931489944458e-01 7.687557488679885864e-02 1.751974821090698242e-01 -6.884726881980895996e-02 -1.237924993038177490e-01 2.284692786633968353e-02 -9.329570084810256958e-02
3.601032495498657227e-01 -1.136415824294090271e-01 -8.299832791090011597e-02 4.576835408806800842e-02 3.588506206870079041e-02 3.183651566505432129e-01 -2.344507575035095215e-01 -3.032291531562805176e-01 2.849619984626770020e-01 2.111092805862426758e-01 -7.584748417139053345e-02 1.109878048300743103e-01 -9.017933905124664307e-02 -8.415904641151428223e-02 -1.060026735067367554e-01 1.604086458683013916e-01 1.085308119654655457e-01 1.396174635738134384e-02 2.405575662851333618e-01 1.863685846328735352e-01 1.791370213031768799e-01 -2.493220567703247070e-01 -6.133659929037094116e-02 2.506854236125946045e-01 -1.871140152215957642e-01 -6.509421020746231079e-02 -8.318827301263809204e-02 8.893981575965881348e-02 -1.231830567121505737e-01 -2.157930135726928711e-01 9.928093850612640381e-02 -1.083308011293411255e-01
2.172967344522476196e-01 -4.641712307929992676e-01 -1.835888326168060303e-01 1.795230619609355927e-02 -2.952738106250762939e-01 -2.285785675048828125e-01 -3.652433305978775024e-02 -3.825725018978118896e-01 -8.303535729646682739e-02 3.512817900627851486e-03 2.089329659938812256e-01 -6.009346805512905121e-03 1.991731822490692139e-01 -1.529233008623123169e-01 4.631288722157478333e-02 -9.895624965429306030e-02 5.090375244617462158e-02 1.763849407434463501e-01 2.135147005319595337e-01 7.469760626554489136e-02 -1.718473993241786957e-02 -1.131173819303512573e-01 1.529521048069000244e-01 -1.022400856018066406e-01 -1.531744897365570068e-01 5.887092277407646179e-02 -7.125666737556457520e-02 2.490033209323883057e-01 -4.526073485612869263e-02 2.443018928170204163e-02 2.451889067888259888e-01 -4.472006857395172119e-02
2.362164556980133057e-01 -1.588588804006576538e-01 2.565539479255676270e-01 1.215257495641708374e-01 -2.574278041720390320e-02 6.516423821449279785e-02 -2.316590845584869385e-01 -1.340022590011358261e-02 -2.424832805991172791e-02 1.512975692749023438e-01 1.207554712891578674e-01 -3.224868774414062500e-01 9.885325282812118530e-02 -2.646966874599456787e-01 1.143453568220138550e-01 2.282599359750747681e-01 -2.698473036289215088e-01 1.231921836733818054e-01 -1.198060810565948486e-01 2.756240963935852051e-01 1.221241354942321777e-01 -5.110863223671913147e-02 -1.671297401189804077e-01 1.694699078798294067e-01 -1.423421353101730347e-01 -5.732549820095300674e-03 -1.541802193969488144e-02 8.103514462709426880e-02 -3.444567024707794189e-01 -1.828746870160102844e-02 2.966229021549224854e-01 7.737482339143753052e-02
1.772997379302978516e-01 -2.423421740531921387e-01 1.011099945753812790e-02 -1.969825625419616699e-01 1.672528386116027832e-01 1.356635093688964844e-01 -4.017842710018157959e-01 -3.003179430961608887e-01 4.014648199081420898e-01 2.126336544752120972e-01 -1.487081944942474365e-01 1.143987476825714111e-01 3.486700057983398438e-01 -1.265252232551574707e-01 -5.618897825479507446e-02 2.874337078537791967e-04 6.552992016077041626e-02 1.035404801368713379e-01 4.245525225996971130e-02 1.802279204130172729e-01 -7.375495135784149170e-02 -4.226757958531379700e-02 1.936353184282779694e-02 1.269368976354598999e-01 -1.981036812067031860e-01 6.733125448226928711e-02 3.614085167646408081e-02 1.399827152490615845e-01 -7.124733179807662964e-02 -1.566595770418643951e-02 1.848904602229595184e-02 2.173686623573303223e-01
4.107964932918548584e-01 -3.491165488958358765e-02 -6.450637429952621460e-02 -9.182657115161418915e-03 -1.763449236750602722e-02 1.443493217229843140e-01 -1.458921730518341064e-01 -3.904289305210113525e-01 -2.636556699872016907e-02 -7.081431895494461060e-02 3.873914480209350586e-03 3.582232072949409485e-02 1.246990337967872620e-01 -2.795375883579254150e-01 6.916648894548416138e-02 -5.726383998990058899e-02 1.953027099370956421e-01 3.029106259346008301e-01 -1.527726501226425171e-01 1.296768337488174438e-01 1.529647409915924072e-01 1.086019352078437805e-02 -2.701816856861114502e-01 1.328365951776504517e-01 -9.467153251171112061e-02 -1.905130296945571899e-01 5.350029468536376953e-02 2.497044354677200317e-01 -9.073475748300552368e-02 -1.798608452081680298e-01 1.503936108201742172e-02 2.943768203258514404e-01
1.480830013751983643e-01 -3.178657889366149902e-01 2.488040179014205933e-02 -1.630188673734664917e-01 -2.009077221155166626e-01 2.156775444746017456e-02 -2.075957953929901123e-01 -2.505332827568054199e-01 1.575682908296585083e-01 -1.231137216091156006e-01 4.323043525218963623e-01 -3.947992622852325439e-02 -6.573818624019622803e-02 -1.995114833116531372e-01 6.019589677453041077e-02 -9.273383766412734985e-02 9.212738275527954102e-02 2.629419267177581787e-01 -1.039233356714248657e-01 1.455099880695343018e-01 2.609527707099914551e-01 -2.369252294301986694e-01 8.619863539934158325e-02 1.792473644018173218e-01 -2.062118053436279297e-01 1.873647421598434448e-01 1.044849753379821777e-01 -9.281305968761444092e-02 -3.581865504384040833e-02 3.034209460020065308e-02 -1.747743189334869385e-01 -1.227505281567573547e-01
1.271473318338394165e-01 -2.107023596763610840e-01 7.962860167026519775e-02 -2.899495884776115417e-03 -1.623382270336151123e-01 7.358294725418090820e-02 -6.055106222629547119e-02 -4.113941192626953125e-01 6.896091997623443604e-02 1.309503894299268723e-02 8.084501326084136963e-02 -1.958071738481521606e-01 2.776936590671539307e-01 -1.504103839397430420e-01 -4.017210099846124649e-03 3.647474944591522217e-02 1.107171699404716492e-01 3.965530097484588623e-01 3.126545250415802002e-01 1.021174564957618713e-01 7.380471099168062210e-03 -8.602250367403030396e-02 -1.632786355912685394e-02 -1.177544668316841125e-01 -4.068753682076931000e-03 4.898225888609886169e-02 2.170713841915130615e-01 2.456269115209579468e-01 1.253424286842346191e-01 -2.917799353599548340e-01 2.452302724123001099e-01 -8.596030622720718384e-02
1.400075554847717285e-01 -3.597464561462402344e-01 -1.424165964126586914e-01 5.710646137595176697e-02 -7.737357914447784424e-02 2.417198866605758667e-01 -1.711898595094680786e-01 -1.494650691747665405e-01 5.642131343483924866e-02 1.948381215333938599e-01 1.372693777084350586e-01 1.702797263860702515e-01 -2.142271399497985840e-01 -1.827078461647033691e-01 -1.314747780561447144e-01 -1.456876248121261597e-01 2.601177617907524109e-02 4.609961509704589844e-01 -2.605567872524261475e-02 -2.173082903027534485e-02 1.511728167533874512e-01 9.151748567819595337e-02 2.036398649215698242e-01 1.934407055377960205e-01 3.838169947266578674e-02 -2.569771111011505127e-01 -1.099063307046890259e-01 -5.292785167694091797e-02 -1.143082156777381897e-01 -7.588441669940948486e-02 1.483339965343475342e-01 -2.385899126529693604e-01
3.692479133605957031e-01 -9.885802119970321655e-02 -4.131473973393440247e-02 -1.644250750541687012e-01 -2.601719088852405548e-02 -4.183590784668922424e-02 1.753635257482528687e-01 -3.097314238548278809e-01 4.427185282111167908e-02 1.426113545894622803e-01 4.150683879852294922e-01 -1.285268515348434448e-01 2.510736286640167236e-01 3.217841684818267822e-02 2.919664047658443451e-02 3.581587672233581543e-01 -2.512542717158794403e-02 2.584685385227203369e-01 -1.595896184444427490e-01 1.911912858486175537e-01 6.988136470317840576e-02 6.629228591918945312e-02 1.233146414160728455e-01 2.596277892589569092e-01 -1.561419516801834106e-01 -1.511261332780122757e-02 -1.488632857799530029e-01 -4.900006204843521118e-02 -2.398252673447132111e-02 -1.257268339395523071e-01 -6.925320625305175781e-02 5.018422845751047134e-03
3.312370181083679199e-01 -2.035490870475769043e-01 1.345439106225967407e-01 1.605172306299209595e-01 -1.061675045639276505e-02 7.898716628551483154e-02 -2.163234353065490723e-01 -6.295128911733627319e-02 -1.737853735685348511e-01 6.396824866533279419e-02 -1.278605461120605469e-01 -3.113514184951782227e-01 3.148404508829116821e-02 1.019694060087203979e-01 -3.011927474290132523e-03 1.112685203552246094e-01 2.185806259512901306e-02 3.695769906044006348e-01 -1.975321471691131592e-01 4.214261770248413086e-01 -3.334954753518104553e-02 1.241944879293441772e-01 9.130400419235229492e-02 -9.533261507749557495e-02 -1.402583867311477661e-01 5.113241728395223618e-03 -2.247227579355239868e-01 -1.554030328989028931e-01 -2.093309722840785980e-02 -1.071379929780960083e-01 7.524225115776062012e-02 -2.773793339729309082e-01
2.737780809402465820e-01 -1.383197903633117676e-01 -4.872617870569229126e-02 2.736363373696804047e-02 -7.613170892000198364e-02 -5.059165135025978088e-02 -1.630679070949554443e-01 -3.660413324832916260e-01 -9.414748847484588623e-02 -2.254723906517028809e-01 4.172996580600738525e-01 -8.162552118301391602e-02 7.543849200010299683e-02 -2.062942981719970703e-01 9.397646784782409668e-02 7.881405204534530640e-02 1.325866132974624634e-01 1.390271186828613281e-01 2.317121326923370361e-01 1.976614892482757568e-01 3.856019377708435059e-01 -9.748557209968566895e-02 6.682064384222030640e-02 -1.198888123035430908e-01 -8.986324816942214966e-02 4.945609346032142639e-02 8.886678516864776611e-02 2.627342045307159424e-01 -1.169877052307128906e-01 -6.755035370588302612e-02 1.282937079668045044e-01 -3.474521264433860779e-02
9.829399734735488892e-02 -1.274412423372268677e-01 9.766387939453125000e-02 -2.427593320608139038e-01 -4.354755580425262451e-02 1.436172872781753540e-01 -4.011486470699310303e-01 -1.955385506153106689e-01 1.865282058715820312e-01 3.119400739669799805e-01 9.788456559181213379e-02 -4.180993735790252686e-01 1.405730247497558594e-01 1.839263737201690674e-01 1.512698084115982056e-01 -2.270148098468780518e-01 1.001860424876213074e-01 1.628897339105606079e-01 -1.477298736572265625e-01 -2.609382849186658859e-03 1.558479666709899902e-01 -2.045165002346038818e-02 4.002043977379798889e-02 -2.183297425508499146e-01 -9.268150478601455688e-02 -5.196430161595344543e-02 -3.650499740615487099e-03 2.416671812534332275e-01 -1.717210561037063599e-01 -8.229228854179382324e-02 -1.530414819717407227e-02 2.957216463983058929e-02
2.085070908069610596e-01 -1.058035902678966522e-02 7.798036932945251465e-02 -1.947615444660186768e-01 5.915515869855880737e-02 2.050917446613311768e-01 2.698974683880805969e-02 -2.292125523090362549e-01 -3.919694945216178894e-02 3.283675014972686768e-02 1.673964411020278931e-01 -7.277933508157730103e-02 6.661293655633926392e-02 -2.642264664173126221e-01 1.178732737898826599e-01 2.226225584745407104e-01 8.023434132337570190e-02 3.800183832645416260e-01 1.853645890951156616e-01 2.599236965179443359e-01 4.102835655212402344e-01 -5.837137624621391296e-02 -3.240688890218734741e-02 -6.469908356666564941e-02 -4.737632721662521362e-02 -8.621300011873245239e-02 -1.462714374065399170e-01 -2.157297171652317047e-02 4.103128984570503235e-02 -4.205366671085357666e-01 -2.873851684853434563e-03 -1.007343549281358719e-02
4.107356071472167969e-01 -5.671638064086437225e-03 2.517517209053039551e-01 5.984838586300611496e-03 -1.357308626174926758e-01 2.508997023105621338e-01 3.303763642907142639e-02 -3.896427750587463379e-01 1.453727185726165771e-01 4.202817082405090332e-01 3.251966461539268494e-02 1.478708684444427490e-01 2.224177122116088867e-01 -1.927276253700256348e-01 1.633403636515140533e-02 -2.819047681987285614e-02 1.352830380201339722e-01 2.442385554313659668e-01 2.731444835662841797e-01 7.739146798849105835e-02 -1.101910369470715523e-03 -2.188001014292240143e-02 -1.503956504166126251e-02 1.605038158595561981e-02 -2.338278293609619141e-02 -1.493901461362838745e-01 1.876694411039352417e-01 1.288898754864931107e-02 3.824537619948387146e-02 -3.223573416471481323e-02 -2.334228903055191040e-02 -6.620184332132339478e-02
3.333862721920013428e-01 -7.683403789997100830e-03 2.021087147295475006e-02 4.902214556932449341e-02 -7.353483140468597412e-02 9.599122405052185059e-02 2.305041812360286713e-02 -1.469675749540328979e-01 1.643546372652053833e-01 1.562574952840805054e-01 6.746253371238708496e-02 -1.101173609495162964e-01 1.764567196369171143e-01 -2.144122868776321411e-01 -1.666735857725143433e-01 2.456052303314208984e-01 3.273325562477111816e-01 2.887177467346191406e-01 -8.169644325971603394e-02 -1.704404056072235107e-01 4.384438320994377136e-02 -4.428442101925611496e-03 2.806112356483936310e-02 1.808081418275833130e-01 -2.028215378522872925e-01 -3.422805070877075195e-01 -2.063918262720108032e-01 -1.437333971261978149e-01 -1.508823595941066742e-03 -2.051187753677368164e-01 3.010613620281219482e-01 -1.253844675375148654e-04
1.484392285346984863e-01 5.113307386636734009e-02 8.347240835428237915e-02 -2.553095817565917969e-01 -1.785198003053665161e-01 1.041152700781822205e-01 -5.881060659885406494e-02 -1.187752336263656616e-01 -3.013785928487777710e-02 3.391491770744323730e-01 3.985228836536407471e-01 4.459784179925918579e-02 1.930940896272659302e-01 -2.235311269760131836e-01 -1.997137814760208130e-01 1.099381521344184875e-01 -2.975217811763286591e-02 2.154595553874969482e-01 -2.012214250862598419e-02 8.368849754333496094e-03 1.796550154685974121e-01 -1.125150918960571289e-01 9.181357175111770630e-02 1.465348899364471436e-01 -2.041607499122619629e-01 1.178706996142864227e-02 7.898806035518646240e-02 -2.641616165637969971e-01 -3.935241103172302246e-01 4.064775258302688599e-02 -1.588655263185501099e-01 6.890638917684555054e-02
1.387005746364593506e-01 -3.357449769973754883e-01 1.686744689941406250e-01 -1.802622377872467041e-01 -1.059010624885559082e-01 1.263657212257385254e-01 -4.578473567962646484e-01 -6.542854756116867065e-02 -1.215432118624448776e-02 1.093130633234977722e-01 -1.156996116042137146e-01 1.767018139362335205e-01 1.780658066272735596e-01 -1.618795841932296753e-01 -1.633106321096420288e-01 3.910661488771438599e-02 -1.206087619066238403e-01 3.177004754543304443e-01 -9.699578396975994110e-03 3.398965895175933838e-01 -6.148513406515121460e-02 -1.735956408083438873e-02 3.754266351461410522e-02 -2.399074845016002655e-03 -3.047378361225128174e-01 8.620317280292510986e-02 1.402086913585662842e-01 2.086329460144042969e-02 1.670208871364593506e-01 -2.024175599217414856e-03 9.223560988903045654e-02 1.725872009992599487e-01
2.462186962366104126e-01 -1.085536703467369080e-01 -6.602576375007629395e-02 -2.922491133213043213e-01 -1.087405979633331299e-01 1.288267076015472412e-01 -4.625538885593414307e-01 -1.364925354719161987e-01 2.811366319656372070e-01 1.659151464700698853e-01 3.303587809205055237e-02 -2.902173101902008057e-01 1.170051097869873047e-01 -2.864894922822713852e-03 7.335865497589111328e-02 -1.354781836271286011e-01 -9.684795886278152466e-02 6.567625701427459717e-02 -1.290206760168075562e-01 6.767941266298294067e-02 8.612503856420516968e-02 1.350981742143630981e-01 -3.459585085511207581e-02 1.359107345342636108e-01 -1.657135188579559326e-01 7.413951307535171509e-02 3.718014806509017944e-02 -1.340275257825851440e-01 -3.034961223602294922e-01 -3.467897474765777588e-01 -6.988520268350839615e-03 5.016177147626876831e-02
2.875692844390869141e-01 -1.244085058569908142e-01 2.199025303125381470e-01 -2.151742428541183472e-01 -1.425644159317016602e-01 1.319624632596969604e-01 -4.166497886180877686e-01 -1.901984363794326782e-01 9.804828464984893799e-02 3.109361529350280762e-01 -6.365981884300708771e-03 -2.733397483825683594e-01 7.418869435787200928e-02 9.639769792556762695e-02 1.435441523790359497e-01 5.333564803004264832e-02 7.763437181711196899e-02 1.132637709379196167e-01 -6.173316016793251038e-02 -1.224026679992675781e-01 1.525589078664779663e-01 -3.752463683485984802e-02 1.560920178890228271e-01 -7.128442823886871338e-02 -2.746297977864742279e-02 2.683120965957641602e-02 -1.433785408735275269e-01 3.710182905197143555e-01 9.986035525798797607e-02 -1.845634877681732178e-01 3.798667713999748230e-02 2.083739340305328369e-01
1.001028642058372498e-01 -8.145780116319656372e-02 3.724931478500366211e-01 -1.233538463711738586e-01 -8.907110244035720825e-02 2.159635871648788452e-01 -1.296852082014083862e-01 -3.168951570987701416e-01 2.895386330783367157e-02 5.466415733098983765e-02 5.901131778955459595e-02 -1.987507008016109467e-02 1.774313300848007202e-01 -1.679649353027343750e-01 -8.373461663722991943e-02 -3.394281119108200073e-02 2.331968992948532104e-01 2.982592582702636719e-01 2.724936306476593018e-01 6.001845933496952057e-03 1.779861599206924438e-01 1.807470917701721191e-01 -1.615974903106689453e-01 1.217142399400472641e-02 1.430274569429457188e-03 -3.540576696395874023e-01 1.056042835116386414e-01 2.538422942161560059e-01 2.628242783248424530e-02 -2.305940836668014526e-01 1.344166547060012817e-01 -2.970677055418491364e-02
2.516300380229949951e-01 -1.273967325687408447e-01 1.097868159413337708e-01 -2.388727664947509766e-02 -2.292893379926681519e-01 2.778132259845733643e-01 -2.238598018884658813e-01 -1.292707920074462891e-01 -5.932872369885444641e-02 1.420911494642496109e-02 -5.715677514672279358e-02 -2.380373179912567139e-01 -2.307814657688140869e-01 2.284931093454360962e-01 -2.553869187831878662e-01 -2.507340395823121071e-03 2.787294983863830566e-02 9.996859729290008545e-02 -5.749757215380668640e-02 3.447206020355224609e-01 -4.752125218510627747e-02 -3.158098459243774414e-01 1.466648876667022705e-01 1.748977750539779663e-01 -4.989646747708320618e-02 -2.604647576808929443e-01 -2.056371718645095825e-01 -3.056701039895415306e-03 -2.566755414009094238e-01 -1.588742807507514954e-02 8.410956710577011108e-02 6.374028325080871582e-02
1.334917992353439331e-01 -2.189968079328536987e-01 -2.456992119550704956e-02 -1.373118460178375244e-01 -2.851629257202148438e-01 2.441491484642028809e-01 -1.906032115221023560e-01 9.874331206083297729e-02 -4.872883483767509460e-02 1.166043877601623535e-01 1.160712316632270813e-01 -1.353378295898437500e-01 3.329790532588958740e-01 2.455718666315078735e-01 -1.609389334917068481e-01 2.490046247839927673e-02 1.313153207302093506e-01 1.231215596199035645e-01 2.712938189506530762e-01 -2.325296029448509216e-02 -1.464536488056182861e-01 -1.078649386763572693e-01 -1.423643678426742554e-01 -1.296610236167907715e-01 -3.321630060672760010e-01 5.646381527185440063e-02 -1.768387854099273682e-01 1.185575425624847412e-01 -2.308021336793899536e-01 -1.715699881315231323e-01 2.416053414344787598e-01 -7.523085922002792358e-02
1.482476890087127686e-01 -4.295109212398529053e-01 3.424864495173096657e-03 -1.784202307462692261e-01 -3.279538750648498535e-01 3.016652353107929230e-02 -1.341481506824493408e-01 -1.670168489217758179e-01 -1.464327424764633179e-01 -2.503672838211059570e-01 1.384367048740386963e-01 -3.040791749954223633e-01 -3.631822764873504639e-02 -1.297367084771394730e-02 8.969173580408096313e-02 4.098172113299369812e-02 1.499627679586410522e-01 3.376520276069641113e-01 -1.352193802595138550e-01 1.304318606853485107e-01 2.475929260253906250e-01 2.550217323005199432e-02 6.084633246064186096e-02 1.630107015371322632e-01 -4.293213039636611938e-02 2.050376236438751221e-01 8.862993866205215454e-02 2.098300158977508545e-01 4.550009593367576599e-02 1.615119576454162598e-01 -3.944265469908714294e-02 -1.042850092053413391e-01
1.582836918532848358e-02 -5.026001110672950745e-02 3.084446489810943604e-01 -2.142765522003173828e-01 -2.264552861452102661e-01 -6.534016132354736328e-02 -2.234081327915191650e-01 3.853558748960494995e-02 -1.173668876290321350e-01 1.824667900800704956e-01 2.584680020809173584e-01 -6.807700730860233307e-03 4.954598098993301392e-02 2.075398713350296021e-01 -2.041168510913848877e-01 2.000462114810943604e-01 -4.498623684048652649e-02 4.886999428272247314e-01 -7.230180501937866211e-02 9.233918786048889160e-02 -1.816673576831817627e-01 3.353007510304450989e-02 1.104063540697097778e-01 5.294200405478477478e-02 -3.272603452205657959e-01 -1.881431639194488525e-01 -1.554145961999893188e-01 -4.654397070407867432e-02 1.847858913242816925e-02 -1.351605206727981567e-01 1.249390691518783569e-01 3.647327423095703125e-02
6.316810101270675659e-02 -8.707221597433090210e-02 2.613335847854614258e-01 -2.384822964668273926e-01 -1.843696832656860352e-01 1.146430447697639465e-01 1.031912267208099365e-01 -9.436659514904022217e-02 -1.316370368003845215e-01 2.632035911083221436e-01 1.631751656532287598e-01 5.568799003958702087e-02 9.264304302632808685e-03 8.480320125818252563e-02 -3.811088800430297852e-01 1.088576540350914001e-01 -4.690600559115409851e-02 3.517674505710601807e-01 4.346571490168571472e-02 2.250277251005172729e-01 2.514322996139526367e-01 7.386451214551925659e-02 -5.821110680699348450e-03 -1.964642703533172607e-01 -5.348955094814300537e-02 -3.521232008934020996e-01 -9.721761941909790039e-02 -3.165789693593978882e-02 -3.836898133158683777e-02 -2.606934010982513428e-01 1.110160872340202332e-01 1.050275787711143494e-01
1.359878927469253540e-01 1.715385355055332184e-02 -2.610601186752319336e-01 1.748465560376644135e-02 -3.088358342647552490e-01 1.908267885446548462e-01 -1.498512625694274902e-01 -5.335984751582145691e-02 -8.135520666837692261e-02 -3.572088200598955154e-03 3.394674137234687805e-02 -1.959721297025680542e-01 1.300014406442642212e-01 -5.236780643463134766e-02 -2.606633491814136505e-02 1.225815191864967346e-01 -9.926916658878326416e-02 5.016424059867858887e-01 1.287959981709718704e-02 -1.720523685216903687e-01 -1.826251624152064323e-03 6.294425576925277710e-02 8.096100762486457825e-03 8.552436530590057373e-02 -3.777980804443359375e-01 -1.720091551542282104e-01 -1.668076068162918091e-01 5.192462727427482605e-02 -3.910058140754699707e-01 -2.734945341944694519e-02 2.553901635110378265e-02 -1.199271008372306824e-01
7.578928023576736450e-02 -2.555960118770599365e-01 -1.233270540833473206e-01 -2.038852572441101074e-01 5.183206498622894287e-02 3.501497209072113037e-01 8.121219463646411896e-03 -2.219715267419815063e-01 3.709784150123596191e-01 1.370912194252014160e-01 9.943207725882530212e-03 -2.051956653594970703e-01 1.982386261224746704e-01 -6.856199819594621658e-03 6.725385040044784546e-02 2.342880517244338989e-01 6.677768379449844360e-02 2.331369742751121521e-02 6.003229692578315735e-02 2.410658150911331177e-01 1.069464534521102905e-01 1.463361233472824097e-01 1.276004165410995483e-01 1.468552350997924805e-01 -2.966245114803314209e-01 -4.837645962834358215e-02 -9.179642051458358765e-02 7.226578891277313232e-02 -2.303794771432876587e-01 -3.249542415142059326e-01 8.273280225694179535e-03 1.821713522076606750e-03
9.895548224449157715e-02 -1.372483968734741211e-01 9.194892644882202148e-02 -1.830156147480010986e-01 -2.050490230321884155e-01 1.992535591125488281e-01 -3.817271292209625244e-01 -2.100430279970169067e-01 1.952834278345108032e-01 2.245840430259704590e-02 -1.847235560417175293e-01 -2.245036363601684570e-01 2.247836142778396606e-01 -2.502024769783020020e-01 -1.480283737182617188e-01 5.184757709503173828e-02 3.378361463546752930e-02 6.990349292755126953e-02 1.562954671680927277e-02 -7.924040406942367554e-02 5.452934652566909790e-02 4.281616583466529846e-02 3.881478905677795410e-01 -5.680795013904571533e-02 -2.875316739082336426e-01 -9.230596572160720825e-02 -1.076473593711853027e-01 3.163463473320007324e-01 9.934156388044357300e-02 5.433878302574157715e-02 1.446328964084386826e-02 -9.906681627035140991e-02
1.378654092550277710e-01 -9.273528307676315308e-02 -4.865714535117149353e-02 -3.249544799327850342e-01 -7.953902333974838257e-02 1.721336543560028076e-01 -4.598395824432373047e-01 -1.768427640199661255e-01 1.595129817724227905e-01 3.032065927982330322e-01 9.469263255596160889e-02 -3.877604305744171143e-01 1.456835418939590454e-01 1.460579037666320801e-01 -1.475070118904113770e-01 -1.296191960573196411e-01 6.054413691163063049e-02 2.217529118061065674e-01 -9.564618766307830811e-02 -4.380042105913162231e-02 -6.072351709008216858e-02 -6.688261032104492188e-02 1.376834046095609665e-02 -2.077907025814056396e-01 -1.611623764038085938e-01 -1.640552841126918793e-02 1.019520759582519531e-01 1.252679824829101562e-01 -1.197678446769714355e-01 -1.921057701110839844e-01 -6.898611038923263550e-02 -6.448181718587875366e-02
9.913212060928344727e-02 8.721106499433517456e-02 1.209411472082138062e-01 -7.389576733112335205e-02 1.205171830952167511e-02 1.900538355112075806e-01 -2.286803126335144043e-01 -7.926834374666213989e-02 -1.828322857618331909e-01 2.393520772457122803e-01 1.082307398319244385e-01 -1.868811696767807007e-01 -1.169905215501785278e-01 -2.134768813848495483e-01 1.183912437409162521e-02 3.626723587512969971e-01 -9.214565902948379517e-02 3.236531913280487061e-01 -8.740963041782379150e-02 1.819345951080322266e-01 5.942253861576318741e-03 -7.379183173179626465e-02 -4.876284673810005188e-02 2.313862293958663940e-01 -2.379706799983978271e-01 1.800388544797897339e-01 -1.305243521928787231e-01 1.713546365499496460e-01 -2.780170440673828125e-01 -4.193214699625968933e-02 2.448283731937408447e-01 -2.225601822137832642e-01
2.482611685991287231e-01 -2.164489328861236572e-01 2.075326628983020782e-02 5.684402957558631897e-02 1.126769036054611206e-01 6.407021731138229370e-02 -3.185939788818359375e-01 -2.094156295061111450e-01 -2.796198986470699310e-02 3.576544299721717834e-02 -1.308198116021230817e-04 -2.724445760250091553e-01 -8.155344403348863125e-04 -1.805940526537597179e-03 -2.610489428043365479e-01 6.966667715460062027e-03 1.492488235235214233e-01 -1.148129627108573914e-02 2.433001399040222168e-01 8.950946480035781860e-02 3.410710766911506653e-02 4.991575330495834351e-02 -1.292597651481628418e-01 2.609335780143737793e-01 -1.274268329143524170e-01 -2.487938702106475830e-01 9.721826761960983276e-03 1.910286247730255127e-01 -3.595847487449645996e-01 4.242373630404472351e-02 3.027816712856292725e-01 -2.562163770198822021e-01
1.155177652835845947e-01 -1.359456777572631836e-01 8.100853115320205688e-02 -1.495126783847808838e-01 5.615826696157455444e-02 3.564516603946685791e-01 -1.931642293930053711e-01 3.595066815614700317e-02 -9.052158892154693604e-02 6.090978160500526428e-02 -3.892948105931282043e-02 -3.505392968654632568e-01 4.802760109305381775e-02 -9.467950463294982910e-02 9.218639880418777466e-02 2.828780412673950195e-01 -1.014773994684219360e-01 2.144258767366409302e-01 -2.148227989673614502e-01 4.043697416782379150e-01 8.632537722587585449e-02 -2.344729602336883545e-01 -1.326018720865249634e-01 2.961098030209541321e-02 -1.525796502828598022e-01 1.792563796043395996e-01 -3.850688040256500244e-02 2.431697696447372437e-01 -1.659455150365829468e-01 8.646723628044128418e-02 1.563729196786880493e-01 -1.096840873360633850e-01
4.183543622493743896e-01 -2.529905438423156738e-01 2.956549525260925293e-01 5.973282456398010254e-02 3.245460987091064453e-02 1.578340232372283936e-01 -1.590161025524139404e-01 -7.703656703233718872e-02 5.809196084737777710e-02 2.582717537879943848e-01 -1.073097437620162964e-01 -4.651280865073204041e-02 2.262845076620578766e-02 -3.593795001506805420e-01 -1.761530190706253052e-01 2.240319699048995972e-01 7.230120152235031128e-02 2.711670696735382080e-01 -1.578666418790817261e-01 -2.175052314996719360e-01 -7.949870824813842773e-02 8.939105272293090820e-02 2.439568340778350830e-01 2.659199759364128113e-02 -1.931715756654739380e-01 -3.985932096838951111e-03 -2.539649792015552521e-02 1.151522770524024963e-01 1.395277827978134155e-01 -5.434320867061614990e-02 5.554763600230216980e-02 -1.260987371206283569e-01
2.547265887260437012e-01 8.436975628137588501e-02 -1.509865075349807739e-01 9.166508913040161133e-03 -8.964389562606811523e-02 2.784033715724945068e-01 -2.506035193800926208e-02 -3.583234548568725586e-01 5.552324280142784119e-02 1.105129495263099670e-01 1.065471023321151733e-01 -7.309585064649581909e-02 1.669785827398300171e-01 1.062441989779472351e-01 -5.947661027312278748e-02 8.238970488309860229e-02 2.893029898405075073e-02 1.900325715541839600e-01 -5.042441561818122864e-02 2.392815649509429932e-01 4.656903445720672607e-01 -3.236353099346160889e-01 -2.258783131837844849e-01 -7.840927690267562866e-02 -2.060251832008361816e-01 -3.034305758774280548e-02 1.351856738328933716e-01 2.174047380685806274e-01 -1.128309294581413269e-01 -7.147988677024841309e-02 -7.191867381334304810e-02 -4.021260514855384827e-02
3.106966912746429443e-01 -1.725408285856246948e-01 1.921608746051788330e-01 -2.514581680297851562e-01 -3.390937298536300659e-02 2.725627124309539795e-01 -3.868426084518432617e-01 1.146064028143882751e-01 2.147732526063919067e-01 6.317679584026336670e-02 -1.483731567859649658e-01 2.898431718349456787e-01 2.132875025272369385e-01 6.902769953012466431e-02 -1.956725493073463440e-02 7.548078894615173340e-02 1.213369797915220261e-02 2.431167364120483398e-01 6.186994165182113647e-02 2.567558288574218750e-01 -1.213929615914821625e-02 -1.306758224964141846e-01 5.937473103404045105e-02 -1.805348545312881470e-01 -2.148366868495941162e-01 -5.065839365124702454e-02 1.409129351377487183e-01 -4.594503436237573624e-03 -2.837499789893627167e-02 -2.019969373941421509e-02 2.343524098396301270e-01 -1.255380660295486450e-01
2.620468437671661377e-01 -7.670667767524719238e-02 -1.224837675690650940e-01 -1.649010181427001953e-01 -1.491387337446212769e-01 1.198036782443523407e-02 -3.334094285964965820e-01 -1.693525612354278564e-01 1.020173802971839905e-01 2.991343475878238678e-02 3.102043084800243378e-02 -2.265141159296035767e-01 -7.166697829961776733e-02 -3.341387510299682617e-01 -1.729155890643596649e-02 3.753835260868072510e-01 -1.406892240047454834e-01 2.771378755569458008e-01 -3.705188259482383728e-02 2.075318843126296997e-01 5.720746144652366638e-02 -5.806322209537029266e-03 -2.760415710508823395e-02 2.482729852199554443e-01 -1.315601766109466553e-01 1.134928092360496521e-01 7.333332300186157227e-02 -1.681028865277767181e-02 7.062274497002363205e-03 -2.272009104490280151e-01 2.426092922687530518e-01 -2.152380794286727905e-01
6.053816527128219604e-02 -3.571131229400634766e-01 8.127244561910629272e-02 -1.745061278343200684e-01 5.556522309780120850e-02 2.089474648237228394e-01 -3.394877910614013672e-01 -3.488191366195678711e-01 3.420728445053100586e-01 1.907477229833602905e-01 -6.514721084386110306e-03 2.241442203521728516e-01 1.549405306577682495e-01 -8.380574733018875122e-02 4.883308708667755127e-02 -3.291836474090814590e-03 -4.543058574199676514e-02 1.651417613029479980e-01 5.418736487627029419e-02 9.524052590131759644e-02 -7.387682795524597168e-02 -1.613690704107284546e-02 2.481212466955184937e-01 5.738138779997825623e-02 -3.188767731189727783e-01 2.110201865434646606e-02 -7.387032359838485718e-02 1.178012043237686157e-01 -1.151373460888862610e-01 -3.546496108174324036e-02 9.411217272281646729e-02 2.328452169895172119e-01
8.294329792261123657e-02 -3.478365838527679443e-01 5.563123896718025208e-02 -2.895099520683288574e-01 -7.732792198657989502e-02 -2.450223863124847412e-01 -4.386739060282707214e-02 -9.004011005163192749e-02 -7.478016614913940430e-02 1.344562470912933350e-01 1.200186014175415039e-01 -3.668528497219085693e-01 -2.086842209100723267e-01 -1.719033420085906982e-01 -1.131750121712684631e-01 3.174862638115882874e-02 1.696589738130569458e-01 2.451926171779632568e-01 1.509915292263031006e-01 1.081023598089814186e-03 1.120420247316360474e-01 -1.146184355020523071e-01 -1.592678204178810120e-02 -1.220012009143829346e-01 -5.940487608313560486e-02 1.604917794466018677e-01 1.162183955311775208e-01 1.318696737289428711e-01 -2.183819562196731567e-01 -1.353504657745361328e-01 2.121670693159103394e-01 -3.547669947147369385e-01
1.991140842437744141e-01 -1.800842434167861938e-01 -3.298486471176147461e-01 9.656135924160480499e-03 -7.083499431610107422e-02 2.214430570602416992e-01 -2.297325283288955688e-01 -2.097331881523132324e-01 -5.491827428340911865e-02 1.653652042150497437e-01 1.481906622648239136e-01 -1.612380445003509521e-01 3.394777476787567139e-01 2.523704767227172852e-01 -3.557817637920379639e-02 1.491853892803192139e-01 -1.005031764507293701e-01 3.512800037860870361e-01 1.676769703626632690e-01 3.539578244090080261e-02 -8.873599022626876831e-02 4.402249585837125778e-03 1.625142805278301239e-02 -1.049285754561424255e-01 -8.518531173467636108e-02 -1.222854293882846832e-02 -3.160469532012939453e-01 4.731313884258270264e-02 -2.656376659870147705e-01 -8.821491152048110962e-02 -1.228504404425621033e-01 -4.929732903838157654e-02
2.353496849536895752e-01 -2.666964232921600342e-01 2.367591708898544312e-01 -7.040461897850036621e-02 -1.162673085927963257e-01 3.861917648464441299e-04 3.411780670285224915e-02 -3.684591948986053467e-01 6.856600940227508545e-02 7.782641053199768066e-02 -7.850109040737152100e-02 -1.756094247102737427e-01 2.234233766794204712e-01 -1.322300434112548828e-01 -1.119856536388397217e-01 -2.180145829916000366e-01 2.256611734628677368e-01 2.468538135290145874e-01 1.881551891565322876e-01 7.270174473524093628e-02 1.557547692209482193e-02 -1.285091042518615723e-01 -6.081297993659973145e-02 1.746254228055477142e-02 1.729591563344001770e-02 -2.323777228593826294e-01 2.616827189922332764e-01 1.552816182374954224e-01 -1.377720236778259277e-01 -3.640446066856384277e-01 9.051942825317382812e-02 8.302971720695495605e-02
3.285102844238281250e-01 -4.975229874253273010e-02 4.634016156196594238e-01 -5.263206548988819122e-03 1.912058517336845398e-02 -9.761584550142288208e-02 -1.163588762283325195e-01 -3.686526119709014893e-01 1.445293277502059937e-01 1.009422242641448975e-01 2.432414889335632324e-02 -1.629245430231094360e-01 -6.586475670337677002e-02 -7.363188266754150391e-02 -2.846752703189849854e-01 -9.987672418355941772e-02 -7.494083046913146973e-02 1.908913105726242065e-01 2.720958366990089417e-02 -2.607543207705020905e-02 2.445540875196456909e-01 8.335428312420845032e-03 1.842068741098046303e-03 -5.572487134486436844e-04 -1.287678033113479614e-01 -2.656329423189163208e-02 1.014814600348472595e-01 9.955381974577903748e-03 -7.437173277139663696e-02 -2.226819051429629326e-03 -2.733602225780487061e-01 -3.810602426528930664e-01
2.784170508384704590e-01 -1.297257244586944580e-01 -1.781331561505794525e-02 -5.870728194713592529e-02 4.513681679964065552e-02 1.512060612440109253e-01 -7.707651704549789429e-02 -2.693463265895843506e-01 2.114428132772445679e-01 2.214471995830535889e-01 -2.965732291340827942e-02 -2.100132554769515991e-01 -1.316105723381042480e-01 -2.433942258358001709e-02 -2.911882661283016205e-02 1.262740790843963623e-01 1.759971827268600464e-01 9.339601546525955200e-02 -7.652677595615386963e-02 5.242331027984619141e-01 1.635522842407226562e-01 -2.321236878633499146e-01 -1.851533502340316772e-01 -1.261013299226760864e-01 -1.567532308399677277e-02 -7.267072796821594238e-02 4.269706085324287415e-02 2.873001992702484131e-01 -7.406590878963470459e-02 1.197312027215957642e-01 1.840887218713760376e-01 -1.739943027496337891e-01
1.858920454978942871e-01 -1.735437512397766113e-01 -2.264893651008605957e-01 -1.946944743394851685e-01 5.186996608972549438e-02 4.118313193321228027e-01 -4.528369307518005371e-01 -1.869666278362274170e-01 1.376724392175674438e-01 9.906061738729476929e-02 2.008237093687057495e-01 -2.331856489181518555e-01 2.087401896715164185e-01 1.407631784677505493e-01 8.016860485076904297e-02 -9.560205973684787750e-03 7.565861940383911133e-02 1.225312128663063049e-01 -8.724256604909896851e-02 1.562389731407165527e-01 2.247440218925476074e-01 7.429063320159912109e-02 1.391188949346542358e-01 -3.970509022474288940e-02 -7.090233266353607178e-02 -1.924300342798233032e-01 -2.110333926975727081e-02 -6.789203733205795288e-02 6.753339618444442749e-02 -2.307870686054229736e-01 4.351079091429710388e-02 -6.233137100934982300e-02
2.040995806455612183e-01 -2.560839354991912842e-01 8.574791252613067627e-02 -6.303534656763076782e-02 -2.203294634819030762e-01 2.207396328449249268e-01 -3.499813079833984375e-01 -3.189454376697540283e-01 -1.432230919599533081e-01 1.084908321499824524e-01 -5.184869468212127686e-02 2.040994465351104736e-01 2.062788009643554688e-01 -3.169006705284118652e-01 -9.575583785772323608e-02 -6.537034362554550171e-02 -1.321391910314559937e-01 1.321609467267990112e-01 2.831035293638706207e-02 2.493838220834732056e-01 3.387576341629028320e-02 9.241807460784912109e-02 7.659664750099182129e-02 -1.928158551454544067e-01 -3.118115365505218506e-01 -3.325270488858222961e-02 2.686809562146663666e-02 -1.156654879450798035e-01 1.072371844202280045e-02 1.414582580327987671e-01 7.924013584852218628e-02 1.934292614459991455e-01
1.261359360069036484e-02 9.330996125936508179e-02 -5.178250744938850403e-02 -3.692441880702972412e-01 1.892527751624584198e-02 1.133022308349609375e-01 -4.360344409942626953e-01 -2.652934379875659943e-02 2.422271482646465302e-02 2.040102779865264893e-01 1.218557879328727722e-01 -3.171151131391525269e-02 2.071393132209777832e-01 -4.070643484592437744e-01 -9.398001432418823242e-02 -2.436074800789356232e-02 1.817332804203033447e-01 2.720806598663330078e-01 1.620154827833175659e-02 -2.119907364249229431e-02 1.850653141736984253e-01 -7.039423566311597824e-03 3.530097603797912598e-01 -9.966001659631729126e-02 -1.462326347827911377e-01 3.581517934799194336e-02 -9.346441924571990967e-02 2.338426858186721802e-01 -7.741318643093109131e-02 -4.319542646408081055e-02 -3.456507995724678040e-02 -1.547360885888338089e-02
1.279508620500564575e-01 -1.394400149583816528e-01 1.800822168588638306e-01 -2.475013583898544312e-01 -1.280304938554763794e-01 -2.325749993324279785e-01 -1.604490913450717926e-02 -2.287704311311244965e-02 5.764128267765045166e-02 3.427880704402923584e-01 8.569663017988204956e-02 -5.565667897462844849e-02 -9.462182223796844482e-02 -1.094659641385078430e-01 2.728063846006989479e-03 -8.638257533311843872e-02 1.448747664690017700e-01 5.120712518692016602e-01 1.978019922971725464e-01 -1.069595739245414734e-01 6.038508936762809753e-02 -3.145903348922729492e-01 6.710528582334518433e-02 -7.842240482568740845e-02 -1.979812979698181152e-01 1.087117120623588562e-01 -8.756463974714279175e-02 2.336053103208541870e-01 -9.736499190330505371e-02 2.853454463183879852e-02 2.493251264095306396e-01 -8.253626525402069092e-02
1.342735290527343750e-01 -3.089444711804389954e-02 6.011256575584411621e-02 -2.506307065486907959e-01 7.372396439313888550e-02 3.135393261909484863e-01 -2.131116241216659546e-01 -1.651521176099777222e-01 2.998385131359100342e-01 1.522692739963531494e-01 2.113799192011356354e-02 -2.576581537723541260e-01 -1.107398867607116699e-01 -2.468276321887969971e-01 -1.918675899505615234e-01 -1.498154103755950928e-01 3.122598528861999512e-01 -4.533741623163223267e-02 -1.773747503757476807e-01 3.957338631153106689e-02 1.124482005834579468e-01 7.639122009277343750e-02 2.199967354536056519e-01 -5.408065021038055420e-02 -3.906958699226379395e-01 5.815397948026657104e-03 -1.768686920404434204e-01 -1.404318492859601974e-02 -1.667477637529373169e-01 5.011523514986038208e-02 -6.345146894454956055e-02 -6.994385272264480591e-02
3.017132580280303955e-01 -6.072575598955154419e-02 1.763411015272140503e-01 -1.220311820507049561e-01 -2.277362346649169922e-01 3.507436811923980713e-01 -1.725426465272903442e-01 -8.588559180498123169e-02 5.551289394497871399e-02 -6.623464822769165039e-02 -1.366996765136718750e-01 -1.478669643402099609e-01 -1.336735039949417114e-01 1.608451902866363525e-01 -2.677285671234130859e-01 -8.395186066627502441e-02 5.596334487199783325e-02 1.867124694399535656e-03 7.004699856042861938e-02 4.152989387512207031e-01 -8.604519814252853394e-02 -1.691498458385467529e-01 2.310019917786121368e-02 1.313635110855102539e-01 -2.117164582014083862e-01 -2.951509058475494385e-01 -1.534567475318908691e-01 -1.274698376655578613e-01 -2.223498523235321045e-01 -3.471155464649200439e-02 1.242713779211044312e-01 -6.805180013179779053e-02
2.612136006355285645e-01 -2.368541434407234192e-02 -4.234476014971733093e-02 -2.851954698562622070e-01 -1.271104514598846436e-01 2.066100835800170898e-01 -1.988619416952133179e-01 -2.282671779394149780e-01 1.487093418836593628e-01 4.222005233168601990e-02 -1.044702827930450439e-01 -7.252658903598785400e-02 3.609051108360290527e-01 -1.301990151405334473e-01 -1.236469075083732605e-01 1.024776920676231384e-01 -5.640360340476036072e-02 3.798220753669738770e-01 -3.466542810201644897e-02 6.160019338130950928e-02 1.369121968746185303e-01 2.774915099143981934e-01 1.508091110736131668e-02 1.208168119192123413e-01 4.146280512213706970e-02 -1.243376359343528748e-01 -2.091383635997772217e-01 -9.075442701578140259e-02 -1.802038550376892090e-01 1.994183957576751709e-01 -2.697321772575378418e-01 8.573599159717559814e-02
1.238258183002471924e-01 -4.209848344326019287e-01 2.178524434566497803e-01 -5.278116092085838318e-02 -3.821435198187828064e-02 4.122111946344375610e-02 -1.787261962890625000e-01 -1.812969297170639038e-01 -1.382504105567932129e-01 -1.815444603562355042e-02 5.971997231245040894e-02 1.369341462850570679e-01 -2.501752674579620361e-01 -1.342969387769699097e-01 -1.407340914011001587e-01 -1.924753934144973755e-02 3.261325880885124207e-02 4.816954731941223145e-01 -2.028884887695312500e-01 1.239668428897857666e-01 7.830864191055297852e-02 1.702038496732711792e-01 -4.578164219856262207e-02 1.598342210054397583e-01 -7.312718778848648071e-02 -8.969634771347045898e-02 -1.685656607151031494e-01 1.243951693177223206e-01 -3.016287684440612793e-01 2.237561903893947601e-02 -9.786371886730194092e-02 -1.896115839481353760e-01
3.891557157039642334e-01 -2.246686518192291260e-01 -1.783814281225204468e-01 -9.894435107707977295e-02 -3.257004022598266602e-01 1.178325787186622620e-01 -1.638195067644119263e-01 -1.944862157106399536e-01 -1.619664281606674194e-01 -2.294826321303844452e-02 -1.651176065206527710e-01 1.795400530099868774e-01 2.096255123615264893e-01 -2.230850756168365479e-01 -3.089163005352020264e-01 -5.987014248967170715e-02 -1.994570940732955933e-01 1.946683824062347412e-01 -4.857116192579269409e-02 2.360479831695556641e-01 9.587780386209487915e-02 -6.911027431488037109e-02 -6.868034601211547852e-02 -6.076969578862190247e-02 -1.877865195274353027e-01 -1.990739703178405762e-01 4.997998941689729691e-03 2.076067589223384857e-02 -1.576396077871322632e-01 -1.258305758237838745e-01 4.703477770090103149e-02 1.283805519342422485e-01
3.480190038681030273e-01 -1.858084797859191895e-01 -5.943143367767333984e-02 -4.909631237387657166e-02 -1.753422319889068604e-01 1.243982613086700439e-01 -1.590002179145812988e-01 -2.711517512798309326e-01 -2.650243937969207764e-01 5.854231491684913635e-02 -3.554777940735220909e-03 1.339943408966064453e-01 -4.507532343268394470e-03 -1.130383461713790894e-01 -2.550963163375854492e-01 -7.229421287775039673e-02 2.065620720386505127e-01 3.359789550304412842e-01 1.160095073282718658e-02 9.037328511476516724e-02 -9.519223822280764580e-04 2.856251597404479980e-01 1.286496669054031372e-01 1.449590027332305908e-01 -8.829829841852188110e-02 -3.767325282096862793e-01 -7.615619897842407227e-02 8.826576173305511475e-02 -7.152955979108810425e-02 3.015006519854068756e-02 -1.011372208595275879e-01 -2.368407547473907471e-01
3.390101194381713867e-01 -2.449030987918376923e-02 1.781151294708251953e-01 1.773868203163146973e-01 7.353589683771133423e-02 1.034737452864646912e-01 4.682773351669311523e-02 -8.734501153230667114e-02 7.716384530067443848e-02 -4.951665550470352173e-02 4.364347830414772034e-02 -1.862610131502151489e-01 -5.180897936224937439e-02 -3.491828441619873047e-01 -3.615961596369743347e-02 3.028113245964050293e-01 -6.955738365650177002e-02 3.739445507526397705e-01 -2.126085609197616577e-01 2.316710203886032104e-01 2.139260321855545044e-01 -2.759749442338943481e-02 2.547765374183654785e-01 -1.504029482603073120e-01 -4.399782791733741760e-02 -6.109211966395378113e-02 -1.078274697065353394e-01 5.518793314695358276e-02 -2.945845127105712891e-01 -7.929023355245590210e-02 2.036996632814407349e-01 1.483078207820653915e-02
1.567480862140655518e-01 -3.243550658226013184e-01 1.180405244231224060e-01 -1.818827688694000244e-01 8.419030159711837769e-02 2.999769449234008789e-01 -5.622648596763610840e-01 -1.317809820175170898e-01 -1.840383931994438171e-02 8.674924820661544800e-02 -1.531865000724792480e-01 8.879392594099044800e-02 8.690089732408523560e-02 -1.520082503557205200e-01 -1.390171498060226440e-01 4.606978595256805420e-02 3.248783573508262634e-02 8.718156814575195312e-02 9.478058665990829468e-02 3.395216464996337891e-01 -2.853120490908622742e-02 4.219870641827583313e-02 8.994051814079284668e-02 -1.225741505622863770e-01 -2.448747009038925171e-01 -9.540905803442001343e-02 1.123366728425025940e-01 2.133888937532901764e-02 1.122732684016227722e-01 -1.379568129777908325e-01 1.558321565389633179e-01 6.797316670417785645e-02
1.076647788286209106e-01 -2.249415218830108643e-01 7.137841731309890747e-02 5.032634362578392029e-02 7.820603251457214355e-02 1.566617041826248169e-01 -4.794898629188537598e-01 -2.759520709514617920e-01 1.612541079521179199e-01 9.691686183214187622e-02 5.694874003529548645e-02 4.703870043158531189e-02 2.935394942760467529e-01 -6.306625157594680786e-02 -3.184354631230235100e-03 -1.748282345943152905e-03 -5.738656222820281982e-02 1.640702784061431885e-01 1.272874176502227783e-01 8.104139851639047265e-05 1.588289253413677216e-02 -5.033767223358154297e-02 2.646432220935821533e-01 1.458286792039871216e-01 -3.488870561122894287e-01 1.236102432012557983e-01 -1.743268966674804688e-01 2.900267243385314941e-01 1.643830910325050354e-02 1.442639082670211792e-01 1.125655397772789001e-01 1.915525197982788086e-01
4.223050177097320557e-01 -1.420884877443313599e-01 -2.472499012947082520e-01 -4.330623894929885864e-02 -3.772998228669166565e-02 6.276256591081619263e-02 -1.178580522537231445e-01 -1.565785706043243408e-01 2.325479686260223389e-01 1.851264685392379761e-01 3.180294930934906006e-01 -1.906140148639678955e-01 2.398269027471542358e-01 1.282303184270858765e-01 -2.732430119067430496e-03 -3.495435044169425964e-02 -1.114796623587608337e-01 3.306150734424591064e-01 -1.573782712221145630e-01 1.989608444273471832e-02 1.821964420378208160e-02 1.403257250785827637e-01 -6.190883740782737732e-02 -2.630867958068847656e-01 -1.438461393117904663e-01 -1.557877659797668457e-01 -1.408660039305686951e-02 -7.250951975584030151e-02 -2.699008584022521973e-01 2.319341525435447693e-02 -1.025722101330757141e-01 1.392247825860977173e-01
2.810820937156677246e-01 -3.972230851650238037e-01 2.358343452215194702e-01 1.929062791168689728e-02 -2.074276208877563477e-01 -1.965679824352264404e-01 -1.211197748780250549e-01 5.011988058686256409e-02 6.518625468015670776e-02 3.798228204250335693e-01 1.502054333686828613e-01 -1.781028956174850464e-01 2.177468687295913696e-02 -1.627599745988845825e-01 -4.126930609345436096e-02 -1.681049019098281860e-01 -1.873288005590438843e-01 1.601940691471099854e-01 5.681630596518516541e-02 2.588315904140472412e-01 1.733973324298858643e-01 -6.649972498416900635e-02 1.015069708228111267e-01 -1.229666620492935181e-01 -1.513846963644027710e-02 -1.967846602201461792e-01 1.812086813151836395e-02 8.293855935335159302e-03 2.234909124672412872e-02 -2.330620735883712769e-01 7.540331780910491943e-02 -2.406293004751205444e-01
2.702685892581939697e-01 -7.239794731140136719e-02 8.891379833221435547e-02 -2.952753603458404541e-01 -1.867931634187698364e-01 -1.236504912376403809e-01 -5.976558476686477661e-02 -1.892470717430114746e-01 -6.924810260534286499e-02 1.807546466588973999e-01 -1.994651705026626587e-01 1.616062782704830170e-02 3.117250204086303711e-01 -9.977605193853378296e-02 -2.286055386066436768e-01 -1.633023917675018311e-01 -5.324602872133255005e-02 4.558121562004089355e-01 1.134581491351127625e-02 2.501372098922729492e-01 -3.307469561696052551e-02 -1.356020718812942505e-01 -9.869126975536346436e-02 -3.838630914688110352e-01 4.507614299654960632e-02 3.025239333510398865e-02 -4.051782935857772827e-02 -5.872485414147377014e-02 -2.328969724476337433e-02 -1.999596506357192993e-02 1.077223643660545349e-01 -5.502712726593017578e-02
1.342959702014923096e-01 -1.959670037031173706e-01 1.764036901295185089e-02 -1.395514458417892456e-01 -2.930951714515686035e-01 2.044817954301834106e-01 -7.772363722324371338e-02 4.710026085376739502e-02 2.720201946794986725e-02 -9.160820394754409790e-02 9.927499294281005859e-02 -1.511801872402429581e-02 1.734069585800170898e-01 -2.677963376045227051e-01 -2.217832580208778381e-02 8.205708116292953491e-02 -4.177430272102355957e-02 2.911850512027740479e-01 2.882907986640930176e-01 1.123983506113290787e-02 8.882036060094833374e-02 -1.765834242105484009e-01 -1.377518381923437119e-02 -3.844638168811798096e-02 -2.727609574794769287e-01 2.815614342689514160e-01 -2.956115603446960449e-01 -1.175366789102554321e-01 -3.746926486492156982e-01 -1.480430066585540771e-01 7.292281836271286011e-02 -1.629621982574462891e-01
2.488182187080383301e-01 -9.272433817386627197e-02 1.871449649333953857e-01 2.255756258964538574e-01 -1.199609134346246719e-02 9.726064652204513550e-02 -1.405043751001358032e-01 -2.184011191129684448e-01 6.896600872278213501e-02 1.061658635735511780e-01 2.880862448364496231e-03 -3.593387901782989502e-01 2.725089713931083679e-02 -2.724370062351226807e-01 1.173925399780273438e-01 2.940588295459747314e-01 -1.553314775228500366e-01 3.740689754486083984e-01 -1.332181841135025024e-01 1.405883580446243286e-01 2.069307565689086914e-01 -8.945537358522415161e-02 9.585317224264144897e-02 2.415132224559783936e-01 -5.827001109719276428e-02 -1.618269383907318115e-01 4.791920073330402374e-03 1.547142863273620605e-02 -2.043010294437408447e-01 8.522621542215347290e-02 2.177331745624542236e-01 -9.860309073701500893e-04
2.340299636125564575e-01 -3.907159566879272461e-01 -1.043595559895038605e-02 3.757208213210105896e-02 -1.359354257583618164e-01 1.473026871681213379e-01 -5.092138797044754028e-02 -2.409206777811050415e-01 1.478680372238159180e-01 7.399112731218338013e-02 1.043585613369941711e-01 -3.288774490356445312e-01 1.772866994142532349e-01 1.884698122739791870e-01 1.674218326807022095e-01 2.251330167055130005e-01 1.222697943449020386e-01 1.264984309673309326e-01 6.676327437162399292e-02 2.585448026657104492e-01 -5.642463639378547668e-02 -1.816845089197158813e-01 -1.547229439020156860e-01 1.011487096548080444e-01 -2.959743142127990723e-01 2.165043503046035767e-01 3.534404188394546509e-02 2.141540348529815674e-01 -8.847748488187789917e-02 9.474773705005645752e-02 1.184731572866439819e-01 -1.146114915609359741e-01
4.377902150154113770e-01 -7.707382738590240479e-02 -4.903935641050338745e-02 1.591116487979888916e-01 -3.770599886775016785e-02 9.098597615957260132e-02 -8.310009539127349854e-02 -1.686275154352188110e-01 1.183864027261734009e-01 7.159272581338882446e-02 3.366365134716033936e-01 -1.947875320911407471e-01 2.843714952468872070e-01 4.492345324251800776e-04 -2.625673115253448486e-01 -3.321639001369476318e-01 -1.097547709941864014e-01 2.277665585279464722e-01 1.567132771015167236e-02 2.318629771471023560e-01 -1.969945281744003296e-01 8.850541710853576660e-02 6.335050612688064575e-02 -1.457579582929611206e-01 -1.966501325368881226e-01 5.168270319700241089e-02 -2.475827373564243317e-02 6.812883168458938599e-02 5.749013647437095642e-02 -8.322741091251373291e-02 1.569110602140426636e-01 1.667629629373550415e-01
2.008449435234069824e-01 -1.758181899785995483e-01 1.122474595904350281e-01 1.548096537590026855e-01 -5.533273220062255859e-01 4.332978650927543640e-02 -9.513135254383087158e-02 -3.291842341423034668e-01 4.469335824251174927e-02 1.022710800170898438e-01 1.577044129371643066e-01 -7.986520975828170776e-02 -2.689115889370441437e-02 4.884323850274085999e-02 -1.527360826730728149e-01 1.695744320750236511e-02 -6.538036279380321503e-03 3.481326699256896973e-01 1.704599112272262573e-01 4.820102825760841370e-02 2.378778904676437378e-01 4.797717556357383728e-02 -1.474971026182174683e-01 -2.059966325759887695e-01 -1.992470817640423775e-03 1.871250867843627930e-01 -1.512312293052673340e-01 7.575527764856815338e-03 -4.572815820574760437e-02 -8.131796866655349731e-02 -2.208794057369232178e-01 -7.180589437484741211e-02
1.343934535980224609e-01 -1.527627408504486084e-01 -3.116669952869415283e-01 -2.102129310369491577e-01 -2.157346718013286591e-02 3.371138870716094971e-01 -1.476212497800588608e-02 -3.193028271198272705e-01 1.301903873682022095e-01 -3.402046859264373779e-02 1.286314427852630615e-01 -1.553724408149719238e-01 9.135845303535461426e-02 -6.513784080743789673e-02 1.211988087743520737e-02 1.721707284450531006e-01 -3.163041919469833374e-02 1.345143318176269531e-01 4.690036922693252563e-02 1.080045178532600403e-01 1.079952344298362732e-01 1.660958081483840942e-01 6.540079414844512939e-02 1.399270892143249512e-01 -3.608912229537963867e-01 -5.757194012403488159e-02 -3.122641444206237793e-01 -7.095324248075485229e-02 -2.890649437904357910e-01 -2.618527710437774658e-01 2.795661613345146179e-02 1.214344054460525513e-01
2.377257198095321655e-01 -5.908724665641784668e-02 4.891151934862136841e-02 -2.314520776271820068e-01 5.245497450232505798e-02 4.333777818828821182e-03 -4.854376614093780518e-01 -2.908624708652496338e-01 2.179728895425796509e-01 2.832013368606567383e-01 -9.845325257629156113e-04 -2.624689638614654541e-01 2.122522518038749695e-02 -5.004303157329559326e-02 1.408558990806341171e-02 3.062687115743756294e-03 1.634964048862457275e-01 1.700696498155593872e-01 7.406090386211872101e-03 -5.335526540875434875e-02 -6.825520657002925873e-03 7.784023880958557129e-02 8.666740357875823975e-02 -1.870983690023422241e-01 -2.539945542812347412e-01 -2.569014206528663635e-02 -6.052171811461448669e-02 3.195109963417053223e-01 1.060618460178375244e-01 -2.552173137664794922e-01 2.501202374696731567e-02 7.829488068819046021e-02
2.931223213672637939e-01 -3.487672805786132812e-01 1.742546409368515015e-01 -2.424209117889404297e-01 -2.000006139278411865e-01 1.834235787391662598e-01 -3.656709790229797363e-01 -2.217277288436889648e-01 -7.418005168437957764e-02 1.029401496052742004e-01 -2.215111069381237030e-02 2.118020355701446533e-01 2.597504258155822754e-01 -1.167257651686668396e-01 1.139230728149414062e-01 -6.311123818159103394e-02 -3.098813444375991821e-02 1.225356906652450562e-01 -2.441022358834743500e-02 2.362913340330123901e-01 1.006446592509746552e-02 1.508405059576034546e-01 5.799297243356704712e-02 -1.267282068729400635e-01 -1.948498785495758057e-01 -5.641109496355056763e-02 -1.449879705905914307e-01 -1.271314173936843872e-01 5.732303112745285034e-02 8.531516790390014648e-02 1.375263035297393799e-01 2.545301616191864014e-01
3.961412012577056885e-01 -1.421004980802536011e-01 2.998002246022224426e-02 2.430884540081024170e-02 -1.960963606834411621e-01 1.168720349669456482e-01 -1.051313728094100952e-01 -1.240267306566238403e-01 -6.897980719804763794e-02 1.497172415256500244e-01 2.252652645111083984e-01 1.098196953535079956e-01 1.520158052444458008e-01 -8.494477719068527222e-02 -2.051313966512680054e-01 -1.178228706121444702e-01 5.242264270782470703e-01 1.659591495990753174e-01 3.118208609521389008e-02 1.118742749094963074e-01 3.947184979915618896e-02 2.251348048448562622e-01 1.981810778379440308e-01 7.285066694021224976e-02 -7.256522029638290405e-02 -3.327234387397766113e-01 -7.979857921600341797e-02 1.220075786113739014e-01 -1.287656743079423904e-02 4.525722563266754150e-02 -5.659190192818641663e-02 -1.061442345380783081e-01
3.934068679809570312e-01 -8.836009353399276733e-02 -4.063601791858673096e-02 -2.924557626247406006e-01 -1.434141248464584351e-01 2.030846476554870605e-01 -5.046874880790710449e-01 -1.532927900552749634e-01 1.412228047847747803e-01 -1.102665811777114868e-01 -3.940411284565925598e-02 -3.419671654701232910e-01 6.717157550156116486e-03 3.800204768776893616e-02 -4.187493585050106049e-03 1.399373710155487061e-01 8.662249147891998291e-02 1.493069082498550415e-01 -2.113916873931884766e-01 8.365324884653091431e-02 -5.212718993425369263e-02 1.964101046323776245e-01 -5.289398133754730225e-02 -2.300773113965988159e-01 -8.798723667860031128e-02 -6.404754519462585449e-02 -1.455886960029602051e-01 9.589391946792602539e-02 -1.141376718878746033e-01 -3.802927210927009583e-02 5.710201710462570190e-02 7.689306046813726425e-03
2.415879070758819580e-01 1.164442226290702820e-01 8.425532281398773193e-02 -4.914863035082817078e-02 -2.267147302627563477e-01 -1.360047012567520142e-01 -1.714748889207839966e-01 -2.173468321561813354e-01 3.653350099921226501e-02 2.536298036575317383e-01 9.644661098718643188e-02 -4.722267016768455505e-02 1.196398362517356873e-01 3.528701141476631165e-02 -3.418468534946441650e-01 2.249304205179214478e-01 1.429122537374496460e-01 1.396069228649139404e-01 -2.190231718122959137e-02 2.461906522512435913e-01 6.570650637149810791e-02 1.026791557669639587e-01 1.590369641780853271e-01 2.785274684429168701e-01 -3.610612452030181885e-01 -7.573043555021286011e-02 1.292972546070814133e-02 -1.109692230820655823e-01 -1.918953955173492432e-01 7.923885434865951538e-02 1.161056607961654663e-01 -2.965059876441955566e-01
2.579230070114135742e-01 -1.543541997671127319e-02 7.895758002996444702e-02 2.049229592084884644e-01 5.149663612246513367e-02 -8.385605365037918091e-02 -2.286461740732192993e-01 -2.172454893589019775e-01 1.352754235267639160e-01 9.104689210653305054e-02 -3.300277516245841980e-02 -4.330069720745086670e-01 2.519211359322071075e-02 -1.142069548368453979e-01 2.231894060969352722e-02 3.517979383468627930e-01 -2.028757035732269287e-01 4.282174110412597656e-01 -8.747753500938415527e-02 2.107896059751510620e-01 1.970437169075012207e-01 -7.616116106510162354e-02 7.695791125297546387e-02 7.887241989374160767e-02 -1.216331273317337036e-01 -2.776893973350524902e-02 8.628187328577041626e-02 -4.430322907865047455e-03 -1.756125390529632568e-01 5.697510391473770142e-02 1.684356629848480225e-01 6.221410632133483887e-02
4.031593501567840576e-01 -2.836518362164497375e-02 1.067852750420570374e-01 3.139976859092712402e-01 -9.831465035676956177e-02 -3.373523429036140442e-02 -2.099417150020599365e-01 -1.581683903932571411e-01 -3.054824192076921463e-03 2.266657911241054535e-02 2.026691287755966187e-01 -1.080438196659088135e-01 1.769400835037231445e-01 -5.926685780286788940e-02 -1.170443296432495117e-01 -1.493181437253952026e-01 -1.899112462997436523e-01 3.667095005512237549e-01 2.055453360080718994e-01 1.100442931056022644e-01 1.630587279796600342e-01 -3.177764713764190674e-01 -4.672210291028022766e-02 1.209193170070648193e-01 -4.144720733165740967e-02 -5.893824994564056396e-02 1.887867599725723267e-01 2.036179006099700928e-01 -2.502724230289459229e-01 2.779095247387886047e-02 5.556382611393928528e-02 6.792161613702774048e-02
1.227888762950897217e-01 8.407547324895858765e-02 8.797867596149444580e-02 2.022877894341945648e-02 1.300787180662155151e-01 1.787644773721694946e-01 -1.148376241326332092e-01 -2.809598147869110107e-01 2.579083852469921112e-02 -4.069846868515014648e-02 9.255400300025939941e-02 -1.699901819229125977e-01 9.489154070615768433e-02 -8.555662631988525391e-02 1.737882643938064575e-01 3.263251185417175293e-01 1.392838358879089355e-02 2.991181612014770508e-01 -2.188784629106521606e-01 2.864262759685516357e-01 1.434730738401412964e-01 -6.047009304165840149e-02 -5.713242292404174805e-02 1.531801074743270874e-01 -2.003257572650909424e-01 5.118153244256973267e-02 4.427842330187559128e-03 2.684088051319122314e-01 -3.477704226970672607e-01 1.973074376583099365e-01 3.005714714527130127e-01 1.698783971369266510e-02
2.735240757465362549e-01 1.199149340391159058e-01 2.027488797903060913e-01 1.455734372138977051e-01 -1.464906334877014160e-01 1.809754520654678345e-01 -4.127481579780578613e-02 -2.190233618021011353e-01 -9.149155765771865845e-02 9.195093065500259399e-02 1.360618025064468384e-01 -2.896490693092346191e-01 2.202782481908798218e-01 -1.729233711957931519e-01 -7.407361641526222229e-03 1.958672553300857544e-01 3.723146766424179077e-02 2.347225993871688843e-01 -9.071372449398040771e-02 1.836313158273696899e-01 1.425905823707580566e-01 -1.581910103559494019e-01 -2.267685532569885254e-01 -1.207735762000083923e-01 -1.862610876560211182e-01 2.992322742938995361e-01 3.877018392086029053e-02 2.924095988273620605e-01 -2.523123919963836670e-01 -4.769184440374374390e-02 1.335152834653854370e-01 6.117188185453414917e-02
1.493040025234222412e-01 -2.928102910518646240e-01 -1.526544392108917236e-01 -2.009320557117462158e-01 -2.878195345401763916e-01 -5.673460196703672409e-03 -2.500614523887634277e-01 -1.035903468728065491e-01 9.909236431121826172e-02 -1.924821287393569946e-01 4.067954123020172119e-01 -2.191037535667419434e-01 7.130051404237747192e-02 -1.896410733461380005e-01 8.820457011461257935e-02 -1.237204447388648987e-01 3.300684392452239990e-01 1.416488885879516602e-01 1.197589002549648285e-02 7.346636056900024414e-02 3.271332085132598877e-01 -1.286926418542861938e-01 -8.208110183477401733e-02 5.366890132427215576e-02 -1.458668559789657593e-01 1.010091155767440796e-01 1.661064624786376953e-01 -3.408157965168356895e-03 -6.354493647813796997e-02 -5.219771061092615128e-03 3.627948462963104248e-02 -1.243267282843589783e-01
2.668533921241760254e-01 -1.592401564121246338e-01 3.796261176466941833e-02 -5.473699420690536499e-02 -3.169347643852233887e-01 9.354475140571594238e-02 -2.080995738506317139e-01 -1.205834075808525085e-01 -1.432795915752649307e-02 1.190083026885986328e-01 1.535682231187820435e-01 -3.364143148064613342e-02 2.469147592782974243e-01 1.379853188991546631e-01 4.731412976980209351e-02 -4.789620637893676758e-03 -1.705804467201232910e-02 9.303396940231323242e-02 2.301255017518997192e-01 1.287196576595306396e-01 -2.805105149745941162e-01 1.074461117386817932e-01 -9.067571908235549927e-02 -2.548850476741790771e-01 -2.993416190147399902e-01 9.095445275306701660e-04 -3.311267793178558350e-01 -1.010434050112962723e-02 -2.640313208103179932e-01 -2.581630647182464600e-01 1.374428421258926392e-01 -1.187523081898689270e-01
1.387545838952064514e-02 -2.940862476825714111e-01 2.496538311243057251e-02 -7.002158463001251221e-02 -2.396308034658432007e-01 -1.156228557229042053e-01 1.172416433691978455e-01 -1.434003114700317383e-01 1.918245553970336914e-01 1.028836145997047424e-01 2.734032869338989258e-01 -2.471773922443389893e-01 -6.193734332919120789e-02 -3.078621327877044678e-01 -1.986135393381118774e-01 -3.504032269120216370e-02 -7.477877289056777954e-02 -1.932663284242153168e-02 1.278253197669982910e-01 3.032336235046386719e-01 3.279884755611419678e-01 -3.006729781627655029e-01 1.161324083805084229e-01 -3.886374831199645996e-02 -1.970437020063400269e-01 6.237719953060150146e-02 -6.024961173534393311e-02 1.139343902468681335e-01 -2.939069569110870361e-01 4.415629431605339050e-03 -5.621284991502761841e-02 -6.366785615682601929e-02
2.701430618762969971e-01 -1.738114356994628906e-01 -2.964977361261844635e-02 -2.149542719125747681e-01 -1.250773668289184570e-01 1.942924559116363525e-01 -5.612072944641113281e-01 -2.048115283250808716e-01 1.600648611783981323e-01 -3.940159082412719727e-02 -1.238204017281532288e-01 -3.225681185722351074e-01 9.918432682752609253e-03 -1.213530544191598892e-02 -9.599450230598449707e-02 6.244569644331932068e-02 1.274576634168624878e-01 2.277283370494842529e-01 -1.277157813310623169e-01 -1.144156605005264282e-01 -1.399136185646057129e-01 5.180753022432327271e-02 1.686722971498966217e-02 -1.733080595731735229e-01 -1.592469774186611176e-02 1.246402338147163391e-01 -2.784827053546905518e-01 1.586589589715003967e-02 -2.933160215616226196e-02 3.819854557514190674e-02 1.090034916996955872e-01 -1.470893621444702148e-01
9.949365258216857910e-02 -2.693946659564971924e-01 3.953330218791961670e-01 -1.661222428083419800e-01 -1.072350069880485535e-01 -3.038900345563888550e-02 -1.326976865530014038e-01 -2.169236689805984497e-01 -4.368636012077331543e-02 -1.466065347194671631e-01 1.550151854753494263e-01 -7.790607959032058716e-02 -2.713109850883483887e-01 -2.111975848674774170e-01 4.702497273683547974e-02 -6.826847791671752930e-02 -3.075848147273063660e-02 3.684487044811248779e-01 -1.889137625694274902e-01 1.677653789520263672e-01 4.863448813557624817e-02 1.692911982536315918e-01 -1.198816373944282532e-01 1.158134788274765015e-01 -2.941628992557525635e-01 -1.585938334465026855e-01 -2.652016468346118927e-03 -2.861140482127666473e-02 -2.708633840084075928e-01 2.764169126749038696e-02 3.313422575592994690e-02 -1.757455915212631226e-01
2.899583876132965088e-01 -2.383072376251220703e-01 2.176781743764877319e-01 6.003650277853012085e-02 -2.732625305652618408e-01 -6.973708420991897583e-02 -1.013798937201499939e-01 -2.825366854667663574e-01 8.337557315826416016e-02 -1.844848692417144775e-01 2.031337916851043701e-01 -2.422841489315032959e-01 -3.706053132191300392e-03 1.259123384952545166e-01 8.894609659910202026e-02 1.647989451885223389e-01 2.281079143285751343e-01 -1.899342238903045654e-02 -5.304439365863800049e-02 2.204391062259674072e-01 4.094344377517700195e-01 -2.114647626876831055e-01 -1.265051066875457764e-01 9.260999411344528198e-02 -1.092623174190521240e-01 5.057633295655250549e-02 -8.188833296298980713e-02 -9.828169643878936768e-02 -2.032029032707214355e-01 9.292224049568176270e-02 6.333201378583908081e-02 -1.452000886201858521e-01
2.828956544399261475e-01 -1.992774456739425659e-01 1.723295003175735474e-01 -4.015713334083557129e-01 -1.481318175792694092e-01 2.289969176054000854e-01 -2.125464379787445068e-01 -1.943969726562500000e-01 1.759658940136432648e-02 -4.139637947082519531e-02 -1.850563734769821167e-01 4.621149227023124695e-02 1.020051389932632446e-01 -2.488962560892105103e-01 -3.648467361927032471e-02 1.436930596828460693e-01 1.897228211164474487e-01 1.674647033214569092e-01 1.377108395099639893e-01 1.424706727266311646e-01 1.233477964997291565e-01 1.317145824432373047e-01 2.238180488348007202e-01 -9.941834956407546997e-02 -1.890544444322586060e-01 -1.890973448753356934e-01 -2.638066709041595459e-01 -1.779940873384475708e-01 1.841902732849121094e-02 -6.496932357549667358e-02 -4.333743825554847717e-02 1.554276049137115479e-01
1.453797817230224609e-01 -1.102854087948799133e-01 -2.242067269980907440e-02 4.003400728106498718e-02 -1.521385610103607178e-01 2.003298997879028320e-01 -2.108360379934310913e-01 -3.138829469680786133e-01 2.952148020267486572e-01 3.080340661108493805e-02 3.606916964054107666e-01 -3.375172913074493408e-01 6.106906756758689880e-02 1.292399615049362183e-01 7.017388939857482910e-02 3.460699021816253662e-01 -1.052245032042264938e-02 -2.568452432751655579e-02 -1.647648960351943970e-01 1.706155240535736084e-01 2.333127707242965698e-01 -2.062229365110397339e-01 5.037303268909454346e-02 2.432134300470352173e-01 -1.368199735879898071e-01 -2.924753539264202118e-02 9.673392027616500854e-02 -1.446874998509883881e-02 -1.267494410276412964e-01 -1.007449403405189514e-01 9.437192976474761963e-02 -3.409298509359359741e-02
1.367874071002006531e-02 -1.586176007986068726e-01 1.094776466488838196e-01 -1.187496930360794067e-01 -7.335781306028366089e-02 -1.687955260276794434e-01 7.587151229381561279e-02 -1.012424528598785400e-01 2.594971954822540283e-01 6.497263163328170776e-02 1.434053033590316772e-01 1.094540767371654510e-02 8.944955468177795410e-02 -1.211927831172943115e-01 -1.800986975431442261e-01 -2.279565110802650452e-02 4.978284984827041626e-02 4.591673016548156738e-01 -3.188994154334068298e-02 2.010433226823806763e-01 2.403654754161834717e-01 3.295620977878570557e-01 1.980468928813934326e-01 1.969940774142742157e-02 -2.822046279907226562e-01 6.400409340858459473e-02 1.289752405136823654e-02 2.480157315731048584e-01 -3.659446835517883301e-01 -3.650677204132080078e-02 -5.940282717347145081e-02 7.655565440654754639e-02
2.501597106456756592e-01 -4.251085817813873291e-01 -8.837675303220748901e-02 5.848690867424011230e-02 -3.148998022079467773e-01 3.508325815200805664e-01 -1.131386682391166687e-01 -3.468216359615325928e-01 1.303381621837615967e-01 1.200403645634651184e-01 -1.695345342159271240e-01 -1.562667042016983032e-01 -4.010515287518501282e-03 -2.255821675062179565e-01 5.848602857440710068e-03 -2.131310403347015381e-01 -7.229652255773544312e-02 7.177691161632537842e-02 -3.086782246828079224e-02 4.322272911667823792e-02 -1.402248144149780273e-01 5.958450213074684143e-02 8.929555863142013550e-02 -1.812515109777450562e-01 -2.722673714160919189e-01 -1.011180654168128967e-01 -3.218052908778190613e-02 1.081790309399366379e-02 -9.823990613222122192e-02 1.450336724519729614e-01 6.517266482114791870e-02 1.074251309037208557e-01
2.850335836410522461e-01 1.702453643083572388e-01 1.524288058280944824e-01 1.781604066491127014e-02 -8.664612472057342529e-02 2.291227728128433228e-01 -1.245523542165756226e-01 -1.443821042776107788e-01 -2.060587517917156219e-02 6.766293942928314209e-02 1.079778149724006653e-01 -2.490864247083663940e-01 2.962740361690521240e-01 -2.535030841827392578e-01 1.230484470725059509e-01 8.334928005933761597e-02 -1.061678305268287659e-02 2.717818319797515869e-01 -1.572523862123489380e-01 2.341284602880477905e-01 1.706242710351943970e-01 -1.612400263547897339e-01 -3.593228058889508247e-03 -5.620859190821647644e-02 -7.193557173013687134e-02 3.144994378089904785e-01 3.257096931338310242e-02 2.681216895580291748e-01 -2.970024049282073975e-01 -2.528304979205131531e-02 1.983168572187423706e-01 -3.876159826177172363e-05
3.487711250782012939e-01 -3.251956701278686523e-01 -7.990474998950958252e-02 2.358990488573908806e-03 -5.927971005439758301e-02 5.595469102263450623e-02 -2.674974203109741211e-01 -3.277458548545837402e-01 1.874936521053314209e-01 -9.674768149852752686e-02 -2.982421219348907471e-01 -1.420044302940368652e-01 1.790916472673416138e-01 -1.805938929319381714e-01 -7.890176028013229370e-02 -1.193593516945838928e-01 1.170396953821182251e-01 1.084135547280311584e-01 8.761570788919925690e-03 9.780059754848480225e-02 -2.341436594724655151e-01 1.309403926134109497e-01 6.003991514444351196e-02 -2.157088667154312134e-01 -2.860885858535766602e-01 7.887206226587295532e-02 4.832923784852027893e-02 2.207290148362517357e-03 -2.808597087860107422e-01 5.989661905914545059e-03 8.569347858428955078e-02 8.913192152976989746e-02
4.970891475677490234e-01 7.832702249288558960e-02 -9.288313984870910645e-02 4.816964641213417053e-02 7.944813370704650879e-02 5.564386770129203796e-02 -6.611454486846923828e-02 -1.797165423631668091e-01 -1.218307614326477051e-01 -8.519341237843036652e-03 1.977567970752716064e-01 -1.377533674240112305e-01 6.536127626895904541e-02 -2.666636109352111816e-01 -8.303401060402393341e-03 -3.679618611931800842e-02 2.016214579343795776e-01 4.137108027935028076e-01 1.691812300123274326e-03 -8.630593307316303253e-03 2.656424939632415771e-01 -2.049903422594070435e-01 -9.085278958082199097e-02 8.667515218257904053e-02 -9.570524096488952637e-02 -1.540826410055160522e-01 -1.342697143554687500e-01 3.516763448715209961e-01 -5.128676444292068481e-02 3.683752566576004028e-02 -4.571243375539779663e-02 1.379035264253616333e-01
[truncated: 3,272,881 more chars]
