# Supplementary material for: The Language of Innovation
Source: PLoS One. 2020 Apr 30;15(4):e0230107. doi: 10.1371/journal.pone.0230107 (PMC7194493; doi:10.1371/journal.pone.0230107)
Supplement: S27 File — (GZ) [file pone.0230107.s027.tar.gz › 2005-2009/V2Run_24_VS_4500_embeddings2005-2009ED32.txt]

1.283324211835861206e-01 -4.715966060757637024e-02 -1.906458437442779541e-01 -1.392399370670318604e-01 -2.802388072013854980e-01 -6.755408644676208496e-02 -2.563301622867584229e-01 -7.756286114454269409e-02 2.695587836205959320e-02 -2.126169353723526001e-01 3.606994748115539551e-01 8.465190976858139038e-02 -1.373502463102340698e-01 -2.337807416915893555e-02 2.866519987583160400e-01 -2.427750080823898315e-01 -1.135386675596237183e-01 2.734087705612182617e-01 3.101645968854427338e-02 3.057180643081665039e-01 9.064917266368865967e-02 3.353357315063476562e-02 1.285279914736747742e-02 -2.263947725296020508e-01 5.106634646654129028e-02 -5.840495973825454712e-02 -3.485917747020721436e-01 1.030083298683166504e-01 -1.031481176614761353e-01 6.381170451641082764e-02 -7.272446900606155396e-02 -1.614143252372741699e-01
1.078688129782676697e-01 -9.724131971597671509e-02 -9.086082130670547485e-02 -2.699954509735107422e-01 -1.144597753882408142e-01 -1.137714181095361710e-02 -1.546963602304458618e-01 -8.610549569129943848e-02 -9.165591746568679810e-02 -9.775502234697341919e-02 1.973287463188171387e-01 1.995497196912765503e-01 1.204003915190696716e-01 -3.056282699108123779e-01 -2.876262962818145752e-01 -4.296264052391052246e-01 -1.876670634374022484e-03 -2.102842181921005249e-02 -1.586433649063110352e-01 8.156293188221752644e-04 -3.508316874504089355e-01 -5.076355487108230591e-02 -4.681660607457160950e-02 -5.070663988590240479e-02 2.151599526405334473e-01 -6.918655335903167725e-02 -1.432266533374786377e-01 1.491801291704177856e-01 3.801738470792770386e-02 2.291771918535232544e-01 -2.092056125402450562e-01 -1.833870410919189453e-01
1.846077740192413330e-01 -9.164559096097946167e-02 -2.819061279296875000e-01 -2.909602522850036621e-01 2.334922701120376587e-01 4.539193958044052124e-02 -2.129253000020980835e-01 -3.228714317083358765e-02 1.214206442236900330e-01 -3.595943450927734375e-01 2.818688005208969116e-02 1.953224539756774902e-01 2.465106174349784851e-02 -3.775637224316596985e-02 -1.492057591676712036e-01 -1.691764444112777710e-01 -1.107957363128662109e-01 -1.197050958871841431e-01 8.036619424819946289e-02 4.714308679103851318e-01 1.533500012010335922e-02 1.030898094177246094e-01 -3.005603328347206116e-03 -2.826169431209564209e-01 -2.899585664272308350e-02 -1.043021827936172485e-01 -1.392083317041397095e-01 2.360354512929916382e-01 1.224009841680526733e-01 -5.113550461828708649e-03 -7.846501469612121582e-02 -2.212906070053577423e-02
-6.797277927398681641e-02 -3.371086120605468750e-01 -6.684929132461547852e-02 -2.913083732128143311e-01 -9.772092103958129883e-02 4.019480943679809570e-02 -6.737900525331497192e-02 1.688708961009979248e-01 -1.120267137885093689e-01 -3.290095552802085876e-02 1.980971246957778931e-01 1.855539381504058838e-01 2.368898503482341766e-02 -2.086151242256164551e-01 1.700571626424789429e-01 -2.703885734081268311e-01 1.597726047039031982e-01 -2.646505832672119141e-01 -1.159685403108596802e-01 3.389576375484466553e-01 3.876630216836929321e-02 -9.913980029523372650e-03 -9.813359379768371582e-02 -2.431041151285171509e-01 2.934079468250274658e-01 1.503524631261825562e-01 -1.195076256990432739e-01 -1.101394593715667725e-01 5.599018651992082596e-03 -1.868729144334793091e-01 -1.713304817676544189e-01 1.453161537647247314e-01
1.445369888097047806e-02 -1.769607067108154297e-01 6.130796857178211212e-03 -2.683227658271789551e-01 -2.465331703424453735e-01 -1.106722839176654816e-02 -1.403644382953643799e-01 1.126434803009033203e-01 -1.079333201050758362e-01 9.638947248458862305e-02 3.075504899024963379e-01 4.819956049323081970e-02 -1.087381541728973389e-01 -1.345021724700927734e-01 6.700437515974044800e-02 -3.401080071926116943e-01 2.438394278287887573e-01 -8.218611590564250946e-03 7.727453857660293579e-02 3.277942240238189697e-01 6.265399605035781860e-02 -2.158187180757522583e-01 -2.254387289285659790e-01 -1.562457084655761719e-01 -1.659523844718933105e-01 -7.072018831968307495e-02 -2.583300173282623291e-01 -4.577713832259178162e-02 3.116421103477478027e-01 -4.582476243376731873e-02 1.747822165489196777e-01 7.345270365476608276e-02
1.929735690355300903e-01 -3.990671038627624512e-02 8.332058787345886230e-03 -3.173002004623413086e-01 -2.401483356952667236e-01 2.160543203353881836e-01 -8.774997293949127197e-02 4.235517606139183044e-02 -1.303659081459045410e-01 -2.047287672758102417e-01 3.296851217746734619e-01 1.312123537063598633e-01 -1.221410036087036133e-01 -1.286050975322723389e-01 6.833580136299133301e-02 -3.906037211418151855e-01 -3.873433172702789307e-02 -1.012551262974739075e-01 -1.169172003865242004e-01 1.380971223115921021e-01 -4.774709790945053101e-02 -1.882360428571701050e-01 -8.616447448730468750e-02 -3.138743638992309570e-01 9.033202379941940308e-02 -1.144177392125129700e-01 -3.259261325001716614e-02 -1.488416790962219238e-01 3.133607283234596252e-02 -1.535683218389749527e-02 -6.576552987098693848e-02 3.672882914543151855e-01
-1.185489073395729065e-01 -1.008917987346649170e-01 -2.543789744377136230e-01 -3.799710869789123535e-01 -1.817587018013000488e-01 1.497295796871185303e-01 -3.567425534129142761e-02 2.817969396710395813e-02 2.132541090250015259e-01 -3.701554834842681885e-01 2.373639047145843506e-01 -5.676689743995666504e-02 -6.305184215307235718e-02 -2.690897881984710693e-01 4.436387866735458374e-02 -2.936565876007080078e-01 1.717811524868011475e-01 3.922258689999580383e-02 4.277839139103889465e-02 5.071241408586502075e-02 7.755632977932691574e-03 -8.665667474269866943e-02 -1.281938403844833374e-01 -1.352641284465789795e-01 6.090226024389266968e-02 2.939262799918651581e-02 -2.565801739692687988e-01 -1.498526334762573242e-01 3.263276815414428711e-01 -4.046022891998291016e-02 -5.505396053194999695e-02 1.440356671810150146e-01
-7.004196196794509888e-02 1.250769942998886108e-01 -1.628906726837158203e-01 -1.951454132795333862e-01 -3.745568171143531799e-02 7.835619151592254639e-02 -1.079617068171501160e-01 -2.379516661167144775e-01 2.272006683051586151e-02 -9.233365952968597412e-02 3.978836238384246826e-01 3.080029971897602081e-03 2.812072336673736572e-01 -1.586585193872451782e-01 5.495633184909820557e-02 -2.823904454708099365e-01 3.028083443641662598e-01 -4.017715901136398315e-02 -6.594474613666534424e-02 8.637352287769317627e-02 -7.688708137720823288e-03 9.017032571136951447e-03 -1.050672456622123718e-01 -1.648410111665725708e-01 8.899794518947601318e-02 3.109259009361267090e-01 -3.789130449295043945e-01 -1.953646540641784668e-02 4.572972282767295837e-02 -3.196415305137634277e-02 -2.752493619918823242e-01 -1.172292307019233704e-01
1.228255107998847961e-01 -3.888587355613708496e-01 -7.084583491086959839e-02 -3.020155727863311768e-01 -9.864316321909427643e-03 -1.854969188570976257e-02 7.241413742303848267e-02 5.253290012478828430e-02 3.596436232328414917e-02 1.886067539453506470e-02 3.162140846252441406e-01 -7.001816481351852417e-02 -4.954852163791656494e-02 -2.021677941083908081e-01 -4.384529963135719299e-02 -1.457820683717727661e-01 -1.482542883604764938e-02 -5.631267651915550232e-02 -1.028808355331420898e-01 2.223767489194869995e-01 7.402571290731430054e-02 -1.453632712364196777e-01 5.850693210959434509e-03 -4.282791614532470703e-01 -3.261299058794975281e-02 7.463300973176956177e-02 -2.544544637203216553e-01 -7.711082696914672852e-02 3.722925484180450439e-01 -6.388959288597106934e-02 -1.253090649843215942e-01 2.162717580795288086e-01
2.258467376232147217e-01 -1.524956524372100830e-01 -1.045683994889259338e-01 -2.924177646636962891e-01 -3.702363669872283936e-01 5.149440094828605652e-02 -1.402530968189239502e-01 -3.742669150233268738e-02 -2.044810540974140167e-02 -4.496182873845100403e-02 3.276479542255401611e-01 -9.474244713783264160e-02 2.701011672616004944e-02 -2.458281517028808594e-01 -3.041963279247283936e-01 -2.101009786128997803e-01 1.807857006788253784e-01 -1.390303522348403931e-01 -1.190397962927818298e-01 7.762727886438369751e-02 1.439763009548187256e-01 -1.087014228105545044e-01 -1.857716590166091919e-01 -2.298547327518463135e-01 9.623267501592636108e-02 2.233554571866989136e-01 -1.355857849121093750e-01 1.856825202703475952e-01 -1.939487755298614502e-01 7.580930250696837902e-04 -2.708100713789463043e-02 -9.711135178804397583e-02
1.712994426488876343e-01 -7.999660819768905640e-02 -3.745200037956237793e-01 -2.663466036319732666e-01 -5.817854031920433044e-02 -1.557737775146961212e-02 -2.356193959712982178e-02 1.060480251908302307e-01 1.697289198637008667e-01 -1.508660614490509033e-01 3.491227328777313232e-01 1.092192623764276505e-02 -3.699944913387298584e-01 -1.336989551782608032e-01 -3.796151652932167053e-02 -2.958359718322753906e-01 1.073573157191276550e-01 -5.657299235463142395e-02 1.168064549565315247e-01 2.219474315643310547e-01 -8.148451894521713257e-02 -9.579737484455108643e-02 -6.200269609689712524e-02 -1.751292794942855835e-01 9.843280911445617676e-02 -1.778519339859485626e-02 -2.765312194824218750e-01 -8.064684271812438965e-02 8.719561994075775146e-02 -2.502853609621524811e-02 -4.403543844819068909e-02 2.986764907836914062e-01
5.751549825072288513e-02 -9.053517878055572510e-02 -3.279954791069030762e-01 -2.973371148109436035e-01 -2.419992983341217041e-01 -6.699106190353631973e-03 8.444613963365554810e-02 8.607900887727737427e-02 -1.204799041152000427e-01 -1.869378238916397095e-01 2.757842838764190674e-01 1.058584675192832947e-01 -1.763129532337188721e-01 -1.999147236347198486e-01 8.522092550992965698e-02 -1.714096218347549438e-01 1.910467445850372314e-01 -2.192542254924774170e-01 -1.183381974697113037e-01 2.618121504783630371e-01 -1.222669407725334167e-01 -2.203832268714904785e-01 -1.729855388402938843e-01 -2.706705331802368164e-01 7.655074447393417358e-02 -1.998514980077743530e-01 -1.450015753507614136e-01 -2.895605936646461487e-02 1.749690324068069458e-01 2.576285973191261292e-03 5.220579355955123901e-02 2.002482861280441284e-01
-8.463434129953384399e-02 -3.340460732579231262e-02 -1.138867735862731934e-01 -1.860746145248413086e-01 -3.639153540134429932e-01 5.421596392989158630e-02 -6.259240210056304932e-02 -2.491357624530792236e-01 4.721137881278991699e-02 -2.850370407104492188e-01 -1.104020029306411743e-01 2.289606779813766479e-01 8.824014663696289062e-02 -6.121332198381423950e-02 3.417037660256028175e-04 -5.378434434533119202e-02 2.373996526002883911e-01 9.053562767803668976e-03 9.450329095125198364e-02 3.750731945037841797e-01 1.005789488554000854e-01 -1.963902711868286133e-01 8.706971257925033569e-02 -2.942395210266113281e-01 -7.930599898099899292e-02 -1.993022710084915161e-01 -3.049466907978057861e-01 1.209146678447723389e-01 8.653543889522552490e-02 4.197631776332855225e-02 -2.373034656047821045e-01 -1.103297472000122070e-01
1.422618627548217773e-01 -3.031415045261383057e-01 -2.745694518089294434e-01 -2.863705754280090332e-01 -1.315476596355438232e-01 5.945774540305137634e-02 2.998650819063186646e-02 -3.623769432306289673e-02 3.142445385456085205e-01 -3.400873839855194092e-01 -9.846521168947219849e-02 -1.089174076914787292e-01 1.137329172343015671e-02 5.984959378838539124e-02 3.387012332677841187e-02 -6.984195858240127563e-02 -2.082446813583374023e-01 -3.834559023380279541e-02 2.530184760689735413e-02 3.456797599792480469e-01 2.294409275054931641e-02 6.860883533954620361e-02 -1.725137829780578613e-01 -1.088781282305717468e-01 5.041806772351264954e-02 2.134280093014240265e-02 -3.120388090610504150e-01 1.335981041193008423e-01 2.633260488510131836e-01 -1.160565838217735291e-01 -4.612787812948226929e-02 -2.161998599767684937e-01
-1.381196379661560059e-01 -1.804801374673843384e-01 -2.832405269145965576e-01 -1.224873811006546021e-01 -7.155001163482666016e-03 1.117882877588272095e-01 -3.405895531177520752e-01 2.229371219873428345e-01 1.053911000490188599e-01 -1.481794286519289017e-02 3.289349079132080078e-01 -1.207126490771770477e-02 -5.407255515456199646e-02 -3.327364027500152588e-01 -6.960592418909072876e-02 -1.430461555719375610e-01 4.097765777260065079e-03 1.179203204810619354e-02 2.279698662459850311e-02 2.615514695644378662e-01 7.751490920782089233e-02 1.543590724468231201e-01 -1.187257617712020874e-01 -1.782427430152893066e-01 2.006283849477767944e-01 1.304593086242675781e-01 -3.656519055366516113e-01 1.418047025799751282e-02 1.696170121431350708e-01 7.724418491125106812e-02 2.072985470294952393e-02 2.124377489089965820e-01
-1.105443462729454041e-01 -2.383958995342254639e-01 7.535997778177261353e-02 -1.794584542512893677e-01 -1.341660320758819580e-01 -9.434390813112258911e-03 -3.791281580924987793e-01 -2.776215374469757080e-01 -1.219109371304512024e-01 -1.476306170225143433e-01 3.366824984550476074e-01 -2.462950795888900757e-01 1.028218790888786316e-01 -2.257361710071563721e-01 -1.832122541964054108e-02 -9.597707539796829224e-02 1.026338413357734680e-01 -6.896248459815979004e-02 -2.396118491888046265e-01 1.747847646474838257e-01 -1.515046656131744385e-01 -1.046425402164459229e-01 -1.342608928680419922e-01 -1.369424164295196533e-01 5.372835788875818253e-03 1.098355501890182495e-01 -1.219131201505661011e-01 3.590348362922668457e-01 1.934006959199905396e-01 -3.322827443480491638e-02 -1.521715149283409119e-02 -6.224596127867698669e-02
1.505855470895767212e-01 -9.951070696115493774e-02 -2.998905479907989502e-01 -1.240636855363845825e-01 6.357513368129730225e-02 -1.556961517781019211e-02 -5.202420800924301147e-02 -1.837552636861801147e-01 2.358904629945755005e-01 -2.615574002265930176e-01 1.378390099853277206e-02 -6.760682165622711182e-02 1.540729850530624390e-01 -2.974904775619506836e-01 1.530434042215347290e-01 -1.063167527318000793e-01 -1.353048719465732574e-03 9.442993998527526855e-02 3.842488676309585571e-02 5.225981473922729492e-01 1.894391626119613647e-01 -7.189375162124633789e-02 -6.130184978246688843e-02 -1.164150610566139221e-01 -1.046020984649658203e-01 1.039947289973497391e-02 -5.920736119151115417e-02 2.266380488872528076e-01 2.326261103153228760e-01 1.825618743896484375e-01 -8.721729367971420288e-02 -2.066781669855117798e-01
1.432839184999465942e-01 -1.359701007604598999e-01 -1.127855107188224792e-02 -2.530058920383453369e-01 -2.895782291889190674e-01 2.138075605034828186e-02 -2.118192911148071289e-01 7.786868512630462646e-02 -1.049202755093574524e-01 -1.024920940399169922e-01 1.447459310293197632e-01 -9.806012734770774841e-03 1.378045827150344849e-01 -1.108674928545951843e-01 -1.629178076982498169e-01 -2.016007602214813232e-01 1.635657846927642822e-01 -2.559606134891510010e-01 2.215711399912834167e-02 3.504719436168670654e-01 -2.315209507942199707e-01 -9.835585951805114746e-02 -3.232100605964660645e-01 -1.584880799055099487e-01 6.534951180219650269e-02 2.185201942920684814e-01 2.661126852035522461e-02 3.073790967464447021e-01 -2.124872356653213501e-01 -3.500100597739219666e-02 -1.312465965747833252e-01 3.617024049162864685e-02
1.310404296964406967e-02 -1.484881639480590820e-01 -8.186350762844085693e-02 -1.119992136955261230e-01 -3.144401013851165771e-01 -1.168948858976364136e-01 1.774271428585052490e-01 2.025457024574279785e-01 -1.049095392227172852e-01 -7.680736016482114792e-03 5.434328317642211914e-01 1.210167482495307922e-01 1.532587409019470215e-01 -2.175722271203994751e-01 1.772779971361160278e-01 -3.164184093475341797e-01 3.581869183108210564e-03 -1.111918464303016663e-01 2.632267959415912628e-02 2.678104937076568604e-01 -8.069847710430622101e-03 -2.041182713583111763e-03 6.673539429903030396e-02 -2.318614572286605835e-01 -2.695203991606831551e-03 3.973178565502166748e-02 -1.119246259331703186e-01 -1.599379032850265503e-01 9.549750387668609619e-02 1.978896856307983398e-01 -1.371189951896667480e-01 1.547299791127443314e-02
6.211778149008750916e-02 -2.683080732822418213e-01 -3.642699718475341797e-01 -2.189150452613830566e-01 -2.114402316510677338e-02 4.030096903443336487e-02 -2.978013455867767334e-01 1.011319607496261597e-01 1.272861063480377197e-01 -1.277327388525009155e-01 3.393781781196594238e-01 1.270097047090530396e-01 -7.503375411033630371e-02 -2.536082267761230469e-01 -6.947194784879684448e-02 -2.118529975414276123e-01 2.517851591110229492e-01 8.388623595237731934e-02 -1.493933796882629395e-01 1.902446597814559937e-01 1.260871887207031250e-01 1.727527938783168793e-02 5.871634557843208313e-02 -1.925098747014999390e-01 -9.211850911378860474e-02 4.490610957145690918e-02 -2.921207621693611145e-02 -1.099283471703529358e-01 1.921591907739639282e-01 1.070291623473167419e-01 5.177168548107147217e-02 3.145168721675872803e-01
1.312477737665176392e-01 6.336136907339096069e-02 -1.134196668863296509e-01 -2.470153756439685822e-02 -2.783486843109130859e-01 -8.968130499124526978e-02 -2.525782883167266846e-01 3.691683523356914520e-03 1.915624439716339111e-01 -3.099702894687652588e-01 1.550487279891967773e-01 -8.630628883838653564e-02 9.788545966148376465e-02 1.444464325904846191e-01 -1.041181609034538269e-01 -1.031714007258415222e-01 1.492448598146438599e-01 -1.620139926671981812e-02 8.470413088798522949e-02 4.522497653961181641e-01 -5.709481611847877502e-02 -2.439158706692978740e-04 -2.142640650272369385e-01 -3.282053172588348389e-01 3.260321915149688721e-02 -1.820696592330932617e-01 -2.562269568443298340e-01 1.055998429656028748e-01 1.631540954113006592e-01 -1.488884724676609039e-02 -1.666556447744369507e-01 -2.073580026626586914e-01
-1.375601589679718018e-01 -6.748291850090026855e-02 -1.322922855615615845e-01 -1.238560602068901062e-01 -1.395777463912963867e-01 3.109658136963844299e-02 -5.907060950994491577e-02 2.197248861193656921e-03 2.368627190589904785e-01 -2.255481779575347900e-01 2.751589715480804443e-01 -1.293156892061233521e-01 -1.358160078525543213e-01 -2.881865799427032471e-01 1.877888739109039307e-01 -2.960262298583984375e-01 1.046232581138610840e-01 -2.275894582271575928e-01 -2.794671654701232910e-01 3.427511751651763916e-01 -5.692168697714805603e-02 5.694049596786499023e-02 -1.650481820106506348e-01 -3.011159896850585938e-01 -8.461003191769123077e-03 1.793687492609024048e-01 -1.183579415082931519e-01 -1.736435294151306152e-01 8.887313306331634521e-02 7.774359732866287231e-02 5.609361082315444946e-02 1.404359936714172363e-01
1.114124357700347900e-01 -2.046442031860351562e-01 -1.883558332920074463e-01 7.088360190391540527e-02 -3.268564641475677490e-01 -5.734783038496971130e-02 8.612727833678945899e-05 8.694733679294586182e-02 6.692914664745330811e-02 -1.537647545337677002e-01 3.391734883189201355e-02 2.799999117851257324e-01 1.859214305877685547e-01 -1.167329307645559311e-02 5.077539756894111633e-02 -3.143951296806335449e-01 5.653037503361701965e-02 -4.250739142298698425e-02 1.542617082595825195e-01 4.107929766178131104e-01 -7.679434865713119507e-02 -4.676857218146324158e-02 -7.321293000131845474e-03 -4.231402277946472168e-01 -1.034563854336738586e-01 -2.027434855699539185e-01 -1.027630195021629333e-01 1.030995249748229980e-01 1.743161827325820923e-01 7.752067595720291138e-02 -1.620821654796600342e-01 -1.527184247970581055e-01
-5.240307375788688660e-02 -9.639292210340499878e-02 -1.942671835422515869e-01 -2.360419332981109619e-01 -1.607710719108581543e-01 -3.121503628790378571e-02 -2.706366777420043945e-01 -1.255715787410736084e-01 -8.594556152820587158e-02 -7.319846749305725098e-02 4.293751418590545654e-01 4.011960327625274658e-02 -2.470470070838928223e-01 -1.751586496829986572e-01 5.852890387177467346e-02 -2.538987100124359131e-01 6.613746285438537598e-02 -2.452269643545150757e-01 1.163215264678001404e-01 1.328984498977661133e-01 3.938081488013267517e-02 -1.769267767667770386e-01 -1.868962496519088745e-01 -1.404497921466827393e-01 1.570440828800201416e-01 1.608590967953205109e-02 -2.152217626571655273e-01 -1.917110569775104523e-02 2.865872979164123535e-01 5.172654986381530762e-02 -4.351462796330451965e-02 2.807632386684417725e-01
-1.372795179486274719e-02 -8.952268958091735840e-02 -2.511489391326904297e-01 -3.276679515838623047e-01 -1.626672297716140747e-01 2.392673194408416748e-01 2.368585392832756042e-02 -1.678325831890106201e-01 -1.097876280546188354e-01 8.514685556292533875e-03 1.125395894050598145e-01 1.771279126405715942e-01 -3.048862218856811523e-01 -3.655437529087066650e-01 2.366413734853267670e-02 -1.765469312667846680e-01 4.940569400787353516e-02 7.619725167751312256e-02 2.103227972984313965e-01 3.253777921199798584e-01 6.586048752069473267e-02 -1.876910477876663208e-01 -1.093986555933952332e-01 -2.452380061149597168e-01 -1.701670736074447632e-01 -1.497734934091567993e-01 -1.335905343294143677e-01 -1.590349823236465454e-01 4.143334552645683289e-02 3.248169273138046265e-02 -1.085823178291320801e-01 1.238016560673713684e-01
-2.608223259449005127e-01 -2.187436260282993317e-02 -1.303571760654449463e-01 -2.210619598627090454e-01 -1.618802696466445923e-01 1.501842886209487915e-01 -8.218175917863845825e-02 -2.900172173976898193e-01 1.993349492549896240e-01 -5.188507437705993652e-01 3.333725407719612122e-02 1.078113168478012085e-02 1.740286052227020264e-01 1.293012797832489014e-01 1.960327774286270142e-01 5.849371850490570068e-02 -1.224995031952857971e-01 -1.292806267738342285e-01 1.488427817821502686e-01 3.383431434631347656e-01 1.301202327013015747e-01 -1.438841074705123901e-01 -2.003463655710220337e-01 -2.248403988778591156e-02 -5.461148172616958618e-02 1.007181778550148010e-01 -1.103344932198524475e-01 2.828763425350189209e-02 1.833165884017944336e-01 1.118158996105194092e-01 -7.425570487976074219e-02 -5.132424831390380859e-02
-7.490355521440505981e-02 -5.145175382494926453e-02 -2.646826207637786865e-01 -3.248561322689056396e-01 -2.548533082008361816e-01 6.709318608045578003e-03 -5.008725076913833618e-02 7.967509329319000244e-02 -4.479959979653358459e-02 -9.670005179941654205e-03 3.335873782634735107e-01 -1.138778030872344971e-01 -1.911178529262542725e-01 -1.878604441881179810e-01 7.180291414260864258e-02 -3.793493211269378662e-01 1.613164544105529785e-01 -1.776199787855148315e-02 1.250198930501937866e-01 1.345974653959274292e-01 1.045842561870813370e-02 -2.116360366344451904e-01 -1.900176107883453369e-01 -3.755190372467041016e-01 1.131045371294021606e-01 -1.713799983263015747e-01 -1.108748838305473328e-01 4.948616027832031250e-03 1.754667311906814575e-01 -1.005852036178112030e-02 -1.167660579085350037e-01 1.181623488664627075e-01
9.227123856544494629e-02 -9.575963951647281647e-03 -2.847665250301361084e-01 -2.939336299896240234e-01 -4.717798903584480286e-02 -6.853123009204864502e-02 7.955043762922286987e-02 1.875773817300796509e-02 1.905148327350616455e-01 -2.324710935354232788e-01 4.682433977723121643e-02 1.607911102473735809e-02 1.337680220603942871e-01 -1.194528490304946899e-01 -2.281066775321960449e-01 -1.435539871454238892e-01 -6.616466213017702103e-03 6.208906322717666626e-02 3.982716053724288940e-02 5.591998100280761719e-01 1.126375347375869751e-01 -9.409184008836746216e-02 -6.080285459756851196e-02 -3.901797533035278320e-01 -4.603279381990432739e-02 -5.285977385938167572e-03 -6.606716662645339966e-02 2.593334615230560303e-01 1.456923596560955048e-02 -9.012247435748577118e-03 -1.351456791162490845e-01 -1.572235077619552612e-01
-2.872908860445022583e-02 -9.668994694948196411e-02 1.224810630083084106e-01 -1.104861050844192505e-01 -1.373647302389144897e-01 5.671620368957519531e-02 -2.052989155054092407e-01 2.338631749153137207e-01 4.429997876286506653e-02 -1.852208282798528671e-03 3.985588252544403076e-01 -1.371266096830368042e-01 -3.019384145736694336e-01 -3.488681316375732422e-01 -1.181732490658760071e-02 -3.971624672412872314e-01 4.677444230765104294e-03 -1.524426639080047607e-01 -1.291959732770919800e-01 3.738452792167663574e-01 -3.036459442228078842e-03 -1.108191236853599548e-01 -3.156993165612220764e-02 4.244632646441459656e-02 1.385574042797088623e-01 4.823136702179908752e-02 -1.494639068841934204e-01 -7.693191617727279663e-02 1.218425333499908447e-01 1.505119204521179199e-01 -1.046147495508193970e-01 -1.709365844726562500e-02
-9.037026017904281616e-02 -1.781717240810394287e-01 -1.614029407501220703e-01 -3.389653265476226807e-01 -1.130250468850135803e-01 2.547121942043304443e-01 -1.711234152317047119e-01 -9.922638535499572754e-03 -8.565329760313034058e-02 4.245319589972496033e-02 3.735180795192718506e-01 2.925800085067749023e-01 -1.836677193641662598e-01 1.961919665336608887e-02 -2.402075193822383881e-02 -2.143924683332443237e-01 8.652021177113056183e-03 -1.825774312019348145e-01 -1.469210442155599594e-02 9.449292719364166260e-02 1.416446524672210217e-03 -1.429770290851593018e-01 -3.959993645548820496e-02 -3.257696330547332764e-01 2.778529003262519836e-02 2.626991271972656250e-01 -3.137911856174468994e-01 5.324596166610717773e-02 -2.018550783395767212e-01 8.484010398387908936e-02 -7.703848183155059814e-02 -3.916191309690475464e-02
2.053031325340270996e-01 -9.761270135641098022e-02 -3.223482072353363037e-01 -2.326552271842956543e-01 -9.965442121028900146e-02 -7.992394268512725830e-02 -5.525197088718414307e-02 -1.148006021976470947e-01 3.771762251853942871e-01 -2.936475276947021484e-01 1.266374439001083374e-01 3.798354044556617737e-02 1.453261915594339371e-02 -7.618384808301925659e-02 -7.298454642295837402e-02 -2.076618820428848267e-01 1.357953846454620361e-01 -7.511003641411662102e-04 1.165750846266746521e-01 4.550032615661621094e-01 1.645278371870517731e-02 -1.199666634202003479e-01 -3.703752160072326660e-02 -2.266789525747299194e-01 -2.173125743865966797e-02 -2.070888578891754150e-01 6.594662088900804520e-03 1.075726971030235291e-01 1.271826326847076416e-01 -2.169009745121002197e-01 -2.175272675231099129e-03 -1.806180477142333984e-01
-2.703802287578582764e-02 -2.801218815147876740e-02 -1.972006708383560181e-01 -2.725225985050201416e-01 1.564841717481613159e-02 8.721403777599334717e-03 5.287016928195953369e-02 -2.494329065084457397e-01 -1.615720689296722412e-01 -1.179164052009582520e-01 3.332847952842712402e-01 2.829926609992980957e-01 1.559309065341949463e-01 -1.239457912743091583e-02 -1.265745460987091064e-01 -2.070539146661758423e-01 -1.608030050992965698e-01 -1.796072423458099365e-01 -1.145615875720977783e-01 2.250557392835617065e-01 -2.098096162080764771e-01 1.252275556325912476e-01 -6.305312365293502808e-02 -2.809137403964996338e-01 -1.408463716506958008e-02 2.178786993026733398e-01 -2.505299746990203857e-01 1.189619228243827820e-01 -2.052139192819595337e-01 -1.638688743114471436e-01 -2.163244336843490601e-01 2.512312680482864380e-02
2.210692614316940308e-01 -1.171329524368047714e-03 -6.105079129338264465e-02 -2.377386987209320068e-01 -4.412278234958648682e-01 -1.100383233278989792e-02 -6.347487866878509521e-02 7.862502336502075195e-02 -1.179053187370300293e-01 -4.311495926231145859e-03 8.126992732286453247e-02 2.021195441484451294e-01 1.033978983759880066e-01 -2.091087400913238525e-01 -1.205940730869770050e-03 -3.028581142425537109e-01 -1.877457275986671448e-02 -1.436112727969884872e-02 1.138925328850746155e-01 3.046138584613800049e-01 4.631574731320142746e-03 -1.139461994171142578e-01 1.118397414684295654e-01 -2.048282325267791748e-01 4.008726775646209717e-02 -2.911372296512126923e-02 -3.367065489292144775e-01 1.420374810695648193e-01 -5.899857729673385620e-02 -3.929099440574645996e-01 -7.919721305370330811e-02 -6.653622537851333618e-02
3.206996619701385498e-01 -2.188703417778015137e-01 -3.199149072170257568e-01 -8.688566833734512329e-02 -1.764085143804550171e-01 4.130052775144577026e-02 -2.006603777408599854e-01 -2.598514594137668610e-02 1.732151061296463013e-01 1.689308136701583862e-01 6.457230448722839355e-02 9.046913683414459229e-02 1.700963377952575684e-01 -1.572647094726562500e-01 6.378500163555145264e-02 -3.398364782333374023e-02 8.920469135046005249e-02 -2.261758893728256226e-01 -3.228082787245512009e-03 3.207660913467407227e-01 3.053858503699302673e-02 -1.957468241453170776e-01 -1.470610052347183228e-01 -3.646359443664550781e-01 5.894433706998825073e-02 -2.687588632106781006e-01 -2.102109044790267944e-01 -5.556439980864524841e-02 -5.603587999939918518e-02 -5.234868079423904419e-02 -1.960257142782211304e-01 1.125404164195060730e-01
3.682634234428405762e-02 -4.389329254627227783e-02 -1.238891929388046265e-01 -1.852667927742004395e-01 -1.939901411533355713e-01 -2.995645813643932343e-02 6.051458790898323059e-02 -9.214361757040023804e-02 -9.345814585685729980e-02 -3.479138948023319244e-03 2.109184712171554565e-01 -4.662171378731727600e-02 2.002431154251098633e-01 -2.855961620807647705e-01 -8.416286855936050415e-02 -3.144418895244598389e-01 9.195600450038909912e-02 -2.567779039964079857e-03 1.009616777300834656e-01 3.515174686908721924e-01 1.564582735300064087e-01 -1.557473689317703247e-01 -1.514050662517547607e-01 -2.881561219692230225e-01 4.547059163451194763e-02 1.001702839857898653e-04 -4.217401444911956787e-01 -1.387345343828201294e-01 1.162629723548889160e-01 -7.551702857017517090e-02 -1.714388579130172729e-01 2.619764208793640137e-01
1.572338491678237915e-01 -1.267077922821044922e-01 -2.481983751058578491e-01 -2.071540951728820801e-01 2.459031157195568085e-02 2.372015640139579773e-02 -1.745669357478618622e-02 -9.097191505134105682e-03 2.506161928176879883e-01 -3.520385622978210449e-01 -1.044110511429607868e-03 7.735972851514816284e-02 1.157246809452772141e-02 -9.833480417728424072e-02 -5.337675288319587708e-02 -2.076813578605651855e-01 2.521586790680885315e-02 -5.502279475331306458e-02 2.020946294069290161e-01 5.831251740455627441e-01 1.001033931970596313e-01 5.704293400049209595e-02 -1.556643694639205933e-01 -3.246875703334808350e-01 -2.134540118277072906e-02 1.673398539423942566e-02 -8.900330960750579834e-02 1.648265719413757324e-01 -3.590939939022064209e-02 -7.385640405118465424e-03 -1.723340302705764771e-01 -1.015207320451736450e-01
2.079336494207382202e-01 -4.254142940044403076e-02 -2.013381570577621460e-01 -1.962469518184661865e-01 -3.651625290513038635e-02 1.416672766208648682e-01 1.034650132060050964e-01 6.973550189286470413e-03 1.805354505777359009e-01 -3.707869350910186768e-01 1.611969023942947388e-01 -1.636220701038837433e-02 2.067314535379409790e-01 -1.767430156469345093e-01 -1.295494735240936279e-01 -1.831946149468421936e-02 -2.818831987679004669e-02 -7.823237776756286621e-02 2.092058770358562469e-03 4.458520114421844482e-01 -8.019521832466125488e-02 1.522688660770654678e-02 -3.070763945579528809e-01 -4.949247837066650391e-02 2.120352834463119507e-01 3.794738650321960449e-02 1.658275872468948364e-01 1.882309466600418091e-01 3.640990853309631348e-01 1.797410845756530762e-02 -6.847908347845077515e-02 1.741313748061656952e-02
1.504598706960678101e-01 -9.163959324359893799e-02 -8.870036154985427856e-02 -3.237718641757965088e-01 -1.999020129442214966e-01 5.435013025999069214e-02 -2.087423801422119141e-01 -1.017279475927352905e-01 -3.385827690362930298e-02 -8.442574739456176758e-02 1.991335451602935791e-01 1.049435660243034363e-01 -3.061977624893188477e-01 -2.008868008852005005e-01 1.449473053216934204e-01 -4.266674444079399109e-02 5.178988352417945862e-02 6.444851309061050415e-02 4.241927713155746460e-02 3.695805072784423828e-01 -1.463293284177780151e-01 6.700686365365982056e-02 -1.963012516498565674e-01 -1.257365792989730835e-01 9.699686616659164429e-02 -2.580662965774536133e-01 -3.073306083679199219e-01 -7.254268974065780640e-02 2.720663845539093018e-01 -6.416461896151304245e-03 -9.966667741537094116e-02 2.415788918733596802e-01
6.564904749393463135e-02 -1.757944673299789429e-01 -2.996417880058288574e-01 -2.944603860378265381e-01 -7.045220583677291870e-02 2.920484542846679688e-02 -1.896688342094421387e-01 6.998645514249801636e-02 1.795718520879745483e-01 -2.961296737194061279e-01 3.252938985824584961e-01 1.085116565227508545e-01 -1.635676324367523193e-01 -1.439650803804397583e-01 2.643089890480041504e-01 -2.163522392511367798e-01 1.718345470726490021e-02 1.011220365762710571e-01 4.904957488179206848e-02 5.492635071277618408e-02 -2.562069892883300781e-02 2.178186364471912384e-02 -8.297991007566452026e-02 -3.398871719837188721e-01 -3.467427566647529602e-02 7.413111627101898193e-02 -1.228478476405143738e-01 -6.403246521949768066e-02 2.411850094795227051e-01 -1.355488449335098267e-01 1.135669350624084473e-01 2.917426228523254395e-01
9.724383801221847534e-02 -1.255330890417098999e-01 -9.652490168809890747e-02 -3.412063121795654297e-01 -3.823207020759582520e-01 -1.894901841878890991e-01 -3.976461291313171387e-02 2.967390790581703186e-02 -6.885420531034469604e-02 -1.612237393856048584e-01 3.637066781520843506e-01 -5.495335534214973450e-02 -3.098758161067962646e-01 -2.774899601936340332e-01 -1.118370145559310913e-01 -1.217849701642990112e-01 2.051302939653396606e-01 -1.191504597663879395e-01 3.963471204042434692e-02 2.246341407299041748e-01 -9.934039413928985596e-02 -1.176976598799228668e-02 -2.317581623792648315e-01 -1.862951368093490601e-01 1.637139767408370972e-01 3.750639781355857849e-02 -1.262461543083190918e-01 -1.266189962625503540e-01 1.468110978603363037e-01 8.737655356526374817e-03 -9.348682314157485962e-02 -2.879621833562850952e-02
1.817407757043838501e-01 8.036443591117858887e-02 2.518552169203758240e-02 -2.054820656776428223e-01 -2.273488789796829224e-01 -1.600445806980133057e-01 -1.562448889017105103e-01 -1.080188900232315063e-01 -2.502152882516384125e-02 -8.129281550645828247e-02 4.618012905120849609e-02 3.461601212620735168e-02 -1.047400459647178650e-01 -2.941786944866180420e-01 9.421691298484802246e-02 -3.242045342922210693e-01 1.086112037301063538e-01 7.220402359962463379e-02 -5.419054254889488220e-02 1.838968247175216675e-01 4.374088346958160400e-02 -2.274269014596939087e-01 -1.551509648561477661e-01 -3.964265286922454834e-01 -5.207578092813491821e-02 -2.248473018407821655e-01 -3.602406978607177734e-01 2.897738479077816010e-02 3.183675110340118408e-01 -1.796861365437507629e-02 -3.034412860870361328e-02 8.426397293806076050e-02
1.024790257215499878e-01 -4.996078205294907093e-04 -3.013648092746734619e-01 -3.770390748977661133e-01 -1.009302437305450439e-01 3.591381758451461792e-02 1.472045015543699265e-02 5.580677837133407593e-02 1.767524927854537964e-01 -3.524646162986755371e-01 8.026053756475448608e-02 1.907804980874061584e-02 1.181560456752777100e-01 -1.130173131823539734e-01 -1.766153424978256226e-01 -2.220590412616729736e-01 4.546402953565120697e-03 5.910549685359001160e-02 2.259037345647811890e-01 4.630249738693237305e-01 2.377721816301345825e-01 9.093035012483596802e-02 7.083601667545735836e-04 -2.733146250247955322e-01 -8.488076180219650269e-02 1.081577222794294357e-02 -2.619390189647674561e-02 2.117062658071517944e-01 8.019420318305492401e-03 1.532904896885156631e-02 -5.424294248223304749e-02 -8.764843642711639404e-02
1.918690628372132778e-03 -2.179781161248683929e-02 -2.160487473011016846e-01 -3.863896727561950684e-01 -1.124443113803863525e-01 -2.811133302748203278e-02 -4.253856465220451355e-02 -5.621014535427093506e-02 -1.189090758562088013e-01 -1.584950387477874756e-01 2.778909206390380859e-01 -4.066464304924011230e-02 -1.120492070913314819e-01 -1.362454146146774292e-01 1.127994880080223083e-01 -2.489743977785110474e-01 7.929874956607818604e-02 -1.414515823125839233e-01 1.923787891864776611e-01 3.027690947055816650e-01 -1.366657912731170654e-01 2.156230807304382324e-01 -1.592889577150344849e-01 -1.545088440179824829e-01 -1.075441166758537292e-01 -3.033189773559570312e-01 -1.658305525779724121e-01 -2.140693813562393188e-01 1.723256856203079224e-01 8.873703330755233765e-02 -1.681516021490097046e-01 2.214628309011459351e-01
-1.460125297307968140e-01 5.156157910823822021e-02 -1.792575046420097351e-02 -7.424992322921752930e-02 -3.925832509994506836e-01 -1.058312729001045227e-01 2.194390296936035156e-01 -2.437284886837005615e-01 -1.237386688590049744e-01 -2.917210459709167480e-01 3.916272521018981934e-01 1.329863816499710083e-01 -1.113476231694221497e-02 -3.598608076572418213e-01 -5.185738205909729004e-03 -5.047516897320747375e-02 -7.515322417020797729e-02 -1.455402001738548279e-02 -7.441619783639907837e-02 2.231996059417724609e-01 2.298040688037872314e-02 1.804243326187133789e-01 -1.260856837034225464e-01 -3.460570052266120911e-02 3.010189719498157501e-02 9.375836700201034546e-02 -1.560878157615661621e-01 1.909483671188354492e-01 -2.517444826662540436e-02 2.470178157091140747e-01 -1.185058280825614929e-01 1.898207068443298340e-01
-2.086584456264972687e-02 -2.186962664127349854e-01 -2.462834268808364868e-01 -2.548624277114868164e-01 -1.782881468534469604e-01 -3.413510043174028397e-03 1.319373864680528641e-02 1.086856611073017120e-02 7.789503037929534912e-02 3.191866353154182434e-02 3.792953789234161377e-01 5.481337429955601692e-04 -8.595627546310424805e-02 -2.584844529628753662e-01 -9.811159223318099976e-02 -2.561768591403961182e-01 1.974955014884471893e-02 -4.852841421961784363e-02 1.356662511825561523e-01 2.731930315494537354e-01 -2.590849399566650391e-01 -4.434519261121749878e-02 -2.575832605361938477e-01 -8.671127259731292725e-02 -2.869600057601928711e-02 -3.083166107535362244e-02 8.538508787751197815e-03 2.116410434246063232e-02 2.985594570636749268e-01 -4.097814112901687622e-02 -1.040391623973846436e-01 3.885209560394287109e-01
1.632427573204040527e-01 -8.164836466312408447e-02 -2.025655508041381836e-01 -2.441697120666503906e-01 -8.189463615417480469e-02 -6.786760687828063965e-02 1.018359884619712830e-01 -1.307903826236724854e-01 1.908351927995681763e-01 -3.936319351196289062e-01 3.294871654361486435e-03 4.442100226879119873e-02 1.403642445802688599e-01 -6.588868796825408936e-02 -2.578082680702209473e-01 -1.902817338705062866e-01 -9.613623470067977905e-02 3.037316957488656044e-03 -1.789624989032745361e-02 4.293996691703796387e-01 1.349180489778518677e-01 -1.730455458164215088e-02 -9.659268707036972046e-02 -3.819996118545532227e-01 -6.094808876514434814e-02 -6.098035350441932678e-02 4.128801822662353516e-02 1.829142272472381592e-01 2.860113233327865601e-02 1.178449913859367371e-01 -2.380785644054412842e-01 -1.596436649560928345e-01
1.098907068371772766e-01 -5.347407981753349304e-02 -2.995151877403259277e-01 -3.139977157115936279e-01 -9.981216490268707275e-02 -1.955279521644115448e-02 3.836680902168154716e-03 -6.729970127344131470e-02 3.344025313854217529e-01 -3.729864358901977539e-01 1.329825073480606079e-01 1.473155021667480469e-01 6.931667029857635498e-02 -7.784166932106018066e-02 -1.770854741334915161e-01 -1.650785654783248901e-01 -8.968177437782287598e-02 -3.800243139266967773e-02 2.176988273859024048e-01 4.524739980697631836e-01 1.693231612443923950e-01 7.424782961606979370e-02 3.558446466922760010e-02 -1.950301229953765869e-01 -6.036634370684623718e-02 6.889693439006805420e-02 -1.607711166143417358e-01 1.490726023912429810e-01 -4.494524002075195312e-02 3.217985853552818298e-02 -1.069956198334693909e-01 -1.265072673559188843e-01
1.702726334333419800e-01 -1.786647588014602661e-01 4.928413033485412598e-02 -2.339361757040023804e-01 -1.610272228717803955e-01 1.110555753111839294e-01 -1.789123713970184326e-01 8.630191534757614136e-02 1.094505041837692261e-01 -1.404398083686828613e-01 4.783064723014831543e-01 1.523583531379699707e-01 -7.087103277444839478e-02 -1.330543905496597290e-01 5.774715170264244080e-02 -1.962231397628784180e-01 9.889131039381027222e-02 -1.243306845426559448e-01 -7.764261215925216675e-02 1.030630543828010559e-01 3.696678206324577332e-03 6.540152430534362793e-02 1.297374069690704346e-01 -3.239680230617523193e-01 -2.378237545490264893e-01 2.119603455066680908e-01 1.518489420413970947e-01 6.752000749111175537e-02 -6.581667065620422363e-02 -8.009187877178192139e-02 -3.792065978050231934e-01 -6.586652249097824097e-02
4.966117069125175476e-02 -2.565531991422176361e-02 -1.564731299877166748e-01 -2.009707540273666382e-01 -1.753554791212081909e-01 -1.288701891899108887e-01 -9.766050428152084351e-02 -5.595407634973526001e-02 1.838256046175956726e-02 -5.130420625209808350e-02 4.267939627170562744e-01 3.287569805979728699e-02 -1.159771308302879333e-01 -2.830728590488433838e-01 -1.100841760635375977e-01 -2.538319528102874756e-01 2.074889987707138062e-01 1.116161327809095383e-02 -1.575629711151123047e-01 3.263297975063323975e-01 2.011478319764137268e-02 -1.422354280948638916e-01 -1.759545654058456421e-01 -1.128555610775947571e-01 2.840774692595005035e-02 -1.923706680536270142e-01 -4.321919754147529602e-02 -2.868993580341339111e-01 2.668035328388214111e-01 -8.287950605154037476e-02 -1.042490750551223755e-01 2.567175626754760742e-01
1.191879212856292725e-01 -3.043160438537597656e-01 -3.433816507458686829e-02 -1.532800197601318359e-01 -2.143258303403854370e-01 3.856566920876502991e-02 -1.297815740108489990e-01 6.448714435100555420e-02 5.798611417412757874e-02 -1.486221104860305786e-01 -8.785316348075866699e-02 4.068651050329208374e-02 -1.377603560686111450e-01 -2.910404503345489502e-01 2.572031915187835693e-01 -3.573622405529022217e-01 2.554302215576171875e-01 1.374380569905042648e-02 -6.831108033657073975e-02 1.578405648469924927e-01 -1.296612471342086792e-01 -3.941988945007324219e-01 -5.962523818016052246e-02 -1.323501318693161011e-01 2.187623828649520874e-01 7.412549108266830444e-02 -2.285941876471042633e-02 2.054366618394851685e-01 1.092505920678377151e-02 -1.609436571598052979e-01 -1.890686750411987305e-01 1.469063460826873779e-01
1.557784676551818848e-01 -2.053673565387725830e-01 -4.573293030261993408e-02 -6.094820424914360046e-02 1.286820601671934128e-02 2.525115609169006348e-01 -3.094000220298767090e-01 -1.172659024596214294e-01 -1.458425670862197876e-01 -6.803115457296371460e-02 -7.655811030417680740e-03 4.943469911813735962e-02 -6.343257427215576172e-02 8.478952944278717041e-02 -2.834266126155853271e-01 -1.765808910131454468e-01 -2.618407309055328369e-01 -7.121415436267852783e-02 -4.499640315771102905e-02 3.503673076629638672e-01 2.084253430366516113e-01 -1.871868818998336792e-01 -2.460926473140716553e-01 -1.167591474950313568e-02 2.745371498167514801e-02 -2.372623085975646973e-01 -1.457981579005718231e-02 3.122041523456573486e-01 2.226462215185165405e-01 -8.564803749322891235e-03 -2.150275260210037231e-01 -1.225320473313331604e-01
-1.726507544517517090e-01 -1.629657149314880371e-01 -1.713315844535827637e-01 -1.361135244369506836e-01 -3.144683837890625000e-01 5.381462350487709045e-02 1.998964697122573853e-01 -1.477871388196945190e-01 -1.157528683543205261e-01 -9.126910567283630371e-02 4.068671762943267822e-01 3.224130570888519287e-01 9.142510592937469482e-02 -1.162726655602455139e-01 6.968323141336441040e-02 -4.022177308797836304e-02 2.075555920600891113e-01 2.614870667457580566e-02 -2.516672611236572266e-01 2.418267875909805298e-01 -7.188319414854049683e-02 -2.887147963047027588e-01 1.434819102287292480e-01 -5.512765049934387207e-02 1.072846353054046631e-01 4.087965562939643860e-02 6.513202190399169922e-02 7.375244796276092529e-02 5.169571191072463989e-02 1.156769506633281708e-02 -3.108629584312438965e-01 1.120769456028938293e-01
2.144884020090103149e-01 -1.181498467922210693e-01 -2.952151000499725342e-01 -1.447120960801839828e-02 -8.701690286397933960e-02 4.380672574043273926e-01 -2.018069922924041748e-01 -2.888742089271545410e-01 -1.330099999904632568e-01 -1.826400160789489746e-01 3.333218991756439209e-01 1.765403337776660919e-02 8.448164910078048706e-02 -1.111143380403518677e-01 -2.257914096117019653e-02 -1.260972023010253906e-01 -1.395102739334106445e-01 1.254600882530212402e-01 -2.477410286664962769e-01 2.858304679393768311e-01 -5.744963884353637695e-02 1.055632680654525757e-01 -2.126909792423248291e-01 1.598538644611835480e-02 -6.232816725969314575e-02 5.426652729511260986e-02 -1.920714676380157471e-01 -1.486222911626100540e-02 -7.217384874820709229e-02 -6.804386526346206665e-02 -5.288480967283248901e-02 -1.894035935401916504e-01
-1.180507019162178040e-01 -1.296296566724777222e-01 4.522671550512313843e-02 -9.012124687433242798e-02 -1.575976610183715820e-01 6.985800713300704956e-02 -3.177851438522338867e-01 1.484398096799850464e-01 1.237619444727897644e-01 4.018526524305343628e-04 4.900821447372436523e-01 -8.487253636121749878e-02 -8.102403581142425537e-02 -1.743510365486145020e-01 7.165122032165527344e-02 -4.509281814098358154e-01 5.399759486317634583e-02 -3.689387440681457520e-02 -2.804415822029113770e-01 9.148278087377548218e-02 -6.406676024198532104e-02 -1.171807348728179932e-01 -2.551224529743194580e-01 -1.205581426620483398e-01 -7.393367588520050049e-02 -7.016048580408096313e-02 1.040355190634727478e-01 -1.110872626304626465e-01 -2.049189805984497070e-01 -9.294144809246063232e-02 -1.412455439567565918e-01 -7.304753363132476807e-02
1.227337494492530823e-01 -3.638321757316589355e-01 -1.869421154260635376e-01 -2.056505531072616577e-01 -5.055156722664833069e-02 7.946398854255676270e-02 -5.694157630205154419e-02 -7.266365736722946167e-02 3.190437853336334229e-01 -4.082262217998504639e-01 2.502111019566655159e-03 2.100515514612197876e-01 2.495845407247543335e-01 -1.621803343296051025e-01 -9.680077433586120605e-02 -4.599754139780998230e-02 3.703466430306434631e-02 9.054908901453018188e-02 3.458482399582862854e-02 4.166205823421478271e-01 -1.164959557354450226e-02 -9.125125408172607422e-02 -1.947897821664810181e-01 -1.999949216842651367e-01 -9.841048717498779297e-02 3.550904244184494019e-02 9.340221993625164032e-03 9.324629604816436768e-02 8.983279019594192505e-02 -1.075928434729576111e-01 -2.411403879523277283e-02 -1.859730482101440430e-01
6.258924305438995361e-02 -8.101900666952133179e-02 -6.601250171661376953e-02 -3.359887599945068359e-01 -5.559938773512840271e-02 1.824028193950653076e-01 -3.654681146144866943e-02 1.079719588160514832e-01 9.294677525758743286e-03 4.646928608417510986e-02 4.644766449928283691e-01 1.035812795162200928e-01 5.440633278340101242e-03 -1.645707339048385620e-02 5.667557194828987122e-02 -9.972157329320907593e-02 1.520190536975860596e-01 -1.553013026714324951e-01 1.396684721112251282e-02 2.584606111049652100e-01 -4.534575343132019043e-02 -1.106195375323295593e-01 -3.251606523990631104e-01 -4.010290503501892090e-01 4.198092594742774963e-02 2.971039153635501862e-02 -2.799715101718902588e-01 7.741338759660720825e-02 -1.151115298271179199e-01 6.270409375429153442e-02 -1.426423788070678711e-01 2.472306787967681885e-01
2.168688550591468811e-02 -1.038737818598747253e-01 -3.213063776493072510e-01 -3.069922327995300293e-01 -4.233954846858978271e-02 -6.750603020191192627e-02 -5.570354312658309937e-02 -3.848617523908615112e-02 2.940084338188171387e-01 -2.245939970016479492e-01 9.315317869186401367e-02 1.264769881963729858e-01 1.141339614987373352e-01 -7.489009201526641846e-02 -9.605533629655838013e-02 -1.215037032961845398e-01 -1.759440749883651733e-01 -7.469554990530014038e-02 1.743436604738235474e-01 4.353025257587432861e-01 2.064132094383239746e-01 6.754948198795318604e-02 -8.301612734794616699e-02 -2.884348034858703613e-01 1.423636823892593384e-02 1.882012933492660522e-01 -1.315060555934906006e-01 2.650008797645568848e-01 3.471840173006057739e-02 1.281986106187105179e-02 -6.695896387100219727e-02 -2.312394082546234131e-01
-8.508127182722091675e-03 -1.253956854343414307e-01 -6.321167200803756714e-02 -3.314853608608245850e-01 -1.756692677736282349e-01 -8.548674732446670532e-02 -6.855275481939315796e-02 1.379367429763078690e-02 7.452597469091415405e-02 -2.173477560281753540e-01 2.986049652099609375e-01 -6.669808179140090942e-02 -2.739506661891937256e-01 -3.794182091951370239e-02 -1.565349102020263672e-01 -1.609152406454086304e-01 3.027802109718322754e-01 -1.152383610606193542e-01 -5.125382170081138611e-02 1.887478083372116089e-01 -1.678970754146575928e-01 -3.293045461177825928e-01 -1.944276541471481323e-01 -1.301033347845077515e-01 -9.891175664961338043e-03 -6.658772379159927368e-02 -3.141607642173767090e-01 2.054189098998904228e-03 2.805513739585876465e-01 5.360069684684276581e-03 -1.078664809465408325e-01 1.606253087520599365e-01
1.394988000392913818e-01 -2.729407139122486115e-02 -3.772897124290466309e-01 -3.585839867591857910e-01 -5.907373502850532532e-02 -4.562087729573249817e-02 5.819153785705566406e-02 3.170703724026679993e-02 1.970961242914199829e-01 -3.940113186836242676e-01 2.664277888834476471e-02 1.325826793909072876e-01 1.531337201595306396e-01 5.446907877922058105e-02 -3.269732370972633362e-02 -1.138649135828018188e-01 -7.608062773942947388e-02 -4.154470190405845642e-02 1.875160634517669678e-01 4.521645307540893555e-01 1.150564923882484436e-01 1.994762104004621506e-03 -1.731200665235519409e-01 -2.500177323818206787e-01 -7.724894583225250244e-02 -1.270712073892354965e-02 -1.219143047928810120e-01 1.719434410333633423e-01 -3.462209552526473999e-02 1.747356951236724854e-01 -6.898310035467147827e-02 -7.857781648635864258e-02
3.991439938545227051e-02 -5.104655027389526367e-02 2.065463177859783173e-02 -1.662785261869430542e-01 -2.958746552467346191e-01 4.254410788416862488e-02 6.167990714311599731e-02 -2.068722546100616455e-01 -9.733923524618148804e-02 3.135824576020240784e-02 1.146160364151000977e-01 2.865670919418334961e-01 1.189473345875740051e-01 -2.909606695175170898e-02 1.982625946402549744e-02 -4.278539717197418213e-01 6.393051147460937500e-02 1.322861462831497192e-01 -1.576514095067977905e-01 2.996726334095001221e-01 -1.169849932193756104e-01 1.043588072061538696e-01 -1.669459193944931030e-01 -1.817736923694610596e-01 1.831988692283630371e-01 3.811276853084564209e-01 -1.462432593107223511e-01 2.588163912296295166e-01 1.906059235334396362e-01 -1.541573181748390198e-02 -2.012588642537593842e-02 -4.136231169104576111e-02
-1.330865547060966492e-02 3.219773620367050171e-02 -1.570962369441986084e-01 -2.403651922941207886e-01 -2.222910374402999878e-01 -1.667888313531875610e-01 -2.234238572418689728e-02 2.350871218368411064e-03 -1.378873586654663086e-01 -1.827429085969924927e-01 1.235172450542449951e-01 7.359270751476287842e-02 -2.104795873165130615e-01 -1.736248433589935303e-01 -6.472817808389663696e-02 -2.796270251274108887e-01 8.300048112869262695e-02 8.728089928627014160e-02 -7.434674538671970367e-03 2.042579799890518188e-01 -5.945155397057533264e-02 -2.124896645545959473e-01 -1.959564834833145142e-01 -3.350055515766143799e-01 1.168444529175758362e-01 4.689220804721117020e-03 -2.809376716613769531e-01 -1.245949119329452515e-01 3.715971708297729492e-01 3.142945095896720886e-02 -1.992297917604446411e-01 2.572927474975585938e-01
-7.664422690868377686e-02 -2.030947953462600708e-01 -1.106032282114028931e-01 -9.494020789861679077e-02 2.735973394010215998e-04 1.120005920529365540e-01 5.820363014936447144e-02 -1.344911456108093262e-01 -4.376067966222763062e-02 -8.129930123686790466e-03 2.368403971195220947e-01 -2.315511927008628845e-02 1.542910188436508179e-01 -4.249708354473114014e-01 -1.363389343023300171e-01 -4.254287779331207275e-01 1.779907047748565674e-01 -2.801351547241210938e-01 3.492363542318344116e-02 1.427195221185684204e-01 7.705430686473846436e-02 -1.626669764518737793e-01 -2.124453037977218628e-01 -1.114681437611579895e-01 -3.074738383293151855e-01 1.313695907592773438e-01 -9.995204955339431763e-02 2.348007410764694214e-01 -2.903936803340911865e-02 -7.766077667474746704e-02 -1.426315456628799438e-01 -9.580205380916595459e-02
1.903739273548126221e-01 -1.141799464821815491e-01 -1.754833757877349854e-01 6.206585094332695007e-02 -1.824355274438858032e-01 -1.586377322673797607e-01 -1.079571917653083801e-01 -8.475834131240844727e-02 1.500986069440841675e-01 -3.870670795440673828e-01 1.504898071289062500e-01 -7.620511204004287720e-02 1.619507819414138794e-01 9.383296221494674683e-02 -5.309752002358436584e-02 -2.057794183492660522e-01 4.564430192112922668e-02 -8.937456458806991577e-02 2.326332181692123413e-01 4.805668592453002930e-01 2.210721187293529510e-02 -1.928524672985076904e-01 1.504694819450378418e-01 -3.003644347190856934e-01 -5.742158740758895874e-02 -8.671386539936065674e-02 -8.083311468362808228e-02 -4.584342241287231445e-02 1.563135683536529541e-01 -8.866457641124725342e-02 -2.301205247640609741e-01 -8.606461435556411743e-02
7.811500132083892822e-02 2.704453468322753906e-01 -1.554839015007019043e-01 -2.128865122795104980e-01 -7.007988542318344116e-02 2.540411949157714844e-01 -1.235776990652084351e-01 2.228384651243686676e-02 -2.476280480623245239e-01 -7.316450029611587524e-02 2.742656767368316650e-01 5.927567556500434875e-02 3.425476700067520142e-02 -1.677018404006958008e-01 -1.022505909204483032e-01 -2.926944494247436523e-01 2.776195704936981201e-01 -1.632137894630432129e-01 -2.585045807063579559e-02 3.972109854221343994e-01 1.225508600473403931e-01 3.550446033477783203e-02 -1.278424914926290512e-02 -6.067138537764549255e-02 4.221247136592864990e-02 2.060209363698959351e-01 -1.056068167090415955e-01 3.560094535350799561e-01 -9.191103279590606689e-02 4.483720660209655762e-02 -1.397616416215896606e-01 -2.866364829242229462e-02
8.795232325792312622e-02 8.745049126446247101e-03 -2.325821518898010254e-01 -8.917706087231636047e-03 -1.199702993035316467e-01 -7.736562937498092651e-02 -4.228264465928077698e-02 8.746299147605895996e-02 2.402288764715194702e-01 -2.931961715221405029e-01 2.891729399561882019e-02 5.281538888812065125e-02 1.627544462680816650e-01 1.183395981788635254e-01 -5.978717654943466187e-02 -2.252316027879714966e-01 1.016852259635925293e-01 -3.754095360636711121e-02 -4.884679242968559265e-02 6.094211935997009277e-01 4.208673164248466492e-02 -1.092361956834793091e-01 -1.897363550961017609e-02 -1.984256356954574585e-01 -2.428045868873596191e-01 -4.566559568047523499e-02 -1.175153702497482300e-01 6.765706837177276611e-02 2.376150935888290405e-01 -1.727154552936553955e-01 -2.287113964557647705e-01 -9.543661773204803467e-02
1.603423058986663818e-01 -2.257564663887023926e-01 -2.218960076570510864e-01 -1.141596883535385132e-01 -6.883890181779861450e-02 7.825410366058349609e-02 -8.107940107583999634e-02 -2.220585495233535767e-01 3.716655671596527100e-01 -1.930235624313354492e-01 7.466175407171249390e-02 6.219346076250076294e-02 8.205161988735198975e-02 8.363883942365646362e-02 -8.088003098964691162e-02 -6.950248032808303833e-02 -1.071244701743125916e-01 5.451067164540290833e-02 5.976838245987892151e-02 5.374328494071960449e-01 1.936061084270477295e-01 2.730406261980533600e-02 -1.904855817556381226e-01 -2.128962427377700806e-01 -2.115267515182495117e-01 -1.728196144104003906e-01 -8.548048138618469238e-02 4.570987448096275330e-02 2.652995586395263672e-01 4.103121161460876465e-02 -3.201732784509658813e-02 -2.410667762160301208e-02
4.412680491805076599e-02 -9.349704533815383911e-02 -9.565404802560806274e-02 6.240786239504814148e-02 -1.024698615074157715e-01 1.787133961915969849e-01 -3.413217067718505859e-01 9.349714219570159912e-02 -1.621599048376083374e-01 -5.217026472091674805e-01 1.848470419645309448e-01 3.387365490198135376e-02 -7.207972463220357895e-03 -3.214893937110900879e-01 -2.275270968675613403e-02 -1.624135076999664307e-01 4.349464923143386841e-02 -3.177679330110549927e-02 8.190733194351196289e-02 3.559880703687667847e-02 1.962912827730178833e-01 -3.035117685794830322e-01 -1.732098013162612915e-01 2.379511110484600067e-02 -1.362088769674301147e-01 1.968858540058135986e-01 -3.095494806766510010e-01 1.149509940296411514e-02 7.755583152174949646e-03 -2.615608973428606987e-03 -9.444995224475860596e-02 -1.007208302617073059e-01
1.091554062440991402e-03 -1.765250563621520996e-01 -2.965670228004455566e-01 -2.574378252029418945e-02 1.053257882595062256e-01 1.339030414819717407e-01 -6.358639802783727646e-03 -2.702641189098358154e-01 -2.541523240506649017e-02 -2.959975004196166992e-01 3.780609667301177979e-01 1.114153042435646057e-01 1.718592345714569092e-01 -2.393625229597091675e-01 -8.442470431327819824e-02 -2.439281493425369263e-01 1.238837093114852905e-01 2.277978658676147461e-01 -2.271315753459930420e-01 1.428553014993667603e-01 3.602233901619911194e-02 -9.049836546182632446e-02 -3.850811421871185303e-01 -1.521763056516647339e-01 -6.587940454483032227e-02 7.266351487487554550e-03 3.270136192440986633e-02 1.278116703033447266e-01 -1.451400667428970337e-01 -2.229988016188144684e-02 -9.863285720348358154e-02 -8.829636126756668091e-02
1.467962563037872314e-01 -2.878814004361629486e-02 -6.801092624664306641e-02 -2.692994177341461182e-01 -6.775445491075515747e-02 -5.449067801237106323e-02 1.014719158411026001e-01 4.970256611704826355e-02 -2.122703790664672852e-01 -4.038670286536216736e-02 1.989644169807434082e-01 -4.762751609086990356e-02 9.848636388778686523e-02 -1.573701053857803345e-01 -5.227205157279968262e-02 -3.118467032909393311e-01 -7.590819895267486572e-02 -3.631123155355453491e-02 -3.789351508021354675e-02 4.356222152709960938e-01 1.175016090273857117e-01 -2.261390089988708496e-01 -4.537004977464675903e-02 -2.392269968986511230e-01 7.585620880126953125e-02 1.832052692770957947e-02 -4.532097876071929932e-01 -7.260739058256149292e-02 5.249747633934020996e-02 -1.154025271534919739e-02 -9.475629776716232300e-02 3.255941569805145264e-01
-9.031533263623714447e-03 -1.372161507606506348e-01 -1.686567515134811401e-01 -2.817005217075347900e-01 1.643344908952713013e-01 2.722991704940795898e-01 -1.946131438016891479e-01 -1.408388912677764893e-01 -2.330850362777709961e-01 5.346262082457542419e-02 3.838986158370971680e-01 -5.191736668348312378e-02 1.634333841502666473e-02 -8.597807586193084717e-02 1.504341512918472290e-01 -1.382387280464172363e-01 9.679464995861053467e-02 -2.567267715930938721e-01 -2.145490497350692749e-01 3.168210387229919434e-01 -1.128696203231811523e-01 -1.703588366508483887e-01 -6.449201703071594238e-02 -2.233309745788574219e-01 -1.412210613489151001e-01 2.252611070871353149e-01 -1.952729970216751099e-01 1.383143365383148193e-01 -8.003999246284365654e-04 8.429557085037231445e-02 -6.728493422269821167e-02 -2.650834806263446808e-02
1.569347232580184937e-01 -2.138379812240600586e-01 -1.998832523822784424e-01 -6.824697554111480713e-02 2.013414651155471802e-01 2.113543450832366943e-01 2.590386010706424713e-02 -3.192865252494812012e-01 -6.501355022192001343e-02 -4.580384492874145508e-01 2.292238324880599976e-01 5.156442150473594666e-02 4.876925423741340637e-02 -1.869817972183227539e-01 -4.724735021591186523e-02 -3.763567507266998291e-01 1.429232507944107056e-01 1.963894367218017578e-01 -1.467893719673156738e-01 2.208558470010757446e-01 -8.686627447605133057e-02 -3.052775375545024872e-02 -2.059634327888488770e-01 -5.475589260458946228e-02 2.102770656347274780e-02 -1.071259602904319763e-01 -9.393240325152873993e-03 1.367215365171432495e-01 -9.387125074863433838e-02 -7.023238390684127808e-02 -1.382098942995071411e-01 1.168589689768850803e-03
1.024847552180290222e-01 5.698037520051002502e-02 -6.863536313176155090e-03 6.960006803274154663e-02 -2.357868403196334839e-01 -3.791818767786026001e-02 -4.034458398818969727e-01 -2.761991620063781738e-01 8.971279859542846680e-02 -1.363579630851745605e-01 3.952367007732391357e-01 -6.051966175436973572e-02 1.518562138080596924e-01 -1.728843599557876587e-01 -2.092788219451904297e-01 -2.634142637252807617e-01 -1.498517543077468872e-01 -4.479139298200607300e-02 -1.592853516340255737e-01 1.410062313079833984e-01 -2.850668430328369141e-01 -1.563691645860671997e-01 -1.681071668863296509e-01 -5.862675234675407410e-02 9.267375618219375610e-02 1.115524470806121826e-01 -1.429059952497482300e-01 2.002937197685241699e-01 5.617713555693626404e-02 4.095897078514099121e-03 -1.634603142738342285e-01 1.184426322579383850e-01
2.448331564664840698e-02 -2.393060475587844849e-01 -1.057029291987419128e-01 1.841826289892196655e-01 -7.011985778808593750e-02 4.595601931214332581e-02 -3.522976040840148926e-01 4.225842654705047607e-02 1.190477907657623291e-01 -8.193565160036087036e-02 3.342694342136383057e-01 -4.617909342050552368e-02 -2.901636362075805664e-01 -2.822491526603698730e-01 -5.289413407444953918e-02 -1.790084391832351685e-01 -2.145391106605529785e-01 3.783215954899787903e-02 -9.057623147964477539e-02 9.971682727336883545e-02 -1.178501918911933899e-01 -2.373531609773635864e-01 4.768190905451774597e-03 -3.092609345912933350e-01 1.456666924059391022e-02 7.711381465196609497e-02 -2.041981369256973267e-01 1.136883795261383057e-01 6.332893669605255127e-02 -2.237817198038101196e-01 -2.801090776920318604e-01 -7.633058726787567139e-02
2.526944130659103394e-02 -3.007179684937000275e-02 -1.188295334577560425e-02 -4.599627256393432617e-01 -9.613202512264251709e-02 3.350006043910980225e-02 -1.134096086025238037e-01 1.130888238549232483e-01 1.849481761455535889e-01 6.935201119631528854e-03 1.119775325059890747e-01 1.340539008378982544e-01 4.190891236066818237e-02 -2.501490293070673943e-03 9.645837545394897461e-02 -1.035904511809349060e-01 6.204491481184959412e-02 7.967220991849899292e-02 -1.052383556962013245e-01 2.273470014333724976e-01 -6.086887046694755554e-02 1.208501532673835754e-01 -1.755863577127456665e-01 -1.847148388624191284e-01 -2.904690504074096680e-01 2.236415892839431763e-01 -2.846844494342803955e-01 -5.927839875221252441e-02 3.137220144271850586e-01 1.459691971540451050e-01 -2.551446855068206787e-01 3.227716684341430664e-01
1.467558592557907104e-01 -1.027848869562149048e-01 -4.013450741767883301e-01 -2.600103020668029785e-01 5.400588363409042358e-02 -1.434733439236879349e-02 -1.175771560519933701e-02 -4.271834343671798706e-02 3.353716433048248291e-01 -2.872842252254486084e-01 5.146454274654388428e-02 1.624579131603240967e-01 1.425371915102005005e-01 -8.640814572572708130e-02 -3.596368804574012756e-02 -1.500019729137420654e-01 6.773094087839126587e-02 -9.437436610460281372e-02 1.748696416616439819e-01 4.124822616577148438e-01 1.672290116548538208e-01 7.855021208524703979e-02 -2.351983040571212769e-01 -1.837666332721710205e-01 9.276291728019714355e-02 3.032958321273326874e-02 1.821897923946380615e-03 1.183244064450263977e-01 2.120774686336517334e-01 3.478992730379104614e-02 -1.431136131286621094e-01 -1.756928116083145142e-01
1.344127953052520752e-01 -1.358875632286071777e-01 -3.964076042175292969e-01 -3.239387869834899902e-01 -1.065333858132362366e-01 1.714933216571807861e-01 -2.511595189571380615e-01 8.526065200567245483e-02 1.400288492441177368e-01 -1.907885670661926270e-01 3.520574867725372314e-01 -2.342183329164981842e-02 -1.208979934453964233e-01 -1.231696233153343201e-01 8.508330583572387695e-02 -8.618525415658950806e-02 3.655577450990676880e-02 2.801545709371566772e-02 -1.011698320508003235e-01 1.874190717935562134e-01 -8.842457085847854614e-02 -6.879337877035140991e-02 -1.275630593299865723e-01 -1.105532795190811157e-01 3.232650086283683777e-02 1.881667971611022949e-01 -1.497454643249511719e-01 -8.744709193706512451e-02 2.964790165424346924e-01 1.288842707872390747e-01 1.553878039121627808e-01 2.856922745704650879e-01
1.119876354932785034e-01 -3.302689194679260254e-01 7.112684845924377441e-02 -7.774507254362106323e-02 -2.502650320529937744e-01 -8.177769929170608521e-02 -9.605920314788818359e-02 -2.160340845584869385e-01 -1.858143657445907593e-01 -2.125674337148666382e-01 1.689449995756149292e-01 1.516264081001281738e-01 1.764555573463439941e-01 1.436093747615814209e-01 1.139595583081245422e-01 1.921564154326915741e-02 -3.353204345330595970e-03 -1.198132485151290894e-01 -1.962852180004119873e-01 2.372363358736038208e-01 3.375903367996215820e-01 -6.847728043794631958e-02 -1.911491155624389648e-01 1.760765612125396729e-01 3.012221120297908783e-02 -6.878110021352767944e-02 -1.418204605579376221e-01 2.820695936679840088e-01 1.810333579778671265e-01 -4.107532277703285217e-02 -3.279969692230224609e-01 -5.448983609676361084e-02
1.715459227561950684e-01 -1.297687590122222900e-01 -2.364432364702224731e-01 -3.360829949378967285e-01 -5.839863419532775879e-02 -1.146588623523712158e-01 -5.037086084485054016e-02 -1.339389234781265259e-01 2.280875593423843384e-01 -2.930594980716705322e-01 7.147176563739776611e-02 4.514072835445404053e-02 4.255168139934539795e-02 1.205206662416458130e-02 -1.919853687286376953e-01 -6.454218924045562744e-02 -7.109008729457855225e-02 -1.207334473729133606e-01 1.286725997924804688e-01 5.203655958175659180e-01 1.964331567287445068e-01 -9.301638230681419373e-03 -8.018167316913604736e-02 -2.777724862098693848e-01 -1.186195835471153259e-01 1.288994997739791870e-01 -6.971444189548492432e-02 2.265907377004623413e-01 4.803527891635894775e-02 1.027424931526184082e-01 -3.223418071866035461e-02 -1.725961565971374512e-01
-1.760326325893402100e-01 7.245054841041564941e-02 -2.779741585254669189e-01 -1.572078168392181396e-01 -3.217641711235046387e-01 8.124140650033950806e-02 8.388882130384445190e-02 9.348296374082565308e-02 -1.638307273387908936e-01 -8.976829238235950470e-03 5.909007191658020020e-01 3.277093172073364258e-02 -1.581578701734542847e-01 -1.893948763608932495e-01 -6.197262927889823914e-02 -9.838069230318069458e-02 -6.213960051536560059e-02 9.970573335886001587e-02 -9.379765391349792480e-02 3.291859924793243408e-01 1.525084394961595535e-02 -1.733462959527969360e-01 -2.515098080039024353e-02 -1.224524825811386108e-01 1.043534874916076660e-01 -9.140467643737792969e-02 -2.159664332866668701e-01 4.488841816782951355e-02 6.432656943798065186e-02 1.580310016870498657e-01 1.556028611958026886e-02 1.009015962481498718e-01
-6.168654188513755798e-02 -1.217356547713279724e-01 -1.137064993381500244e-01 -7.797917723655700684e-02 -3.365453183650970459e-01 -2.915746904909610748e-02 2.184366136789321899e-01 -8.292027562856674194e-02 -2.335904985666275024e-01 -2.675539851188659668e-01 4.045143723487854004e-01 5.276869982481002808e-02 3.091201372444629669e-02 -1.542488336563110352e-01 2.355000376701354980e-01 -1.071099340915679932e-01 9.457345306873321533e-02 -1.738551259040832520e-02 -3.475021198391914368e-02 1.915512531995773315e-01 6.084047630429267883e-02 -1.254864484071731567e-01 -8.972460031509399414e-02 1.149122193455696106e-01 2.577728033065795898e-01 3.187100216746330261e-02 -3.343424499034881592e-01 -1.389600802212953568e-02 1.631089746952056885e-01 8.963852375745773315e-02 -3.038643896579742432e-01 1.230925321578979492e-01
1.193708330392837524e-01 -3.155465424060821533e-02 -3.085857331752777100e-01 -1.158227846026420593e-01 -1.705402880907058716e-01 -4.864427074790000916e-02 -2.819768786430358887e-01 2.897003479301929474e-02 3.049988746643066406e-01 -2.553022205829620361e-01 1.498822867870330811e-02 5.906286835670471191e-02 6.330916285514831543e-02 8.597090840339660645e-02 3.981951996684074402e-02 -1.549686640501022339e-01 8.178090304136276245e-02 -2.806609123945236206e-02 -1.148781627416610718e-01 4.288012981414794922e-01 1.088278070092201233e-01 -1.898261010646820068e-01 7.575321197509765625e-02 -4.685886800289154053e-01 -6.968212127685546875e-02 -1.542771700769662857e-02 -5.014241114258766174e-02 1.468359977006912231e-01 1.729602664709091187e-01 -6.138887256383895874e-02 -9.350848384201526642e-03 -1.572363227605819702e-01
7.165075838565826416e-02 -2.107497006654739380e-01 -4.259969592094421387e-01 -2.165559232234954834e-01 -2.222791761159896851e-01 2.381199002265930176e-01 -4.208706691861152649e-02 1.095979064702987671e-01 2.045107632875442505e-01 -6.083231046795845032e-02 2.923740744590759277e-01 1.936756819486618042e-02 -1.432636529207229614e-01 -5.524672567844390869e-02 2.066975682973861694e-01 -2.708762884140014648e-01 7.981085032224655151e-02 7.141406089067459106e-02 -1.323397457599639893e-01 1.352849155664443970e-01 -9.863601624965667725e-02 -5.855823680758476257e-02 -2.196956425905227661e-01 -1.270219832658767700e-01 -7.695301622152328491e-02 -1.379305273294448853e-01 -2.216182202100753784e-01 -2.180491387844085693e-01 8.697819709777832031e-02 3.600591048598289490e-02 2.345636673271656036e-02 2.743506431579589844e-01
3.239788413047790527e-01 -3.252582848072052002e-01 -2.481380999088287354e-01 -2.985653877258300781e-01 -2.186975616496056318e-04 3.607372194528579712e-02 -2.486572116613388062e-01 -1.329666525125503540e-01 1.297179609537124634e-01 -1.338613182306289673e-01 -9.824397414922714233e-02 -2.466314882040023804e-01 1.682880520820617676e-01 -2.505438402295112610e-02 5.108701437711715698e-02 -2.220887690782546997e-01 -1.243011094629764557e-02 2.114289999008178711e-01 -3.923663869500160217e-02 3.005362153053283691e-01 5.452278628945350647e-02 -2.929648756980895996e-01 1.844714283943176270e-01 -1.900141090154647827e-01 2.102457731962203979e-02 -1.446213424205780029e-01 -1.344125866889953613e-01 -1.221961900591850281e-01 -9.434607625007629395e-02 -6.843405961990356445e-02 -8.893264085054397583e-02 -1.041734963655471802e-02
1.869671046733856201e-01 -2.072702720761299133e-02 -1.065742373466491699e-01 -1.442555487155914307e-01 -2.242511957883834839e-01 -1.832833886146545410e-01 -1.707613021135330200e-01 -1.199439316987991333e-01 -1.778177730739116669e-02 -2.587722837924957275e-01 3.819172456860542297e-02 2.102486044168472290e-01 -2.623991481959819794e-02 2.506884038448333740e-01 -9.770734468474984169e-04 -8.215069025754928589e-02 3.272899240255355835e-02 4.566033836454153061e-03 8.845626562833786011e-02 5.959587097167968750e-01 3.289095684885978699e-02 -4.156932607293128967e-02 -9.367541223764419556e-02 -2.051092535257339478e-01 -4.435058683156967163e-02 -3.900951892137527466e-02 5.216663703322410583e-02 6.210849061608314514e-02 3.255379498004913330e-01 -6.281157024204730988e-03 -1.871190071105957031e-01 -2.301303148269653320e-01
7.682286947965621948e-02 -1.201109066605567932e-01 3.435588255524635315e-02 -2.766790091991424561e-01 -9.129492938518524170e-02 2.251437166705727577e-03 -8.359499275684356689e-02 -4.944744519889354706e-03 -3.999843075871467590e-02 -2.362273037433624268e-01 3.779637515544891357e-01 -1.185449510812759399e-01 5.730653181672096252e-02 -3.627546131610870361e-01 1.220473051071166992e-01 -2.534275054931640625e-01 1.293078064918518066e-01 -4.421281814575195312e-02 1.541152689605951309e-02 1.638303399085998535e-01 -4.378115385770797729e-02 9.840372949838638306e-02 6.456655263900756836e-02 -9.192988276481628418e-02 -4.003185778856277466e-02 3.119221329689025879e-01 -2.230915278196334839e-01 4.324663877487182617e-01 -1.262586861848831177e-01 -8.692166209220886230e-02 -1.314019262790679932e-01 -1.088468804955482483e-01
3.853403404355049133e-02 -1.939687579870223999e-01 -8.074366301298141479e-02 2.007343322038650513e-01 -2.017796039581298828e-01 1.231969594955444336e-01 -2.089104354381561279e-01 1.426775902509689331e-01 -1.945237070322036743e-01 -2.758400142192840576e-01 3.335021138191223145e-01 2.301261574029922485e-01 -3.174994885921478271e-02 -2.860348224639892578e-01 2.634475007653236389e-02 -6.484640389680862427e-02 -5.222820863127708435e-02 1.209710612893104553e-01 2.644623816013336182e-02 3.085189498960971832e-02 1.927214264869689941e-01 -1.761254072189331055e-01 -1.286041438579559326e-01 1.567304017953574657e-03 -1.421900689601898193e-01 -6.517177913337945938e-03 -3.642792403697967529e-01 2.383339256048202515e-01 -9.188126027584075928e-02 -6.406198441982269287e-02 -1.529688835144042969e-01 -2.809411585330963135e-01
-8.615364879369735718e-02 -3.205420076847076416e-01 -4.582127928733825684e-01 8.145920932292938232e-03 -1.790674030780792236e-01 7.310540229082107544e-02 1.071282103657722473e-01 -9.369426965713500977e-02 6.029635295271873474e-02 2.477080002427101135e-02 2.560112178325653076e-01 -1.239997744560241699e-01 -6.061347946524620056e-02 -1.685864031314849854e-01 -1.320820301771163940e-01 -1.756814122200012207e-01 4.118452593684196472e-02 -4.528729990124702454e-02 -2.421804219484329224e-01 2.379878312349319458e-01 2.876635789871215820e-01 1.980008184909820557e-01 -6.018552184104919434e-02 -1.159765273332595825e-01 -2.280244417488574982e-02 1.196718290448188782e-01 1.354717314243316650e-01 -7.506974041461944580e-02 -8.571492135524749756e-02 -2.245430350303649902e-01 -3.082393109798431396e-01 -8.304824680089950562e-02
7.940929383039474487e-02 -1.676907837390899658e-01 1.059084758162498474e-02 -3.609256744384765625e-01 -1.832535564899444580e-01 -4.998853802680969238e-02 -1.462284028530120850e-01 -1.606428809463977814e-02 1.416885256767272949e-01 8.413391560316085815e-02 2.089228630065917969e-01 3.990744054317474365e-02 -5.814567208290100098e-02 -2.211517244577407837e-01 2.732585072517395020e-01 -2.529394328594207764e-01 3.881602361798286438e-02 -1.154284998774528503e-01 1.263961475342512131e-02 7.096731662750244141e-02 -1.873570382595062256e-01 -4.201443493366241455e-01 -2.371673136949539185e-01 -2.997242845594882965e-02 -1.471017003059387207e-01 -1.337171792984008789e-01 -1.455705165863037109e-01 1.338416989892721176e-02 2.498830407857894897e-01 1.298068929463624954e-02 -2.648608982563018799e-01 1.780232340097427368e-01
-1.519322842359542847e-01 -2.023011744022369385e-01 -1.020803079009056091e-01 7.304143160581588745e-02 -3.481544554233551025e-02 2.456168457865715027e-02 -2.834902703762054443e-01 -1.568584144115447998e-02 -3.635744377970695496e-02 -1.191949546337127686e-01 3.676202595233917236e-01 -9.160203486680984497e-02 2.682511880993843079e-02 -2.868058979511260986e-01 -4.010991379618644714e-02 -2.889854013919830322e-01 9.511852264404296875e-02 3.917181491851806641e-02 -2.545680403709411621e-01 2.838271260261535645e-01 -2.044739872217178345e-01 -2.234482616186141968e-01 -9.845723956823348999e-02 -1.792252659797668457e-01 1.843033283948898315e-01 2.628889083862304688e-01 -1.584856361150741577e-01 9.956097602844238281e-02 -5.011912435293197632e-02 -2.006514966487884521e-01 -1.033377572894096375e-01 -1.720024645328521729e-01
1.283909380435943604e-01 -5.795613676309585571e-02 -2.724753618240356445e-01 -1.969294846057891846e-01 -5.218401178717613220e-02 -1.564683616161346436e-01 6.414123345166444778e-03 -2.013955451548099518e-02 2.256948500871658325e-01 -3.625098764896392822e-01 1.673609614372253418e-01 9.370944648981094360e-02 1.153058111667633057e-01 -7.404661178588867188e-02 -7.580601423978805542e-02 -3.966174647212028503e-02 -7.190728187561035156e-02 -8.672431111335754395e-02 1.332828104496002197e-01 5.053237676620483398e-01 9.663681685924530029e-02 1.259012371301651001e-01 -1.046330332756042480e-01 -3.365595042705535889e-01 -1.496530175209045410e-01 -1.946049928665161133e-02 -8.736982941627502441e-02 1.695494502782821655e-01 7.160431146621704102e-02 -4.801662173122167587e-03 -2.168075740337371826e-01 -2.184275090694427490e-01
2.687509730458259583e-02 -1.013064384460449219e-02 -1.422342658042907715e-01 -2.700946033000946045e-01 -7.254835218191146851e-02 2.241353690624237061e-01 -1.320326477289199829e-01 -1.904847659170627594e-02 -2.844407781958580017e-02 -2.001615613698959351e-01 4.195361137390136719e-01 1.736786663532257080e-01 2.100914120674133301e-01 -1.834468841552734375e-01 1.379202455282211304e-01 -2.436619102954864502e-01 2.309949547052383423e-01 -2.831585407257080078e-01 1.276996880769729614e-01 2.308590412139892578e-01 -2.789398096501827240e-02 -2.198342084884643555e-01 2.440307103097438812e-02 -4.299820959568023682e-02 -4.073347523808479309e-02 3.050937056541442871e-01 -8.512454479932785034e-02 1.542259901762008667e-01 -1.432498097419738770e-01 1.011517196893692017e-01 -9.466882795095443726e-02 -9.637209773063659668e-02
2.309208810329437256e-01 -1.826312094926834106e-01 7.539971917867660522e-02 5.463009700179100037e-02 -5.230794101953506470e-02 1.471141427755355835e-01 -4.626906514167785645e-01 2.523203790187835693e-01 2.552971616387367249e-02 -1.362477540969848633e-01 2.952019572257995605e-01 1.981266587972640991e-02 -9.920621663331985474e-02 -2.297413945198059082e-01 1.814711540937423706e-01 -1.945756077766418457e-01 1.520261615514755249e-01 -8.868693839758634567e-04 -5.718780215829610825e-03 1.224939059466123581e-02 5.295874085277318954e-03 -3.853313857689499855e-03 -2.169951498508453369e-01 -2.049560099840164185e-01 -1.960345506668090820e-01 -8.920178562402725220e-02 -2.082719504833221436e-01 2.694363333284854889e-02 -2.057663351297378540e-02 2.320549190044403076e-01 -3.080523014068603516e-01 -1.013292297720909119e-01
-1.650815084576606750e-02 -1.917085051536560059e-01 -1.045094728469848633e-01 -1.474364697933197021e-01 -1.797822564840316772e-01 1.975095719099044800e-01 -2.546536624431610107e-01 -4.861140251159667969e-02 -2.164068371057510376e-01 -5.445872899144887924e-03 6.133739277720451355e-02 -1.262795329093933105e-01 1.224649026989936829e-01 -1.994528174400329590e-01 -1.200262107886373997e-03 5.880086496472358704e-02 -2.379649430513381958e-01 -5.437946319580078125e-02 2.049775421619415283e-01 3.729250729084014893e-01 -1.880529969930648804e-01 5.405710265040397644e-02 -4.061828255653381348e-01 -1.130269542336463928e-01 -4.328402131795883179e-02 1.601369827985763550e-01 -1.049581691622734070e-01 -3.242320381104946136e-03 1.660542003810405731e-02 -5.262647941708564758e-02 -3.149061203002929688e-01 -2.636090815067291260e-01
2.577714622020721436e-01 -1.033676415681838989e-01 -1.301373690366744995e-01 1.657659709453582764e-01 -1.353524476289749146e-01 1.357473433017730713e-01 -3.010777533054351807e-01 2.632801532745361328e-01 -1.409917920827865601e-01 -1.705313622951507568e-01 2.494648545980453491e-01 1.890920698642730713e-01 8.723185211420059204e-02 -9.523605555295944214e-02 9.997370094060897827e-02 -2.071326822042465210e-01 1.381754428148269653e-01 -1.781870983541011810e-02 -3.302649408578872681e-02 3.591645359992980957e-01 -3.246542066335678101e-02 -3.397367000579833984e-01 -2.349291294813156128e-01 1.463150233030319214e-01 -2.765373587608337402e-01 2.173106931149959564e-02 1.200866699218750000e-01 1.496808081865310669e-01 1.937663182616233826e-02 -4.268860910087823868e-03 -8.443569391965866089e-02 -3.672833368182182312e-02
4.331487789750099182e-02 -2.386042773723602295e-01 -2.815989553928375244e-01 -2.091184705495834351e-01 -1.435556821525096893e-02 8.956984430551528931e-02 -2.455443739891052246e-01 1.158097237348556519e-01 1.161964908242225647e-01 -1.320620477199554443e-01 2.597806155681610107e-01 7.234808802604675293e-02 -1.257787495851516724e-01 -2.802855670452117920e-01 1.797965466976165771e-01 -3.383906781673431396e-01 7.298206537961959839e-02 2.415777556598186493e-02 -6.855030357837677002e-02 2.387580871582031250e-01 -1.183132454752922058e-01 -7.524587213993072510e-02 -1.268082708120346069e-01 -2.753480672836303711e-01 6.410068273544311523e-02 1.215939894318580627e-01 -2.179924100637435913e-01 -1.674584150314331055e-01 2.375798374414443970e-01 -4.466730728745460510e-02 7.564170658588409424e-02 2.314381748437881470e-01
2.037458121776580811e-02 -1.028237864375114441e-01 -1.357335150241851807e-01 -4.868626967072486877e-02 -2.735936939716339111e-01 1.901780627667903900e-02 -4.174463450908660889e-01 -1.006363034248352051e-01 -1.501496881246566772e-01 -7.672042399644851685e-02 2.959868311882019043e-01 4.591395705938339233e-02 -4.713146761059761047e-02 -3.724222183227539062e-01 2.920062467455863953e-02 -1.694615930318832397e-01 7.239271700382232666e-02 -3.039060533046722412e-02 6.736704707145690918e-02 4.089497625827789307e-01 -3.000276684761047363e-01 -6.481913477182388306e-02 6.006425712257623672e-03 -2.163177430629730225e-01 6.029268354177474976e-02 6.796427071094512939e-02 -1.973314769566059113e-02 -1.801349967718124390e-01 1.730907410383224487e-01 -4.705558344721794128e-02 -5.791466683149337769e-02 1.560961902141571045e-01
7.967767119407653809e-02 -2.420865297317504883e-01 -1.411782652139663696e-01 -2.668006420135498047e-01 -1.003694161772727966e-01 1.391445845365524292e-01 -1.519543975591659546e-01 -6.821708381175994873e-02 1.540995240211486816e-01 -1.191029474139213562e-01 1.565034091472625732e-01 5.097131058573722839e-02 1.674074381589889526e-01 -1.499596089124679565e-01 1.201111301779747009e-01 -1.701918542385101318e-01 1.404165476560592651e-01 -5.599828436970710754e-02 -2.216317355632781982e-01 9.327617287635803223e-02 -3.173018991947174072e-01 1.234505325555801392e-01 -3.128430619835853577e-02 -2.393064647912979126e-01 1.897179149091243744e-02 -7.094682008028030396e-02 -4.005690217018127441e-01 2.154023051261901855e-01 -2.814047224819660187e-02 -3.541797399520874023e-01 -1.853387206792831421e-01 -1.229113806039094925e-02
1.663289219141006470e-01 1.110258884727954865e-02 -3.692027330398559570e-01 -2.385295480489730835e-01 5.668706446886062622e-02 -2.061681449413299561e-02 -1.200793907046318054e-01 1.259936392307281494e-01 -2.469093799591064453e-01 -2.023388445377349854e-02 2.492310293018817902e-02 1.111189275979995728e-01 6.353420019149780273e-02 -2.018486708402633667e-01 2.485405802726745605e-01 -1.430019438266754150e-01 2.013738304376602173e-01 -3.402201458811759949e-02 -1.103570535778999329e-01 2.458991408348083496e-01 2.242407202720642090e-02 -6.621457636356353760e-02 -1.935629844665527344e-01 -3.266043066978454590e-01 -1.012300401926040649e-01 1.519955694675445557e-01 -3.213487863540649414e-01 -1.049554869532585144e-01 2.721150815486907959e-01 1.414270401000976562e-01 -1.135331839323043823e-01 1.605673134326934814e-01
4.705101624131202698e-02 -3.288547694683074951e-01 -3.344162702560424805e-01 -5.881208181381225586e-02 -9.176742285490036011e-02 -1.484744995832443237e-02 -2.736776173114776611e-01 -2.413847595453262329e-01 2.305894792079925537e-01 4.311588406562805176e-02 2.389171533286571503e-02 7.168325036764144897e-02 4.155779778957366943e-01 -1.177015900611877441e-01 9.886526316404342651e-02 -2.550309598445892334e-01 3.771018609404563904e-02 1.239409446716308594e-01 -1.068651024252176285e-02 3.926723003387451172e-01 1.339913457632064819e-01 1.929309405386447906e-02 6.240893155336380005e-02 -5.415791645646095276e-02 -2.725064940750598907e-02 3.880402445793151855e-02 -2.368328571319580078e-01 -1.443945467472076416e-01 3.854899108409881592e-02 9.556256979703903198e-02 7.045505195856094360e-02 -1.393308639526367188e-01
2.751428075134754181e-02 -3.292111456394195557e-01 -4.891143143177032471e-01 -2.806726098060607910e-01 -1.094689369201660156e-01 -1.603267490863800049e-01 -2.271469682455062866e-01 2.144517451524734497e-01 1.476867496967315674e-01 -2.307391613721847534e-01 2.673092484474182129e-01 -3.079807199537754059e-02 -2.473931945860385895e-02 -2.841454744338989258e-01 -5.068162083625793457e-02 -1.167222559452056885e-01 1.561202555894851685e-01 -6.513188779354095459e-02 1.221895664930343628e-01 8.859878033399581909e-02 -1.044527441263198853e-01 -1.878083646297454834e-01 -1.767143011093139648e-01 -1.223443150520324707e-01 6.187252327799797058e-02 -1.856723614037036896e-02 -8.318891376256942749e-02 -2.024636603891849518e-02 1.497036814689636230e-01 2.696357434615492821e-03 1.113762184977531433e-01 4.980945959687232971e-02
2.040185499936342239e-03 -1.578883677721023560e-01 -2.540504336357116699e-01 -3.886139392852783203e-01 -6.506094336509704590e-02 3.054169118404388428e-01 -1.251587718725204468e-01 9.190601110458374023e-02 1.111918762326240540e-01 -1.345770359039306641e-01 2.006371170282363892e-01 -1.016258746385574341e-01 -2.232491970062255859e-01 -1.798427104949951172e-01 1.155462786555290222e-01 -1.622295826673507690e-01 3.736008657142519951e-03 -3.280154243111610413e-02 -3.611726686358451843e-02 2.737782299518585205e-01 -2.496219985187053680e-02 -2.577654831111431122e-02 -1.829112917184829712e-01 -1.824080646038055420e-01 -8.260359615087509155e-02 -6.519789248704910278e-02 -2.315329462289810181e-01 8.708911016583442688e-03 1.045805066823959351e-01 -1.762330532073974609e-01 3.718411549925804138e-02 4.259921908378601074e-01
4.924062266945838928e-02 -4.494363442063331604e-02 -1.640575081110000610e-01 3.531111031770706177e-02 -2.713582515716552734e-01 -1.577324867248535156e-01 6.737825926393270493e-03 -1.624702103435993195e-02 1.391317993402481079e-01 -3.455404341220855713e-01 1.721120476722717285e-01 1.298399418592453003e-01 2.169871143996715546e-02 1.293409168720245361e-01 -1.261936426162719727e-01 -5.730807036161422729e-02 2.529816003516316414e-03 9.269345551729202271e-02 1.135958451777696609e-02 5.783525109291076660e-01 4.526880383491516113e-02 -2.310621887445449829e-01 -3.736560046672821045e-02 -3.726665377616882324e-01 -3.365234285593032837e-02 -1.310521066188812256e-01 -2.728817760944366455e-01 1.911192946135997772e-02 8.044222742319107056e-02 -2.392863109707832336e-02 -6.127421557903289795e-02 -6.367342919111251831e-02
2.878054082393646240e-01 -1.395708769559860229e-01 -1.180063262581825256e-01 5.130805820226669312e-02 -8.421266078948974609e-02 2.429382950067520142e-01 -2.001226842403411865e-01 -3.330234289169311523e-01 -1.624563485383987427e-01 -3.494861423969268799e-01 1.553086489439010620e-01 3.409981355071067810e-02 1.095344349741935730e-01 -7.840534299612045288e-02 1.021890416741371155e-01 -1.744596660137176514e-01 5.856611579656600952e-02 1.411640048027038574e-01 -3.630871772766113281e-01 2.936443388462066650e-01 -1.111923381686210632e-01 -3.277687728404998779e-02 -2.851932942867279053e-01 -1.508900076150894165e-01 -1.640814393758773804e-01 9.261627495288848877e-02 -9.478915482759475708e-02 3.491293638944625854e-02 -9.831745922565460205e-02 -1.150696501135826111e-01 6.561596877872943878e-03 -6.010835990309715271e-02
1.951197683811187744e-01 -5.121926218271255493e-02 -3.086862564086914062e-01 -2.096775025129318237e-01 4.399457946419715881e-03 3.330037370324134827e-02 -5.009890533983707428e-03 -2.394701167941093445e-02 2.469252198934555054e-01 -3.607026040554046631e-01 1.163280829787254333e-01 4.564699158072471619e-02 1.366582810878753662e-01 -7.937736809253692627e-02 -1.175667718052864075e-01 -2.255456000566482544e-01 -1.491602882742881775e-02 -8.921130746603012085e-02 7.050518691539764404e-02 5.121228098869323730e-01 1.491264700889587402e-01 -9.148610383272171021e-02 -5.065448582172393799e-02 -3.224113881587982178e-01 -1.035623401403427124e-01 -1.400573998689651489e-01 -1.614817976951599121e-01 -1.290711294859647751e-02 1.236481890082359314e-01 3.252865513786673546e-03 -4.733559861779212952e-02 -1.878645122051239014e-01
1.008203253149986267e-01 -3.785376995801925659e-02 -3.862294554710388184e-01 -2.701136767864227295e-01 -6.279857456684112549e-02 3.346452489495277405e-02 2.667927183210849762e-02 -1.442842334508895874e-01 3.299447596073150635e-01 -3.283607363700866699e-01 6.899113208055496216e-02 1.394155174493789673e-01 9.925122559070587158e-02 -7.084490358829498291e-02 -1.031736135482788086e-01 -1.551935374736785889e-01 -1.235299557447433472e-01 3.023522906005382538e-02 8.689121901988983154e-02 4.245355725288391113e-01 1.119664311408996582e-01 1.930297166109085083e-01 4.012889787554740906e-02 -3.000448346138000488e-01 -2.939738705754280090e-02 7.620751857757568359e-03 -1.278260946273803711e-01 1.458993405103683472e-01 5.256523564457893372e-02 1.200808808207511902e-01 -1.846084892749786377e-01 -1.182977557182312012e-01
-5.353753268718719482e-02 -3.599695265293121338e-01 -2.544774711132049561e-01 -1.902514249086380005e-01 -1.130798608064651489e-01 -1.072746589779853821e-01 -1.009893491864204407e-01 2.018304616212844849e-01 3.251812458038330078e-01 -1.935029923915863037e-01 3.396940529346466064e-01 1.467183046042919159e-02 9.647402167320251465e-02 -1.490219384431838989e-01 -1.579398214817047119e-01 -1.395101547241210938e-01 1.261738240718841553e-01 -9.639369696378707886e-02 9.336072206497192383e-02 1.196067109704017639e-01 -1.171550527215003967e-01 5.385456234216690063e-02 -2.018614709377288818e-01 -1.967182904481887817e-01 7.066076248884201050e-02 1.378293186426162720e-01 -4.062510281801223755e-02 1.618992909789085388e-02 1.594107449054718018e-01 2.533105015754699707e-01 -5.397021397948265076e-02 3.065245449542999268e-01
-1.141581498086452484e-02 -2.051485925912857056e-01 -1.540382057428359985e-01 -1.187869533896446228e-01 -2.675119638442993164e-01 -8.740507811307907104e-02 -1.334233582019805908e-01 1.008746027946472168e-01 2.370725572109222412e-02 -8.464519679546356201e-02 3.533921241760253906e-01 -8.205518871545791626e-02 -4.029127210378646851e-02 1.291932761669158936e-01 -3.172940611839294434e-01 -2.762700617313385010e-01 7.826633006334304810e-02 -2.920354604721069336e-01 1.232484728097915649e-01 1.147231608629226685e-01 -4.037752375006675720e-02 8.540220558643341064e-02 -2.840084731578826904e-01 -2.456460446119308472e-01 9.175749868154525757e-02 8.122938871383666992e-02 -2.063566893339157104e-01 -2.855915725231170654e-01 2.472259998321533203e-01 -6.539392471313476562e-02 -6.163726001977920532e-02 -7.542367093265056610e-03
1.233756318688392639e-01 -1.295020133256912231e-01 -3.352009356021881104e-01 -4.457087814807891846e-01 2.623140066862106323e-02 -1.229133550077676773e-02 5.223375558853149414e-02 5.077512189745903015e-02 2.297097891569137573e-01 -2.803461849689483643e-01 6.023455411195755005e-02 1.583518683910369873e-01 6.470533460378646851e-02 -7.359565049409866333e-02 -1.747046709060668945e-01 -7.544383406639099121e-03 -8.697617053985595703e-02 1.999228075146675110e-02 6.559684127569198608e-02 4.224811494350433350e-01 2.420839518308639526e-01 -6.305387616157531738e-02 1.352622639387845993e-02 -2.798117399215698242e-01 -7.856278866529464722e-02 2.277363464236259460e-02 -3.678943589329719543e-02 2.127695828676223755e-01 8.482387661933898926e-02 -1.765478402376174927e-02 -1.438564807176589966e-01 -1.930487006902694702e-01
1.085519567131996155e-01 -2.947895824909210205e-01 1.004356443881988525e-01 -3.289534449577331543e-01 2.343815378844738007e-02 1.734050065279006958e-01 -1.955754458904266357e-01 -4.706765711307525635e-02 1.214218810200691223e-01 -2.021579444408416748e-02 4.766863286495208740e-01 5.100494623184204102e-02 -7.052278518676757812e-02 8.241423219442367554e-02 -2.800286933779716492e-02 -1.543766856193542480e-01 7.117842137813568115e-02 -2.505445294082164764e-02 1.359020080417394638e-02 2.421651631593704224e-01 -3.024345263838768005e-02 8.520261198282241821e-02 1.451129466295242310e-01 -1.567045301198959351e-01 -3.502744808793067932e-02 2.884357869625091553e-01 -2.644811570644378662e-01 8.857055753469467163e-02 4.739480465650558472e-02 -1.245441138744354248e-01 -3.539476692676544189e-01 -8.369339257478713989e-02
1.823679208755493164e-01 1.201174333691596985e-01 -1.676074713468551636e-01 1.055402681231498718e-01 -3.188990056514739990e-01 -1.882977783679962158e-02 -2.181238085031509399e-01 -7.962176948785781860e-02 -2.177750691771507263e-02 -2.141405194997787476e-01 -4.952056333422660828e-02 1.268446147441864014e-01 6.165037676692008972e-02 -2.959385812282562256e-01 -2.456328133121132851e-03 -2.246356159448623657e-01 5.757369473576545715e-02 -1.615000367164611816e-01 -9.538211673498153687e-02 3.193443715572357178e-01 1.421363204717636108e-01 -3.053675293922424316e-01 1.253560371696949005e-02 -1.513269394636154175e-01 4.155170917510986328e-02 -1.658428162336349487e-01 -3.171575665473937988e-01 2.959581911563873291e-01 1.300435662269592285e-01 -9.400655329227447510e-02 -1.726619005203247070e-01 2.093428187072277069e-02
8.218330889940261841e-02 -1.121749505400657654e-01 -9.268175810575485229e-02 -1.673151254653930664e-01 -3.219409286975860596e-01 -1.533726304769515991e-01 9.182862937450408936e-02 -1.292263716459274292e-01 4.054230079054832458e-02 1.198556944727897644e-01 7.947076857089996338e-02 1.303133964538574219e-01 2.271680235862731934e-01 -1.241626963019371033e-01 -4.223734885454177856e-02 -3.332166671752929688e-01 6.103348731994628906e-02 -1.051565166562795639e-02 -1.920369826257228851e-02 2.390664666891098022e-01 -6.101934611797332764e-02 -2.409238666296005249e-01 -2.392556071281433105e-01 -1.648810505867004395e-01 -2.616189122200012207e-01 1.621961593627929688e-01 -4.644122719764709473e-01 -8.422031253576278687e-02 -8.137742429971694946e-02 -4.479715228080749512e-02 -1.922362148761749268e-01 4.438956081867218018e-02
1.131571978330612183e-01 -1.344961822032928467e-01 -1.145662590861320496e-01 -2.132579237222671509e-01 -2.307064384222030640e-01 5.032883957028388977e-02 -9.014309942722320557e-02 -2.650306820869445801e-01 -1.615400612354278564e-01 6.929858773946762085e-02 2.134122699499130249e-01 8.171606808900833130e-02 3.633223846554756165e-02 -1.652756482362747192e-01 2.196113392710685730e-02 -2.927913665771484375e-01 -1.434171921573579311e-03 -2.609429061412811279e-01 -8.104600757360458374e-02 3.458564877510070801e-01 -3.090658970177173615e-02 -1.952921897172927856e-01 -9.620326757431030273e-02 2.238643020391464233e-01 -1.325063556432723999e-01 1.198197826743125916e-01 -1.379489600658416748e-01 3.737480640411376953e-01 2.162115275859832764e-02 7.971167564392089844e-02 -1.252733021974563599e-01 -2.692980170249938965e-01
2.678457796573638916e-01 3.775317454710602760e-03 -3.735073506832122803e-01 -4.375983029603958130e-02 -4.748480767011642456e-02 1.399193704128265381e-01 3.783066757023334503e-03 -7.505030930042266846e-02 1.509446501731872559e-01 -2.684609889984130859e-01 -1.016212860122323036e-03 1.103147342801094055e-01 -2.672594971954822540e-02 -1.278090775012969971e-01 -1.252508759498596191e-01 -1.699199527502059937e-01 -9.750181436538696289e-02 -4.005015268921852112e-02 9.804195165634155273e-02 4.015658199787139893e-01 9.436371922492980957e-02 1.815530820749700069e-03 -2.849206924438476562e-01 -1.510806083679199219e-01 -9.515508264303207397e-02 3.431553840637207031e-01 7.083544880151748657e-02 1.634573750197887421e-02 3.588975667953491211e-01 -3.960946947336196899e-02 -4.307053238153457642e-02 -1.774522513151168823e-01
2.054059058427810669e-01 -2.298289686441421509e-01 2.358926646411418915e-02 2.363124191761016846e-01 1.042704749852418900e-02 1.199672222137451172e-01 -3.954681158065795898e-01 1.040921360254287720e-01 -1.394066810607910156e-01 -2.675947844982147217e-01 1.308167278766632080e-01 6.015583872795104980e-02 1.284691840410232544e-01 -2.114145755767822266e-01 1.963852196931838989e-01 -3.139769136905670166e-01 -2.260010391473770142e-01 9.203940629959106445e-03 -4.649893566966056824e-02 1.347422897815704346e-01 3.690189495682716370e-02 -2.394215315580368042e-01 -2.905443012714385986e-01 -6.603195518255233765e-02 -8.132635802030563354e-02 8.946733921766281128e-02 -2.511236071586608887e-01 -7.427145540714263916e-02 -1.388116329908370972e-01 2.365893597016111016e-04 -1.867033243179321289e-01 -2.167827263474464417e-02
-8.222801238298416138e-02 -1.377741098403930664e-01 -2.571354210376739502e-01 3.824105486273765564e-02 -1.523750871419906616e-01 -3.776104003190994263e-02 -3.440656661987304688e-01 2.017209976911544800e-01 1.147200763225555420e-01 -8.949455618858337402e-02 2.662968635559082031e-01 5.988241732120513916e-02 1.372244656085968018e-01 -4.154600799083709717e-01 -9.954776614904403687e-02 -5.526337027549743652e-02 -8.264922536909580231e-03 1.011131182312965393e-01 -3.010343909263610840e-01 2.571730315685272217e-01 -2.220786511898040771e-01 4.395522922277450562e-02 -1.775038689374923706e-01 -2.708591818809509277e-01 -1.241627335548400879e-01 1.490836590528488159e-01 -4.072732850909233093e-02 -1.110271960496902466e-01 1.631267219781875610e-01 -9.766287356615066528e-02 -8.275317400693893433e-02 7.133282721042633057e-02
9.182524681091308594e-02 -2.149631232023239136e-01 -8.628626912832260132e-02 -2.977801263332366943e-01 -4.579266160726547241e-02 4.168406873941421509e-02 1.000837758183479309e-01 -4.288575053215026855e-02 3.755676746368408203e-02 4.707605391740798950e-02 3.757601678371429443e-01 7.775837928056716919e-02 1.750855743885040283e-01 1.560310088098049164e-02 -3.267635405063629150e-02 -2.370797395706176758e-01 1.406763941049575806e-01 -9.181881695985794067e-02 -2.944931685924530029e-01 2.220603227615356445e-01 -4.768460988998413086e-02 -7.577826082706451416e-02 -2.500099688768386841e-02 -2.097188085317611694e-01 -8.994779735803604126e-02 1.936790049076080322e-01 -5.156441330909729004e-01 -1.055255606770515442e-01 -9.104897826910018921e-02 -7.770495116710662842e-02 -1.977884173393249512e-01 -3.940589353442192078e-02
-8.701612055301666260e-02 -1.633187681436538696e-01 -1.512097120285034180e-01 -1.774968504905700684e-01 -1.276994645595550537e-01 -1.260921508073806763e-01 -1.449374705553054810e-01 3.293568789958953857e-01 -4.777669906616210938e-02 -2.056480795145034790e-01 -1.034183502197265625e-01 9.678103029727935791e-02 -1.489672623574733734e-02 -4.992845281958580017e-02 1.170851960778236389e-01 -1.863439977169036865e-01 -3.718176111578941345e-02 -3.042120719328522682e-03 -3.352937996387481689e-01 1.431058496236801147e-01 -4.125149920582771301e-02 1.328072100877761841e-01 -8.612637966871261597e-02 -9.591060876846313477e-02 4.539996758103370667e-02 -1.380665749311447144e-01 -3.567972779273986816e-01 2.890209257602691650e-01 3.625376224517822266e-01 1.812515407800674438e-01 -2.589991092681884766e-01 -1.835552975535392761e-02
2.366432398557662964e-01 -7.655744906514883041e-03 -2.241506278514862061e-01 -1.403013989329338074e-02 -2.500796318054199219e-01 -5.674586072564125061e-02 5.392999202013015747e-02 2.511987388134002686e-01 5.301134660840034485e-02 -2.244142116978764534e-03 1.438744217157363892e-01 6.004374846816062927e-02 4.481385648250579834e-02 -1.840910613536834717e-01 1.537526100873947144e-01 7.814309000968933105e-02 8.037222176790237427e-02 6.313917785882949829e-02 -2.143874019384384155e-01 3.366357982158660889e-01 1.300919204950332642e-01 -2.215889096260070801e-02 -3.527449071407318115e-01 -7.342303544282913208e-02 -1.721948236227035522e-01 2.178240269422531128e-01 -2.922085821628570557e-01 -7.772368937730789185e-02 -1.202004477381706238e-01 -6.120043620467185974e-02 -3.194259703159332275e-01 2.514939606189727783e-01
-1.008215025067329407e-01 2.792361006140708923e-02 -2.679671049118041992e-01 -1.168202236294746399e-01 2.865835092961788177e-02 2.546074986457824707e-01 -9.270023554563522339e-02 -1.739512234926223755e-01 1.141465231776237488e-01 -3.508540689945220947e-01 3.428596258163452148e-01 2.648750543594360352e-01 1.568758301436901093e-02 -6.927354633808135986e-02 -2.433582395315170288e-01 -2.821472585201263428e-01 -2.247986756265163422e-02 1.967268995940685272e-03 -2.447845041751861572e-01 2.604484856128692627e-01 2.031049225479364395e-04 -1.362076550722122192e-01 -7.998912781476974487e-02 9.173656255006790161e-02 3.694450110197067261e-02 1.103434264659881592e-01 -2.057890780270099640e-02 1.477584987878799438e-01 1.541800498962402344e-01 -3.024182319641113281e-01 1.172190252691507339e-02 -1.363737285137176514e-01
1.531243324279785156e-01 -1.508897263556718826e-02 -2.926012277603149414e-01 -2.328049950301647186e-02 -1.164066940546035767e-01 -9.596808999776840210e-02 -2.152672410011291504e-01 -2.533370256423950195e-01 -2.058012783527374268e-01 -1.545833200216293335e-01 2.125829458236694336e-01 -4.683225229382514954e-02 2.181381881237030029e-01 -3.233778178691864014e-01 3.234980404376983643e-01 -3.425342738628387451e-01 5.135841201990842819e-04 7.290328294038772583e-02 -2.040939182043075562e-01 1.774090677499771118e-01 -1.429079920053482056e-01 2.092526406049728394e-01 -1.261055003851652145e-02 -7.529735565185546875e-02 -2.371300309896469116e-01 2.439175732433795929e-02 -2.752164006233215332e-02 -2.383310534060001373e-02 8.618113398551940918e-02 -1.296734437346458435e-02 -2.122518271207809448e-01 -9.917622804641723633e-02
1.261212527751922607e-01 3.135897452011704445e-03 -2.145335674285888672e-01 -7.937134057283401489e-02 -2.005757242441177368e-01 -2.651425302028656006e-01 -4.371017217636108398e-02 7.308969646692276001e-02 2.468415498733520508e-01 -3.041773438453674316e-01 1.913292407989501953e-01 1.002832278609275818e-01 1.134563535451889038e-01 -4.247056692838668823e-02 1.280613336712121964e-02 -1.867188215255737305e-01 1.282797008752822876e-01 4.204596579074859619e-02 -6.054330617189407349e-02 5.450952649116516113e-01 8.179228752851486206e-02 4.652158170938491821e-02 -1.858273334801197052e-02 -2.901652157306671143e-01 -9.592330083250999451e-03 -2.472664415836334229e-01 -6.882641464471817017e-02 1.898486465215682983e-01 1.416591405868530273e-01 -1.292033493518829346e-01 -1.089689582586288452e-01 -3.305310383439064026e-02
3.367527574300765991e-02 -2.692409455776214600e-01 1.027358472347259521e-01 -2.862358093261718750e-01 -1.474570333957672119e-01 1.404203921556472778e-01 -3.672576248645782471e-01 3.633777797222137451e-02 1.389941424131393433e-01 -3.284364342689514160e-01 3.152806162834167480e-01 1.641094982624053955e-01 -8.152099698781967163e-02 -6.745376437902450562e-02 1.845017522573471069e-01 -1.211683154106140137e-01 7.274220883846282959e-02 -1.531395614147186279e-01 -7.168466597795486450e-02 1.270481050014495850e-01 6.385595351457595825e-02 -4.092799872159957886e-02 1.745713800191879272e-01 -1.878995150327682495e-01 -5.656065791845321655e-02 1.821861416101455688e-01 -1.060928255319595337e-01 6.845395267009735107e-02 -1.290411800146102905e-01 -1.616021990776062012e-01 -3.406403660774230957e-01 -1.004749536514282227e-01
-1.503176093101501465e-01 -2.139391750097274780e-02 -3.997483104467391968e-02 -9.104858338832855225e-02 -1.995632797479629517e-01 -4.920623451471328735e-02 -3.940556645393371582e-01 -8.525195717811584473e-02 -1.570795327425003052e-01 -2.482857853174209595e-01 2.194773405790328979e-01 -5.564492195844650269e-02 -1.150943711400032043e-01 -2.002255320549011230e-01 4.146395251154899597e-02 -1.215149387717247009e-01 -1.352393999695777893e-02 -5.704464018344879150e-02 1.304542571306228638e-01 4.419691264629364014e-01 -2.722549736499786377e-01 -1.011792495846748352e-01 -9.808719158172607422e-02 -2.766089141368865967e-01 -1.621960848569869995e-01 2.975480072200298309e-02 -1.552120596170425415e-01 -1.194426566362380981e-01 2.023026198148727417e-01 -1.246290057897567749e-01 4.104848019778728485e-03 2.157415300607681274e-01
1.756595224142074585e-01 1.352137029170989990e-01 -1.765321940183639526e-01 1.494343951344490051e-02 -2.009361833333969116e-01 8.491541258990764618e-03 -6.606750935316085815e-02 -5.789112672209739685e-02 1.420108079910278320e-01 -3.267836570739746094e-01 1.071930751204490662e-01 1.372661143541336060e-01 1.025768592953681946e-01 2.179802209138870239e-01 6.907813996076583862e-02 -1.111370176076889038e-01 -4.022269695997238159e-02 -6.076960265636444092e-02 6.008943915367126465e-02 5.617141127586364746e-01 1.234804317355155945e-01 -1.398544311523437500e-01 -1.788885891437530518e-01 -4.055267870426177979e-01 -2.002404816448688507e-02 -7.094674557447433472e-02 -7.137317210435867310e-02 8.406139910221099854e-02 1.137106567621231079e-01 -9.076871722936630249e-02 -2.064496427774429321e-01 -4.211193323135375977e-02
1.238908022642135620e-01 -3.038771152496337891e-01 -3.157773017883300781e-01 -2.538512088358402252e-02 -1.470207273960113525e-01 2.744781598448753357e-02 7.532609160989522934e-03 3.204130008816719055e-02 -2.740809321403503418e-01 1.348313391208648682e-01 4.114909172058105469e-01 1.617172062397003174e-01 4.502239078283309937e-02 -7.894521206617355347e-02 -2.672446370124816895e-01 -2.198407948017120361e-01 2.481721788644790649e-01 2.580026350915431976e-02 -1.480403542518615723e-01 9.423502534627914429e-02 -1.577677279710769653e-01 1.654499322175979614e-01 -2.901558019220829010e-02 -7.456118613481521606e-02 1.589323133230209351e-01 7.012032717466354370e-02 -1.159994676709175110e-01 -6.344557553529739380e-02 2.709556221961975098e-01 -2.200917527079582214e-02 -2.773774862289428711e-01 -3.870405629277229309e-02
7.986599951982498169e-02 -1.891741715371608734e-02 -1.414742767810821533e-01 -1.788002103567123413e-01 -6.144044548273086548e-02 -1.856880262494087219e-02 -1.917883157730102539e-01 -1.668653339147567749e-01 -5.282992497086524963e-02 -2.403152287006378174e-01 2.494781911373138428e-01 -1.284391880035400391e-01 2.176852822303771973e-01 -2.064952552318572998e-01 4.233291745185852051e-02 1.145147606730461121e-01 -2.545936703681945801e-01 -2.429042607545852661e-01 -5.337504670023918152e-02 3.914831280708312988e-01 -1.532005220651626587e-01 7.378319650888442993e-02 -3.086156249046325684e-01 2.486089617013931274e-02 -6.890925765037536621e-02 -1.062408164143562317e-01 -1.540728956460952759e-01 1.303877308964729309e-02 1.196644902229309082e-01 9.471350908279418945e-02 -2.627582848072052002e-01 -3.022263050079345703e-01
9.074742347002029419e-02 -2.331128716468811035e-01 -8.314975351095199585e-02 -1.874599754810333252e-01 -3.451430499553680420e-01 3.851780295372009277e-02 -2.871151566505432129e-01 -2.542673647403717041e-01 -1.305921673774719238e-01 -1.143998727202415466e-01 1.341588050127029419e-01 1.744500994682312012e-01 4.763121902942657471e-02 7.943790405988693237e-02 -1.762826112098991871e-03 -4.001492559909820557e-01 -6.648342311382293701e-02 -2.612832784652709961e-01 -2.057158499956130981e-01 1.883704215288162231e-01 2.158417180180549622e-02 -1.401258260011672974e-01 -3.090242482721805573e-02 1.613394170999526978e-01 -1.115180328488349915e-01 2.384964972734451294e-01 -1.509490311145782471e-01 1.602137982845306396e-01 -1.541282832622528076e-01 7.675648480653762817e-02 1.143114641308784485e-01 -1.494529843330383301e-01
8.880323916673660278e-02 -3.192300498485565186e-01 -8.565127104520797729e-02 -2.268579751253128052e-01 -1.234144903719425201e-02 -2.220045179128646851e-01 -6.406141817569732666e-02 1.472564600408077240e-02 -2.005359679460525513e-01 -9.004529565572738647e-02 3.796029388904571533e-01 2.130602672696113586e-02 3.608925342559814453e-01 -1.446225494146347046e-01 -6.003169342875480652e-02 -2.009874582290649414e-01 -1.871933937072753906e-01 -1.423258632421493530e-01 -2.527702450752258301e-01 8.645256608724594116e-02 5.429371446371078491e-02 -1.148100122809410095e-01 3.680346533656120300e-02 -2.363199591636657715e-01 -1.440063714981079102e-01 1.949323117733001709e-01 -2.648851573467254639e-01 1.702145487070083618e-02 -5.467239022254943848e-02 -1.677754968404769897e-01 -1.439047753810882568e-01 9.262908995151519775e-02
1.753033399581909180e-01 -1.143660545349121094e-01 -1.866811364889144897e-01 -2.254637330770492554e-01 -2.780358493328094482e-01 -9.369389712810516357e-02 -3.209161758422851562e-02 -6.262181699275970459e-02 -7.011847943067550659e-02 9.799701720476150513e-02 2.173803597688674927e-01 6.117923557758331299e-02 9.273417294025421143e-03 -8.463069796562194824e-02 -1.652840524911880493e-02 -1.458742022514343262e-01 -1.362305730581283569e-01 -1.097790375351905823e-01 7.845830172300338745e-02 3.760125041007995605e-01 1.540603041648864746e-01 -2.351551502943038940e-01 -7.573757320642471313e-02 -3.533256947994232178e-01 8.628238574601709843e-04 1.158977374434471130e-01 -4.003565013408660889e-01 -1.203296184539794922e-01 6.484941393136978149e-02 -1.549723297357559204e-01 -7.403638958930969238e-02 2.747614085674285889e-01
-1.793712377548217773e-02 -3.513375818729400635e-01 -7.851216197013854980e-02 -3.099911212921142578e-01 -8.131802082061767578e-03 2.088040113449096680e-01 -6.109367124736309052e-03 8.465299382805824280e-03 -1.845960170030593872e-01 5.250868946313858032e-02 4.570260643959045410e-01 -1.324696652591228485e-02 1.231608390808105469e-01 -5.046126991510391235e-02 1.934541314840316772e-01 -2.034340947866439819e-01 -3.719601035118103027e-02 -1.112085953354835510e-01 -1.176525577902793884e-01 5.741605907678604126e-02 2.563822641968727112e-02 2.519371546804904938e-02 -3.154822438955307007e-02 -3.431179225444793701e-01 -7.761470973491668701e-02 1.753520220518112183e-01 -3.364406526088714600e-01 -9.392084553837776184e-03 7.247302681207656860e-02 -4.546002484858036041e-03 -2.805497050285339355e-01 -5.348260700702667236e-02
1.515295803546905518e-01 -2.594841420650482178e-01 1.025211215019226074e-01 -3.182789683341979980e-01 -1.464839726686477661e-01 2.612692117691040039e-01 -2.234284430742263794e-01 -1.095264106988906860e-01 1.590461879968643188e-01 -1.650419533252716064e-01 2.488860636949539185e-01 1.225953772664070129e-01 -1.351698040962219238e-01 -5.266034509986639023e-03 1.385203301906585693e-01 -1.284372806549072266e-01 1.687930822372436523e-01 -3.327036201953887939e-01 -9.330836683511734009e-02 4.694211110472679138e-02 4.892135784029960632e-02 7.711560279130935669e-02 -7.707566767930984497e-02 -2.335392981767654419e-01 -8.065778017044067383e-02 1.048738285899162292e-01 -1.795420050621032715e-01 1.905798465013504028e-01 1.212629117071628571e-02 -5.286172498017549515e-03 -2.858160138130187988e-01 2.755502462387084961e-01
2.545214071869850159e-02 1.101580448448657990e-02 -3.434031084179878235e-02 -9.093552082777023315e-02 -3.952986001968383789e-01 -1.429181396961212158e-01 -2.978137135505676270e-01 1.988171935081481934e-01 -1.973466277122497559e-01 -3.012336790561676025e-01 1.819783300161361694e-01 7.588220387697219849e-02 -3.379561379551887512e-02 4.669077321887016296e-02 9.257831424474716187e-02 -1.269476413726806641e-01 5.602658260613679886e-03 -5.640770122408866882e-02 -2.257619500160217285e-01 2.101505696773529053e-01 2.666645348072052002e-01 8.675169944763183594e-02 -2.116819918155670166e-01 1.297209709882736206e-01 1.689932495355606079e-01 9.497318416833877563e-03 -1.914916634559631348e-01 2.339561730623245239e-01 2.524921596050262451e-01 -2.296087443828582764e-01 -4.052016511559486389e-02 -1.073262616991996765e-01
7.400557398796081543e-03 1.238379627466201782e-01 -2.446805983781814575e-01 1.027810852974653244e-03 -1.831585317850112915e-01 1.644516363739967346e-02 -1.165943667292594910e-01 -5.924350023269653320e-02 3.463800847530364990e-01 -3.079427778720855713e-01 6.334733217954635620e-02 2.022027820348739624e-01 3.541763126850128174e-02 9.753969311714172363e-02 -4.253875091671943665e-02 -1.965917050838470459e-01 6.103824824094772339e-02 -6.730275601148605347e-02 -1.759142428636550903e-02 5.087810158729553223e-01 -4.505065456032752991e-02 2.972448803484439850e-02 -6.139585748314857483e-02 -3.219517767429351807e-01 -1.419585347175598145e-01 -1.740838438272476196e-01 -6.656569987535476685e-02 1.184090003371238708e-01 2.564975321292877197e-01 -5.292153800837695599e-04 -2.056664079427719116e-01 -9.015450626611709595e-02
1.219750121235847473e-01 -1.706795841455459595e-01 9.263847768306732178e-02 -2.735732793807983398e-01 -2.609292045235633850e-02 -5.645439028739929199e-03 -2.525468170642852783e-01 -8.836772292852401733e-02 1.150968670845031738e-01 -1.765479147434234619e-01 3.305200338363647461e-01 8.011693507432937622e-02 -6.569753587245941162e-02 5.734800174832344055e-02 3.974674642086029053e-02 -3.350853919982910156e-02 4.385934770107269287e-02 -1.884880959987640381e-01 -1.459748893976211548e-01 1.878002434968948364e-01 -5.869344249367713928e-02 3.182157129049301147e-02 6.796997040510177612e-02 -2.728630304336547852e-01 -2.746687233448028564e-01 3.224439322948455811e-01 -2.311894744634628296e-01 6.303507089614868164e-02 9.847125411033630371e-02 -8.553642034530639648e-02 -4.302304983139038086e-01 -1.156352981925010681e-01
9.586948901414871216e-02 1.205979883670806885e-01 -8.066295087337493896e-02 1.690971665084362030e-02 -1.102909371256828308e-01 -3.481781855225563049e-02 -3.326415717601776123e-01 2.028286755084991455e-01 8.856368809938430786e-02 6.409054994583129883e-02 1.008639037609100342e-01 1.533898711204528809e-01 -2.722742259502410889e-01 -3.261694014072418213e-01 1.986024677753448486e-01 -1.872882843017578125e-01 5.669223889708518982e-02 -1.493184827268123627e-02 -3.366278111934661865e-01 2.362626045942306519e-01 7.101241499185562134e-02 -1.668409705162048340e-01 -2.635307013988494873e-01 -5.844146758317947388e-02 -8.888412266969680786e-02 1.870402097702026367e-01 -2.911495268344879150e-01 -2.748526446521282196e-02 1.590215414762496948e-01 -1.686799675226211548e-01 -2.074658423662185669e-01 -1.026240736246109009e-02
-1.175074577331542969e-01 -7.262929528951644897e-02 -2.895100712776184082e-01 6.879445910453796387e-02 -1.466034203767776489e-01 2.007361203432083130e-01 -2.998927831649780273e-01 -2.623451054096221924e-01 1.402419153600931168e-02 -4.278175532817840576e-02 3.995415568351745605e-01 -5.022287741303443909e-02 7.370200008153915405e-02 -6.393674015998840332e-02 -7.712606340646743774e-02 -1.553460508584976196e-01 -8.690177462995052338e-03 -1.319321058690547943e-02 -2.394578158855438232e-01 3.651378750801086426e-01 -2.315599620342254639e-01 8.597224950790405273e-02 -1.241186037659645081e-01 1.843019574880599976e-01 -1.362330913543701172e-01 1.524320989847183228e-01 -2.267566770315170288e-01 1.107757687568664551e-01 -3.153492882847785950e-02 -4.741371423006057739e-02 -9.601994603872299194e-02 -2.208852320909500122e-01
1.996045559644699097e-02 -1.813545376062393188e-01 -4.193192422389984131e-01 -2.936715185642242432e-01 -1.910806894302368164e-01 4.688449949026107788e-02 -1.929098218679428101e-01 1.799269318580627441e-01 1.760565191507339478e-01 -2.048049420118331909e-01 2.663656473159790039e-01 1.000884249806404114e-01 -1.790190935134887695e-01 -1.958492994308471680e-01 2.194820195436477661e-01 -1.482474952936172485e-01 9.668663144111633301e-03 6.034357100725173950e-02 -1.091758236289024353e-01 2.820683717727661133e-01 -2.521943673491477966e-02 -2.080131322145462036e-02 -6.812178529798984528e-03 -9.529237449169158936e-02 -5.173372477293014526e-02 7.998263090848922729e-02 -1.442739069461822510e-01 3.526124358177185059e-02 2.381691932678222656e-01 -4.074310138821601868e-02 1.787674129009246826e-01 2.738471031188964844e-01
3.308728709816932678e-02 -3.478972315788269043e-01 -4.036792218685150146e-01 -3.271707296371459961e-01 -1.239941492676734924e-01 -4.139909986406564713e-03 -6.573294848203659058e-02 1.029183864593505859e-01 2.880432009696960449e-01 -2.178859263658523560e-01 3.984451591968536377e-01 7.726122438907623291e-02 -1.245959103107452393e-01 -2.696726620197296143e-01 -4.062514007091522217e-02 -1.706707626581192017e-01 7.060573995113372803e-02 -1.214413866400718689e-01 3.215361014008522034e-02 2.183049730956554413e-02 -6.664613634347915649e-02 -7.962992787361145020e-02 -8.466715365648269653e-02 -7.127349078655242920e-02 4.680521041154861450e-02 -2.361049316823482513e-02 -2.351895123720169067e-01 1.037104637362062931e-03 8.002468198537826538e-02 1.160558387637138367e-01 8.541308343410491943e-02 1.840293556451797485e-01
-2.134816721081733704e-02 -6.274661421775817871e-02 -2.851876318454742432e-01 -1.866540312767028809e-01 -2.619780004024505615e-01 -1.387108117341995239e-01 -1.619524359703063965e-01 9.552447497844696045e-02 1.915633976459503174e-01 -1.296715885400772095e-01 2.680956721305847168e-01 4.339132308959960938e-01 -8.625666797161102295e-02 -1.713260710239410400e-01 -5.399545282125473022e-02 7.866293191909790039e-02 -6.857683509588241577e-02 2.474884130060672760e-02 -3.248586952686309814e-01 -1.460815966129302979e-02 -2.885908074676990509e-02 -1.466809511184692383e-01 -3.328347578644752502e-02 6.342229247093200684e-02 -3.143182396888732910e-01 -2.338367551565170288e-01 -4.728342220187187195e-02 1.148403733968734741e-01 1.016415208578109741e-01 -7.314914464950561523e-02 -2.690349519252777100e-01 -3.382321447134017944e-02
2.185079604387283325e-01 -1.839211881160736084e-01 -3.960612416267395020e-01 1.727223843336105347e-01 -1.696725636720657349e-01 2.084719985723495483e-01 -7.360460609197616577e-02 -1.432129293680191040e-01 -4.988104104995727539e-02 -9.097623080015182495e-02 2.180044353008270264e-01 3.560683503746986389e-02 4.184804856777191162e-02 -1.623823344707489014e-01 9.321870654821395874e-02 -1.198964118957519531e-01 -7.992299646139144897e-02 -7.311307638883590698e-02 -1.875479370355606079e-01 4.651283919811248779e-01 -2.965614112326875329e-05 1.124843209981918335e-01 -1.513928025960922241e-01 8.981070667505264282e-02 -9.229177981615066528e-02 1.014850139617919922e-01 -8.071939647197723389e-02 1.047073379158973694e-01 -2.311117053031921387e-01 -2.562099695205688477e-01 -2.323593348264694214e-01 -8.109609037637710571e-02
9.105668962001800537e-02 -2.575466930866241455e-01 -8.191575109958648682e-02 -3.042218685150146484e-01 -8.915626257658004761e-02 5.481587722897529602e-02 -1.280985027551651001e-01 -2.531971968710422516e-02 -8.452924340963363647e-02 1.047202795743942261e-01 4.259554445743560791e-01 2.509846985340118408e-01 1.144761219620704651e-01 -9.923815727233886719e-02 -1.221497505903244019e-01 -2.823237776756286621e-01 6.133279576897621155e-02 -2.452813982963562012e-01 -8.388517796993255615e-02 1.940176784992218018e-01 1.456892639398574829e-01 6.324848532676696777e-02 -5.327257513999938965e-02 -2.849844992160797119e-01 1.021690592169761658e-01 1.815525889396667480e-01 -1.416822969913482666e-01 -7.119520567357540131e-03 7.457443326711654663e-02 -1.248776987195014954e-01 -1.536496281623840332e-01 3.030141592025756836e-01
4.378732666373252869e-02 -3.342222869396209717e-01 -2.773024737834930420e-01 -3.790598809719085693e-01 3.142007812857627869e-02 -1.079623401165008545e-01 -1.996719837188720703e-01 2.478186786174774170e-01 2.102603018283843994e-01 -2.910692095756530762e-01 2.611149847507476807e-01 4.169498383998870850e-02 -1.391639858484268188e-01 -1.941137909889221191e-01 1.819475889205932617e-01 -1.808220893144607544e-01 1.266518831253051758e-01 2.037088423967361450e-01 -1.104772984981536865e-01 2.255352735519409180e-01 -9.971140325069427490e-02 2.600486390292644501e-02 -7.911545783281326294e-02 -1.063019689172506332e-02 9.847207367420196533e-02 9.019346535205841064e-02 -6.554573029279708862e-02 -4.804521426558494568e-02 1.648315191268920898e-01 1.107520759105682373e-01 7.996048778295516968e-02 1.493482291698455811e-01
7.491606473922729492e-02 -5.344799160957336426e-02 3.513341024518013000e-02 -6.478421390056610107e-02 -3.186886906623840332e-01 2.963011898100376129e-02 -1.568670421838760376e-01 -9.173304587602615356e-02 2.523721568286418915e-02 -4.850500822067260742e-02 1.383812874555587769e-01 2.360290437936782837e-01 2.340630143880844116e-01 1.308172941207885742e-01 -1.635673344135284424e-01 -3.036211729049682617e-01 -5.888845399022102356e-02 -6.847687065601348877e-02 1.028185337781906128e-01 4.589119255542755127e-01 1.289403140544891357e-01 -1.640821695327758789e-01 -1.061583459377288818e-01 -1.121226325631141663e-01 -1.007234156131744385e-01 -3.514244854450225830e-01 -1.520612239837646484e-01 9.170127660036087036e-02 1.997173428535461426e-01 -2.085324972867965698e-01 -1.840478032827377319e-01 -5.299608781933784485e-02
-1.204668357968330383e-01 -6.156937405467033386e-02 -1.421564072370529175e-01 -1.307532191276550293e-01 -6.039025634527206421e-02 -3.397989571094512939e-01 -9.895013272762298584e-02 -6.568730622529983521e-02 1.012709811329841614e-01 -1.763071119785308838e-01 3.629881739616394043e-01 -7.908198237419128418e-02 -3.400424495339393616e-02 -4.197864606976509094e-02 5.142701044678688049e-02 -2.051230072975158691e-01 1.940666437149047852e-01 -3.850752711296081543e-01 -1.388065665960311890e-01 1.279863119125366211e-01 1.782090961933135986e-01 -1.373175084590911865e-01 -2.366273552179336548e-01 2.001589983701705933e-01 -1.983361989259719849e-01 2.368887886404991150e-02 1.215762197971343994e-01 7.397017627954483032e-02 2.123813778162002563e-01 1.732793636620044708e-02 -3.190560638904571533e-01 -9.255246818065643311e-02
2.743087112903594971e-01 -2.734502255916595459e-01 -1.690470129251480103e-01 -2.120357155799865723e-01 -1.221775412559509277e-01 3.855658695101737976e-02 -2.321970909833908081e-01 -1.082261577248573303e-01 2.337875962257385254e-01 -3.423286080360412598e-01 -3.043056651949882507e-02 3.214959427714347839e-02 1.109027639031410217e-01 -1.387463212013244629e-01 -6.410868465900421143e-02 -8.620450645685195923e-02 -8.729787170886993408e-02 5.361827835440635681e-02 9.689608216285705566e-02 5.160487890243530273e-01 1.355945616960525513e-01 -5.903412238694727421e-04 -4.017830267548561096e-02 -8.445940911769866943e-02 -5.349527113139629364e-03 3.614179417490959167e-02 5.110768601298332214e-02 2.467920780181884766e-01 1.798731982707977295e-01 5.276953428983688354e-02 -7.567464560270309448e-02 -2.417875379323959351e-01
-6.541094183921813965e-02 -1.052345782518386841e-01 -1.050405725836753845e-01 -1.215509548783302307e-01 -9.995446354150772095e-02 1.480178236961364746e-01 -3.740718960762023926e-01 1.171997189521789551e-02 -3.099810890853404999e-02 -1.677040755748748779e-01 4.193809926509857178e-01 -2.176248133182525635e-01 -1.386034190654754639e-01 -2.399875074625015259e-01 1.381303220987319946e-01 -3.205435872077941895e-01 -6.854353100061416626e-02 -1.811429262161254883e-01 -3.303401470184326172e-01 1.772314757108688354e-01 -5.164492875337600708e-02 -1.910338699817657471e-01 -1.060939431190490723e-01 -1.217801347374916077e-01 5.108689144253730774e-02 6.435012072324752808e-02 -4.458765313029289246e-02 -2.219611257314682007e-01 -1.031109169125556946e-01 -7.095295935869216919e-02 -1.311124861240386963e-01 4.189940541982650757e-02
1.619388163089752197e-01 -1.126192789524793625e-02 -1.294934153556823730e-01 -1.375695168972015381e-01 6.091440469026565552e-02 2.132156305015087128e-02 -8.105292916297912598e-03 1.114313825964927673e-01 -4.234855622053146362e-02 -4.341880977153778076e-01 1.249539405107498169e-01 7.247759401798248291e-02 -6.582433730363845825e-02 7.946570217609405518e-02 -1.233644187450408936e-01 -2.669034302234649658e-01 -1.039178520441055298e-01 1.217425987124443054e-02 -9.064016491174697876e-02 5.821596384048461914e-01 1.954196542501449585e-01 1.689876080490648746e-03 -7.808341085910797119e-02 -2.243454754352569580e-01 6.121324375271797180e-02 3.054813854396343231e-02 1.533186342567205429e-02 -1.481487303972244263e-01 -2.954293973743915558e-02 1.073271110653877258e-01 -1.091281026601791382e-01 -3.304058015346527100e-01
8.256534487009048462e-02 6.511985510587692261e-02 -2.031461596488952637e-01 -1.092350557446479797e-01 -2.607039809226989746e-01 2.173547744750976562e-01 -1.190299242734909058e-01 -2.574317455291748047e-01 -1.069762650877237320e-02 -1.026850566267967224e-01 2.396360486745834351e-01 2.202093154191970825e-01 2.347596585750579834e-01 -5.986290797591209412e-02 -8.634365350008010864e-02 -4.119671881198883057e-01 -4.072951525449752808e-02 -8.545840531587600708e-02 -2.699622511863708496e-01 4.131741821765899658e-01 1.468542497605085373e-02 -2.339539825916290283e-01 1.237813010811805725e-02 1.558774560689926147e-01 -7.331199198961257935e-02 8.682285249233245850e-02 2.992992661893367767e-02 4.981380701065063477e-02 4.198570176959037781e-02 -7.775238156318664551e-02 1.246951799839735031e-02 -1.773109883069992065e-01
-4.077255353331565857e-02 -1.378923952579498291e-01 -9.907358884811401367e-02 -4.941169619560241699e-01 -1.898769438266754150e-01 5.549657624214887619e-03 -3.938444554805755615e-01 -8.056568331085145473e-04 -1.009992733597755432e-01 4.460515826940536499e-02 2.041470110416412354e-01 -3.310804720968008041e-03 -1.065709590911865234e-01 -8.776068687438964844e-02 -3.184015750885009766e-01 -2.569564878940582275e-01 3.640290200710296631e-01 -4.056918900460004807e-03 3.950584679841995239e-02 2.476880103349685669e-01 4.537375271320343018e-02 -1.538280546665191650e-01 -1.115592271089553833e-01 1.242696307599544525e-02 1.232469752430915833e-01 7.005257904529571533e-02 6.639456748962402344e-02 1.298851370811462402e-01 -6.442255526781082153e-02 -3.690417110919952393e-02 -5.135203525424003601e-02 1.025907099246978760e-01
2.128003388643264771e-01 -1.749620772898197174e-02 -9.078855067491531372e-02 -6.225017085671424866e-02 -1.927915960550308228e-01 6.755088269710540771e-02 -1.419260799884796143e-01 -4.447000473737716675e-02 -1.591268554329872131e-02 -5.081451684236526489e-02 3.020854294300079346e-01 2.637052834033966064e-01 4.018006920814514160e-01 -7.295851409435272217e-02 8.946080505847930908e-02 -2.471410781145095825e-01 6.110151484608650208e-02 8.393647149205207825e-03 -2.884609252214431763e-02 1.997604370117187500e-01 1.223527342081069946e-01 -2.139894962310791016e-01 -1.853546500205993652e-01 8.605823852121829987e-03 -5.886084958910942078e-02 -2.646384239196777344e-01 -1.804468482732772827e-01 2.824424803256988525e-01 2.499399930238723755e-01 -6.444575265049934387e-04 -1.796262413263320923e-01 -2.421950697898864746e-01
1.619099825620651245e-01 -1.693214178085327148e-01 7.095044478774070740e-03 -3.539702156558632851e-03 -2.980903685092926025e-01 -1.438785791397094727e-01 -1.152693554759025574e-01 1.211652159690856934e-01 -6.664071232080459595e-02 -2.191417217254638672e-01 -1.174031104892492294e-02 8.934809267520904541e-02 -1.805384904146194458e-01 -1.700170040130615234e-01 1.058093383908271790e-01 -1.765769720077514648e-01 9.397153556346893311e-02 1.927751153707504272e-01 -1.927900314331054688e-01 1.463271975517272949e-01 2.641600072383880615e-01 5.569957941770553589e-02 -2.211668044328689575e-01 -1.670030355453491211e-01 -2.193591743707656860e-01 6.477054208517074585e-02 -2.459395527839660645e-01 5.006728693842887878e-02 2.749210894107818604e-01 2.355163395404815674e-01 -3.615221679210662842e-01 1.084018200635910034e-01
6.951311230659484863e-02 -1.361139267683029175e-01 -2.632217109203338623e-01 -2.530001848936080933e-02 -8.885741233825683594e-02 1.333224028348922729e-01 -1.368429511785507202e-01 2.026152461767196655e-01 -4.945468530058860779e-02 -1.366502642631530762e-01 2.755581140518188477e-01 1.308603435754776001e-01 2.467280626296997070e-01 1.175009608268737793e-01 1.268377248197793961e-02 -5.312409624457359314e-02 -4.737938567996025085e-02 1.094728149473667145e-02 -2.664622068405151367e-01 2.598906457424163818e-01 2.503911554813385010e-01 -1.244531050324440002e-01 -3.110163211822509766e-01 -2.486322261393070221e-02 -4.956941306591033936e-02 6.065365299582481384e-02 -2.727505266666412354e-01 3.813283145427703857e-01 1.038275435566902161e-01 1.874173581600189209e-01 -9.924834594130516052e-03 -2.025791108608245850e-01
1.386598199605941772e-01 -2.541928291320800781e-01 -3.196236193180084229e-01 -4.374098032712936401e-03 -1.239984109997749329e-01 -3.125697076320648193e-01 -7.065112143754959106e-02 3.184506297111511230e-02 -5.108810588717460632e-02 -7.926458120346069336e-02 3.520745337009429932e-01 2.149378359317779541e-01 -3.831518888473510742e-01 1.140470504760742188e-01 -7.518973946571350098e-02 -3.400238156318664551e-01 -9.699432551860809326e-02 3.422808647155761719e-02 -2.349780648946762085e-01 2.691677212715148926e-02 -6.276082992553710938e-02 -5.678651854395866394e-03 1.548297982662916183e-02 9.164253622293472290e-02 -5.650694668292999268e-02 1.242447346448898315e-01 -2.916851639747619629e-01 -5.158459022641181946e-02 -1.636680811643600464e-01 6.834918260574340820e-02 -1.030199974775314331e-02 -1.330662667751312256e-01
-1.981343626976013184e-01 -8.483257144689559937e-02 -6.775678694248199463e-02 -3.154265582561492920e-01 -4.677347373217344284e-03 -3.671038523316383362e-02 -2.588616311550140381e-01 2.509623169898986816e-01 -1.993537545204162598e-01 2.453306876122951508e-02 3.805523514747619629e-01 5.448582768440246582e-02 2.199636697769165039e-01 -2.033654749393463135e-01 -1.362547129392623901e-01 -1.642621308565139771e-01 -1.171420514583587646e-01 -9.463278204202651978e-02 -2.086408734321594238e-01 2.449087947607040405e-01 1.613057106733322144e-01 -7.754315622150897980e-03 -1.116720288991928101e-01 -2.334626466035842896e-01 -1.280618482269346714e-03 1.015256568789482117e-01 -2.904576659202575684e-01 -1.451936457306146622e-02 8.596158772706985474e-02 -2.214813530445098877e-01 -1.539120525121688843e-01 2.041866630315780640e-02
1.987897455692291260e-01 -1.597795486450195312e-01 -2.188078761100769043e-01 -2.678848206996917725e-01 -4.288408160209655762e-02 9.533727914094924927e-02 1.529600918292999268e-01 6.005280837416648865e-02 1.819249801337718964e-02 -4.830311536788940430e-01 2.252529412508010864e-01 2.997462265193462372e-02 -1.736505776643753052e-01 -5.409404184320010245e-05 -2.657899260520935059e-02 -1.681298166513442993e-01 7.984043657779693604e-02 -6.203538179397583008e-02 -5.040569230914115906e-02 4.079597592353820801e-01 6.879489123821258545e-02 8.484382927417755127e-02 9.071972966194152832e-02 -2.629610002040863037e-01 -7.737912982702255249e-02 -5.456647276878356934e-02 -1.469304710626602173e-01 1.753924041986465454e-01 -1.248375028371810913e-01 1.989400535821914673e-01 5.005061253905296326e-02 -2.132591903209686279e-01
5.031662806868553162e-02 -1.045610606670379639e-01 -3.668318092823028564e-01 -2.842250764369964600e-01 -6.251999735832214355e-02 4.529859870672225952e-03 -4.347004368901252747e-02 -2.262290939688682556e-02 1.549464464187622070e-01 -3.649613857269287109e-01 -2.362275496125221252e-02 7.733731716871261597e-02 1.689323186874389648e-01 -1.832465641200542450e-02 -6.442007422447204590e-02 -1.660930663347244263e-01 -5.105515941977500916e-02 1.655734144151210785e-02 2.149578779935836792e-01 5.105838775634765625e-01 1.935644596815109253e-01 -1.116165611892938614e-02 -6.528174877166748047e-02 -2.870684564113616943e-01 -1.625135987997055054e-01 -7.636550813913345337e-02 -2.104411832988262177e-02 1.936466097831726074e-01 -4.021304100751876831e-02 3.567966073751449585e-02 -1.483879834413528442e-01 -1.065895408391952515e-01
5.793052166700363159e-02 -9.637688100337982178e-02 -9.024210274219512939e-02 9.364826977252960205e-02 -2.474380731582641602e-01 2.492837756872177124e-01 -2.243658006191253662e-01 -2.374412715435028076e-01 -1.356725990772247314e-01 -9.966944158077239990e-02 2.833491563796997070e-01 2.007827460765838623e-01 1.870602965354919434e-01 -7.031852751970291138e-02 -2.456771209836006165e-02 -4.239984154701232910e-01 6.980080623179674149e-03 -1.807588338851928711e-01 -2.417895942926406860e-01 4.112561643123626709e-01 9.323507547378540039e-02 -2.469118088483810425e-01 7.718357443809509277e-02 2.749377675354480743e-02 -9.966664016246795654e-03 8.072556555271148682e-02 -1.248032301664352417e-01 -1.340324408374726772e-03 -1.570300944149494171e-02 -6.887430697679519653e-02 -5.132454447448253632e-03 -8.486191183328628540e-02
1.204353719949722290e-01 -1.555098891258239746e-01 -1.767311096191406250e-01 1.863066665828227997e-02 3.891718015074729919e-02 1.366950571537017822e-01 -1.355402171611785889e-01 -2.436891347169876099e-01 -1.440125256776809692e-01 -4.195131063461303711e-01 3.181292116641998291e-01 1.945561915636062622e-01 2.522052824497222900e-01 -2.023211866617202759e-01 3.262347728013992310e-02 -2.171433717012405396e-01 5.001696199178695679e-02 1.099108904600143433e-01 -2.110559046268463135e-01 2.613540291786193848e-01 -8.156911469995975494e-03 -2.288581058382987976e-02 -3.020565807819366455e-01 -1.207007244229316711e-01 -1.151832286268472672e-03 -2.914449013769626617e-02 2.856476046144962311e-02 1.915307044982910156e-01 -1.721007376909255981e-01 -1.112460643053054810e-01 -1.005944982171058655e-01 -1.376056969165802002e-01
4.008749127388000488e-02 2.367982268333435059e-02 -2.212418019771575928e-01 -9.268475323915481567e-02 -3.032662868499755859e-01 1.987538486719131470e-01 -6.927058100700378418e-02 -2.519892752170562744e-01 -3.911696001887321472e-02 -9.716095030307769775e-02 3.335776329040527344e-01 2.115394175052642822e-01 1.827110946178436279e-01 -1.252379715442657471e-01 -4.337558522820472717e-02 -3.458464443683624268e-01 -1.402545124292373657e-01 -5.751794576644897461e-02 -2.457901388406753540e-01 3.200388252735137939e-01 1.300904899835586548e-01 -3.122957646846771240e-01 7.113880664110183716e-02 7.311271876096725464e-02 -1.162091270089149475e-01 1.646370291709899902e-01 2.384558506309986115e-02 3.748258948326110840e-02 4.848356544971466064e-02 -5.684782192111015320e-02 2.354015223681926727e-02 -2.087474763393402100e-01
1.700869649648666382e-01 -2.309740781784057617e-01 -2.644907832145690918e-01 -3.930801749229431152e-01 -1.711931675672531128e-01 -2.319386228919029236e-02 -1.426851004362106323e-01 -1.831365227699279785e-01 6.533925980329513550e-02 1.514930874109268188e-01 4.893332254141569138e-03 -1.231583487242460251e-02 1.571659594774246216e-01 -2.238143831491470337e-01 3.489807993173599243e-02 -1.123752146959304810e-01 -4.068260267376899719e-02 -2.032313495874404907e-01 3.636214137077331543e-02 5.138379335403442383e-01 -2.668769843876361847e-02 -1.363329738378524780e-01 7.478749752044677734e-02 -9.265030175447463989e-02 7.551101595163345337e-02 -1.699550002813339233e-01 -1.154176145792007446e-01 -2.200954258441925049e-01 -1.056017726659774780e-01 5.109997931867837906e-03 -2.096965610980987549e-01 -1.377755776047706604e-02
7.307146489620208740e-02 -1.453812569379806519e-01 -3.363654911518096924e-01 -1.026608496904373169e-01 -1.709043234586715698e-01 3.552775084972381592e-01 -2.094707489013671875e-01 -1.943814903497695923e-01 -6.109165772795677185e-02 -9.098241478204727173e-02 3.417633771896362305e-01 2.735975757241249084e-02 3.687963634729385376e-02 -9.233853220939636230e-02 -4.617923870682716370e-03 -3.245273977518081665e-02 -7.613631896674633026e-04 -2.538764663040637970e-02 -2.163729071617126465e-01 3.684193491935729980e-01 -1.147431284189224243e-01 9.284305572509765625e-02 -8.028801530599594116e-02 1.092356815934181213e-01 4.033375903964042664e-02 1.933602392673492432e-01 -1.865001320838928223e-01 -5.030136182904243469e-02 -1.925872266292572021e-01 -2.579526007175445557e-01 -1.827557981014251709e-01 -1.884495615959167480e-01
1.743031591176986694e-01 -2.299277931451797485e-01 -2.341546118259429932e-01 4.422521963715553284e-02 -3.329701423645019531e-01 1.688872575759887695e-01 -1.511109471321105957e-01 -1.234462484717369080e-01 -1.873635649681091309e-01 -9.363607317209243774e-02 2.563868165016174316e-01 -9.925273060798645020e-02 1.769822686910629272e-01 -1.910449191927909851e-02 -7.552802562713623047e-03 -1.669493913650512695e-01 -8.324104547500610352e-02 -1.255388110876083374e-01 -3.077300190925598145e-01 4.449912905693054199e-01 -1.430517435073852539e-01 6.180727481842041016e-02 -1.315138339996337891e-01 8.734714984893798828e-02 -3.145590797066688538e-02 1.097711250185966492e-01 -1.981047689914703369e-01 3.472383692860603333e-02 -7.379426062107086182e-02 -2.039583176374435425e-01 -1.382463872432708740e-01 -1.384424716234207153e-01
1.156643852591514587e-01 -1.481239646673202515e-01 -5.076816082000732422e-01 4.884746670722961426e-02 -1.148726120591163635e-01 1.025978550314903259e-01 -2.755640149116516113e-01 -1.309230923652648926e-01 -1.001679673790931702e-01 -9.971692413091659546e-02 1.767371594905853271e-01 -1.367021799087524414e-01 2.231477797031402588e-01 9.686943143606185913e-02 1.498536393046379089e-02 -1.080399304628372192e-01 1.360970549285411835e-02 -2.531016170978546143e-01 -2.240086346864700317e-01 1.942104846239089966e-01 -4.745907208416610956e-04 -1.953961104154586792e-01 -2.588579952716827393e-01 8.105904608964920044e-02 8.381620794534683228e-02 2.859408780932426453e-02 -4.143079742789268494e-02 3.775762319564819336e-01 -9.236937016248703003e-02 3.598145768046379089e-02 5.073823779821395874e-02 1.354770809412002563e-01
5.647255852818489075e-02 -3.055364787578582764e-01 -2.646184563636779785e-01 -2.305818200111389160e-01 -4.795639961957931519e-02 1.204544212669134140e-02 -5.584250390529632568e-02 -1.668662577867507935e-02 -2.389442622661590576e-01 -7.596819102764129639e-02 3.099936544895172119e-01 1.369182169437408447e-01 -4.731250926852226257e-02 -9.517771750688552856e-02 -2.645506858825683594e-01 -1.797430217266082764e-01 -1.365537755191326141e-02 -2.723149061203002930e-01 7.111074402928352356e-03 8.897309750318527222e-02 5.038293078541755676e-02 -1.199217289686203003e-01 -3.532095849514007568e-01 -1.537756174802780151e-01 9.956923127174377441e-02 4.356914386153221130e-02 -2.188670039176940918e-01 -3.439554870128631592e-01 1.871228516101837158e-01 6.959311664104461670e-02 -1.037944480776786804e-01 8.271183818578720093e-02
2.404652982950210571e-01 -1.776687800884246826e-01 -1.340591162443161011e-01 -8.829337358474731445e-02 -3.185760974884033203e-02 5.391616374254226685e-03 3.097496926784515381e-02 -3.973325490951538086e-01 -7.220741361379623413e-02 -3.091818392276763916e-01 1.996377706527709961e-01 1.513044536113739014e-01 1.433783583343029022e-02 -1.009652391076087952e-01 -2.116359025239944458e-01 -3.329727649688720703e-01 4.907178506255149841e-02 -2.412382327020168304e-02 -1.514394283294677734e-01 2.261424660682678223e-01 9.063816815614700317e-02 -1.816592663526535034e-01 -2.218382060527801514e-01 -2.511147968471050262e-02 1.694211363792419434e-01 2.250730991363525391e-01 -4.338289145380258560e-03 1.441962420940399170e-01 -2.530175261199474335e-02 -2.111911475658416748e-01 -8.530588448047637939e-02 -2.730129659175872803e-01
1.731231212615966797e-01 -1.185931488871574402e-01 -2.045688033103942871e-01 -3.447268903255462646e-01 -4.751469939947128296e-02 -1.539584994316101074e-01 -7.125013321638107300e-02 -7.007426023483276367e-02 9.435600787401199341e-02 -3.789228200912475586e-01 5.288852378726005554e-02 1.452834438532590866e-02 6.120126321911811829e-02 -3.455913811922073364e-02 -2.278147935867309570e-01 -1.646239906549453735e-01 -3.623704612255096436e-02 7.676405832171440125e-03 2.271472811698913574e-01 5.153363943099975586e-01 2.144788503646850586e-01 1.396370828151702881e-01 5.161839071661233902e-03 -1.989934295415878296e-01 -1.641768217086791992e-01 4.351077973842620850e-02 -1.211445182561874390e-01 1.874838173389434814e-01 -9.784559719264507294e-03 9.701103717088699341e-02 -2.469410188496112823e-02 -8.627001196146011353e-02
7.969434559345245361e-02 -1.002914011478424072e-01 -3.383264243602752686e-01 5.601754412055015564e-03 1.299960762262344360e-01 6.371396034955978394e-02 -2.595463097095489502e-01 -1.530877947807312012e-01 -2.514379024505615234e-01 -2.635291814804077148e-01 2.653439044952392578e-01 2.000672817230224609e-01 6.138403713703155518e-02 -2.854353189468383789e-01 5.298605188727378845e-02 -1.994909346103668213e-01 -1.359912939369678497e-02 2.499260008335113525e-01 -1.281357649713754654e-02 2.980047166347503662e-01 6.157600879669189453e-02 1.911612898111343384e-01 -3.520929813385009766e-01 -5.857956036925315857e-02 -1.179155707359313965e-01 7.663762662559747696e-03 -7.666854560375213623e-02 4.240532219409942627e-02 -5.140436813235282898e-02 -1.699270009994506836e-01 1.007523853331804276e-02 -1.173664852976799011e-01
1.930714994668960571e-01 -1.358419805765151978e-01 -9.653589129447937012e-02 -1.178662255406379700e-01 -1.978009492158889771e-01 -9.343444555997848511e-02 -1.117561385035514832e-01 -9.489231556653976440e-02 1.804655641317367554e-01 -3.580703437328338623e-01 5.954064056277275085e-02 1.325182169675827026e-01 1.246957853436470032e-01 -6.647069752216339111e-02 1.335846632719039917e-02 -2.274353951215744019e-01 7.777154445648193359e-02 4.617957398295402527e-02 -6.039935164153575897e-03 5.953356027603149414e-01 2.427587099373340607e-02 -1.477581076323986053e-02 1.286022961139678955e-01 -3.682790994644165039e-01 -4.787866398692131042e-02 -7.400786876678466797e-02 -3.104710578918457031e-02 4.305549338459968567e-02 1.883710473775863647e-01 -3.236075863242149353e-02 -1.005474328994750977e-01 -1.584394127130508423e-01
-4.063719511032104492e-02 -9.545572847127914429e-02 -1.849853396415710449e-01 -2.910138964653015137e-01 -1.050803959369659424e-01 2.563661932945251465e-01 -2.318931668996810913e-01 -1.069885790348052979e-01 -6.465483456850051880e-02 -2.744907736778259277e-01 1.827611029148101807e-01 -4.614954348653554916e-03 2.618992924690246582e-01 -2.676815390586853027e-01 -1.593980379402637482e-02 -3.190564736723899841e-02 -2.787879705429077148e-01 -2.748153358697891235e-02 3.376966714859008789e-02 1.937674880027770996e-01 -1.853588819503784180e-01 8.266737312078475952e-02 -1.586106568574905396e-01 4.028231278061866760e-02 -1.585163772106170654e-01 -2.009136974811553955e-02 -6.102533638477325439e-02 -1.734191775321960449e-01 1.259576678276062012e-01 6.784768402576446533e-02 -4.440108537673950195e-01 -1.086144149303436279e-01
6.445503234863281250e-02 -7.896888256072998047e-02 -1.783230751752853394e-01 -8.815874904394149780e-02 -4.622723460197448730e-01 -5.821575596928596497e-02 2.003978565335273743e-02 -1.606896817684173584e-01 -1.770020835101604462e-02 -5.754101276397705078e-02 -5.016127228736877441e-02 1.611887365579605103e-01 1.687219142913818359e-01 -1.600522845983505249e-01 -3.864364698529243469e-02 -3.522382676601409912e-01 -1.336820125579833984e-01 -1.201224252581596375e-01 3.965745121240615845e-02 2.970101833343505859e-01 7.774684578180313110e-02 -1.626667827367782593e-01 -4.094526916742324829e-02 -8.640830218791961670e-02 -1.575976028107106686e-03 -3.277602195739746094e-01 -2.869910895824432373e-01 1.839954257011413574e-01 1.180351600050926208e-01 -6.010215729475021362e-02 -2.549589574337005615e-01 -1.582008004188537598e-01
1.543091535568237305e-01 -8.554537594318389893e-02 -2.175443321466445923e-01 -1.857370287179946899e-01 9.095495939254760742e-02 3.170299530029296875e-02 -6.362311542034149170e-02 -1.046118512749671936e-01 -1.067524477839469910e-01 -4.020999744534492493e-02 2.925696372985839844e-01 2.763106226921081543e-01 2.478637695312500000e-01 -1.460407078266143799e-01 7.019179314374923706e-02 -3.998800218105316162e-01 7.768861018121242523e-03 -1.695356667041778564e-01 -2.345383763313293457e-01 3.586466610431671143e-01 -1.303612440824508667e-01 1.683323681354522705e-01 -6.286020576953887939e-02 -4.952096939086914062e-02 2.775252796709537506e-02 2.018411308526992798e-01 -2.841549217700958252e-01 2.615149505436420441e-02 -5.172946490347385406e-03 -1.557380706071853638e-01 -9.753054007887840271e-03 -1.695245206356048584e-01
1.938719749450683594e-01 -1.891343146562576294e-01 -3.217795491218566895e-01 9.694125503301620483e-03 -2.476841956377029419e-01 1.510686986148357391e-02 -1.269560009241104126e-01 1.689475728198885918e-03 -1.972371935844421387e-01 1.087451912462711334e-02 1.423488110303878784e-01 1.108709275722503662e-01 6.869230419397354126e-02 -1.655250191688537598e-01 -3.314368426799774170e-01 -2.728839516639709473e-01 1.226518899202346802e-01 -1.615909785032272339e-01 -1.024627834558486938e-01 1.866977065801620483e-01 -1.875504851341247559e-01 -1.223865430802106857e-02 -6.279589235782623291e-02 2.398098260164260864e-01 2.318915724754333496e-01 1.783159673213958740e-01 -1.261271536350250244e-01 -7.746397983282804489e-03 3.121655583381652832e-01 -9.541773051023483276e-02 -2.227798998355865479e-01 1.276395320892333984e-01
2.227088510990142822e-01 -2.717466652393341064e-01 4.541017487645149231e-02 -3.867754042148590088e-01 -2.666976451873779297e-01 -2.383378148078918457e-02 -2.010799795389175415e-01 -9.528864920139312744e-02 -2.593360841274261475e-02 1.196802258491516113e-01 4.281124100089073181e-02 -4.480324219912290573e-03 2.220473885536193848e-01 6.270674988627433777e-03 5.679687950760126114e-03 -1.545260399580001831e-01 -2.446907199919223785e-02 -2.372770607471466064e-01 -9.098507463932037354e-02 4.244434237480163574e-01 1.938997656106948853e-01 4.130661953240633011e-03 9.469071030616760254e-02 -2.749959826469421387e-01 -4.798891022801399231e-02 -8.714041858911514282e-02 -1.297920793294906616e-01 1.218248009681701660e-01 1.006979048252105713e-01 1.198814287781715393e-01 3.824781626462936401e-02 2.801668047904968262e-01
-3.329034149646759033e-02 -5.482380390167236328e-01 -2.633593082427978516e-01 -1.385202854871749878e-01 -3.402658179402351379e-02 1.042216047644615173e-01 -7.998239994049072266e-02 8.812351524829864502e-02 4.992573708295822144e-02 -7.701423484832048416e-03 1.645512282848358154e-01 5.489939823746681213e-02 -1.471691429615020752e-01 -1.085853874683380127e-01 8.277244865894317627e-02 -3.519046902656555176e-01 2.183539569377899170e-01 -7.321094721555709839e-02 -5.708465725183486938e-02 1.599487364292144775e-01 -2.187600433826446533e-01 1.066507771611213684e-01 1.452827006578445435e-01 -2.567091584205627441e-01 -7.753559201955795288e-02 7.432071119546890259e-02 -3.187221288681030273e-01 1.212058067321777344e-01 7.516897469758987427e-02 -1.411949247121810913e-01 -4.619022831320762634e-02 5.630181357264518738e-02
1.484286785125732422e-01 -7.372334599494934082e-02 -2.858337759971618652e-01 1.236104592680931091e-02 2.089328505098819733e-02 9.971525520086288452e-02 -7.963667809963226318e-02 -3.994872570037841797e-01 -1.214444413781166077e-01 -3.750164806842803955e-01 2.311050742864608765e-01 2.403196394443511963e-01 2.436396330595016479e-01 -2.032065838575363159e-01 -8.264265954494476318e-03 -3.319962620735168457e-01 4.746887832880020142e-02 1.826104521751403809e-01 -2.414973452687263489e-02 2.299772500991821289e-01 8.237833157181739807e-03 -3.569372743368148804e-02 -2.833021283149719238e-01 -1.534468531608581543e-01 2.120306901633739471e-02 -9.332370758056640625e-02 -1.288109272718429565e-02 1.412648558616638184e-01 3.194837644696235657e-02 -9.147526323795318604e-02 -6.273011118173599243e-02 -7.162639405578374863e-03
1.077438890933990479e-01 -1.615343093872070312e-01 -5.203441530466079712e-02 6.380051374435424805e-03 -1.400761753320693970e-01 -4.192281365394592285e-01 -2.561791539192199707e-01 -1.012184694409370422e-01 -5.764495953917503357e-02 -1.374845355749130249e-01 2.099947184324264526e-01 1.142673343420028687e-01 -2.644576728343963623e-01 -1.557748764753341675e-02 1.140085607767105103e-01 -2.695602178573608398e-01 -8.487206697463989258e-02 -1.205344200134277344e-01 -7.655385136604309082e-02 1.150294467806816101e-01 1.628645956516265869e-01 4.684196785092353821e-02 -1.921303421258926392e-01 -1.221659556031227112e-01 -1.420857906341552734e-01 1.027692332863807678e-01 7.278876006603240967e-02 1.479874104261398315e-01 -1.033570691943168640e-01 7.053841650485992432e-02 -4.668925404548645020e-01 2.002624422311782837e-01
-3.805966302752494812e-02 -9.752563387155532837e-02 -1.764117777347564697e-01 -2.585600614547729492e-01 -1.862130612134933472e-01 6.436134874820709229e-02 -2.194414585828781128e-01 9.683199226856231689e-02 -1.178314015269279480e-01 -9.330248832702636719e-02 2.845585048198699951e-01 2.039149962365627289e-02 -2.522266805171966553e-01 -3.008001446723937988e-01 -3.464568257331848145e-01 -2.340125739574432373e-01 2.128403782844543457e-01 -2.286742478609085083e-01 2.042668312788009644e-01 2.428044825792312622e-01 -5.475952848792076111e-02 -1.988125741481781006e-01 -1.318950355052947998e-01 -1.865724921226501465e-01 7.294646464288234711e-03 2.058842182159423828e-01 7.339297235012054443e-02 2.929000370204448700e-02 1.377080660313367844e-02 -4.107486084103584290e-02 -1.344200223684310913e-01 -1.452598627656698227e-02
1.825137180276215076e-03 -2.360556647181510925e-02 -1.796728223562240601e-01 5.815267935395240784e-02 -1.706869751214981079e-01 2.349389791488647461e-01 1.432553678750991821e-01 -5.310501530766487122e-02 -9.226217865943908691e-02 -3.882843554019927979e-01 4.367953836917877197e-01 1.502748280763626099e-01 2.340205758810043335e-01 6.470512598752975464e-02 -2.114005982875823975e-01 -2.793182134628295898e-01 -9.980182349681854248e-02 -7.790903002023696899e-02 -4.600610211491584778e-02 3.669767677783966064e-01 -1.936529725790023804e-01 -6.627091765403747559e-02 1.733846217393875122e-02 -6.078417226672172546e-02 2.903971262276172638e-02 2.158693075180053711e-01 -8.593107759952545166e-02 -8.238882571458816528e-02 3.080859221518039703e-02 -2.969670109450817108e-02 -1.827046275138854980e-01 7.910332828760147095e-02
1.467888355255126953e-01 -8.180560171604156494e-02 -3.171693384647369385e-01 -4.195436537265777588e-01 -7.724968343973159790e-02 -9.091491252183914185e-02 -2.279038168489933014e-02 -5.596569553017616272e-02 2.343441992998123169e-01 -3.455381393432617188e-01 -3.854962065815925598e-03 2.299488633871078491e-01 7.093461602926254272e-02 -6.057615578174591064e-02 -1.211213469505310059e-01 -1.323794275522232056e-01 -7.328526675701141357e-02 6.504018604755401611e-02 2.092254757881164551e-01 3.730358779430389404e-01 2.319941073656082153e-01 1.760132908821105957e-01 1.388203259557485580e-02 -1.734927594661712646e-01 4.151327535510063171e-03 2.770359069108963013e-02 -1.071511954069137573e-01 1.245154142379760742e-01 6.307522952556610107e-02 8.068843930959701538e-02 -1.854077726602554321e-01 -1.700006425380706787e-01
3.060457408428192139e-01 -2.163213044404983521e-01 -1.920219659805297852e-01 1.485078595578670502e-02 1.157626360654830933e-01 1.710086762905120850e-01 -9.265129268169403076e-02 -3.801506757736206055e-01 -1.769417971372604370e-01 -1.049034968018531799e-01 3.392927944660186768e-01 2.469411790370941162e-01 1.644711643457412720e-01 5.526645109057426453e-03 -5.499282479286193848e-02 -2.438367158174514771e-01 7.497722655534744263e-02 2.170495837926864624e-01 -4.514987394213676453e-02 3.609696328639984131e-01 8.362391591072082520e-02 -1.357918828725814819e-01 -5.627273395657539368e-02 -1.237804740667343140e-01 -2.099187113344669342e-02 1.164269745349884033e-01 -1.181344464421272278e-01 1.824680119752883911e-01 1.646805256605148315e-01 1.555675873532891273e-03 -3.167655318975448608e-02 1.918005384504795074e-02
-3.067808225750923157e-02 -2.856565415859222412e-01 -3.872242569923400879e-01 -3.608510494232177734e-01 -1.963422894477844238e-01 -8.397747296839952469e-04 -1.863887310028076172e-01 1.234024316072463989e-01 3.030166029930114746e-01 -1.963102519512176514e-01 2.851420342922210693e-01 5.324797332286834717e-02 -9.545059502124786377e-02 -4.028607904911041260e-02 1.051659137010574341e-01 -1.661044508218765259e-01 7.668752223253250122e-02 7.021564245223999023e-02 -5.571733415126800537e-02 2.181620299816131592e-01 8.909422904253005981e-03 -1.446873098611831665e-01 -8.975715376436710358e-03 -1.681204438209533691e-01 2.642798423767089844e-02 4.676686599850654602e-02 -2.726647630333900452e-02 -1.790318638086318970e-02 2.399466782808303833e-01 1.228074580430984497e-01 1.381073147058486938e-01 2.799149453639984131e-01
-4.204119369387626648e-02 -3.366261720657348633e-02 -2.486795336008071899e-01 -1.197582259774208069e-01 -3.480100631713867188e-01 -6.221808027476072311e-03 -1.569567769765853882e-01 2.407287359237670898e-01 2.615018934011459351e-02 -3.493276834487915039e-01 -3.385837376117706299e-02 1.357925534248352051e-01 4.367330297827720642e-02 4.419434070587158203e-02 8.190296590328216553e-02 -2.526919543743133545e-01 1.628016680479049683e-01 7.531019300222396851e-02 -3.594173491001129150e-01 2.839954569935798645e-03 3.375189378857612610e-02 9.524780511856079102e-02 -2.510013282299041748e-01 -7.747485488653182983e-02 -1.006115344353020191e-03 -2.065479308366775513e-01 -1.746446341276168823e-01 1.470922082662582397e-01 2.736564278602600098e-01 9.596377611160278320e-02 -2.622852921485900879e-01 1.104008108377456665e-01
-7.973665744066238403e-02 -8.482133969664573669e-03 -3.475466966629028320e-01 -7.308399677276611328e-02 -2.756109535694122314e-01 1.511864960193634033e-01 -1.389238983392715454e-02 -2.303437441587448120e-01 1.454190760850906372e-01 -1.224085092544555664e-01 4.010925292968750000e-01 3.775044977664947510e-01 1.536662876605987549e-01 -1.065247058868408203e-01 -9.308254718780517578e-02 -2.710635364055633545e-01 -1.133579313755035400e-01 -1.030759140849113464e-02 -2.338404208421707153e-01 1.794170141220092773e-01 2.889345772564411163e-02 -1.279119700193405151e-01 1.137096434831619263e-02 1.072679981589317322e-01 -8.880114555358886719e-02 1.033059805631637573e-01 -8.111484348773956299e-02 4.431585595011711121e-02 5.029913038015365601e-02 -1.535495817661285400e-01 1.176414936780929565e-01 -2.510894834995269775e-01
-4.222058504819869995e-02 -1.667066812515258789e-01 -7.682192325592041016e-02 -3.155868947505950928e-01 -2.464860826730728149e-01 2.022115513682365417e-02 -1.895439811050891876e-02 6.646243482828140259e-02 -1.332192271947860718e-01 -1.361096501350402832e-01 3.555930852890014648e-01 -1.021938547492027283e-01 3.389185965061187744e-01 6.171390786767005920e-02 -6.973391771316528320e-02 -2.871962785720825195e-01 1.380604952573776245e-01 1.455563753843307495e-01 -1.810845136642456055e-01 1.575376987457275391e-01 -2.241251245141029358e-02 -6.194703653454780579e-02 1.696783155202865601e-01 -1.706163734197616577e-01 -6.692928075790405273e-02 9.902597218751907349e-02 -3.507821559906005859e-01 5.218760669231414795e-02 -2.050444185733795166e-01 -1.585360318422317505e-01 -1.775907874107360840e-01 1.446943432092666626e-01
2.596945464611053467e-01 -5.587886646389961243e-02 -3.436823189258575439e-01 -3.723249137401580811e-01 4.269322007894515991e-02 3.317147493362426758e-02 5.513987038284540176e-03 1.898954063653945923e-02 2.544605731964111328e-01 -3.065481781959533691e-01 6.890659779310226440e-02 1.987687684595584869e-02 5.005022883415222168e-02 -9.868779033422470093e-02 -1.261728703975677490e-01 -7.542981207370758057e-02 -1.153817474842071533e-01 8.292087167501449585e-02 1.934033073484897614e-02 4.681055247783660889e-01 1.570315957069396973e-01 -5.388826131820678711e-02 -3.745730221271514893e-02 -3.323991298675537109e-01 -5.990764871239662170e-02 1.340112276375293732e-02 -1.659858375787734985e-01 1.736750900745391846e-01 -4.205555096268653870e-02 4.956327006220817566e-02 -8.759659528732299805e-02 -1.383411288261413574e-01
2.772095985710620880e-02 -1.041262298822402954e-01 -4.028990864753723145e-01 -3.601557910442352295e-01 -4.221469908952713013e-02 1.096152290701866150e-01 -1.289013922214508057e-01 8.277725428342819214e-02 1.516717076301574707e-01 -1.771027743816375732e-01 2.578479945659637451e-01 6.224944815039634705e-02 -1.446453481912612915e-01 -2.444112896919250488e-01 3.043198585510253906e-01 -3.645953238010406494e-01 6.576749682426452637e-02 9.449632465839385986e-02 -2.177905850112438202e-02 2.518111169338226318e-01 -9.074719995260238647e-02 -7.183686643838882446e-02 -5.473380908370018005e-02 -5.405399203300476074e-02 6.626791507005691528e-02 8.582451194524765015e-02 2.271736273542046547e-03 -1.001525595784187317e-01 1.962251663208007812e-01 1.294398903846740723e-01 1.088875606656074524e-01 2.068686038255691528e-01
-2.059393525123596191e-01 -1.930233985185623169e-01 1.296428143978118896e-01 3.394160419702529907e-03 -1.947430968284606934e-01 1.492142528295516968e-01 -2.980814874172210693e-01 -2.229415811598300934e-02 1.496413797140121460e-01 -2.320626825094223022e-01 2.782621979713439941e-01 1.252971291542053223e-01 -2.638319320976734161e-02 -1.822620928287506104e-01 7.320835441350936890e-02 -3.631307184696197510e-01 9.319321066141128540e-02 -7.269912213087081909e-02 2.624753117561340332e-02 -4.251734539866447449e-02 1.007444411516189575e-01 -2.052657119929790497e-02 -1.975863277912139893e-01 -5.296504124999046326e-02 2.524800971150398254e-02 1.655390262603759766e-01 -1.415341049432754517e-01 1.006562858819961548e-01 1.160481572151184082e-01 3.264405429363250732e-01 -4.025287628173828125e-01 6.566122919321060181e-02
4.258195683360099792e-02 -3.098053932189941406e-01 -1.786442995071411133e-01 -3.597763180732727051e-01 -1.663988977670669556e-01 -7.171868532896041870e-02 -2.761399149894714355e-01 -1.522779464721679688e-01 2.985047735273838043e-02 -1.953803934156894684e-02 1.423699259757995605e-01 -4.956786334514617920e-02 3.397230803966522217e-01 -1.040126979351043701e-01 2.391781471669673920e-02 -8.482215553522109985e-02 5.207160115242004395e-02 -2.100158631801605225e-01 5.051808431744575500e-03 2.268239408731460571e-01 1.659441143274307251e-01 4.876359552145004272e-02 2.382301837205886841e-01 -4.415708780288696289e-02 5.379917100071907043e-02 -1.070172563195228577e-01 -4.360201656818389893e-01 -2.080864459276199341e-01 2.895402908325195312e-02 -5.808649212121963501e-02 -1.079429909586906433e-01 6.929015275090932846e-03
6.162717565894126892e-02 -6.386703997850418091e-02 -8.776065893471240997e-03 -1.435734927654266357e-01 -2.388283908367156982e-01 -7.351241260766983032e-02 1.947939954698085785e-02 -1.618749052286148071e-01 1.218011379241943359e-01 -3.702104091644287109e-01 1.517081260681152344e-01 8.742331713438034058e-02 2.919431403279304504e-02 3.790915608406066895e-01 -2.973035722970962524e-02 -4.688969999551773071e-02 -1.543201804161071777e-01 1.372028049081563950e-02 -1.208101212978363037e-01 4.841966331005096436e-01 -3.494687005877494812e-02 -1.546071916818618774e-01 -8.623804152011871338e-02 -1.807776242494583130e-01 -2.368089929223060608e-02 -1.472854763269424438e-01 -1.291557848453521729e-01 9.698171168565750122e-02 3.695188760757446289e-01 -3.976030647754669189e-02 -1.475972831249237061e-01 -7.533117383718490601e-02
1.625840067863464355e-01 -1.897219717502593994e-01 -5.043613165616989136e-02 1.477936655282974243e-02 -9.560497850179672241e-02 1.359719336032867432e-01 -4.022803306579589844e-01 1.313629299402236938e-01 -1.228958666324615479e-01 -2.535285651683807373e-01 -5.407096818089485168e-02 1.518447101116180420e-01 -2.480358630418777466e-01 -1.308350712060928345e-01 1.059318631887435913e-01 -2.257952839136123657e-01 8.712480962276458740e-02 1.075562313199043274e-01 -1.533451080322265625e-01 8.472881466150283813e-02 2.386864125728607178e-01 -1.041540801525115967e-01 -3.688407242298126221e-01 5.424359068274497986e-02 -2.133339196443557739e-01 8.993113040924072266e-02 -1.574476361274719238e-01 1.319178044795989990e-01 1.885945647954940796e-01 1.214961931109428406e-01 -1.607961952686309814e-01 2.307734936475753784e-01
1.618806123733520508e-01 -2.008050978183746338e-01 -2.452922314405441284e-01 -4.556581377983093262e-03 -3.497613370418548584e-01 2.305800169706344604e-01 -1.705355495214462280e-01 -2.297860085964202881e-01 -1.392823010683059692e-01 -2.672555670142173767e-02 2.704026103019714355e-01 -1.453949660062789917e-01 6.745699793100357056e-02 -1.269766986370086670e-01 -2.176041714847087860e-03 -1.480388790369033813e-01 -7.939191907644271851e-02 1.684336811304092407e-01 -2.518084645271301270e-01 4.425960779190063477e-01 -1.876371353864669800e-01 -3.968801721930503845e-02 9.743542410433292389e-03 5.702572315931320190e-02 -5.534018203616142273e-02 -5.235883966088294983e-02 -1.584197729825973511e-01 3.807450085878372192e-02 -1.828506439924240112e-01 -1.585313826799392700e-01 -1.128829047083854675e-01 -1.455093175172805786e-01
8.144663274288177490e-02 -1.283308863639831543e-01 2.291502952575683594e-01 -1.953510791063308716e-01 8.239187300205230713e-03 -9.053186327219009399e-02 -2.881053090095520020e-01 1.945996424183249474e-03 2.266696989536285400e-01 -2.143896818161010742e-01 4.982484877109527588e-01 1.607947349548339844e-01 5.420496314764022827e-02 -7.617416977882385254e-02 -6.034378893673419952e-03 -3.404970467090606689e-01 -4.552581533789634705e-02 -9.957652539014816284e-02 -1.547564566135406494e-01 1.500219106674194336e-01 1.847188360989093781e-02 1.320323795080184937e-01 8.190783113241195679e-02 -1.454995870590209961e-01 -7.956680655479431152e-02 7.286646217107772827e-02 -1.357423514127731323e-01 1.739115118980407715e-01 -7.869312167167663574e-02 -7.066538929939270020e-02 -3.509894609451293945e-01 9.863539598882198334e-04
5.802362412214279175e-02 -3.267648816108703613e-01 4.169042408466339111e-02 -1.631253659725189209e-01 -1.741424500942230225e-01 2.587834298610687256e-01 -3.388122320175170898e-01 -3.674819692969322205e-02 -1.509067416191101074e-01 -1.655050963163375854e-01 2.712311446666717529e-01 5.121665447950363159e-02 -3.912097774446010590e-03 -1.875547468662261963e-01 1.727875880897045135e-02 -2.800323069095611572e-01 2.208694815635681152e-01 5.891619250178337097e-02 -9.084609150886535645e-02 -1.461477391421794891e-02 7.104009389877319336e-02 -1.858734190464019775e-01 -1.140141487121582031e-01 -5.627312883734703064e-02 -9.535937756299972534e-02 2.212894558906555176e-01 -3.247909620404243469e-02 1.109246611595153809e-01 -2.353022061288356781e-02 2.736956775188446045e-01 -2.813864648342132568e-01 2.554659545421600342e-01
1.912389844655990601e-01 -3.919341415166854858e-02 -1.552704274654388428e-01 -2.667842507362365723e-01 -2.389078289270401001e-01 1.367681920528411865e-01 -2.871965169906616211e-01 1.070225536823272705e-01 1.557039618492126465e-01 -1.287390738725662231e-01 1.234136894345283508e-01 6.693713832646608353e-03 3.592813014984130859e-02 -3.824457526206970215e-01 1.194861978292465210e-01 -2.089462801814079285e-02 4.241543635725975037e-02 -9.762869775295257568e-02 -3.158569335937500000e-02 1.671922802925109863e-01 9.541869908571243286e-02 -2.048569470643997192e-01 -6.891249120235443115e-02 -2.128462493419647217e-01 -2.853703200817108154e-01 -1.087452992796897888e-01 -2.336120456457138062e-01 -1.021729633212089539e-01 8.757871389389038086e-02 -8.771292865276336670e-02 -2.747023403644561768e-01 2.966864407062530518e-01
5.805267021059989929e-02 -1.977304518222808838e-01 -4.105203151702880859e-01 -3.046694397926330566e-01 -1.542733013629913330e-01 -1.385891158133745193e-02 -2.587713301181793213e-01 1.098965108394622803e-01 2.313068062067031860e-01 -1.798949539661407471e-01 1.857443153858184814e-01 1.434781849384307861e-01 -2.034787237644195557e-01 -2.446154057979583740e-01 1.034051105380058289e-01 -2.512580156326293945e-01 6.990195065736770630e-02 -5.694584688171744347e-04 -9.587124735116958618e-02 1.218871846795082092e-01 -2.178085967898368835e-02 2.327066808938980103e-01 -5.824800580739974976e-02 -1.381643414497375488e-01 3.471227735280990601e-02 1.003202125430107117e-01 -1.245720982551574707e-01 -7.807564735412597656e-02 1.892958432435989380e-01 1.815680116415023804e-01 5.764881893992424011e-02 2.570697069168090820e-01
4.667218774557113647e-02 -6.416150182485580444e-02 -2.632705271244049072e-01 -7.265856862068176270e-02 -3.057239577174186707e-02 1.426307708024978638e-01 2.330965129658579826e-03 -1.047590449452400208e-01 1.148588359355926514e-01 -3.084542155265808105e-01 4.727770388126373291e-01 2.571277916431427002e-01 9.229810535907745361e-02 -7.338424678891897202e-03 -1.232137996703386307e-02 -2.140856087207794189e-01 9.994976967573165894e-02 1.879726909101009369e-02 -2.925464212894439697e-01 2.284017652273178101e-01 6.781075894832611084e-02 -2.057339400053024292e-01 -4.987761750817298889e-02 1.092076078057289124e-01 1.403667032718658447e-01 1.471541523933410645e-01 -7.862925529479980469e-02 4.143201280385255814e-03 1.306834816932678223e-01 -3.392605185508728027e-01 -6.962200161069631577e-03 -2.124045044183731079e-01
9.323910623788833618e-02 -2.653679847717285156e-01 1.097427308559417725e-01 -2.420908659696578979e-01 2.590459771454334259e-02 8.212055265903472900e-02 -2.213019132614135742e-01 -8.315415121614933014e-03 1.001116260886192322e-02 -7.827412337064743042e-02 4.777292013168334961e-01 1.635900586843490601e-01 -1.604733988642692566e-02 6.800886243581771851e-02 1.585516035556793213e-01 -3.141117990016937256e-01 8.919674158096313477e-02 -4.326090961694717407e-02 -5.647055804729461670e-02 2.705385088920593262e-01 -5.127691477537155151e-02 1.087770760059356689e-01 1.416265368461608887e-01 -1.705028861761093140e-01 -2.012832760810852051e-01 1.590424180030822754e-01 -1.475288867950439453e-01 1.243766173720359802e-01 -6.031174212694168091e-02 -2.305591255426406860e-01 -3.010119199752807617e-01 -6.024253740906715393e-02
1.418948322534561157e-01 -3.476303443312644958e-02 -1.733692437410354614e-01 -6.309376657009124756e-02 3.228209540247917175e-02 1.074554026126861572e-01 -1.183566078543663025e-01 -2.071917355060577393e-01 -6.518484652042388916e-02 -1.281409561634063721e-01 4.037029743194580078e-01 2.559267878532409668e-01 5.523027479648590088e-02 6.483536958694458008e-02 -1.762576997280120850e-01 -1.178683117032051086e-01 2.659321129322052002e-01 -4.600236713886260986e-01 -3.190384432673454285e-02 3.276658654212951660e-01 9.832414239645004272e-02 5.474828928709030151e-02 -8.036693930625915527e-02 -1.627610623836517334e-01 -2.145289257168769836e-02 -8.811296522617340088e-02 -1.649542301893234253e-01 2.642224431037902832e-01 -1.275003850460052490e-01 9.311859309673309326e-02 -7.435842603445053101e-02 -4.114750772714614868e-02
-1.964504271745681763e-01 -2.295321375131607056e-01 -3.773527145385742188e-01 1.012689173221588135e-01 -1.172421351075172424e-01 -2.260445244610309601e-02 -3.047993183135986328e-01 8.093535900115966797e-02 8.810565806925296783e-03 -1.548820883035659790e-01 7.296966016292572021e-02 1.489367485046386719e-01 -4.127393662929534912e-02 2.246792465448379517e-01 2.823274116963148117e-03 -3.660220503807067871e-01 5.331257358193397522e-02 -4.271727055311203003e-02 -9.503761306405067444e-03 3.617060780525207520e-01 -1.948677450418472290e-01 -4.696653783321380615e-02 -1.403138041496276855e-01 3.566156327724456787e-01 -5.244119837880134583e-02 1.069058254361152649e-01 -9.042967855930328369e-02 1.731922291219234467e-02 -1.166515722870826721e-01 1.456798762083053589e-01 -1.455187201499938965e-01 5.772173777222633362e-02
-7.705590873956680298e-02 -2.204589098691940308e-01 -9.503719210624694824e-02 -1.599217057228088379e-01 -2.411082983016967773e-01 -2.672663703560829163e-02 -2.267641425132751465e-01 -1.030858531594276428e-01 -1.137627735733985901e-01 -4.301556944847106934e-02 3.406185209751129150e-01 6.654793769121170044e-02 -4.034003987908363342e-02 -3.411253988742828369e-01 -5.043861456215381622e-04 -1.213925108313560486e-01 4.493003338575363159e-02 1.407024264335632324e-02 -6.402581185102462769e-02 4.108642935752868652e-01 -3.222822844982147217e-01 -1.101147849112749100e-02 5.746971815824508667e-03 -2.984986305236816406e-01 -9.477527439594268799e-02 -6.861726194620132446e-02 -2.424761503934860229e-01 -8.712568134069442749e-02 1.321198344230651855e-01 -3.937491774559020996e-02 -7.238364219665527344e-02 2.222979962825775146e-01
-1.350707858800888062e-01 -2.334580719470977783e-01 5.472105112858116627e-04 -3.232323527336120605e-01 -1.694596558809280396e-01 -5.937639158219099045e-03 -4.052438959479331970e-02 1.477386802434921265e-01 -1.499486714601516724e-01 -4.524191468954086304e-02 2.664366364479064941e-01 -3.872953355312347412e-02 2.433695644140243530e-01 -2.368937730789184570e-01 -4.199013113975524902e-02 -1.092643886804580688e-01 -1.891891956329345703e-01 -1.944032609462738037e-01 -2.032168507575988770e-01 3.066426813602447510e-01 1.148756369948387146e-01 -1.333131734281778336e-02 -1.737795323133468628e-01 -3.888000547885894775e-01 4.918291047215461731e-02 1.734570711851119995e-01 -1.777212470769882202e-01 -1.472985558211803436e-02 1.714451611042022705e-01 -7.514649629592895508e-02 -1.668421477079391479e-01 1.168245822191238403e-01
6.850516796112060547e-02 -2.777440547943115234e-01 1.062374785542488098e-01 -1.384497582912445068e-01 -1.746780127286911011e-01 -7.706113904714584351e-02 -2.348230928182601929e-01 -6.488702725619077682e-03 1.693410277366638184e-01 3.499212861061096191e-02 3.694708645343780518e-01 -8.384322375059127808e-02 -7.585886865854263306e-03 -2.959291040897369385e-01 -1.071769967675209045e-01 -3.048556149005889893e-01 2.051817923784255981e-01 -1.504443138837814331e-01 -2.270097732543945312e-01 2.850563824176788330e-01 -1.052111759781837463e-01 -1.346270740032196045e-01 -8.652815967798233032e-02 -1.308502703905105591e-01 -3.171882033348083496e-02 2.510433495044708252e-01 -1.126405410468578339e-02 2.717091441154479980e-01 -2.423894219100475311e-02 -3.355319797992706299e-02 -1.927114576101303101e-01 -4.921502247452735901e-02
8.667053282260894775e-02 -1.133248209953308105e-01 -3.019767403602600098e-01 4.665490705519914627e-03 -1.501823514699935913e-01 1.631533205509185791e-01 -1.546580195426940918e-01 -3.057433664798736572e-01 -2.218098491430282593e-01 -1.671061664819717407e-01 1.754051744937896729e-01 3.743594139814376831e-02 1.638465225696563721e-01 -2.887219749391078949e-02 1.722264438867568970e-01 -3.437865674495697021e-01 -1.732285693287849426e-02 1.586207300424575806e-01 -3.963276371359825134e-02 2.489887923002243042e-01 -8.891256898641586304e-02 2.156695276498794556e-01 -3.526062965393066406e-01 -1.308821588754653931e-01 -3.199799954891204834e-01 -3.133652359247207642e-02 -8.707004040479660034e-02 1.351134199649095535e-02 -1.058620736002922058e-01 -1.454001218080520630e-01 -8.285189047455787659e-03 -9.264298528432846069e-02
3.884750604629516602e-02 -3.267741575837135315e-02 -2.788893282413482666e-01 -8.700400590896606445e-02 -1.308484226465225220e-01 6.084639579057693481e-02 -2.809359729290008545e-01 2.872407063841819763e-02 1.125203445553779602e-01 1.370734348893165588e-02 2.454231381416320801e-01 -5.228766426444053650e-02 4.475194960832595825e-02 -4.440733790397644043e-01 -7.714634388685226440e-02 4.412584006786346436e-02 5.577996745705604553e-02 -8.689031749963760376e-02 1.768206357955932617e-01 3.167356550693511963e-01 -1.258267611265182495e-01 -4.534042254090309143e-02 -1.536015868186950684e-01 -1.158303245902061462e-01 -1.086523905396461487e-01 3.992081433534622192e-02 -2.559720873832702637e-01 -5.063804984092712402e-02 5.307583510875701904e-02 -1.826929152011871338e-01 -2.819428443908691406e-01 3.664229214191436768e-01
1.049198284745216370e-01 -2.175306081771850586e-01 -4.439116120338439941e-01 -2.193697541952133179e-01 -1.835702210664749146e-01 1.436020582914352417e-01 -3.264122009277343750e-01 -3.356696665287017822e-02 3.077705577015876770e-02 6.409529596567153931e-03 2.002357132732868195e-02 -1.129422686062753201e-03 9.983085095882415771e-02 -3.467844128608703613e-01 -4.624432418495416641e-03 3.245620802044868469e-02 -2.337882518768310547e-01 -4.537130147218704224e-02 1.368559747934341431e-01 3.991195857524871826e-01 1.647454649209976196e-01 -1.858028769493103027e-01 1.727797985076904297e-01 -4.547287151217460632e-02 -1.696263067424297333e-02 -1.887252628803253174e-01 -1.876572072505950928e-01 -6.926744244992733002e-03 1.674934290349483490e-02 7.077755872160196304e-03 -4.251764714717864990e-02 -1.331117004156112671e-02
-9.509141743183135986e-02 1.114808488637208939e-02 -3.135485947132110596e-01 6.330392509698867798e-02 -1.742572486400604248e-01 4.315443336963653564e-01 1.054281219840049744e-01 -3.260413557291030884e-02 -1.280473023653030396e-01 -3.626244664192199707e-01 3.713761866092681885e-01 1.422125548124313354e-01 3.397174924612045288e-02 -3.642533347010612488e-02 -4.257768392562866211e-02 -3.006381392478942871e-01 -4.087114334106445312e-02 2.003762573003768921e-01 4.042091220617294312e-02 1.556204408407211304e-01 -1.227830946445465088e-01 -8.529915660619735718e-02 1.117943897843360901e-01 -2.197146862745285034e-01 -4.126024618744850159e-02 2.312603592872619629e-01 -9.353591501712799072e-02 1.300610750913619995e-01 1.391996145248413086e-01 -8.849748224020004272e-02 -9.843220934271812439e-03 8.605586364865303040e-03
-1.660500317811965942e-01 -2.960547804832458496e-01 -1.039227098226547241e-01 -2.390884608030319214e-01 -2.139256298542022705e-01 -9.544669650495052338e-03 -2.680760622024536133e-02 -2.827285043895244598e-02 7.740695774555206299e-02 8.471325039863586426e-03 2.804049849510192871e-01 5.041988566517829895e-02 -4.132774099707603455e-02 -2.751553654670715332e-01 2.297076880931854248e-01 -1.909165382385253906e-01 -8.956205099821090698e-02 -8.954942226409912109e-02 -2.577084004878997803e-01 2.157096713781356812e-01 4.133259356021881104e-01 9.165843576192855835e-02 -3.083328902721405029e-01 2.229682058095932007e-01 4.936641082167625427e-02 -6.588193029165267944e-02 1.331401914358139038e-01 -3.236384317278862000e-02 8.328008651733398438e-02 -8.209852129220962524e-02 -1.511689126491546631e-01 -2.211873419582843781e-02
-1.750277727842330933e-01 -1.614322960376739502e-01 1.147001143544912338e-02 -3.845322132110595703e-01 -1.012207493185997009e-01 1.190624460577964783e-01 -2.388727068901062012e-01 -4.839924722909927368e-02 1.148421615362167358e-01 -5.147982854396104813e-03 3.406877219676971436e-01 1.265500634908676147e-01 -1.739520728588104248e-01 -2.535869479179382324e-01 -4.544148966670036316e-02 -1.432028561830520630e-01 1.342268735170364380e-01 -1.307557225227355957e-01 -3.160358965396881104e-02 9.885439276695251465e-02 -6.376351416110992432e-02 -1.456430405378341675e-01 -1.758146435022354126e-01 -3.082807660102844238e-01 -6.647779792547225952e-02 2.817737162113189697e-01 -1.027323305606842041e-01 2.361996620893478394e-01 -5.381598696112632751e-02 1.022804081439971924e-01 -2.401923239231109619e-01 1.752946674823760986e-01
3.785793110728263855e-02 -1.531578600406646729e-01 -1.521340906620025635e-01 -4.054930806159973145e-01 1.218466013669967651e-01 -4.149323794990777969e-03 -8.023682236671447754e-02 8.810788393020629883e-02 -1.001207381486892700e-01 8.406032621860504150e-02 1.938969194889068604e-01 1.475554555654525757e-01 -1.338471174240112305e-01 7.404441386461257935e-02 1.716737449169158936e-01 -2.195552736520767212e-01 2.108747363090515137e-01 5.455276742577552795e-02 -4.610917717218399048e-02 3.512973189353942871e-01 -7.769493013620376587e-02 -1.987294256687164307e-01 -2.358693033456802368e-01 -3.692344725131988525e-01 8.752691745758056641e-02 -1.819686442613601685e-01 -1.523223221302032471e-01 -2.704286277294158936e-01 -7.552358508110046387e-02 5.435524508357048035e-02 -1.499748229980468750e-01 -4.696834087371826172e-02
1.073004230856895447e-01 1.302865296602249146e-01 -1.544665247201919556e-01 -1.371717453002929688e-01 3.730771597474813461e-03 4.298597574234008789e-02 -8.980359137058258057e-02 -1.084992140531539917e-01 -9.217340499162673950e-03 -7.762330770492553711e-02 3.502512872219085693e-01 -2.976171970367431641e-01 5.813083425164222717e-02 -1.800647377967834473e-01 -1.108894273638725281e-01 -3.592149317264556885e-01 2.439415827393531799e-02 5.775842815637588501e-02 -1.179200932383537292e-01 3.704015314579010010e-01 1.509726643562316895e-01 1.404885202646255493e-01 6.383910775184631348e-02 1.108806654810905457e-01 6.536141782999038696e-02 -7.226787507534027100e-02 7.608640193939208984e-02 3.871789947152137756e-02 6.260006129741668701e-02 -2.289247959852218628e-01 -4.477595090866088867e-01 1.584645509719848633e-01
8.407332003116607666e-02 -3.173181116580963135e-01 -2.339828908443450928e-01 -1.949884891510009766e-01 -1.232975721359252930e-01 1.362233161926269531e-01 -3.352683037519454956e-02 1.397685408592224121e-01 -2.546971440315246582e-01 -2.414411455392837524e-01 2.495724409818649292e-01 -2.997472882270812988e-03 1.511186808347702026e-01 2.364689409732818604e-01 2.027997747063636780e-02 -2.244283556938171387e-01 -2.441943250596523285e-02 -2.682471182197332382e-03 4.464772343635559082e-02 1.832487583160400391e-01 -3.560057654976844788e-02 -1.851461231708526611e-01 -1.707632541656494141e-01 2.321461029350757599e-02 6.515500694513320923e-02 -3.086243271827697754e-01 3.308459520339965820e-01 2.018951773643493652e-01 1.936995089054107666e-01 -7.003615051507949829e-02 -1.867094933986663818e-01 4.047016799449920654e-02
-1.685543358325958252e-01 -4.012571647763252258e-02 -1.126946881413459778e-01 5.611338093876838684e-02 -2.595924735069274902e-01 6.621674448251724243e-02 -3.098743855953216553e-01 -1.295176148414611816e-01 2.302369922399520874e-01 -1.335799396038055420e-01 2.082282006740570068e-01 -1.123989298939704895e-01 2.130726352334022522e-02 -3.534590005874633789e-01 7.755921781063079834e-02 -3.538876175880432129e-01 -1.389117240905761719e-01 -1.594956219196319580e-02 -8.123804628849029541e-02 9.445609897375106812e-02 -2.422470450401306152e-01 -1.140100788325071335e-02 -1.088603362441062927e-01 -3.280062377452850342e-01 1.236791983246803284e-01 8.613271266222000122e-02 -1.360775157809257507e-02 5.245619267225265503e-02 1.237125396728515625e-01 -1.381135135889053345e-01 -3.324656486511230469e-01 -4.675536975264549255e-02
2.574128508567810059e-01 -9.351090341806411743e-02 -1.425437480211257935e-01 -2.301142960786819458e-01 1.120874192565679550e-03 -3.338865935802459717e-02 -1.539585590362548828e-01 -8.703401312232017517e-03 4.524813219904899597e-02 -2.067902088165283203e-01 -6.082457304000854492e-02 5.276976525783538818e-02 -1.479885876178741455e-01 -5.410725498222745955e-05 1.061158925294876099e-01 -2.171530574560165405e-02 -2.597110569477081299e-01 1.250593736767768860e-02 -4.125916957855224609e-01 3.162564039230346680e-01 7.793660461902618408e-02 -1.619237661361694336e-01 -1.994247883558273315e-01 7.661669701337814331e-02 -2.311492525041103363e-02 1.868845373392105103e-01 -1.252332925796508789e-01 -1.206457316875457764e-01 -2.034405022859573364e-01 -1.025433465838432312e-01 -3.370977938175201416e-01 3.080166280269622803e-01
3.813649341464042664e-02 -2.058104276657104492e-01 -1.545555293560028076e-01 -9.592392295598983765e-02 -1.289078891277313232e-01 -4.112558811902999878e-02 -7.645859569311141968e-02 -2.266360670328140259e-01 -1.486965417861938477e-01 -1.382457166910171509e-01 1.217946708202362061e-01 5.903454869985580444e-02 -2.853781878948211670e-01 -2.131097912788391113e-01 1.543218344449996948e-01 -3.547215163707733154e-01 5.351352971047163010e-03 9.095116704702377319e-02 1.331746727228164673e-01 4.046607017517089844e-01 -1.247038915753364563e-01 -9.173697233200073242e-02 -2.486042231321334839e-01 -8.780515193939208984e-02 -2.168647199869155884e-02 -2.107035517692565918e-01 -1.934004873037338257e-01 -2.502767741680145264e-01 1.826993227005004883e-01 -4.598768800497055054e-02 -1.298744929954409599e-03 2.187890559434890747e-01
2.788281999528408051e-03 -2.883638739585876465e-01 -2.171239405870437622e-01 -1.517701745033264160e-01 -1.179749891161918640e-01 -3.112298846244812012e-01 -2.804877460002899170e-01 -1.691998541355133057e-01 -6.574033945798873901e-02 -1.789769232273101807e-01 2.051490098237991333e-01 3.454641103744506836e-01 -2.648394405841827393e-01 -8.287104964256286621e-02 2.290877699851989746e-01 -1.984647661447525024e-01 6.637828052043914795e-02 -1.389544457197189331e-02 7.348800543695688248e-03 -1.788080856204032898e-02 7.641272246837615967e-02 3.930337261408567429e-03 8.204526454210281372e-02 1.363571584224700928e-01 1.046031862497329712e-01 9.943006187677383423e-02 -5.803048145025968552e-03 1.501697003841400146e-01 -1.044837161898612976e-01 -4.657735582441091537e-03 -3.541088700294494629e-01 2.145179957151412964e-01
-8.147925138473510742e-02 -1.671838909387588501e-01 -4.659812450408935547e-01 -3.679644465446472168e-01 -3.682520240545272827e-02 4.786388948559761047e-02 -1.846667528152465820e-01 2.267236262559890747e-01 2.480673193931579590e-01 -1.947108358144760132e-01 2.704102098941802979e-01 1.571994572877883911e-01 -1.171393021941184998e-01 -1.329240798950195312e-01 2.484540492296218872e-01 -1.441105902194976807e-01 8.443445712327957153e-02 9.770889580249786377e-02 -9.449833631515502930e-02 2.419777065515518188e-01 -1.091700792312622070e-01 -8.728137612342834473e-02 -4.586421884596347809e-03 -1.002070382237434387e-01 3.722164779901504517e-02 1.347633600234985352e-01 -4.763210192322731018e-02 9.087501093745231628e-03 2.051512748003005981e-01 3.017640486359596252e-02 1.404610574245452881e-01 1.190295442938804626e-01
-1.286466866731643677e-01 -2.960522770881652832e-01 -4.225018247961997986e-02 -1.306160241365432739e-01 -2.436902523040771484e-01 2.256843745708465576e-01 -1.334664970636367798e-01 -3.889489173889160156e-02 -2.296191087225452065e-04 -1.063223704695701599e-01 2.486029565334320068e-01 9.229082614183425903e-02 -2.042679041624069214e-01 -2.424555718898773193e-01 -6.518700718879699707e-02 -3.011032342910766602e-01 2.762077450752258301e-01 -1.035228446125984192e-01 6.262952089309692383e-02 3.763699531555175781e-02 5.873310565948486328e-02 -8.482761681079864502e-02 -2.140798121690750122e-01 -1.041412502527236938e-01 -2.600606344640254974e-02 2.258768230676651001e-01 -1.400070786476135254e-01 1.832097172737121582e-01 -1.667515635490417480e-01 1.751568019390106201e-01 -3.541580438613891602e-01 1.477131843566894531e-01
6.425448507070541382e-02 -8.861719071865081787e-02 -2.509719431400299072e-01 -1.337703168392181396e-01 -6.342670321464538574e-02 2.041756175458431244e-02 -2.746674232184886932e-02 4.635914415121078491e-02 -5.041449517011642456e-02 -1.302378177642822266e-01 2.567146122455596924e-01 -2.840044721961021423e-02 2.080900967121124268e-01 -4.379294514656066895e-01 9.107661247253417969e-02 -4.943597316741943359e-02 -3.440527915954589844e-01 7.387004792690277100e-02 -1.512678265571594238e-01 1.908892542123794556e-01 3.505636751651763916e-02 -1.577560752630233765e-01 -4.559214040637016296e-02 -1.190321147441864014e-01 3.164185211062431335e-02 -1.233323141932487488e-01 2.278804220259189606e-02 -2.232119888067245483e-01 2.776279151439666748e-01 2.177503556013107300e-01 -2.384637892246246338e-01 -3.071369528770446777e-01
-6.623645126819610596e-02 -2.124019861221313477e-01 -2.512623071670532227e-01 -1.132494956254959106e-01 -1.260745823383331299e-01 1.154350936412811279e-01 -5.602144449949264526e-02 -4.746414348483085632e-02 2.286612987518310547e-01 -1.664528548717498779e-01 1.112375855445861816e-01 1.500312983989715576e-01 -5.376792699098587036e-02 1.031434237957000732e-01 3.243316337466239929e-02 -1.875581406056880951e-02 -4.383484125137329102e-01 -2.196521162986755371e-01 1.321770995855331421e-01 4.791562557220458984e-01 -5.637640133500099182e-02 2.420553937554359436e-03 -2.292348593473434448e-01 -8.682137704454362392e-04 -1.312905102968215942e-01 8.888877183198928833e-02 -1.648011244833469391e-02 2.003040909767150879e-01 2.212635725736618042e-01 1.736306399106979370e-01 2.626725705340504646e-03 -1.492798179388046265e-01
3.107532672584056854e-02 -1.579129695892333984e-01 -1.610016524791717529e-01 1.347723603248596191e-02 -2.789400517940521240e-01 -1.110712066292762756e-01 -1.287146657705307007e-01 7.703866809606552124e-02 -4.010760784149169922e-02 -3.304453492164611816e-01 2.861538669094443321e-03 1.701298654079437256e-01 -2.686799168586730957e-01 -8.480709046125411987e-02 2.327034324407577515e-01 -2.254960983991622925e-01 -1.062090136110782623e-02 1.942796409130096436e-01 -1.213426440954208374e-01 3.483919426798820496e-02 2.361703515052795410e-01 -5.501343682408332825e-02 -3.543688356876373291e-01 -3.982544317841529846e-02 -1.128839254379272461e-01 1.751867830753326416e-01 -1.854949295520782471e-01 2.724320292472839355e-01 1.470004618167877197e-01 6.199890375137329102e-02 -2.161050587892532349e-01 2.173377573490142822e-01
1.617157459259033203e-01 -6.628829240798950195e-02 -1.430644690990447998e-01 4.322637245059013367e-02 -5.497205257415771484e-02 1.709007322788238525e-01 -4.918132722377777100e-01 -8.823587000370025635e-02 -1.018220186233520508e-01 -2.242413908243179321e-01 2.848117053508758545e-01 1.882869303226470947e-01 6.523571908473968506e-02 -1.332011520862579346e-01 1.991850286722183228e-01 -2.820217311382293701e-01 7.023289054632186890e-02 3.758976608514785767e-02 -1.841091811656951904e-01 3.095714449882507324e-01 -8.584471046924591064e-02 -1.727132350206375122e-01 -8.405064791440963745e-02 -1.861326582729816437e-02 1.473248749971389771e-01 2.386871911585330963e-02 -1.344969868659973145e-01 2.699287533760070801e-01 -1.631640642881393433e-01 2.328137308359146118e-02 1.345476657152175903e-01 -8.725214004516601562e-02
1.360140591859817505e-01 -2.364650219678878784e-01 -5.100852996110916138e-02 -1.461655944585800171e-01 -1.672462671995162964e-01 -2.144411504268646240e-01 -1.078595370054244995e-01 1.201076731085777283e-01 1.749257184565067291e-02 -1.244274079799652100e-01 -9.402379393577575684e-02 1.919481903314590454e-01 -2.364282310009002686e-01 -3.765253815799951553e-03 2.579415962100028992e-02 -3.289535939693450928e-01 -2.321258038282394409e-01 1.767104864120483398e-01 2.128017321228981018e-02 7.556399703025817871e-02 6.674250215291976929e-02 1.039738208055496216e-01 -2.194634079933166504e-01 -1.381097584962844849e-01 -1.319546103477478027e-01 -5.934080109000205994e-02 -1.810529977083206177e-01 2.594207227230072021e-01 3.364922404289245605e-01 -5.853639915585517883e-02 -2.823040187358856201e-01 2.901796698570251465e-01
-6.466167420148849487e-02 -2.159844487905502319e-01 -1.732954084873199463e-01 -5.574358627200126648e-02 -2.500109970569610596e-01 3.878130912780761719e-01 -2.137022316455841064e-01 1.332036405801773071e-01 9.055655449628829956e-02 -1.542341858148574829e-01 4.227309301495552063e-02 -1.373077929019927979e-01 1.280996203422546387e-01 -9.236258268356323242e-02 -2.690422907471656799e-02 -2.784421443939208984e-01 -9.928774088621139526e-02 -2.701800130307674408e-02 -2.950886189937591553e-01 1.256951838731765747e-01 1.511526703834533691e-01 -1.950217410922050476e-02 -2.172569483518600464e-01 -4.393414556980133057e-01 7.341983914375305176e-02 1.304944604635238647e-01 -1.116674989461898804e-01 -2.121721804141998291e-01 1.646275818347930908e-02 -1.781779155135154724e-02 -1.020099669694900513e-01 1.267963349819183350e-01
1.981574296951293945e-01 -4.586783796548843384e-02 7.355238497257232666e-02 -1.726686954498291016e-01 -2.380377948284149170e-01 1.287107169628143311e-01 -1.082016080617904663e-01 1.639625616371631622e-02 1.442607957869768143e-02 -2.544219791889190674e-01 1.802548021078109741e-01 2.177736461162567139e-01 5.527452379465103149e-02 -1.473588794469833374e-01 1.402327269315719604e-01 -3.959779441356658936e-02 -2.402880191802978516e-01 -2.937594354152679443e-01 -1.711301654577255249e-01 3.809053599834442139e-01 3.287812471389770508e-01 1.061088740825653076e-01 -1.042080149054527283e-01 -9.050630964338779449e-03 2.276022583246231079e-01 -3.811973705887794495e-02 1.383514255285263062e-01 9.564999490976333618e-02 1.078124195337295532e-01 -1.297182291746139526e-01 -1.854099631309509277e-01 -2.329452186822891235e-01
2.735729813575744629e-01 -1.378948241472244263e-01 -3.293276131153106689e-01 -1.290507763624191284e-01 -2.283109426498413086e-01 -2.236798554658889771e-01 -6.099412217736244202e-02 -9.294977039098739624e-02 -1.917525380849838257e-02 -1.042972728610038757e-01 2.124459296464920044e-01 -8.940915763378143311e-02 2.948272526264190674e-01 -1.288730837404727936e-02 2.346922308206558228e-01 -2.584726214408874512e-01 7.608962804079055786e-02 -5.197511240839958191e-02 -2.483983784914016724e-01 1.274092644453048706e-01 -2.398416996002197266e-01 9.883361868560314178e-03 -2.807902395725250244e-01 -1.352851837873458862e-01 -3.022440969944000244e-01 1.296712756156921387e-01 1.004356667399406433e-01 -1.019192188978195190e-01 3.729676827788352966e-02 -3.406586125493049622e-02 6.681971997022628784e-02 -1.277214437723159790e-01
7.922305725514888763e-03 5.445165559649467468e-03 -2.198854088783264160e-01 -8.394390344619750977e-02 -4.854995384812355042e-02 -2.468863427639007568e-01 -1.835641562938690186e-01 -1.180005446076393127e-01 -2.612166702747344971e-01 -2.311707437038421631e-01 1.701750308275222778e-01 -7.112604379653930664e-02 -1.749835759401321411e-01 -1.138317286968231201e-01 -6.703636795282363892e-02 -5.066792368888854980e-01 -1.170734837651252747e-01 5.526040121912956238e-02 -1.963075101375579834e-01 2.361645400524139404e-01 6.753250956535339355e-02 -2.007284015417098999e-01 -1.142347231507301331e-01 2.158327549695968628e-01 -2.904011905193328857e-01 -1.457600295543670654e-01 6.741730123758316040e-02 2.412168309092521667e-02 3.873239457607269287e-02 -1.270351856946945190e-01 -1.549920439720153809e-01 -7.191476225852966309e-02
4.846558719873428345e-02 -3.069041967391967773e-01 1.175768598914146423e-01 -2.800791561603546143e-01 5.500520393252372742e-02 1.076959073543548584e-01 -2.920963168144226074e-01 -1.519210543483495712e-02 1.707541644573211670e-01 -1.495649814605712891e-01 3.393014669418334961e-01 1.112852171063423157e-01 -1.272802650928497314e-01 -5.031439661979675293e-02 1.353254765272140503e-01 -2.155630141496658325e-01 -4.930623620748519897e-02 -1.099921166896820068e-01 5.361825600266456604e-02 2.165520638227462769e-01 -1.114284619688987732e-02 7.190859410911798477e-03 1.061322018504142761e-01 -2.448453456163406372e-01 -1.301926374435424805e-01 2.051554769277572632e-01 8.194153010845184326e-02 9.360974282026290894e-02 -3.440424799919128418e-02 -3.019624650478363037e-01 -3.815342783927917480e-01 1.818840205669403076e-02
4.238874614238739014e-01 -2.322575598955154419e-01 -2.322710156440734863e-01 -1.241632252931594849e-01 -2.349221259355545044e-01 1.975612491369247437e-01 -1.386484652757644653e-01 -2.213361561298370361e-01 6.138400360941886902e-02 -1.370526105165481567e-01 -5.774034187197685242e-03 -1.053353119641542435e-02 1.039217635989189148e-01 -2.354206293821334839e-01 2.603250928223133087e-02 -1.012060791254043579e-01 -1.286208480596542358e-01 7.792612165212631226e-02 1.110465545207262039e-02 4.568229019641876221e-01 5.367005243897438049e-02 1.139144450426101685e-01 -1.314233541488647461e-01 -1.411529630422592163e-02 1.712758839130401611e-01 -9.024608135223388672e-02 -2.223789691925048828e-01 -2.352772504091262817e-01 -5.607482790946960449e-02 -1.041662320494651794e-01 -2.429947024211287498e-03 -1.170294210314750671e-01
1.536004096269607544e-01 -7.158675044775009155e-02 -1.554236412048339844e-01 -4.148578941822052002e-01 -2.333905100822448730e-01 2.497374415397644043e-01 -1.019291579723358154e-01 -2.815433777868747711e-02 -1.938319504261016846e-01 1.780538409948348999e-01 9.322485327720642090e-02 -2.866964973509311676e-02 -2.189283818006515503e-02 4.909763112664222717e-02 -9.968283772468566895e-02 -2.041484862565994263e-01 -4.329258203506469727e-02 -3.861674293875694275e-02 -9.744833409786224365e-02 1.436647325754165649e-01 -7.613332569599151611e-02 -3.505649864673614502e-01 -2.523284256458282471e-01 -9.408441931009292603e-02 -1.335906982421875000e-01 3.816917771473526955e-03 2.626791298389434814e-01 1.888320297002792358e-01 8.945783227682113647e-02 1.903643831610679626e-03 -2.257130593061447144e-01 -3.122819662094116211e-01
2.494389936327934265e-02 -9.513964504003524780e-02 -2.098217308521270752e-01 -1.181911453604698181e-01 -7.878578454256057739e-02 1.437140703201293945e-01 -5.457580089569091797e-02 -3.927809000015258789e-02 3.518986701965332031e-02 -8.345834910869598389e-02 2.991209030151367188e-01 1.637395471334457397e-01 -1.842411309480667114e-01 -1.812558174133300781e-01 1.872414797544479370e-01 -1.768925487995147705e-01 1.476476490497589111e-01 1.299753785133361816e-01 1.884117424488067627e-01 4.827050268650054932e-01 -1.770582050085067749e-01 -4.273508116602897644e-02 -2.608243823051452637e-01 -1.321212947368621826e-01 -3.157259197905659676e-03 -2.207024693489074707e-01 2.437681518495082855e-02 -1.986014693975448608e-01 1.783389896154403687e-01 -5.520047619938850403e-02 -1.269312202930450439e-01 2.788116335868835449e-01
2.525669634342193604e-01 -5.820446833968162537e-02 -5.169360898435115814e-03 -2.106246501207351685e-01 1.444627530872821808e-03 -7.941516116261482239e-03 9.847272187471389771e-02 2.105542570352554321e-01 -3.405775502324104309e-02 -3.475251793861389160e-01 2.699838280677795410e-01 2.432876378297805786e-01 1.387503743171691895e-01 6.263949722051620483e-02 -1.887041926383972168e-01 -1.791976243257522583e-01 1.493695005774497986e-02 -3.380041196942329407e-02 -1.146636456251144409e-01 3.163771927356719971e-01 2.943632900714874268e-01 -5.338890850543975830e-02 -1.751077771186828613e-01 2.871934510767459869e-02 2.649804763495922089e-02 8.712889254093170166e-02 -2.531028687953948975e-01 3.502764105796813965e-01 1.997812241315841675e-01 7.511983066797256470e-02 -7.951640337705612183e-02 -8.309743553400039673e-02
1.716981530189514160e-01 -1.639137566089630127e-01 2.104214876890182495e-01 -1.892350614070892334e-01 -9.282327443361282349e-02 6.561022996902465820e-02 -2.597173452377319336e-01 -7.660756818950176239e-03 2.503648698329925537e-01 -2.925083935260772705e-01 3.933972716331481934e-01 1.129269823431968689e-01 -1.156526952981948853e-01 5.201214924454689026e-02 1.486036181449890137e-01 -3.073960244655609131e-01 -3.987135738134384155e-02 -1.966964006423950195e-01 -3.695674985647201538e-02 1.239483207464218140e-01 -6.732546538114547729e-02 1.229477673768997192e-01 -4.917939752340316772e-02 -2.175246775150299072e-01 -1.138869225978851318e-01 2.254614681005477905e-01 -1.159725114703178406e-01 1.057238876819610596e-01 -1.974893920123577118e-02 -1.992783248424530029e-01 -2.665119171142578125e-01 -9.362248331308364868e-02
-3.475237637758255005e-02 -4.734814167022705078e-01 -3.604362905025482178e-01 -2.989034652709960938e-01 -1.432266980409622192e-01 -9.629834443330764771e-02 -2.060187757015228271e-01 1.151477247476577759e-01 2.627962827682495117e-01 -2.393938302993774414e-01 2.363499104976654053e-01 4.034402593970298767e-02 5.732430890202522278e-02 -1.400616317987442017e-01 -4.083320870995521545e-02 -7.019352167844772339e-02 1.558185517787933350e-01 1.831810474395751953e-01 -3.705348819494247437e-02 6.693498790264129639e-02 4.062782973051071167e-02 -5.334724858403205872e-02 -1.517090499401092529e-01 -2.028958201408386230e-01 1.936815530061721802e-01 2.190042287111282349e-02 -1.294341236352920532e-01 -1.237635090947151184e-01 -4.207205027341842651e-02 1.333130002021789551e-01 1.231683939695358276e-01 1.391379684209823608e-01
-2.118381112813949585e-01 -9.968403726816177368e-02 -2.793822586536407471e-01 -3.758333995938301086e-02 -1.528212577104568481e-01 -5.566133558750152588e-02 6.734991073608398438e-02 -6.685944646596908569e-02 -3.017933070659637451e-01 -4.487748816609382629e-02 5.767635256052017212e-02 -8.591940253973007202e-02 -2.891312241554260254e-01 1.663480699062347412e-02 -1.147292479872703552e-01 -3.270271420478820801e-01 -1.864284723997116089e-01 -2.644539996981620789e-02 -2.687181234359741211e-01 2.905823886394500732e-01 1.001053303480148315e-01 -1.178935170173645020e-01 -3.851024508476257324e-01 -2.840203978121280670e-02 -1.446875929832458496e-01 2.354810088872909546e-01 5.285643972456455231e-03 5.197711288928985596e-02 2.730193734169006348e-02 6.040913984179496765e-02 -1.928314566612243652e-01 1.914420872926712036e-01
4.075486958026885986e-02 -3.350717127323150635e-01 -1.574354767799377441e-01 -1.488068252801895142e-01 -2.702236771583557129e-01 7.043803483247756958e-02 -1.376595199108123779e-01 -6.909992545843124390e-02 -8.806380629539489746e-02 2.283816337585449219e-01 3.156213462352752686e-01 -1.404726803302764893e-01 1.678251177072525024e-01 2.607166953384876251e-02 7.270458340644836426e-02 -3.596995174884796143e-01 -2.772726491093635559e-02 1.038422286510467529e-01 4.003478959202766418e-02 5.637145787477493286e-02 -2.328621447086334229e-01 2.086632326245307922e-02 -5.541339889168739319e-02 4.932964220643043518e-02 -1.339265853166580200e-01 6.858628988265991211e-02 -4.510518610477447510e-01 1.419579684734344482e-01 1.319036781787872314e-01 -2.427481301128864288e-02 -2.088839560747146606e-01 -1.014616340398788452e-01
-6.739829480648040771e-02 -4.412787407636642456e-02 -2.888337373733520508e-01 -5.973670631647109985e-02 -3.810074031352996826e-01 -1.091915592551231384e-01 -4.117722213268280029e-01 2.129106670618057251e-01 -2.853740751743316650e-01 -9.832467138767242432e-02 1.852583587169647217e-01 -1.157390549778938293e-01 1.671630293130874634e-01 -9.706389158964157104e-03 -1.183914691209793091e-01 -1.707538068294525146e-01 -3.854531794786453247e-02 -3.079744055867195129e-02 -2.209939211606979370e-01 2.163059711456298828e-01 9.971290826797485352e-02 2.001598849892616272e-02 1.994810998439788818e-01 -9.877521544694900513e-02 1.562449932098388672e-01 1.319682002067565918e-01 -2.142065167427062988e-01 1.892456263303756714e-01 -1.408792883157730103e-01 1.059740632772445679e-01 -5.005178228020668030e-02 9.718204289674758911e-02
6.209475547075271606e-02 -1.722778528928756714e-01 -1.185783296823501587e-01 -2.761345505714416504e-01 -2.531795203685760498e-02 1.119443029165267944e-01 4.875107109546661377e-02 6.895018368959426880e-02 3.435387462377548218e-02 -4.185914397239685059e-01 2.685340940952301025e-01 1.214005276560783386e-01 1.843809336423873901e-02 -9.471213817596435547e-02 5.912677943706512451e-02 -1.662019789218902588e-01 1.457704901695251465e-01 -1.019689142704010010e-01 5.111258104443550110e-02 3.625427186489105225e-01 1.343386769294738770e-01 1.674617826938629150e-01 -6.374746561050415039e-02 -3.866659998893737793e-01 -1.210497468709945679e-01 -6.947440654039382935e-02 -1.230737939476966858e-01 2.318396419286727905e-01 -4.171018302440643311e-02 1.792042702436447144e-01 5.265158414840698242e-02 -2.486147582530975342e-01
5.453711003065109253e-02 -2.147624641656875610e-01 -1.471183001995086670e-01 -2.449235022068023682e-01 -1.079381406307220459e-01 3.527745902538299561e-01 -2.105813324451446533e-01 -5.703198164701461792e-02 1.527969986200332642e-01 -1.544445455074310303e-01 2.291010916233062744e-01 -4.401436075568199158e-02 -9.384042769670486450e-02 1.392315514385700226e-02 -2.307833731174468994e-02 -1.349944025278091431e-01 -2.688590884208679199e-01 -9.310788661241531372e-02 -1.269902884960174561e-01 6.994514912366867065e-02 2.472230941057205200e-01 1.459292769432067871e-01 -1.352430135011672974e-01 1.452434062957763672e-01 -1.660592108964920044e-01 -2.575688362121582031e-01 -2.196674346923828125e-01 2.148333638906478882e-01 -3.089228272438049316e-02 2.578014433383941650e-01 -1.821046024560928345e-01 2.086063176393508911e-01
1.593303233385086060e-01 2.319036051630973816e-02 -3.432021737098693848e-01 -3.099980764091014862e-02 -5.267721042037010193e-02 8.678559213876724243e-02 -2.788919508457183838e-01 1.427981406450271606e-01 4.979209974408149719e-02 -1.622000187635421753e-01 1.880069673061370850e-01 -1.067152619361877441e-01 7.401854544878005981e-02 1.526462882757186890e-01 7.292784750461578369e-02 -7.351961731910705566e-02 -1.869699060916900635e-01 1.719095110893249512e-01 -2.947475910186767578e-01 4.880977421998977661e-02 5.767216905951499939e-02 3.647106466814875603e-03 -1.897179931402206421e-01 1.940308138728141785e-02 -3.209420740604400635e-01 2.869250476360321045e-01 -4.386373236775398254e-02 2.267002873122692108e-02 5.559275299310684204e-02 -1.969771087169647217e-01 -4.149074852466583252e-01 1.911496073007583618e-01
3.361159563064575195e-01 -1.465409696102142334e-01 -9.589027613401412964e-02 -1.824753880500793457e-01 -2.323295772075653076e-01 1.327612847089767456e-01 -4.491643011569976807e-01 -7.282264530658721924e-02 3.604167103767395020e-01 -1.763376593589782715e-02 9.529541130177676678e-04 -8.092959225177764893e-02 4.891579970717430115e-02 -1.768790930509567261e-01 -2.160768583416938782e-02 -1.532131433486938477e-01 -2.035568235442042351e-03 -1.394562721252441406e-01 -5.516977235674858093e-02 4.916896820068359375e-01 3.077767416834831238e-02 -2.033157497644424438e-01 8.044260740280151367e-02 -7.453061640262603760e-02 1.103360131382942200e-01 -4.388536512851715088e-02 -6.727452576160430908e-02 -1.984735392034053802e-02 1.775053143501281738e-02 6.680864840745925903e-02 8.124507963657379150e-02 3.255150467157363892e-02
-8.604530990123748779e-02 -1.043571159243583679e-01 -3.367909193038940430e-01 -2.832567989826202393e-01 -1.925439983606338501e-01 2.986301481723785400e-02 -3.254926502704620361e-01 1.119335889816284180e-01 1.908430308103561401e-01 -9.098710864782333374e-02 2.144844979047775269e-01 3.123905137181282043e-02 -1.112624332308769226e-01 -2.767722904682159424e-01 2.134850472211837769e-01 -3.454767912626266479e-02 6.393904238939285278e-02 -1.840562671422958374e-01 -2.591174840927124023e-02 1.237340569496154785e-01 -1.499588228762149811e-02 -2.466124892234802246e-01 9.263109415769577026e-02 -2.871845960617065430e-01 -2.314717173576354980e-01 3.416892141103744507e-02 -2.981682121753692627e-01 1.851648092269897461e-02 6.917281541973352432e-03 6.055243313312530518e-02 -1.735981255769729614e-01 1.424212753772735596e-01
1.704577356576919556e-01 -9.913377463817596436e-02 -1.128151565790176392e-01 -3.633895814418792725e-01 -2.997323125600814819e-02 5.845144856721162796e-03 1.271547228097915649e-01 1.777182072401046753e-01 6.335307657718658447e-02 -3.944625258445739746e-01 2.077260911464691162e-01 1.404078602790832520e-01 -1.457563191652297974e-01 -3.376798704266548157e-02 7.870523631572723389e-02 -2.706482708454132080e-01 2.869755402207374573e-02 -1.175149157643318176e-01 2.513909153640270233e-02 3.984227180480957031e-01 2.160902470350265503e-01 1.898791939020156860e-01 1.123500335961580276e-02 -2.945961654186248779e-01 2.028661966323852539e-02 7.094176113605499268e-02 -1.157951951026916504e-01 1.415540426969528198e-01 2.672883868217468262e-02 8.151976019144058228e-02 3.094226121902465820e-02 -2.290589213371276855e-01
1.446292102336883545e-01 1.694276183843612671e-02 -2.338973283767700195e-01 -1.350078880786895752e-01 -6.989020854234695435e-02 5.632103607058525085e-02 -3.128970861434936523e-01 -1.234606057405471802e-01 -1.090346500277519226e-01 1.127107590436935425e-01 5.220714211463928223e-01 2.126960307359695435e-01 6.085714697837829590e-02 5.007493495941162109e-02 1.526574790477752686e-01 -1.901787668466567993e-01 -4.686633497476577759e-02 -2.158875763416290283e-01 3.413591533899307251e-02 9.642607718706130981e-02 1.229565870016813278e-02 -1.379681527614593506e-01 -3.155958652496337891e-02 -1.560952961444854736e-01 1.032820418477058411e-01 1.827368438243865967e-01 -1.812737733125686646e-01 3.387130200862884521e-01 -1.440897136926651001e-01 5.199946463108062744e-02 -1.587823033332824707e-01 -1.801191717386245728e-01
1.754516959190368652e-01 -2.390568107366561890e-01 -1.842237412929534912e-01 1.474697440862655640e-01 -1.396121978759765625e-01 3.045240938663482666e-01 -7.350155711174011230e-02 2.959363628178834915e-03 -5.971275269985198975e-02 -9.954775869846343994e-02 2.675121426582336426e-01 -2.167949452996253967e-02 -9.273844957351684570e-02 2.498832792043685913e-01 -1.111734844744205475e-02 -1.520596891641616821e-01 -1.796862185001373291e-01 8.548598736524581909e-02 5.203346163034439087e-02 1.875597983598709106e-01 2.095982134342193604e-01 -2.506242394447326660e-01 -1.731351912021636963e-01 -2.609273493289947510e-01 -1.167607903480529785e-01 -3.241992890834808350e-01 2.938983216881752014e-02 1.169695034623146057e-01 1.878080070018768311e-01 -1.409313678741455078e-01 -2.423455268144607544e-01 -1.718035042285919189e-01
-1.034522950649261475e-01 -3.204519152641296387e-01 -1.813302487134933472e-01 -1.904489248991012573e-01 -1.772799342870712280e-01 1.437822282314300537e-01 -6.639361381530761719e-02 1.703123003244400024e-01 1.642928272485733032e-02 2.068656533956527710e-01 3.462924063205718994e-01 1.762847900390625000e-01 -1.761843115091323853e-01 -2.990135252475738525e-01 2.324720621109008789e-01 -1.021734476089477539e-01 3.108877455815672874e-03 -1.659718006849288940e-01 2.941332198679447174e-02 1.912251561880111694e-01 2.822993397712707520e-01 -2.751361345872282982e-03 -1.458495557308197021e-01 9.836845844984054565e-02 -2.287465613335371017e-03 -1.902399957180023193e-01 -8.765254169702529907e-03 2.342351675033569336e-01 1.747188903391361237e-02 1.886590383946895599e-02 -2.432346045970916748e-01 1.623231470584869385e-01
1.031970605254173279e-01 3.488666936755180359e-02 8.385635167360305786e-02 -2.539075613021850586e-01 -2.405216991901397705e-01 -4.505994915962219238e-02 -2.100906968116760254e-01 1.743726283311843872e-01 1.911347359418869019e-01 -3.048081696033477783e-02 2.464509457349777222e-01 1.300221383571624756e-01 -5.797671154141426086e-03 -6.191552057862281799e-02 2.617192268371582031e-01 -5.966174229979515076e-02 2.462535351514816284e-01 7.578233629465103149e-02 -1.414272487163543701e-01 1.880198568105697632e-01 1.452643051743507385e-02 2.687241137027740479e-02 -9.588649123907089233e-02 -1.960269510746002197e-01 -2.686395347118377686e-01 3.135280013084411621e-01 -2.591357529163360596e-01 3.235401213169097900e-02 1.239674314856529236e-01 -1.933468729257583618e-01 -3.434940874576568604e-01 1.071614548563957214e-01
1.247999593615531921e-01 -1.827190369367599487e-01 -3.447040021419525146e-01 7.114277034997940063e-02 -1.366363018751144409e-01 1.536226272583007812e-01 8.821974508464336395e-03 -8.280420303344726562e-02 -1.990180835127830505e-02 -1.453095227479934692e-01 1.967286020517349243e-01 3.268297016620635986e-01 1.014762893319129944e-01 -3.598409518599510193e-02 1.565397232770919800e-01 2.420660480856895447e-02 6.868639495223760605e-03 -2.710625343024730682e-02 -3.473838046193122864e-02 3.237182497978210449e-01 2.802725434303283691e-01 -1.477011591196060181e-01 -2.369211316108703613e-01 -4.401952773332595825e-02 1.468087434768676758e-01 -2.202918976545333862e-01 -1.413612216711044312e-01 3.387125730514526367e-01 8.290650695562362671e-02 -8.116916567087173462e-02 -1.736485660076141357e-01 -2.461971938610076904e-01
1.796176582574844360e-01 -3.051785528659820557e-01 -2.756980955600738525e-01 -2.498605102300643921e-02 -2.062926739454269409e-01 -3.509580194950103760e-01 -1.832118481397628784e-01 -9.344011545181274414e-03 -1.857871413230895996e-01 -1.432344764471054077e-01 2.655478417873382568e-01 1.782603412866592407e-01 -1.055590659379959106e-01 -6.346612423658370972e-02 -1.660650819540023804e-01 -2.276957780122756958e-01 -1.767638325691223145e-01 3.986539319157600403e-03 2.498058080673217773e-01 7.487136870622634888e-02 3.385646045207977295e-01 -1.435969471931457520e-01 1.490388065576553345e-01 -4.525286704301834106e-02 -1.023439019918441772e-01 -2.948849648237228394e-02 -5.804649554193019867e-04 4.160262644290924072e-02 1.707741916179656982e-01 -1.892537325620651245e-01 -5.887670814990997314e-02 7.981104403734207153e-02
1.395169496536254883e-01 -3.473976552486419678e-01 -1.517776213586330414e-02 -2.018062025308609009e-01 -1.879054903984069824e-01 1.008997205644845963e-02 -1.650267392396926880e-01 1.273722015321254730e-02 9.665576368570327759e-02 -7.254082243889570236e-03 2.599062919616699219e-01 -1.619586199522018433e-01 1.154852434992790222e-01 5.562205985188484192e-02 -1.284404247999191284e-01 -4.657433032989501953e-01 2.689417600631713867e-01 -1.825715005397796631e-01 -4.848889634013175964e-02 2.036180198192596436e-01 -1.424236297607421875e-01 1.128977686166763306e-01 3.437856957316398621e-02 -4.086690768599510193e-02 -1.159221306443214417e-01 7.133956998586654663e-02 -3.833661973476409912e-01 1.720912009477615356e-01 3.481599688529968262e-02 -1.278304308652877808e-01 -3.491214290261268616e-02 -6.185794621706008911e-02
1.332693845033645630e-01 -1.505920290946960449e-01 -1.538317203521728516e-01 7.004351355135440826e-03 -4.599808156490325928e-02 4.050669819116592407e-02 -1.147372797131538391e-01 -3.153279721736907959e-01 -5.711962468922138214e-03 -5.117770433425903320e-01 2.667253017425537109e-01 2.511835992336273193e-01 2.173313945531845093e-01 -1.337597519159317017e-01 1.544371992349624634e-01 -1.643214225769042969e-01 3.105990774929523468e-02 1.653524786233901978e-01 -2.187145203351974487e-01 1.399262994527816772e-01 7.719087600708007812e-02 9.527765959501266479e-02 -3.154577910900115967e-01 -1.846628189086914062e-01 2.052039280533790588e-02 3.373500704765319824e-02 -1.157527938485145569e-01 -8.846244961023330688e-02 -1.110053509473800659e-01 -8.825920522212982178e-02 -8.352759480476379395e-02 -1.144131124019622803e-01
1.118912622332572937e-01 -1.678723841905593872e-01 -1.910273581743240356e-01 1.513890475034713745e-01 -1.824664622545242310e-01 5.647638067603111267e-02 -1.355283409357070923e-01 -3.354056552052497864e-02 -1.720023900270462036e-01 -1.550599485635757446e-01 2.236168235540390015e-01 1.534357070922851562e-01 8.400098234415054321e-02 -1.053665205836296082e-01 5.704680457711219788e-02 -3.368185162544250488e-01 -5.785226449370384216e-02 4.519798979163169861e-02 -7.499791681766510010e-02 3.675769865512847900e-01 1.371143162250518799e-01 -8.046891540288925171e-02 -2.123410999774932861e-01 -7.043414749205112457e-03 7.685958594083786011e-02 -9.895393997430801392e-02 -4.329646378755569458e-02 5.244767665863037109e-01 -1.198006123304367065e-01 1.547025740146636963e-01 1.967933028936386108e-02 -1.844312846660614014e-01
2.868856489658355713e-01 -1.364933997392654419e-01 -3.262155652046203613e-01 -8.976584672927856445e-02 7.811106741428375244e-02 8.817303180694580078e-02 -6.489755213260650635e-02 -1.876952201128005981e-01 1.083865836262702942e-01 -5.192774534225463867e-01 3.561361879110336304e-02 1.091662794351577759e-01 -1.459310064092278481e-03 6.481725722551345825e-02 -3.093873336911201477e-02 -8.949010819196701050e-02 6.561239063739776611e-02 -8.060584217309951782e-02 8.738584816455841064e-02 2.713189721107482910e-01 2.433175593614578247e-02 -7.445536553859710693e-02 -2.915118932723999023e-01 -1.082665696740150452e-01 -7.214038050733506680e-04 3.606999516487121582e-01 1.115607544779777527e-01 3.381822258234024048e-02 2.421534657478332520e-01 2.230208925902843475e-02 -1.494235545396804810e-01 -5.896361917257308960e-02
1.195629388093948364e-01 -2.568415403366088867e-01 -4.127947688102722168e-01 -8.288656175136566162e-02 1.424985472112894058e-02 -3.329449798911809921e-03 -1.520240902900695801e-01 -1.856710016727447510e-01 -2.272494137287139893e-03 -5.651176720857620239e-02 2.017568796873092651e-01 5.952818319201469421e-03 2.567180991172790527e-01 -8.315967023372650146e-02 -4.630892537534236908e-03 -1.091333851218223572e-01 1.125906482338905334e-01 4.844639450311660767e-02 1.008872687816619873e-01 6.347880363464355469e-01 -1.140431314706802368e-01 -8.609498292207717896e-02 1.044910103082656860e-01 -1.259409449994564056e-02 6.599787622690200806e-02 -1.430724710226058960e-01 -7.270547747611999512e-02 1.025036647915840149e-01 7.809177786111831665e-02 -8.861382305622100830e-02 1.216779127717018127e-01 -1.641626209020614624e-01
1.266073286533355713e-01 -2.312965542078018188e-01 1.428516954183578491e-02 -1.901051253080368042e-01 -2.543941140174865723e-01 -9.668309241533279419e-03 4.375713691115379333e-02 3.151721507310867310e-02 -1.551874876022338867e-01 -3.559100255370140076e-02 3.016946017742156982e-01 2.595966123044490814e-02 1.702842414379119873e-01 -4.568054154515266418e-02 -1.834844984114170074e-02 -2.456568926572799683e-01 -1.378383636474609375e-01 -1.391767412424087524e-01 3.365638107061386108e-02 3.819750547409057617e-01 2.398347407579421997e-01 -5.913280695676803589e-02 -2.397145330905914307e-02 -2.365690320730209351e-01 1.493724645115435123e-03 2.929394878447055817e-02 -4.133528172969818115e-01 -4.407110624015331268e-03 -2.585114352405071259e-02 5.437524616718292236e-02 -8.296602964401245117e-02 3.638499975204467773e-01
8.045853674411773682e-02 -2.217504084110260010e-01 -2.679321765899658203e-01 -2.456869482994079590e-01 -2.227569371461868286e-01 -1.345105376094579697e-02 -2.563691139221191406e-01 1.265066023916006088e-02 2.200267165899276733e-01 1.831691712141036987e-02 1.849673241376876831e-01 -1.700635254383087158e-01 -6.857799738645553589e-02 -2.779356837272644043e-01 2.119382619857788086e-01 2.775911986827850342e-02 -9.033638052642345428e-03 -1.571614742279052734e-01 1.408120840787887573e-01 2.184750586748123169e-01 7.065766304731369019e-02 -3.515657410025596619e-02 -7.987336814403533936e-02 -9.427048265933990479e-02 -3.043836355209350586e-01 1.042604967951774597e-01 -1.646934300661087036e-01 -1.023884639143943787e-01 1.280236244201660156e-01 -7.721883803606033325e-02 -2.453769147396087646e-01 3.456440269947052002e-01
-8.684500306844711304e-02 -1.692273318767547607e-01 -8.129753917455673218e-02 -2.593317031860351562e-01 4.679238889366388321e-03 1.576416380703449249e-02 -1.848862171173095703e-01 3.112273849546909332e-02 1.515251696109771729e-01 -1.402131617069244385e-01 5.040023010224103928e-03 9.422791004180908203e-02 1.169796809554100037e-01 5.727788433432579041e-02 1.547992676496505737e-01 -2.448743879795074463e-01 -3.027535080909729004e-01 -5.552744865417480469e-02 9.202154725790023804e-02 4.341934919357299805e-01 -8.887573331594467163e-02 9.807534515857696533e-02 -4.229427278041839600e-01 -2.387185767292976379e-02 -1.494864746928215027e-02 -1.771915405988693237e-01 1.059946715831756592e-01 2.539499104022979736e-01 -8.306898921728134155e-02 2.468264847993850708e-02 -1.063694134354591370e-01 -2.953772544860839844e-01
-9.198786690831184387e-03 -6.226540356874465942e-02 -6.172028556466102600e-02 -8.679817616939544678e-02 8.109869807958602905e-02 1.667523831129074097e-01 -6.310939043760299683e-02 -1.029053404927253723e-01 8.657859265804290771e-02 -3.543401658535003662e-01 8.054430037736892700e-02 1.344640702009201050e-01 -2.918390557169914246e-03 -1.614711800357326865e-04 2.442073263227939606e-02 -3.618218600749969482e-01 -2.626268267631530762e-01 1.191210970282554626e-01 -2.382397353649139404e-01 4.593835771083831787e-01 2.257520854473114014e-01 -3.523615188896656036e-03 -1.555301249027252197e-01 -2.416621744632720947e-01 2.744710445404052734e-01 -7.876507937908172607e-03 5.632802471518516541e-02 -7.880095392465591431e-02 6.128406897187232971e-02 4.813146963715553284e-02 -5.379277095198631287e-02 -2.614056468009948730e-01
-7.736209779977798462e-02 -2.212868928909301758e-01 1.014639660716056824e-01 -3.731650710105895996e-01 5.052116140723228455e-02 -1.359006911516189575e-01 -6.276474893093109131e-02 -2.193098217248916626e-01 8.797697722911834717e-02 -1.540619581937789917e-01 1.191027387976646423e-01 2.668410837650299072e-01 -1.970753371715545654e-01 1.337977647781372070e-01 9.800703078508377075e-02 -2.044622749090194702e-01 1.075371950864791870e-01 1.342662423849105835e-02 1.110435873270034790e-01 3.074456751346588135e-01 -7.629659026861190796e-02 -2.252493947744369507e-01 -2.602965831756591797e-01 -3.050207197666168213e-01 4.819191619753837585e-02 -5.700667202472686768e-02 8.358487859368324280e-03 -2.507123351097106934e-01 -7.234580814838409424e-02 3.755452856421470642e-02 -2.212876528501510620e-01 1.933062523603439331e-01
3.123669028282165527e-01 -6.428125500679016113e-02 -4.228164851665496826e-01 1.246092608198523521e-03 -8.713610470294952393e-02 1.101885661482810974e-01 9.292382001876831055e-02 -1.117450147867202759e-01 3.566022589802742004e-02 -3.790250420570373535e-01 1.996904909610748291e-01 6.165510788559913635e-02 2.057032138109207153e-01 -2.395087629556655884e-01 -7.301358878612518311e-02 -2.029727697372436523e-01 4.840824753046035767e-02 3.041171729564666748e-01 -3.262886404991149902e-01 1.927547752857208252e-01 9.015218168497085571e-02 -1.416047848761081696e-02 2.024591714143753052e-02 -1.072384323924779892e-02 1.711398065090179443e-01 1.743647307157516479e-01 -1.012830883264541626e-01 1.139526441693305969e-01 -1.627180352807044983e-02 -8.075649291276931763e-02 -7.411111146211624146e-02 -3.647680953145027161e-02
1.179171502590179443e-01 -3.575161397457122803e-01 -3.815343976020812988e-01 -2.420868128538131714e-01 -8.403996378183364868e-02 8.285956829786300659e-02 -1.670551598072052002e-01 -2.167113423347473145e-01 2.066520303487777710e-01 9.149987995624542236e-02 1.666654348373413086e-01 3.638914972543716431e-02 1.917406022548675537e-01 -1.579705774784088135e-01 4.585574939846992493e-02 -6.494688987731933594e-02 5.339609086513519287e-02 9.419612586498260498e-02 -6.018153950572013855e-02 3.422253727912902832e-01 1.683702021837234497e-01 -2.820962667465209961e-01 1.620116531848907471e-01 -4.540818929672241211e-02 -1.959574520587921143e-01 -2.128500640392303467e-01 -1.515201479196548462e-01 -9.120889008045196533e-02 -1.462065428495407104e-01 7.230780273675918579e-02 -5.028506740927696228e-02 -6.533735990524291992e-02
8.218333870172500610e-02 -2.183524966239929199e-01 -2.854960262775421143e-01 -1.333533227443695068e-02 -3.495681881904602051e-01 5.206381902098655701e-02 -1.945678293704986572e-01 -2.128621488809585571e-01 -1.379846036434173584e-01 -1.426873952150344849e-01 2.756292819976806641e-01 -2.000338584184646606e-01 2.531637549400329590e-01 -1.578144431114196777e-01 8.638750761747360229e-02 -1.916218250989913940e-01 -2.942407131195068359e-02 2.120793014764785767e-01 -1.923288851976394653e-01 1.707265973091125488e-01 -1.179677098989486694e-01 2.012231200933456421e-02 -1.274427026510238647e-01 7.839743047952651978e-03 -1.298784315586090088e-01 -6.042929738759994507e-02 -2.320446074008941650e-01 -1.028124392032623291e-01 -2.097983360290527344e-01 -1.660854667425155640e-01 -1.839985400438308716e-01 -1.850591897964477539e-01
-2.720670104026794434e-01 -3.879087567329406738e-01 -2.789073288440704346e-01 1.769712939858436584e-02 -1.143135577440261841e-01 1.055041775107383728e-01 -4.664045870304107666e-01 -1.660977303981781006e-01 1.050494313240051270e-01 -3.059826977550983429e-02 1.215583011507987976e-01 1.192640811204910278e-01 -2.594088576734066010e-02 -1.184786334633827209e-01 1.091578453779220581e-01 2.814561827108263969e-03 2.125269472599029541e-01 4.779673647135496140e-03 -1.471623033285140991e-01 1.290269792079925537e-01 3.934757784008979797e-02 -2.032814770936965942e-01 -2.469563297927379608e-02 -9.021857380867004395e-02 1.549562662839889526e-01 1.058795601129531860e-01 1.845066063106060028e-02 1.915358752012252808e-01 -8.858111500740051270e-02 7.215769588947296143e-02 -3.740130364894866943e-01 1.320504583418369293e-02
7.328201085329055786e-02 -2.367303818464279175e-01 1.099130958318710327e-01 -1.827130019664764404e-01 -1.616687327623367310e-01 6.934966146945953369e-02 -1.997155398130416870e-01 5.750875174999237061e-02 1.070106774568557739e-01 -2.451366633176803589e-01 3.820180594921112061e-01 9.581930190324783325e-02 -9.463625401258468628e-02 -3.192335367202758789e-03 1.172956004738807678e-01 -1.614112854003906250e-01 7.105826586484909058e-02 -7.883437722921371460e-02 2.590439468622207642e-02 1.416369825601577759e-01 -5.601991340517997742e-02 2.335072457790374756e-01 5.625661462545394897e-02 -2.734912037849426270e-01 -1.198544055223464966e-01 1.450249701738357544e-01 -1.448336541652679443e-01 9.322682768106460571e-02 3.331100940704345703e-02 -2.190943360328674316e-01 -4.783189892768859863e-01 -1.815343797206878662e-01
-1.607830375432968140e-01 -4.084422253072261810e-03 -3.064480423927307129e-01 -2.083523124456405640e-01 -2.703118920326232910e-01 1.616137176752090454e-01 -3.414849564433097839e-02 -1.516398787498474121e-01 2.506996877491474152e-02 -5.535641312599182129e-02 3.031425476074218750e-01 -2.527277767658233643e-01 -9.812104701995849609e-02 -6.800144910812377930e-02 -2.207003086805343628e-01 -2.560855150222778320e-01 -6.162783503532409668e-02 -3.368397057056427002e-02 -6.479592621326446533e-02 2.542124688625335693e-01 2.704645991325378418e-01 2.811971008777618408e-01 -1.311156898736953735e-01 -6.797274947166442871e-02 6.299488246440887451e-02 6.118286866694688797e-03 -2.499323524534702301e-02 9.018831700086593628e-02 -1.145465299487113953e-01 -3.326498270034790039e-01 -1.991033405065536499e-01 -3.859769925475120544e-02
3.630142211914062500e-01 -1.994355171918869019e-01 -1.532279551029205322e-01 -3.790938854217529297e-01 -1.152797266840934753e-01 -1.632889956235885620e-01 -1.146405413746833801e-01 1.537705212831497192e-01 7.143248617649078369e-02 -1.138975322246551514e-01 1.023506149649620056e-01 -6.957662850618362427e-02 -9.298719465732574463e-02 -1.129261851310729980e-01 2.263737469911575317e-01 7.393658906221389771e-02 -2.037421762943267822e-01 -6.392833590507507324e-02 -1.260506063699722290e-01 3.287526369094848633e-01 1.303632110357284546e-01 3.895709291100502014e-02 -2.463815063238143921e-01 8.060415834188461304e-02 6.346940249204635620e-02 3.634036481380462646e-01 8.014332503080368042e-02 -6.151099130511283875e-02 -8.991938829421997070e-02 -9.133384376764297485e-02 -1.716080158948898315e-01 1.598763614892959595e-01
1.095060482621192932e-01 -9.453421831130981445e-02 -2.846114933490753174e-01 -1.104330718517303467e-01 -5.813920125365257263e-02 1.697202175855636597e-01 -1.881805211305618286e-01 -2.176567763090133667e-01 -1.001774668693542480e-01 -1.605821847915649414e-01 3.014354109764099121e-01 3.197036683559417725e-02 1.160644888877868652e-01 -1.194992959499359131e-01 3.258550167083740234e-02 -2.817753851413726807e-01 1.356753334403038025e-02 -3.375298976898193359e-01 -1.989597827196121216e-01 4.105060994625091553e-01 -1.431760638952255249e-01 1.376599352806806564e-02 -4.718819260597229004e-02 1.772626638412475586e-01 -8.167500048875808716e-02 1.202385500073432922e-01 -1.414639949798583984e-01 2.032119929790496826e-01 -1.418307423591613770e-01 -1.370521932840347290e-01 -2.332885982468724251e-03 -1.926003396511077881e-01
1.782603412866592407e-01 -2.061360776424407959e-01 -3.627668917179107666e-01 -1.498446166515350342e-01 -2.600856423377990723e-01 2.111794985830783844e-02 -3.782208561897277832e-01 -1.148453950881958008e-01 1.421589404344558716e-01 -6.852642446756362915e-02 -2.517748996615409851e-02 4.368758201599121094e-02 6.916513293981552124e-02 -1.290818601846694946e-01 -5.950989574193954468e-02 -1.583897694945335388e-02 -1.278402805328369141e-01 -3.922178223729133606e-02 -1.703767776489257812e-01 3.815332651138305664e-01 2.773668169975280762e-01 -1.965563148260116577e-01 6.911482661962509155e-02 -2.606330439448356628e-02 1.533451378345489502e-01 -3.127720057964324951e-01 -1.101738959550857544e-01 -9.010840207338333130e-02 -1.274833362549543381e-02 7.086222618818283081e-02 -9.760272502899169922e-02 -1.576443612575531006e-01
-8.416711352765560150e-04 -2.188621908426284790e-01 -4.234772920608520508e-01 -3.527587950229644775e-01 -1.684924662113189697e-01 -2.727766754105687141e-03 -1.977519392967224121e-01 1.159799024462699890e-01 1.913411468267440796e-01 -9.945186972618103027e-02 1.943135857582092285e-01 -5.935398489236831665e-02 -2.577716410160064697e-01 -1.692821383476257324e-01 1.414013952016830444e-01 -2.441296428442001343e-01 -9.247349947690963745e-02 1.359419822692871094e-01 -1.399437636137008667e-01 1.575415134429931641e-01 4.920585453510284424e-02 -3.614343330264091492e-02 -4.633194580674171448e-02 -1.390313655138015747e-01 2.163711003959178925e-02 2.474579513072967529e-01 -4.351694136857986450e-02 -1.231228709220886230e-01 2.261079251766204834e-01 1.203077584505081177e-01 2.314102351665496826e-01 1.017265319824218750e-01
-2.026642858982086182e-02 -1.753622144460678101e-01 -1.929685771465301514e-01 8.499717339873313904e-03 9.948451817035675049e-02 2.047720700502395630e-01 -2.723846733570098877e-01 -1.418365985155105591e-01 -8.707781881093978882e-02 -1.809706836938858032e-01 8.153743296861648560e-02 -2.090775519609451294e-01 -2.498246729373931885e-01 -3.100815713405609131e-01 6.798398494720458984e-02 -3.189122676849365234e-01 2.253850921988487244e-02 -1.184505317360162735e-02 -3.435832560062408447e-01 1.117281988263130188e-01 -2.949262596666812897e-02 -7.252683397382497787e-03 7.950422912836074829e-02 -2.090232074260711670e-01 -1.370457261800765991e-01 -1.735775358974933624e-02 -6.351821869611740112e-02 -3.356746584177017212e-02 1.472139805555343628e-01 -1.722968369722366333e-01 -4.040915071964263916e-01 -9.379136562347412109e-02
-1.069312840700149536e-01 5.089643597602844238e-02 -1.156735867261886597e-01 1.027875170111656189e-01 -7.763992995023727417e-02 1.057500392198562622e-01 -5.588367581367492676e-01 -1.227466836571693420e-01 1.396648883819580078e-01 -2.116901427507400513e-01 1.254755556583404541e-01 -7.167015224695205688e-02 -1.908581554889678955e-01 -2.742682695388793945e-01 2.538951858878135681e-02 -3.936499655246734619e-01 -1.046414822340011597e-01 6.856834888458251953e-02 -8.624335378408432007e-02 1.538282930850982666e-01 -8.085502684116363525e-02 1.550235901959240437e-03 8.992957323789596558e-02 -2.089410573244094849e-01 3.929473832249641418e-02 3.163083456456661224e-03 -2.129637151956558228e-01 1.823006719350814819e-01 3.359719179570674896e-03 -1.273256242275238037e-01 -2.446579188108444214e-01 -6.116126850247383118e-02
1.545533239841461182e-01 -2.234419286251068115e-01 -3.596198856830596924e-01 -2.716297805309295654e-01 -8.001915365457534790e-02 1.064662113785743713e-01 -8.533314615488052368e-02 -3.496643900871276855e-01 3.442642390727996826e-01 7.959087938070297241e-02 8.072382770478725433e-03 3.991828113794326782e-02 -1.770459488034248352e-02 -1.020111143589019775e-01 2.668656706809997559e-01 -6.183206662535667419e-02 -5.540789291262626648e-02 1.008564084768295288e-01 -9.720519930124282837e-02 3.635691404342651367e-01 4.688012972474098206e-02 -5.425625666975975037e-02 4.498158022761344910e-02 -3.968570381402969360e-02 2.615672349929809570e-01 -1.349390298128128052e-01 -1.096448451280593872e-01 -1.495445072650909424e-01 4.336042702198028564e-02 8.508922159671783447e-02 -2.615016698837280273e-01 3.732686862349510193e-02
-7.137864083051681519e-02 -8.160918951034545898e-02 -1.766495406627655029e-01 -3.823139667510986328e-01 -2.844131290912628174e-01 5.238958820700645447e-02 -3.325671255588531494e-01 5.956931412220001221e-02 -2.494360655546188354e-01 -6.333031691610813141e-03 2.392164915800094604e-01 -9.753064811229705811e-02 -1.417175382375717163e-01 -1.394044309854507446e-01 -2.330230474472045898e-01 -2.493385374546051025e-01 3.525969684123992920e-01 -5.928550381213426590e-04 1.519455909729003906e-01 1.739568859338760376e-01 -1.504279673099517822e-02 -1.579194664955139160e-01 4.592039436101913452e-02 -8.893373608589172363e-02 5.110714584589004517e-02 1.223832890391349792e-01 6.628894805908203125e-02 1.381002068519592285e-01 1.951185464859008789e-01 4.986646119505167007e-03 -1.642846614122390747e-01 -9.545608609914779663e-02
2.101825736463069916e-02 -1.466008871793746948e-01 -1.922426819801330566e-01 -9.389123320579528809e-02 -2.292821705341339111e-01 -5.116216093301773071e-02 7.691251230426132679e-04 -3.784799203276634216e-02 -1.828298270702362061e-01 -6.108353286981582642e-02 2.052271366119384766e-01 2.477603405714035034e-02 9.963891655206680298e-02 4.580681398510932922e-02 1.281166076660156250e-01 4.077228531241416931e-02 8.273401297628879547e-03 -1.543015986680984497e-01 -2.767955362796783447e-01 1.846371591091156006e-01 3.306635618209838867e-01 -1.344580799341201782e-01 -3.412553668022155762e-01 1.830860972404479980e-01 2.349358946084976196e-01 -2.003748267889022827e-01 -1.877817958593368530e-01 1.281545907258987427e-01 8.260402083396911621e-02 -1.633086055517196655e-01 -4.078337550163269043e-01 -8.277224004268646240e-02
-9.320739656686782837e-02 -4.437329769134521484e-01 -2.582713663578033447e-01 -2.315802425146102905e-01 4.520998802036046982e-03 3.828370943665504456e-02 -1.078117340803146362e-01 1.653771698474884033e-01 2.337954491376876831e-01 -1.354087591171264648e-01 2.260831743478775024e-01 -1.492907945066690445e-02 -6.122341379523277283e-02 -3.110987544059753418e-01 -2.280721366405487061e-01 -2.121616154909133911e-01 2.116863280534744263e-01 1.212962120771408081e-01 3.234411403536796570e-02 1.642059832811355591e-01 -4.282674193382263184e-02 -2.297558039426803589e-01 -1.564012318849563599e-01 -2.127567976713180542e-01 1.182025000452995300e-01 1.428971141576766968e-01 -9.568881988525390625e-02 2.788470871746540070e-02 -1.195571199059486389e-02 1.236852034926414490e-01 -6.370597332715988159e-02 1.897926032543182373e-01
-4.440605640411376953e-02 1.285065710544586182e-01 -2.294341921806335449e-01 -7.563580572605133057e-02 1.653065383434295654e-01 7.566759735345840454e-02 -2.909885644912719727e-01 -2.310721762478351593e-02 2.316231578588485718e-01 -3.296669945120811462e-02 3.365409672260284424e-01 -1.612301617860794067e-01 -1.496142894029617310e-01 -4.738930240273475647e-02 -5.176150705665349960e-03 -5.948523059487342834e-03 -3.470844402909278870e-02 1.257528960704803467e-01 -4.484585300087928772e-02 3.496133089065551758e-01 4.234930872917175293e-02 -1.067267209291458130e-01 -2.092895805835723877e-01 4.280262440443038940e-02 -1.224851980805397034e-01 -1.145870685577392578e-01 -2.531472444534301758e-01 -1.685097515583038330e-01 5.322841554880142212e-02 -1.390680223703384399e-01 -4.540366828441619873e-01 1.928674280643463135e-01
-9.921054542064666748e-02 -1.835744231939315796e-01 4.566517099738121033e-02 -1.480509042739868164e-01 -1.268008351325988770e-01 1.570812910795211792e-01 -1.015515774488449097e-01 -2.761065661907196045e-01 -9.834389388561248779e-02 2.333384938538074493e-02 4.021198451519012451e-01 1.263350695371627808e-01 -2.233042381703853607e-03 -1.561682373285293579e-01 -1.255738884210586548e-01 -1.732359081506729126e-02 1.496977508068084717e-01 1.087818741798400879e-01 5.469020921736955643e-03 6.006200909614562988e-01 -2.377568632364273071e-01 8.434110879898071289e-02 3.176715970039367676e-02 -2.113218978047370911e-02 -1.170084550976753235e-01 1.176519691944122314e-01 -1.306994855403900146e-01 -2.320400029420852661e-01 6.464426219463348389e-02 9.429629892110824585e-02 -6.328836083412170410e-02 -3.412789106369018555e-02
6.250835955142974854e-02 -2.892729826271533966e-02 -5.309667065739631653e-02 -2.948716282844543457e-01 7.734676473774015903e-04 3.752745985984802246e-01 -1.962146162986755371e-01 -1.153607070446014404e-01 1.186176314949989319e-01 1.154954661615192890e-03 6.652130186557769775e-02 1.112767010927200317e-01 1.114245206117630005e-01 -1.039820462465286255e-01 3.017268776893615723e-01 -2.350304275751113892e-01 -7.737787812948226929e-02 -5.309928581118583679e-02 -7.216490060091018677e-02 3.132423460483551025e-01 1.499247252941131592e-01 -1.397346854209899902e-01 -8.721776306629180908e-02 -1.340512484312057495e-01 1.354790478944778442e-01 -2.955507338047027588e-01 -7.524428516626358032e-02 1.469886023551225662e-02 1.205499991774559021e-01 -2.979093044996261597e-02 -2.399860024452209473e-01 -3.849042654037475586e-01
1.203672960400581360e-01 -1.155761480331420898e-01 -8.797262609004974365e-02 -4.561264440417289734e-02 -1.118083521723747253e-01 -1.004267036914825439e-01 -2.537538111209869385e-01 6.378664821386337280e-02 -1.296128183603286743e-01 -1.988804638385772705e-01 5.367243289947509766e-02 2.638663947582244873e-01 -1.335375159978866577e-01 -5.937439203262329102e-02 2.842635847628116608e-02 -2.801872789859771729e-01 -4.999129846692085266e-02 2.206490039825439453e-01 -1.671740859746932983e-01 -3.177232667803764343e-02 2.651149928569793701e-01 -1.988031668588519096e-03 -3.458875119686126709e-01 -2.086536586284637451e-01 -1.621835678815841675e-01 6.391813606023788452e-02 -3.213305175304412842e-01 2.094599157571792603e-01 2.040695250034332275e-01 1.425544172525405884e-01 -2.377349883317947388e-01 1.793107837438583374e-01
1.107703596353530884e-01 1.294943392276763916e-01 -1.015899851918220520e-01 -3.244081735610961914e-01 -2.233951538801193237e-01 4.982586018741130829e-03 -1.710083633661270142e-01 -7.121432572603225708e-02 -1.899266541004180908e-01 -1.403344869613647461e-01 1.447643190622329712e-01 5.831239745020866394e-02 -5.686167627573013306e-02 -1.341272145509719849e-01 3.002150356769561768e-01 -7.128462940454483032e-02 1.077165920287370682e-02 8.880527690052986145e-03 2.020768448710441589e-02 3.414111733436584473e-01 1.606306433677673340e-01 1.066806912422180176e-01 -3.117654025554656982e-01 -4.088069498538970947e-01 -1.225624680519104004e-01 1.590467691421508789e-01 -8.976215124130249023e-02 -1.747201830148696899e-01 -3.389905765652656555e-02 1.463653296232223511e-01 -3.538497164845466614e-02 2.306580394506454468e-01
1.264267861843109131e-01 -3.655945062637329102e-01 -3.135501444339752197e-01 -1.462947130203247070e-01 -1.300514191389083862e-01 -3.964571282267570496e-02 -8.035618066787719727e-02 -2.154672890901565552e-01 -5.998987704515457153e-02 -1.821846216917037964e-01 2.290053516626358032e-01 9.589388966560363770e-03 -1.515386719256639481e-02 1.400576233863830566e-01 -2.073612064123153687e-02 -2.201020419597625732e-01 -8.417354524135589600e-02 -1.137975826859474182e-01 -1.381035149097442627e-01 2.384543418884277344e-01 3.991531580686569214e-02 6.993944197893142700e-02 8.110402151942253113e-03 -8.934612572193145752e-02 -1.191524788737297058e-02 -2.433350123465061188e-02 3.106101155281066895e-01 3.291319310665130615e-01 2.757257223129272461e-01 -2.769699692726135254e-01 1.275142580270767212e-01 1.272311806678771973e-01
1.215637326240539551e-01 -2.071851342916488647e-01 -8.446279168128967285e-02 -3.815108835697174072e-01 4.244247451424598694e-03 -8.604656159877777100e-02 1.627106033265590668e-02 -4.162696003913879395e-02 -1.310046017169952393e-01 -9.954558312892913818e-02 3.258944451808929443e-01 7.511835545301437378e-02 3.462171554565429688e-01 -7.821874320507049561e-02 1.595537066459655762e-01 -3.346940279006958008e-01 4.821942653506994247e-03 -2.111590355634689331e-01 -2.502385675907135010e-01 2.335219383239746094e-01 -1.688946038484573364e-01 1.438741981983184814e-01 -5.474339798092842102e-02 -1.120375469326972961e-01 -1.160028725862503052e-01 1.995881050825119019e-01 -2.841581702232360840e-01 2.122148126363754272e-02 1.806817576289176941e-02 -1.015641316771507263e-01 -7.749744504690170288e-02 -1.164128165692090988e-02
-7.869600504636764526e-02 2.671539224684238434e-02 -1.535319834947586060e-01 -1.226021274924278259e-01 -7.412474602460861206e-02 1.403973102569580078e-01 -1.415681988000869751e-01 1.902183443307876587e-01 -3.725506737828254700e-02 1.698694378137588501e-02 1.190149560570716858e-01 -2.404581755399703979e-02 3.995044156908988953e-02 -1.284689456224441528e-01 1.173839867115020752e-01 -1.566333174705505371e-01 -7.493635267019271851e-02 -1.328793317079544067e-01 -1.667015850543975830e-01 3.858039081096649170e-01 5.860188603401184082e-02 3.459656983613967896e-02 -2.790288031101226807e-01 -2.014199942350387573e-01 -1.866240799427032471e-01 3.847173452377319336e-01 -2.215681374073028564e-01 -2.230492383241653442e-01 4.631429910659790039e-02 -3.610055893659591675e-02 -3.171353936195373535e-01 3.025883138179779053e-01
-5.255479365587234497e-02 -8.880704641342163086e-02 -1.566815823316574097e-01 3.994096443057060242e-02 -1.236569881439208984e-01 -3.416298031806945801e-01 -3.239698410034179688e-01 -9.188298881053924561e-02 8.468608371913433075e-03 -1.488267332315444946e-01 1.233658269047737122e-01 1.663758158683776855e-01 -2.038021385669708252e-01 -1.645142585039138794e-01 1.214107945561408997e-01 -4.535822272300720215e-01 -6.034544482827186584e-02 -1.475785821676254272e-01 -1.426475197076797485e-01 1.172820627689361572e-01 6.449250876903533936e-02 4.502914473414421082e-02 -1.340823620557785034e-01 3.094417043030261993e-02 7.328025251626968384e-02 1.791674345731735229e-01 1.792496889829635620e-01 5.038144811987876892e-02 5.632065236568450928e-02 -5.168254487216472626e-03 -3.833622932434082031e-01 2.380236536264419556e-01
2.702077925205230713e-01 3.472314774990081787e-02 1.395069807767868042e-01 -2.821937501430511475e-01 4.279933497309684753e-02 1.570758670568466187e-01 1.381412800401449203e-02 -5.822686851024627686e-02 1.932858377695083618e-01 -3.252974450588226318e-01 2.394871264696121216e-01 1.355031579732894897e-01 1.892187893390655518e-01 6.812100857496261597e-02 -3.959030378609895706e-03 -3.315620422363281250e-01 8.937691897153854370e-02 1.815464943647384644e-01 -3.590663895010948181e-02 2.093861252069473267e-01 1.480880081653594971e-01 -1.150791719555854797e-01 -2.931489944458007812e-01 -5.471173301339149475e-02 -6.964313238859176636e-02 1.201248690485954285e-01 -2.922448515892028809e-01 1.660043746232986450e-01 2.538424134254455566e-01 2.151234541088342667e-03 8.870073594152927399e-03 -1.427174955606460571e-01
-1.271246746182441711e-02 5.572981387376785278e-02 -1.652787327766418457e-01 -4.079115688800811768e-01 -3.472792208194732666e-01 -7.525876909494400024e-02 -1.388323605060577393e-01 9.287541732192039490e-03 -8.677420020103454590e-02 -1.093783229589462280e-01 1.031971797347068787e-01 -8.950603753328323364e-02 2.093487381935119629e-01 -1.052431166172027588e-01 5.441381409764289856e-02 -2.198715507984161377e-01 -1.481216549873352051e-01 2.376442104578018188e-01 1.414938569068908691e-01 1.762502640485763550e-01 -2.181822359561920166e-01 -3.304612934589385986e-01 -3.534044325351715088e-01 -3.177498653531074524e-02 1.758079417049884796e-02 -1.193230226635932922e-02 -6.293320655822753906e-02 -6.264588329941034317e-03 7.041284441947937012e-02 -2.651716470718383789e-01 -1.358896046876907349e-01 5.129624903202056885e-02
1.344853080809116364e-02 -1.948034018278121948e-01 -1.192646175622940063e-01 8.899494260549545288e-02 -2.438958138227462769e-01 4.917825106531381607e-03 -1.251587271690368652e-01 -8.095148950815200806e-04 2.831815928220748901e-02 9.469192475080490112e-03 4.511912167072296143e-01 1.278367340564727783e-01 -1.509438604116439819e-01 -2.129689753055572510e-01 1.096414625644683838e-01 -1.293260157108306885e-01 -2.168804556131362915e-01 -1.325214654207229614e-01 -1.745278984308242798e-01 2.874742150306701660e-01 4.415673315525054932e-01 -3.874887246638536453e-03 -2.125636339187622070e-01 8.987110853195190430e-02 1.036651432514190674e-01 -1.808911412954330444e-01 9.586486965417861938e-02 8.630133233964443207e-03 8.959396928548812866e-02 -8.701602369546890259e-02 -1.444630473852157593e-01 1.780446618795394897e-01
5.140243172645568848e-01 -1.862512528896331787e-01 -3.636833652853965759e-02 -2.523542046546936035e-01 -2.328900992870330811e-01 5.466247443109750748e-03 -1.612972319126129150e-01 -8.017588406801223755e-02 3.025148808956146240e-01 1.663680523633956909e-01 1.600270271301269531e-01 -1.185450255870819092e-01 6.615936756134033203e-02 -1.090793460607528687e-01 1.234726160764694214e-01 -2.596220076084136963e-01 1.498050801455974579e-02 -9.573259949684143066e-02 -7.031475007534027100e-02 3.000038862228393555e-01 1.469469219446182251e-01 3.938588872551918030e-02 2.337144166231155396e-01 -2.242182940244674683e-01 7.243235409259796143e-02 1.608992926776409149e-02 -8.174019306898117065e-02 1.442041248083114624e-01 6.635288149118423462e-02 9.000799059867858887e-02 -1.145423948764801025e-01 -2.469750307500362396e-02
-1.814812608063220978e-02 -2.651671692728996277e-02 -1.529668271541595459e-01 -4.369135946035385132e-02 -5.318636894226074219e-01 -1.702902838587760925e-02 -6.117583438754081726e-02 -1.215040236711502075e-01 -2.590341866016387939e-02 -2.949473261833190918e-02 1.117909550666809082e-01 1.318044960498809814e-01 1.454551964998245239e-01 -2.175612300634384155e-01 -1.271616518497467041e-01 -2.143543958663940430e-01 -1.563625633716583252e-01 -1.412076354026794434e-01 4.505386576056480408e-02 2.873744666576385498e-01 -4.449330270290374756e-02 -2.431831955909729004e-01 -9.199411422014236450e-02 -1.710762381553649902e-01 -2.145107463002204895e-02 -3.405288159847259521e-01 -2.044918537139892578e-01 1.567095369100570679e-01 2.376302182674407959e-01 -2.551775611937046051e-02 -1.793748736381530762e-01 -1.001324355602264404e-01
1.287894695997238159e-01 -1.927182376384735107e-01 6.946003437042236328e-02 -1.698233634233474731e-01 -3.051520586013793945e-01 -1.965954750776290894e-01 -3.472042381763458252e-01 -2.011949270963668823e-01 1.948407888412475586e-01 -1.237226203083992004e-01 -1.560804527252912521e-02 1.784646362066268921e-01 3.509711846709251404e-02 -1.132081747055053711e-01 -1.657107025384902954e-01 -2.850089371204376221e-01 2.509901523590087891e-01 -1.023719310760498047e-01 -2.071600854396820068e-01 3.067987859249114990e-01 7.550108432769775391e-02 -2.055610269308090210e-01 3.010990470647811890e-02 4.886965034529566765e-04 2.233381848782300949e-03 -7.152228802442550659e-02 -1.220893040299415588e-01 -9.574189037084579468e-02 -2.152131199836730957e-01 -3.037802502512931824e-02 -6.085309013724327087e-02 2.686899006366729736e-01
9.081712365150451660e-02 -3.318006098270416260e-01 -1.346690058708190918e-01 6.410300731658935547e-02 -2.403216660022735596e-01 -4.031040146946907043e-02 -1.792448908090591431e-01 -1.706696003675460815e-01 -5.759398639202117920e-02 -1.793201267719268799e-01 1.773915886878967285e-01 2.043345421552658081e-01 2.944259047508239746e-01 -1.328592598438262939e-01 7.938238978385925293e-02 -3.106020390987396240e-01 1.754315942525863647e-01 -1.171555072069168091e-01 -3.726322203874588013e-02 3.810783922672271729e-01 -6.546416319906711578e-03 -1.416940689086914062e-01 -6.402237713336944580e-02 -1.814853399991989136e-02 -3.328724950551986694e-02 -3.813214367255568504e-03 1.968822069466114044e-02 3.935554325580596924e-01 2.703087031841278076e-02 -7.502885907888412476e-02 2.682028524577617645e-02 -2.093757241964340210e-01
2.666301131248474121e-01 4.098675027489662170e-02 -5.732146278023719788e-02 -2.273049205541610718e-01 -3.695912957191467285e-01 1.555425375699996948e-01 -1.167904287576675415e-01 1.929177902638912201e-02 2.516322135925292969e-01 -2.524076998233795166e-01 2.410901337862014771e-01 -1.386467963457107544e-01 1.062322854995727539e-01 -2.966003715991973877e-01 3.673786222934722900e-01 -2.273008525371551514e-01 -1.304347217082977295e-01 -4.702502861618995667e-02 -1.566728800535202026e-01 9.412086755037307739e-02 5.524764955043792725e-02 -9.616251289844512939e-02 3.954682033509016037e-03 2.357290834188461304e-01 2.933154627680778503e-02 -4.497844725847244263e-02 -1.186149269342422485e-01 1.611621975898742676e-01 -1.632840484380722046e-01 -1.065684258937835693e-01 -7.194989919662475586e-02 2.390922792255878448e-02
2.521859481930732727e-03 -1.149648204445838928e-01 -2.044315934181213379e-01 -8.608859032392501831e-02 -9.631600230932235718e-02 1.760842651128768921e-01 -7.013810425996780396e-02 7.706318050622940063e-02 -7.058162987232208252e-02 -1.600925177335739136e-01 2.370145320892333984e-01 2.107722014188766479e-01 1.741171330213546753e-01 1.072441115975379944e-01 4.174489155411720276e-02 -9.401828795671463013e-02 2.936829812824726105e-02 3.855997323989868164e-02 -1.814543455839157104e-01 3.244795203208923340e-01 3.407259583473205566e-01 -1.739263981580734253e-01 -2.504693269729614258e-01 2.070765495300292969e-01 -1.959398575127124786e-02 1.550631225109100342e-01 -2.392707467079162598e-01 3.901061117649078369e-01 2.510334551334381104e-01 -3.189241513609886169e-02 1.875942014157772064e-02 -1.097711548209190369e-01
2.510829865932464600e-01 -1.941198296844959259e-02 -2.601260840892791748e-01 -1.102172061800956726e-01 -2.402221113443374634e-01 -2.867259979248046875e-01 -2.472254447638988495e-02 -4.936292022466659546e-02 1.002521067857742310e-01 -1.930565685033798218e-01 5.756753310561180115e-02 2.506808377802371979e-02 -3.227307796478271484e-01 6.621041148900985718e-02 -2.021323442459106445e-01 -4.212134480476379395e-01 -1.808537170290946960e-02 1.649124547839164734e-02 -2.530664503574371338e-01 1.664647012948989868e-01 1.775569282472133636e-03 6.427530944347381592e-02 6.340886652469635010e-02 1.568166464567184448e-01 -2.278147041797637939e-01 8.222132176160812378e-02 -1.681743115186691284e-01 7.745712250471115112e-02 -1.816079020500183105e-01 1.849317103624343872e-01 -2.243968099355697632e-01 1.199252158403396606e-02
2.208374887704849243e-01 -1.496969461441040039e-01 -1.441360265016555786e-01 -1.303576081991195679e-01 -1.513429433107376099e-01 1.394209265708923340e-01 -2.633191943168640137e-01 -3.866019546985626221e-01 -9.305045753717422485e-02 -1.190291866660118103e-01 2.337253391742706299e-01 6.690774857997894287e-02 -8.902668952941894531e-02 -2.709118425846099854e-01 -9.553375095129013062e-02 2.998645184561610222e-03 -4.588594660162925720e-02 1.554779559373855591e-01 -3.191078826785087585e-02 3.768612742424011230e-01 -1.924600154161453247e-01 -5.996057391166687012e-02 -5.056470260024070740e-02 2.583944797515869141e-02 1.625989973545074463e-01 3.264309763908386230e-01 -9.871888905763626099e-02 9.713742136955261230e-02 -2.219203673303127289e-02 -2.325485646724700928e-01 -1.762645989656448364e-01 -8.079329878091812134e-02
1.344689726829528809e-01 3.115746192634105682e-03 -1.850613653659820557e-01 -2.105363160371780396e-01 -1.766333729028701782e-01 1.369633227586746216e-01 -3.026760518550872803e-01 -1.249106004834175110e-01 -1.227536424994468689e-01 -1.517471224069595337e-01 2.624174952507019043e-01 2.146059423685073853e-01 8.388934284448623657e-02 8.509942889213562012e-02 1.618897914886474609e-01 -1.554594486951828003e-01 1.890547871589660645e-01 -4.433517754077911377e-01 -5.009977519512176514e-02 1.690266877412796021e-01 4.658307135105133057e-02 3.976939246058464050e-03 4.357779398560523987e-03 -2.331543713808059692e-01 1.466082334518432617e-01 1.563652455806732178e-01 -1.494501829147338867e-01 3.031794130802154541e-01 -8.411228656768798828e-02 7.187926769256591797e-02 -1.686306595802307129e-01 -8.757041394710540771e-02
3.112998604774475098e-02 -1.736900210380554199e-02 -2.571439146995544434e-01 -2.455826997756958008e-01 5.393052473664283752e-02 7.517445832490921021e-03 -2.716664373874664307e-01 -7.167928665876388550e-02 -2.398729473352432251e-01 -2.404944002628326416e-01 1.565597653388977051e-01 9.205976873636245728e-02 2.996920645236968994e-01 -2.370909452438354492e-01 5.757409147918224335e-03 -5.009242147207260132e-02 -2.252612113952636719e-01 -5.727259069681167603e-02 -9.125416725873947144e-02 3.728260993957519531e-01 -1.701131761074066162e-01 1.772693544626235962e-01 -2.776559889316558838e-01 1.385322213172912598e-01 -1.676051020622253418e-01 -4.901260603219270706e-03 1.580576971173286438e-02 -8.770512044429779053e-02 6.418777257204055786e-02 8.909595757722854614e-02 -2.560724616050720215e-01 -1.475538313388824463e-01
-1.281247735023498535e-01 -1.897959113121032715e-01 -2.912161052227020264e-01 -9.129261970520019531e-02 -2.824855148792266846e-01 -1.039577275514602661e-01 -9.938248991966247559e-02 -3.678540885448455811e-02 1.938506811857223511e-01 -2.107664197683334351e-01 2.246669307351112366e-02 -4.911534488201141357e-02 -2.077716588973999023e-02 7.093456387519836426e-02 7.491264492273330688e-02 -3.209372460842132568e-01 3.430994600057601929e-02 2.726214751601219177e-02 -3.587792441248893738e-02 2.963068783283233643e-01 -3.456529229879379272e-02 -6.974966824054718018e-02 -1.669032275676727295e-01 5.101996064186096191e-01 -3.590285405516624451e-02 2.500863969326019287e-01 -2.595755457878112793e-01 2.995498850941658020e-02 -2.628017403185367584e-02 1.653328388929367065e-01 -9.070509672164916992e-02 -1.983646070584654808e-03
2.812243439257144928e-02 -1.720594167709350586e-01 -4.687669873237609863e-01 -3.310190439224243164e-01 -1.072957962751388550e-01 1.088980361819267273e-01 -1.456024646759033203e-01 1.212622523307800293e-01 1.833064556121826172e-01 -2.108805179595947266e-01 3.249170780181884766e-01 -1.200194004923105240e-02 -1.124684736132621765e-01 -2.298950403928756714e-01 2.256502360105514526e-01 -2.162930965423583984e-01 5.318437144160270691e-02 1.429412048310041428e-02 1.351556647568941116e-02 2.205603122711181641e-01 -2.777508087456226349e-02 5.382335931062698364e-02 2.243087813258171082e-02 -1.060421243309974670e-01 4.109757766127586365e-02 1.158276796340942383e-01 -4.728155210614204407e-02 4.172288253903388977e-02 2.790205776691436768e-01 4.246101528406143188e-02 1.076162457466125488e-01 2.375441491603851318e-01
3.941348195075988770e-02 -1.437287330627441406e-01 -4.004575312137603760e-01 -1.937048286199569702e-01 -2.395257204771041870e-01 3.702893853187561035e-02 -1.603472679853439331e-01 1.165483221411705017e-01 1.140085607767105103e-01 -2.108508795499801636e-01 2.984458506107330322e-01 -8.894285559654235840e-02 -2.072943598031997681e-01 -1.139759421348571777e-01 8.791934698820114136e-02 -2.767827212810516357e-01 -7.713711354881525040e-03 5.067031830549240112e-02 9.995391592383384705e-04 2.908294796943664551e-01 -8.089973777532577515e-02 -4.958783462643623352e-02 -3.402366861701011658e-02 -2.349780313670635223e-02 -9.669225662946701050e-02 7.627156376838684082e-02 -4.845695570111274719e-02 -2.280093729496002197e-01 3.568196892738342285e-01 -8.220797032117843628e-02 1.229264363646507263e-01 2.655372321605682373e-01
8.984228223562240601e-02 -2.648243308067321777e-01 9.346441179513931274e-02 -2.856911122798919678e-01 4.820594564080238342e-02 1.624126881361007690e-01 -1.918915510177612305e-01 -1.499281525611877441e-01 1.819930076599121094e-01 -1.195707097649574280e-01 3.694748580455780029e-01 2.864528261125087738e-02 -3.594104573130607605e-02 -1.645411401987075806e-01 2.109602391719818115e-01 -1.778967529535293579e-01 -2.485056594014167786e-02 -2.410067319869995117e-01 6.372142583131790161e-02 2.080563306808471680e-01 1.171732470393180847e-01 8.138731122016906738e-02 6.598164141178131104e-02 -2.049218267202377319e-01 -3.348610177636146545e-02 8.851578086614608765e-02 -1.124554182752035558e-04 -1.013848707079887390e-01 1.949369907379150391e-02 -8.422885090112686157e-02 -5.044391155242919922e-01 1.590019464492797852e-02
1.646980526857078075e-03 -6.506306678056716919e-02 -2.519275248050689697e-01 -7.112340629100799561e-02 -6.526117026805877686e-02 1.240420937538146973e-01 -4.909499734640121460e-02 -2.101245969533920288e-01 -8.278982341289520264e-02 -1.814450621604919434e-01 2.181174755096435547e-01 9.270229935646057129e-02 1.894395649433135986e-01 -2.120138555765151978e-01 -4.813342541456222534e-02 7.033256441354751587e-02 -1.526095867156982422e-01 2.826486947014927864e-03 -3.407374769449234009e-02 4.611844122409820557e-01 -1.887899786233901978e-01 -2.684169821441173553e-02 -3.273179531097412109e-01 1.703895628452301025e-02 -1.934039145708084106e-01 5.175935104489326477e-02 -7.475192844867706299e-02 -1.262098550796508789e-01 -1.439185142517089844e-01 -9.039563685655593872e-02 -3.156904280185699463e-01 -3.254217207431793213e-01
-1.638563699088990688e-03 -2.931565642356872559e-01 -1.435971558094024658e-01 -1.493455022573471069e-01 -2.334841191768646240e-01 2.090499550104141235e-01 -1.998786032199859619e-01 1.172931343317031860e-01 1.022969260811805725e-01 -1.188008710741996765e-01 6.198730692267417908e-02 -5.807254463434219360e-02 1.277123838663101196e-01 -6.973881274461746216e-02 -1.120633408427238464e-01 -3.818216919898986816e-01 1.851152479648590088e-01 -6.789125502109527588e-02 8.627051115036010742e-02 1.204751580953598022e-01 6.057720258831977844e-02 -5.909575149416923523e-02 -1.569417268037796021e-01 -2.587798535823822021e-01 7.344266027212142944e-02 4.393198490142822266e-01 -7.840380072593688965e-02 6.347931176424026489e-02 4.923434183001518250e-02 2.284952998161315918e-01 -7.310539484024047852e-02 2.823986113071441650e-01
-6.375813484191894531e-02 -1.569940447807312012e-01 -4.214899241924285889e-01 -2.198540717363357544e-01 -1.025156397372484207e-02 2.204897115007042885e-03 -1.747893691062927246e-01 9.578096121549606323e-02 2.960082292556762695e-01 -1.722362786531448364e-01 2.036519795656204224e-01 -2.992167137563228607e-02 9.014617651700973511e-02 -2.098613381385803223e-01 -2.712180279195308685e-02 -2.878135144710540771e-01 1.817186325788497925e-01 1.489992588758468628e-01 -7.481950521469116211e-02 8.568971604108810425e-02 -1.198636963963508606e-01 -2.216604202985763550e-01 -9.823760390281677246e-02 -3.355114758014678955e-01 -8.165352046489715576e-02 9.843906760215759277e-02 -1.699550449848175049e-01 8.936150372028350830e-02 5.036053061485290527e-02 3.515954315662384033e-02 8.189167827367782593e-02 3.041023313999176025e-01
5.482981353998184204e-02 -3.237181901931762695e-01 -3.406643271446228027e-01 -2.355807721614837646e-01 -1.460883319377899170e-01 -8.736987411975860596e-02 -3.120133578777313232e-01 1.716015785932540894e-01 2.949484884738922119e-01 -2.682145833969116211e-01 1.844033449888229370e-01 -3.721662983298301697e-02 7.264918833971023560e-02 -1.543648838996887207e-01 1.978298574686050415e-01 -2.133866548538208008e-01 1.582418531179428101e-01 1.743580400943756104e-01 1.513438392430543900e-02 1.440637707710266113e-01 8.015807718038558960e-02 -2.311967313289642334e-02 -9.806280583143234253e-02 -1.248154640197753906e-01 -8.484246581792831421e-02 8.438554406166076660e-02 -9.162487089633941650e-02 7.929023355245590210e-03 1.397333592176437378e-01 -3.160373540595173836e-03 1.879680752754211426e-01 2.656133770942687988e-01
1.248304173350334167e-02 -1.696351766586303711e-01 9.875211864709854126e-02 -3.314119875431060791e-01 3.113357350230216980e-02 2.233432382345199585e-01 -1.439147293567657471e-01 -2.078529149293899536e-01 1.409046817570924759e-02 -2.530801892280578613e-01 2.965196073055267334e-01 -1.046602148562669754e-02 -4.075645282864570618e-02 -3.332418855279684067e-03 3.337508440017700195e-02 -4.259549081325531006e-01 -2.878934144973754883e-02 -8.881817571818828583e-03 -4.639583081007003784e-02 1.836943626403808594e-01 -1.090276017785072327e-01 1.005867794156074524e-01 1.527839303016662598e-01 -2.734377384185791016e-01 -2.440677583217620850e-01 2.136318981647491455e-01 -2.529496550559997559e-01 5.495956912636756897e-02 -5.733434483408927917e-02 -1.575126498937606812e-01 -2.061732262372970581e-01 -2.178947255015373230e-02
-1.112381462007761002e-02 -2.301226705312728882e-01 -2.421852052211761475e-01 -3.668938577175140381e-01 -1.068003103137016296e-01 2.227281928062438965e-01 -1.129971742630004883e-01 4.416436702013015747e-02 7.367660850286483765e-02 6.267832964658737183e-02 2.494075745344161987e-01 2.743893861770629883e-01 -1.685275584459304810e-01 3.414356335997581482e-02 6.595594435930252075e-02 -3.274409472942352295e-01 -2.212126851081848145e-01 7.571360468864440918e-02 -1.822832077741622925e-01 -3.175873309373855591e-02 1.656221747398376465e-01 -2.090064436197280884e-02 1.395111382007598877e-01 -9.915630333125591278e-03 -8.755590766668319702e-02 -2.336115688085556030e-01 7.066041976213455200e-02 -1.356752663850784302e-01 1.005048602819442749e-01 -2.355821132659912109e-01 -2.178425192832946777e-01 -2.343226522207260132e-01
-1.800734996795654297e-01 -8.356156945228576660e-02 -1.816502660512924194e-01 -2.069647461175918579e-01 1.429868638515472412e-01 -1.549302879720926285e-02 -1.879402250051498413e-01 2.935115434229373932e-02 1.376917660236358643e-01 -1.302346736192703247e-01 3.152815699577331543e-01 -6.836181879043579102e-02 -9.793858975172042847e-02 -1.717564165592193604e-01 8.745747059583663940e-02 -3.169477730989456177e-02 -3.773357570171356201e-01 -1.397722661495208740e-01 -2.664892077445983887e-01 4.201195240020751953e-01 1.242694631218910217e-01 -7.474078983068466187e-02 -1.738238036632537842e-01 -5.403279885649681091e-02 1.092753708362579346e-01 -2.632826268672943115e-01 6.402528285980224609e-02 1.556744724512100220e-01 -2.180653214454650879e-01 -5.304399132728576660e-02 -1.218310520052909851e-01 4.182807356119155884e-02
8.354154974222183228e-02 -2.357462197542190552e-01 -2.390405684709548950e-01 3.557904064655303955e-02 -7.854803651571273804e-02 2.195979356765747070e-01 -3.702935576438903809e-02 7.840455323457717896e-02 -7.845913618803024292e-02 -6.950174272060394287e-02 2.737979292869567871e-01 1.872940659523010254e-01 8.335456997156143188e-02 1.713532656431198120e-01 1.404649913311004639e-01 -1.653486490249633789e-01 -3.042100928723812103e-02 -1.126321405172348022e-01 -1.608120948076248169e-01 3.293495476245880127e-01 2.159419804811477661e-01 2.702940069139003754e-02 -2.436671108007431030e-01 1.923811733722686768e-01 -5.662783235311508179e-02 1.068313717842102051e-01 -2.217217236757278442e-01 3.568833470344543457e-01 3.143392205238342285e-01 -4.211776889860630035e-03 -5.361079052090644836e-02 -1.678692996501922607e-01
4.137458801269531250e-01 4.565344005823135376e-02 -7.601219415664672852e-02 -1.330185532569885254e-01 -5.627841874957084656e-02 1.670329123735427856e-01 -4.603935405611991882e-02 -1.665448099374771118e-01 5.813202261924743652e-02 -3.247365951538085938e-01 1.003439798951148987e-01 7.353889942169189453e-02 -7.245928049087524414e-02 -2.627043519169092178e-03 -1.082423850893974304e-01 -3.277870118618011475e-01 -7.651010900735855103e-02 -1.213809475302696228e-01 -6.664710585027933121e-03 2.601007819175720215e-01 -1.398145407438278198e-01 -2.031829655170440674e-01 -2.147594541311264038e-01 -6.628363579511642456e-02 6.200752104632556438e-04 1.285253316164016724e-01 3.334968090057373047e-01 1.669149100780487061e-01 2.775287330150604248e-01 5.941476300358772278e-02 -1.788780987262725830e-01 -1.607046276330947876e-01
1.151340305805206299e-01 -1.673425436019897461e-01 -1.090885773301124573e-01 -3.122951090335845947e-01 4.077943786978721619e-02 9.307213127613067627e-02 1.287088692188262939e-01 9.852505475282669067e-02 6.155892089009284973e-02 -4.745946228504180908e-01 2.229113429784774780e-01 9.350998699665069580e-02 -1.165701448917388916e-01 -5.126884207129478455e-03 6.451573222875595093e-02 -1.256570667028427124e-01 3.788716718554496765e-02 -8.505568653345108032e-02 1.157398894429206848e-01 3.803968727588653564e-01 2.320345193147659302e-01 1.445632893592119217e-02 -3.776086121797561646e-02 -4.053646922111511230e-01 5.121899768710136414e-03 2.166050951927900314e-03 -1.308224201202392578e-01 1.806925088167190552e-01 -9.099788218736648560e-02 2.224898338317871094e-02 -4.273074865341186523e-02 -2.114804685115814209e-01
2.289336472749710083e-01 -2.138688564300537109e-01 -2.665621936321258545e-01 -1.064757443964481354e-02 1.088241934776306152e-01 2.505007088184356689e-01 -1.023000329732894897e-01 -3.720938265323638916e-01 -3.298604860901832581e-02 -2.275534868240356445e-01 4.056686758995056152e-01 2.038424462080001831e-01 1.462596058845520020e-01 -7.916567474603652954e-02 -1.183379441499710083e-01 -1.909419596195220947e-01 9.418150037527084351e-02 2.450737357139587402e-01 -8.851283043622970581e-02 2.185939699411392212e-01 -1.090037357062101364e-02 1.124060060828924179e-02 -1.790391355752944946e-01 -2.342249304056167603e-01 6.193881481885910034e-02 3.845635801553726196e-02 -4.731656238436698914e-02 1.188424825668334961e-01 3.097563050687313080e-02 -1.572739630937576294e-01 -8.742811530828475952e-02 -5.772681906819343567e-02
4.865678772330284119e-02 -1.359821856021881104e-01 -1.280575394630432129e-01 -2.778910696506500244e-01 5.753057822585105896e-02 6.498849391937255859e-02 9.344717860221862793e-02 6.724666804075241089e-02 1.512129008769989014e-01 -3.399875164031982422e-01 3.441317081451416016e-01 9.016266465187072754e-02 -1.767017543315887451e-01 -8.880026638507843018e-02 -7.569083571434020996e-02 -2.347493767738342285e-01 9.593951702117919922e-02 -7.922015339136123657e-02 1.879025623202323914e-02 4.977686703205108643e-01 1.218223348259925842e-01 1.264974325895309448e-01 1.101946458220481873e-01 -2.656312286853790283e-01 -6.144547834992408752e-03 -1.761813089251518250e-02 -6.258002668619155884e-02 1.470386683940887451e-01 -1.174234598875045776e-02 1.735675036907196045e-01 -1.978744193911552429e-02 -2.570630311965942383e-01
-1.774314790964126587e-01 -2.437750995159149170e-01 -2.188370227813720703e-01 -2.133212387561798096e-01 -1.812532246112823486e-01 2.101095765829086304e-01 9.531955420970916748e-02 -2.543965578079223633e-01 7.456006947904825211e-03 -1.857469230890274048e-01 3.153409659862518311e-01 -6.297162920236587524e-02 4.493266751524060965e-04 2.850037068128585815e-02 -1.095388308167457581e-01 -1.684113442897796631e-01 -8.943308144807815552e-02 -1.011983118951320648e-02 -1.470813900232315063e-01 3.343899548053741455e-01 1.240275725722312927e-01 1.745636761188507080e-01 8.609785698354244232e-03 1.237409338355064392e-01 3.571819886565208435e-02 3.903152793645858765e-02 5.588283389806747437e-02 6.822101026773452759e-02 2.078512310981750488e-02 -4.596034884452819824e-01 -2.444163709878921509e-01 -3.135364502668380737e-02
1.225292459130287170e-01 1.280134264379739761e-02 -3.667638003826141357e-01 1.624707877635955811e-01 1.693284511566162109e-01 5.609805881977081299e-02 -5.322786569595336914e-01 -1.563072800636291504e-01 -3.950837627053260803e-02 -8.944187313318252563e-02 2.211394011974334717e-01 1.084815636277198792e-01 -1.246199011802673340e-01 -2.438426315784454346e-01 1.899598911404609680e-02 -2.959386408329010010e-01 1.084948554635047913e-01 -3.975604660809040070e-03 -6.525649875402450562e-02 1.340738087892532349e-01 -9.604826569557189941e-02 5.802083760499954224e-03 -1.876118481159210205e-01 -1.349170506000518799e-01 -7.488612830638885498e-02 6.909699738025665283e-02 -1.019148007035255432e-01 1.953976005315780640e-01 7.061481475830078125e-02 -2.694206535816192627e-01 -1.112567633390426636e-01 7.480191439390182495e-02
6.020580604672431946e-02 -4.237355291843414307e-01 -1.610993742942810059e-01 -3.041948676109313965e-01 -8.349280059337615967e-02 9.409213811159133911e-02 1.145139411091804504e-01 4.065201431512832642e-02 4.434520378708839417e-02 1.243334379978477955e-03 1.445492953062057495e-01 -1.470049768686294556e-01 1.629911512136459351e-01 1.064618211239576340e-02 -6.790793687105178833e-02 -4.199207425117492676e-01 1.727202236652374268e-01 -3.110305964946746826e-02 -1.284111849963665009e-02 1.854355782270431519e-01 -2.209714204072952271e-01 3.741076216101646423e-02 8.112587034702301025e-02 -2.213246375322341919e-02 -4.467064142227172852e-02 1.126007661223411560e-01 -3.857028484344482422e-01 1.978530734777450562e-01 -1.527219712734222412e-01 -6.601320952177047729e-02 -2.465679794549942017e-01 4.397362470626831055e-02
1.585619896650314331e-01 -2.539292275905609131e-01 -2.652097344398498535e-01 -2.522544562816619873e-01 1.237968634814023972e-02 3.516680747270584106e-02 7.626239955425262451e-02 3.527215123176574707e-02 5.385484173893928528e-02 -4.259412884712219238e-01 3.365173637866973877e-01 5.016436427831649780e-02 -3.517826274037361145e-02 -3.182399272918701172e-02 -9.385661780834197998e-02 -1.737479865550994873e-01 1.345720291137695312e-01 -1.001941636204719543e-01 1.465964615345001221e-01 3.106958270072937012e-01 1.300301700830459595e-01 2.737834583967924118e-03 6.881664693355560303e-02 -2.376860231161117554e-01 -8.945735543966293335e-02 -2.996676135808229446e-03 -2.296598404645919800e-01 8.626815676689147949e-02 -7.322636432945728302e-03 1.101631596684455872e-01 8.175975643098354340e-03 -3.490765988826751709e-01
3.155018091201782227e-01 1.716377288103103638e-01 8.944720961153507233e-03 3.317365050315856934e-02 -1.780313551425933838e-01 -6.500872224569320679e-02 -8.788575232028961182e-02 -1.334294974803924561e-01 9.427531063556671143e-02 -2.793715894222259521e-01 1.802744716405868530e-01 9.840275347232818604e-02 -4.596021398901939392e-02 1.373571157455444336e-01 4.419459030032157898e-02 -1.038615107536315918e-01 -9.449660778045654297e-02 1.998448818922042847e-01 1.159312874078750610e-01 4.950146377086639404e-01 -6.382982712239027023e-03 -1.565614342689514160e-01 -5.471545457839965820e-02 -2.332469522953033447e-01 -6.392242386937141418e-03 -1.546308249235153198e-01 -2.263303399085998535e-01 2.304351627826690674e-01 1.076283231377601624e-01 1.507169939577579498e-02 -3.313429355621337891e-01 -7.973809540271759033e-02
1.160695627331733704e-01 -1.134136915206909180e-01 -2.315036803483963013e-01 -1.787171214818954468e-01 -2.561126053333282471e-01 -7.941742241382598877e-02 -1.419446915388107300e-01 1.164508610963821411e-02 -2.632437646389007568e-02 8.534496277570724487e-02 6.361561827361583710e-03 1.512377560138702393e-01 -1.367277801036834717e-01 -1.641421020030975342e-01 -2.332126498222351074e-01 -4.241541028022766113e-01 5.519176647067070007e-02 3.189102932810783386e-02 -3.136792182922363281e-01 7.855298370122909546e-02 -4.711204767227172852e-02 -6.679205223917961121e-03 1.207976490259170532e-01 -6.155373528599739075e-02 -6.647303700447082520e-02 6.149121373891830444e-02 -3.507919609546661377e-01 9.434349089860916138e-02 -1.076944395899772644e-01 6.744778156280517578e-02 -3.622500896453857422e-01 2.613871693611145020e-01
-7.349224761128425598e-04 -1.767131686210632324e-01 -6.290394067764282227e-02 -2.369774580001831055e-01 -1.423383951187133789e-01 -2.101331949234008789e-03 -2.063103169202804565e-01 -1.169511699117720127e-03 -9.934156388044357300e-02 -2.357273101806640625e-01 1.661002337932586670e-01 -6.741223856806755066e-03 1.488741189241409302e-01 -1.987101733684539795e-01 -1.230785027146339417e-01 1.160619687288999557e-02 -3.709632754325866699e-01 -7.534278929233551025e-02 -2.553599514067173004e-02 4.489050209522247314e-01 -1.627477407455444336e-01 8.820247650146484375e-02 -2.374278306961059570e-01 1.224835962057113647e-02 -2.472752891480922699e-02 1.025682911276817322e-01 -4.979121964424848557e-03 -2.953224778175354004e-01 -6.065998971462249756e-02 1.403778940439224243e-01 -2.295327335596084595e-01 -2.552139163017272949e-01
-4.181473702192306519e-02 -2.685342431068420410e-01 5.095908790826797485e-02 -1.666730642318725586e-01 2.628712728619575500e-02 -1.490187644958496094e-01 4.547499120235443115e-02 2.957262471318244934e-02 3.194724321365356445e-01 -4.213691130280494690e-02 3.997368216514587402e-01 1.815305352210998535e-01 -1.787956506013870239e-01 -1.384002715349197388e-01 8.025792427361011505e-03 -2.976124584674835205e-01 -3.146701455116271973e-01 -9.412138909101486206e-02 -6.200261786580085754e-02 1.785729080438613892e-01 3.757446408271789551e-01 -1.971458792686462402e-01 -2.260465323925018311e-01 5.936522781848907471e-02 1.275178859941661358e-03 -3.501915559172630310e-02 -1.295468658208847046e-01 1.695868074893951416e-01 2.424742653965950012e-02 -6.599626969546079636e-03 -7.741586118936538696e-02 4.367765411734580994e-02
8.475366234779357910e-02 -2.992447912693023682e-01 1.719802021980285645e-01 -3.381837010383605957e-01 -3.942111134529113770e-02 2.757658623158931732e-02 -2.158538997173309326e-01 -1.819019317626953125e-01 4.336193203926086426e-02 -1.409211009740829468e-01 3.980925083160400391e-01 2.130366265773773193e-01 8.430520445108413696e-02 -3.154157102108001709e-02 4.317357763648033142e-02 -2.409176230430603027e-01 1.813582889735698700e-02 -3.218613564968109131e-02 -1.094938591122627258e-01 2.011797726154327393e-01 3.575380425900220871e-03 1.682876050472259521e-01 1.846175342798233032e-01 -2.029128223657608032e-01 -1.821044534444808960e-01 2.577519416809082031e-01 -1.125343739986419678e-01 5.719327554106712341e-02 -1.503360550850629807e-02 -1.383141130208969116e-01 -3.007918000221252441e-01 -3.059574030339717865e-02
-9.006212465465068817e-03 -1.688931882381439209e-01 -2.602069675922393799e-01 -9.553875774145126343e-02 -2.133820578455924988e-02 -2.249372303485870361e-01 -7.183598726987838745e-02 6.629087030887603760e-02 1.196819469332695007e-01 -1.499421000480651855e-01 2.521765604615211487e-02 2.756103640422224998e-03 -2.783888876438140869e-01 -1.364910453557968140e-01 -1.659121215343475342e-01 -7.199447602033615112e-02 -2.246656715869903564e-01 2.728454172611236572e-01 -2.444804012775421143e-01 1.509407460689544678e-01 3.429379686713218689e-02 -1.536639481782913208e-01 -2.006986141204833984e-01 -2.451470494270324707e-02 -5.933071672916412354e-02 9.051601588726043701e-02 -1.926400214433670044e-01 5.600697174668312073e-02 -1.437638998031616211e-01 3.727888762950897217e-01 -3.652531802654266357e-01 2.225066721439361572e-01
-1.096190325915813446e-02 -1.961770504713058472e-01 -6.642422080039978027e-02 -2.248710542917251587e-01 -1.987006515264511108e-01 -1.191489100456237793e-01 -2.211022526025772095e-01 1.875643730163574219e-01 -8.042205870151519775e-02 -2.583691775798797607e-01 -2.771263569593429565e-02 6.126205995678901672e-02 -5.152026191353797913e-02 -1.588790565729141235e-01 1.569067835807800293e-01 -1.403315514326095581e-01 6.157035753130912781e-02 3.041337132453918457e-01 -2.800058424472808838e-01 1.944962888956069946e-02 2.491775751113891602e-01 7.202141731977462769e-02 -3.381647765636444092e-01 -1.473419964313507080e-01 -2.125892043113708496e-01 -2.717389911413192749e-02 -2.421131730079650879e-01 1.077532544732093811e-01 1.973460465669631958e-01 8.665741980075836182e-02 -2.746755182743072510e-01 4.735160619020462036e-02
7.445519417524337769e-02 6.547161191701889038e-02 -2.609876394271850586e-01 9.951962530612945557e-02 -9.897810220718383789e-02 1.835352182388305664e-01 -5.205321311950683594e-01 -1.284944564104080200e-01 -6.044720113277435303e-02 2.253738045692443848e-02 1.920462101697921753e-01 2.746245861053466797e-01 1.590388081967830658e-02 -1.804321408271789551e-01 1.304448544979095459e-01 -3.973128795623779297e-01 5.534344166517257690e-02 1.165481433272361755e-01 -4.207092151045799255e-02 2.410154640674591064e-01 -1.481093019247055054e-01 -5.546680092811584473e-02 -1.704064607620239258e-01 -3.881618147715926170e-03 1.017447095364332199e-02 2.191816456615924835e-03 -1.998956650495529175e-01 2.445091009140014648e-01 -1.029792949557304382e-01 -9.507187455892562866e-02 -5.283733084797859192e-02 -6.483030319213867188e-02
-1.230554655194282532e-01 -1.962200552225112915e-01 -3.758242726325988770e-01 -1.246804073452949524e-01 -2.074916809797286987e-01 2.322938591241836548e-01 9.564059972763061523e-02 -2.704053819179534912e-01 8.834385871887207031e-02 -1.055310666561126709e-01 2.332634925842285156e-01 -2.327768802642822266e-01 -8.530430495738983154e-02 3.791371593251824379e-03 3.301537409424781799e-02 -2.364939004182815552e-01 -1.232585683465003967e-01 -5.696301534771919250e-02 -2.015269845724105835e-01 2.702078223228454590e-01 5.891742184758186340e-02 2.131022214889526367e-01 -1.123618185520172119e-01 -2.508114092051982880e-02 -1.062344908714294434e-01 -6.503049284219741821e-02 -5.819506477564573288e-03 1.373295634984970093e-01 -1.240751221776008606e-01 -3.401089012622833252e-01 -2.332838773727416992e-01 -6.586856395006179810e-02
-1.288485974073410034e-01 1.948172003030776978e-01 -1.943735033273696899e-01 -5.039496347308158875e-02 -1.170469745993614197e-01 -2.521083317697048187e-02 -9.596007294021546841e-05 2.683610282838344574e-02 8.914510905742645264e-02 -1.816646754741668701e-01 2.691985368728637695e-01 1.145162507891654968e-01 -4.878979548811912537e-02 9.575938433408737183e-02 -1.457158327102661133e-01 -1.451458185911178589e-01 -1.701592653989791870e-02 2.236478775739669800e-01 1.829150319099426270e-01 4.959084987640380859e-01 -1.208347305655479431e-01 -1.086931750178337097e-01 -1.558796614408493042e-01 -3.521975576877593994e-01 4.841766506433486938e-02 1.045545414090156555e-01 -3.474798798561096191e-02 -2.874913811683654785e-02 2.989632785320281982e-01 -1.962826550006866455e-01 -1.848114132881164551e-01 -1.669352054595947266e-01
5.555406585335731506e-02 -1.581829935312271118e-01 -1.521059721708297729e-01 9.320207685232162476e-02 -1.110024377703666687e-01 -2.711489796638488770e-02 -4.303626343607902527e-02 2.113632708787918091e-01 1.061582192778587341e-01 -2.392403483390808105e-01 2.584627270698547363e-01 1.114455386996269226e-01 -6.040460243821144104e-02 -1.307811439037322998e-01 3.632835149765014648e-01 -2.125945389270782471e-01 -2.463159561157226562e-01 -9.434431791305541992e-02 -2.453620433807373047e-01 7.920235395431518555e-02 3.245308995246887207e-01 -4.342934861779212952e-02 -1.471685171127319336e-01 6.453384459018707275e-02 -4.836734384298324585e-02 -1.623880863189697266e-01 -1.630209833383560181e-01 6.301303207874298096e-02 -6.241288036108016968e-02 -1.049629449844360352e-01 -3.661707043647766113e-01 2.398050725460052490e-01
1.358660459518432617e-01 -4.695541858673095703e-01 4.760776180773973465e-03 -1.525512933731079102e-01 -2.477280497550964355e-01 2.190314978361129761e-01 -1.630109697580337524e-01 1.427895873785018921e-01 -5.597807839512825012e-02 1.404244601726531982e-01 2.988223433494567871e-01 -6.348738819360733032e-02 4.846422374248504639e-02 -1.600365787744522095e-01 -1.021668687462806702e-01 -1.724594384431838989e-01 -7.319742441177368164e-02 1.823520101606845856e-02 -8.778745681047439575e-02 -2.053820295259356499e-03 1.775760203599929810e-01 3.273621201515197754e-01 -1.617003828287124634e-01 -5.485880374908447266e-02 -3.268349468708038330e-01 -1.440861821174621582e-01 -1.543100774288177490e-01 1.583930999040603638e-01 -2.277555875480175018e-02 -1.075306534767150879e-01 -1.409678906202316284e-01 -8.630233258008956909e-02
1.274089962244033813e-01 -1.610221117734909058e-01 -1.701167076826095581e-01 -1.897338181734085083e-01 -1.149751842021942139e-01 1.187914013862609863e-01 5.242324247956275940e-02 -2.126972191035747528e-03 1.263133715838193893e-02 -5.166574120521545410e-01 1.831196993589401245e-01 9.673064202070236206e-02 -1.592641472816467285e-01 -1.006232053041458130e-01 -1.338409930467605591e-01 -1.534222662448883057e-01 1.035865768790245056e-01 -1.378566920757293701e-01 -2.631160989403724670e-02 4.011412858963012695e-01 8.887521177530288696e-02 2.138371393084526062e-02 1.293569207191467285e-01 -2.298382818698883057e-01 -1.669528894126415253e-02 -3.434459492564201355e-02 -1.693818569183349609e-01 2.065394967794418335e-01 -5.288738012313842773e-02 1.972407102584838867e-01 3.712264448404312134e-02 -3.012450635433197021e-01
-2.045003324747085571e-02 -1.653923839330673218e-01 -1.210477501153945923e-01 -2.932144142687320709e-02 -1.501649618148803711e-01 1.393788009881973267e-01 1.320419758558273315e-01 -1.875808387994766235e-01 2.089456170797348022e-01 1.158686503767967224e-01 1.648160070180892944e-01 3.350297808647155762e-01 1.952700465917587280e-01 -6.402819603681564331e-02 -5.942382290959358215e-02 -4.109210371971130371e-01 1.065476611256599426e-01 -1.400523781776428223e-01 -1.087937876582145691e-01 2.226280719041824341e-01 -1.706486009061336517e-02 -1.669184863567352295e-01 -3.306708112359046936e-02 -7.179722934961318970e-02 -5.963182047707960010e-05 -1.309170424938201904e-01 -3.597420752048492432e-01 9.189534187316894531e-02 1.730426698923110962e-01 -2.881172895431518555e-01 -1.895641386508941650e-01 1.426562219858169556e-01
1.965332180261611938e-01 -1.412968635559082031e-01 -3.694564849138259888e-02 -2.128736972808837891e-01 -4.023079276084899902e-01 -2.131473124027252197e-01 -7.818394899368286133e-02 -1.857815831899642944e-01 -5.826192349195480347e-02 1.054235994815826416e-01 8.528217673301696777e-02 1.129324063658714294e-01 1.253601014614105225e-01 -5.433063581585884094e-02 1.418549567461013794e-01 -3.862745463848114014e-01 1.101297978311777115e-02 -1.161455512046813965e-01 -4.701472073793411255e-02 2.552907764911651611e-01 1.476049572229385376e-01 -2.457120120525360107e-01 5.767256394028663635e-02 -3.747823536396026611e-01 4.778188467025756836e-02 -1.326226294040679932e-01 -1.040546745061874390e-01 2.249669581651687622e-01 -9.678000211715698242e-02 -5.305665545165538788e-03 -9.146828204393386841e-02 1.351695358753204346e-01
9.200179576873779297e-02 -2.186364233493804932e-01 -5.547926947474479675e-02 -2.869403958320617676e-01 -2.743986546993255615e-01 4.983246698975563049e-02 -2.938249707221984863e-01 1.837473958730697632e-01 -1.225687041878700256e-01 -6.136607006192207336e-02 2.369924634695053101e-01 -6.307297199964523315e-02 -1.088562905788421631e-01 -1.289600133895874023e-01 -6.484486907720565796e-02 -2.219731062650680542e-01 3.118807375431060791e-01 -4.705014172941446304e-03 1.495437771081924438e-01 6.809557974338531494e-02 -9.712999314069747925e-02 -7.146019488573074341e-02 -1.840767711400985718e-01 -3.142590522766113281e-01 1.477658152580261230e-01 1.820739656686782837e-01 -1.126412451267242432e-01 3.261851370334625244e-01 3.278444707393646240e-02 8.695915341377258301e-02 -1.558810025453567505e-01 1.451733410358428955e-01
-4.470415785908699036e-02 -2.537969872355461121e-02 -2.639608979225158691e-01 -1.746917665004730225e-01 -1.878972053527832031e-01 1.158928051590919495e-01 -1.554340422153472900e-01 -5.901142582297325134e-02 -7.148012518882751465e-02 -2.279142588376998901e-01 1.442006081342697144e-01 1.142423017881810665e-03 2.111998349428176880e-01 -2.719777822494506836e-01 1.318173110485076904e-02 5.424834787845611572e-02 -3.296344280242919922e-01 -8.826336264610290527e-02 -5.242122709751129150e-02 3.568157255649566650e-01 -1.832816749811172485e-01 4.963885620236396790e-02 -2.935045361518859863e-01 -3.741219639778137207e-02 -6.629961729049682617e-02 5.652993917465209961e-02 -7.777914404869079590e-02 -1.668536067008972168e-01 2.590315975248813629e-02 1.407892107963562012e-01 -2.958803772926330566e-01 -3.187609314918518066e-01
1.158840283751487732e-01 -3.623197674751281738e-01 -3.250825405120849609e-01 -2.514445781707763672e-01 -1.727384328842163086e-01 1.179767623543739319e-01 -2.628399729728698730e-01 2.715667188167572021e-01 2.405064851045608521e-01 -2.864209115505218506e-01 1.847038716077804565e-01 1.000576540827751160e-01 -1.743195764720439911e-02 -1.800849884748458862e-01 2.484634965658187866e-01 -2.143028229475021362e-01 4.649126157164573669e-02 1.116182357072830200e-01 3.182943165302276611e-02 1.168348416686058044e-01 -9.420856833457946777e-02 1.120230183005332947e-02 -3.545228391885757446e-02 -1.442781835794448853e-01 -9.430227801203727722e-03 1.071845665574073792e-01 -2.035449258983135223e-02 -3.288707882165908813e-02 1.245120763778686523e-01 1.343814879655838013e-01 4.718938469886779785e-02 2.572565078735351562e-01
1.013882607221603394e-01 -2.723820805549621582e-01 -5.064700916409492493e-02 -2.849338054656982422e-01 -1.996446698904037476e-01 1.322978436946868896e-01 -4.688894376158714294e-02 1.612751930952072144e-02 2.271816730499267578e-01 -2.414840161800384521e-01 4.281178712844848633e-01 -1.399547755718231201e-01 6.137159466743469238e-02 -4.062669351696968079e-02 -1.963427960872650146e-01 -4.882138222455978394e-02 -3.037131428718566895e-01 -6.732144393026828766e-03 -4.107535257935523987e-02 -6.404905021190643311e-02 2.460497468709945679e-01 -1.198724657297134399e-01 -1.431556046009063721e-01 1.677493602037429810e-01 -2.173390835523605347e-01 -1.585421264171600342e-01 -1.743278354406356812e-01 1.720169931650161743e-01 3.490514680743217468e-02 -1.303238328546285629e-02 -2.392788082361221313e-01 1.389903016388416290e-02
3.444430232048034668e-02 -4.832233488559722900e-02 -1.692777574062347412e-01 -1.906173974275588989e-01 -1.706939339637756348e-01 -2.426363825798034668e-01 -1.315193623304367065e-01 1.576817184686660767e-01 -2.259203791618347168e-01 -1.342920660972595215e-01 -5.364155769348144531e-02 8.007298409938812256e-02 -1.727203130722045898e-01 -1.553343683481216431e-01 -7.451809197664260864e-02 -1.456667929887771606e-01 7.145185023546218872e-02 2.209297567605972290e-01 -1.439863890409469604e-01 2.258982062339782715e-01 5.149052664637565613e-02 -1.697676628828048706e-02 -2.118534445762634277e-01 -1.953814774751663208e-01 -1.834448575973510742e-01 -1.906228065490722656e-02 7.630588952451944351e-04 4.001981317996978760e-01 3.514402508735656738e-01 1.184185296297073364e-01 -2.024651616811752319e-01 2.405206114053726196e-01
1.816526353359222412e-01 -2.645500302314758301e-01 -8.420790731906890869e-02 -1.918664574623107910e-01 1.008964851498603821e-01 1.682684719562530518e-01 7.765395194292068481e-02 1.098701134324073792e-01 6.832987070083618164e-02 -4.398113787174224854e-01 1.517348587512969971e-01 9.250832349061965942e-02 -4.825988039374351501e-02 4.784499481320381165e-02 -2.859356440603733063e-02 -3.496338129043579102e-01 1.241479218006134033e-01 2.451050654053688049e-02 6.477820873260498047e-02 4.271278083324432373e-01 1.369392722845077515e-01 -4.092579334974288940e-02 4.685707762837409973e-02 -1.990069448947906494e-01 6.808070093393325806e-02 8.662924170494079590e-02 -1.921802759170532227e-01 2.626108825206756592e-01 -1.320780813694000244e-02 1.495527476072311401e-01 -9.953129105269908905e-03 -1.833050400018692017e-01
1.164941787719726562e-01 -3.364037573337554932e-01 -5.360321700572967529e-02 -9.569769352674484253e-02 -9.285915642976760864e-02 2.972061336040496826e-01 -2.946541011333465576e-01 5.584523826837539673e-02 1.633399128913879395e-01 3.628950193524360657e-02 3.345566093921661377e-01 1.091646328568458557e-01 -8.048990368843078613e-02 8.785577118396759033e-02 1.202797219157218933e-01 -1.433469355106353760e-01 1.406929194927215576e-01 -2.022308111190795898e-01 -1.037924885749816895e-01 6.025261431932449341e-02 1.383360177278518677e-01 -1.587444394826889038e-01 6.368491798639297485e-02 -1.873308420181274414e-01 -5.681352689862251282e-02 2.873963117599487305e-01 -1.649132668972015381e-01 1.144380941987037659e-01 -1.318517476320266724e-01 4.409229382872581482e-02 -3.968617320060729980e-01 1.084243282675743103e-01
1.876268833875656128e-01 -1.937046200037002563e-01 -3.169571757316589355e-01 -2.288206666707992554e-01 -1.138304397463798523e-01 -5.025923624634742737e-02 -1.631840467453002930e-01 -7.177768647670745850e-02 3.879911080002784729e-02 3.364577656611800194e-03 2.033326327800750732e-01 -5.108907818794250488e-02 2.142232209444046021e-01 -1.547050476074218750e-01 -5.084963142871856689e-02 -1.113615334033966064e-01 1.879468858242034912e-01 -2.957165539264678955e-01 3.007514402270317078e-02 8.333879709243774414e-02 -1.502796411514282227e-01 3.692448884248733521e-02 -3.243702650070190430e-01 1.757372403517365456e-03 -7.411948591470718384e-02 -3.560234233736991882e-02 -4.501532763242721558e-02 5.291814208030700684e-01 7.378692179918289185e-02 2.232302911579608917e-02 -1.055499762296676636e-01 -1.766727715730667114e-01
-2.388559430837631226e-01 -2.981546521186828613e-01 -2.498016953468322754e-01 -1.253984719514846802e-01 -1.434919685125350952e-01 9.917499125003814697e-02 -3.950144350528717041e-01 4.763260856270790100e-02 1.432768255472183228e-01 3.373047336935997009e-02 2.497234791517257690e-01 1.490939967334270477e-02 2.591010183095932007e-03 -2.364286631345748901e-01 4.090521484613418579e-02 -1.040128245949745178e-01 2.972201816737651825e-02 1.327335983514785767e-01 -3.655862063169479370e-02 3.194403350353240967e-01 -2.542393803596496582e-01 -1.227308213710784912e-01 -3.755354508757591248e-02 -2.534663975238800049e-01 -1.420263797044754028e-01 6.657729297876358032e-02 -8.097327500581741333e-02 -2.217524498701095581e-01 1.532799601554870605e-01 1.343056261539459229e-01 -1.157387569546699524e-01 1.790211498737335205e-01
9.202066063880920410e-02 -1.747033149003982544e-01 8.452819287776947021e-02 -7.511317729949951172e-02 -1.364418864250183105e-01 8.134973794221878052e-02 -3.284958899021148682e-01 1.545656193047761917e-02 1.511423885822296143e-01 -1.343571990728378296e-01 2.538996636867523193e-01 6.465092301368713379e-02 -2.900936603546142578e-01 -2.808646559715270996e-01 -8.073328435420989990e-02 -5.466627329587936401e-02 9.484285116195678711e-02 1.833843998610973358e-03 -1.133708506822586060e-01 2.184460312128067017e-02 7.633492350578308105e-02 -3.344392478466033936e-01 -3.145909905433654785e-01 -1.013217493891716003e-01 -4.728180542588233948e-02 9.152556210756301880e-02 -1.593992114067077637e-01 1.666864156723022461e-01 -1.622912287712097168e-02 1.707125753164291382e-01 -4.261817336082458496e-01 9.313695877790451050e-02
-1.510140746831893921e-01 1.016881316900253296e-01 -4.277485981583595276e-02 -3.868714570999145508e-01 -2.057086229324340820e-01 4.547001793980598450e-02 9.723296016454696655e-02 -1.052876263856887817e-01 9.482409805059432983e-02 -1.931285709142684937e-01 2.843443453311920166e-01 -1.886503845453262329e-01 -5.248034372925758362e-02 -1.405963301658630371e-01 3.244228065013885498e-01 -7.308747619390487671e-02 -2.083258517086505890e-02 -4.476510360836982727e-02 -2.537257671356201172e-01 1.876539885997772217e-01 8.435862511396408081e-02 -5.904139950871467590e-03 -2.062031626701354980e-02 2.085950598120689392e-02 -4.294895008206367493e-02 -1.511083543300628662e-01 -6.824319064617156982e-02 3.865045905113220215e-01 6.946448236703872681e-02 1.140988245606422424e-01 -3.407618105411529541e-01 -1.785036623477935791e-01
1.779931783676147461e-01 -2.233006656169891357e-01 4.534902796149253845e-02 -9.209806472063064575e-02 -2.439039349555969238e-01 -1.287145912647247314e-02 -3.232872784137725830e-01 7.974317669868469238e-02 -1.224706172943115234e-01 -2.116824239492416382e-01 1.029352024197578430e-01 1.425036042928695679e-01 9.378448128700256348e-02 1.107275113463401794e-01 1.277203410863876343e-01 -1.117717474699020386e-01 -8.637687563896179199e-02 1.204222440719604492e-01 -8.364643901586532593e-02 2.926655113697052002e-01 2.029579579830169678e-01 -2.083866298198699951e-01 -3.529474735260009766e-01 1.764889359474182129e-01 -2.071652561426162720e-01 -1.921291500329971313e-01 -1.204379200935363770e-01 3.593358099460601807e-01 -2.906271256506443024e-03 1.204209327697753906e-01 5.669453367590904236e-02 -2.613984048366546631e-02
-2.613526396453380585e-02 -7.197065315267536789e-06 -3.800173699855804443e-01 -4.121258854866027832e-01 -3.818402066826820374e-02 -3.360518440604209900e-02 -2.184195518493652344e-01 1.307625696063041687e-02 8.448368310928344727e-02 1.329335477203130722e-02 1.328099519014358521e-01 2.082358896732330322e-01 4.064693674445152283e-02 -2.814670503139495850e-01 4.752913117408752441e-02 -1.316351443529129028e-01 -1.496576704084873199e-02 1.031378135085105896e-01 -1.050294265151023865e-01 1.772214323282241821e-01 -5.335616692900657654e-02 1.020559482276439667e-02 -2.141912877559661865e-01 -2.946131825447082520e-01 -1.714637726545333862e-01 8.099921792745590210e-02 -2.308636456727981567e-01 -2.899402193725109100e-02 1.474449969828128815e-02 2.276105433702468872e-01 6.202672794461250305e-02 3.618240356445312500e-01
-1.303893327713012695e-01 -2.937505841255187988e-01 7.944121025502681732e-03 -3.787906467914581299e-02 -1.315197944641113281e-01 1.506205797195434570e-01 -2.751509547233581543e-01 -2.010652236640453339e-02 1.085345968604087830e-01 -1.400336530059576035e-02 2.304040342569351196e-01 -9.664198011159896851e-02 -2.083980888128280640e-01 -1.874189525842666626e-01 9.790273755788803101e-02 -1.857983320951461792e-01 1.550203859806060791e-01 -2.977669239044189453e-02 -7.834184914827346802e-02 1.242297142744064331e-01 8.275134116411209106e-02 -6.669185310602188110e-02 -1.616353839635848999e-01 -1.426988095045089722e-01 1.219141930341720581e-01 1.970787644386291504e-01 -1.302909553050994873e-01 2.950108945369720459e-01 -2.723106183111667633e-02 3.326714038848876953e-01 -4.312691986560821533e-01 1.505441069602966309e-01
-2.711893059313297272e-02 -7.144071906805038452e-02 -2.969286739826202393e-01 -2.610852420330047607e-01 -6.993110477924346924e-02 -1.399873346090316772e-01 -2.558150291442871094e-01 1.261784583330154419e-01 -1.951568573713302612e-02 7.598350057378411293e-04 5.022180825471878052e-02 2.381429672241210938e-01 1.803248822689056396e-01 -3.096291124820709229e-01 -1.377479434013366699e-01 -1.044938340783119202e-01 1.369223594665527344e-01 1.831751465797424316e-01 -1.318292468786239624e-01 3.050916194915771484e-01 4.710695520043373108e-02 -4.542467370629310608e-02 7.013934850692749023e-02 -2.327456772327423096e-01 -2.263247370719909668e-01 1.008893474936485291e-01 -2.006726861000061035e-01 -3.069256432354450226e-02 1.320343166589736938e-01 3.910668194293975830e-02 -1.985101848840713501e-01 3.563258051872253418e-01
1.287034004926681519e-01 -2.858437895774841309e-01 1.284986436367034912e-01 -1.603652685880661011e-01 -2.821585834026336670e-01 1.256158500909805298e-01 -4.636183977127075195e-01 -1.580027490854263306e-01 1.590124964714050293e-01 -8.452321588993072510e-02 1.876613199710845947e-01 8.827151358127593994e-02 -1.891729980707168579e-01 -1.399310380220413208e-01 1.839589774608612061e-01 -1.595819145441055298e-01 2.661232948303222656e-01 7.569652982056140900e-03 -1.276297271251678467e-01 2.653441624715924263e-03 2.156769856810569763e-02 -1.284232735633850098e-01 -2.906787693500518799e-01 -4.358406364917755127e-02 -1.135767325758934021e-01 -9.730145335197448730e-02 1.018770225346088409e-02 -2.554747834801673889e-02 1.143928095698356628e-01 1.755827218294143677e-01 -2.226841002702713013e-01 1.641166657209396362e-01
1.021021306514739990e-01 2.846652269363403320e-02 -1.788881123065948486e-01 -3.052906095981597900e-01 -4.257261455059051514e-01 2.285342812538146973e-01 -1.378615647554397583e-01 -1.510185152292251587e-01 -1.411781609058380127e-01 -1.159071829169988632e-02 2.855077981948852539e-01 2.125266045331954956e-01 2.001217156648635864e-01 -1.395485401153564453e-01 -3.827502951025962830e-02 -2.785660922527313232e-01 -2.890960574150085449e-01 -6.286146491765975952e-02 -1.031169742345809937e-01 1.747402846813201904e-01 5.591032281517982483e-02 -1.943736821413040161e-01 7.245421409606933594e-02 9.138059616088867188e-02 -6.074007600545883179e-02 2.512210309505462646e-01 5.246469005942344666e-02 2.272098511457443237e-02 2.152244299650192261e-01 -1.672166213393211365e-02 4.670763388276100159e-02 -2.980890683829784393e-02
-7.746946811676025391e-02 -1.996266692876815796e-01 -2.178303599357604980e-01 -6.983710080385208130e-02 -2.243393510580062866e-01 -1.937637031078338623e-01 -2.020760327577590942e-01 3.686416894197463989e-02 -8.626743219792842865e-03 -1.555789858102798462e-01 3.913913965225219727e-01 -1.394445598125457764e-01 -1.482700463384389877e-02 2.519007027149200439e-01 4.266802966594696045e-02 -3.175667226314544678e-01 1.407075971364974976e-01 -1.649589985609054565e-01 -8.588723838329315186e-02 5.820397287607192993e-02 1.554293185472488403e-01 -2.166128903627395630e-01 -7.391452044248580933e-02 5.361863225698471069e-02 -4.028582274913787842e-01 -1.823415011167526245e-01 -1.273590773344039917e-01 9.405435621738433838e-02 4.469891544431447983e-03 -6.206145137548446655e-02 -2.007542997598648071e-01 -8.077320456504821777e-02
9.928485751152038574e-02 -2.909746170043945312e-01 -2.021105438470840454e-01 -4.114114865660667419e-02 -2.157593369483947754e-01 3.612305819988250732e-01 -1.533330827951431274e-01 1.160250231623649597e-01 -1.061541587114334106e-01 -2.388734668493270874e-01 1.598210036754608154e-01 1.351529806852340698e-01 -4.962596669793128967e-02 1.680384427309036255e-01 -2.195589691400527954e-01 -7.769116759300231934e-02 9.703776985406875610e-02 -7.526067644357681274e-02 1.438789721578359604e-02 1.666711419820785522e-01 3.341082632541656494e-01 -2.627319097518920898e-01 -7.832379639148712158e-02 -6.213141232728958130e-02 9.241373836994171143e-02 -1.835342943668365479e-01 1.150296553969383240e-01 -1.286913268268108368e-02 1.489613801240921021e-01 1.471567749977111816e-01 -3.217802047729492188e-01 -1.229420825839042664e-01
1.076301559805870056e-03 -2.807783484458923340e-01 -2.890566289424896240e-01 -3.195720911026000977e-01 -4.138123616576194763e-02 -1.313254833221435547e-01 -2.448688447475433350e-01 1.796918958425521851e-01 3.540565073490142822e-01 -2.573731839656829834e-01 2.720186710357666016e-01 -1.930709369480609894e-02 -1.319459825754165649e-01 -1.860293745994567871e-01 -1.007295772433280945e-01 -3.421218097209930420e-01 7.824085652828216553e-02 -9.121602773666381836e-02 7.154956459999084473e-02 8.381839841604232788e-02 9.473123587667942047e-03 -2.369867116212844849e-01 1.086963620036840439e-02 -7.976739108562469482e-02 -6.517795473337173462e-02 2.124961465597152710e-02 -1.291511505842208862e-01 -4.797352850437164307e-02 1.541996151208877563e-01 1.212438270449638367e-01 5.516102537512779236e-02 1.567717492580413818e-01
2.558029592037200928e-01 -1.613982319831848145e-01 -1.762829720973968506e-01 -2.191214263439178467e-01 -1.312584429979324341e-01 -2.022077143192291260e-01 3.146653296425938606e-03 2.319552004337310791e-01 -6.818404793739318848e-02 -1.742553859949111938e-01 3.847289085388183594e-02 1.966686397790908813e-01 -8.420301973819732666e-02 2.806896716356277466e-02 3.505532443523406982e-02 -9.213032573461532593e-02 1.181583702564239502e-01 2.772537469863891602e-01 -1.388772130012512207e-01 9.034648537635803223e-02 1.437598317861557007e-01 -5.661483854055404663e-02 -2.755434215068817139e-01 -2.538878321647644043e-01 -1.973049789667129517e-01 1.703288257122039795e-01 -3.759757876396179199e-01 -2.770348824560642242e-02 1.423620432615280151e-01 6.872409582138061523e-02 -2.262235134840011597e-01 2.365562319755554199e-01
-2.359836399555206299e-01 1.024086624383926392e-01 -9.271007031202316284e-03 -2.351686954498291016e-01 -8.258656412363052368e-02 2.086888104677200317e-01 -2.973626554012298584e-01 -3.741689771413803101e-02 2.114669829607009888e-01 -6.657414883375167847e-02 2.548881173133850098e-01 7.339686155319213867e-02 -2.306099385023117065e-01 -7.183492928743362427e-02 1.018043607473373413e-01 -6.345415115356445312e-02 -1.296300143003463745e-01 -4.818147048354148865e-02 -3.071233332157135010e-01 1.409073770046234131e-01 -1.204647496342658997e-01 -2.189809083938598633e-01 -1.321379989385604858e-01 -3.249644637107849121e-01 -1.429495662450790405e-01 1.867501437664031982e-01 -9.520430862903594971e-02 1.730523556470870972e-01 1.355259269475936890e-01 1.650571525096893311e-01 -2.867147028446197510e-01 7.093242555856704712e-02
-7.061196118593215942e-02 3.408649191260337830e-02 -1.833120435476303101e-01 -2.420644164085388184e-01 -3.383446633815765381e-01 3.877853453159332275e-01 -1.153830885887145996e-01 -1.910413652658462524e-01 -1.433613896369934082e-01 1.042884886264801025e-01 3.994574844837188721e-01 1.433659791946411133e-01 2.782396674156188965e-01 1.098757237195968628e-02 -1.685014665126800537e-01 -2.393150180578231812e-01 -1.402238905429840088e-01 -9.391848929226398468e-03 -1.150111779570579529e-01 1.841421425342559814e-01 1.552779506891965866e-02 -2.302996963262557983e-01 -3.703677654266357422e-02 -1.929488591849803925e-02 -2.045595347881317139e-01 1.197234988212585449e-01 5.254067946225404739e-03 8.844153024256229401e-03 1.220001578330993652e-01 8.334973454475402832e-02 -2.551415562629699707e-02 -1.075243279337882996e-01
-1.160696521401405334e-01 3.435628861188888550e-02 -1.427501589059829712e-01 -2.440876811742782593e-01 -2.389414906501770020e-01 1.399098187685012817e-01 2.230628393590450287e-03 1.077760457992553711e-01 2.625151574611663818e-01 -2.986963987350463867e-01 2.413333505392074585e-01 -1.537918597459793091e-01 -4.928089678287506104e-03 -3.122835457324981689e-01 1.690800935029983521e-01 -1.767807900905609131e-01 -2.826307415962219238e-01 -7.320182770490646362e-02 1.588782370090484619e-01 1.011452600359916687e-01 -1.166761741042137146e-01 -1.036014705896377563e-01 -2.241982966661453247e-01 1.754777729511260986e-01 -1.213763728737831116e-01 -4.257668182253837585e-02 -1.282915286719799042e-02 2.351428866386413574e-01 7.835578173398971558e-02 4.343189764767885208e-03 -2.604504525661468506e-01 -2.181293219327926636e-01
6.095412187278270721e-03 -8.632664382457733154e-02 -2.466711699962615967e-01 2.600925415754318237e-02 -3.054991066455841064e-01 -1.808568984270095825e-01 -1.397936940193176270e-01 -9.604655951261520386e-02 1.163902878761291504e-01 -4.337854683399200439e-01 -1.178728230297565460e-02 2.396958917379379272e-01 1.145942807197570801e-01 3.035336919128894806e-02 -1.017619445919990540e-01 -1.421482264995574951e-01 6.750421971082687378e-02 -7.131794095039367676e-02 4.394582286477088928e-02 4.836489856243133545e-01 6.902346760034561157e-02 -1.275791078805923462e-01 -1.419467385858297348e-02 -2.066384851932525635e-01 -3.841353952884674072e-02 -9.925987571477890015e-02 1.204907055944204330e-02 3.000002801418304443e-01 4.447144642472267151e-02 -2.073563262820243835e-02 -2.149316668510437012e-01 -1.129060462117195129e-01
-2.677404284477233887e-01 -2.168738096952438354e-01 9.421066939830780029e-02 -9.208121895790100098e-02 -1.125295087695121765e-01 1.531651765108108521e-01 -5.538032390177249908e-03 -2.185473740100860596e-01 -6.796237081289291382e-02 -1.936774402856826782e-01 3.321483731269836426e-01 -2.282784134149551392e-02 -7.386158220469951630e-03 -1.458765417337417603e-01 -1.933908611536026001e-01 6.209647282958030701e-02 -5.065185204148292542e-02 1.772307306528091431e-01 9.368936717510223389e-02 3.283530771732330322e-01 2.806217074394226074e-01 9.167197346687316895e-02 -1.151092574000358582e-01 -8.242795616388320923e-02 -3.073686035349965096e-03 1.192539036273956299e-01 6.493087857961654663e-02 7.361488044261932373e-02 1.772153079509735107e-01 -1.145588085055351257e-01 -4.823549091815948486e-01 -7.495550811290740967e-02
1.187836825847625732e-01 -9.165079891681671143e-02 -1.087557002902030945e-01 -3.287099301815032959e-02 -2.855159044265747070e-01 1.877902597188949585e-01 2.878902107477188110e-02 -3.875136077404022217e-01 -1.470106244087219238e-01 1.312782336026430130e-02 3.720002472400665283e-01 -1.326628774404525757e-01 -7.412707805633544922e-02 2.380110882222652435e-02 -4.737301263958215714e-03 -2.050317525863647461e-01 8.300405740737915039e-02 -1.269302517175674438e-01 -1.691828668117523193e-01 4.237169921398162842e-01 -1.799176335334777832e-01 -2.182047516107559204e-01 5.313267186284065247e-02 -1.744934823364019394e-03 1.089760009199380875e-02 7.663512974977493286e-02 -5.296514555811882019e-02 6.280853413045406342e-03 1.572415977716445923e-02 -2.698974497616291046e-02 -3.374291956424713135e-01 -1.824061870574951172e-01
-1.990692168474197388e-01 -2.149645090103149414e-01 -3.221082985401153564e-01 -1.551710814237594604e-01 -1.510388851165771484e-01 -1.179507225751876831e-01 -2.546362578868865967e-01 -6.197665631771087646e-02 5.405435338616371155e-02 1.068209111690521240e-01 1.683954708278179169e-02 1.238617599010467529e-01 1.727265268564224243e-01 -4.256863147020339966e-02 -3.349566832184791565e-02 -1.412183325737714767e-02 7.771525532007217407e-02 8.071080595254898071e-02 -1.248392164707183838e-01 2.459113299846649170e-01 2.646799199283123016e-02 7.700144499540328979e-02 -6.427747011184692383e-02 -4.802199304103851318e-01 -1.364287286996841431e-01 3.154511153697967529e-01 -2.995353341102600098e-01 1.241472736001014709e-01 6.441044807434082031e-02 -5.626609176397323608e-02 -5.564807727932929993e-02 2.331243306398391724e-01
3.391613811254501343e-02 -7.423061132431030273e-02 -1.860400736331939697e-01 -2.635475993156433105e-02 -1.939494162797927856e-01 7.506213337182998657e-02 -5.816892720758914948e-03 -2.610643208026885986e-01 2.774728834629058838e-01 -2.802327871322631836e-01 3.407789766788482666e-01 3.742907345294952393e-01 1.521255522966384888e-01 -2.885678969323635101e-02 -1.832678616046905518e-01 -2.933839261531829834e-01 -1.422231942415237427e-01 1.212895736098289490e-01 -1.518677622079849243e-01 5.297394841909408569e-02 5.678204447031021118e-02 -1.574942022562026978e-01 -1.334382742643356323e-01 6.610451266169548035e-03 4.885774850845336914e-02 1.622717082500457764e-01 -2.165425866842269897e-01 -9.207858145236968994e-02 6.152234226465225220e-02 -3.032976686954498291e-01 2.500738017261028290e-02 -6.354792416095733643e-02
6.289172172546386719e-02 4.796688910573720932e-03 -2.668074369430541992e-01 -9.944552928209304810e-02 -1.395076662302017212e-01 2.390208244323730469e-01 -2.911131978034973145e-01 -1.983212381601333618e-01 -2.217436134815216064e-01 -2.529717795550823212e-02 3.827455341815948486e-01 6.045617908239364624e-02 -8.529708534479141235e-02 -2.398066967725753784e-01 -4.161390289664268494e-02 1.087680980563163757e-01 3.541481867432594299e-02 2.481834031641483307e-02 -1.397019950672984123e-03 5.190866589546203613e-01 -2.185939550399780273e-01 5.106111988425254822e-02 1.654632948338985443e-02 3.198572434484958649e-03 -5.460684001445770264e-02 2.447622269392013550e-02 -1.647557020187377930e-01 -1.893619745969772339e-01 -1.463484670966863632e-02 -1.214329246431589127e-02 -2.168028503656387329e-01 4.885521717369556427e-03
9.769516065716743469e-03 -3.974692896008491516e-02 2.388204075396060944e-02 -2.391683459281921387e-01 -1.412595063447952271e-01 2.643929421901702881e-01 -3.590224981307983398e-01 6.906826049089431763e-02 1.118731424212455750e-01 -1.560542881488800049e-01 7.826913893222808838e-02 -1.969943009316921234e-02 -2.556022405624389648e-01 -3.396162986755371094e-01 -1.141502782702445984e-01 -1.936211287975311279e-01 1.355608105659484863e-01 -3.885821253061294556e-02 -9.450523555278778076e-02 1.317975223064422607e-01 -1.366490311920642853e-02 -1.604737490415573120e-01 -2.967565059661865234e-01 -8.775088936090469360e-02 1.217485964298248291e-02 -1.855325698852539062e-02 -8.513107895851135254e-02 3.140926957130432129e-01 4.737137258052825928e-02 1.425774246454238892e-01 -3.557911515235900879e-01 1.378709524869918823e-01
-5.809181556105613708e-02 -2.624100148677825928e-01 -2.506284713745117188e-01 -5.108625441789627075e-02 -8.716735243797302246e-02 2.945966422557830811e-01 -1.319228392094373703e-02 -4.031355679035186768e-02 -2.409376800060272217e-01 -5.222929269075393677e-02 1.602701544761657715e-01 1.065632179379463196e-01 2.562547475099563599e-02 1.942798197269439697e-01 5.331084504723548889e-02 -2.527295947074890137e-01 -2.974008768796920776e-02 1.112555563449859619e-01 -9.057534858584403992e-03 2.969911694526672363e-01 1.989893317222595215e-01 -1.559548377990722656e-01 -7.931803911924362183e-02 -2.097599208354949951e-01 5.044947564601898193e-02 -3.537424504756927490e-01 2.142445892095565796e-01 1.558561623096466064e-01 3.108817338943481445e-01 7.506836205720901489e-02 -2.169679403305053711e-01 -1.532024331390857697e-02
2.546273171901702881e-01 1.247021462768316269e-02 -1.633174866437911987e-01 -1.677552014589309692e-01 -4.051132500171661377e-01 -1.810450404882431030e-01 -1.208710223436355591e-01 -2.145453542470932007e-02 1.743374764919281006e-02 1.858204007148742676e-01 1.800586581230163574e-01 1.066526249051094055e-01 9.979836642742156982e-02 1.540827285498380661e-02 7.815510034561157227e-02 -4.646393060684204102e-01 4.490939155220985413e-02 -2.188862264156341553e-01 -5.211260542273521423e-02 2.023893296718597412e-01 -1.014330983161926270e-02 -1.851659715175628662e-01 -4.096066579222679138e-02 -4.921030625700950623e-02 1.987269520759582520e-01 6.158345565199851990e-02 -1.602975726127624512e-01 3.471074700355529785e-01 -4.766746982932090759e-02 8.927091956138610840e-02 -1.599160581827163696e-01 -5.862794350832700729e-03
2.478823065757751465e-01 -8.351846039295196533e-02 -3.379420638084411621e-01 1.476780474185943604e-01 -1.118613183498382568e-01 2.624927759170532227e-01 -1.258484870195388794e-01 -3.100073933601379395e-01 -2.176571786403656006e-01 -3.743253052234649658e-01 7.733152061700820923e-02 3.781209141016006470e-02 1.979990452527999878e-01 -1.743545830249786377e-01 9.662349708378314972e-03 -1.312713623046875000e-01 4.769475758075714111e-02 2.513564825057983398e-01 -2.396895587444305420e-01 2.862421870231628418e-01 1.845335364341735840e-01 5.172402039170265198e-02 -1.857873052358627319e-01 -6.642621010541915894e-02 -6.481791380792856216e-03 3.590309619903564453e-02 -6.290859729051589966e-02 1.174109503626823425e-01 4.656579345464706421e-02 -2.081663161516189575e-02 -1.134750023484230042e-01 7.297181338071823120e-02
-8.432412147521972656e-02 -4.963289201259613037e-02 -2.425350397825241089e-01 -1.456181704998016357e-01 -3.147155940532684326e-01 -1.607703268527984619e-01 -2.449183613061904907e-01 5.793942138552665710e-02 1.106706559658050537e-01 -1.868742406368255615e-01 1.177148967981338501e-01 -5.453859642148017883e-02 -5.782152339816093445e-02 9.531550854444503784e-02 2.523573674261569977e-02 -2.996554672718048096e-01 -2.173760905861854553e-02 1.309806853532791138e-01 -4.199526831507682800e-02 3.384189009666442871e-01 -2.000684142112731934e-01 -2.691801078617572784e-02 -7.670686393976211548e-02 4.658267199993133545e-01 6.853627413511276245e-02 9.253726899623870850e-02 -1.600707918405532837e-01 1.205330118536949158e-01 -8.351745456457138062e-02 1.997166723012924194e-01 -2.133329212665557861e-01 -1.094035282731056213e-01
2.117107659578323364e-01 -3.371145948767662048e-02 -3.078684210777282715e-01 -1.674109548330307007e-01 -4.181395173072814941e-01 -1.662653088569641113e-01 -2.042455822229385376e-01 -4.949810355901718140e-02 -1.280755823245272040e-04 1.102167218923568726e-01 -4.918894171714782715e-02 1.943303644657135010e-01 -9.173253923654556274e-02 -1.174327507615089417e-01 -7.443469762802124023e-02 -2.787886559963226318e-01 -5.126062780618667603e-02 -4.030445218086242676e-02 -2.524050772190093994e-01 1.373769938945770264e-01 -7.988414168357849121e-02 -2.644533514976501465e-01 -6.420753151178359985e-02 -1.107718795537948608e-01 -8.295601606369018555e-02 1.282296776771545410e-01 -3.092058897018432617e-01 3.627980500459671021e-02 -1.312070637941360474e-01 3.772743791341781616e-02 -2.396855503320693970e-01 2.256133407354354858e-01
-1.193564012646675110e-01 -1.104991063475608826e-01 5.343643948435783386e-02 -1.379742622375488281e-01 -3.597369492053985596e-01 7.992327958345413208e-02 -6.215954944491386414e-02 -7.316430658102035522e-02 -7.535252254456281662e-03 -1.815447583794593811e-02 2.594768404960632324e-01 -7.104542851448059082e-02 -6.535731256008148193e-02 -2.285245209932327271e-01 1.864542812108993530e-01 -1.887098997831344604e-01 -4.839473962783813477e-02 -2.232294976711273193e-01 -1.760914623737335205e-01 3.724564909934997559e-01 4.258367121219635010e-01 6.415317952632904053e-02 -1.354883909225463867e-01 1.732874959707260132e-01 3.212132677435874939e-02 -1.616895049810409546e-01 6.547085940837860107e-02 1.045477017760276794e-01 2.385253161191940308e-01 -6.977853178977966309e-02 -2.060018777847290039e-01 6.831473857164382935e-02
-4.518606886267662048e-02 -1.609553694725036621e-01 -9.111174196004867554e-02 -1.256788223981857300e-01 -3.169755935668945312e-01 -2.476660907268524170e-02 1.491283774375915527e-01 -4.842991009354591370e-02 -2.259802669286727905e-01 -1.988048404455184937e-01 3.155707716941833496e-01 -2.050289139151573181e-02 1.484015583992004395e-01 -1.107030659914016724e-01 1.776305958628654480e-02 -1.902897357940673828e-01 -2.323376089334487915e-01 3.426960110664367676e-01 -2.701823227107524872e-02 3.404434323310852051e-01 -1.041475459933280945e-01 -2.568746507167816162e-01 -2.275037616491317749e-01 5.291761085391044617e-02 2.639982849359512329e-02 -6.160079687833786011e-02 -1.681715995073318481e-01 -1.139215193688869476e-02 -3.952731564640998840e-02 9.442706406116485596e-02 -4.436701908707618713e-02 3.099852800369262695e-01
-1.463351994752883911e-01 -1.058845221996307373e-01 -1.909861415624618530e-01 5.385100841522216797e-02 -1.049747765064239502e-01 2.305863499641418457e-01 -3.689993619918823242e-01 -1.440690159797668457e-01 1.179315298795700073e-01 -4.699632897973060608e-02 3.954927325248718262e-01 -1.215734519064426422e-02 9.716763347387313843e-02 -2.806217074394226074e-01 -2.235510572791099548e-02 -3.133855164051055908e-01 -1.066112890839576721e-02 -1.742115169763565063e-01 -1.851763874292373657e-01 1.696896106004714966e-01 -5.622234940528869629e-02 3.878442943096160889e-02 -2.704379558563232422e-01 2.140572853386402130e-02 1.306274086236953735e-01 1.739271879196166992e-01 -2.234213203191757202e-01 -2.835573442280292511e-02 -2.271412163972854614e-01 -1.341202259063720703e-01 -5.710293725132942200e-02 6.802967190742492676e-02
-1.332605034112930298e-01 -1.528732012957334518e-02 -7.235039025545120239e-02 -6.129609048366546631e-02 -1.872441172599792480e-01 1.367816329002380371e-01 -1.036295294761657715e-01 -1.596905142068862915e-01 -1.049797087907791138e-01 -1.082557812333106995e-01 2.811254858970642090e-01 -2.128986567258834839e-01 -3.535477072000503540e-02 1.001541763544082642e-01 4.656862933188676834e-03 -3.361093252897262573e-02 3.000850044190883636e-02 2.731454372406005859e-01 1.103131100535392761e-01 4.514021277427673340e-01 3.413921296596527100e-01 -9.245561063289642334e-02 5.590447410941123962e-02 -3.390363752841949463e-01 8.897402882575988770e-02 1.341568827629089355e-01 9.311127662658691406e-02 -4.688861966133117676e-02 1.986319422721862793e-01 -6.048359721899032593e-02 -3.054639697074890137e-01 -1.251546591520309448e-01
1.605408936738967896e-01 -5.531336739659309387e-02 1.296104341745376587e-01 -3.785209059715270996e-01 -2.223595678806304932e-01 -2.382119894027709961e-01 -1.794765237718820572e-03 -2.394032478332519531e-01 -2.208380699157714844e-01 2.397505193948745728e-02 4.406044483184814453e-01 2.697646245360374451e-02 2.081006765365600586e-01 5.924834404140710831e-03 3.101706970483064651e-03 -1.524974852800369263e-01 4.156620055437088013e-02 1.252139508724212646e-01 -1.309133768081665039e-01 1.902058273553848267e-01 -3.122131526470184326e-02 -1.280383914709091187e-01 -6.260537356138229370e-02 -6.611020863056182861e-02 4.517223313450813293e-02 6.605868041515350342e-02 -3.028132915496826172e-01 1.789607405662536621e-01 1.563194841146469116e-01 -8.850776404142379761e-02 -1.677584350109100342e-01 2.232778519392013550e-01
-2.240891903638839722e-01 -2.440699040889739990e-01 -2.971563935279846191e-01 -5.528283119201660156e-02 -2.671022713184356689e-02 3.555771410465240479e-01 -1.206137835979461670e-01 2.096397131681442261e-01 9.138439781963825226e-03 3.569082473404705524e-04 1.266344450414180756e-02 -1.124910935759544373e-01 2.112236618995666504e-02 -2.011983394622802734e-01 -9.459169209003448486e-02 -3.206200301647186279e-01 -1.542275492101907730e-02 -1.947407051920890808e-02 -8.096944540739059448e-02 2.129953205585479736e-01 1.222752779722213745e-01 8.243040740489959717e-02 -2.767597436904907227e-01 -4.413447678089141846e-01 -6.823706626892089844e-02 4.830394312739372253e-02 -5.746235325932502747e-02 -9.070341289043426514e-02 2.457902953028678894e-02 1.571615487337112427e-01 -1.712565869092941284e-01 1.697710454463958740e-01
1.879716068506240845e-01 -2.696474641561508179e-02 -3.057470917701721191e-01 -2.102177217602729797e-02 -6.308311969041824341e-02 2.772187888622283936e-01 -1.597716212272644043e-01 -3.503886461257934570e-01 -6.801326572895050049e-02 -2.367116808891296387e-01 2.506026923656463623e-01 2.316506356000900269e-01 2.359976321458816528e-01 -9.716358035802841187e-02 5.915129557251930237e-03 -3.041875064373016357e-01 1.138504943810403347e-03 6.153406947851181030e-02 -2.111219465732574463e-01 2.825721204280853271e-01 -7.973869889974594116e-02 -4.373410716652870178e-02 -1.429347693920135498e-01 1.091048493981361389e-01 -4.080492537468671799e-03 2.600352978333830833e-03 -2.204538434743881226e-01 1.026822905987501144e-02 -7.731080800294876099e-02 -1.489176750183105469e-01 -1.691219210624694824e-01 -1.782361865043640137e-01
2.135403156280517578e-01 -2.570438385009765625e-01 -2.469372153282165527e-01 -2.687095403671264648e-01 -9.619730710983276367e-02 1.588326841592788696e-01 -3.892727196216583252e-01 -6.123277544975280762e-02 2.822726964950561523e-01 2.442721277475357056e-01 9.500011056661605835e-02 -2.378584071993827820e-02 2.626117765903472900e-01 -9.401720017194747925e-02 4.138604551553726196e-02 -2.004713118076324463e-01 5.419299006462097168e-02 -6.666531413793563843e-02 1.319655328989028931e-01 3.831329345703125000e-01 9.680312126874923706e-02 3.379735723137855530e-02 1.568667441606521606e-01 -1.301059275865554810e-01 1.375312102027237415e-03 -5.772637948393821716e-02 -1.802074909210205078e-01 9.976550191640853882e-02 -2.534358017146587372e-02 -7.518818229436874390e-02 -1.234566569328308105e-01 7.618752866983413696e-02
-8.921848982572555542e-02 -1.086068749427795410e-01 -1.916035860776901245e-01 -2.727817296981811523e-01 -3.297958523035049438e-02 8.293551951646804810e-02 -3.289112448692321777e-02 1.565000116825103760e-01 2.777233123779296875e-01 -6.876052916049957275e-02 4.543552696704864502e-01 -2.552896179258823395e-02 -1.409660875797271729e-01 -3.766316771507263184e-01 7.728262245655059814e-02 -1.116314381361007690e-01 -5.333087965846061707e-02 -2.053079754114151001e-01 -6.781434267759323120e-02 8.507113158702850342e-02 8.192235231399536133e-02 -1.860708743333816528e-01 -9.937724471092224121e-02 -1.974902302026748657e-01 -2.363028526306152344e-01 -1.116259675472974777e-02 -2.773554623126983643e-01 -9.555310755968093872e-02 1.147617548704147339e-01 9.077011793851852417e-02 -1.945013850927352905e-01 1.348084360361099243e-01
-5.839941278100013733e-02 -4.555375128984451294e-02 -1.396765261888504028e-01 7.353462278842926025e-02 -1.796773821115493774e-01 -1.087632626295089722e-01 -4.288417398929595947e-01 -8.831144869327545166e-02 5.727626010775566101e-02 -1.368858814239501953e-01 8.069571107625961304e-02 -2.769094705581665039e-02 -8.650255203247070312e-02 -3.039854466915130615e-01 7.181223481893539429e-02 -4.092181026935577393e-01 -1.057652980089187622e-01 2.190779894590377808e-02 -1.108507253229618073e-02 1.287564039230346680e-01 -3.464280366897583008e-01 -4.618500918149948120e-02 -1.215112134814262390e-01 -1.113402992486953735e-01 4.139019548892974854e-02 1.000296920537948608e-01 -8.144578337669372559e-02 2.522404193878173828e-01 5.460690706968307495e-02 -2.732880115509033203e-01 -3.069161772727966309e-01 -2.142073214054107666e-02
-5.322643741965293884e-02 -1.260703206062316895e-01 -2.727651000022888184e-01 -2.633023560047149658e-01 -8.906766027212142944e-02 9.686278551816940308e-02 -3.140534758567810059e-01 1.832218021154403687e-01 -1.008142009377479553e-01 -2.110943496227264404e-01 9.348346292972564697e-02 2.161221206188201904e-02 1.457871347665786743e-01 -4.172688722610473633e-01 -1.120271682739257812e-01 -6.235112249851226807e-02 -2.493178695440292358e-01 -1.705138199031352997e-02 2.770411968231201172e-02 2.997876405715942383e-01 -1.212090700864791870e-01 1.162988618016242981e-01 -1.278197318315505981e-01 4.497682303190231323e-02 -1.772636473178863525e-01 8.089861273765563965e-02 6.406918913125991821e-02 -8.058067411184310913e-02 6.571371108293533325e-02 -3.817396704107522964e-03 -2.769281864166259766e-01 -2.881634831428527832e-01
-1.165205910801887512e-01 -2.760193683207035065e-02 -1.580301970243453979e-01 -9.418440610170364380e-02 -9.403366595506668091e-02 -1.169406324625015259e-01 -3.058408200740814209e-01 6.936684250831604004e-02 2.284251004457473755e-01 -6.695050001144409180e-02 1.350576132535934448e-01 -9.099325537681579590e-02 -5.496207624673843384e-02 -2.061201035976409912e-01 2.908461391925811768e-01 -5.981523543596267700e-02 1.284561455249786377e-01 1.735231727361679077e-01 -6.284412741661071777e-02 3.219283521175384521e-01 1.061434671282768250e-01 -2.246735990047454834e-01 -1.534181982278823853e-01 -1.998129934072494507e-01 -1.818619072437286377e-01 8.691652119159698486e-02 -2.123302370309829712e-01 -1.548090875148773193e-01 1.548816561698913574e-01 -1.364430636167526245e-01 -3.265601992607116699e-01 2.752492725849151611e-01
-1.006526798009872437e-01 -2.072211354970932007e-01 -2.472079992294311523e-01 -2.037245184183120728e-01 -1.827413588762283325e-01 1.670835763216018677e-01 -1.700981408357620239e-01 6.683634221553802490e-02 7.912762463092803955e-02 1.947937309741973877e-01 -1.624904200434684753e-02 1.162682846188545227e-02 2.141372710466384888e-01 -1.808645129203796387e-01 -2.837642468512058258e-02 -9.944880753755569458e-02 -3.725100308656692505e-02 2.336316555738449097e-02 -4.258906841278076172e-02 4.962302744388580322e-01 2.792164683341979980e-01 -1.816015839576721191e-01 7.867901772260665894e-02 -3.340229690074920654e-01 4.532809369266033173e-03 -3.230028972029685974e-02 -2.081205397844314575e-01 6.352934241294860840e-02 -1.556885540485382080e-01 1.309579610824584961e-01 -1.032445430755615234e-01 1.912519037723541260e-01
5.795542150735855103e-02 -1.831477582454681396e-01 -5.894090235233306885e-02 -5.798498168587684631e-02 -2.839251160621643066e-01 -5.901216715574264526e-02 -1.585019379854202271e-01 -1.592575199902057648e-02 1.506711989641189575e-01 -1.432453989982604980e-01 -1.488901525735855103e-01 2.378415018320083618e-01 2.145328074693679810e-01 -1.497602611780166626e-01 -2.137527316808700562e-01 -1.042213961482048035e-01 -1.978186666965484619e-01 -8.815399557352066040e-02 1.050778329372406006e-01 2.287490665912628174e-01 2.288803756237030029e-01 -1.759910285472869873e-01 -1.371913552284240723e-01 -2.644913196563720703e-01 4.077283665537834167e-02 -1.311418414115905762e-01 -2.209614515304565430e-01 4.087386131286621094e-01 7.268922030925750732e-02 8.904889971017837524e-02 -2.567119598388671875e-01 -5.960871651768684387e-02
1.197163388133049011e-01 5.793095007538795471e-02 -2.158569991588592529e-01 -2.915214002132415771e-01 -2.923875153064727783e-01 1.803334951400756836e-01 -3.012805283069610596e-01 -5.809820443391799927e-02 -4.824893921613693237e-02 -1.530274450778961182e-01 1.922119855880737305e-01 1.926571428775787354e-01 1.571411639451980591e-01 -5.845648795366287231e-02 -1.130662038922309875e-01 -2.414405494928359985e-01 -2.130046486854553223e-01 -3.063580580055713654e-02 -2.042633295059204102e-01 -5.777757614850997925e-02 2.852913439273834229e-01 -2.762281522154808044e-02 1.983298361301422119e-01 1.015890166163444519e-01 -1.948418766260147095e-01 1.103993728756904602e-01 1.009938940405845642e-01 5.740084871649742126e-02 2.701673507690429688e-01 8.325920999050140381e-02 -2.531322240829467773e-01 -9.357649832963943481e-02
5.370203405618667603e-02 -1.281491369009017944e-01 -8.348551392555236816e-02 -2.672355473041534424e-01 -1.042958274483680725e-01 6.840568035840988159e-02 1.250842399895191193e-02 5.313134193420410156e-02 -2.161963731050491333e-01 6.412881612777709961e-02 3.613365590572357178e-01 1.816688179969787598e-01 1.393830031156539917e-01 -1.428743749856948853e-01 -8.393596112728118896e-02 -1.808842122554779053e-01 -8.651867508888244629e-02 -5.244500935077667236e-03 -8.951630443334579468e-02 3.153103291988372803e-01 2.881126105785369873e-01 -2.399457395076751709e-01 -1.247977167367935181e-01 -2.195652425289154053e-01 4.295969381928443909e-02 8.089527487754821777e-02 -3.113194108009338379e-01 -9.256440401077270508e-02 5.162978079169988632e-03 6.406794488430023193e-02 -1.330770403146743774e-01 3.670360743999481201e-01
-3.418486565351486206e-02 -3.779529333114624023e-01 -2.062721997499465942e-01 -1.026983037590980530e-01 -5.690649524331092834e-02 1.110166087746620178e-01 -3.827455043792724609e-01 1.375410556793212891e-01 2.762469351291656494e-01 -1.937072910368442535e-02 2.316881567239761353e-01 -1.368166785687208176e-02 -1.795924752950668335e-01 -1.815671324729919434e-01 -1.996413804590702057e-02 -3.136174678802490234e-01 1.162009090185165405e-01 -1.049384102225303650e-01 -1.039698254317045212e-02 1.140545159578323364e-01 -1.310274004936218262e-02 -1.850455403327941895e-01 -2.148952335119247437e-01 -2.538712322711944580e-01 3.891250863671302795e-02 1.397903412580490112e-01 -2.561178505420684814e-01 -2.403982169926166534e-02 1.620874851942062378e-01 -3.647541999816894531e-02 -1.054235734045505524e-02 1.725261211395263672e-01
1.345738619565963745e-01 -2.911779284477233887e-01 -4.999762177467346191e-01 -8.535653352737426758e-02 -1.346166133880615234e-01 9.237799793481826782e-02 9.563084691762924194e-03 -1.046897768974304199e-01 4.654346778988838196e-02 -2.514276504516601562e-01 3.374378979206085205e-01 -9.048188477754592896e-02 4.572806879878044128e-02 7.621949166059494019e-02 9.491088241338729858e-02 -1.687996089458465576e-01 7.328483276069164276e-03 -3.234827518463134766e-02 -9.642520546913146973e-02 5.759854242205619812e-02 1.294930726289749146e-01 -2.649985812604427338e-02 -2.485099248588085175e-02 -9.050705283880233765e-02 1.081841737031936646e-01 -5.662652850151062012e-02 2.894687652587890625e-01 3.046942353248596191e-01 5.194560624659061432e-03 -3.472172915935516357e-01 -1.206646412611007690e-01 5.116612091660499573e-02
-7.683291286230087280e-02 -2.676045298576354980e-01 -1.470136344432830811e-01 -5.807942152023315430e-02 -1.678558290004730225e-01 -1.925681531429290771e-01 -2.902371883392333984e-01 1.254497617483139038e-01 1.184089109301567078e-01 -2.851823270320892334e-01 3.854138404130935669e-02 1.946167089045047760e-02 7.325711101293563843e-02 1.180505827069282532e-01 1.492251306772232056e-01 -2.077433168888092041e-01 -5.958788841962814331e-02 9.577526897192001343e-02 -2.267627865076065063e-01 -4.982330277562141418e-02 1.959720253944396973e-01 9.842511266469955444e-02 -3.503642380237579346e-01 -7.154111564159393311e-02 -1.692249625921249390e-02 -2.579165697097778320e-01 -3.155129253864288330e-01 8.514367789030075073e-02 1.706312149763107300e-01 -1.636189073324203491e-01 -2.602134943008422852e-01 -1.026053726673126221e-01
1.148617714643478394e-01 1.312613040208816528e-01 -6.533175706863403320e-02 -4.595259577035903931e-02 -1.564051359891891479e-01 4.932533949613571167e-03 -1.673548668622970581e-01 -1.038590539246797562e-02 6.458470225334167480e-02 -2.297768145799636841e-01 3.678652048110961914e-01 1.124791428446769714e-01 -4.528247192502021790e-02 1.878769695758819580e-01 -1.522919982671737671e-01 2.281093783676624298e-02 -3.854089602828025818e-02 2.100099474191665649e-01 1.222639232873916626e-01 5.214698910713195801e-01 -4.627213347703218460e-03 -3.722261264920234680e-02 -1.249032020568847656e-01 -3.925820589065551758e-01 -1.368264704942703247e-01 4.932364821434020996e-02 1.092583164572715759e-01 -5.629688128829002380e-02 2.735411822795867920e-01 -1.158092394471168518e-01 -1.205736771225929260e-01 4.422383755445480347e-02
7.087337225675582886e-02 -2.083017528057098389e-01 -2.998550832271575928e-01 -3.314705193042755127e-02 -2.416755259037017822e-01 1.763306185603141785e-02 -1.328230500221252441e-01 9.697565436363220215e-02 -1.850996538996696472e-02 -7.916502654552459717e-02 7.230465114116668701e-02 1.062801480293273926e-01 -9.327589720487594604e-02 1.253416836261749268e-01 -7.592103630304336548e-02 -1.381133496761322021e-01 -2.391769438982009888e-01 -8.390761166810989380e-02 -8.419664204120635986e-02 1.004911363124847412e-01 2.680276036262512207e-01 -1.660209298133850098e-01 -1.876638382673263550e-01 4.849305376410484314e-02 5.182237550616264343e-02 -2.615390717983245850e-01 -1.630919575691223145e-01 1.797989010810852051e-03 3.583661979064345360e-03 -1.752173304557800293e-01 -4.785290360450744629e-01 -3.558492660522460938e-01
1.719474792480468750e-01 2.673694193363189697e-01 -2.281491607427597046e-01 -8.662982285022735596e-02 -5.356832966208457947e-02 -2.570313774049282074e-02 -1.956766247749328613e-01 -5.655143409967422485e-03 5.161946639418601990e-02 -2.452628761529922485e-01 2.008742839097976685e-01 -1.368193477392196655e-01 2.534612640738487244e-02 -7.739069312810897827e-02 1.286072283983230591e-01 -2.997403144836425781e-01 -1.641403734683990479e-01 1.160734146833419800e-01 -2.654691636562347412e-01 2.276983261108398438e-01 1.071929186582565308e-01 -6.943007558584213257e-02 3.858843818306922913e-02 -1.213534176349639893e-02 -1.536538600921630859e-01 8.281007409095764160e-02 3.427817672491073608e-02 -3.079148568212985992e-02 4.164715856313705444e-02 -2.311707437038421631e-01 -4.525246620178222656e-01 2.990142107009887695e-01
-1.361190062016248703e-02 -2.507297992706298828e-01 -1.564897596836090088e-01 -1.674454063177108765e-01 -2.141965478658676147e-01 -2.309539467096328735e-01 5.780781805515289307e-02 -2.537865191698074341e-02 -8.220768719911575317e-02 -1.214499175548553467e-01 7.282277941703796387e-02 6.012952327728271484e-02 -4.040619730949401855e-01 -7.072898000478744507e-02 2.334039472043514252e-02 -4.335999786853790283e-01 -1.311883181333541870e-01 3.664375841617584229e-01 -1.282553821802139282e-01 1.254469454288482666e-01 6.406764686107635498e-02 8.064019680023193359e-02 -1.340519785881042480e-01 1.277616024017333984e-01 -2.781668603420257568e-01 -7.540698628872632980e-03 -6.574870645999908447e-02 1.041943728923797607e-01 1.114088073372840881e-01 9.580423682928085327e-02 -2.206431031227111816e-01 -5.006733536720275879e-02
3.027717769145965576e-01 -1.607320904731750488e-01 -1.166592016816139221e-01 -4.886347427964210510e-02 1.853542029857635498e-01 3.439920395612716675e-02 -1.816799305379390717e-02 -1.990714669227600098e-01 2.423408906906843185e-03 -2.297227978706359863e-01 2.391264140605926514e-01 -1.320619415491819382e-02 1.158454567193984985e-01 -2.148939818143844604e-01 -1.845054626464843750e-01 -3.928187191486358643e-01 1.359535157680511475e-01 -6.719154305756092072e-03 -1.925665438175201416e-01 2.947059571743011475e-01 -4.321466386318206787e-02 2.106169983744621277e-02 -3.987701833248138428e-01 -4.699059203267097473e-02 8.897702395915985107e-02 5.971141904592514038e-02 2.262259367853403091e-03 9.882203489542007446e-02 6.700414232909679413e-03 -2.260463386774063110e-01 -9.471521526575088501e-02 -2.134262770414352417e-01
-2.018178254365921021e-01 1.412010490894317627e-01 -5.288108810782432556e-02 -1.871764659881591797e-01 -6.533317267894744873e-03 2.149308919906616211e-01 -1.993768513202667236e-01 1.043736785650253296e-01 6.549625843763351440e-02 4.017546400427818298e-02 4.523749053478240967e-01 1.287919133901596069e-01 -1.278539448976516724e-01 -1.505270898342132568e-01 3.128518164157867432e-01 -1.581065952777862549e-01 -1.428934037685394287e-01 3.728905320167541504e-02 -2.956614792346954346e-01 1.588490903377532959e-01 -1.488743722438812256e-01 -1.700702607631683350e-01 -1.233521103858947754e-01 -3.080314993858337402e-01 -7.824170589447021484e-02 1.169759333133697510e-01 -2.261592447757720947e-01 4.853513464331626892e-02 9.865035116672515869e-02 1.335848718881607056e-01 -1.333703994750976562e-01 -3.586850315332412720e-02
4.725300520658493042e-02 1.724695712327957153e-01 -1.200800463557243347e-01 -1.405774056911468506e-01 -6.870584934949874878e-02 6.369797140359878540e-02 1.156938076019287109e-02 -7.587528973817825317e-02 1.184545531868934631e-01 -5.884436890482902527e-02 3.965659141540527344e-01 -2.710670605301856995e-02 -5.197337269783020020e-02 -3.060701191425323486e-01 -1.970725655555725098e-01 -3.323806226253509521e-01 -1.393191814422607422e-01 9.209749847650527954e-02 -1.104033589363098145e-01 1.965395957231521606e-01 2.055429816246032715e-01 7.596207410097122192e-02 4.404370859265327454e-02 -1.244076490402221680e-01 -8.668817579746246338e-02 1.725990697741508484e-02 3.508478775620460510e-02 3.330431878566741943e-02 -2.182047069072723389e-01 -1.519382745027542114e-01 -4.811901748180389404e-01 2.035776227712631226e-01
-8.031666278839111328e-03 -2.460618615150451660e-01 -4.000264704227447510e-01 -3.805832266807556152e-01 -2.302694022655487061e-01 8.313149213790893555e-02 -2.622919976711273193e-01 8.632191270589828491e-02 1.406068354845046997e-01 -1.526985317468643188e-01 2.644109129905700684e-01 4.710465297102928162e-02 -1.984923481941223145e-01 -5.478755105286836624e-03 2.031445503234863281e-01 -2.088797539472579956e-01 7.480939477682113647e-02 8.626838773488998413e-02 -4.010736197233200073e-02 1.678088903427124023e-01 -1.152680665254592896e-01 8.311741054058074951e-02 -1.475391909480094910e-03 -1.456133574247360229e-01 -6.061843037605285645e-02 1.289809197187423706e-01 -1.050248146057128906e-01 -1.333454251289367676e-01 2.288115918636322021e-01 7.270193099975585938e-02 1.919655054807662964e-01 1.759931147098541260e-01
3.406139463186264038e-02 -1.892962455749511719e-01 -1.989690773189067841e-02 -1.901594102382659912e-01 -1.277682632207870483e-01 1.088028326630592346e-01 -5.662252753973007202e-02 -1.045178249478340149e-01 1.695040464401245117e-01 -2.789092063903808594e-01 2.819263935089111328e-02 -1.071527600288391113e-02 5.543860048055648804e-02 1.871589869260787964e-01 1.698512285947799683e-01 -9.344016015529632568e-02 -4.831058904528617859e-03 1.798782125115394592e-02 2.947693169116973877e-01 6.428220272064208984e-01 4.468178004026412964e-02 1.148274540901184082e-02 -2.086401134729385376e-01 -1.046079173684120178e-01 6.597109138965606689e-03 -6.811068207025527954e-02 2.393547631800174713e-02 1.585828214883804321e-01 2.706487774848937988e-01 -2.931712754070758820e-02 -1.811452358961105347e-01 -8.159542083740234375e-02
1.090284511446952820e-01 -2.102924734354019165e-01 -2.481222450733184814e-01 -2.066180855035781860e-02 2.990447543561458588e-02 2.227258980274200439e-01 -4.464441165328025818e-02 1.621780842542648315e-01 -1.234058737754821777e-01 -2.056668251752853394e-01 2.938494980335235596e-01 1.567197442054748535e-01 1.001471877098083496e-01 1.284042298793792725e-01 7.409524172544479370e-02 -1.572689861059188843e-01 2.350118197500705719e-02 -4.601353406906127930e-02 -5.567357689142227173e-02 3.183535337448120117e-01 2.004890292882919312e-01 -1.304986327886581421e-01 -2.749406993389129639e-01 2.507095038890838623e-01 -2.813995070755481720e-02 4.513820260763168335e-02 -2.450399696826934814e-01 3.990179896354675293e-01 1.648156344890594482e-01 -8.964996784925460815e-02 -6.393694132566452026e-02 -1.172832548618316650e-01
3.197609782218933105e-01 -1.847748011350631714e-01 -1.622760295867919922e-02 -1.995672434568405151e-01 -1.923958361148834229e-01 -6.306178867816925049e-02 -1.694060415029525757e-01 2.466780319809913635e-02 -2.165631204843521118e-01 -8.692060410976409912e-02 1.793036907911300659e-01 6.031021475791931152e-02 2.242605984210968018e-01 -2.847137749195098877e-01 -1.207025870680809021e-01 -3.411901593208312988e-01 -1.405586861073970795e-02 -2.485342174768447876e-01 1.920937187969684601e-02 2.072327136993408203e-01 1.882291138172149658e-01 6.112338975071907043e-02 1.092090308666229248e-01 -2.992463111877441406e-01 -3.970580175518989563e-02 -1.819512397050857544e-01 -1.297321468591690063e-01 2.123074382543563843e-01 -9.597647190093994141e-02 1.369463950395584106e-01 -7.983803749084472656e-02 1.542539000511169434e-01
2.892417013645172119e-01 4.616652149707078934e-03 -1.630173027515411377e-01 -1.611512750387191772e-01 -7.484503835439682007e-02 1.803050488233566284e-01 1.146950013935565948e-02 -1.810456514358520508e-01 1.683167368173599243e-02 -5.013428330421447754e-01 3.309639692306518555e-01 2.016272246837615967e-01 2.418475747108459473e-01 -5.857405439019203186e-02 5.371825769543647766e-02 -3.306913003325462341e-02 3.402432054281234741e-02 2.324118018150329590e-01 -1.918454766273498535e-01 2.792659401893615723e-01 -8.628188818693161011e-02 3.529588878154754639e-02 -6.373798847198486328e-02 -1.339541375637054443e-01 -6.443432718515396118e-02 -1.765094846487045288e-01 -1.432012915611267090e-01 1.950382739305496216e-01 -3.428784012794494629e-02 -1.208189055323600769e-01 -8.045043796300888062e-02 -9.094557911157608032e-02
6.727088987827301025e-02 -8.810943365097045898e-02 -2.236178219318389893e-01 -1.149482186883687973e-02 1.250134781002998352e-02 -1.489150971174240112e-01 1.131093874573707581e-02 6.767355650663375854e-02 -2.087241709232330322e-01 -1.336791366338729858e-01 8.854053169488906860e-02 7.141692191362380981e-02 -3.268657028675079346e-01 2.847841754555702209e-02 9.253241121768951416e-02 -3.233418464660644531e-01 -1.758900471031665802e-02 2.656825780868530273e-01 -8.330511860549449921e-03 1.431964784860610962e-01 1.460349410772323608e-01 1.148246787488460541e-02 -1.729622632265090942e-01 -8.562642335891723633e-02 -3.393617272377014160e-01 1.079233512282371521e-01 -1.441404968500137329e-01 1.670579314231872559e-01 3.502324521541595459e-01 1.628363579511642456e-01 -3.568102121353149414e-01 1.150075346231460571e-01
1.578007936477661133e-01 -3.585484027862548828e-01 -3.500821590423583984e-01 8.336567133665084839e-02 -3.339753448963165283e-01 1.095805987715721130e-01 1.465352345257997513e-02 6.699326448142528534e-03 -9.942770004272460938e-02 -6.166845187544822693e-02 8.974310755729675293e-02 1.040873005986213684e-01 7.809882611036300659e-02 1.038881465792655945e-01 5.532786250114440918e-03 4.133648797869682312e-02 2.890482172369956970e-02 6.666652113199234009e-02 -2.156196385622024536e-01 3.506551086902618408e-01 8.998540043830871582e-02 6.635204702615737915e-02 -1.423633843660354614e-01 1.896659135818481445e-01 7.444252818822860718e-02 -1.042350530624389648e-01 3.297451138496398926e-02 2.065137922763824463e-01 8.945981413125991821e-02 -1.541920006275177002e-01 -3.742010593414306641e-01 -2.580726146697998047e-01
1.933860927820205688e-01 -1.876334995031356812e-01 -1.179353371262550354e-01 -5.189428478479385376e-02 -3.389303982257843018e-01 1.428412795066833496e-01 -2.565794587135314941e-01 -5.233291070908308029e-03 2.352774739265441895e-01 -1.579573601484298706e-01 6.205160915851593018e-02 5.556397140026092529e-02 -9.649853408336639404e-02 -3.585481047630310059e-01 -5.608781799674034119e-02 -2.204941362142562866e-01 3.035453259944915771e-01 -2.966490574181079865e-02 -1.376501023769378662e-01 3.091871738433837891e-02 1.406015641987323761e-02 -3.501737415790557861e-01 -3.129839524626731873e-02 -2.055806964635848999e-01 -7.627245783805847168e-02 4.327193275094032288e-02 -1.011032760143280029e-01 2.337369136512279510e-02 6.300579011440277100e-02 1.568129211664199829e-01 -3.220034241676330566e-01 5.558716878294944763e-02
-7.061880547553300858e-03 3.110582381486892700e-02 -1.445199102163314819e-01 -3.713041171431541443e-02 -3.199210464954376221e-01 4.923993721604347229e-02 -2.099651992321014404e-01 -1.526118963956832886e-01 3.639974296092987061e-01 -6.608087569475173950e-03 1.071094721555709839e-02 -1.011906117200851440e-01 -1.639285534620285034e-01 -2.780014276504516602e-01 -2.339334227144718170e-02 -2.723371088504791260e-01 1.995089799165725708e-01 2.401069737970829010e-02 -4.317108169198036194e-02 1.827541738748550415e-01 -2.516931295394897461e-01 -2.714343070983886719e-01 -1.708773225545883179e-01 -2.099009007215499878e-01 -5.155440047383308411e-02 1.639243662357330322e-01 -2.234364897012710571e-01 1.642772406339645386e-01 -6.856164894998073578e-03 3.847280144691467285e-02 -2.263648360967636108e-01 -1.940855234861373901e-01
2.540550380945205688e-02 -2.177029103040695190e-01 -1.566644012928009033e-01 -1.942720711231231689e-01 -1.995048224925994873e-01 1.111894100904464722e-01 -1.583307981491088867e-02 -7.229745853692293167e-03 5.516514182090759277e-02 -3.495079651474952698e-02 1.285282149910926819e-02 -1.258148998022079468e-01 -1.702416688203811646e-01 -1.552407294511795044e-01 1.338672041893005371e-01 -2.188508808612823486e-01 4.931889846920967102e-02 -7.213145494461059570e-02 -7.290644943714141846e-02 2.835112214088439941e-01 7.273594290018081665e-02 -5.014586821198463440e-02 -5.222555994987487793e-01 -3.833586573600769043e-01 1.085091084241867065e-01 2.644349006004631519e-04 -2.256972342729568481e-01 -2.446751892566680908e-01 6.270634382963180542e-02 9.840399026870727539e-02 -8.006522059440612793e-02 1.859958916902542114e-01
1.125819310545921326e-01 -1.180583983659744263e-01 -1.114372238516807556e-01 -3.529939353466033936e-01 -1.536715626716613770e-01 4.486319422721862793e-02 4.898928478360176086e-02 -1.295669674873352051e-01 -2.471348494291305542e-01 1.212876662611961365e-01 2.062883675098419189e-01 9.578830748796463013e-02 -7.278820127248764038e-02 -8.828949183225631714e-02 8.125770837068557739e-02 -2.514542937278747559e-01 7.669823616743087769e-02 -2.024184726178646088e-02 -6.254743039608001709e-02 3.694966435432434082e-01 2.000610828399658203e-01 -1.980943791568279266e-02 -7.655305415391921997e-02 -3.259366154670715332e-01 4.975510388612747192e-02 -4.465544596314430237e-02 -3.610754311084747314e-01 -4.077169299125671387e-02 1.029185056686401367e-01 2.220364362001419067e-01 -8.915277570486068726e-02 2.784155607223510742e-01
2.930755913257598877e-01 -2.016774192452430725e-02 -9.541529417037963867e-02 -3.037247955799102783e-01 -2.525082826614379883e-01 4.419393092393875122e-02 2.360025048255920410e-02 -2.816064655780792236e-01 -1.483758091926574707e-01 6.192907691001892090e-02 1.642683595418930054e-01 5.729695037007331848e-02 1.768864840269088745e-01 -4.718188196420669556e-02 -9.959489852190017700e-02 -3.402399420738220215e-01 4.509139433503150940e-02 -4.819612950086593628e-02 -9.815070033073425293e-02 2.669043242931365967e-01 -2.817071080207824707e-01 -6.758514046669006348e-02 -1.619799435138702393e-01 -1.408676654100418091e-01 1.865406483411788940e-01 1.589403003454208374e-01 -1.779310256242752075e-01 1.680167764425277710e-01 2.188356965780258179e-01 2.250545285642147064e-02 -2.277900725603103638e-01 1.264579147100448608e-01
1.156711727380752563e-01 -1.209719330072402954e-01 -2.549067735671997070e-01 3.047962486743927002e-02 -2.323900721967220306e-02 9.909424185752868652e-02 -6.371386349201202393e-02 -2.478294074535369873e-02 -6.998866051435470581e-02 -2.496097981929779053e-01 2.256548851728439331e-01 -1.571515761315822601e-02 9.781010448932647705e-02 -2.361496910452842712e-02 1.701314449310302734e-01 -1.205435171723365784e-01 -6.073116511106491089e-02 1.045661233365535736e-02 -3.462468683719635010e-01 2.720879614353179932e-01 -7.528522610664367676e-02 1.477667838335037231e-01 -1.669416129589080811e-01 9.356843680143356323e-02 -3.674861788749694824e-01 1.750298887491226196e-01 -8.695839345455169678e-02 -1.827260255813598633e-01 2.868300490081310272e-02 -3.161034584045410156e-01 -2.949288785457611084e-01 2.507440745830535889e-01
-2.304623723030090332e-01 -3.261688649654388428e-01 -3.298535048961639404e-01 -3.844495117664337158e-01 -4.553868994116783142e-02 -1.107418984174728394e-01 -1.031686514616012573e-01 2.636409699916839600e-01 6.409730017185211182e-02 -1.998418271541595459e-01 3.160478174686431885e-01 3.620992600917816162e-02 -1.303782314062118530e-01 -1.201931983232498169e-01 -1.557999849319458008e-01 -3.364809751510620117e-01 1.374744921922683716e-01 -3.454112634062767029e-02 -2.409600280225276947e-02 4.238147661089897156e-02 -1.403701305389404297e-01 -8.144663274288177490e-02 -4.734992980957031250e-02 -2.595581710338592529e-01 2.850958518683910370e-02 6.922809034585952759e-02 -8.807977288961410522e-02 4.123589769005775452e-02 -2.498568408191204071e-02 8.123634010553359985e-02 -2.826963923871517181e-02 1.836358010768890381e-01
4.098415970802307129e-01 -1.346905976533889771e-01 -2.113016992807388306e-01 -2.923680294770747423e-04 5.363137274980545044e-02 1.124452799558639526e-01 -3.411417827010154724e-02 -2.938664853572845459e-01 -7.598088122904300690e-03 -5.108712613582611084e-02 2.715174555778503418e-01 1.969863772392272949e-01 1.438388973474502563e-01 5.462847650051116943e-02 -1.765598952770233154e-01 -2.674580812454223633e-01 1.377167105674743652e-01 1.575646698474884033e-01 2.204951457679271698e-02 3.448821902275085449e-01 1.437512785196304321e-02 -1.465087383985519409e-01 -1.453606039285659790e-01 -1.403737813234329224e-01 9.242135286331176758e-02 2.560661435127258301e-01 2.392873540520668030e-02 1.929911822080612183e-01 6.754203140735626221e-02 -2.230015844106674194e-01 -1.743228435516357422e-01 4.781090840697288513e-02
6.720120459794998169e-02 -3.729833960533142090e-01 -7.187694311141967773e-02 -2.311734706163406372e-01 -7.563925534486770630e-02 -1.309213191270828247e-01 3.328545764088630676e-02 2.047283202409744263e-02 -1.105858013033866882e-01 -5.902368575334548950e-02 3.697876036167144775e-01 6.137625873088836670e-02 4.189397096633911133e-01 1.015789955854415894e-01 -2.317048422992229462e-02 -3.100740015506744385e-01 -1.186478435993194580e-01 -5.623949319124221802e-02 -1.445138454437255859e-01 1.386228501796722412e-01 1.092655882239341736e-01 -1.491641551256179810e-01 -2.406708337366580963e-02 -1.557542979717254639e-01 -7.734413444995880127e-02 1.551537066698074341e-01 -2.888756096363067627e-01 -1.448704898357391357e-01 -1.839307136833667755e-02 -2.636431455612182617e-01 -1.159363389015197754e-01 2.213143557310104370e-02
1.744227111339569092e-01 -1.271444410085678101e-01 -2.347457706928253174e-01 -1.818884611129760742e-01 -1.230958178639411926e-01 -3.769166767597198486e-01 -1.465044170618057251e-01 1.954358071088790894e-01 -1.421432644128799438e-01 -1.398866176605224609e-01 7.548863440752029419e-02 9.502407163381576538e-03 -8.402708917856216431e-02 6.474365014582872391e-03 -1.013666838407516479e-01 7.971113175153732300e-02 -8.547350764274597168e-02 -3.488013520836830139e-02 -4.378596693277359009e-02 7.770473510026931763e-02 1.173816397786140442e-01 -8.201438933610916138e-02 -3.642649948596954346e-01 -9.549326449632644653e-02 -1.764190942049026489e-01 1.465875655412673950e-01 -3.275203704833984375e-01 2.542793937027454376e-02 1.107492521405220032e-01 2.148884832859039307e-01 -3.143549263477325439e-01 2.871789336204528809e-01
1.503920853137969971e-01 -2.598988264799118042e-02 -8.372710645198822021e-02 -3.660841882228851318e-01 7.754335645586252213e-03 2.822579443454742432e-01 -2.085802704095840454e-01 -1.500359177589416504e-01 -1.294327527284622192e-01 -1.936465203762054443e-01 3.826083838939666748e-01 1.477112174034118652e-01 -1.355593949556350708e-01 -4.973926022648811340e-02 1.858361661434173584e-01 -2.788137644529342651e-02 2.023258060216903687e-01 -1.963646411895751953e-01 -4.329809546470642090e-02 1.531638056039810181e-01 -6.842701882123947144e-02 2.180305682122707367e-02 -2.219854481518268585e-02 -1.307051926851272583e-01 -2.931859791278839111e-01 1.102243959903717041e-01 -1.862999796867370605e-01 -3.614044561982154846e-02 -1.205255016684532166e-01 -2.458317577838897705e-01 -2.707438170909881592e-01 3.693789243698120117e-02
-7.023415062576532364e-03 -2.059452384710311890e-01 -3.556393980979919434e-01 -1.239707395434379578e-01 -1.978234350681304932e-01 -6.556411087512969971e-02 -6.048614382743835449e-01 -1.599987298250198364e-01 1.730566471815109253e-02 -5.071705207228660583e-02 9.324569255113601685e-02 8.288995921611785889e-02 3.505743667483329773e-02 7.357806712388992310e-02 -1.353347599506378174e-01 -1.914954744279384613e-02 2.642706334590911865e-01 -9.801343083381652832e-02 -1.104039922356605530e-01 1.480050683021545410e-01 -2.135725319385528564e-01 -4.926764965057373047e-02 -1.331144571304321289e-01 2.016911953687667847e-01 8.869042247533798218e-02 1.317585557699203491e-01 -3.743579611182212830e-02 1.647239178419113159e-01 6.343184411525726318e-02 -1.907213218510150909e-02 -2.186244726181030273e-01 1.054138913750648499e-01
5.129051953554153442e-02 -2.610247023403644562e-02 -3.188354074954986572e-01 -2.419749796390533447e-01 -1.998324841260910034e-01 5.169584602117538452e-02 -2.882038056850433350e-01 -2.426573820412158966e-02 -1.543333381414413452e-01 -1.418201923370361328e-01 -2.771337330341339111e-02 1.737896800041198730e-01 -3.943141177296638489e-02 -2.316742688417434692e-01 -2.201825976371765137e-01 -1.788363754749298096e-01 -1.234196349978446960e-01 -1.828052103519439697e-01 -1.213483661413192749e-01 1.143100485205650330e-01 2.728570625185966492e-02 -4.903152212500572205e-02 9.706361219286918640e-03 -1.192594543099403381e-01 -2.635154724121093750e-01 -3.620960116386413574e-01 -2.808451652526855469e-01 2.403265833854675293e-01 3.123393468558788300e-02 -2.552456222474575043e-02 -1.208070591092109680e-01 2.287284433841705322e-01
-4.393607005476951599e-02 -8.595965057611465454e-02 -1.201207265257835388e-01 1.947898231446743011e-02 -7.725409418344497681e-02 -6.970538198947906494e-02 -4.328711628913879395e-01 1.387595385313034058e-02 5.936999619007110596e-02 -1.981285810470581055e-01 1.228076517581939697e-01 1.397192776203155518e-01 8.779753744602203369e-02 -3.703456223011016846e-01 -1.684848964214324951e-01 -2.779834568500518799e-01 -8.377002179622650146e-02 1.642130613327026367e-01 -8.728693425655364990e-02 3.597156107425689697e-01 -7.046426087617874146e-02 1.467552334070205688e-01 1.907254685647785664e-03 -9.516264498233795166e-02 1.896428689360618591e-02 3.359042704105377197e-01 -1.091781407594680786e-01 -1.261954754590988159e-01 2.288057655096054077e-01 7.823587208986282349e-02 -8.065687119960784912e-02 1.923317611217498779e-01
1.943387836217880249e-01 4.238412156701087952e-02 -7.885299623012542725e-02 -1.885925382375717163e-01 -1.709912717342376709e-01 1.417210139334201813e-02 -7.671429216861724854e-02 2.104128450155258179e-01 -2.309388667345046997e-02 5.709151551127433777e-02 2.626476883888244629e-01 1.701117902994155884e-01 1.743422746658325195e-01 -1.046024337410926819e-01 1.007542833685874939e-01 -1.039077267050743103e-01 -3.946215659379959106e-02 3.148684743791818619e-03 -9.954015165567398071e-02 2.219164371490478516e-01 1.110244244337081909e-01 2.369014918804168701e-02 -2.315225452184677124e-01 -1.077275723218917847e-01 -1.569851934909820557e-01 3.496017754077911377e-01 -3.707512021064758301e-01 -2.155918926000595093e-01 9.254755079746246338e-02 -1.920375674962997437e-01 -3.310351669788360596e-01 2.245131134986877441e-01
1.550400555133819580e-01 -7.091052830219268799e-02 -2.095826417207717896e-01 -2.677887976169586182e-01 -3.891497850418090820e-02 5.852166563272476196e-03 3.678867965936660767e-02 1.259041577577590942e-01 2.645364701747894287e-01 -4.289298951625823975e-01 1.887572258710861206e-01 -2.293877303600311279e-02 1.978584565222263336e-03 5.461598746478557587e-03 -1.489623934030532837e-01 -5.314696580171585083e-02 -1.088406667113304138e-01 -1.777875125408172607e-01 9.783897548913955688e-02 5.687423348426818848e-01 1.155653595924377441e-01 -1.027214676141738892e-01 4.249038919806480408e-02 -2.447215914726257324e-01 -5.002890154719352722e-02 -1.025722548365592957e-01 -1.228828653693199158e-01 5.163857340812683105e-02 1.053273379802703857e-01 7.254686206579208374e-02 -1.079164221882820129e-01 -2.215994708240032196e-02
1.781360208988189697e-01 -1.983045935630798340e-01 -7.700312882661819458e-02 -1.785822808742523193e-01 -1.820416897535324097e-01 6.445188820362091064e-02 -8.999846875667572021e-02 -1.436441671103239059e-02 -3.346275538206100464e-02 -7.933074980974197388e-02 1.901593953371047974e-01 9.309743344783782959e-02 1.765937060117721558e-01 -2.885812222957611084e-01 -1.218766123056411743e-01 -2.539066970348358154e-01 4.450648277997970581e-02 -1.913288235664367676e-01 7.757804542779922485e-02 1.084419190883636475e-01 -4.782509431242942810e-02 -4.575543850660324097e-02 -2.364294603466987610e-02 -2.778399586677551270e-01 -1.022804155945777893e-01 -1.308932807296514511e-02 -4.469643533229827881e-01 3.144611120223999023e-01 -1.606434583663940430e-01 -1.029084548354148865e-01 -2.499491721391677856e-01 2.298428863286972046e-01
1.676361411809921265e-01 6.144834682345390320e-02 -3.052283227443695068e-01 -2.744928933680057526e-02 -7.212696969509124756e-02 2.300467193126678467e-01 -1.930737644433975220e-01 -3.946850821375846863e-02 2.047150954604148865e-02 -3.422050923109054565e-02 5.151158571243286133e-01 -8.367879316210746765e-03 1.191796660423278809e-01 -8.553092926740646362e-02 2.620528638362884521e-01 -3.238894641399383545e-01 1.174535676836967468e-01 -2.611795365810394287e-01 2.081908099353313446e-02 4.928587749600410461e-02 1.188542470335960388e-01 -6.432215869426727295e-02 -8.366440236568450928e-02 -1.266168355941772461e-01 2.557590603828430176e-01 1.785704195499420166e-01 -1.577758044004440308e-01 7.928423583507537842e-02 -2.672415226697921753e-02 -5.381527543067932129e-02 -2.380803078413009644e-01 -1.434293016791343689e-02
1.188295856118202209e-01 -1.012531667947769165e-01 -1.045783907175064087e-01 -1.544247865676879883e-01 -4.156735539436340332e-01 1.550264358520507812e-01 -2.820664942264556885e-01 -1.610677540302276611e-01 -2.297153510153293610e-02 1.304080188274383545e-01 8.537302166223526001e-02 9.510976821184158325e-02 1.124567165970802307e-01 2.180395461618900299e-02 1.161080747842788696e-01 -5.467799901962280273e-01 2.834470011293888092e-02 -1.068470254540443420e-01 -6.945481896400451660e-02 1.097695603966712952e-01 5.662565305829048157e-02 -8.209676295518875122e-02 -1.010543853044509888e-01 2.232640832662582397e-01 1.333419233560562134e-01 4.487421363592147827e-02 -1.352892071008682251e-01 3.132179379463195801e-01 3.388149896636605263e-03 4.555466026067733765e-02 -1.853596270084381104e-01 -8.565339446067810059e-02
9.256491810083389282e-02 -2.579231560230255127e-01 -2.554567456245422363e-01 -3.491407930850982666e-01 -1.095594167709350586e-01 -2.990539968013763428e-01 -2.195121794939041138e-01 5.715548619627952576e-02 6.131026893854141235e-02 -6.437017768621444702e-02 1.628670245409011841e-01 2.734420299530029297e-01 5.081696435809135437e-04 -7.090403884649276733e-02 -1.184622347354888916e-01 1.952029950916767120e-02 -2.142462730407714844e-01 -1.471809446811676025e-01 -2.205057591199874878e-01 1.605472341179847717e-02 -4.613762721419334412e-02 8.487814664840698242e-02 -2.673025727272033691e-01 1.022960320115089417e-01 -2.424254864454269409e-01 -1.750904768705368042e-01 -1.155871450901031494e-01 1.396919041872024536e-01 1.263103932142257690e-01 -1.473852694034576416e-01 -2.214682996273040771e-01 -1.987517774105072021e-01
1.916699260473251343e-01 -8.051028102636337280e-02 -1.033990159630775452e-01 -2.748964168131351471e-02 1.355936527252197266e-01 -6.022993102669715881e-02 -1.603246778249740601e-01 -2.163165658712387085e-01 3.096313960850238800e-02 -2.205645442008972168e-01 4.405242502689361572e-01 -6.320921331644058228e-02 1.228476464748382568e-01 -2.232521921396255493e-01 -9.503837674856185913e-02 -1.092380881309509277e-01 1.518311798572540283e-01 1.840666830539703369e-01 -4.066663980484008789e-01 2.474683374166488647e-01 -9.875606000423431396e-02 -7.950362563133239746e-02 -2.862620353698730469e-01 -1.543505191802978516e-01 5.365039780735969543e-02 2.625229209661483765e-02 1.480307523161172867e-02 2.097541838884353638e-01 -8.690660446882247925e-02 -1.036418601870536804e-01 -8.387667685747146606e-02 -1.968571394681930542e-01
5.379541218280792236e-02 4.511015862226486206e-02 -3.905761539936065674e-01 3.429015725851058960e-02 -3.355464339256286621e-02 -1.400421112775802612e-01 -1.451534032821655273e-01 4.470805078744888306e-02 2.601902782917022705e-01 -4.363209009170532227e-01 -2.362902835011482239e-02 2.125268429517745972e-01 1.358570531010627747e-02 -2.002732083201408386e-02 -1.709166914224624634e-01 -2.020411044359207153e-01 1.319661587476730347e-01 -1.224328577518463135e-02 -5.349207669496536255e-02 4.960391819477081299e-01 -1.392012089490890503e-02 -1.469850391149520874e-01 -3.200979158282279968e-02 -2.184759378433227539e-01 -3.544805198907852173e-02 -1.730637103319168091e-01 -8.186847716569900513e-02 1.109011843800544739e-01 6.824624538421630859e-02 5.252777412533760071e-02 -1.490412205457687378e-01 -7.902283221483230591e-02
2.022084891796112061e-01 -2.456381171941757202e-01 -1.630233973264694214e-01 -2.663785219192504883e-01 8.482565730810165405e-02 1.338241100311279297e-01 3.036851994693279266e-02 -2.916137501597404480e-02 8.642714470624923706e-03 -3.868511915206909180e-01 2.486037313938140869e-01 1.989497058093547821e-02 -1.503392308950424194e-01 4.875284433364868164e-02 7.962553948163986206e-02 -1.803297996520996094e-01 1.197477057576179504e-01 3.997323103249073029e-03 8.361122012138366699e-02 3.665537536144256592e-01 1.648889780044555664e-01 6.847606599330902100e-02 6.250714510679244995e-02 -3.886450231075286865e-01 -8.810692280530929565e-02 2.361018769443035126e-02 -7.839426398277282715e-02 2.378138005733489990e-01 -9.514743834733963013e-02 2.308105379343032837e-01 -4.439978674054145813e-02 -1.440132260322570801e-01
9.120854735374450684e-02 -1.169669106602668762e-01 -9.875921532511711121e-03 -1.647201925516128540e-01 -2.132859826087951660e-01 1.615801304578781128e-01 -2.617774307727813721e-01 -1.850989274680614471e-02 7.068169862031936646e-02 -6.856968253850936890e-02 4.004110097885131836e-01 1.910451948642730713e-01 -9.784434922039508820e-03 1.215680763125419617e-01 2.792624235153198242e-01 -4.292926192283630371e-01 -8.118420094251632690e-02 -2.371830344200134277e-01 1.912450194358825684e-01 4.290825128555297852e-02 5.611633509397506714e-02 2.016074359416961670e-01 2.647836692631244659e-02 -9.741256386041641235e-02 1.028665751218795776e-01 2.376969754695892334e-01 -5.723330006003379822e-02 2.144129723310470581e-01 -1.026990264654159546e-01 -9.139374643564224243e-02 -1.822263449430465698e-01 -5.419855564832687378e-02
1.335114687681198120e-01 -2.554092407226562500e-01 -2.921779751777648926e-01 -1.314630657434463501e-01 -3.492892980575561523e-01 1.256004124879837036e-01 8.836478739976882935e-02 -1.141926720738410950e-01 1.014306843280792236e-01 2.775974199175834656e-02 2.428904622793197632e-01 -7.547517865896224976e-02 7.437708973884582520e-02 3.730302676558494568e-02 1.618746221065521240e-01 -2.028630524873733521e-01 -1.893492192029953003e-01 2.272141724824905396e-01 2.181589305400848389e-01 7.829397916793823242e-02 -2.464756667613983154e-01 -2.556198239326477051e-01 -2.185772061347961426e-01 -1.245138943195343018e-01 -1.521322131156921387e-01 1.298992782831192017e-01 4.502753913402557373e-02 -1.092064846307039261e-02 -1.083994358777999878e-01 2.190306782722473145e-01 -2.701524496078491211e-01 1.363051589578390121e-02
2.948964200913906097e-02 -2.731102705001831055e-01 -3.946664631366729736e-01 -1.540398895740509033e-01 -1.131025329232215881e-01 8.921928703784942627e-02 -1.492898166179656982e-01 5.316155776381492615e-02 -8.406677842140197754e-02 -2.214870005846023560e-01 1.756950318813323975e-01 5.646698176860809326e-02 6.434150040149688721e-02 -1.444072723388671875e-01 2.175891026854515076e-02 1.456928402185440063e-01 -5.315274000167846680e-02 -5.402898043394088745e-02 5.847736448049545288e-02 3.382239639759063721e-01 -1.467834413051605225e-01 -7.324824482202529907e-02 -1.466410160064697266e-01 -1.653191447257995605e-02 -1.116997823119163513e-01 -6.353040039539337158e-02 1.455109100788831711e-02 -3.341094553470611572e-01 -1.465140581130981445e-01 1.647984832525253296e-01 -2.752806246280670166e-01 -3.705484569072723389e-01
1.678516417741775513e-01 -4.975021257996559143e-02 -2.954464256763458252e-01 -3.536437749862670898e-01 -8.572814613580703735e-02 -1.146735548973083496e-01 -1.372108310461044312e-01 1.432694494724273682e-01 2.504842355847358704e-02 1.808846928179264069e-02 1.766808032989501953e-01 -7.629770785570144653e-02 -3.514917194843292236e-02 3.945545479655265808e-02 -7.360725104808807373e-02 -9.790252149105072021e-02 3.296352922916412354e-02 3.551848530769348145e-01 -1.499622762203216553e-01 3.567374125123023987e-02 2.365053594112396240e-01 -1.342435181140899658e-01 -1.528767496347427368e-01 -2.045650593936443329e-02 -1.077306419610977173e-01 2.002744674682617188e-01 -3.086023628711700439e-01 -1.971291610971093178e-03 7.564032077789306641e-02 3.418559134006500244e-01 -2.595270276069641113e-01 2.360345721244812012e-01
-2.230516672134399414e-01 9.741822630167007446e-02 -2.657534182071685791e-01 -3.329334259033203125e-01 -1.336782574653625488e-01 1.544824987649917603e-01 -2.820353209972381592e-01 -4.521196335554122925e-02 1.478709578514099121e-01 -1.755766272544860840e-01 3.552914559841156006e-01 -6.715033948421478271e-02 5.380814149975776672e-02 -1.119116246700286865e-01 2.158683538436889648e-01 -4.587187990546226501e-02 -2.877143323421478271e-01 -4.571416415274143219e-03 6.103462353348731995e-02 1.238754987716674805e-01 -1.351380497217178345e-01 -1.965479739010334015e-02 -4.875747486948966980e-02 8.300022780895233154e-02 -1.230385825037956238e-01 -4.513679072260856628e-02 -1.923324912786483765e-01 2.793681323528289795e-01 -1.539587825536727905e-01 1.588187217712402344e-01 -1.825170218944549561e-01 -2.101649940013885498e-01
2.856060117483139038e-02 -6.722232699394226074e-02 -1.192453354597091675e-01 -2.691352069377899170e-01 -3.446593582630157471e-01 2.461398243904113770e-01 -1.176207661628723145e-01 1.219438947737216949e-02 7.044243812561035156e-02 -2.136603593826293945e-01 3.046492636203765869e-01 -1.513260304927825928e-01 3.990986943244934082e-02 -1.930839717388153076e-01 4.080580770969390869e-01 -2.141379415988922119e-01 -3.553134202957153320e-02 3.893455117940902710e-02 -1.485789269208908081e-01 1.611007302999496460e-01 -3.249811381101608276e-02 -1.523701250553131104e-01 -8.569382876157760620e-02 2.678533792495727539e-01 1.416258397512137890e-03 -6.326813250780105591e-02 -9.559035301208496094e-02 1.692012846469879150e-01 -2.183476388454437256e-01 2.084896117448806763e-01 -5.452077463269233704e-02 -8.386300504207611084e-02
1.428488343954086304e-01 -3.440256789326667786e-02 -3.493163883686065674e-01 -1.363009512424468994e-01 -1.841367594897747040e-02 -1.662797294557094574e-03 -2.944440543651580811e-01 1.248756647109985352e-01 -9.482346475124359131e-02 -4.234253242611885071e-02 1.382169127464294434e-01 1.545977685600519180e-02 2.425451725721359253e-01 -2.811259031295776367e-01 -1.363306641578674316e-01 -6.136393547058105469e-02 -3.205523490905761719e-01 -1.265304684638977051e-01 8.383193612098693848e-02 2.120785862207412720e-01 -9.016308188438415527e-02 1.338141411542892456e-01 -8.545415103435516357e-02 -4.018406569957733154e-02 -1.833427548408508301e-01 9.000909328460693359e-02 8.795994520187377930e-02 -3.139729425311088562e-02 2.933007776737213135e-01 1.012843623757362366e-01 -3.453484773635864258e-01 -2.704234719276428223e-01
1.580103784799575806e-01 -9.674375876784324646e-03 -8.497558534145355225e-02 -7.727050036191940308e-02 -5.001562833786010742e-01 -1.989988610148429871e-02 -9.343257546424865723e-02 -1.270356178283691406e-01 3.137876093387603760e-02 -1.084123253822326660e-01 1.271005272865295410e-01 1.944005191326141357e-01 9.851286560297012329e-02 -1.333806812763214111e-01 -1.995859853923320770e-02 -2.715972959995269775e-01 -9.415403939783573151e-03 8.326999843120574951e-02 4.093826562166213989e-02 2.610702812671661377e-01 -3.329194709658622742e-02 -2.412570416927337646e-01 1.134094968438148499e-01 -1.876890063285827637e-01 -1.451696157455444336e-01 -3.756179213523864746e-01 -1.499658077955245972e-01 2.749418914318084717e-01 1.787369549274444580e-01 -5.278442427515983582e-02 -1.876783668994903564e-01 -5.936648696660995483e-02
1.283620595932006836e-01 -1.135606393218040466e-01 -2.374412715435028076e-01 -9.518796205520629883e-02 1.536127328872680664e-01 2.404466867446899414e-01 2.932027913630008698e-02 1.223757565021514893e-01 -1.524597853422164917e-01 -1.777720451354980469e-01 1.844374388456344604e-01 2.343001514673233032e-01 1.236114650964736938e-01 7.646086812019348145e-02 -1.434674859046936035e-01 -1.797420680522918701e-01 1.235952898859977722e-01 1.234159991145133972e-01 -6.403271853923797607e-02 3.603219687938690186e-01 2.094868123531341553e-01 -2.400487847626209259e-02 -2.278973907232284546e-01 7.402038574218750000e-02 -6.367307156324386597e-02 3.451927378773689270e-02 -3.756763339042663574e-01 3.274941742420196533e-01 1.648044139146804810e-01 1.176769807934761047e-01 -8.158234506845474243e-02 -1.501750200986862183e-01
1.240059584379196167e-01 -4.183576628565788269e-02 -3.034644126892089844e-01 -3.166089355945587158e-01 -3.436458855867385864e-02 -3.451200202107429504e-02 -8.742395788431167603e-03 1.329453438520431519e-01 2.098400145769119263e-01 -3.915652334690093994e-01 7.303190231323242188e-02 1.284423097968101501e-02 4.835235327482223511e-02 -6.411498412489891052e-03 -1.026485338807106018e-01 -1.567992269992828369e-01 -5.115170404314994812e-02 -9.461466223001480103e-02 1.611571311950683594e-01 5.533812046051025391e-01 3.249559104442596436e-01 -3.947915881872177124e-02 -7.739671319723129272e-02 -1.762074381113052368e-01 6.058150902390480042e-03 -8.616125583648681641e-02 -8.306803554296493530e-02 1.463955789804458618e-01 7.172593474388122559e-02 2.803020365536212921e-02 1.362015679478645325e-02 -1.370324660092592239e-02
5.499123409390449524e-02 -2.930726408958435059e-01 -1.774625182151794434e-01 -1.575388163328170776e-01 -2.424562275409698486e-01 -8.815819770097732544e-02 -1.761886924505233765e-01 2.761318981647491455e-01 1.532181352376937866e-01 -1.298768520355224609e-01 2.313207536935806274e-01 5.179365724325180054e-02 -9.488254785537719727e-02 -2.145584523677825928e-01 -2.386022508144378662e-01 -1.679673045873641968e-01 2.253721207380294800e-01 -2.958967722952365875e-02 1.037435233592987061e-01 1.450099647045135498e-01 8.270603418350219727e-02 -2.429758906364440918e-01 -1.567419916391372681e-01 -1.290178447961807251e-01 3.490989804267883301e-01 9.571994096040725708e-02 4.872696101665496826e-02 -6.929927319288253784e-02 2.112552225589752197e-01 -1.505342721939086914e-01 -1.629277914762496948e-01 1.470143347978591919e-01
2.857254631817340851e-02 -1.928640007972717285e-01 -1.390642672777175903e-01 -1.708475649356842041e-01 -3.829229623079299927e-02 -2.940525412559509277e-01 -1.379858404397964478e-01 -2.821616530418395996e-01 8.647855371236801147e-02 6.989957392215728760e-02 1.549321711063385010e-01 -1.999556720256805420e-01 1.053489819169044495e-01 1.042939126491546631e-01 1.115735620260238647e-01 -4.341844618320465088e-01 -2.837844491004943848e-01 -5.856791138648986816e-02 4.944526031613349915e-02 1.366522014141082764e-01 -2.453954219818115234e-01 -1.627737134695053101e-01 -2.313851267099380493e-01 -1.104086413979530334e-01 -1.122149005532264709e-01 1.756553202867507935e-01 -3.115702047944068909e-02 3.879297152161598206e-02 2.181912064552307129e-01 -5.765454377979040146e-03 -2.619348466396331787e-01 8.877421170473098755e-02
6.443188339471817017e-02 -2.749010920524597168e-01 -2.441214174032211304e-01 -3.366440907120704651e-02 -6.891516596078872681e-02 -1.256917882710695267e-02 -1.636857092380523682e-01 1.185099035501480103e-01 -9.723980911076068878e-03 -1.812373548746109009e-01 2.823084890842437744e-01 9.541514515876770020e-02 -1.095171421766281128e-01 -1.893311738967895508e-01 -1.364369541406631470e-01 -2.966994643211364746e-01 1.681329309940338135e-01 1.325743198394775391e-01 2.819331884384155273e-01 3.298734426498413086e-01 -5.678630620241165161e-02 -1.141347959637641907e-01 -1.199843809008598328e-01 -1.785853207111358643e-01 1.050650402903556824e-01 4.685203731060028076e-02 -1.275127381086349487e-01 -2.094947099685668945e-01 2.914049625396728516e-01 -7.406114600598812103e-03 3.732358291745185852e-02 2.848527431488037109e-01
8.281085640192031860e-02 -1.819742918014526367e-01 -9.337349981069564819e-02 2.384816408157348633e-01 -1.112497001886367798e-01 2.566935718059539795e-01 -4.087112247943878174e-01 5.038072541356086731e-02 -9.050080180168151855e-02 -3.080538213253021240e-01 2.422250360250473022e-01 -1.545839458703994751e-01 9.318533539772033691e-02 -1.112426295876502991e-01 -1.662594079971313477e-02 -3.425771594047546387e-01 2.590051889419555664e-01 -2.914763242006301880e-02 -3.455210849642753601e-02 2.563074231147766113e-01 -2.955671399831771851e-03 -1.727207154035568237e-01 -1.654725968837738037e-01 -8.008987456560134888e-02 -5.654213577508926392e-02 6.463253498077392578e-02 -1.488227993249893188e-01 1.185753196477890015e-01 -5.917669087648391724e-02 2.006229311227798462e-01 -5.589471384882926941e-02 -1.825321465730667114e-01
5.409654229879379272e-02 -1.048334166407585144e-01 -3.503160923719406128e-02 -4.049551784992218018e-01 -1.261172741651535034e-01 -8.879262953996658325e-02 -1.111698243767023087e-02 -1.643073409795761108e-01 -4.360035434365272522e-02 1.586972475051879883e-01 2.474408894777297974e-01 1.744250506162643433e-01 -5.672157555818557739e-02 5.461452156305313110e-02 1.079040300101041794e-02 -2.907914817333221436e-01 9.946280717849731445e-02 -1.111062839627265930e-01 1.259043663740158081e-01 2.935896813869476318e-01 2.746246159076690674e-01 -1.326799690723419189e-01 -5.311632901430130005e-02 -4.195680022239685059e-01 -8.281134814023971558e-02 4.587291926145553589e-02 -2.605346441268920898e-01 -1.127121746540069580e-01 -3.466302528977394104e-02 4.703240096569061279e-02 -1.810916066169738770e-01 1.960269659757614136e-01
1.373476684093475342e-01 -2.040396779775619507e-01 -1.414802223443984985e-01 -1.468106359243392944e-01 -1.427793502807617188e-01 1.512656360864639282e-01 -2.795829474925994873e-01 -3.407755494117736816e-01 2.777900174260139465e-02 -2.313005924224853516e-01 3.542636036872863770e-01 8.211431652307510376e-02 -4.258468374609947205e-02 -2.137310355901718140e-01 -1.585996598005294800e-01 -4.861750826239585876e-02 -6.570263206958770752e-02 2.187405079603195190e-01 -8.715035021305084229e-02 2.019574493169784546e-01 -3.704919293522834778e-02 2.124358899891376495e-02 -1.071608141064643860e-01 -4.445412196218967438e-03 3.240247368812561035e-01 2.971806526184082031e-01 -6.884902715682983398e-02 1.896669119596481323e-01 -1.656355336308479309e-02 -1.790605187416076660e-01 -4.954100772738456726e-02 -1.271052658557891846e-01
2.786146476864814758e-02 -8.497925847768783569e-02 -1.355398744344711304e-01 -4.091867208480834961e-01 -3.407806754112243652e-01 -8.255104720592498779e-02 -3.393993973731994629e-01 5.377314612269401550e-02 3.380131348967552185e-02 -7.943490892648696899e-02 2.314974665641784668e-01 -1.070154905319213867e-01 -1.238108500838279724e-01 -1.908130943775177002e-01 -3.295069932937622070e-01 -1.110806912183761597e-01 2.487063258886337280e-01 -1.087149009108543396e-01 5.099735036492347717e-02 1.535901427268981934e-01 -1.438474804162979126e-01 -1.963946372270584106e-01 -7.880654186010360718e-02 -1.513527473434805870e-03 2.023451328277587891e-01 5.898696556687355042e-02 -7.517312467098236084e-02 9.774976968765258789e-02 2.187379002571105957e-01 -4.082247614860534668e-03 -2.165162861347198486e-01 -1.755596697330474854e-02
2.827865779399871826e-01 -1.111449822783470154e-01 -1.612472236156463623e-01 -4.323701560497283936e-02 7.228222489356994629e-02 2.140324264764785767e-01 -2.194681465625762939e-01 -3.643651902675628662e-01 -8.954126387834548950e-02 -2.194322049617767334e-01 2.852465510368347168e-01 2.792687118053436279e-01 1.762286871671676636e-01 -8.074168115854263306e-02 -5.708553642034530640e-02 -1.520759910345077515e-01 2.719641327857971191e-01 2.937417626380920410e-01 2.323764748871326447e-02 3.182808160781860352e-01 7.455715537071228027e-02 -1.504285931587219238e-01 -1.213835850358009338e-01 -1.669817268848419189e-01 5.561939999461174011e-02 1.759503409266471863e-02 -7.897374033927917480e-02 8.197022974491119385e-02 1.048444956541061401e-01 -8.505275845527648926e-02 -2.894848212599754333e-02 6.324298214167356491e-03
1.571524888277053833e-01 1.227522119879722595e-01 -2.030274868011474609e-01 -1.460746973752975464e-01 -3.901296108961105347e-02 -1.396484225988388062e-01 -5.646438337862491608e-03 6.959650665521621704e-02 5.392492935061454773e-02 -4.842985048890113831e-02 3.292130827903747559e-01 -8.694490045309066772e-02 -1.300832331180572510e-01 -2.454934120178222656e-01 6.422596424818038940e-02 -2.524860203266143799e-01 6.232131645083427429e-02 1.463985908776521683e-02 -1.295308768749237061e-01 1.424165219068527222e-01 8.261737227439880371e-02 -1.300648450851440430e-01 -6.528180092573165894e-02 -1.016097590327262878e-01 -1.861710697412490845e-01 -1.320348531007766724e-01 9.810130298137664795e-02 1.505546122789382935e-01 -1.035124510526657104e-01 -2.159612029790878296e-01 -5.316033363342285156e-01 3.188942372798919678e-01
1.897224783897399902e-01 -2.431563138961791992e-01 -3.028724789619445801e-01 -2.468389570713043213e-01 -1.754314899444580078e-01 1.025395393371582031e-01 -1.169243752956390381e-01 -7.595517486333847046e-02 -7.382719218730926514e-02 -2.079007029533386230e-01 6.637511774897575378e-03 1.486429870128631592e-01 2.852016091346740723e-01 -4.431975781917572021e-01 -9.712875820696353912e-03 5.613689869642257690e-02 -1.345853358507156372e-01 -6.013808026909828186e-02 -7.709729671478271484e-02 3.566985726356506348e-01 -2.273252047598361969e-02 -8.465300500392913818e-02 -3.012093156576156616e-02 -7.838322967290878296e-02 -2.044084519147872925e-01 -2.002119570970535278e-01 -1.431993953883647919e-02 -1.475563198328018188e-01 8.635824918746948242e-02 -1.661919057369232178e-02 -1.334008723497390747e-01 -2.016166299581527710e-01
1.039485633373260498e-01 -1.479436010122299194e-01 -1.180217340588569641e-01 -1.792156547307968140e-01 -3.640200570225715637e-02 1.729024350643157959e-01 -1.805178374052047729e-01 -1.999664455652236938e-01 3.042449988424777985e-02 -7.911767810583114624e-02 5.086015462875366211e-01 1.558649837970733643e-01 -4.545503854751586914e-02 -8.245763927698135376e-02 1.759729832410812378e-01 -1.971983164548873901e-01 -6.828741729259490967e-02 -1.439975760877132416e-02 6.612753123044967651e-02 6.385122239589691162e-02 -7.475076243281364441e-03 9.599679708480834961e-02 1.165465861558914185e-01 -3.556884229183197021e-01 -1.123291030526161194e-01 2.825009524822235107e-01 -6.011281162500381470e-02 1.203207522630691528e-01 -8.149597048759460449e-02 -2.263772785663604736e-01 -3.209871351718902588e-01 -1.202808097004890442e-01
9.441249072551727295e-02 -1.392175406217575073e-01 -8.164234459400177002e-02 -1.039148122072219849e-01 -6.234836578369140625e-02 -1.032078117132186890e-01 -2.827348709106445312e-01 -1.362619996070861816e-01 2.348639629781246185e-02 -7.510549575090408325e-02 3.021281361579895020e-01 1.454227566719055176e-01 -3.179520964622497559e-01 -2.262811511754989624e-01 -4.089399427175521851e-02 -1.005901247262954712e-01 1.363147944211959839e-01 -1.380533725023269653e-01 -1.243886277079582214e-01 4.175103828310966492e-02 2.369602322578430176e-01 1.684850156307220459e-01 -2.331132739782333374e-01 -1.067224219441413879e-01 -4.000160992145538330e-01 1.031159833073616028e-01 -3.299464285373687744e-02 2.215767502784729004e-01 7.244410365819931030e-02 3.072790205478668213e-01 -1.533687114715576172e-01 -9.664560109376907349e-02
-1.056638360023498535e-01 -1.401032209396362305e-01 -3.511433303356170654e-02 -1.450910419225692749e-01 -3.156494498252868652e-01 -1.958306320011615753e-02 -3.656242042779922485e-03 -3.832511976361274719e-02 -2.502185702323913574e-01 3.634208580479025841e-03 5.283968448638916016e-01 1.456991583108901978e-01 -7.030492275953292847e-02 -8.046884834766387939e-02 4.278066381812095642e-02 -2.454113364219665527e-01 2.201894670724868774e-02 9.384483844041824341e-02 -9.385900571942329407e-03 3.988224267959594727e-01 8.265360258519649506e-03 -1.010337620973587036e-01 4.871333390474319458e-02 -1.378893256187438965e-01 3.571677953004837036e-02 -1.078778579831123352e-01 -3.182853162288665771e-01 -9.836326539516448975e-02 1.339570432901382446e-01 1.496511101722717285e-01 -7.647068053483963013e-02 1.967466771602630615e-01
2.307273298501968384e-01 -8.629611134529113770e-02 -2.277863323688507080e-01 -1.471631973981857300e-01 -1.398095488548278809e-01 6.502319592982530594e-03 -1.031856313347816467e-01 -1.151150614023208618e-01 1.252013891935348511e-01 -3.529318869113922119e-01 -4.980703815817832947e-04 1.144285202026367188e-01 2.382228523492813110e-01 -1.605918854475021362e-01 -7.432252168655395508e-02 -2.777494490146636963e-01 1.312953829765319824e-01 -5.475734919309616089e-02 2.717688307166099548e-02 4.692829549312591553e-01 1.887410879135131836e-01 -1.340673118829727173e-01 7.818596065044403076e-02 -3.570186197757720947e-01 5.918349325656890869e-02 -1.721605062484741211e-01 -1.704997569322586060e-01 7.734425365924835205e-02 3.444284573197364807e-02 -4.260455071926116943e-02 6.212265416979789734e-02 -1.783914119005203247e-02
1.045476794242858887e-01 -2.227652072906494141e-01 -1.744311749935150146e-01 1.612310856580734253e-02 8.287023007869720459e-02 3.315133228898048401e-02 -7.741246372461318970e-02 -3.394282460212707520e-01 -8.720606565475463867e-02 -3.980384767055511475e-01 3.167798817157745361e-01 1.874272972345352173e-01 1.163510158658027649e-01 -2.033826261758804321e-01 6.711307168006896973e-02 -3.305898904800415039e-01 1.451107412576675415e-01 1.221536993980407715e-01 -2.155265510082244873e-01 1.299811601638793945e-01 -1.243948563933372498e-02 3.493310511112213135e-02 -2.917275428771972656e-01 -6.303153187036514282e-02 -2.627425082027912140e-02 -9.721928089857101440e-02 -8.386242203414440155e-03 1.421455144882202148e-01 -1.483200937509536743e-01 -1.030255854129791260e-01 -2.372764348983764648e-01 -1.629230566322803497e-02
2.345798313617706299e-01 1.417567431926727295e-01 -1.486141979694366455e-01 -2.515787780284881592e-01 -1.082662865519523621e-01 2.293927669525146484e-01 -1.770889908075332642e-01 7.289952598512172699e-03 1.419676840305328369e-01 -2.136982977390289307e-01 1.670636683702468872e-01 3.570262491703033447e-01 1.629830151796340942e-01 3.240300714969635010e-01 -9.455221891403198242e-02 -1.386492401361465454e-01 8.178516477346420288e-02 1.875633448362350464e-01 -4.386904463171958923e-02 1.879813820123672485e-01 2.257837057113647461e-01 3.310347720980644226e-02 -1.891436278820037842e-01 2.006079070270061493e-02 -1.502602733671665192e-02 2.500790655612945557e-01 -2.037774324417114258e-01 2.063993662595748901e-01 -1.627310365438461304e-02 3.475024923682212830e-02 -2.097350955009460449e-01 -5.555143207311630249e-02
5.914656445384025574e-02 3.752682823687791824e-03 -1.333431452512741089e-01 -1.290851980447769165e-01 3.511217981576919556e-02 1.352849900722503662e-01 -1.280459910631179810e-01 -9.600307047367095947e-02 -5.529792606830596924e-02 5.479193478822708130e-02 3.485449254512786865e-01 -1.618651151657104492e-01 9.271796792745590210e-02 -7.557015866041183472e-02 1.562123447656631470e-01 -3.029118478298187256e-01 -1.512387543916702271e-01 -2.711511217057704926e-02 -2.973339520394802094e-02 3.126036524772644043e-01 2.291672378778457642e-01 5.529547482728958130e-02 -2.680373378098011017e-02 -7.445520907640457153e-02 -6.754934042692184448e-02 -1.632680296897888184e-01 1.123983263969421387e-01 1.104085966944694519e-01 2.809640020132064819e-02 -3.003264963626861572e-01 -4.510231614112854004e-01 3.133478164672851562e-01
2.323271632194519043e-01 -1.234445907175540924e-02 -7.452217489480972290e-02 2.717979438602924347e-02 -1.857241243124008179e-01 3.982537984848022461e-02 -4.285017028450965881e-02 -2.625874616205692291e-02 1.127033755183219910e-01 -1.239296048879623413e-01 1.761381328105926514e-01 2.261255234479904175e-01 6.966622173786163330e-02 4.859880506992340088e-01 1.537205427885055542e-01 -1.948717087507247925e-01 2.050420083105564117e-02 1.998711079359054565e-01 3.144084289669990540e-02 4.775334000587463379e-01 2.323090098798274994e-02 -1.155785769224166870e-01 -1.157890558242797852e-01 -2.489149272441864014e-01 4.163242876529693604e-02 -6.401072442531585693e-02 -9.587518870830535889e-02 2.293557375669479370e-01 1.452505290508270264e-01 8.576645702123641968e-02 -1.822377145290374756e-01 1.277283392846584320e-02
2.968940883874893188e-02 -2.248764187097549438e-01 -2.782526016235351562e-01 -1.744767129421234131e-01 -2.714413404464721680e-01 1.645736694335937500e-01 9.159436076879501343e-02 -2.372466474771499634e-01 1.305670142173767090e-01 2.830583415925502777e-02 2.522087395191192627e-01 -1.041685715317726135e-01 9.941753000020980835e-02 1.541716456413269043e-01 2.341414615511894226e-02 -2.087351828813552856e-01 -1.759364753961563110e-01 1.676265299320220947e-01 8.115421980619430542e-02 1.554959118366241455e-01 -2.871526479721069336e-01 -1.580537259578704834e-01 -2.669910788536071777e-01 -1.448762416839599609e-01 -2.175768315792083740e-01 -6.408231798559427261e-03 1.028491854667663574e-01 5.815252289175987244e-02 -6.790603697299957275e-02 2.967906594276428223e-01 -2.259199917316436768e-01 1.027473211288452148e-01
1.473290622234344482e-01 -6.268114596605300903e-02 -2.165149599313735962e-01 -7.123614102602005005e-02 -1.763028353452682495e-01 1.609036475419998169e-01 -1.086998730897903442e-01 -1.766145378351211548e-01 -3.949385881423950195e-02 -1.931394487619400024e-01 5.310788378119468689e-02 2.451503872871398926e-01 1.937130987644195557e-01 -1.137077361345291138e-01 7.743982225656509399e-02 -4.285966455936431885e-01 -1.736084073781967163e-01 -1.030760705471038818e-01 2.420248538255691528e-01 1.579675227403640747e-01 3.247082829475402832e-01 -9.865117073059082031e-02 -2.945255637168884277e-01 7.330143451690673828e-02 -1.039286702871322632e-01 -1.665436923503875732e-01 1.024319231510162354e-01 1.013911589980125427e-01 2.721032798290252686e-01 8.284471929073333740e-03 -1.217847168445587158e-01 -2.591901086270809174e-02
-6.671305745840072632e-02 -1.457819193601608276e-01 -3.557480275630950928e-01 -6.304065883159637451e-02 -6.632341444492340088e-02 -3.878991007804870605e-01 -3.743471503257751465e-01 -1.080982908606529236e-01 1.812333464622497559e-01 -1.504664868116378784e-01 1.129220500588417053e-01 2.062771916389465332e-01 -7.460580673068761826e-03 -1.798211485147476196e-01 1.147846132516860962e-01 -3.357723057270050049e-01 7.980726659297943115e-02 4.285402130335569382e-03 -8.328437060117721558e-02 -4.657100141048431396e-02 -1.061626449227333069e-01 8.191285282373428345e-02 -4.406932368874549866e-02 8.859354257583618164e-02 5.096444115042686462e-02 7.806332409381866455e-02 -1.994284428656101227e-02 9.808310121297836304e-02 -1.548206657171249390e-01 1.361058652400970459e-01 -4.042070209980010986e-01 1.152386143803596497e-02
2.021137624979019165e-01 -1.059204638004302979e-01 -3.860337436199188232e-01 -6.999468803405761719e-02 -2.467138171195983887e-01 -4.084532335400581360e-02 -8.667076379060745239e-02 -2.302694320678710938e-01 -2.065865546464920044e-01 -1.613641679286956787e-01 2.292456030845642090e-01 -3.312964364886283875e-02 2.389077246189117432e-01 -5.903597548604011536e-02 2.067334204912185669e-01 -2.907113134860992432e-01 1.009533181786537170e-01 6.787899881601333618e-02 -1.488385051488876343e-01 2.962288260459899902e-01 -1.425765752792358398e-01 1.393182277679443359e-01 -1.502581983804702759e-01 -4.263430833816528320e-02 -2.678445577621459961e-01 1.592341363430023193e-01 1.517188996076583862e-01 -1.098735444247722626e-02 -1.723717004060745239e-01 -1.169069781899452209e-01 -6.602077186107635498e-02 -6.281933933496475220e-02
-2.033595554530620575e-02 -4.084320664405822754e-01 -3.906509280204772949e-01 3.300771117210388184e-02 -1.770591139793395996e-01 -3.041566014289855957e-01 -3.367463350296020508e-01 -3.484511002898216248e-02 3.341329097747802734e-02 -5.911085009574890137e-02 1.974167525768280029e-01 1.269851922988891602e-01 1.884275376796722412e-01 6.081297527998685837e-03 -5.232411250472068787e-02 -1.657859683036804199e-01 -9.008991532027721405e-03 -5.409635230898857117e-02 -9.686645865440368652e-02 2.661193013191223145e-01 -1.965446174144744873e-01 -3.036369942128658295e-02 -1.973396986722946167e-01 2.382558286190032959e-01 -6.241913884878158569e-02 7.727914303541183472e-02 8.376573026180267334e-02 2.257776707410812378e-01 -1.414036154747009277e-01 8.112748712301254272e-02 4.289400577545166016e-02 -1.941810548305511475e-02
8.675111085176467896e-02 -3.783504068851470947e-01 -9.855357557535171509e-02 -9.746608138084411621e-02 -1.517714858055114746e-01 1.943394243717193604e-01 -2.912956476211547852e-01 1.270338594913482666e-01 1.069008931517601013e-01 -1.507275253534317017e-01 1.080137342214584351e-01 6.930534541606903076e-02 2.305790781974792480e-02 -5.033243820071220398e-02 -2.085482031106948853e-01 -2.239861339330673218e-01 1.221605464816093445e-01 -1.093030124902725220e-01 3.737661615014076233e-02 1.624042987823486328e-01 -1.265550553798675537e-01 7.669053226709365845e-02 -2.839135229587554932e-01 -2.418403625488281250e-01 -2.937767654657363892e-03 1.739848256111145020e-01 -8.050847053527832031e-02 1.590651124715805054e-01 -1.044568642973899841e-01 2.696761190891265869e-01 -6.901144236326217651e-02 3.935483396053314209e-01
1.724599301815032959e-01 -1.732468158006668091e-01 -8.224159479141235352e-02 -6.166841089725494385e-02 1.040943264961242676e-01 -5.587593093514442444e-02 -1.062383353710174561e-01 -1.807262599468231201e-01 1.250829398632049561e-01 -3.233377039432525635e-01 3.168001472949981689e-01 -8.871323429048061371e-03 1.430658847093582153e-01 -1.511328108608722687e-02 -2.170914262533187866e-01 -1.976649761199951172e-01 1.010489836335182190e-01 2.019224464893341064e-01 -3.759458363056182861e-01 1.990450322628021240e-01 -1.289969831705093384e-01 -1.123284772038459778e-01 -1.295491456985473633e-01 -1.512069851160049438e-01 1.160847470164299011e-01 1.701778918504714966e-01 -1.134699136018753052e-01 3.444935083389282227e-01 -7.082441449165344238e-02 -1.365403383970260620e-01 -1.861366927623748779e-01 -1.053748577833175659e-01
2.958282530307769775e-01 -1.292353868484497070e-01 -1.495567113161087036e-01 -4.751301556825637817e-02 2.242479175329208374e-01 1.217583268880844116e-01 -4.444935917854309082e-02 -2.773320078849792480e-01 -1.980179101228713989e-01 -9.616599977016448975e-02 3.460821807384490967e-01 2.964223325252532959e-01 -6.209358572959899902e-03 6.960853934288024902e-02 -7.241839542984962463e-03 -1.599825173616409302e-02 2.262132316827774048e-01 1.767239868640899658e-01 1.358956694602966309e-01 3.726912736892700195e-01 1.459869742393493652e-01 -1.705078482627868652e-01 -1.795002669095993042e-01 -2.731251344084739685e-02 -1.563031971454620361e-01 1.489063650369644165e-01 -1.548051983118057251e-01 2.344012409448623657e-01 1.021423265337944031e-01 3.260437771677970886e-02 -7.421929389238357544e-02 1.513734832406044006e-02
3.321448266506195068e-01 -1.160149127244949341e-01 -3.693141341209411621e-01 -2.362378388643264771e-01 -2.095099389553070068e-01 1.131277084350585938e-01 -3.105210661888122559e-01 -2.028449624776840210e-01 3.904013037681579590e-01 -6.579081714153289795e-02 7.135482877492904663e-02 5.900283530354499817e-02 2.539103031158447266e-01 -1.169064566493034363e-01 -3.457622975111007690e-02 1.179269631393253803e-03 -8.381449431180953979e-02 -9.367647022008895874e-02 -8.598267287015914917e-02 2.735439240932464600e-01 1.564697921276092529e-01 -1.547165364027023315e-01 1.363401263952255249e-01 -8.093432337045669556e-02 -1.628071442246437073e-02 -1.344961225986480713e-01 -2.213815413415431976e-02 -2.851326204836368561e-02 7.887411862611770630e-02 4.641530662775039673e-02 -1.713049113750457764e-01 -1.270900219678878784e-01
-2.399615496397018433e-01 -1.181723177433013916e-01 -1.102715283632278442e-01 -3.975864872336387634e-02 3.423055261373519897e-02 2.232280224561691284e-01 -3.697338998317718506e-01 -1.213461309671401978e-01 1.386301070451736450e-01 -8.924867957830429077e-02 2.033949494361877441e-01 -6.555361300706863403e-02 -3.140750527381896973e-01 -1.404394060373306274e-01 9.624098241329193115e-02 -2.393029481172561646e-01 -5.149778723716735840e-02 -2.306509017944335938e-01 -2.653698325157165527e-01 1.785399168729782104e-01 -2.019991911947727203e-02 -2.994557619094848633e-01 -2.144539654254913330e-01 -1.604451686143875122e-01 -1.340148150920867920e-01 1.193908751010894775e-01 3.975351899862289429e-02 1.222521811723709106e-01 1.954858005046844482e-01 -5.347121134400367737e-02 -1.881579160690307617e-01 9.672684967517852783e-02
4.959428682923316956e-02 -9.722753614187240601e-02 -2.631402611732482910e-01 -1.298820823431015015e-01 -2.851292490959167480e-01 1.966776847839355469e-01 -2.589980885386466980e-02 -3.092410564422607422e-01 2.430225908756256104e-01 -1.670410633087158203e-01 3.403086662292480469e-01 -6.450147181749343872e-02 -5.663623660802841187e-02 5.987329781055450439e-02 -1.170881986618041992e-01 -1.843239963054656982e-01 -1.010468155145645142e-01 -1.495753675699234009e-01 -1.971614956855773926e-01 3.090645372867584229e-01 2.209652513265609741e-01 2.749961912631988525e-01 -7.574082165956497192e-02 1.104238331317901611e-01 -1.074367687106132507e-01 1.099145971238613129e-02 2.710779197514057159e-02 -5.455449968576431274e-02 -6.440190598368644714e-03 -3.110026121139526367e-01 -4.667309671640396118e-02 2.470698021352291107e-02
-2.004848569631576538e-01 4.563307762145996094e-02 -3.935034573078155518e-01 -1.383538097143173218e-01 -3.018322288990020752e-01 1.298732906579971313e-01 -2.400015741586685181e-01 2.856718935072422028e-02 -7.726220786571502686e-02 -7.387927919626235962e-02 2.316696047782897949e-01 8.729717135429382324e-02 5.195482447743415833e-02 -2.152819037437438965e-01 4.706779122352600098e-02 -1.456316653639078140e-02 -1.203217282891273499e-01 2.192623466253280640e-01 3.891731053590774536e-02 2.196968644857406616e-01 3.986068814992904663e-02 2.573936283588409424e-01 -6.248066946864128113e-02 9.907935559749603271e-02 -1.188662797212600708e-01 -2.056149095296859741e-01 3.609089925885200500e-02 -1.099865734577178955e-01 1.171111166477203369e-01 -3.387074917554855347e-02 -4.483553171157836914e-01 -1.164966300129890442e-01
-7.357028126716613770e-02 -2.218180447816848755e-01 -2.189381122589111328e-01 -2.296952158212661743e-01 -1.891433894634246826e-01 2.606122568249702454e-02 -1.965455412864685059e-01 1.926738619804382324e-01 -3.777147829532623291e-02 -1.631179004907608032e-01 1.900200545787811279e-01 -1.641925722360610962e-01 -8.584567904472351074e-02 -4.233527556061744690e-02 -2.222505658864974976e-01 -1.899679899215698242e-01 3.263453841209411621e-01 -3.411157801747322083e-02 4.343658685684204102e-02 3.971957787871360779e-02 8.320445194840431213e-03 -1.571090817451477051e-01 -2.655385136604309082e-01 -3.418205976486206055e-01 1.670999638736248016e-02 2.145481854677200317e-01 -1.006304249167442322e-01 2.501284480094909668e-01 -9.068970382213592529e-02 1.547901779413223267e-01 -1.967912614345550537e-01 1.832775771617889404e-01
-8.057072758674621582e-03 -1.326273232698440552e-01 -2.303993999958038330e-01 -2.457043230533599854e-01 -2.515188157558441162e-01 -2.345798723399639130e-02 -6.533349305391311646e-02 -1.252663731575012207e-01 -4.745930898934602737e-03 -2.090046927332878113e-02 1.546562016010284424e-01 2.234646826982498169e-01 -3.243173658847808838e-01 -7.850816845893859863e-02 2.047140151262283325e-02 -2.829433083534240723e-01 1.480614095926284790e-01 8.887811005115509033e-02 1.675435900688171387e-01 2.649259567260742188e-01 -1.795386672019958496e-01 -1.053541302680969238e-01 -2.392570972442626953e-01 -2.139339745044708252e-01 -1.080944910645484924e-01 -1.603029519319534302e-01 -1.800448745489120483e-01 -2.450256496667861938e-01 2.120259106159210205e-01 -1.304485201835632324e-01 -1.358434855937957764e-01 1.851996630430221558e-01
3.549331426620483398e-01 -2.441851794719696045e-01 -2.525246441364288330e-01 -1.377631872892379761e-01 -8.907731622457504272e-03 1.580597311258316040e-01 -2.454221695661544800e-01 -5.420606955885887146e-02 2.519643902778625488e-01 5.529340123757719994e-04 4.953687079250812531e-03 2.625638544559478760e-01 -1.838835030794143677e-01 3.082903102040290833e-03 1.182220801711082458e-01 -1.320850551128387451e-01 -1.296918541193008423e-01 -2.151367068290710449e-02 -2.529714405536651611e-01 3.554852604866027832e-01 -1.231663897633552551e-01 1.839316189289093018e-01 1.746457256376743317e-02 -4.480030387639999390e-02 1.262955814599990845e-01 -8.999050408601760864e-02 -9.761720895767211914e-02 -1.189623251557350159e-01 -2.373517006635665894e-01 9.633249789476394653e-02 -2.652184665203094482e-01 -5.543716996908187866e-02
-4.418553039431571960e-02 -1.041886210441589355e-01 -1.548253595829010010e-01 -3.160831928253173828e-01 1.860224455595016479e-01 -1.513800770044326782e-01 -9.294793009757995605e-02 -2.008630149066448212e-02 1.064692661166191101e-01 -1.638676673173904419e-01 2.835587263107299805e-01 5.510127916932106018e-02 -4.917254671454429626e-02 -2.025728523731231689e-01 9.774342179298400879e-02 -1.409975439310073853e-01 -2.573887705802917480e-01 -2.775459289550781250e-01 -5.913924798369407654e-02 3.665024638175964355e-01 1.118075568228960037e-02 8.562707342207431793e-03 -2.033609598875045776e-01 4.882380738854408264e-02 4.278549179434776306e-02 -4.263333976268768311e-01 8.696065098047256470e-02 1.246221065521240234e-01 -1.593908667564392090e-01 -8.802533149719238281e-03 -1.653552353382110596e-01 1.329783797264099121e-01
7.653284072875976562e-02 -5.202962085604667664e-02 -4.228121414780616760e-02 -6.212977692484855652e-02 -4.814638495445251465e-01 -4.597425088286399841e-02 -1.250582337379455566e-01 -1.548654586076736450e-01 -8.428185433149337769e-02 -1.649448871612548828e-01 1.798191294074058533e-02 1.859562695026397705e-01 2.374920248985290527e-01 -2.163876593112945557e-01 -1.271927058696746826e-01 -2.339837402105331421e-01 -2.280468642711639404e-01 -2.447374351322650909e-02 -1.208631601184606552e-02 3.521787226200103760e-01 -1.873278804123401642e-02 -1.168708577752113342e-01 8.101805299520492554e-02 -1.042124778032302856e-01 -5.492883920669555664e-02 -3.294477760791778564e-01 -1.512223184108734131e-01 8.367156237363815308e-02 1.819315403699874878e-01 -4.225647076964378357e-02 -2.291943281888961792e-01 -1.784017086029052734e-01
1.804692447185516357e-01 -1.332005858421325684e-01 -1.980257481336593628e-01 -2.195973545312881470e-01 -7.010054588317871094e-02 1.958512216806411743e-01 2.712818235158920288e-02 3.304566442966461182e-02 7.811437547206878662e-02 -4.657829403877258301e-01 2.706947624683380127e-01 1.183600425720214844e-01 -7.935591042041778564e-03 4.204738419502973557e-03 -2.750946022570133209e-02 -1.450667530298233032e-01 1.768354177474975586e-01 -3.329251660034060478e-03 -6.331600248813629150e-02 3.610184490680694580e-01 1.344213932752609253e-01 2.593923732638359070e-02 1.313023567199707031e-01 -2.777260541915893555e-01 3.184461966156959534e-02 1.172310300171375275e-02 -1.929071247577667236e-01 2.795188426971435547e-01 -6.390617787837982178e-02 2.052272558212280273e-01 -8.981167338788509369e-03 -2.083553075790405273e-01
8.357384800910949707e-02 -3.132384717464447021e-01 -2.756431698799133301e-01 1.365479361265897751e-02 1.315660178661346436e-01 1.668124794960021973e-01 -9.158910065889358521e-02 -2.493814677000045776e-01 -8.142282813787460327e-02 -3.978469669818878174e-01 3.136875927448272705e-01 1.595483869314193726e-01 1.409240812063217163e-01 -2.015686631202697754e-01 1.244969367980957031e-01 -2.767983675003051758e-01 3.369898721575737000e-02 8.736509829759597778e-02 -1.976355612277984619e-01 1.707841008901596069e-01 -5.659198760986328125e-02 -1.210239455103874207e-01 -2.849326431751251221e-01 -8.465746045112609863e-02 1.036050766706466675e-01 3.289864584803581238e-02 1.361920535564422607e-01 1.725744903087615967e-01 -9.538906067609786987e-02 -8.770281076431274414e-02 -3.680714219808578491e-02 -1.231049932539463043e-02
-1.978079527616500854e-01 -2.352376878261566162e-01 -3.837040960788726807e-01 -2.182329446077346802e-02 6.441036239266395569e-03 -1.280347406864166260e-01 -2.627882361412048340e-01 -7.688946556299924850e-03 -1.162456348538398743e-01 -1.638103723526000977e-01 2.158657759428024292e-01 1.325352191925048828e-01 -6.769610196352005005e-02 5.193681642413139343e-02 -8.615958690643310547e-02 -2.033711224794387817e-01 -5.852607265114784241e-02 5.242192000150680542e-02 3.123265318572521210e-02 3.283730745315551758e-01 -2.925623655319213867e-01 -2.486049234867095947e-01 -3.596119582653045654e-02 1.377063393592834473e-01 -7.665213942527770996e-02 3.863200545310974121e-02 -4.866702109575271606e-02 3.975724577903747559e-01 -1.328019499778747559e-01 1.924194097518920898e-01 3.632336109876632690e-02 -7.275066524744033813e-02
4.212532564997673035e-02 -1.441101823002099991e-02 -2.888939902186393738e-02 -8.937405049800872803e-02 -5.132222175598144531e-02 7.291797548532485962e-03 -8.894007652997970581e-02 5.643932148814201355e-02 3.977737948298454285e-02 -5.216136574745178223e-01 3.273820504546165466e-02 1.873764991760253906e-01 1.089349910616874695e-01 1.127014309167861938e-02 -7.180295139551162720e-02 -3.911405801773071289e-01 -1.716486513614654541e-01 2.869667112827301025e-02 -1.250487416982650757e-01 4.628665447235107422e-01 1.450714468955993652e-01 2.636530622839927673e-02 -1.192623600363731384e-01 -2.476126253604888916e-01 1.668877527117729187e-02 -8.652688120491802692e-04 1.319988816976547241e-01 -6.458362191915512085e-02 1.209133192896842957e-01 1.190815195441246033e-01 -1.128659471869468689e-01 -2.730725705623626709e-01
-1.472693383693695068e-01 -1.134927719831466675e-01 -2.074699699878692627e-01 4.447088018059730530e-02 -1.734102517366409302e-01 -2.362110018730163574e-01 -1.833831518888473511e-01 -9.689442813396453857e-02 4.406343773007392883e-02 -1.054720729589462280e-01 3.250260055065155029e-01 -4.257294908165931702e-02 -1.350527852773666382e-01 2.027816623449325562e-01 7.463527470827102661e-02 -3.694876730442047119e-01 5.642953515052795410e-02 -2.785538434982299805e-01 -1.371870785951614380e-01 7.812190055847167969e-02 1.498152613639831543e-01 -1.589983552694320679e-01 -1.211438104510307312e-01 2.026204578578472137e-02 -3.697615265846252441e-01 -8.890926092863082886e-02 -2.783460915088653564e-01 7.505957037210464478e-02 8.213570254156365991e-05 1.948399702087044716e-03 -2.344389557838439941e-01 -1.354164928197860718e-01
4.694745689630508423e-02 -3.160193562507629395e-01 -2.264311611652374268e-01 -1.666478961706161499e-01 -1.680950224399566650e-01 -3.186851739883422852e-02 -1.168051734566688538e-01 1.730111688375473022e-01 -4.358718171715736389e-02 -1.791904717683792114e-01 4.088472723960876465e-01 -2.080901861190795898e-01 -9.917387366294860840e-02 -1.616844981908798218e-01 -1.824197471141815186e-01 -1.137942075729370117e-01 2.224718183279037476e-01 6.060898769646883011e-03 8.058520965278148651e-03 3.526135534048080444e-02 2.689007855951786041e-02 -1.941264122724533081e-01 -6.017702072858810425e-02 -3.546481430530548096e-01 5.036340653896331787e-02 2.439040690660476685e-01 4.087444394826889038e-02 1.529141664505004883e-01 -1.935196295380592346e-02 2.509627938270568848e-01 -1.106771007180213928e-01 1.950342208147048950e-01
-1.333322227001190186e-01 -1.221000626683235168e-01 -8.556011319160461426e-02 -4.458447396755218506e-01 -4.318324103951454163e-02 -6.516223400831222534e-02 -1.544713526964187622e-01 3.402385115623474121e-02 -2.243497781455516815e-02 7.524784654378890991e-02 3.611111640930175781e-01 -2.254238128662109375e-01 -9.571557492017745972e-02 -7.023765891790390015e-02 6.863160431385040283e-02 -1.597388684749603271e-01 -2.344515174627304077e-01 -1.528581976890563965e-01 -2.066401541233062744e-01 1.207967922091484070e-01 1.295883208513259888e-02 -4.446869343519210815e-02 -3.463496565818786621e-01 -2.739681005477905273e-01 1.082591153681278229e-02 2.315356582403182983e-01 -5.011622980237007141e-02 -1.107088625431060791e-01 -2.496958374977111816e-01 -1.077247932553291321e-01 -1.513068526983261108e-01 -1.594733633100986481e-02
-1.573576331138610840e-01 -3.498543798923492432e-01 -2.867674827575683594e-01 -2.267397493124008179e-01 -2.150912433862686157e-01 5.037847906351089478e-02 1.030423399060964584e-02 1.500948071479797363e-01 -1.232275739312171936e-02 -7.819587737321853638e-02 1.831155121326446533e-01 1.131595373153686523e-01 -1.025459170341491699e-01 -7.524675130844116211e-02 -3.324545323848724365e-01 -8.619205653667449951e-02 2.197514474391937256e-02 -1.830260008573532104e-01 5.678408220410346985e-02 2.510180473327636719e-01 1.198577433824539185e-01 -8.220704644918441772e-02 -2.550697624683380127e-01 -1.582774072885513306e-01 1.520376205444335938e-01 -1.627705246210098267e-02 -2.109098136425018311e-01 -6.095657870173454285e-02 -8.512804284691810608e-03 6.100557371973991394e-02 -1.229429394006729126e-01 3.988499641418457031e-01
5.769480764865875244e-02 -3.718631565570831299e-01 -2.623855471611022949e-01 -3.507808148860931396e-01 7.468857616186141968e-02 -9.822150319814682007e-02 -3.088619746267795563e-02 3.794600814580917358e-02 4.515046998858451843e-02 -1.107503399252891541e-01 2.893278896808624268e-01 -1.228653360158205032e-02 -4.387747123837471008e-02 -2.711999714374542236e-01 -3.898055874742567539e-04 -1.907439976930618286e-01 -5.008117109537124634e-02 -1.155090034008026123e-01 3.127748146653175354e-02 2.364176660776138306e-01 1.410265564918518066e-01 -2.063471525907516479e-01 -2.622655034065246582e-01 -1.508091986179351807e-01 2.072770148515701294e-02 1.842705011367797852e-01 -1.468210220336914062e-01 -2.895407378673553467e-01 1.447164118289947510e-01 -3.578999638557434082e-02 3.516485169529914856e-02 2.211332917213439941e-01
2.020401954650878906e-01 1.128906309604644775e-01 -1.869224011898040771e-01 -3.502433300018310547e-01 -1.350180208683013916e-01 -3.520785272121429443e-01 -8.713836967945098877e-02 1.836262047290802002e-01 -9.569873660802841187e-02 -2.219780087471008301e-01 1.425165981054306030e-01 6.233396474272012711e-03 -7.625637203454971313e-02 6.705065816640853882e-02 7.346250861883163452e-02 5.759212747216224670e-02 8.274174295365810394e-03 1.022837162017822266e-01 -1.622139662504196167e-01 1.289345473051071167e-01 1.582845598459243774e-01 -8.926282078027725220e-02 -2.926139533519744873e-01 -1.649602949619293213e-01 -1.215868219733238220e-01 1.431065946817398071e-01 -3.660663962364196777e-01 3.117304854094982147e-02 1.559883207082748413e-01 -3.417039290070533752e-02 -2.808955013751983643e-01 1.831703782081604004e-01
-8.823718875646591187e-02 -1.582563221454620361e-01 -3.719691634178161621e-01 -1.299896687269210815e-01 -1.178510338068008423e-01 1.854732632637023926e-01 -1.771851629018783569e-01 -5.812645703554153442e-02 1.400025188922882080e-02 -3.114130795001983643e-01 1.573974192142486572e-01 3.201157227158546448e-02 1.994477510452270508e-01 -8.317949622869491577e-02 1.697259396314620972e-01 2.104958593845367432e-01 -1.037272885441780090e-01 -1.627428084611892700e-02 -9.058258682489395142e-02 2.920200526714324951e-01 -1.219366118311882019e-01 -8.806174993515014648e-02 -2.465329021215438843e-01 -6.667020171880722046e-02 3.186382586136460304e-03 -1.021390780806541443e-01 -1.034986600279808044e-01 -2.624352276325225830e-01 -9.634996950626373291e-02 -6.611146777868270874e-02 -2.845472097396850586e-01 -3.302452564239501953e-01
-1.431502699851989746e-01 1.537310183048248291e-01 -4.219654202461242676e-01 -1.652141511440277100e-01 -1.499528884887695312e-01 -9.567505121231079102e-02 -1.257583051919937134e-01 -3.479317203164100647e-02 -8.439350873231887817e-02 2.564539201557636261e-02 1.448592841625213623e-01 1.267904490232467651e-01 -2.732175588607788086e-01 -1.085753962397575378e-01 1.086941733956336975e-01 6.099695339798927307e-03 -1.652506738901138306e-01 8.263464272022247314e-02 -1.850357651710510254e-01 4.005116596817970276e-02 2.517954409122467041e-01 -4.536407813429832458e-02 -1.562467515468597412e-01 -2.326665371656417847e-01 -9.548868238925933838e-02 1.653083562850952148e-01 -1.619574427604675293e-01 9.552110731601715088e-02 2.827071845531463623e-01 -1.228624805808067322e-01 -4.118273258209228516e-01 9.125262498855590820e-02
6.245131790637969971e-02 -6.579436361789703369e-02 -8.607790619134902954e-02 -1.441301852464675903e-01 1.213374659419059753e-01 1.220867112278938293e-01 -1.150470003485679626e-01 7.036188617348670959e-04 5.191811919212341309e-02 -4.333913326263427734e-01 2.297219634056091309e-01 9.354034811258316040e-02 -1.025985628366470337e-01 1.630743145942687988e-01 -1.228354289196431637e-03 -3.573850393295288086e-01 -1.612174957990646362e-01 6.891912966966629028e-02 2.729385346174240112e-02 3.881793916225433350e-01 4.762559011578559875e-02 1.967767253518104553e-02 -1.574825793504714966e-01 -2.775919437408447266e-01 1.922961026430130005e-01 -4.778327792882919312e-02 8.780575543642044067e-02 -2.364115044474601746e-02 8.588934689760208130e-02 9.050375968217849731e-02 -1.071637868881225586e-01 -3.775829970836639404e-01
2.577424608170986176e-02 -1.851259022951126099e-01 -2.082938551902770996e-01 -1.367991417646408081e-01 -1.338327974081039429e-01 -3.760628700256347656e-01 -4.336031973361968994e-01 2.932246075943112373e-03 -9.608819149434566498e-03 -1.636410355567932129e-01 1.734341531991958618e-01 1.863262504339218140e-01 -1.491870433092117310e-01 -5.109588056802749634e-02 1.214756742119789124e-01 -2.222971320152282715e-01 3.819097951054573059e-02 -2.543667331337928772e-02 5.439673736691474915e-02 2.401704341173171997e-02 5.335258692502975464e-02 1.271853297948837280e-01 -1.655661612749099731e-01 1.751637458801269531e-02 2.099084667861461639e-02 1.630894243717193604e-01 9.677032381296157837e-02 1.527253240346908569e-01 -1.346842050552368164e-01 2.195945084095001221e-01 -4.104210734367370605e-01 1.672816425561904907e-01
1.475161463022232056e-01 1.309436187148094177e-02 -1.701125353574752808e-01 -4.503452777862548828e-01 -1.792407035827636719e-01 -2.169041931629180908e-01 -1.166203096508979797e-01 1.704413890838623047e-01 -1.004195809364318848e-01 3.656944632530212402e-02 2.328094467520713806e-02 2.362599968910217285e-01 -2.407298237085342407e-02 -3.354928791522979736e-01 1.989956051111221313e-01 -1.669613867998123169e-01 1.039987504482269287e-01 1.469841152429580688e-01 -1.540372371673583984e-01 5.135332047939300537e-02 1.327553689479827881e-01 -1.602667719125747681e-01 -2.589188218116760254e-01 -3.043880164623260498e-01 -8.282745629549026489e-02 3.599638864398002625e-02 -1.485401988029479980e-01 -1.277155727148056030e-01 3.049994446337223053e-02 1.308381408452987671e-01 -2.213000357151031494e-01 -2.759274467825889587e-02
9.907587617635726929e-02 -3.270215690135955811e-01 -2.821529805660247803e-01 1.559730037115514278e-03 -8.364102989435195923e-02 8.982706815004348755e-02 -1.499125920236110687e-02 -1.235009655356407166e-01 -1.496775150299072266e-01 -1.642168909311294556e-01 2.386954277753829956e-01 2.126648649573326111e-02 2.053128778934478760e-01 -1.906915903091430664e-01 2.503183670341968536e-02 -2.569645345211029053e-01 -3.033205121755599976e-02 -1.337050944566726685e-01 5.507892370223999023e-02 2.717284858226776123e-01 5.142850428819656372e-02 -6.473036855459213257e-02 -2.632322013378143311e-01 -7.433450664393603802e-04 1.944570094347000122e-01 -5.189368501305580139e-02 -9.377518296241760254e-02 5.043246746063232422e-01 4.154827073216438293e-02 -3.289159154519438744e-03 3.497985377907752991e-02 -2.066780030727386475e-01
1.714727580547332764e-01 1.734012737870216370e-02 -1.052198410034179688e-01 -2.743180096149444580e-01 -3.076789081096649170e-01 -1.130654141306877136e-01 -9.008545428514480591e-02 -2.213911153376102448e-03 -3.012728691101074219e-02 -2.710656225681304932e-01 -3.098525479435920715e-02 2.051924765110015869e-01 -9.648733586072921753e-02 -1.000414341688156128e-01 -1.217865049839019775e-01 -2.864592075347900391e-01 2.333817631006240845e-01 2.476015314459800720e-02 1.719172298908233643e-01 6.972112506628036499e-02 8.008120208978652954e-02 -1.391435414552688599e-01 -2.241617590188980103e-01 -4.510091543197631836e-01 1.049886457622051239e-02 -1.175618991255760193e-01 -2.981360256671905518e-01 -4.089771211147308350e-02 1.848329305648803711e-01 7.238906621932983398e-02 -3.628525510430335999e-02 1.435622274875640869e-01
-1.046140715479850769e-01 -1.907898038625717163e-01 -3.904247283935546875e-01 -1.128348112106323242e-01 -4.208465665578842163e-02 -3.650150895118713379e-01 -3.411320224404335022e-02 1.424260139465332031e-01 1.902261078357696533e-01 1.374990493059158325e-02 1.789183169603347778e-01 1.100350767374038696e-01 -2.058260291814804077e-01 -1.987717449665069580e-01 -8.158572018146514893e-02 -3.078992068767547607e-01 -1.524297893047332764e-02 -1.222282946109771729e-01 -8.442139625549316406e-02 1.236905157566070557e-01 3.120338320732116699e-01 -8.963721245527267456e-02 -7.821707427501678467e-02 2.060882449150085449e-01 1.044267639517784119e-01 -4.463597387075424194e-02 -1.061215698719024658e-01 2.152453213930130005e-01 3.743053972721099854e-02 -7.725927978754043579e-02 -2.834012210369110107e-01 -1.320773214101791382e-01
3.634817302227020264e-01 -3.227608799934387207e-01 -5.033181235194206238e-02 3.050410747528076172e-02 -1.885515153408050537e-01 1.136058717966079712e-01 4.640298709273338318e-02 -1.684435606002807617e-01 1.193369030952453613e-01 -1.960007250308990479e-01 9.952512383460998535e-02 1.875021159648895264e-01 -9.566356241703033447e-02 -1.129916310310363770e-01 2.856303937733173370e-02 -7.803290151059627533e-03 1.324395537376403809e-01 1.148160323500633240e-01 -2.677113711833953857e-01 3.990442454814910889e-01 -5.397860333323478699e-02 1.263979822397232056e-01 -4.648568630218505859e-01 -6.219526287168264389e-03 -8.620401471853256226e-02 -1.679053157567977905e-01 -7.090033590793609619e-02 7.224202901124954224e-02 8.203786797821521759e-03 -1.232422068715095520e-01 -2.369845658540725708e-02 -4.906113073229789734e-02
3.327250108122825623e-02 -2.962035238742828369e-01 -2.544100880622863770e-01 -4.656289815902709961e-01 3.447012975811958313e-02 -7.897553592920303345e-02 -6.560871750116348267e-02 2.310419231653213501e-01 1.696749478578567505e-01 -1.403221040964126587e-01 2.691115736961364746e-01 2.410603500902652740e-02 -3.774575889110565186e-02 -2.775232791900634766e-01 -7.445977628231048584e-02 -2.508533895015716553e-01 -1.252375543117523193e-01 -1.740472167730331421e-01 -3.883668780326843262e-02 2.214478999376296997e-01 9.205024689435958862e-02 -5.488158203661441803e-03 -1.326045095920562744e-01 -8.985270559787750244e-02 5.277394875884056091e-02 1.032448485493659973e-01 -7.963096350431442261e-02 -1.912671327590942383e-01 8.993841707706451416e-02 5.213754996657371521e-02 7.165033370256423950e-02 3.051537871360778809e-01
[truncated: 3,283,907 more chars]
