# Supplementary material for: The Language of Innovation
Source: PLoS One. 2020 Apr 30;15(4):e0230107. doi: 10.1371/journal.pone.0230107 (PMC7194493; doi:10.1371/journal.pone.0230107)
Supplement: S27 File — (GZ) [file pone.0230107.s027.tar.gz › 2005-2009/V2Run_10_VS_4500_embeddings2005-2009ED32.txt]

-1.805853843688964844e-02 -4.339259862899780273e-01 1.515260338783264160e-02 -1.825100742280483246e-02 -8.357539772987365723e-02 2.706268131732940674e-01 -5.821126699447631836e-02 -7.356973737478256226e-02 3.864593505859375000e-01 -4.991030786186456680e-03 -5.098024755716323853e-02 -1.575274020433425903e-01 4.305868595838546753e-02 -1.052754595875740051e-01 5.304507538676261902e-02 -8.584803342819213867e-02 -2.024419158697128296e-01 1.413751393556594849e-01 5.296069011092185974e-02 2.896401882171630859e-01 -2.814878523349761963e-01 -5.550123378634452820e-02 6.252904236316680908e-02 -2.844641208648681641e-01 -1.272391378879547119e-01 1.598040908575057983e-01 -9.589693695306777954e-02 -2.513937056064605713e-01 -1.073023974895477295e-01 4.207850620150566101e-02 1.069319918751716614e-01 2.612124979496002197e-01
1.625759899616241455e-01 -1.352114826440811157e-01 6.321791559457778931e-02 -3.655666112899780273e-02 -2.982099950313568115e-01 1.648653857409954071e-02 -2.063998430967330933e-01 -1.021900698542594910e-01 2.361379861831665039e-01 7.949674129486083984e-02 -3.736934065818786621e-01 2.568035572767257690e-02 1.667905151844024658e-01 -3.130448162555694580e-01 -2.371753007173538208e-01 -6.157730519771575928e-02 1.336323916912078857e-01 1.214346010237932205e-02 -2.035520821809768677e-01 3.463023006916046143e-01 -1.568840891122817993e-01 7.989360950887203217e-03 2.527319267392158508e-02 3.821158409118652344e-02 -2.178858816623687744e-01 1.392145156860351562e-01 -2.092761248350143433e-01 -2.861795425415039062e-01 4.406301677227020264e-02 1.155961770564317703e-03 1.254689842462539673e-01 5.556525290012359619e-02
4.394527152180671692e-02 5.241667479276657104e-02 -2.365152388811111450e-01 3.179472684860229492e-01 -6.399699300527572632e-02 1.772083225660026073e-03 -1.173055619001388550e-01 -3.428737223148345947e-01 1.276523321866989136e-01 -1.971914470195770264e-01 1.785151362419128418e-01 -1.435241010040044785e-02 3.512955829501152039e-02 -9.166338294744491577e-02 -4.242167770862579346e-01 -9.713488072156906128e-02 -9.099244326353073120e-02 1.474152058362960815e-01 1.547461450099945068e-01 1.813539862632751465e-01 -3.335728347301483154e-01 1.425895025022327900e-03 1.653122007846832275e-01 -3.049214184284210205e-01 7.115901261568069458e-02 2.416909784078598022e-01 -4.078718274831771851e-02 -7.274172455072402954e-02 -2.618279494345188141e-02 -1.336571574211120605e-01 7.792158424854278564e-02 5.573083087801933289e-02
1.282123569399118423e-02 -3.006239794194698334e-02 -3.504012525081634521e-01 1.276817470788955688e-01 -3.289878666400909424e-01 -1.715524345636367798e-01 -1.962827742099761963e-01 -1.338620632886886597e-01 8.966421335935592651e-02 4.841674864292144775e-02 -2.864236012101173401e-02 -8.303084969520568848e-02 3.596025109291076660e-01 -5.827764421701431274e-02 1.885118894279003143e-02 -2.332757711410522461e-01 1.087715923786163330e-01 -2.827126085758209229e-01 -1.021568775177001953e-01 3.513878881931304932e-01 -1.264102756977081299e-01 2.195305824279785156e-01 5.094160512089729309e-02 -9.524434059858322144e-02 -1.502732783555984497e-01 -2.447734773159027100e-01 -1.587611809372901917e-02 5.974471941590309143e-02 -9.448892623186111450e-02 -1.981303393840789795e-01 1.534800082445144653e-01 2.435179799795150757e-02
1.297476701438426971e-02 7.102888077497482300e-02 -2.895258665084838867e-01 -2.239099889993667603e-02 -1.657525897026062012e-01 -4.311338067054748535e-03 -8.770968019962310791e-02 1.540420800447463989e-01 4.271028041839599609e-01 1.395237445831298828e-01 8.200007677078247070e-02 5.588123947381973267e-02 1.394642144441604614e-01 -1.106875538825988770e-01 -1.249102801084518433e-01 -1.468964666128158569e-01 -1.459400504827499390e-01 -2.452460080385208130e-01 1.025074869394302368e-01 3.556367754936218262e-01 -8.113002777099609375e-02 1.007031649351119995e-02 -6.884244084358215332e-02 -4.251142740249633789e-01 -1.254172623157501221e-01 5.768456030637025833e-03 4.005346074700355530e-02 -3.284549415111541748e-01 2.573742717504501343e-02 1.119647696614265442e-01 1.237847506999969482e-01 8.115965873003005981e-02
-9.539689868688583374e-02 -1.407342255115509033e-01 -3.393199741840362549e-01 1.657563298940658569e-01 -1.584013849496841431e-01 -1.745889931917190552e-01 -1.125962957739830017e-01 -1.885434985160827637e-01 2.119709849357604980e-01 2.574017345905303955e-01 1.231722533702850342e-01 -1.204989627003669739e-01 1.847351789474487305e-01 -3.776091337203979492e-01 -9.307226538658142090e-02 -1.701759546995162964e-01 1.159230992197990417e-02 2.008610218763351440e-02 1.401058733463287354e-01 3.711394071578979492e-01 -2.745947539806365967e-01 1.906551793217658997e-02 6.447434425354003906e-02 1.346098352223634720e-02 1.075272560119628906e-01 -7.716389745473861694e-02 4.530972987413406372e-02 -1.897490918636322021e-01 4.632123187184333801e-02 2.471298165619373322e-02 2.676191329956054688e-01 -3.870636597275733948e-02
-1.607701778411865234e-01 -1.287995278835296631e-01 -9.002158045768737793e-02 1.171937063336372375e-01 -2.128674834966659546e-01 2.563543990254402161e-02 7.374323904514312744e-02 -1.948975175619125366e-01 3.122222423553466797e-01 1.108602657914161682e-01 -8.910666219890117645e-03 -7.064914703369140625e-02 2.430570572614669800e-01 -1.119887158274650574e-01 -5.363448709249496460e-02 -1.388472914695739746e-01 1.331456154584884644e-01 -1.266441643238067627e-01 -1.204390078783035278e-01 4.525657594203948975e-01 -3.667440116405487061e-01 1.702611148357391357e-02 -7.760895788669586182e-02 -1.742062866687774658e-01 -9.340260922908782959e-02 2.083514630794525146e-01 2.318883240222930908e-01 -3.893990814685821533e-02 2.584489760920405388e-03 9.548890590667724609e-02 1.526897102594375610e-01 -2.713009417057037354e-01
-7.979001104831695557e-02 -1.445852667093276978e-01 -1.406100839376449585e-01 1.787051409482955933e-01 -5.091416835784912109e-02 -8.665761351585388184e-02 -3.179239332675933838e-01 3.115158900618553162e-02 -1.130485311150550842e-01 5.276343785226345062e-03 -2.437455654144287109e-01 1.152782607823610306e-02 2.875752747058868408e-01 -1.064787134528160095e-01 2.951351739466190338e-02 -3.501025438308715820e-01 2.671445012092590332e-01 1.848099827766418457e-01 -1.042246147990226746e-01 2.669090032577514648e-01 -1.910585016012191772e-01 1.816044747829437256e-01 -3.902181982994079590e-02 -1.958101540803909302e-01 -1.683610528707504272e-01 5.314537882804870605e-02 2.707884274423122406e-02 -3.839670121669769287e-01 -1.966887414455413818e-01 6.878981366753578186e-03 -6.082625687122344971e-02 1.737866923213005066e-02
3.223170712590217590e-02 -7.994371652603149414e-02 -2.977994978427886963e-01 -6.220931559801101685e-02 -2.233518809080123901e-01 1.483210921287536621e-01 -1.467376351356506348e-01 -2.264843089506030083e-03 7.608078420162200928e-02 1.269410103559494019e-01 -6.159055978059768677e-02 -1.369427591562271118e-01 1.531879007816314697e-01 -9.944833070039749146e-02 1.568637490272521973e-01 -3.939363360404968262e-01 8.384595066308975220e-02 4.515890032052993774e-03 1.896468736231327057e-02 4.591004848480224609e-01 -1.616168320178985596e-01 1.583851277828216553e-01 -1.392622292041778564e-01 -3.902132213115692139e-01 -4.224550351500511169e-02 -1.551722586154937744e-01 1.403373330831527710e-01 -4.675829038023948669e-02 7.473485916852951050e-02 -1.267398614436388016e-02 2.164400517940521240e-01 -8.723536133766174316e-02
2.463054955005645752e-01 -1.604775190353393555e-01 -3.246493041515350342e-01 -3.613482415676116943e-02 -1.495493799448013306e-01 -1.180240064859390259e-01 4.302331432700157166e-02 -4.740637913346290588e-02 2.777007520198822021e-01 1.484932452440261841e-01 -2.486826330423355103e-01 8.249378763139247894e-03 1.048895567655563354e-01 -3.602474182844161987e-02 -2.348352670669555664e-01 -4.838224649429321289e-01 1.167057305574417114e-01 2.311295419931411743e-01 -1.382580250501632690e-01 1.992549300193786621e-01 5.519796162843704224e-02 1.185409799218177795e-01 9.679464250802993774e-02 -8.702001720666885376e-02 -4.960615187883377075e-02 4.409616440534591675e-02 5.587406083941459656e-02 -7.174203544855117798e-02 -1.055427268147468567e-01 1.428735107183456421e-01 1.623346954584121704e-01 2.709170877933502197e-01
-1.800691485404968262e-01 1.245517060160636902e-01 -3.024082779884338379e-01 1.132344156503677368e-01 -1.853083968162536621e-01 -7.064820080995559692e-02 -7.552226632833480835e-02 -2.157978266477584839e-01 1.684473007917404175e-01 1.030949130654335022e-01 9.284645318984985352e-02 3.661683201789855957e-02 2.414275109767913818e-01 -9.198434650897979736e-02 -8.138891309499740601e-02 -4.215896129608154297e-01 -2.010526368394494057e-03 -5.508384853601455688e-02 1.566368341445922852e-01 2.878466248512268066e-01 -2.039375603199005127e-01 8.558862656354904175e-02 1.234230212867259979e-02 -2.507733702659606934e-01 -2.465018033981323242e-01 1.594718098640441895e-01 2.967631220817565918e-01 -2.128060348331928253e-02 -8.777289767749607563e-04 1.235491931438446045e-01 1.329237967729568481e-01 -1.614861041307449341e-01
-6.811986118555068970e-02 1.387019641697406769e-02 -2.651990652084350586e-01 -1.101669147610664368e-01 -1.678151935338973999e-01 -1.051245704293251038e-01 -1.161892190575599670e-01 -1.723293215036392212e-01 5.402597188949584961e-01 2.104586064815521240e-01 1.253273338079452515e-01 8.700688183307647705e-02 2.892554402351379395e-01 -1.464428901672363281e-01 -2.445843257009983063e-02 -2.640848159790039062e-01 -4.735656455159187317e-02 -1.423925757408142090e-01 -3.789298236370086670e-03 2.960346043109893799e-01 -2.309500128030776978e-01 1.882925927639007568e-01 -5.068839341402053833e-02 -6.798122823238372803e-02 -1.890183091163635254e-01 -1.365011557936668396e-02 4.961461573839187622e-02 -1.299484521150588989e-01 1.497656852006912231e-01 -3.622228279709815979e-02 9.510795027017593384e-02 -3.441533446311950684e-02
3.813721239566802979e-01 -5.902194976806640625e-02 2.220989763736724854e-02 1.247736215591430664e-01 2.899102168157696724e-03 1.792389899492263794e-01 -3.187321424484252930e-01 -1.835497319698333740e-01 3.145156800746917725e-01 6.686331331729888916e-02 -4.485391080379486084e-02 8.385252952575683594e-02 1.167970150709152222e-01 -2.278231978416442871e-01 -4.071600735187530518e-01 -1.180791929364204407e-01 -1.516078412532806396e-01 2.472742274403572083e-02 -4.196714982390403748e-02 2.378327697515487671e-01 1.585686765611171722e-02 1.634974479675292969e-01 -1.446669557481072843e-06 -3.051172196865081787e-01 -9.490495547652244568e-03 -3.618610650300979614e-02 2.049489319324493408e-01 -1.393161565065383911e-01 4.744074493646621704e-02 6.404689978808164597e-03 1.819029301404953003e-01 9.848418086767196655e-02
1.733908206224441528e-01 -1.055240556597709656e-01 -2.130455076694488525e-01 2.721313834190368652e-01 -1.744110882282257080e-01 1.133183017373085022e-01 -2.450603991746902466e-01 -3.080756068229675293e-01 2.405000180006027222e-01 -3.892247080802917480e-01 1.164724156260490417e-01 1.614409983158111572e-01 4.447491839528083801e-03 4.976724088191986084e-02 -2.783374860882759094e-02 -1.616373956203460693e-01 -1.787387132644653320e-01 1.519056856632232666e-01 2.611355483531951904e-01 1.046026200056076050e-01 -2.320879697799682617e-01 1.003362685441970825e-01 2.743625044822692871e-01 -1.561109423637390137e-01 -4.000159353017807007e-02 -1.047140080481767654e-02 4.430411383509635925e-02 -3.329318761825561523e-02 -1.132283657789230347e-01 -1.486221253871917725e-01 -1.567945331335067749e-01 -2.755035087466239929e-02
-1.526051461696624756e-01 -1.317862421274185181e-01 -3.641867637634277344e-01 -7.513341493904590607e-03 -3.464383184909820557e-01 1.108507663011550903e-01 -3.783551976084709167e-02 -1.941480636596679688e-01 5.598459020256996155e-02 -3.805537894368171692e-02 -2.291991189122200012e-02 1.215599849820137024e-01 3.111404180526733398e-01 1.232268884778022766e-01 -1.261666119098663330e-01 -4.612215235829353333e-02 7.697829604148864746e-02 -2.899382114410400391e-01 1.022908091545104980e-01 2.975602149963378906e-01 -1.335547119379043579e-01 2.998739778995513916e-01 -5.663011968135833740e-02 -1.698614656925201416e-01 -1.456363499164581299e-01 1.620365828275680542e-01 2.027081102132797241e-01 -6.908008456230163574e-02 2.208817563951015472e-02 1.768788397312164307e-01 2.240463644266128540e-01 3.441538661718368530e-02
-1.177545189857482910e-01 -9.018356353044509888e-02 -3.519732654094696045e-01 -2.982093095779418945e-01 -1.966581344604492188e-01 2.215398848056793213e-02 -2.714005112648010254e-01 -9.290871024131774902e-02 -1.041243877261877060e-02 1.339902430772781372e-01 -2.336518615484237671e-01 4.046647623181343079e-02 -4.109701141715049744e-02 -8.530265837907791138e-02 -3.033839464187622070e-01 -2.397265285253524780e-01 1.046925708651542664e-01 2.827539741992950439e-01 1.692026108503341675e-01 3.778304755687713623e-01 -9.647480398416519165e-02 1.485181152820587158e-01 -5.496882274746894836e-02 -3.981874138116836548e-02 -2.205385565757751465e-01 4.902291297912597656e-02 -5.616257712244987488e-02 -1.656295359134674072e-01 -7.320427149534225464e-02 2.755924127995967865e-03 -1.501719355583190918e-01 5.611582845449447632e-02
2.738464176654815674e-01 -6.289537250995635986e-02 -1.568650156259536743e-01 2.248979732394218445e-02 -1.295846402645111084e-01 1.020411327481269836e-01 -3.206398487091064453e-01 -2.155291736125946045e-01 2.444400340318679810e-01 -2.062333375215530396e-01 -2.172573469579219818e-02 6.692880392074584961e-02 1.970519125461578369e-01 -1.014144346117973328e-01 -2.127342522144317627e-01 5.315924808382987976e-02 -2.782313525676727295e-01 8.750531822443008423e-02 -8.529838174581527710e-02 3.243446648120880127e-01 -3.198864758014678955e-01 -1.716554723680019379e-02 3.077079914510250092e-02 -2.751292586326599121e-01 1.002678051590919495e-01 1.861160099506378174e-01 -2.078131288290023804e-01 -3.742894530296325684e-02 -3.689014911651611328e-02 -1.247559040784835815e-01 -9.980543702840805054e-02 -1.485453248023986816e-01
9.910323470830917358e-02 -3.474372997879981995e-02 -3.818602263927459717e-01 -8.415588736534118652e-02 -2.161846160888671875e-01 -1.567490845918655396e-01 3.987249359488487244e-02 -4.646427184343338013e-02 3.048357963562011719e-01 2.643800713121891022e-02 -1.406556665897369385e-01 9.340110421180725098e-02 2.443748563528060913e-01 -1.224333718419075012e-01 -4.457187950611114502e-01 -2.581820189952850342e-01 2.611127495765686035e-01 1.696650981903076172e-01 -1.274783909320831299e-01 1.739038676023483276e-01 -1.594250500202178955e-01 1.639348566532135010e-01 -1.014190390706062317e-01 -6.307997554540634155e-02 -1.742973327636718750e-01 5.659416317939758301e-03 -9.331247210502624512e-02 1.108403354883193970e-01 1.489487662911415100e-02 -1.017900258302688599e-01 -4.356427863240242004e-02 1.579645723104476929e-01
-5.253931134939193726e-02 3.387644514441490173e-02 -3.021992444992065430e-01 -7.679818570613861084e-02 -2.126717865467071533e-01 9.810294955968856812e-02 -1.552346944808959961e-01 -1.966609247028827667e-02 1.400889307260513306e-01 -6.719357520341873169e-02 1.980468779802322388e-01 -7.192561030387878418e-02 5.065414309501647949e-01 -2.384274750947952271e-01 3.093956969678401947e-02 -1.033228933811187744e-01 -4.941644519567489624e-02 1.225622594356536865e-01 -2.492609061300754547e-02 3.328453302383422852e-01 -2.846687138080596924e-01 6.605041772127151489e-02 3.987390920519828796e-02 2.887643501162528992e-02 -1.647494584321975708e-01 -9.952427446842193604e-02 1.620011776685714722e-01 -2.300535887479782104e-01 1.352505981922149658e-01 -7.396191358566284180e-02 2.082897871732711792e-01 1.608514487743377686e-01
-1.113663017749786377e-01 -1.573800146579742432e-01 -2.906838357448577881e-01 6.367900222539901733e-02 -3.617945313453674316e-01 7.258055359125137329e-02 -7.582432031631469727e-02 -1.425062865018844604e-01 2.365524619817733765e-01 -7.992898672819137573e-02 1.718475371599197388e-01 1.762537211179733276e-01 4.293290525674819946e-02 9.554072469472885132e-02 -8.793944120407104492e-02 -2.842013537883758545e-01 1.710574328899383545e-01 -8.414593338966369629e-02 2.475749887526035309e-02 4.965523779392242432e-01 -8.705838769674301147e-02 1.883659958839416504e-01 -1.362747605890035629e-02 -2.215822488069534302e-01 -1.299563646316528320e-01 -6.838128436356782913e-03 1.777544766664505005e-01 2.986737526953220367e-02 2.169674076139926910e-02 1.551834195852279663e-01 4.738531261682510376e-02 -1.937861293554306030e-01
3.335122764110565186e-01 -2.646324038505554199e-02 -2.037396728992462158e-01 2.271447777748107910e-01 1.645613089203834534e-02 8.461883664131164551e-02 -1.790284514427185059e-01 -1.812177449464797974e-01 3.524822294712066650e-01 -9.254270792007446289e-02 -1.380799412727355957e-01 -1.670229285955429077e-01 3.521632403135299683e-02 -2.960841655731201172e-01 -2.410653531551361084e-01 -1.084882766008377075e-01 1.865258067846298218e-02 1.745747402310371399e-02 1.752631962299346924e-01 3.713458776473999023e-02 -1.190362125635147095e-01 -5.039379373192787170e-02 8.561394363641738892e-02 -5.093845129013061523e-01 -2.392491549253463745e-01 -3.208692371845245361e-02 6.171438470482826233e-02 2.381684631109237671e-02 1.329682301729917526e-02 5.630439892411231995e-02 2.125806175172328949e-02 -3.712904080748558044e-02
2.107157185673713684e-02 -2.316249907016754150e-01 -5.606179237365722656e-01 -1.473081856966018677e-02 -2.183146029710769653e-01 -3.438704833388328552e-02 -4.603129252791404724e-02 -1.063682213425636292e-01 1.470365524291992188e-01 2.224361002445220947e-01 1.344263702630996704e-01 -4.240849614143371582e-02 3.283074796199798584e-01 -5.697077885270118713e-02 -8.084234595298767090e-02 -1.451521664857864380e-01 1.582812815904617310e-01 -1.407890766859054565e-01 -8.950109034776687622e-02 1.723547279834747314e-01 -3.057889044284820557e-01 1.173893362283706665e-01 6.996101140975952148e-02 -1.026761680841445923e-01 -1.634511649608612061e-01 -6.441655009984970093e-02 3.093708157539367676e-01 2.111044898629188538e-02 1.016305852681398392e-02 7.586122304201126099e-02 -3.600760549306869507e-02 5.035870708525180817e-03
2.136662751436233521e-01 -1.491158902645111084e-01 5.289158597588539124e-02 1.803744584321975708e-01 1.654516346752643585e-02 5.390858277678489685e-02 -2.350496798753738403e-01 -1.173478066921234131e-01 3.818029165267944336e-01 -1.517497561872005463e-02 -8.332455158233642578e-02 -8.146119862794876099e-02 2.718243002891540527e-01 -1.875546127557754517e-01 -2.448553144931793213e-01 -1.104916706681251526e-01 -1.540637463331222534e-01 -9.392453357577323914e-03 -6.564877182245254517e-02 1.975006610155105591e-01 -2.596957981586456299e-01 -3.389228507876396179e-02 -6.361949443817138672e-02 -3.975945413112640381e-01 -1.421999782323837280e-01 -2.468298673629760742e-01 5.654657632112503052e-02 1.197385713458061218e-01 5.428133904933929443e-02 -2.342821061611175537e-01 1.535002887248992920e-01 7.637000083923339844e-02
-7.240857183933258057e-02 1.057827286422252655e-02 -3.027753233909606934e-01 -2.718842960894107819e-02 -2.499266117811203003e-01 -7.308199256658554077e-02 4.789460822939872742e-02 -5.289819464087486267e-02 2.029471397399902344e-01 1.924739181995391846e-01 1.580379903316497803e-01 2.481679990887641907e-02 2.448899298906326294e-01 -2.765848338603973389e-01 -1.352261453866958618e-01 -3.906051516532897949e-01 -3.507469967007637024e-02 -1.576788276433944702e-01 -9.239704906940460205e-02 2.985430657863616943e-01 -2.205839306116104126e-01 1.356284320354461670e-01 -5.658136680722236633e-02 -1.221557632088661194e-01 -1.492616683244705200e-01 1.773269623517990112e-01 1.858932971954345703e-01 -2.352586388587951660e-01 -1.553328782320022583e-01 8.996970206499099731e-02 1.765783131122589111e-01 4.710426554083824158e-02
-1.061273962259292603e-01 -2.353713288903236389e-02 -2.419994175434112549e-01 2.165284454822540283e-01 9.016581811010837555e-03 1.916761547327041626e-01 4.136419668793678284e-02 -2.649114727973937988e-01 4.575898945331573486e-01 1.053264588117599487e-01 1.228485107421875000e-01 6.352999061346054077e-02 1.198271587491035461e-01 -1.788070797920227051e-02 -2.999264933168888092e-02 -1.736536175012588501e-01 -1.472691595554351807e-01 -5.801486968994140625e-02 2.553994953632354736e-01 2.381279319524765015e-01 -2.752795815467834473e-01 1.553122997283935547e-01 -1.079307124018669128e-01 -7.410039752721786499e-02 -1.862374097108840942e-01 5.570428073406219482e-02 5.311137810349464417e-02 -2.689245641231536865e-01 3.605516254901885986e-02 -1.197336688637733459e-01 2.577244341373443604e-01 -1.722389459609985352e-01
-4.910659790039062500e-02 7.766497321426868439e-03 -7.876653224229812622e-02 1.788583248853683472e-01 -1.582157313823699951e-01 1.417549848556518555e-01 -4.502157270908355713e-01 -1.259489208459854126e-01 1.363721936941146851e-01 -5.090553164482116699e-01 -4.456868395209312439e-03 -7.859431207180023193e-02 1.515951752662658691e-01 -1.283970922231674194e-01 7.302183657884597778e-02 -2.199432626366615295e-02 -8.796773105859756470e-02 -3.980214893817901611e-02 1.299261897802352905e-01 1.148658320307731628e-01 -1.241492405533790588e-01 1.630626469850540161e-01 1.668714359402656555e-02 -3.884053826332092285e-01 -7.380814850330352783e-02 2.611907720565795898e-01 4.486541729420423508e-03 4.000760242342948914e-02 -7.456933706998825073e-02 -1.260195970535278320e-01 1.883284598588943481e-01 -4.123146831989288330e-02
-1.415257751941680908e-01 -2.756754122674465179e-02 -2.387165725231170654e-01 -2.208572253584861755e-02 -7.555924355983734131e-02 7.030887901782989502e-02 -2.135805636644363403e-01 -3.074293024837970734e-02 2.551952898502349854e-01 3.151011765003204346e-01 8.690471760928630829e-03 3.176865726709365845e-02 2.674083709716796875e-01 -1.551892310380935669e-01 -1.206586584448814392e-01 -3.358825147151947021e-01 -1.174236163496971130e-01 -1.460055857896804810e-01 9.333550930023193359e-02 2.727986872196197510e-01 -3.881424963474273682e-01 -6.914887577295303345e-02 -1.343990117311477661e-01 -1.810543984174728394e-01 -1.070614457130432129e-01 8.296419680118560791e-02 7.295244932174682617e-02 -2.876072227954864502e-01 2.869564667344093323e-02 5.754158645868301392e-02 1.932354122400283813e-01 -6.068090349435806274e-02
2.817311882972717285e-01 -8.623531460762023926e-02 -1.990784406661987305e-01 1.771598756313323975e-01 -5.921631678938865662e-02 5.450009182095527649e-02 -2.612164914608001709e-01 -1.914342045783996582e-01 1.134424135088920593e-01 -5.898478999733924866e-02 1.087849065661430359e-01 2.276995778083801270e-01 3.914091363549232483e-02 -4.264884814620018005e-02 -3.285794854164123535e-01 -1.997108757495880127e-01 5.543347448110580444e-02 1.142017543315887451e-01 6.967164576053619385e-02 1.701590716838836670e-01 -3.096785545349121094e-01 -2.715002559125423431e-02 -1.853854581713676453e-02 -4.538816213607788086e-01 -1.463384777307510376e-01 1.250725537538528442e-01 -5.950815603137016296e-02 -4.303205013275146484e-02 -9.763247519731521606e-02 -2.833426594734191895e-01 1.112559735774993896e-01 -4.503623768687248230e-02
1.776529010385274887e-03 3.341724351048469543e-02 -4.341365694999694824e-01 6.230086460709571838e-02 -1.057454645633697510e-01 2.387633174657821655e-01 -1.630701422691345215e-01 2.398619614541530609e-02 1.011357754468917847e-01 1.875068098306655884e-01 -9.741420298814773560e-02 6.553185731172561646e-02 1.386242657899856567e-01 -2.739720046520233154e-01 -2.348159998655319214e-01 -1.535202562808990479e-01 7.566509395837783813e-02 -3.132778406143188477e-01 -2.227737605571746826e-01 1.980514228343963623e-01 -2.256122380495071411e-01 2.900775074958801270e-01 1.962431073188781738e-01 -9.713100641965866089e-02 -1.246111318469047546e-01 -3.046957775950431824e-02 1.040522530674934387e-01 -1.689512282609939575e-01 -8.659920096397399902e-02 1.622067689895629883e-01 -9.171002893708646297e-04 -1.168755814433097839e-01
-1.644931435585021973e-01 -2.591067552566528320e-01 -3.131996393203735352e-01 2.634452097117900848e-02 -1.943605542182922363e-01 -1.401632577180862427e-01 -7.250373717397451401e-03 6.137490645051002502e-02 1.891148686408996582e-01 -1.717303320765495300e-02 -1.552556753158569336e-01 2.209331654012203217e-02 2.851799130439758301e-01 -2.226716876029968262e-01 -2.801733091473579407e-02 -1.083339974284172058e-01 1.841335892677307129e-01 -8.955139666795730591e-02 7.063023746013641357e-02 1.858637332916259766e-01 -5.170759558677673340e-02 1.045035868883132935e-01 7.836141437292098999e-02 -1.699747741222381592e-01 -1.175659075379371643e-01 1.567091643810272217e-01 2.879228256642818451e-02 -1.992760747671127319e-01 -2.029584050178527832e-01 -4.102898016571998596e-02 4.628091752529144287e-01 2.749924957752227783e-01
3.861866891384124756e-01 -6.266522407531738281e-02 -2.080254256725311279e-01 1.485212743282318115e-01 -1.531098634004592896e-01 -4.001650959253311157e-02 -1.630622744560241699e-01 -3.086028993129730225e-01 3.062072098255157471e-01 -1.623970866203308105e-01 6.778504699468612671e-02 5.594283714890480042e-02 2.470919489860534668e-02 -1.645643860101699829e-01 -2.132012993097305298e-01 -5.922587588429450989e-02 -1.604719832539558411e-02 3.381096199154853821e-02 1.985876262187957764e-02 9.441979229450225830e-02 -2.613586485385894775e-01 -1.480351239442825317e-01 3.225595504045486450e-02 -3.737978637218475342e-01 -6.864803284406661987e-02 1.010899767279624939e-01 1.806562244892120361e-01 -9.620679914951324463e-02 -9.863846004009246826e-02 -3.373712599277496338e-01 8.380276709794998169e-02 3.349455818533897400e-02
-8.374089747667312622e-02 -5.709889531135559082e-02 -1.390848159790039062e-01 7.042292505502700806e-02 -1.287284195423126221e-01 -2.234616577625274658e-01 -2.696107327938079834e-01 8.494300395250320435e-02 -6.670530885457992554e-03 -1.071478724479675293e-01 -1.189249753952026367e-01 -3.789823055267333984e-01 1.626418083906173706e-01 -2.300310507416725159e-02 -1.904154568910598755e-01 -8.722189068794250488e-02 1.277934610843658447e-01 9.793504327535629272e-02 -1.572214812040328979e-01 3.419072628021240234e-01 -1.452174186706542969e-01 8.007912337779998779e-02 -3.142136335372924805e-02 -1.958134770393371582e-01 -3.104023635387420654e-01 1.698523908853530884e-01 1.629249602556228638e-01 -2.357697337865829468e-01 -1.438244134187698364e-01 -2.139551043510437012e-01 2.413767278194427490e-01 1.115336865186691284e-01
4.999928548932075500e-02 1.697946935892105103e-01 -1.618517190217971802e-01 2.633796334266662598e-01 -8.055229554884135723e-04 -6.375346332788467407e-02 -2.424143627285957336e-02 -9.559268504381179810e-02 3.119746744632720947e-01 -8.714263141155242920e-02 -9.323821216821670532e-02 -1.750505343079566956e-02 1.044654846191406250e-01 -1.137194484472274780e-01 -2.790183722972869873e-01 -7.326934486627578735e-02 5.680449679493904114e-02 6.133861839771270752e-02 1.868636012077331543e-01 5.331277251243591309e-01 7.949223369359970093e-02 1.583664715290069580e-01 -1.198176294565200806e-01 -2.860147356986999512e-01 -6.178376078605651855e-02 -8.718841522932052612e-02 1.993186473846435547e-01 -1.257286816835403442e-01 9.653779119253158569e-02 -2.027575671672821045e-01 6.647545844316482544e-02 2.506629526615142822e-01
2.318242788314819336e-01 -1.986912041902542114e-01 -3.261631429195404053e-01 2.223557233810424805e-02 -4.011605400592088699e-03 6.004665046930313110e-02 -8.645571023225784302e-02 -2.113167345523834229e-01 4.722791537642478943e-02 4.710042476654052734e-02 -5.358448252081871033e-03 4.080948606133460999e-02 3.543538749217987061e-01 -1.305435504764318466e-02 -2.986680567264556885e-01 -2.022523730993270874e-01 1.386661827564239502e-02 -1.970017999410629272e-01 3.873183205723762512e-02 2.905231118202209473e-01 3.008911199867725372e-02 1.011708602309226990e-01 -7.924004644155502319e-02 -3.244925439357757568e-01 2.884024940431118011e-02 -1.718287169933319092e-01 7.090386748313903809e-02 -2.463478595018386841e-01 -1.537104249000549316e-01 -2.979088127613067627e-01 -1.091995276510715485e-02 -1.611656099557876587e-01
3.411277383565902710e-02 7.808572053909301758e-02 -3.135910034179687500e-01 1.591978222131729126e-01 -5.446175485849380493e-02 2.530452981591224670e-02 -1.456089615821838379e-01 -2.299041002988815308e-01 3.033716976642608643e-01 3.623262047767639160e-02 -4.444625694304704666e-03 -1.672918200492858887e-01 2.891789078712463379e-01 8.142577856779098511e-02 -2.237001433968544006e-02 -4.157936573028564453e-01 -1.516285985708236694e-01 -3.618117421865463257e-02 1.691400706768035889e-01 3.124362826347351074e-01 2.359869889914989471e-02 1.489443480968475342e-01 -1.392997801303863525e-01 -1.926252692937850952e-01 1.068337121978402138e-03 -1.106590777635574341e-01 1.034490466117858887e-01 -2.215157151222229004e-01 -7.923378609120845795e-03 3.937504440546035767e-02 2.643211781978607178e-01 1.820081174373626709e-01
2.294158339500427246e-01 -1.658717989921569824e-01 -1.965336203575134277e-01 2.371833771467208862e-01 -1.514590531587600708e-01 1.307667791843414307e-01 -1.688691526651382446e-01 -2.503371238708496094e-01 1.788490563631057739e-01 -1.611320823431015015e-01 1.902312338352203369e-01 2.970188297331333160e-02 -7.230661809444427490e-02 -1.209630221128463745e-01 -3.646019399166107178e-01 1.430144440382719040e-02 5.912382900714874268e-02 1.223463490605354309e-01 3.299143631011247635e-03 2.248924821615219116e-01 -3.364541828632354736e-01 1.412794832140207291e-02 7.971073687076568604e-02 -3.111036121845245361e-01 -1.968724876642227173e-01 1.148960217833518982e-01 -1.325247734785079956e-01 -8.647838979959487915e-02 -7.202783972024917603e-02 -2.444890588521957397e-01 1.215812489390373230e-01 -5.822522938251495361e-02
3.548010289669036865e-01 -8.764188736677169800e-02 -3.242741227149963379e-01 9.355975687503814697e-02 -1.030905768275260925e-01 1.328533887863159180e-01 -6.939288973808288574e-02 4.180656746029853821e-02 2.362303584814071655e-01 -3.530353307723999023e-01 -6.380032002925872803e-02 1.742439270019531250e-01 -1.102220863103866577e-01 -1.952405460178852081e-02 -1.372539252042770386e-01 -5.333397164940834045e-02 -1.630615442991256714e-01 6.427347660064697266e-02 1.652130633592605591e-01 2.134252190589904785e-01 -2.282644361257553101e-01 1.009506359696388245e-01 -6.418826431035995483e-02 -1.899699419736862183e-01 -6.664007157087326050e-02 3.605611324310302734e-01 -3.274020180106163025e-02 -2.231474965810775757e-01 2.293229401111602783e-01 -1.043962240219116211e-01 9.202804416418075562e-02 -7.255847007036209106e-02
1.661158502101898193e-01 -1.069360077381134033e-01 -1.728390008211135864e-01 -6.386678665876388550e-02 1.399588538333773613e-03 6.130717694759368896e-02 -1.411090511828660965e-02 -2.500984370708465576e-01 3.779493868350982666e-01 2.193787693977355957e-01 2.388334274291992188e-01 -2.749484032392501831e-02 1.777582429349422455e-02 -1.583180739544332027e-03 3.913546726107597351e-02 -3.012833893299102783e-01 2.860639477148652077e-03 -1.132414862513542175e-01 1.259085834026336670e-01 2.819665372371673584e-01 -2.459312230348587036e-01 6.712952256202697754e-02 -1.748773828148841858e-02 -2.191312015056610107e-01 -3.202311694622039795e-01 -7.109482586383819580e-02 1.805015355348587036e-01 -3.088050186634063721e-01 -1.167725175619125366e-01 6.607457250356674194e-02 1.123886257410049438e-01 -1.773077994585037231e-01
-6.240037083625793457e-02 -1.536886543035507202e-01 -1.435627345927059650e-03 1.567550897598266602e-01 -2.087784409523010254e-01 6.454546749591827393e-02 -1.134308278560638428e-01 -1.903215348720550537e-01 9.345629811286926270e-02 9.087494015693664551e-02 2.343668192625045776e-01 9.841483086347579956e-02 1.940948963165283203e-01 5.564682651311159134e-03 2.908427082002162933e-02 -3.308019340038299561e-01 9.222794324159622192e-02 -1.224079653620719910e-01 8.933297544717788696e-02 3.943793773651123047e-01 -3.428473174571990967e-01 2.868033945560455322e-01 -3.815175592899322510e-02 -2.931137979030609131e-01 -1.164696440100669861e-01 -5.992902442812919617e-03 3.065599799156188965e-01 -8.192314207553863525e-02 3.568527055904269218e-03 9.230668097734451294e-02 -3.847388550639152527e-02 -1.516612768173217773e-01
-3.684500232338905334e-02 -6.169148534536361694e-02 -2.650272548198699951e-01 -1.709376573562622070e-01 -2.284771203994750977e-01 -7.024523615837097168e-02 4.671721905469894409e-02 -1.669622659683227539e-01 1.821737289428710938e-01 1.407529711723327637e-01 -4.702047258615493774e-02 -1.015895530581474304e-01 2.389492392539978027e-01 -7.286484539508819580e-02 -1.460466831922531128e-01 -3.507138788700103760e-01 -2.330363243818283081e-01 -8.184482902288436890e-02 -1.351421177387237549e-01 1.916934102773666382e-01 -4.108119904994964600e-01 4.993735253810882568e-02 7.961178570985794067e-02 -2.118719220161437988e-01 -2.616441845893859863e-01 -2.930353581905364990e-02 4.706987366080284119e-02 -1.922296583652496338e-01 1.557077020406723022e-01 1.759781837463378906e-01 1.559291332960128784e-01 -9.696798026561737061e-02
-4.529368504881858826e-02 1.430159620940685272e-02 -9.943690150976181030e-02 -1.321974247694015503e-01 1.984686963260173798e-02 6.659749895334243774e-02 -3.193608671426773071e-02 -2.319311648607254028e-01 3.764604926109313965e-01 2.116722315549850464e-01 6.521090865135192871e-02 -5.109801888465881348e-02 4.471281543374061584e-02 -2.306525260210037231e-01 -2.012817710638046265e-01 -2.562764286994934082e-01 -7.894366234540939331e-02 1.266949460841715336e-03 2.186105400323867798e-01 3.161376416683197021e-01 -2.052558213472366333e-02 3.741233795881271362e-02 -1.078160777688026428e-01 -4.141934216022491455e-01 7.096389308571815491e-03 -5.587289854884147644e-02 -2.953376993536949158e-02 -3.684469163417816162e-01 -5.634729750454425812e-03 -5.664451047778129578e-02 2.715670764446258545e-01 1.416631601750850677e-02
1.645665317773818970e-01 -1.162207648158073425e-01 -1.431231647729873657e-01 2.018863558769226074e-01 -1.472602635622024536e-01 1.637021154165267944e-01 -2.548306584358215332e-01 -2.029432207345962524e-01 1.979522258043289185e-01 -1.123297140002250671e-01 1.390690803527832031e-01 2.441472262144088745e-01 3.722163289785385132e-02 7.461366057395935059e-02 -3.460477292537689209e-01 -6.279265135526657104e-02 5.011701583862304688e-02 1.391447186470031738e-01 6.135812774300575256e-02 1.547866463661193848e-01 -2.975013852119445801e-01 -1.670548692345619202e-02 8.563655614852905273e-02 -4.146515130996704102e-01 -2.200935930013656616e-01 1.928473263978958130e-01 -5.792789161205291748e-02 -9.705036878585815430e-03 -9.997993707656860352e-02 -1.671759486198425293e-01 1.917394846677780151e-01 -2.688326872885227203e-02
1.336911171674728394e-01 -9.682015329599380493e-02 -2.413381487131118774e-01 -1.846484653651714325e-02 4.469703137874603271e-02 -1.203538570553064346e-02 -1.460308488458395004e-02 -3.074622452259063721e-01 1.717414557933807373e-01 3.408487439155578613e-01 9.978081285953521729e-02 2.215440198779106140e-02 2.284805476665496826e-01 -2.022988349199295044e-01 1.356193982064723969e-02 -8.802931755781173706e-03 -2.320763021707534790e-01 -2.041216492652893066e-01 1.631204187870025635e-01 3.426862955093383789e-01 -3.274952471256256104e-01 7.668521255254745483e-02 -1.115874797105789185e-01 -1.234822273254394531e-01 -2.913812696933746338e-01 1.341637969017028809e-01 2.337429225444793701e-01 -7.696793973445892334e-02 -3.604228422045707703e-02 8.512727916240692139e-02 1.238388121128082275e-01 -4.867008421570062637e-03
-2.106445133686065674e-01 -3.793240711092948914e-02 -1.928505748510360718e-01 -9.706441313028335571e-02 2.013357356190681458e-03 -7.205746602267026901e-03 -3.039669692516326904e-01 -3.004767596721649170e-01 1.949062757194042206e-02 -1.700662523508071899e-01 1.257711797952651978e-01 -2.066318541765213013e-01 2.751533091068267822e-01 -7.083956897258758545e-02 -5.228456854820251465e-02 -3.283998370170593262e-01 3.699292615056037903e-02 -1.122516347095370293e-03 -1.379868984222412109e-01 2.349238395690917969e-01 -7.684066146612167358e-02 3.552417084574699402e-02 3.763942718505859375e-01 6.458420772105455399e-03 1.129160150885581970e-01 1.007893458008766174e-01 -1.101414635777473450e-01 -3.933913707733154297e-01 2.838518656790256500e-02 9.337364137172698975e-02 -2.289134776219725609e-03 1.480116397142410278e-01
1.674131141044199467e-03 -1.011603847146034241e-01 -2.515613138675689697e-01 -8.959855139255523682e-02 -2.094915211200714111e-01 1.190725155174732208e-02 -1.726606190204620361e-01 -1.967237591743469238e-01 1.519447267055511475e-01 8.371664583683013916e-02 2.489272356033325195e-01 -1.273280847817659378e-02 4.986328259110450745e-02 -4.403100162744522095e-02 -1.097834110260009766e-01 -3.627244532108306885e-01 -1.947743892669677734e-01 -1.499809622764587402e-01 -3.776784797082655132e-05 4.800271689891815186e-01 -1.993340402841567993e-01 2.473048865795135498e-02 -2.560695409774780273e-01 -7.789574563503265381e-02 -1.089234054088592529e-01 1.373193711042404175e-01 7.446970045566558838e-02 -2.426220774650573730e-01 1.848556995391845703e-01 9.759360551834106445e-02 9.869018197059631348e-02 -1.193023175001144409e-01
2.845106422901153564e-01 6.622136384248733521e-02 -1.389013826847076416e-01 2.411981076002120972e-01 3.218653053045272827e-02 1.168407872319221497e-01 -3.695090413093566895e-01 -9.024685621261596680e-02 2.018997222185134888e-01 -1.567367166280746460e-01 3.449681028723716736e-02 1.500482708215713501e-01 -1.414608396589756012e-02 -9.348277747631072998e-02 -2.991902232170104980e-01 -1.757130622863769531e-01 5.034118518233299255e-02 1.305816601961851120e-02 5.405700206756591797e-02 1.158799827098846436e-01 -4.276159703731536865e-01 2.959757857024669647e-02 1.101680845022201538e-01 -3.141324222087860107e-01 -1.383995413780212402e-01 1.012290045619010925e-01 -1.210133284330368042e-01 -5.359591171145439148e-02 -1.375770568847656250e-01 -2.332479506731033325e-01 1.416932046413421631e-01 -7.440108805894851685e-02
2.783781290054321289e-01 -6.971311569213867188e-02 -1.369049102067947388e-01 1.837391853332519531e-01 -1.073213294148445129e-01 8.045171201229095459e-02 -2.975510060787200928e-01 -2.748519182205200195e-01 2.518761456012725830e-01 -3.097817599773406982e-01 2.741322815418243408e-01 1.573310792446136475e-01 1.530496925115585327e-01 2.514340355992317200e-02 -3.069456219673156738e-01 -1.102603450417518616e-01 9.991092979907989502e-02 5.623324587941169739e-02 3.162539005279541016e-02 1.896695941686630249e-01 -2.473901808261871338e-01 -6.834364682435989380e-02 1.080467924475669861e-01 -3.207776546478271484e-01 -1.329880058765411377e-01 1.180183142423629761e-01 -2.465272881090641022e-02 -3.626133315265178680e-03 -5.117931589484214783e-02 -4.833342507481575012e-02 1.558290570974349976e-01 3.601900860667228699e-02
-6.436372548341751099e-02 -2.424826622009277344e-01 -4.663532972335815430e-01 1.777335703372955322e-01 -6.965795904397964478e-02 1.503491997718811035e-01 5.620737746357917786e-02 -2.257184684276580811e-02 3.425117209553718567e-02 -1.015029251575469971e-01 -3.437265157699584961e-01 -3.703444451093673706e-02 6.425032019615173340e-02 -1.929217390716075897e-02 -8.816425502300262451e-02 -1.178423315286636353e-01 6.903830170631408691e-02 -7.830633968114852905e-02 -2.772490121424198151e-02 3.894246220588684082e-01 -1.303516030311584473e-01 7.950629107654094696e-03 6.860328465700149536e-02 -1.144682466983795166e-01 -2.951227128505706787e-01 8.118738420307636261e-03 -4.007773846387863159e-02 -3.983467817306518555e-02 -2.798290848731994629e-01 -3.334930241107940674e-01 -5.693414062261581421e-02 1.356503665447235107e-01
-3.611256182193756104e-02 -3.980872780084609985e-02 -3.125088810920715332e-01 -1.494889110326766968e-01 -1.003295555710792542e-01 -1.756591722369194031e-02 -5.507227778434753418e-02 -2.207038700580596924e-01 2.646572291851043701e-01 -3.149503096938133240e-02 3.683656454086303711e-02 -8.928046375513076782e-02 1.941886693239212036e-01 -1.868554055690765381e-01 1.189528312534093857e-02 -3.917080163955688477e-01 -1.567362248897552490e-01 -2.544941008090972900e-01 1.751574277877807617e-01 2.374029457569122314e-01 -3.546587824821472168e-01 5.763544514775276184e-02 -1.647437065839767456e-01 -1.743651628494262695e-01 -6.623787805438041687e-03 -1.015965342521667480e-01 1.166495159268379211e-01 -2.331164628267288208e-01 1.757303439080715179e-02 1.965162903070449829e-01 1.630818396806716919e-01 -3.948440030217170715e-02
-2.321001142263412476e-01 -5.584022030234336853e-02 -2.044563889503479004e-01 2.198011241853237152e-02 -1.378920972347259521e-01 -6.583495438098907471e-02 -7.304423302412033081e-02 -9.484032541513442993e-02 3.119321465492248535e-01 7.358087599277496338e-02 -1.522321105003356934e-01 1.844512224197387695e-01 3.699249401688575745e-02 -1.113335639238357544e-01 -3.925622403621673584e-01 -2.792523205280303955e-01 2.810481786727905273e-01 -2.802097499370574951e-01 -3.257225081324577332e-02 1.890155076980590820e-01 -1.344094872474670410e-01 3.172236084938049316e-01 -7.325684279203414917e-02 -1.046749278903007507e-01 -4.127692431211471558e-02 -1.704051792621612549e-01 -3.168118372559547424e-02 -4.337060824036598206e-02 1.179374232888221741e-01 -1.728316396474838257e-01 2.212508618831634521e-01 4.015139862895011902e-02
-2.617984078824520111e-02 -2.416430860757827759e-01 3.519784286618232727e-02 -1.318969428539276123e-01 1.728149801492691040e-01 3.709965944290161133e-02 -2.055723220109939575e-01 -1.734763085842132568e-01 1.468137651681900024e-01 -1.901283711194992065e-01 -1.581282168626785278e-01 -1.282168179750442505e-01 -4.763107746839523315e-02 -2.407217174768447876e-01 -2.165372669696807861e-01 -1.826191842555999756e-01 3.956234455108642578e-02 1.428155452013015747e-01 1.316515803337097168e-01 3.235290646553039551e-01 -1.349061429500579834e-01 1.587263643741607666e-01 2.920839488506317139e-01 -1.058448776602745056e-01 -1.719092875719070435e-01 1.536592394113540649e-01 2.180675268173217773e-01 1.083892807364463806e-01 2.242850214242935181e-01 -1.141422428190708160e-02 3.014131486415863037e-01 -2.036349624395370483e-01
-7.022023946046829224e-02 5.342615023255348206e-02 -5.369651317596435547e-02 -4.896713420748710632e-02 -8.899021893739700317e-03 -8.687467128038406372e-02 1.111178919672966003e-01 -1.835013031959533691e-01 9.429030120372772217e-02 -2.750351838767528534e-02 1.499728411436080933e-01 -6.127352267503738403e-02 2.169252187013626099e-01 -6.430187076330184937e-02 -1.511743217706680298e-01 -1.078349575400352478e-01 3.414751961827278137e-02 1.461804192513227463e-02 -4.313454627990722656e-01 5.362172722816467285e-01 -3.658533096313476562e-01 8.560256659984588623e-02 -2.090626955032348633e-02 -8.935096859931945801e-02 -1.983613241463899612e-03 1.069754660129547119e-01 -9.796513244509696960e-03 -1.152169182896614075e-01 -5.537492781877517700e-02 -1.325429975986480713e-02 6.923957914113998413e-02 3.928117752075195312e-01
1.472413241863250732e-01 -2.606396973133087158e-01 -2.659257054328918457e-01 -8.693189360201358795e-03 -5.861752107739448547e-02 -2.798292040824890137e-01 -2.502388358116149902e-01 -2.779518663883209229e-01 -8.670989423990249634e-03 -5.464057251811027527e-02 -2.095017433166503906e-01 -2.340140342712402344e-01 1.019790694117546082e-01 -1.400080919265747070e-01 -2.185204774141311646e-01 -1.413756012916564941e-01 -2.598268687725067139e-01 -4.809606447815895081e-02 -5.130705982446670532e-02 1.620054692029953003e-01 -3.095373213291168213e-01 5.886146053671836853e-02 -1.113042011857032776e-01 6.161044817417860031e-03 -2.992367371916770935e-02 1.853244900703430176e-01 3.822810575366020203e-02 -3.465795889496803284e-02 -1.418114602565765381e-01 -1.430595815181732178e-01 -1.142695844173431396e-01 3.414378464221954346e-01
-1.055467277765274048e-01 -1.863504499197006226e-01 -4.731164276599884033e-01 -1.318078190088272095e-01 -1.883672028779983521e-01 1.061783432960510254e-01 -2.899462580680847168e-01 6.202050670981407166e-02 3.272393345832824707e-01 2.028558850288391113e-01 -3.019298315048217773e-01 -1.313143074512481689e-01 -4.809783771634101868e-02 -2.829043865203857422e-01 -9.905950725078582764e-02 -8.381237089633941650e-02 8.347651362419128418e-02 -2.718871533870697021e-01 1.299090087413787842e-01 9.274224936962127686e-02 -1.365563422441482544e-01 2.122005075216293335e-01 2.746640238910913467e-04 6.227966398000717163e-02 -9.120081365108489990e-02 2.633091993629932404e-02 7.493194937705993652e-02 -5.561501532793045044e-02 -1.521237641572952271e-01 5.410331860184669495e-02 -6.103165820240974426e-02 3.140792250633239746e-02
3.789509832859039307e-01 -1.611690670251846313e-01 -1.536636054515838623e-01 1.527210772037506104e-01 -1.268798261880874634e-01 -1.510061770677566528e-01 -2.584259510040283203e-01 -1.113423705101013184e-01 1.015294417738914490e-01 -3.428167104721069336e-01 1.099749431014060974e-01 1.537202745676040649e-01 -4.388048127293586731e-02 -8.791060000658035278e-02 -3.346595764160156250e-01 -6.554321199655532837e-02 -1.822026073932647705e-01 -1.204439476132392883e-01 8.002151548862457275e-02 2.329664528369903564e-01 -3.313116431236267090e-01 9.161730110645294189e-02 5.854147300124168396e-02 -2.961416840553283691e-01 3.839007019996643066e-02 1.018886547535657883e-02 5.552933737635612488e-02 -9.995379298925399780e-02 -1.332594901323318481e-01 -1.257653683423995972e-01 9.585402160882949829e-02 -2.855144813656806946e-02
-1.592102944850921631e-01 -1.267298310995101929e-01 -5.058187842369079590e-01 1.493468582630157471e-01 -9.872946143150329590e-02 1.854193210601806641e-02 -8.667459338903427124e-02 -4.445833712816238403e-02 1.789668202400207520e-01 2.456460744142532349e-01 -5.693730711936950684e-02 -1.759205013513565063e-01 4.171037971973419189e-01 -1.426058635115623474e-02 -1.416575312614440918e-01 -1.491163522005081177e-01 -2.075146511197090149e-02 -5.899814888834953308e-02 -6.799302995204925537e-03 3.106715679168701172e-01 -1.408689469099044800e-01 1.104875430464744568e-01 -5.275698751211166382e-02 -2.019238620996475220e-01 -4.288930073380470276e-02 1.781762391328811646e-01 -9.386269748210906982e-02 -1.237538680434226990e-01 -3.305834159255027771e-02 -1.101809814572334290e-01 2.503159344196319580e-01 9.014841169118881226e-02
2.352039813995361328e-01 -5.288848653435707092e-02 -2.639615833759307861e-01 1.401253044605255127e-01 -1.422548294067382812e-01 9.190038591623306274e-02 -1.581401824951171875e-01 -2.043486982583999634e-01 1.716358363628387451e-01 -2.674420773983001709e-01 2.371662855148315430e-01 1.331173032522201538e-01 2.246844768524169922e-02 1.096837073564529419e-01 -3.662691712379455566e-01 -1.827771663665771484e-01 -4.297098517417907715e-02 3.959291800856590271e-02 2.568949013948440552e-02 1.383611261844635010e-01 -2.601420283317565918e-01 2.285667322576045990e-02 1.336018294095993042e-01 -4.053957164287567139e-01 -1.442178040742874146e-01 1.767486929893493652e-01 -1.360792666673660278e-01 1.084674969315528870e-01 -1.224903687834739685e-01 -1.642230600118637085e-01 2.643914893269538879e-02 -5.891703441739082336e-02
-2.249072939157485962e-01 1.356101632118225098e-01 -4.340931028127670288e-02 -1.322228908538818359e-01 -2.505577206611633301e-01 -9.947619587182998657e-02 7.104655355215072632e-02 -2.136832028627395630e-01 3.364196717739105225e-01 1.633860021829605103e-01 7.974193990230560303e-02 6.690637022256851196e-02 2.302347123622894287e-01 -3.944559022784233093e-02 -1.663512885570526123e-01 -3.477649390697479248e-01 -1.612698137760162354e-01 1.575599424540996552e-02 2.059885859489440918e-02 4.112183749675750732e-01 -2.197671681642532349e-01 1.426804512739181519e-01 -1.380692142993211746e-02 -2.588235735893249512e-01 -1.051907166838645935e-01 6.789965182542800903e-02 -4.842932336032390594e-03 -2.180116772651672363e-01 -1.362645775079727173e-01 1.047652885317802429e-01 5.131774023175239563e-02 -8.584319055080413818e-02
2.977261543273925781e-01 -4.695824161171913147e-02 -1.178263202309608459e-01 7.674063742160797119e-02 -1.126669198274612427e-01 2.806014120578765869e-01 -2.786781787872314453e-01 -2.218525111675262451e-01 1.123007014393806458e-01 -1.110796183347702026e-01 2.293840795755386353e-01 1.445958167314529419e-01 -2.722309436649084091e-03 -1.721589267253875732e-02 -3.660715818405151367e-01 -5.760886520147323608e-02 3.300490602850914001e-02 1.204957067966461182e-01 1.409752368927001953e-01 7.998485118150711060e-02 -3.571076989173889160e-01 7.279718667268753052e-02 2.402911428362131119e-03 -3.421544134616851807e-01 -1.130872592329978943e-01 2.426378279924392700e-01 -7.843691110610961914e-02 -3.536314889788627625e-02 -1.324541568756103516e-01 -1.593899875879287720e-01 9.562753885984420776e-02 1.096603795886039734e-01
1.212698146700859070e-01 -2.401350438594818115e-02 -1.945748776197433472e-01 8.455029129981994629e-02 -9.099515527486801147e-02 -2.372241765260696411e-01 -2.626153230667114258e-01 9.087945520877838135e-02 1.483350694179534912e-01 -2.388181239366531372e-01 -1.818936169147491455e-01 7.366456091403961182e-02 1.050028949975967407e-01 -2.879645824432373047e-01 -1.397373974323272705e-01 -3.209857642650604248e-01 2.578703165054321289e-01 1.527683734893798828e-01 -1.643764041364192963e-02 2.800066173076629639e-01 -1.603241711854934692e-01 -1.161289215087890625e-02 8.898092806339263916e-02 -7.669176161289215088e-02 -6.662212312221527100e-02 -1.036310568451881409e-01 1.811762601137161255e-01 -3.452540934085845947e-01 8.469649404287338257e-02 -7.270210981369018555e-02 5.455495789647102356e-02 2.703425884246826172e-01
-1.334896534681320190e-01 6.597132235765457153e-02 -1.452206969261169434e-01 -9.195040911436080933e-02 -1.980391889810562134e-01 1.403113007545471191e-01 -1.128863245248794556e-01 -3.854868412017822266e-01 2.936928570270538330e-01 2.415837794542312622e-01 6.137726455926895142e-02 -7.549317181110382080e-02 1.454040855169296265e-01 -2.158703655004501343e-01 -1.021365746855735779e-01 -3.902346789836883545e-01 -3.707246109843254089e-02 -2.102375477552413940e-01 -9.486631490290164948e-03 2.484241127967834473e-01 -1.561079174280166626e-01 -9.408804029226303101e-02 -1.412722021341323853e-01 -3.042762279510498047e-01 -1.328087747097015381e-01 4.355398938059806824e-02 -6.607882678508758545e-02 -1.588022708892822266e-01 -7.823149859905242920e-02 5.214283987879753113e-02 1.787768155336380005e-01 2.072406932711601257e-02
2.450931631028652191e-02 -2.228087186813354492e-01 -1.079544574022293091e-01 -9.038206934928894043e-02 -1.870567798614501953e-01 -1.179964989423751831e-01 -2.049062252044677734e-01 2.566083073616027832e-01 2.027074098587036133e-01 4.922959581017494202e-02 -7.672659307718276978e-02 -6.435316056013107300e-02 1.314015984535217285e-01 1.420621722936630249e-01 -3.256752789020538330e-01 -2.594631612300872803e-01 5.632008239626884460e-02 6.406407058238983154e-02 -7.632090151309967041e-02 2.871956527233123779e-01 8.381790667772293091e-02 3.214357793331146240e-01 -4.587167128920555115e-02 -1.273185312747955322e-01 -4.526952803134918213e-01 1.163691356778144836e-01 -2.830628119409084320e-02 -1.847564429044723511e-01 -1.112946420907974243e-01 -4.316632077097892761e-02 4.437917098402976990e-02 1.222113817930221558e-01
4.393320083618164062e-01 5.333134904503822327e-02 -1.910241395235061646e-01 2.915638983249664307e-01 -1.234055310487747192e-01 3.473326563835144043e-02 -8.235206454992294312e-02 -3.465364575386047363e-01 2.878154218196868896e-01 -6.822892278432846069e-02 -1.101213097572326660e-01 -1.271081417798995972e-01 3.236720338463783264e-02 -1.173205748200416565e-01 -2.422910332679748535e-01 -7.029922306537628174e-02 -9.503126889467239380e-02 8.000764064490795135e-03 -4.607560858130455017e-02 1.745603680610656738e-01 -1.759596914052963257e-01 1.037401556968688965e-01 1.538568884134292603e-01 -3.594163060188293457e-01 -1.105182766914367676e-01 -2.191846072673797607e-02 3.814299032092094421e-02 2.050271034240722656e-01 -8.998433127999305725e-03 -2.024365812540054321e-01 7.314850389957427979e-02 7.900132983922958374e-02
9.425411373376846313e-02 -1.464000046253204346e-01 -2.706598937511444092e-01 1.104500219225883484e-01 8.197880536317825317e-02 -1.977216154336929321e-01 -1.175706461071968079e-01 -1.398809552192687988e-01 -1.159166451543569565e-02 4.061086475849151611e-02 -1.772461682558059692e-01 1.516456902027130127e-01 3.574509024620056152e-01 -1.666507869958877563e-01 -2.030506581068038940e-01 -1.563577950000762939e-01 1.831492483615875244e-01 2.257247716188430786e-01 -7.598216831684112549e-02 1.839970052242279053e-01 -1.173166483640670776e-01 1.593163311481475830e-01 5.718952789902687073e-02 -2.363895177841186523e-01 -4.528435468673706055e-01 1.042416691780090332e-01 -3.068031184375286102e-02 -6.940659880638122559e-02 -1.081851273775100708e-01 2.481817156076431274e-01 -5.083558708429336548e-02 8.725031465291976929e-02
2.595495581626892090e-01 -9.435165673494338989e-02 -2.213482111692428589e-01 3.266397416591644287e-01 -2.081351168453693390e-02 1.298812925815582275e-01 -7.389460504055023193e-02 -2.617540657520294189e-01 1.039597690105438232e-01 -1.300159096717834473e-01 -5.296768248081207275e-02 -1.003321260213851929e-01 7.042397558689117432e-02 -2.080906182527542114e-01 -1.828011125326156616e-01 -2.214739620685577393e-01 -7.220733910799026489e-02 6.710139662027359009e-02 -3.494785353541374207e-02 7.564760744571685791e-02 -3.147220313549041748e-01 6.961410492658615112e-02 -7.841392420232295990e-03 -5.636724233627319336e-01 -1.979633420705795288e-02 -5.293419584631919861e-02 -1.254955586045980453e-02 -9.245453029870986938e-02 2.093820646405220032e-02 -2.327408045530319214e-01 2.223268337547779083e-02 1.041558291763067245e-02
2.717916369438171387e-01 -1.202251613140106201e-01 -1.203565672039985657e-01 1.959576755762100220e-01 2.321106567978858948e-02 8.258865028619766235e-02 -1.000968292355537415e-01 -2.577957510948181152e-01 3.618193864822387695e-01 -3.222982883453369141e-01 9.209527075290679932e-02 -5.266783758997917175e-02 2.141938544809818268e-02 -6.011513620615005493e-02 -2.344082146883010864e-01 -9.700954705476760864e-02 1.814778149127960205e-02 1.006238628178834915e-02 5.224880948662757874e-02 1.017058864235877991e-01 -3.384815156459808350e-01 7.707986235618591309e-02 1.408156156539916992e-01 -3.543819487094879150e-01 1.646592319011688232e-01 1.128408908843994141e-01 4.372694715857505798e-02 -6.113416329026222229e-02 -2.342832833528518677e-01 -1.261639147996902466e-01 2.887754701077938080e-02 -2.528053224086761475e-01
-9.148083627223968506e-03 -3.490549027919769287e-01 6.297579407691955566e-02 6.490098894573748112e-04 -2.083421200513839722e-01 -3.084713593125343323e-02 -1.240527257323265076e-01 -2.542039193212985992e-02 -8.575804531574249268e-02 1.817797422409057617e-01 -8.965229243040084839e-02 -4.301660694181919098e-03 2.284518070518970490e-02 -2.388172298669815063e-01 -4.497498571872711182e-01 -4.253912717103958130e-02 3.075628355145454407e-02 -1.503807306289672852e-01 1.322461962699890137e-01 2.649900615215301514e-01 -2.083838433027267456e-01 1.744681447744369507e-01 2.222003340721130371e-01 -1.618966311216354370e-01 -3.395223021507263184e-01 -8.766049146652221680e-02 1.656262129545211792e-01 -5.410652235150337219e-02 -6.117482110857963562e-02 2.651156187057495117e-01 6.033237650990486145e-02 1.091755852103233337e-01
1.566362231969833374e-01 -2.749910652637481689e-01 -2.985044419765472412e-01 1.086266413331031799e-01 -1.765247285366058350e-01 -2.868296205997467041e-01 -2.915991842746734619e-01 -6.326324492692947388e-02 1.923723220825195312e-01 -2.196651995182037354e-01 -1.271756738424301147e-01 -1.640872098505496979e-02 -1.863976418972015381e-01 -8.861360698938369751e-02 -4.566853120923042297e-02 -2.133460491895675659e-01 -4.704649001359939575e-02 -2.650620788335800171e-02 1.709931716322898865e-02 3.957076668739318848e-01 -1.715514063835144043e-01 1.431362181901931763e-01 -3.879402205348014832e-02 -1.017181500792503357e-01 4.445806518197059631e-02 2.145958691835403442e-01 -3.319703042507171631e-02 1.291631907224655151e-02 7.000460475683212280e-02 -1.006047427654266357e-01 -2.974959611892700195e-01 1.737506687641143799e-01
-3.548244014382362366e-02 -4.069951176643371582e-02 -2.444003820419311523e-01 1.256228983402252197e-01 -1.076999977231025696e-01 6.200179457664489746e-03 -3.060767054557800293e-01 -1.724316179752349854e-01 4.349336624145507812e-01 9.909395873546600342e-02 4.124624282121658325e-02 -2.697552144527435303e-01 2.260228842496871948e-01 -5.952359363436698914e-02 1.126330867409706116e-01 -3.348190486431121826e-01 -1.411643922328948975e-01 4.986821115016937256e-02 6.638085097074508667e-02 3.322467803955078125e-01 -2.591837756335735321e-02 1.129612512886524200e-02 -1.554948687553405762e-01 -1.249851733446121216e-01 4.151523113250732422e-02 -1.464549452066421509e-01 -5.466659367084503174e-02 -1.885124593973159790e-01 -9.475736320018768311e-02 -5.014445260167121887e-02 2.178544402122497559e-01 1.875720769166946411e-01
-5.321783572435379028e-02 -1.957105249166488647e-01 -3.882056772708892822e-01 9.956251829862594604e-02 1.159812440164387226e-03 3.065215889364480972e-03 -2.561338245868682861e-01 1.231570020318031311e-01 -1.610386557877063751e-02 2.014927268028259277e-01 -1.504341810941696167e-01 4.432734102010726929e-02 2.419363707304000854e-01 -1.566547006368637085e-01 -1.801406890153884888e-01 -2.985871396958827972e-02 -6.697048246860504150e-02 1.337344013154506683e-02 1.958190947771072388e-01 2.888811826705932617e-01 -1.623577326536178589e-01 3.365685045719146729e-01 -1.998755633831024170e-01 -5.618511512875556946e-02 -1.769296675920486450e-01 1.369481682777404785e-01 -1.055977568030357361e-01 -2.022430151700973511e-01 -2.209302335977554321e-01 -7.939808815717697144e-02 1.474509984254837036e-01 2.177641987800598145e-01
1.709226667881011963e-01 -1.417855620384216309e-01 -3.001689016819000244e-01 9.902042150497436523e-02 -1.254724860191345215e-01 -3.794517517089843750e-01 -8.072640746831893921e-02 -6.898511201143264771e-02 1.096361950039863586e-01 -1.394407153129577637e-01 -2.951530180871486664e-02 -1.248882189393043518e-01 2.748579531908035278e-02 -5.860104039311408997e-02 -1.834382563829421997e-01 -1.458984911441802979e-01 -9.297752752900123596e-03 -1.009443029761314392e-01 -3.461409360170364380e-02 3.339993357658386230e-01 -3.261096179485321045e-01 4.761912301182746887e-02 -4.637477919459342957e-02 -2.495568990707397461e-01 -8.866980671882629395e-02 2.960487306118011475e-01 -2.057989686727523804e-02 -9.131097793579101562e-02 1.354475170373916626e-01 -1.671431064605712891e-01 -2.727889120578765869e-01 2.273242622613906860e-01
4.322738945484161377e-02 -6.255279481410980225e-02 -2.469866722822189331e-01 -3.970328345894813538e-02 -4.981558024883270264e-02 7.615320384502410889e-02 -1.786342859268188477e-01 -2.785747945308685303e-01 1.286076456308364868e-01 6.443841755390167236e-02 -2.682762145996093750e-01 -1.546553224325180054e-01 -6.234592571854591370e-02 1.890181377530097961e-02 -2.868679761886596680e-01 -1.203978136181831360e-01 4.013968408107757568e-01 3.382577374577522278e-02 -1.790264397859573364e-01 1.751551926136016846e-01 -2.236641943454742432e-01 1.508050560951232910e-01 -6.359335035085678101e-02 -5.394376069307327271e-02 -3.064776659011840820e-01 1.007408946752548218e-01 7.401455938816070557e-02 -3.707735538482666016e-01 9.944825619459152222e-02 1.283060461282730103e-01 -9.516951441764831543e-02 9.526648372411727905e-02
-1.662277877330780029e-01 -2.355680167675018311e-01 -2.963148653507232666e-01 3.170427307486534119e-02 -1.921244859695434570e-01 1.365423500537872314e-01 1.170599311590194702e-01 -9.059021621942520142e-02 1.988620162010192871e-01 1.547065973281860352e-01 -4.494721442461013794e-02 -1.462210118770599365e-01 -2.637712359428405762e-01 5.712084099650382996e-02 -4.505574107170104980e-01 -4.975834861397743225e-02 1.397350430488586426e-01 -1.613512448966503143e-02 9.733825922012329102e-03 3.152337670326232910e-01 -2.941351234912872314e-01 1.759389787912368774e-01 -5.305780097842216492e-02 -1.282695978879928589e-01 -1.104457527399063110e-01 3.165520727634429932e-02 -6.194461137056350708e-02 -2.199254482984542847e-01 -1.575427800416946411e-01 -1.141292750835418701e-01 -4.974760487675666809e-02 -1.539153605699539185e-01
-9.485754370689392090e-02 -4.513213634490966797e-01 -6.839804351329803467e-02 1.019637659192085266e-01 -2.037848085165023804e-01 1.026757061481475830e-02 5.828323587775230408e-02 -7.243258506059646606e-02 6.538771092891693115e-02 2.077697068452835083e-01 2.273024022579193115e-01 -1.081300228834152222e-01 1.977351009845733643e-01 -4.431981220841407776e-02 -3.550035879015922546e-02 -2.161521315574645996e-01 -2.692907117307186127e-02 -4.217073693871498108e-02 1.577469408512115479e-01 3.164511620998382568e-01 -1.770704984664916992e-01 -1.528662294149398804e-01 -1.687988638877868652e-01 -2.490126639604568481e-01 -2.616942822933197021e-01 -7.896326482295989990e-02 1.199076548218727112e-01 -4.916172474622726440e-02 5.641020834445953369e-02 -1.468954980373382568e-01 2.184434086084365845e-01 2.921782433986663818e-01
4.080600738525390625e-01 -7.530832290649414062e-02 -3.220281898975372314e-01 2.393910884857177734e-01 -1.918799728155136108e-01 1.597170382738113403e-01 -1.879009604454040527e-01 -2.138573676347732544e-01 1.036251634359359741e-01 -2.629867196083068848e-01 4.420476779341697693e-02 1.221267879009246826e-01 1.418773643672466278e-02 -8.029002696275711060e-02 -3.080682158470153809e-01 -1.532915085554122925e-01 2.057418972253799438e-02 7.960798591375350952e-02 4.738132655620574951e-02 1.123859062790870667e-01 -3.177562057971954346e-01 -2.021499723196029663e-02 9.038467705249786377e-02 -1.711926311254501343e-01 -9.072191081941127777e-03 2.943952679634094238e-01 -6.528633087873458862e-02 4.548877105116844177e-02 -9.205593168735504150e-02 -1.665170490741729736e-01 1.071006804704666138e-01 -1.922088302671909332e-02
-1.135157868266105652e-01 -2.397734224796295166e-01 -1.732673794031143188e-01 1.021008118987083435e-01 -3.489238321781158447e-01 3.269868716597557068e-02 -1.541614681482315063e-01 -2.916985452175140381e-01 3.373835980892181396e-01 -1.527405716478824615e-02 2.432246059179306030e-01 5.771876499056816101e-02 1.876891553401947021e-01 -8.029618859291076660e-02 -7.244965992867946625e-03 -2.163380086421966553e-01 1.807921379804611206e-01 -6.139409914612770081e-02 6.983130425214767456e-02 2.398005276918411255e-01 -1.580172777175903320e-01 2.540885210037231445e-01 -2.853655256330966949e-02 -1.428956389427185059e-01 -1.594055742025375366e-01 9.939147531986236572e-02 2.778503000736236572e-01 -1.365070696920156479e-02 -5.855603143572807312e-02 2.322350740432739258e-01 9.422359615564346313e-02 -6.253264844417572021e-02
8.366084843873977661e-02 -4.383860528469085693e-02 6.024500355124473572e-02 -1.741971671581268311e-01 7.905171811580657959e-02 2.617348432540893555e-01 -1.407524347305297852e-01 -1.247377768158912659e-01 -4.600335657596588135e-02 -7.394669950008392334e-02 -2.036792188882827759e-01 -1.201858296990394592e-01 4.540997743606567383e-02 -2.417545951902866364e-02 -1.615199297666549683e-01 -3.949015140533447266e-01 4.547880217432975769e-02 -9.050372987985610962e-02 -1.802110373973846436e-01 3.264146447181701660e-01 -1.768983304500579834e-01 3.386348187923431396e-01 3.089536726474761963e-01 -2.950410544872283936e-01 6.952421367168426514e-02 1.511821150779724121e-01 1.189088895916938782e-01 5.909525603055953979e-02 2.722726464271545410e-01 -2.963608875870704651e-02 -6.018786225467920303e-03 2.578816004097461700e-02
2.629853487014770508e-01 -9.908046573400497437e-02 -1.648117154836654663e-01 1.638359427452087402e-01 -1.702712476253509521e-01 8.273872733116149902e-02 -3.160756230354309082e-01 -2.742023468017578125e-01 2.615749239921569824e-01 -1.786227971315383911e-01 2.669691145420074463e-01 5.124148353934288025e-02 4.785262420773506165e-02 1.276097260415554047e-03 -3.454105556011199951e-01 -2.255634069442749023e-01 3.509629517793655396e-02 7.918849587440490723e-02 5.656150728464126587e-02 3.391306847333908081e-02 -2.255456894636154175e-01 1.840498112142086029e-02 5.076869949698448181e-02 -2.683303356170654297e-01 -8.173959702253341675e-02 2.166219502687454224e-01 -6.961104273796081543e-02 -1.826939284801483154e-01 -7.019482553005218506e-02 -2.548147737979888916e-01 6.920758634805679321e-02 -7.257098704576492310e-02
-1.823447644710540771e-01 -4.803527519106864929e-02 -3.683299720287322998e-01 -1.291722357273101807e-01 -1.615051180124282837e-02 -2.405104599893093109e-02 -7.589431852102279663e-02 -1.907901614904403687e-01 2.955234050750732422e-01 -1.489551272243261337e-02 1.369956135749816895e-01 2.343162486795336008e-04 3.098577260971069336e-01 1.952141523361206055e-02 1.587960273027420044e-01 -2.272238135337829590e-01 -1.115966811776161194e-01 4.754107072949409485e-02 -1.608441323041915894e-01 3.097433149814605713e-01 -2.996302247047424316e-01 4.106129705905914307e-02 1.458268463611602783e-01 2.547243982553482056e-02 -2.252592891454696655e-01 6.523837149143218994e-02 1.268501207232475281e-02 -3.277224898338317871e-01 -3.171359747648239136e-02 1.311011761426925659e-01 7.106497418135404587e-03 2.425243407487869263e-01
-1.616011577425524592e-04 -2.797041833400726318e-02 -3.080304265022277832e-01 -2.199965566396713257e-01 7.798240333795547485e-02 5.717825144529342651e-02 -3.278904557228088379e-01 1.459797378629446030e-02 1.610587984323501587e-01 -2.428263798356056213e-02 8.046560734510421753e-02 1.770852506160736084e-02 1.589349359273910522e-01 -1.775558143854141235e-01 7.707685232162475586e-02 -1.799434572458267212e-01 -1.120493859052658081e-01 -3.174809217453002930e-01 -1.904695034027099609e-01 3.812578320503234863e-01 -2.548109591007232666e-01 5.948130041360855103e-02 2.818526923656463623e-01 3.586382791399955750e-02 5.563542619347572327e-02 -6.290229409933090210e-02 3.382935374975204468e-02 -2.332812547683715820e-01 2.866591326892375946e-02 4.769145045429468155e-03 2.919380925595760345e-02 3.192856311798095703e-01
2.590611279010772705e-01 -1.231311634182929993e-01 -1.779606789350509644e-01 2.803988158702850342e-01 -6.087961047887802124e-02 -6.039161980152130127e-02 -2.301960140466690063e-01 -2.494146674871444702e-01 2.140765935182571411e-01 -1.852675080299377441e-01 -2.212212421000003815e-02 -5.071589350700378418e-02 9.974361956119537354e-02 -2.521463036537170410e-01 -2.926138639450073242e-01 -3.123199343681335449e-01 -6.672459095716476440e-02 -4.414359852671623230e-02 4.698476940393447876e-02 9.993619285523891449e-03 -6.427036970853805542e-02 -9.122128039598464966e-02 8.616404980421066284e-02 -3.870560228824615479e-01 -5.013508722186088562e-02 8.534335345029830933e-02 -8.936496078968048096e-02 -4.692060872912406921e-02 -1.787682026624679565e-01 -3.089947998523712158e-01 1.369217038154602051e-01 2.021512575447559357e-02
-6.405983120203018188e-02 -2.378304749727249146e-01 -1.695936769247055054e-01 6.470247171819210052e-03 -2.833961546421051025e-01 -1.797369569540023804e-01 -2.183325588703155518e-01 -1.080914884805679321e-01 2.602478563785552979e-01 2.249270118772983551e-02 1.520916372537612915e-01 -3.794947639107704163e-02 2.147914171218872070e-01 -4.767986387014389038e-02 -8.323300629854202271e-03 -1.756352335214614868e-01 7.771267741918563843e-02 -1.655207127332687378e-01 2.007676512002944946e-01 1.660774946212768555e-01 -2.600293159484863281e-01 1.713784527964890003e-03 -1.535520702600479126e-02 -2.316296398639678955e-01 -2.724248170852661133e-01 1.141440346837043762e-01 2.761572003364562988e-01 -1.882918179035186768e-01 -8.033184707164764404e-02 8.910337835550308228e-02 2.767459489405155182e-02 -3.598243594169616699e-01
3.845712840557098389e-01 1.753323897719383240e-02 -1.821762472391128540e-01 -1.105822026729583740e-01 -2.237275838851928711e-01 -1.522151660174131393e-02 -7.774811238050460815e-02 -2.996057271957397461e-01 7.610116153955459595e-02 -1.839256733655929565e-01 -5.856933072209358215e-02 -2.715675830841064453e-01 2.573843300342559814e-01 -3.751159831881523132e-02 -1.573488861322402954e-01 -1.244320943951606750e-01 5.664053186774253845e-02 1.048496663570404053e-01 1.729548722505569458e-01 2.643574774265289307e-01 -1.772643029689788818e-01 -3.924154490232467651e-02 2.042022347450256348e-01 -2.006678730249404907e-01 3.082490265369415283e-01 -8.643082529306411743e-02 1.012334302067756653e-01 -1.662948578596115112e-01 -1.517231613397598267e-01 -1.231040731072425842e-01 1.013456732034683228e-01 -1.335201561450958252e-01
2.231219708919525146e-01 -3.300564736127853394e-02 2.735256217420101166e-03 2.956705987453460693e-01 -4.447918012738227844e-02 6.681407243013381958e-02 -2.336210310459136963e-01 -1.566592454910278320e-01 3.123076260089874268e-01 -1.075969859957695007e-01 -2.675293572247028351e-02 -2.792281657457351685e-02 -2.980303764343261719e-01 -2.952519953250885010e-01 -1.330798864364624023e-01 -2.917150557041168213e-01 -2.551162801682949066e-02 1.074280142784118652e-01 1.472441852092742920e-01 1.843168586492538452e-01 -1.775387376546859741e-01 -2.726267557591199875e-03 1.452755928039550781e-01 -4.083831310272216797e-01 3.725124523043632507e-02 4.901378974318504333e-02 1.234642416238784790e-01 1.819082051515579224e-01 2.685796702280640602e-03 -1.511332243680953979e-01 1.474884301424026489e-01 5.237523093819618225e-02
1.165095567703247070e-01 -8.303325623273849487e-02 -4.224605560302734375e-01 -1.717755757272243500e-02 -1.357445120811462402e-01 -1.549942791461944580e-01 -1.122102960944175720e-01 4.037715028971433640e-03 6.534423679113388062e-02 8.501245081424713135e-02 -2.876320481300354004e-01 1.104385554790496826e-01 3.744280338287353516e-02 -6.336782872676849365e-02 -5.745265632867813110e-02 -2.934935390949249268e-01 2.874510884284973145e-01 1.881674528121948242e-01 8.283217251300811768e-02 2.778735756874084473e-01 1.998942345380783081e-02 2.232902646064758301e-01 1.998743414878845215e-01 -9.649562090635299683e-02 -3.391049802303314209e-01 9.967139363288879395e-02 -3.980657085776329041e-02 -2.003773897886276245e-01 -1.526660472154617310e-01 -1.834336966276168823e-01 -1.310196369886398315e-01 4.484008252620697021e-02
3.650754690170288086e-02 -4.317345619201660156e-01 9.854525327682495117e-02 -1.602137684822082520e-01 -8.369279652833938599e-02 -5.989183485507965088e-02 -3.239413201808929443e-01 -2.687095478177070618e-02 1.133706048130989075e-01 4.851482063531875610e-02 -2.341623008251190186e-01 -8.168125897645950317e-02 -4.522163048386573792e-02 -9.625650942325592041e-02 -4.480311274528503418e-01 -1.845335960388183594e-01 -3.571773320436477661e-02 -1.332665830850601196e-01 4.717348888516426086e-02 5.917334556579589844e-02 -1.606286466121673584e-01 -1.413978543132543564e-02 2.863345742225646973e-01 -2.453341186046600342e-01 -1.678402870893478394e-01 -1.161890998482704163e-01 2.062524855136871338e-01 5.486509203910827637e-02 -6.071607396006584167e-02 1.627540588378906250e-01 -1.200825497508049011e-01 1.143672913312911987e-01
1.223077774047851562e-01 -2.227792739868164062e-01 -2.108386158943176270e-01 8.177867531776428223e-02 -7.994341850280761719e-02 7.533867657184600830e-02 -3.681189119815826416e-01 -2.657779455184936523e-01 2.087733894586563110e-01 3.068859130144119263e-02 -1.474574655294418335e-01 -2.227478623390197754e-01 -1.401316821575164795e-01 2.346752285957336426e-01 -6.709146499633789062e-02 -3.948538005352020264e-01 -4.706059396266937256e-02 -1.646596379578113556e-02 2.091541290283203125e-01 -5.598709732294082642e-02 -1.276660710573196411e-01 2.389200031757354736e-01 -7.771358639001846313e-02 1.675447970628738403e-01 -2.972654700279235840e-01 1.420009136199951172e-01 5.466551706194877625e-02 3.513073921203613281e-02 1.272816210985183716e-01 -9.803121536970138550e-02 -1.379414200782775879e-01 -2.438683062791824341e-02
-9.336548298597335815e-02 -1.997300982475280762e-01 -2.029466181993484497e-01 -1.895698010921478271e-01 1.596399396657943726e-01 6.111118942499160767e-02 -1.228514015674591064e-01 -7.268160581588745117e-02 4.225498735904693604e-01 1.526523530483245850e-01 6.051465403288602829e-03 1.019731834530830383e-01 1.899177283048629761e-01 -1.631443053483963013e-01 -9.969071298837661743e-02 -3.029728531837463379e-01 3.921360149979591370e-02 -3.118030428886413574e-01 1.100302711129188538e-01 3.180223405361175537e-01 -3.742940316442400217e-04 9.904427081346511841e-02 8.176501840353012085e-02 -4.523949325084686279e-02 -1.032054871320724487e-01 -4.254455119371414185e-02 1.561145037412643433e-01 -1.846588850021362305e-01 -2.582967579364776611e-01 1.573616713285446167e-01 2.312164455652236938e-01 -3.938723355531692505e-02
-9.023024886846542358e-02 -2.545530796051025391e-01 -3.116577267646789551e-01 4.390035942196846008e-02 -1.942228972911834717e-01 -1.048856750130653381e-01 -2.241570949554443359e-01 -1.778722107410430908e-01 1.587604880332946777e-01 -9.716595523059368134e-03 -1.903491914272308350e-01 2.661267295479774475e-02 -1.727852523326873779e-01 -7.211892306804656982e-02 -2.707686424255371094e-01 -1.041146144270896912e-01 1.621562391519546509e-01 1.936096251010894775e-01 -7.563056796789169312e-02 4.194096624851226807e-01 -2.498683184385299683e-01 2.401714026927947998e-01 -5.051323771476745605e-02 1.752312183380126953e-01 -7.796866446733474731e-02 -1.298927329480648041e-02 9.365068376064300537e-02 -2.470646798610687256e-01 -8.785920590162277222e-02 1.074745133519172668e-01 -1.474876254796981812e-01 -9.147526696324348450e-03
2.560070753097534180e-01 -8.392687886953353882e-02 -5.845833197236061096e-02 2.301138341426849365e-01 -1.707869470119476318e-01 1.575262397527694702e-01 -1.003727093338966370e-01 -2.277768403291702271e-01 1.649900972843170166e-01 -2.028769850730895996e-01 1.257837116718292236e-01 1.024014726281166077e-01 1.983635127544403076e-02 -9.893485903739929199e-02 -3.299793004989624023e-01 -1.785223484039306641e-01 -8.066831529140472412e-02 9.312854707241058350e-02 -2.620795508846640587e-03 1.453137248754501343e-01 -3.618442416191101074e-01 -1.346782892942428589e-01 1.657844334840774536e-01 -3.886186182498931885e-01 -2.140045762062072754e-01 1.347173452377319336e-01 -4.337090253829956055e-02 -1.251529157161712646e-01 -9.545426070690155029e-02 -2.072455585002899170e-01 9.294302761554718018e-02 -5.837413296103477478e-02
-1.234420761466026306e-01 -3.379988968372344971e-01 -2.617392838001251221e-01 4.856314510107040405e-02 -3.871751204133033752e-02 -2.152497321367263794e-01 -1.577063798904418945e-01 -2.021617814898490906e-02 1.410953104496002197e-01 3.298084437847137451e-02 -1.726530194282531738e-01 1.732217371463775635e-01 2.547262609004974365e-01 2.577339671552181244e-02 -8.042366802692413330e-02 -1.719647049903869629e-01 1.435097157955169678e-01 2.509632706642150879e-01 -1.063468903303146362e-01 1.842253506183624268e-01 -3.071318864822387695e-01 1.989035159349441528e-01 8.248686790466308594e-02 -1.546268165111541748e-01 -2.708716094493865967e-01 -1.128075048327445984e-01 -1.997220516204833984e-01 -1.410254389047622681e-01 -2.157420217990875244e-01 -1.744756847620010376e-01 7.112259417772293091e-02 1.509642302989959717e-01
-2.107225954532623291e-01 -1.911965571343898773e-02 -1.640652120113372803e-01 1.331564188003540039e-01 -2.552795410156250000e-01 -5.850756913423538208e-02 2.098420411348342896e-01 -4.185306280851364136e-02 4.632453992962837219e-02 9.958141297101974487e-02 -7.454018294811248779e-02 -4.334437847137451172e-02 4.967487603425979614e-02 -2.569704316556453705e-02 -3.836601972579956055e-01 -2.138839215040206909e-01 -1.801122575998306274e-01 -5.711365118622779846e-02 3.207091391086578369e-01 3.711321949958801270e-01 -4.730394110083580017e-02 3.085618019104003906e-01 2.132726311683654785e-01 -1.596806049346923828e-01 -8.698125928640365601e-02 1.131832040846347809e-02 9.641963243484497070e-02 -3.623770922422409058e-02 -2.896775305271148682e-01 1.504453420639038086e-01 -5.527138710021972656e-03 1.050298735499382019e-01
5.342260468751192093e-03 -1.302090566605329514e-02 -3.607927560806274414e-01 -9.669297933578491211e-02 -9.015560150146484375e-02 -1.196053847670555115e-01 5.542303621768951416e-02 -2.011088132858276367e-01 4.654320329427719116e-02 -4.377153813838958740e-01 -2.381723746657371521e-02 -9.877580404281616211e-02 -2.797996252775192261e-02 -2.629812061786651611e-01 -2.446132749319076538e-01 -1.862702965736389160e-01 -1.609605997800827026e-01 -1.294120103120803833e-01 1.675962656736373901e-01 9.224860370159149170e-02 -1.481127142906188965e-01 4.761875271797180176e-01 -1.669595092535018921e-01 -1.145225688815116882e-01 -3.635760024189949036e-02 -2.614378929138183594e-02 -2.710385620594024658e-02 -1.186420246958732605e-01 -1.353079974651336670e-01 -8.143471926450729370e-02 8.218356966972351074e-02 9.124086797237396240e-02
7.012472301721572876e-02 -6.334941089153289795e-02 1.274309027940034866e-02 -1.365173161029815674e-01 -1.171351894736289978e-01 -2.522307038307189941e-01 -1.029327288269996643e-01 -4.842764511704444885e-02 2.381532453000545502e-02 -7.126203179359436035e-02 -5.518307536840438843e-02 1.614268170669674873e-03 5.287897959351539612e-02 -5.260049179196357727e-02 -4.663004279136657715e-01 -8.287046849727630615e-02 8.374311029911041260e-02 -2.484915256500244141e-01 -4.599449783563613892e-02 1.822985261678695679e-01 -2.173596918582916260e-01 3.899120390415191650e-01 3.272325098514556885e-01 -3.018377423286437988e-01 7.672736793756484985e-02 2.255640476942062378e-01 1.717802509665489197e-02 -2.888235822319984436e-02 -1.205656677484512329e-01 1.479282528162002563e-01 1.320405006408691406e-01 1.735128462314605713e-01
-9.973891079425811768e-02 -1.315288543701171875e-01 -2.782644331455230713e-01 8.900794386863708496e-02 -3.122931420803070068e-01 2.780207246541976929e-02 -1.783062368631362915e-01 -2.280690371990203857e-01 2.924259006977081299e-01 1.330596804618835449e-01 6.799110025167465210e-02 7.324460148811340332e-02 1.383477896451950073e-01 -3.943559154868125916e-02 5.307988449931144714e-02 -2.620586454868316650e-01 1.937767714262008667e-01 -2.571380734443664551e-01 6.615801155567169189e-02 3.198898136615753174e-01 -1.968656927347183228e-01 2.630015313625335693e-01 -7.014837861061096191e-02 -2.298650443553924561e-01 -3.663492575287818909e-02 2.219123020768165588e-02 3.218320012092590332e-01 -1.009620353579521179e-01 -3.874860331416130066e-02 1.777767762541770935e-02 5.094017088413238525e-02 -6.181422993540763855e-02
-1.078830286860466003e-01 -8.566847443580627441e-02 -3.688314855098724365e-01 2.725714817643165588e-03 -2.130731642246246338e-01 -3.988534212112426758e-02 -6.389096379280090332e-03 -2.100466489791870117e-01 2.997072935104370117e-01 -4.593193158507347107e-02 9.224967658519744873e-02 -2.199422940611839294e-02 1.379520818591117859e-02 3.820847347378730774e-02 -1.975401043891906738e-01 -6.318354606628417969e-02 -1.576347500085830688e-01 -8.868806809186935425e-02 -7.629411667585372925e-02 3.562321364879608154e-01 -2.393320351839065552e-01 1.518479287624359131e-01 -3.133732974529266357e-01 -1.610053032636642456e-01 -1.879910528659820557e-01 -2.328593879938125610e-01 1.900119781494140625e-01 -2.583113908767700195e-01 -1.391452252864837646e-01 1.306742522865533829e-02 -1.079314276576042175e-01 1.214901506900787354e-01
8.145370334386825562e-02 -1.010561883449554443e-01 -1.341522336006164551e-01 4.464520514011383057e-02 -1.484353393316268921e-01 -1.233616992831230164e-01 -2.660358510911464691e-02 -1.385232210159301758e-01 -1.566754654049873352e-02 2.110406756401062012e-01 -1.432063877582550049e-01 -1.774370521306991577e-01 6.739556789398193359e-02 -1.182535216212272644e-01 -1.212140619754791260e-01 -1.438223868608474731e-01 2.956276535987854004e-01 7.324619591236114502e-02 4.897076636552810669e-02 6.004701256752014160e-01 -6.824007630348205566e-02 1.322890073060989380e-01 7.177668064832687378e-02 9.658163785934448242e-02 -3.884464874863624573e-02 2.147075533866882324e-01 1.429651528596878052e-01 -2.988652586936950684e-01 -1.060864701867103577e-01 -3.069012165069580078e-01 -1.208140049129724503e-02 4.389208275824785233e-03
7.401122152805328369e-02 -2.744487822055816650e-01 -1.572534441947937012e-01 2.400110363960266113e-01 -2.020394951105117798e-01 2.338356375694274902e-01 1.095815654844045639e-02 -2.357745766639709473e-01 2.675536870956420898e-01 4.068179130554199219e-01 1.661446392536163330e-01 8.755517750978469849e-02 2.440641373395919800e-01 -9.065417200326919556e-02 7.773616909980773926e-02 -2.108004838228225708e-01 3.988802060484886169e-02 -2.004106901586055756e-02 6.986729800701141357e-02 3.506980538368225098e-01 -7.151384651660919189e-02 1.603886634111404419e-01 -1.399578601121902466e-01 -2.374785542488098145e-01 -1.634079664945602417e-01 -1.048760861158370972e-02 -5.668775737285614014e-02 -1.521550398319959641e-02 -6.206388399004936218e-02 2.144948765635490417e-02 -8.069656789302825928e-02 1.314114630222320557e-01
3.851520121097564697e-01 -1.839262694120407104e-01 -2.119435817003250122e-01 5.019107833504676819e-02 -1.682980731129646301e-02 -1.530357301235198975e-01 -2.675968706607818604e-01 -3.039890527725219727e-01 2.053775936365127563e-01 -4.214343056082725525e-02 -1.698561161756515503e-01 -1.259680092334747314e-01 7.787801325321197510e-02 2.141679376363754272e-01 -2.386403530836105347e-01 -7.923327386379241943e-02 -7.481867074966430664e-02 -1.609735563397407532e-02 1.297036558389663696e-01 2.739423215389251709e-01 -1.868249773979187012e-01 -1.534452587366104126e-01 1.910102963447570801e-01 -1.243278831243515015e-01 3.701241314411163330e-02 -1.095752939581871033e-01 2.308169379830360413e-02 -1.302971839904785156e-01 -3.198194205760955811e-01 -3.773245587944984436e-02 3.997180983424186707e-02 -1.858110874891281128e-01
-1.423900425434112549e-01 -1.018073335289955139e-01 -7.237510383129119873e-02 -1.413137912750244141e-01 -4.171333014965057373e-01 -7.847224362194538116e-03 -1.304645389318466187e-01 -7.040771096944808960e-02 1.433845162391662598e-01 -3.341269493103027344e-02 4.992706328630447388e-02 1.864250153303146362e-01 6.442881375551223755e-02 5.352494493126869202e-02 -6.378059089183807373e-02 -3.052383959293365479e-01 5.474568158388137817e-02 -1.637058109045028687e-01 8.503023535013198853e-03 4.001494348049163818e-01 -2.837867438793182373e-01 -5.536108091473579407e-02 1.261574402451515198e-02 -1.008448302745819092e-01 -9.153397381305694580e-02 1.862670779228210449e-01 3.040628433227539062e-01 -2.513252571225166321e-02 8.650618791580200195e-02 4.500709846615791321e-02 3.941037952899932861e-01 -5.663975141942501068e-03
-6.587915867567062378e-02 -1.791911423206329346e-01 -2.784639298915863037e-01 1.937827318906784058e-01 -8.458980172872543335e-02 -1.141643971204757690e-01 -8.436170406639575958e-03 -1.220001280307769775e-01 2.624945342540740967e-01 9.207721054553985596e-02 8.310686051845550537e-02 -1.634914278984069824e-01 1.185812205076217651e-01 -4.721824452280998230e-02 7.697785645723342896e-02 -2.355221658945083618e-01 2.945592254400253296e-02 -1.914121657609939575e-01 2.495111078023910522e-01 4.066889286041259766e-01 -2.398619949817657471e-01 2.441218048334121704e-01 6.410251557826995850e-02 -1.304947137832641602e-01 3.425869718194007874e-02 3.545798361301422119e-02 3.524504303932189941e-01 -1.297403573989868164e-01 1.380625367164611816e-01 1.053488701581954956e-01 8.086824417114257812e-02 -2.024794667959213257e-01
2.410977184772491455e-01 -9.537046402692794800e-02 -2.044752985239028931e-02 2.592974305152893066e-01 -6.886509060859680176e-02 3.338112309575080872e-02 -1.328436136245727539e-01 -2.139543592929840088e-01 2.809082567691802979e-01 1.990270428359508514e-02 -1.389005482196807861e-01 3.784568514674901962e-03 3.504659747704863548e-03 -3.223226964473724365e-01 -1.215365156531333923e-01 -6.760860234498977661e-02 1.611487194895744324e-02 -1.148687973618507385e-01 -2.697898074984550476e-02 2.526027262210845947e-01 -1.421990841627120972e-01 -2.438654005527496338e-02 5.096194148063659668e-02 -6.355111002922058105e-01 -1.431500911712646484e-01 1.302554607391357422e-01 -7.619431614875793457e-02 2.364162355661392212e-02 -3.527196869254112244e-02 -1.078228950500488281e-01 1.065814346075057983e-01 2.555648423731327057e-02
1.053578108549118042e-01 -1.847491413354873657e-01 -2.609027922153472900e-01 1.492056343704462051e-02 -8.878167718648910522e-03 -3.917929232120513916e-01 -2.132267802953720093e-01 -1.403989195823669434e-01 -5.630982294678688049e-02 -1.054545193910598755e-01 -1.473715156316757202e-01 -2.104113101959228516e-01 3.047507815062999725e-02 -2.688553333282470703e-01 -2.341582924127578735e-01 -1.633235514163970947e-01 1.669565215706825256e-02 -3.244544565677642822e-02 1.144329831004142761e-01 3.109481036663055420e-01 -2.625433802604675293e-01 5.816418677568435669e-02 -1.669595763087272644e-02 -9.078261256217956543e-02 -5.423738807439804077e-02 2.533895671367645264e-01 1.228758469223976135e-01 7.475411891937255859e-02 -5.099651962518692017e-02 1.292217173613607883e-03 -2.745491564273834229e-01 2.737798988819122314e-01
3.020176291465759277e-01 -2.861613035202026367e-02 -2.138595879077911377e-01 1.692364513874053955e-01 -9.139959514141082764e-02 8.626791089773178101e-02 -1.392419487237930298e-01 -3.267037570476531982e-01 1.555344313383102417e-01 -1.490739881992340088e-01 9.948953054845333099e-03 1.362140625715255737e-01 1.167392134666442871e-01 -1.531113218516111374e-02 -2.448598444461822510e-01 -5.372812598943710327e-02 -9.138213843107223511e-02 -4.048084095120429993e-02 1.131386458873748779e-01 1.300378888845443726e-01 -3.513817787170410156e-01 -9.743950515985488892e-02 1.866078674793243408e-01 -4.732768535614013672e-01 -9.474344551563262939e-03 1.266481131315231323e-01 -9.523223340511322021e-02 -1.582558602094650269e-01 -9.407090395689010620e-02 -1.977626085281372070e-01 1.255148351192474365e-01 6.680926680564880371e-02
3.108235299587249756e-01 -4.913019761443138123e-02 -1.075109317898750305e-01 2.945389449596405029e-01 -1.160829514265060425e-01 1.420561075210571289e-01 -1.380314379930496216e-01 -2.402130067348480225e-01 1.790099591016769409e-01 -2.827489972114562988e-01 5.710176005959510803e-02 7.937879115343093872e-02 1.068298965692520142e-01 -1.733674481511116028e-02 -3.588209152221679688e-01 -8.435472846031188965e-02 3.046403639018535614e-02 1.486817300319671631e-01 -4.356677830219268799e-02 2.190517485141754150e-01 -3.166587948799133301e-01 -6.970686465501785278e-02 2.171318680047988892e-01 -2.670530676841735840e-01 -1.585263907909393311e-01 1.094364151358604431e-01 -1.020379364490509033e-01 5.744568631052970886e-02 -2.272942960262298584e-01 -9.478644281625747681e-02 1.228086948394775391e-01 -7.694536354392766953e-03
-1.085518300533294678e-01 -2.050685137510299683e-01 -2.472455352544784546e-01 1.345813423395156860e-01 -4.564297497272491455e-01 -1.877898722887039185e-02 2.161971293389797211e-02 -2.572346329689025879e-01 1.948851197957992554e-01 3.473100438714027405e-02 -4.647805541753768921e-02 2.729396224021911621e-01 5.609655380249023438e-02 1.178101375699043274e-01 6.669073551893234253e-02 -2.817228138446807861e-01 5.808681715279817581e-03 3.166413679718971252e-02 1.267040055245161057e-02 3.831328749656677246e-01 -2.274417132139205933e-01 4.758084565401077271e-02 1.437513128621503711e-04 -1.555799040943384171e-02 2.019685879349708557e-02 2.471846789121627808e-01 1.828572154045104980e-01 -1.293250732123851776e-02 1.835362762212753296e-01 2.791363932192325592e-02 2.059604376554489136e-01 2.643308416008949280e-02
1.236002966761589050e-01 1.542795300483703613e-01 -2.727898657321929932e-01 -8.042782545089721680e-02 -3.803339302539825439e-01 2.991207875311374664e-02 8.067159354686737061e-02 5.751295387744903564e-02 1.197271943092346191e-01 8.047834038734436035e-02 -7.834743708372116089e-02 -1.673086583614349365e-01 1.508917510509490967e-01 1.193089932203292847e-01 4.439134895801544189e-02 -2.330692261457443237e-01 -1.491887681186199188e-02 -1.126248762011528015e-01 1.191106513142585754e-01 3.650401532649993896e-01 -4.110330045223236084e-01 -9.834414720535278320e-02 -9.660007059574127197e-02 -4.870410636067390442e-02 -3.186871111392974854e-01 7.417286187410354614e-02 5.229586362838745117e-02 -6.952374428510665894e-02 -1.050134748220443726e-01 2.077459394931793213e-01 2.386201173067092896e-01 2.781627466902136803e-03
1.976753026247024536e-01 -6.486677378416061401e-02 -1.734569370746612549e-01 1.570104956626892090e-01 -1.050638332962989807e-01 1.177265942096710205e-01 -1.986577063798904419e-01 -1.938275545835494995e-01 1.378032416105270386e-01 -2.202868163585662842e-01 1.714690327644348145e-01 2.580501437187194824e-01 1.300719678401947021e-01 -5.182041600346565247e-02 -3.431335389614105225e-01 -2.325202673673629761e-01 1.308207865804433823e-02 1.771736145019531250e-01 1.385717391967773438e-01 1.125225052237510681e-01 -3.690195381641387939e-01 -3.528703004121780396e-02 1.209575459361076355e-01 -3.856541216373443604e-01 -8.602431416511535645e-02 8.886692672967910767e-02 -1.912764646112918854e-02 -1.683020405471324921e-02 -1.220021322369575500e-01 -1.596441566944122314e-01 1.005035787820816040e-01 -1.204307749867439270e-01
-1.254885941743850708e-01 -2.037490606307983398e-01 -2.852169871330261230e-01 1.598318070173263550e-01 -2.009169608354568481e-01 3.486243635416030884e-02 -9.324251860380172729e-02 7.333957403898239136e-02 9.204620867967605591e-02 1.549979299306869507e-02 -4.153086543083190918e-01 -1.076242700219154358e-01 4.431011155247688293e-02 -3.049238622188568115e-01 1.267205476760864258e-01 -1.558403074741363525e-01 4.684120789170265198e-02 1.052539125084877014e-01 2.287299185991287231e-01 3.936009705066680908e-01 -1.905469149351119995e-01 2.450917847454547882e-02 6.908246874809265137e-02 -1.396103650331497192e-01 -2.066996842622756958e-01 9.880203753709793091e-02 1.430027186870574951e-02 -9.243341535329818726e-02 -2.172138690948486328e-01 -2.225025147199630737e-01 4.632711783051490784e-02 1.018358469009399414e-01
4.380778968334197998e-02 -1.372378766536712646e-01 9.361483901739120483e-02 1.242648512125015259e-01 -5.194336175918579102e-02 -1.659497618675231934e-02 6.144930608570575714e-03 -2.854418754577636719e-01 3.955272138118743896e-01 3.947958722710609436e-02 -2.111763209104537964e-01 -3.946264460682868958e-02 1.263915933668613434e-02 -6.578258424997329712e-02 -4.679816663265228271e-01 -2.802420854568481445e-01 -6.392364203929901123e-02 4.502267390489578247e-02 4.089519381523132324e-02 2.319937050342559814e-01 6.669469177722930908e-02 2.642136514186859131e-01 -2.979760058224201202e-02 -3.281813859939575195e-01 -2.159491926431655884e-02 -1.117150261998176575e-01 1.424588114023208618e-01 -2.471837699413299561e-01 9.260584414005279541e-02 -9.093664586544036865e-02 -1.744201593101024628e-02 9.178905934095382690e-02
1.601911038160324097e-01 -3.683067485690116882e-02 -3.465292975306510925e-02 1.129883453249931335e-01 5.382139235734939575e-02 5.662482604384422302e-02 -2.305979281663894653e-01 -5.302479024976491928e-03 2.674091756343841553e-01 4.455640539526939392e-02 7.211298495531082153e-02 -1.322321444749832153e-01 1.828588843345642090e-01 1.490578800439834595e-01 -1.538947075605392456e-01 -3.319854140281677246e-01 2.389896810054779053e-01 -7.216005772352218628e-02 1.184250041842460632e-01 4.951693713665008545e-01 7.451085373759269714e-03 1.308202445507049561e-01 -1.101872846484184265e-01 -9.379610419273376465e-02 -1.796656847000122070e-01 -1.939072608947753906e-01 -1.300920825451612473e-02 -3.794649243354797363e-01 7.461969740688800812e-03 -6.634037196636199951e-02 5.832831561565399170e-02 1.800730079412460327e-01
8.477199077606201172e-02 -1.349355373531579971e-02 -1.635947227478027344e-01 -1.893051713705062866e-01 -1.631099730730056763e-02 -1.313093900680541992e-01 -2.385545074939727783e-01 4.226649925112724304e-02 1.743805110454559326e-01 -2.546927332878112793e-01 -4.565035104751586914e-01 2.141171693801879883e-01 2.087405472993850708e-01 8.748233318328857422e-03 -3.061758577823638916e-01 -2.916988432407379150e-01 8.773953467607498169e-02 6.313928961753845215e-02 -9.428637474775314331e-02 1.075374484062194824e-01 -2.434220016002655029e-01 6.476165354251861572e-02 5.945284664630889893e-02 -7.229901850223541260e-02 -9.549812227487564087e-02 1.107838600873947144e-01 -4.057826846837997437e-02 6.612177193164825439e-02 -2.803824841976165771e-01 -1.099749561399221420e-02 5.980576854199171066e-03 2.670160830020904541e-01
3.767511546611785889e-01 -1.962687820196151733e-01 -2.087108343839645386e-01 1.613043844699859619e-01 7.094674743711948395e-03 9.599116444587707520e-02 -1.520998179912567139e-01 -7.684729248285293579e-02 8.549088984727859497e-02 -4.090865254402160645e-01 1.959377154707908630e-02 8.007332682609558105e-03 2.433847784996032715e-01 -2.165595814585685730e-02 -1.800462901592254639e-01 -6.985064246691763401e-04 -4.136876389384269714e-02 -4.133145511150360107e-02 2.784412801265716553e-01 8.558323234319686890e-02 -4.158703684806823730e-01 -5.329907312989234924e-02 -9.548386931419372559e-02 -1.106571555137634277e-01 -1.072904467582702637e-01 1.958587616682052612e-01 -1.442976891994476318e-01 1.311278995126485825e-02 1.756388545036315918e-01 -2.264811098575592041e-01 -6.244101375341415405e-02 -4.572101309895515442e-02
-1.918129324913024902e-01 -3.659073710441589355e-01 6.206499785184860229e-02 3.164108097553253174e-02 -2.322911322116851807e-01 -1.496217548847198486e-01 -1.120385602116584778e-01 -1.027598157525062561e-01 7.888716459274291992e-02 -3.889001160860061646e-02 1.923028752207756042e-02 -1.982002109289169312e-01 -1.072736084461212158e-02 -2.837366759777069092e-01 -4.684707522392272949e-01 -1.356066018342971802e-01 2.850923687219619751e-02 -2.993286401033401489e-02 -3.187923133373260498e-02 2.308093607425689697e-01 -1.525635272264480591e-01 4.049495160579681396e-01 1.772996187210083008e-01 -8.072638511657714844e-02 7.052075862884521484e-02 2.892907708883285522e-03 9.114202857017517090e-02 1.662972732447087765e-03 -6.415226310491561890e-02 2.069326192140579224e-01 4.991326853632926941e-02 1.233498752117156982e-01
-2.863982021808624268e-01 -2.654648721218109131e-01 -3.177386522293090820e-01 1.132768765091896057e-01 -2.499624043703079224e-01 1.832143403589725494e-02 -2.978563308715820312e-01 -3.002497553825378418e-01 8.181476965546607971e-03 -1.083077862858772278e-01 3.561335429549217224e-02 2.511729672551155090e-02 -7.938632369041442871e-02 2.429114729166030884e-01 -2.678804099559783936e-01 -3.049707412719726562e-01 1.127577647566795349e-01 -1.341232210397720337e-01 1.301168054342269897e-01 1.410193443298339844e-01 -1.353838890790939331e-01 8.391984552145004272e-02 -1.254203170537948608e-01 -2.605347894132137299e-02 2.911373600363731384e-02 -7.420044392347335815e-02 1.900132745504379272e-01 -1.700130105018615723e-01 -2.138906419277191162e-01 6.272038072347640991e-02 5.408718436956405640e-02 1.224179118871688843e-01
7.581938058137893677e-02 -6.476750969886779785e-02 -2.598187327384948730e-01 2.135931998491287231e-01 -5.364401265978813171e-02 -9.725646674633026123e-02 -1.812744587659835815e-01 1.629182994365692139e-01 1.736888140439987183e-01 1.139265373349189758e-01 -9.351408481597900391e-02 -3.223878145217895508e-01 3.385209441184997559e-01 -7.299335673451423645e-03 -1.227152254432439804e-02 -1.537223905324935913e-01 2.030663043260574341e-01 9.058307856321334839e-02 1.377539038658142090e-01 5.050304532051086426e-01 -1.837785542011260986e-01 9.832425415515899658e-02 -6.341430544853210449e-02 -7.207484543323516846e-02 -1.517186760902404785e-01 -3.725694864988327026e-02 9.372396394610404968e-03 -1.294887214899063110e-01 -2.502073645591735840e-01 -1.042544320225715637e-01 1.076854839920997620e-01 9.203668683767318726e-02
-1.602206081151962280e-01 8.776579052209854126e-02 -4.011045768857002258e-02 1.620935052633285522e-01 -3.033142723143100739e-02 1.306414008140563965e-01 1.622047126293182373e-01 -3.680683970451354980e-01 2.164006084203720093e-01 8.251038193702697754e-02 -9.432215988636016846e-02 -5.384118109941482544e-02 1.629261821508407593e-01 -2.626492977142333984e-01 -2.319200634956359863e-01 -2.715148031711578369e-01 -3.206991031765937805e-02 -2.064825296401977539e-01 1.251973807811737061e-01 1.704566329717636108e-01 -1.297872215509414673e-01 -1.906415820121765137e-01 2.672362029552459717e-01 -1.524690091609954834e-01 1.260493397712707520e-01 2.201982736587524414e-01 2.000258266925811768e-01 4.980364069342613220e-02 -2.795555070042610168e-02 -9.583027102053165436e-03 -5.648307129740715027e-02 3.511803150177001953e-01
1.744057387113571167e-01 -3.237260282039642334e-01 -1.864832639694213867e-02 2.751532196998596191e-01 -1.589273512363433838e-01 3.215352892875671387e-01 -1.363566815853118896e-01 6.340459920465946198e-03 -9.949054569005966187e-02 1.099897250533103943e-01 4.221741855144500732e-02 -6.704797595739364624e-02 2.889354526996612549e-01 -2.105475068092346191e-01 -8.775686472654342651e-02 -2.622068822383880615e-01 -2.145280241966247559e-01 -3.098426759243011475e-01 -2.645989879965782166e-02 3.809317946434020996e-01 -1.436936557292938232e-01 -1.805888116359710693e-02 -6.322421133518218994e-02 -6.935259699821472168e-02 1.382999271154403687e-01 1.389955449849367142e-02 -4.452253878116607666e-02 -8.416140079498291016e-02 -3.120095096528530121e-02 3.604321181774139404e-02 -1.430371701717376709e-01 2.004408836364746094e-01
-1.415207516402006149e-02 -2.915064990520477295e-01 -2.167103886604309082e-01 -3.274613246321678162e-02 -1.486721485853195190e-01 -3.115128874778747559e-01 -3.159248828887939453e-01 -1.931806504726409912e-01 1.202868372201919556e-01 -1.470370888710021973e-01 -1.652483195066452026e-01 8.844427764415740967e-02 1.102409213781356812e-01 1.262638419866561890e-01 -3.869627416133880615e-02 -1.490848362445831299e-01 -1.045252904295921326e-01 3.274415060877799988e-02 3.795084729790687561e-02 9.189325571060180664e-02 -4.954369664192199707e-01 2.057367563247680664e-01 1.395222693681716919e-01 -3.440447524189949036e-02 -7.180733978748321533e-02 5.058135092258453369e-02 2.231008000671863556e-02 -1.465211436152458191e-02 2.170842140913009644e-01 -2.034465968608856201e-01 9.754339605569839478e-02 2.251744270324707031e-01
8.703000843524932861e-02 -5.691516771912574768e-02 -1.570965349674224854e-01 -8.490064740180969238e-02 -9.699282050132751465e-02 -1.126847341656684875e-01 -1.456266492605209351e-01 -7.709017395973205566e-02 2.324943840503692627e-01 -1.189366802573204041e-01 -1.497373580932617188e-01 -4.228878021240234375e-01 8.988594263792037964e-02 1.738642924465239048e-03 -1.303799003362655640e-01 -2.314014136791229248e-01 -7.283208519220352173e-02 -4.758803918957710266e-02 7.135968655347824097e-02 3.143990039825439453e-01 -3.736763820052146912e-02 1.527540087699890137e-01 -1.337985135614871979e-02 -7.477500289678573608e-02 -1.212261021137237549e-01 1.271440833806991577e-01 6.632713228464126587e-02 -3.119669258594512939e-01 -3.597634732723236084e-01 5.589401349425315857e-02 -3.902970254421234131e-01 2.196214906871318817e-02
4.352343976497650146e-01 -9.470078349113464355e-02 -5.076076090335845947e-02 3.477224707603454590e-01 7.519808411598205566e-02 2.012185007333755493e-02 -7.947218418121337891e-02 -2.277439236640930176e-01 2.452594637870788574e-01 2.947005815804004669e-02 9.349834918975830078e-02 -1.125439628958702087e-01 8.873781189322471619e-03 -1.377821713685989380e-01 -1.926707625389099121e-01 -1.867082118988037109e-01 -7.648615539073944092e-02 6.091072782874107361e-02 6.444775313138961792e-02 2.041121125221252441e-01 -3.282662332057952881e-01 -1.535769551992416382e-01 5.756777152419090271e-02 -4.040019810199737549e-01 -7.725094258785247803e-02 -6.256035715341567993e-02 3.033943474292755127e-02 -1.049294769763946533e-01 -1.141962930560112000e-01 -2.060841321945190430e-01 -7.137413322925567627e-02 6.876906007528305054e-02
-1.308866441249847412e-01 -3.634530007839202881e-01 -3.273817598819732666e-01 1.322614252567291260e-01 -2.562142610549926758e-01 1.744733005762100220e-01 9.142713248729705811e-02 -8.049658685922622681e-02 1.191319804638624191e-02 -1.161732431501150131e-02 -3.469584584236145020e-01 -1.174084618687629700e-01 1.239689439535140991e-01 -9.040186554193496704e-02 -1.360586136579513550e-01 -8.155445009469985962e-02 1.980447024106979370e-02 1.707157641649246216e-01 1.549882441759109497e-01 1.281882375478744507e-01 -2.390003055334091187e-01 1.087365970015525818e-01 1.723480820655822754e-01 -1.117328926920890808e-01 -3.118788003921508789e-01 1.380901783704757690e-02 1.945052593946456909e-01 -5.378821119666099548e-02 -2.442171797156333923e-02 -3.126302957534790039e-01 9.128925204277038574e-02 7.779918611049652100e-02
-6.584819406270980835e-02 -7.576832175254821777e-02 -4.739477336406707764e-01 1.840113997459411621e-01 -4.396719858050346375e-02 1.423093955963850021e-02 1.026896685361862183e-01 -2.824173867702484131e-01 1.675635725259780884e-01 1.046852767467498779e-01 1.269402056932449341e-01 9.407471865415573120e-02 -6.796416640281677246e-02 -1.492320895195007324e-01 -1.344351023435592651e-01 -2.337336391210556030e-01 -5.576278641819953918e-02 -1.188930347561836243e-01 2.852812968194484711e-02 2.914438545703887939e-01 -2.048511356115341187e-01 -2.678909571841359138e-03 -1.071649491786956787e-01 -3.990090265870094299e-02 -9.890808910131454468e-02 -6.781275570392608643e-02 3.769423365592956543e-01 -2.619214951992034912e-01 -2.611852288246154785e-01 4.456384852528572083e-02 5.572272464632987976e-03 1.484977006912231445e-01
3.068543672561645508e-01 3.708006814122200012e-02 -1.155662089586257935e-01 2.009759545326232910e-01 2.403220534324645996e-02 1.684263497591018677e-01 -1.037045046687126160e-01 -1.133087947964668274e-01 1.726210117340087891e-01 -1.923660039901733398e-01 -1.554639358073472977e-02 -1.766475290060043335e-01 -1.976147666573524475e-02 -2.524110674858093262e-01 -1.679741293191909790e-01 -1.281345486640930176e-01 6.252413988113403320e-02 9.120387583971023560e-02 5.957442894577980042e-02 1.993093639612197876e-01 -2.896628379821777344e-01 -1.419835537672042847e-02 4.310794174671173096e-02 -5.484372377395629883e-01 -1.143910214304924011e-01 8.549434691667556763e-02 3.928044810891151428e-02 1.364663094282150269e-01 -2.734456211328506470e-02 -1.717216521501541138e-01 1.803109198808670044e-01 2.136316001415252686e-01
2.877468466758728027e-01 2.323499768972396851e-01 -6.671406328678131104e-03 2.245944589376449585e-01 -3.010954558849334717e-01 -1.960225701332092285e-01 -1.282875239849090576e-01 -3.103261440992355347e-02 -7.750508189201354980e-02 1.263052523136138916e-01 -2.967169694602489471e-02 1.317479996941983700e-03 7.107927650213241577e-02 -9.064635634422302246e-02 -7.165081053972244263e-02 -1.776097714900970459e-01 4.985840991139411926e-02 2.272033318877220154e-02 -1.189013272523880005e-01 4.149636030197143555e-01 -3.697134852409362793e-01 1.893083751201629639e-01 4.269930720329284668e-02 -1.421637833118438721e-01 -1.521350592374801636e-01 -3.460750728845596313e-02 8.403211086988449097e-02 -2.887687385082244873e-01 -1.550523191690444946e-01 1.464947611093521118e-01 -2.474373579025268555e-02 2.205309569835662842e-01
6.038602907210588455e-03 -4.665480554103851318e-02 -1.229765564203262329e-01 -2.088269144296646118e-01 -2.014885097742080688e-01 -3.167378902435302734e-02 -3.198204338550567627e-01 -4.326387047767639160e-01 2.295351177453994751e-01 -2.984968125820159912e-01 -1.062450185418128967e-01 -1.455234885215759277e-01 6.080538406968116760e-02 -3.261769115924835205e-01 -8.466951549053192139e-02 -8.578014373779296875e-02 -1.527936011552810669e-01 1.040424108505249023e-01 1.309815943241119385e-01 1.083683595061302185e-01 -2.073560506105422974e-01 2.888374030590057373e-01 -1.432742625474929810e-01 -5.126629769802093506e-02 -1.849891394376754761e-01 -7.311730831861495972e-02 3.111145086586475372e-02 2.787948772311210632e-02 -1.427423804998397827e-01 -1.454327404499053955e-01 -3.034686110913753510e-02 -1.127650067210197449e-01
7.591906934976577759e-02 -5.473156273365020752e-02 -1.875761598348617554e-01 -2.008648663759231567e-01 -1.024027988314628601e-01 -2.370426505804061890e-01 -1.119065955281257629e-01 3.102467209100723267e-02 2.776726484298706055e-01 -4.798509180545806885e-02 -4.087724089622497559e-01 -6.694117933511734009e-02 3.212630152702331543e-01 -1.905475743114948273e-02 -2.814919054508209229e-01 -1.070522889494895935e-01 4.932652227580547333e-03 1.933390498161315918e-01 1.608342379331588745e-01 2.938236109912395477e-02 -2.036337703466415405e-01 9.523881971836090088e-02 8.465573191642761230e-02 -5.085968971252441406e-02 5.865469947457313538e-02 2.121408283710479736e-01 1.119976267218589783e-01 -5.264195054769515991e-02 -1.823488175868988037e-01 3.443794324994087219e-02 1.539560705423355103e-01 3.794369995594024658e-01
1.206641644239425659e-02 6.235926225781440735e-02 -1.485956907272338867e-01 6.243429705500602722e-02 -1.564030498266220093e-01 4.008278623223304749e-02 -2.324254810810089111e-01 1.856393739581108093e-02 1.066872179508209229e-01 2.487910725176334381e-02 -2.535133361816406250e-01 -5.278916358947753906e-01 2.044284045696258545e-01 4.626268893480300903e-02 -8.278663456439971924e-02 -2.202317267656326294e-01 9.313149750232696533e-02 6.389974057674407959e-02 2.257141172885894775e-01 4.730424582958221436e-01 -1.061285659670829773e-01 1.348791122436523438e-01 1.284636259078979492e-01 -3.513902425765991211e-03 -5.303642526268959045e-02 -1.445730030536651611e-01 2.619181200861930847e-02 -2.802811749279499054e-02 -7.330453395843505859e-02 8.313117921352386475e-02 1.837427020072937012e-01 1.750729084014892578e-01
3.512631729245185852e-02 1.442031282931566238e-02 -2.676714360713958740e-01 9.682030975818634033e-02 -1.423752456903457642e-01 1.765694916248321533e-01 -5.637407302856445312e-02 -1.798636615276336670e-01 3.371776938438415527e-01 1.482127141207456589e-02 4.062403365969657898e-02 -3.117090165615081787e-01 2.731818854808807373e-01 3.108503110706806183e-02 -1.608718186616897583e-02 -2.338316142559051514e-01 -3.282315656542778015e-02 -5.132364109158515930e-02 1.328070610761642456e-01 5.341159105300903320e-01 4.129683133214712143e-03 4.395052418112754822e-02 -1.831061989068984985e-01 -2.002245634794235229e-01 -1.072744727134704590e-01 -1.422158479690551758e-01 -7.487056404352188110e-02 -1.455845832824707031e-01 3.871008381247520447e-02 -9.890617430210113525e-02 1.870807707309722900e-01 1.727339625358581543e-02
1.151654273271560669e-01 -3.240755060687661171e-03 -4.005404412746429443e-01 1.696857362985610962e-01 -5.452904105186462402e-02 9.256954491138458252e-02 -8.779612928628921509e-02 2.005149424076080322e-01 -1.137628480792045593e-01 1.467835456132888794e-01 -1.916847527027130127e-01 -1.006683707237243652e-01 3.062123954296112061e-01 -1.963412314653396606e-01 1.330566685646772385e-02 -1.728729158639907837e-01 1.363631933927536011e-01 5.160343274474143982e-02 6.934886425733566284e-02 3.881391584873199463e-01 -2.438084334135055542e-01 2.021632045507431030e-01 1.360532082617282867e-02 -8.128532022237777710e-02 -1.775225251913070679e-01 2.989256009459495544e-02 2.857131659984588623e-01 -2.452533319592475891e-02 -1.232949495315551758e-01 -3.608405962586402893e-02 1.433514207601547241e-01 2.424511313438415527e-01
-3.011439442634582520e-01 -3.013961613178253174e-01 -3.287527561187744141e-01 1.592066138982772827e-01 -8.382396399974822998e-02 -9.974423795938491821e-03 1.451417505741119385e-01 -9.972209483385086060e-02 2.231736294925212860e-02 3.554650396108627319e-02 -1.642255336046218872e-01 8.497551828622817993e-02 2.062734216451644897e-01 -1.509183049201965332e-01 -8.286578208208084106e-02 -2.944030761718750000e-01 -1.308900415897369385e-01 1.355682909488677979e-01 1.629620194435119629e-01 4.532924592494964600e-01 -9.010016918182373047e-03 1.704324632883071899e-01 1.888166815042495728e-01 1.584851741790771484e-02 -1.763663291931152344e-01 1.583963930606842041e-01 8.834794163703918457e-02 -6.619538366794586182e-02 -4.506909102201461792e-02 -1.257180422544479370e-01 1.394269615411758423e-01 1.177400350570678711e-01
-1.044061258435249329e-01 -2.649157941341400146e-01 1.021211594343185425e-01 -8.210977911949157715e-02 6.468069553375244141e-02 3.252871334552764893e-01 -6.323160976171493530e-02 -2.936435341835021973e-01 1.771235615015029907e-01 8.259783498942852020e-03 -3.163028657436370850e-01 -1.975308358669281006e-02 -1.653609871864318848e-01 5.288632586598396301e-02 -2.706525623798370361e-01 -2.275355309247970581e-01 -8.752204477787017822e-02 -1.760370582342147827e-01 -7.108595967292785645e-02 9.206920117139816284e-02 -2.975043952465057373e-01 -3.274223953485488892e-02 2.027531117200851440e-01 -1.820137500762939453e-01 -1.276727020740509033e-01 9.815575927495956421e-02 1.369617432355880737e-01 -1.107188239693641663e-01 1.469891965389251709e-01 7.742241770029067993e-02 -5.976018682122230530e-02 3.322073817253112793e-01
2.253494411706924438e-01 -7.345765084028244019e-02 -1.530364453792572021e-01 1.043845266103744507e-01 -1.385720372200012207e-01 1.084908023476600647e-01 -1.453969180583953857e-01 -1.542532742023468018e-01 2.480530589818954468e-01 -1.415342688560485840e-01 4.985975474119186401e-02 -2.132549285888671875e-01 -9.269913285970687866e-02 -2.079920619726181030e-01 -2.515845596790313721e-01 -2.586107850074768066e-01 -7.734342664480209351e-02 2.427298203110694885e-02 -8.039977401494979858e-02 5.875609442591667175e-02 -2.285269051790237427e-01 -4.348361864686012268e-02 3.858195990324020386e-02 -5.569437742233276367e-01 -1.580569595098495483e-01 4.856199026107788086e-02 3.750713169574737549e-02 -1.320394724607467651e-01 6.208098679780960083e-02 -2.621987462043762207e-01 7.386715710163116455e-02 1.246055290102958679e-01
-4.501166567206382751e-02 -3.240790665149688721e-01 -2.540715634822845459e-01 7.826755940914154053e-02 -1.532744765281677246e-01 1.466072499752044678e-01 8.374726027250289917e-02 7.545486837625503540e-02 -1.811238937079906464e-03 3.054106049239635468e-02 -3.386567831039428711e-01 -1.342778205871582031e-01 -9.863919764757156372e-02 -1.153712868690490723e-01 1.029923111200332642e-01 -2.609378695487976074e-01 -7.007043808698654175e-03 1.030546277761459351e-01 6.070611253380775452e-02 3.882914483547210693e-01 -1.582679301500320435e-01 -3.749828785657882690e-02 5.105852335691452026e-02 -1.421655714511871338e-01 -2.789696455001831055e-01 3.895856440067291260e-02 1.673278361558914185e-01 -1.582750976085662842e-01 -2.071975618600845337e-01 -2.558362782001495361e-01 6.262243539094924927e-02 2.647446691989898682e-01
-6.343917548656463623e-02 -4.372225105762481689e-01 -1.678947657346725464e-01 6.492806226015090942e-02 -2.601080015301704407e-02 9.686163067817687988e-02 1.736020892858505249e-01 1.184963285923004150e-01 2.298161536455154419e-01 3.800396919250488281e-01 1.499643921852111816e-01 -1.281928271055221558e-01 6.473113596439361572e-02 2.870042622089385986e-02 -2.434321045875549316e-01 -3.385430276393890381e-01 3.299649804830551147e-02 -2.491953372955322266e-01 -9.808215498924255371e-02 2.867261469364166260e-01 -2.032562792301177979e-01 2.204260081052780151e-01 -1.411218941211700439e-02 -1.344421207904815674e-01 1.718097366392612457e-02 6.082565337419509888e-02 -6.971690058708190918e-02 -5.296269059181213379e-02 -1.448828820139169693e-02 -1.925459131598472595e-02 -7.562327384948730469e-02 1.482009589672088623e-01
3.877285122871398926e-02 -1.815998554229736328e-01 -1.817526817321777344e-01 -1.072483584284782410e-01 -1.500698179006576538e-01 -1.429126709699630737e-01 -4.025529325008392334e-01 -2.053902298212051392e-01 1.840776056051254272e-01 -1.127491444349288940e-01 -2.608624994754791260e-01 -1.256022006273269653e-01 5.139815434813499451e-02 2.728438563644886017e-02 -2.364434003829956055e-01 -3.511063754558563232e-02 -2.559273131191730499e-02 3.217260167002677917e-02 -4.113560914993286133e-02 2.778650727123022079e-03 -4.649282395839691162e-01 2.809626758098602295e-01 -8.089865744113922119e-02 5.157588981091976166e-03 -1.184968277812004089e-01 1.694521158933639526e-01 9.159988909959793091e-02 -1.732393354177474976e-01 -1.306072771549224854e-01 6.593170762062072754e-02 -1.281151473522186279e-01 2.425295412540435791e-01
-2.420593053102493286e-01 -2.927244901657104492e-01 -1.488465517759323120e-01 7.943558692932128906e-02 -1.471895128488540649e-01 5.278434231877326965e-02 -1.734862178564071655e-01 -1.900378614664077759e-01 2.334314435720443726e-01 -5.269352346658706665e-02 1.898745596408843994e-01 1.289416998624801636e-01 1.668143123388290405e-01 -2.907402813434600830e-02 -2.740922011435031891e-02 -2.846607565879821777e-01 3.869657218456268311e-02 -1.637297868728637695e-02 7.387909293174743652e-02 2.972667813301086426e-01 -1.714753955602645874e-01 2.472955137491226196e-01 -1.737331598997116089e-01 -3.170101642608642578e-01 -8.273211121559143066e-02 8.951179683208465576e-02 3.750465512275695801e-01 5.936680827289819717e-03 8.261063694953918457e-02 1.559786051511764526e-01 9.569865465164184570e-02 -5.914717912673950195e-02
-1.734114587306976318e-01 -2.219256162643432617e-01 -4.695510491728782654e-02 4.631821438670158386e-02 -3.744433522224426270e-01 -1.382656842470169067e-01 -9.935573488473892212e-02 -6.798078864812850952e-02 1.016484498977661133e-01 7.159005850553512573e-02 -4.834512248635292053e-02 1.890037506818771362e-01 1.989870965480804443e-01 -1.780191361904144287e-01 -5.039233714342117310e-02 -3.047266900539398193e-01 1.988186687231063843e-02 -4.616583138704299927e-02 6.093482673168182373e-02 4.198749065399169922e-01 -1.831763237714767456e-01 1.814574189484119415e-02 -1.888637198135256767e-03 -2.069852203130722046e-01 -2.117501646280288696e-01 2.928987741470336914e-01 2.062004953622817993e-01 -1.335155870765447617e-02 9.838405996561050415e-02 1.044824793934822083e-01 2.297128140926361084e-01 -1.278865337371826172e-01
-1.546522378921508789e-01 9.524342603981494904e-03 3.218455985188484192e-02 -2.499205619096755981e-01 -1.948757469654083252e-02 -1.061326339840888977e-01 -1.003806665539741516e-01 -9.222868084907531738e-02 2.538526654243469238e-01 -2.036191672086715698e-01 1.237346604466438293e-01 -2.508780956268310547e-01 4.252293109893798828e-01 -1.161415055394172668e-01 -2.730376422405242920e-01 -4.366006255149841309e-01 1.159811019897460938e-01 -1.200323253870010376e-01 4.246294125914573669e-02 5.285008996725082397e-02 -1.004213616251945496e-01 -9.318356961011886597e-02 3.083167970180511475e-01 -5.577956791967153549e-03 -6.421661376953125000e-02 2.261023409664630890e-02 1.813006252050399780e-01 8.959028124809265137e-02 -2.029522955417633057e-01 -6.053647771477699280e-02 2.125704288482666016e-02 -3.857483342289924622e-02
2.779562771320343018e-01 -2.260144352912902832e-01 -1.255069375038146973e-01 3.577283024787902832e-02 5.688272044062614441e-02 -6.522560119628906250e-02 -1.750764399766921997e-01 -1.452680081129074097e-01 1.507631540298461914e-01 -7.441669702529907227e-03 -2.554048299789428711e-01 -2.563189566135406494e-01 7.495112717151641846e-02 1.023066118359565735e-01 -2.445786744356155396e-01 -1.825633645057678223e-01 -1.979945152997970581e-01 1.189387738704681396e-01 3.688030317425727844e-02 1.804711222648620605e-01 -2.655974626541137695e-01 2.792392075061798096e-01 -2.702892720699310303e-01 7.714184466749429703e-03 -9.312639385461807251e-02 3.005017936229705811e-01 1.409750282764434814e-01 1.364410854876041412e-02 -1.706831157207489014e-01 -6.429359200410544872e-04 -1.643230915069580078e-01 2.198936045169830322e-01
9.641981124877929688e-02 -6.037729233503341675e-02 -3.025346398353576660e-01 1.194308623671531677e-01 -2.687629461288452148e-01 -9.413834661245346069e-02 -9.232950955629348755e-02 -9.001363068819046021e-02 8.470042608678340912e-03 3.648935630917549133e-02 -1.773170232772827148e-01 -1.611495763063430786e-01 2.791168689727783203e-01 -1.058948189020156860e-01 1.194675564765930176e-01 -2.252627611160278320e-01 8.909929543733596802e-02 -5.428048223257064819e-02 2.784518711268901825e-02 6.105312705039978027e-01 -1.256895214319229126e-01 1.799153983592987061e-01 4.668435454368591309e-02 -1.340811997652053833e-01 -7.071285694837570190e-02 6.600820459425449371e-03 -1.467532068490982056e-01 -1.136562004685401917e-01 -4.558777064085006714e-02 2.747249789535999298e-02 2.744049131870269775e-01 1.523319724947214127e-02
-7.247408479452133179e-02 -1.684322804212570190e-01 -1.130167171359062195e-01 6.338986009359359741e-02 -2.827465832233428955e-01 2.198068611323833466e-02 -1.809237897396087646e-01 -1.310669630765914917e-01 2.807078063488006592e-01 -4.898633807897567749e-02 2.187990397214889526e-02 2.981212735176086426e-01 1.810197830200195312e-01 1.637414284050464630e-02 -2.851974032819271088e-02 -1.850745230913162231e-01 5.006445571780204773e-02 -5.846023187041282654e-02 3.617896581999957561e-04 2.762333750724792480e-01 -2.205785214900970459e-01 1.797467768192291260e-01 3.532739728689193726e-02 -3.148017227649688721e-01 1.086381822824478149e-02 1.545310616493225098e-01 3.436387181282043457e-01 2.613267302513122559e-01 -1.087256968021392822e-01 1.564356982707977295e-01 2.340409308671951294e-01 -1.249234601855278015e-01
2.112108767032623291e-01 -1.153421550989151001e-01 -1.834680326282978058e-02 -4.934199526906013489e-02 2.764953970909118652e-01 8.015400171279907227e-02 -1.496732831001281738e-01 -3.320278823375701904e-01 2.900095582008361816e-01 -1.008840128779411316e-01 -7.656980305910110474e-02 -1.344231069087982178e-01 -5.487266927957534790e-02 -2.174471765756607056e-01 -2.681781649589538574e-01 -2.121073156595230103e-01 4.062964767217636108e-02 3.260812163352966309e-02 -3.390272334218025208e-02 3.180917799472808838e-01 7.615931797772645950e-03 1.182856783270835876e-01 7.728514820337295532e-02 -4.188352823257446289e-01 -1.356280893087387085e-01 -2.248869687318801880e-01 3.025029785931110382e-02 4.206242784857749939e-02 -6.070410087704658508e-02 -1.533410251140594482e-01 1.604321449995040894e-01 1.153046712279319763e-01
-1.037589162588119507e-01 6.484580785036087036e-02 -2.554002106189727783e-01 -1.929096877574920654e-01 -2.363936230540275574e-02 2.504606544971466064e-01 -2.537805773317813873e-02 -4.836600273847579956e-02 1.087395697832107544e-01 4.445918649435043335e-02 -1.850074082612991333e-01 -1.261845976114273071e-01 2.876826524734497070e-01 -1.533109843730926514e-01 -1.824096590280532837e-01 -1.572845578193664551e-01 -5.687411874532699585e-02 4.384000971913337708e-02 2.993758618831634521e-01 1.109367311000823975e-01 -5.388674139976501465e-01 7.706733047962188721e-02 -6.979833543300628662e-02 5.660841241478919983e-02 2.963910624384880066e-02 -8.909536153078079224e-02 5.121695250272750854e-02 2.719427049160003662e-01 -1.281475871801376343e-01 -1.119053512811660767e-01 -2.471192330121994019e-01 3.458720073103904724e-02
3.229702711105346680e-01 -1.209625005722045898e-01 -1.259861439466476440e-01 6.901003420352935791e-02 -1.690540015697479248e-01 3.709450736641883850e-02 -2.677729129791259766e-01 -1.435581445693969727e-01 3.328807055950164795e-01 -3.003319799900054932e-01 1.148248016834259033e-01 7.286880910396575928e-02 3.103444911539554596e-02 -1.545724645256996155e-02 -3.264866173267364502e-01 -1.739707142114639282e-01 -1.920894533395767212e-01 6.567037105560302734e-02 1.362780779600143433e-01 2.436623424291610718e-01 -2.038786709308624268e-01 9.415918588638305664e-02 2.241758108139038086e-01 -2.009178400039672852e-01 6.521394010633230209e-03 1.495879888534545898e-01 -1.392487585544586182e-01 -4.764903709292411804e-02 1.872171461582183838e-02 -1.029218658804893494e-01 1.463547199964523315e-01 -2.096187323331832886e-01
-1.516246348619461060e-01 -2.621217072010040283e-01 -3.773493468761444092e-01 -4.018373414874076843e-02 -2.754298150539398193e-01 4.002321884036064148e-02 -2.481613904237747192e-01 -5.404826998710632324e-02 7.514825463294982910e-02 1.535417139530181885e-01 -4.109636321663856506e-02 -1.634564697742462158e-01 1.265895068645477295e-01 -2.337287664413452148e-01 -2.218873500823974609e-01 -1.294299811124801636e-01 8.308868855237960815e-02 -2.116996496915817261e-01 2.112973853945732117e-02 2.683291733264923096e-01 -2.406472861766815186e-01 3.254096508026123047e-01 -4.972545430064201355e-02 1.872352808713912964e-01 -1.505240350961685181e-01 4.673507809638977051e-02 1.117545887827873230e-01 -1.297775954008102417e-01 -1.761585623025894165e-01 7.354108989238739014e-02 -1.087254583835601807e-01 -1.108379568904638290e-02
2.475883066654205322e-01 -1.793650239706039429e-01 -1.466789990663528442e-01 2.116966545581817627e-01 -5.512675642967224121e-02 -2.215447276830673218e-02 -1.623662412166595459e-01 -1.961273103952407837e-01 2.842252552509307861e-01 -3.887390717864036560e-02 6.975601613521575928e-02 1.975463517010211945e-02 5.790492892265319824e-02 -2.298384606838226318e-01 -4.582098498940467834e-02 3.698805347084999084e-02 -3.206592798233032227e-02 8.136431872844696045e-02 -3.088902309536933899e-02 1.736374497413635254e-01 -4.408180713653564453e-01 5.831417813897132874e-02 2.985342144966125488e-01 -1.903124749660491943e-01 -1.487845480442047119e-01 1.704467982053756714e-01 -2.003754824399948120e-01 5.174454301595687866e-02 9.421867877244949341e-02 -1.011875867843627930e-01 3.825601041316986084e-01 -5.780624225735664368e-02
1.299189627170562744e-01 -5.501068662852048874e-03 -7.681201398372650146e-02 -8.724049478769302368e-02 4.470872506499290466e-02 -2.834000587463378906e-01 -2.556242048740386963e-01 -3.437510132789611816e-01 1.631401628255844116e-01 -1.418318003416061401e-01 -2.768731117248535156e-01 1.247386727482080460e-02 1.326655298471450806e-01 5.128384754061698914e-02 -2.658124268054962158e-01 -1.294464766979217529e-01 6.138312444090843201e-02 2.372016310691833496e-01 -6.294183433055877686e-02 1.991898566484451294e-01 -3.355212807655334473e-01 1.418572813272476196e-01 1.500952523201704025e-02 -8.064547926187515259e-02 -8.418115228414535522e-02 2.037272006273269653e-01 1.695301085710525513e-01 -1.440470069646835327e-01 -9.306159615516662598e-02 -2.030070126056671143e-01 4.349822923541069031e-02 2.821796536445617676e-01
1.221789643168449402e-01 -1.385085284709930420e-01 -2.046435624361038208e-01 -1.488795578479766846e-01 -3.424465954303741455e-01 -1.452014148235321045e-01 5.063987150788307190e-02 4.340921714901924133e-02 1.845362931489944458e-01 -8.003576844930648804e-02 -3.567555174231529236e-02 1.805359125137329102e-01 1.906230151653289795e-01 -6.563933193683624268e-02 -3.902210295200347900e-01 -3.869018256664276123e-01 -1.026883125305175781e-01 -3.726142272353172302e-02 -2.214065045118331909e-01 2.710269093513488770e-01 -2.693763375282287598e-01 -5.609916523098945618e-03 7.851691916584968567e-03 -4.253312200307846069e-02 -1.628834009170532227e-02 -7.201206684112548828e-02 -9.966926276683807373e-02 -1.135590374469757080e-01 -2.730332016944885254e-01 1.076153740286827087e-01 1.324573904275894165e-01 3.572031855583190918e-02
1.467642933130264282e-01 -1.093551889061927795e-01 -3.312440589070320129e-02 -1.724180728197097778e-01 3.267491161823272705e-01 6.929902732372283936e-02 -2.431226819753646851e-01 3.673696517944335938e-02 2.135597616434097290e-01 -1.518097817897796631e-01 -2.510260343551635742e-01 6.553125567734241486e-03 1.733296215534210205e-01 -1.423847228288650513e-01 -4.048193395137786865e-01 -4.588948935270309448e-02 -6.283786892890930176e-02 -1.049886420369148254e-01 4.710463690571486950e-04 2.809351980686187744e-01 -7.330862432718276978e-02 1.861436963081359863e-01 1.413358300924301147e-01 -3.124608397483825684e-01 -7.631418108940124512e-02 2.384027540683746338e-01 1.108213737607002258e-01 -1.403493899852037430e-02 6.425070762634277344e-02 -1.909733414649963379e-01 8.996653556823730469e-02 2.007000744342803955e-01
-1.977380812168121338e-01 -1.727177947759628296e-01 5.024792999029159546e-02 9.825576096773147583e-02 -2.640632390975952148e-01 1.484850496053695679e-01 1.368433609604835510e-02 -5.464091151952743530e-02 3.989856541156768799e-01 2.699699103832244873e-01 -3.986027091741561890e-02 -1.339922994375228882e-01 -5.448811128735542297e-02 -2.365076839923858643e-01 -8.022334426641464233e-02 -2.559520900249481201e-01 -2.084477571770548820e-03 -2.504850924015045166e-01 2.198486179113388062e-01 2.188487797975540161e-01 -8.275648206472396851e-02 -2.198188751935958862e-02 1.742218583822250366e-01 -3.350214064121246338e-01 -2.030694782733917236e-01 8.380501717329025269e-02 -1.248906627297401428e-01 1.351816952228546143e-01 -6.913166493177413940e-02 4.825909435749053955e-02 4.340747371315956116e-02 2.035840600728988647e-01
7.916404306888580322e-02 -2.318658083677291870e-01 -1.026521027088165283e-01 3.963974863290786743e-02 1.951747536659240723e-01 5.839149653911590576e-02 -2.333745658397674561e-01 -9.433554857969284058e-02 -2.029274031519889832e-02 2.426192909479141235e-02 -1.628582626581192017e-01 1.161452382802963257e-01 1.944032758474349976e-01 -6.106826290488243103e-02 -2.532341778278350830e-01 -5.277337133884429932e-02 3.071526810526847839e-02 2.243090857518836856e-04 3.078628480434417725e-01 1.580732464790344238e-01 -2.728176116943359375e-01 3.329265713691711426e-01 2.211370468139648438e-01 -2.284896373748779297e-01 -5.754721816629171371e-03 2.994733154773712158e-01 1.277075111865997314e-01 1.454576998949050903e-01 2.141227126121520996e-01 -1.029185801744461060e-01 -8.955530077219009399e-02 2.735235691070556641e-01
4.577874392271041870e-02 -1.502629816532135010e-01 2.877272851765155792e-02 -1.813804507255554199e-01 -1.931837648153305054e-01 1.211413666605949402e-01 -1.505831182003021240e-01 4.386908188462257385e-02 2.089076787233352661e-01 -9.402582794427871704e-02 1.144229769706726074e-01 -1.995950490236282349e-01 8.296231925487518311e-02 -6.805452285334467888e-04 5.755033344030380249e-02 -5.465568229556083679e-02 2.507692873477935791e-01 8.438538759946823120e-03 9.784837067127227783e-02 2.645689547061920166e-01 -5.303840041160583496e-01 -5.323557183146476746e-03 -7.928644865751266479e-02 -1.883760094642639160e-01 -1.070319488644599915e-01 -2.575240433216094971e-01 -1.571722924709320068e-01 -1.852862983942031860e-01 -6.187352165579795837e-02 2.409403026103973389e-02 -3.692059814929962158e-01 5.693558603525161743e-02
1.188376620411872864e-01 -4.134786501526832581e-02 -3.927725851535797119e-01 1.629571467638015747e-01 -2.942015230655670166e-01 6.018058583140373230e-02 -1.112612411379814148e-01 6.727228313684463501e-02 1.051901206374168396e-01 -1.191961467266082764e-01 5.905564874410629272e-02 -3.552116751670837402e-01 1.182787120342254639e-01 -9.501988824922591448e-05 -1.418250799179077148e-01 -2.066056728363037109e-01 1.973740011453628540e-01 -1.735596954822540283e-01 7.047274708747863770e-02 2.726501524448394775e-01 3.858626261353492737e-02 2.844659686088562012e-01 2.379658818244934082e-01 -9.446479380130767822e-02 -7.280693203210830688e-02 -7.486192882061004639e-02 -5.756204202771186829e-02 -1.831247210502624512e-01 -1.379356384277343750e-01 1.354477405548095703e-01 2.272739410400390625e-01 1.772342473268508911e-01
2.341244071722030640e-01 -2.944079637527465820e-01 -8.942803367972373962e-03 2.728930413722991943e-01 -6.762973964214324951e-02 -1.318159103393554688e-01 -1.022228002548217773e-01 -6.796540319919586182e-02 3.015457093715667725e-01 -5.441068485379219055e-02 1.832654178142547607e-01 3.148446232080459595e-02 2.208065092563629150e-01 -1.212156862020492554e-01 -1.838922798633575439e-01 1.532353367656469345e-02 -5.675731971859931946e-02 1.901675015687942505e-01 1.558936536312103271e-01 4.259257391095161438e-02 -3.571362197399139404e-01 9.741460904479026794e-03 1.779962033033370972e-01 -2.437251061201095581e-01 -2.692001163959503174e-01 1.620008200407028198e-01 -1.499967128038406372e-01 -1.510365158319473267e-01 -1.626036763191223145e-01 -1.109780557453632355e-02 1.878056675195693970e-01 1.757481247186660767e-01
1.826669871807098389e-01 -1.028993502259254456e-01 -7.101898640394210815e-02 1.808342784643173218e-01 -1.898200213909149170e-01 2.099072486162185669e-01 -2.625788152217864990e-01 -2.117197662591934204e-01 2.004551440477371216e-01 -1.018842980265617371e-01 7.042840868234634399e-02 3.182473033666610718e-02 -1.972555741667747498e-02 4.910606890916824341e-02 -4.120250344276428223e-01 -4.477629065513610840e-02 -6.584099680185317993e-02 1.494028419256210327e-01 4.691291972994804382e-02 1.026412472128868103e-01 -3.276705145835876465e-01 -1.367032993584871292e-03 8.887780457735061646e-02 -3.555488288402557373e-01 -1.216612607240676880e-01 2.225185781717300415e-01 -7.222450524568557739e-02 -7.102444767951965332e-02 -2.311152815818786621e-01 -2.358445227146148682e-01 1.692264527082443237e-01 9.595846640877425671e-04
6.633885949850082397e-02 -1.329165250062942505e-01 -5.199185013771057129e-02 -1.830996945500373840e-02 -7.125705946236848831e-03 -3.778424859046936035e-01 -1.524443477392196655e-01 -2.325825542211532593e-01 1.478511691093444824e-01 -1.006349772214889526e-01 -2.155938148498535156e-01 -1.988847181200981140e-02 2.041132450103759766e-01 8.611753582954406738e-02 -3.534952104091644287e-01 -4.191733151674270630e-02 -2.118135057389736176e-02 2.582405507564544678e-02 -2.032250724732875824e-02 2.876731157302856445e-01 -3.068535625934600830e-01 2.562472224235534668e-01 -5.166265740990638733e-02 -8.989373221993446350e-03 -1.248991563916206360e-01 8.412234485149383545e-02 8.747779577970504761e-02 -9.234228730201721191e-02 -9.068044275045394897e-02 -3.894185647368431091e-02 5.060824006795883179e-02 4.495264291763305664e-01
9.322677552700042725e-02 -2.984524965286254883e-01 -2.463907301425933838e-01 1.372222322970628738e-03 -4.136903584003448486e-02 -3.484027981758117676e-01 -2.627735733985900879e-01 -6.811424344778060913e-02 2.176788449287414551e-01 -1.258648633956909180e-01 -1.803927719593048096e-01 -2.541299164295196533e-01 -1.058688852936029434e-02 -1.014354303479194641e-01 -8.206672966480255127e-02 -2.197309583425521851e-02 1.048483885824680328e-02 3.104579402133822441e-03 -2.253554388880729675e-02 4.103169739246368408e-01 -2.753874063491821289e-01 8.738708496093750000e-02 -5.439315736293792725e-02 -2.548501491546630859e-01 -8.887767791748046875e-02 2.151981145143508911e-01 -8.611168712377548218e-02 3.580747172236442566e-02 8.919276297092437744e-02 -1.599620580673217773e-01 -1.411179155111312866e-01 1.733113080263137817e-01
7.701338082551956177e-02 -2.078285999596118927e-02 -6.685007363557815552e-02 -1.382110565900802612e-01 1.577888280153274536e-01 -3.035684525966644287e-01 -1.528755575418472290e-01 -3.148015737533569336e-01 1.703315973281860352e-01 -1.346271634101867676e-01 -2.184621840715408325e-01 2.125394903123378754e-02 2.795307636260986328e-01 7.217493653297424316e-02 -2.272185683250427246e-01 -1.186106950044631958e-01 3.972389921545982361e-02 1.199595853686332703e-01 -1.720495522022247314e-01 2.487057745456695557e-01 -3.846545815467834473e-01 1.668354272842407227e-01 4.066089168190956116e-02 5.164014548063278198e-02 -1.365182250738143921e-01 1.792474687099456787e-01 1.731391102075576782e-01 -7.137726247310638428e-02 -1.096726804971694946e-01 -1.713829934597015381e-01 4.272413253784179688e-02 2.637881040573120117e-01
2.159545868635177612e-01 -1.611839979887008667e-01 -2.931542098522186279e-01 -7.263747602701187134e-02 -3.810050338506698608e-02 -7.195586711168289185e-02 -6.251984089612960815e-02 -3.269880115985870361e-01 1.391816884279251099e-01 -1.548276841640472412e-01 -7.765593379735946655e-02 -1.748966872692108154e-01 2.256363332271575928e-01 -1.128790378570556641e-01 -2.126262336969375610e-01 -1.775846630334854126e-01 2.926090173423290253e-02 -1.435166001319885254e-01 2.100527286529541016e-01 2.623799145221710205e-01 -3.946979716420173645e-02 -2.399400807917118073e-02 1.143850199878215790e-02 -2.544976398348808289e-02 1.004212200641632080e-01 -1.675469875335693359e-01 3.989104926586151123e-02 -1.527818590402603149e-01 -2.791026532649993896e-01 -3.207554221153259277e-01 3.404622077941894531e-01 -3.505538031458854675e-02
9.052757918834686279e-02 -2.324623763561248779e-01 -2.752608656883239746e-01 1.059613376855850220e-01 -5.254568997770547867e-03 -2.042535692453384399e-01 -2.387518435716629028e-01 -2.054287642240524292e-01 3.859123960137367249e-02 2.453255653381347656e-02 -2.776190638542175293e-01 -2.307740747928619385e-01 2.191555052995681763e-01 -4.043390974402427673e-02 -1.631021946668624878e-01 -1.345368474721908569e-01 -1.386008411645889282e-01 8.496723324060440063e-02 6.147763878107070923e-02 1.355696171522140503e-01 -3.425480127334594727e-01 2.439117729663848877e-01 -2.020161449909210205e-01 4.669179022312164307e-02 2.697556652128696442e-02 2.489865273237228394e-01 1.595242470502853394e-01 -5.365302041172981262e-02 -1.647023409605026245e-01 2.886695228517055511e-02 3.319695591926574707e-02 3.074254095554351807e-01
8.647262305021286011e-02 -7.365027815103530884e-02 -1.023625284433364868e-01 -1.067063491791486740e-02 1.206488441675901413e-02 -6.290016323328018188e-02 -1.475835293531417847e-01 -1.531180590391159058e-01 7.337114959955215454e-02 -3.740340098738670349e-02 -3.644197583198547363e-01 -2.754172384738922119e-01 3.983799368143081665e-02 8.484861999750137329e-02 -3.835754394531250000e-01 -1.462846249341964722e-01 -2.097097486257553101e-01 1.659253053367137909e-02 -2.513523213565349579e-02 2.588773071765899658e-01 -3.644469678401947021e-01 2.221875339746475220e-01 -1.939097195863723755e-01 6.573320925235748291e-02 -1.011381149291992188e-01 2.242021560668945312e-01 4.252387210726737976e-02 -9.989707916975021362e-02 -2.212704569101333618e-01 -7.675400469452142715e-03 -7.061696052551269531e-02 2.685531377792358398e-01
1.358572840690612793e-01 7.223249971866607666e-02 -3.909139707684516907e-02 -6.933999061584472656e-02 -2.194067686796188354e-01 -1.314926147460937500e-01 1.941600069403648376e-02 -1.756455749273300171e-01 1.824613362550735474e-01 -9.149996191263198853e-02 -4.289963841438293457e-01 1.283817142248153687e-01 -1.283509582281112671e-01 5.486658215522766113e-02 -4.650077596306800842e-02 6.509825587272644043e-03 1.297901868820190430e-01 8.437175303697586060e-02 2.276646047830581665e-01 4.532029032707214355e-01 -3.035876452922821045e-01 2.087441682815551758e-01 1.239030957221984863e-01 -3.490324318408966064e-02 4.745335504412651062e-02 2.460837960243225098e-01 1.167962253093719482e-01 1.989876180887222290e-01 -9.114352613687515259e-02 -1.403506565839052200e-02 -1.144345626235008240e-01 1.957398056983947754e-01
1.834325492382049561e-01 9.300409257411956787e-02 -1.196560561656951904e-01 1.745541393756866455e-02 -2.935095727443695068e-01 -1.106450632214546204e-01 -5.494978278875350952e-02 -7.722232490777969360e-02 5.961803253740072250e-04 7.236019521951675415e-02 2.195651642978191376e-02 -2.158223986625671387e-01 1.719180494546890259e-01 8.989451825618743896e-02 2.811508066952228546e-02 -4.925083518028259277e-01 -3.078611940145492554e-02 -9.672179073095321655e-02 1.547298729419708252e-01 1.977706253528594971e-01 -2.918731272220611572e-01 1.294478923082351685e-01 -4.167713224887847900e-02 -1.449961960315704346e-01 -2.613680064678192139e-01 3.534045442938804626e-02 -1.946139708161354065e-02 -2.854522764682769775e-01 -1.374400854110717773e-01 2.303568869829177856e-01 2.768838703632354736e-01 -6.565281003713607788e-02
3.830278813838958740e-01 -1.821678429841995239e-01 -1.742309927940368652e-01 -1.682522743940353394e-01 -5.967566277831792831e-03 -1.769779324531555176e-01 -2.017260342836380005e-01 6.919311732053756714e-02 1.005139946937561035e-01 -9.181477874517440796e-02 -1.543861180543899536e-01 -1.294869333505630493e-01 -9.222967177629470825e-02 -1.515183746814727783e-01 -2.209441661834716797e-01 -3.193999230861663818e-01 2.291210368275642395e-02 1.797958649694919586e-02 4.482603073120117188e-02 1.442038863897323608e-01 -3.164318501949310303e-01 1.528826951980590820e-01 -8.172315359115600586e-02 -7.652273774147033691e-02 -1.375442743301391602e-01 2.625885009765625000e-01 -1.404431611299514771e-01 -4.679537564516067505e-02 2.680301666259765625e-01 -1.867133229970932007e-01 -7.788370549678802490e-02 2.468348145484924316e-01
1.673596054315567017e-01 -3.597732633352279663e-02 -1.232315599918365479e-01 1.615706533193588257e-01 -1.530160754919052124e-01 1.271363943815231323e-01 -2.899953722953796387e-01 -1.555388867855072021e-01 2.829298377037048340e-01 -2.009259611368179321e-01 2.198621481657028198e-01 6.822663545608520508e-02 1.343015581369400024e-01 4.394450411200523376e-02 -3.097527027130126953e-01 -5.308870971202850342e-02 3.285296633839607239e-02 2.234398424625396729e-01 4.241704195737838745e-02 1.449007540941238403e-01 -3.180158734321594238e-01 -1.731259375810623169e-02 1.760871559381484985e-01 -3.590461611747741699e-01 -1.729931831359863281e-01 2.068655937910079956e-01 1.057715248316526413e-02 -2.084764651954174042e-03 -1.259448230266571045e-01 -1.880453974008560181e-01 1.628601551055908203e-01 -6.043615937232971191e-02
4.686110839247703552e-02 -3.662051856517791748e-01 -3.839385509490966797e-02 9.820106625556945801e-02 -9.899276308715343475e-03 -3.389976322650909424e-01 -2.502204775810241699e-01 -2.318614870309829712e-01 1.518719941377639771e-01 -1.838351935148239136e-01 -5.548222735524177551e-02 -2.560670971870422363e-01 -8.031592518091201782e-02 -1.035126373171806335e-01 -1.112139672040939331e-01 -1.983374357223510742e-01 2.100684866309165955e-02 -2.799459099769592285e-01 4.503266513347625732e-02 3.446945548057556152e-01 -1.847248077392578125e-01 7.635069638490676880e-02 9.229376446455717087e-04 -4.114042967557907104e-02 1.932849548757076263e-02 2.875794470310211182e-01 -1.941647678613662720e-01 -7.133512943983078003e-02 3.447514027357101440e-02 -6.475031375885009766e-02 -2.171654701232910156e-01 8.429931104183197021e-02
3.346191048622131348e-01 -1.113777905702590942e-01 -2.598346173763275146e-01 1.474968194961547852e-01 -4.550295323133468628e-02 7.411824166774749756e-02 -2.661644220352172852e-01 -3.450320661067962646e-01 2.031761258840560913e-01 -9.250760823488235474e-02 1.168368831276893616e-01 -6.272965669631958008e-02 -8.188385516405105591e-03 -1.283287405967712402e-01 -2.213159799575805664e-01 -1.316323280334472656e-01 -1.016359999775886536e-01 -2.107398211956024170e-02 -3.937323018908500671e-02 1.987872868776321411e-01 -2.636277675628662109e-01 -4.773813486099243164e-02 1.990841329097747803e-01 -4.184690713882446289e-01 -2.065557288005948067e-03 -8.191965520381927490e-02 -5.978388339281082153e-02 -1.032910197973251343e-01 -3.036776930093765259e-02 -2.434448152780532837e-01 1.188345700502395630e-01 7.068373262882232666e-02
2.360389567911624908e-02 -1.052185967564582825e-01 -1.592048704624176025e-01 -1.611203700304031372e-01 -2.904431521892547607e-01 -2.320838905870914459e-02 -1.351250559091567993e-01 -3.846292495727539062e-01 6.201094388961791992e-02 -3.177191913127899170e-01 -6.209382414817810059e-02 -2.336180657148361206e-01 -1.570559479296207428e-02 -3.711213171482086182e-01 -1.225984171032905579e-01 -1.263930052518844604e-01 -1.281852424144744873e-01 -1.687908321619033813e-01 -1.583343185484409332e-02 2.478449642658233643e-01 -1.315193474292755127e-01 3.213130235671997070e-01 -1.291550695896148682e-01 -3.641354665160179138e-02 -2.184914052486419678e-01 1.191591918468475342e-01 3.005529940128326416e-02 -6.732911616563796997e-02 -9.524187445640563965e-02 -1.095796003937721252e-01 1.353602260351181030e-01 -4.293606057763099670e-02
1.061109602451324463e-01 1.460852473974227905e-02 8.480891119688749313e-04 -3.386431559920310974e-02 1.561196297407150269e-01 1.706696003675460815e-01 -2.655823528766632080e-01 -1.665652841329574585e-01 4.112154841423034668e-01 -1.998560130596160889e-01 -2.335165143013000488e-01 -7.390849292278289795e-02 2.111044377088546753e-01 -1.246829554438591003e-01 -2.958266735076904297e-01 -1.376732736825942993e-01 -6.453013978898525238e-03 -4.710005223751068115e-02 2.150606513023376465e-01 2.163286954164505005e-01 4.703184962272644043e-02 1.876693814992904663e-01 -1.122995167970657349e-01 -3.034554123878479004e-01 -1.814006716012954712e-01 -1.083448380231857300e-01 2.198797315359115601e-01 -1.808924227952957153e-01 9.834472090005874634e-02 -1.586223393678665161e-01 -1.841782219707965851e-02 4.081034660339355469e-02
1.481827795505523682e-01 -1.404912918806076050e-01 -1.925827413797378540e-01 1.116602942347526550e-01 -1.094082370400428772e-01 -2.683358490467071533e-01 -4.381772875785827637e-01 1.257572174072265625e-01 -3.831895813345909119e-02 -1.020275726914405823e-01 -2.470606863498687744e-01 -1.886249184608459473e-01 2.559836804866790771e-01 -5.143823474645614624e-02 -2.680699340999126434e-02 -5.746440589427947998e-02 1.983713507652282715e-01 -3.819111734628677368e-02 -1.723457574844360352e-01 3.291266262531280518e-01 -3.374038040637969971e-01 1.779421865940093994e-01 8.807931095361709595e-02 -1.136345118284225464e-01 -6.190056353807449341e-02 8.273740857839584351e-02 8.067101240158081055e-02 -1.183055192232131958e-01 -1.516105532646179199e-01 -1.665090173482894897e-01 9.018284082412719727e-02 3.508516401052474976e-02
2.176078259944915771e-01 1.770319193601608276e-01 -7.431190460920333862e-02 1.035315245389938354e-01 -1.847458481788635254e-01 -7.948832958936691284e-02 -9.958367794752120972e-02 -1.126725599169731140e-01 1.974612474441528320e-01 2.864763699471950531e-02 -3.223194479942321777e-01 3.397812694311141968e-02 1.933682858943939209e-01 1.061838716268539429e-01 -1.196318343281745911e-01 -1.830649524927139282e-01 1.995407044887542725e-02 -1.374983787536621094e-01 -9.800787270069122314e-02 2.619402110576629639e-01 -5.165741443634033203e-01 2.237624824047088623e-01 -1.700571626424789429e-01 -8.210133016109466553e-02 8.743219822645187378e-02 -1.204726472496986389e-01 -1.075294539332389832e-01 -2.285962700843811035e-01 -2.326466329395771027e-02 2.421492636203765869e-01 -7.216190546751022339e-02 -1.395107433199882507e-02
2.415776848793029785e-01 -1.148202195763587952e-01 -3.612498939037322998e-01 -1.086683347821235657e-01 -1.170294582843780518e-01 -7.356069050729274750e-03 -1.919661760330200195e-01 -6.222136318683624268e-02 3.423824012279510498e-01 -7.319144904613494873e-02 -1.276214718818664551e-01 -7.008830457925796509e-02 4.349512755870819092e-01 -1.693251132965087891e-01 -5.341159179806709290e-02 -1.341451704502105713e-01 -7.379161659628152847e-03 -3.202753886580467224e-02 1.914596259593963623e-01 3.838397562503814697e-01 1.844464093446731567e-01 -6.021993607282638550e-02 -5.086178705096244812e-02 -1.810124218463897705e-01 7.095881551504135132e-02 -1.884051412343978882e-02 -6.016026064753532410e-02 6.567057967185974121e-02 5.624739080667495728e-02 -6.786987185478210449e-02 2.643798589706420898e-01 -1.149149052798748016e-02
-1.390804648399353027e-01 3.824507445096969604e-02 -2.219609171152114868e-01 8.952489495277404785e-02 -2.570389211177825928e-01 -2.049526721239089966e-01 -1.642958223819732666e-01 1.216725166887044907e-02 1.897448152303695679e-01 1.116509214043617249e-01 -1.551481187343597412e-01 2.380819618701934814e-01 1.190613284707069397e-01 -5.253475159406661987e-02 -1.223090570420026779e-02 -2.176184058189392090e-01 2.088453322649002075e-01 -1.548494547605514526e-01 7.285004854202270508e-02 5.296246409416198730e-01 -6.070261448621749878e-02 2.661797963082790375e-02 -1.476272344589233398e-01 -1.261636167764663696e-01 -4.852064326405525208e-02 1.070703193545341492e-01 2.517563402652740479e-01 9.081412106752395630e-02 -2.198724150657653809e-01 -2.460242062807083130e-01 2.716426737606525421e-02 4.965946823358535767e-02
1.221251785755157471e-01 -1.980616301298141479e-01 -2.172864377498626709e-01 -5.076360702514648438e-02 -5.280158016830682755e-03 -2.827135920524597168e-01 -3.769734799861907959e-01 -8.504867553710937500e-02 8.131263405084609985e-02 -2.230663597583770752e-01 -1.080894097685813904e-01 -8.616861701011657715e-02 -4.878608882427215576e-02 6.505496799945831299e-02 -2.346901148557662964e-01 -1.260091811418533325e-01 -1.019807457923889160e-01 -8.048035949468612671e-02 3.486686572432518005e-02 4.133556783199310303e-01 -2.855344116687774658e-01 -2.708315663039684296e-02 -1.449278183281421661e-02 -2.919329106807708740e-01 -7.310966029763221741e-03 1.962975859642028809e-01 -6.003306061029434204e-02 -1.408398449420928955e-01 1.351509392261505127e-01 -1.518830806016921997e-01 -1.889719218015670776e-01 1.341498047113418579e-01
3.141842316836118698e-04 -1.440189331769943237e-01 -6.944914907217025757e-02 -1.893433034420013428e-01 -2.833768129348754883e-01 2.835387289524078369e-01 1.432336270809173584e-01 3.727566916495561600e-03 2.406937330961227417e-01 -2.692259661853313446e-02 3.736868873238563538e-02 -6.808170676231384277e-02 1.420892477035522461e-01 4.478805884718894958e-02 -2.300291880965232849e-02 -1.361007094383239746e-01 1.145510599017143250e-01 -1.491299718618392944e-01 3.312573432922363281e-01 3.635132908821105957e-01 -2.458686679601669312e-01 1.747579574584960938e-01 2.671642303466796875e-01 9.063234180212020874e-02 -2.463103532791137695e-01 -1.234535649418830872e-01 -1.521406769752502441e-01 7.007066160440444946e-02 -1.474919021129608154e-01 -5.981574952602386475e-02 -1.519284993410110474e-01 2.263234108686447144e-01
-1.873500645160675049e-02 3.612615913152694702e-02 -3.504017591476440430e-01 -3.405253589153289795e-02 -3.775041401386260986e-01 4.647242277860641479e-02 6.070923432707786560e-02 -3.496195748448371887e-02 1.473444104194641113e-01 -2.372707985341548920e-02 -1.925367563962936401e-01 1.083474978804588318e-01 1.512840092182159424e-01 -1.479746252298355103e-01 -2.896872162818908691e-01 -3.329822123050689697e-01 1.145946141332387924e-02 9.587422758340835571e-02 -1.619136333465576172e-01 1.628947854042053223e-01 -3.964090943336486816e-01 -4.910788312554359436e-02 -5.905734375119209290e-02 -1.690195798873901367e-01 -1.077575683593750000e-01 -1.463788151741027832e-01 -1.955416798591613770e-02 -1.322793662548065186e-01 -1.970806121826171875e-01 2.095598429441452026e-01 1.003041639924049377e-01 -1.294108033180236816e-01
-1.094799414277076721e-01 2.055713720619678497e-02 -1.215306371450424194e-01 1.189035773277282715e-01 3.065039403736591339e-03 -2.834857106208801270e-01 -4.062699675559997559e-01 -1.565345376729965210e-01 2.740011215209960938e-01 -1.725808084011077881e-01 -1.561978179961442947e-02 -1.086106225848197937e-01 -2.362982369959354401e-02 2.219874970614910126e-02 -9.430389851331710815e-02 -1.145537570118904114e-01 6.764645222574472427e-03 7.567436248064041138e-02 -7.485464960336685181e-02 2.124339640140533447e-01 -4.428858757019042969e-01 -1.560119539499282837e-01 -1.240243017673492432e-01 -7.340774871408939362e-03 -1.476428508758544922e-01 3.184318915009498596e-02 7.947218418121337891e-02 -1.037992984056472778e-01 -1.227195858955383301e-01 2.613642439246177673e-02 1.948135197162628174e-01 4.034333825111389160e-01
1.784327477216720581e-01 -1.037614569067955017e-01 -7.576895505189895630e-02 1.991460025310516357e-01 -1.562588363885879517e-01 1.802179962396621704e-01 -3.366139233112335205e-01 -2.016705721616744995e-01 1.640442758798599243e-01 -3.053464591503143311e-01 1.919534951448440552e-01 1.579923182725906372e-01 8.497819304466247559e-02 4.235210269689559937e-02 -4.241168200969696045e-01 -2.269518673419952393e-01 -3.469642996788024902e-02 7.707810401916503906e-02 1.682828925549983978e-02 1.449057310819625854e-01 -2.267722189426422119e-01 -2.163101173937320709e-02 1.628725081682205200e-01 -3.078685402870178223e-01 -1.213047206401824951e-01 1.769775897264480591e-01 -6.802473217248916626e-03 -1.995007134974002838e-02 -8.223227411508560181e-02 -3.336983174085617065e-02 1.416099667549133301e-01 -5.224252119660377502e-02
1.691951900720596313e-01 -3.241068720817565918e-01 -6.881193071603775024e-02 4.589608311653137207e-02 1.327807605266571045e-01 -1.857772469520568848e-01 -2.985318899154663086e-01 2.650415524840354919e-02 4.349351860582828522e-03 -2.108111977577209473e-01 -6.288712471723556519e-02 -4.609696939587593079e-02 -5.499336495995521545e-02 -5.507884919643402100e-02 -2.765322327613830566e-01 -1.587082147598266602e-01 5.298757925629615784e-02 -8.637684583663940430e-02 -2.225171960890293121e-02 3.768877089023590088e-01 -4.042895436286926270e-01 -5.536148324608802795e-02 9.047297388315200806e-02 -6.805699318647384644e-02 -5.940599739551544189e-02 2.488945797085762024e-02 -9.147180616855621338e-02 -2.817721068859100342e-01 2.181783504784107208e-02 -2.772961556911468506e-01 -1.323263533413410187e-02 2.401391565799713135e-01
-1.945054233074188232e-01 -2.300917804241180420e-01 -1.373395770788192749e-01 1.986802928149700165e-02 -2.846328020095825195e-01 4.412251338362693787e-02 -6.275946646928787231e-02 -1.045992523431777954e-01 3.390127122402191162e-01 -1.421813666820526123e-01 1.098483875393867493e-01 1.951176673173904419e-01 2.426812499761581421e-01 3.596274182200431824e-02 1.386665273457765579e-02 -3.687887489795684814e-01 3.376797214150428772e-02 -8.699617534875869751e-02 2.212980063632130623e-03 2.789663374423980713e-01 -2.501196265220642090e-01 1.714814454317092896e-01 -1.413471847772598267e-01 -2.346260249614715576e-01 -1.167578697204589844e-01 1.779682934284210205e-01 2.345625460147857666e-01 9.018571674823760986e-02 5.110359564423561096e-02 1.662608832120895386e-01 7.979188859462738037e-02 -1.088552623987197876e-01
-3.825207054615020752e-01 -2.411389164626598358e-02 4.052948206663131714e-03 5.904602259397506714e-02 2.407274767756462097e-02 1.322239190340042114e-01 9.160638600587844849e-02 -1.966780573129653931e-01 2.356632947921752930e-01 1.372583582997322083e-02 -2.126611024141311646e-02 -1.800815910100936890e-01 1.204664707183837891e-01 -1.239370405673980713e-01 -1.569498479366302490e-01 -2.838769853115081787e-01 5.226116254925727844e-02 -2.471618056297302246e-01 1.637057811021804810e-01 1.616336852312088013e-01 -1.977196484804153442e-01 6.280692666769027710e-02 1.486539989709854126e-01 -3.508749306201934814e-01 -5.109149962663650513e-02 1.010064557194709778e-01 2.073576450347900391e-01 -2.535299025475978851e-02 -4.776618629693984985e-02 -1.195552721619606018e-01 4.438052326440811157e-02 4.251660704612731934e-01
9.572478383779525757e-02 -1.189832836389541626e-01 -5.045084282755851746e-02 -1.950210928916931152e-01 -6.864775717258453369e-02 -2.352406233549118042e-01 -2.309595197439193726e-01 -1.208461821079254150e-01 2.060673385858535767e-01 -1.662395298480987549e-01 -9.784717112779617310e-02 3.439397737383842468e-02 1.811166256666183472e-01 1.358354836702346802e-01 -9.519258886575698853e-02 -1.021044924855232239e-01 -6.945616006851196289e-02 1.407804042100906372e-01 -2.408114969730377197e-01 2.360580563545227051e-01 -3.743832409381866455e-01 2.757677435874938965e-01 -2.132498286664485931e-02 -3.062096051871776581e-02 -1.964104026556015015e-01 1.295903921127319336e-01 2.986002564430236816e-01 -8.528166264295578003e-02 3.502978011965751648e-02 -2.977857589721679688e-01 2.788131497800350189e-02 2.409569919109344482e-01
-3.362002968788146973e-02 1.526680216193199158e-02 -3.332438766956329346e-01 7.602178305387496948e-02 7.940565049648284912e-02 -2.759525179862976074e-02 -2.189246118068695068e-01 -4.641061648726463318e-02 3.303615152835845947e-01 1.750856488943099976e-01 -7.366569340229034424e-02 -2.310122400522232056e-01 1.241998076438903809e-01 6.536030024290084839e-02 -2.309845760464668274e-03 -1.041671186685562134e-01 2.508743405342102051e-01 2.276566177606582642e-01 -5.032397061586380005e-02 5.774204134941101074e-01 -1.042778715491294861e-01 -6.024610996246337891e-02 4.233815521001815796e-02 3.563119471073150635e-02 -1.260419189929962158e-01 -1.311226934194564819e-01 1.901294291019439697e-01 1.047744825482368469e-01 -1.446004956960678101e-01 -4.582995548844337463e-02 1.636196859180927277e-02 1.541250944137573242e-01
3.068830072879791260e-01 -5.348507314920425415e-02 -3.001100718975067139e-01 1.802896112203598022e-01 3.260883316397666931e-02 1.728991568088531494e-01 -2.825103104114532471e-01 -2.371232062578201294e-01 1.671092063188552856e-01 -1.523895859718322754e-01 1.878872662782669067e-01 9.013273753225803375e-03 1.129832640290260315e-01 9.690069407224655151e-02 -2.750718593597412109e-01 -8.827881515026092529e-02 -3.275879472494125366e-02 1.877196431159973145e-01 4.681078344583511353e-02 1.317279338836669922e-01 -3.214872777462005615e-01 -7.269174605607986450e-02 1.393281817436218262e-01 -3.103876113891601562e-01 -1.590018570423126221e-01 1.936022639274597168e-01 1.938590779900550842e-02 -1.010620817542076111e-01 -2.120022773742675781e-01 -1.043363437056541443e-01 1.057883799076080322e-01 -2.509862743318080902e-02
-8.541033416986465454e-02 -1.929249763488769531e-01 -2.042220681905746460e-01 1.361752897500991821e-01 -1.717942506074905396e-01 -9.328700602054595947e-02 -1.651017069816589355e-01 -2.050880789756774902e-01 3.993799984455108643e-01 2.158817835152149200e-02 3.679113984107971191e-01 4.400203377008438110e-02 2.009673565626144409e-01 -5.154432728886604309e-02 -1.386411190032958984e-01 -2.322878837585449219e-01 7.021532952785491943e-02 -1.121053621172904968e-01 1.004328601993620396e-03 2.331286072731018066e-01 -2.637050747871398926e-01 1.625901162624359131e-01 -9.761845320463180542e-02 -2.174715548753738403e-01 -8.592213690280914307e-02 1.214452311396598816e-01 2.952114641666412354e-01 4.844547435641288757e-02 7.861924171447753906e-02 7.683739811182022095e-02 2.697033807635307312e-03 -1.607566326856613159e-01
-2.253013551235198975e-01 -1.015958487987518311e-01 -2.386743724346160889e-01 9.329357743263244629e-02 -1.637301892042160034e-01 1.048840582370758057e-01 -9.517241269350051880e-02 -2.078373283147811890e-01 1.465832740068435669e-01 1.420708298683166504e-01 -3.280781805515289307e-01 2.535817325115203857e-01 6.875433027744293213e-02 -9.575511515140533447e-02 -1.591358333826065063e-01 -2.408864498138427734e-01 -2.371514588594436646e-02 -1.459050178527832031e-01 2.032108604907989502e-01 2.961474359035491943e-01 -8.828525990247726440e-02 1.520560085773468018e-01 4.318953752517700195e-01 4.021338000893592834e-02 -1.322864741086959839e-01 -3.827709704637527466e-02 -5.783076584339141846e-02 -1.388363391160964966e-01 -1.298519410192966461e-02 1.019844710826873779e-01 -1.440251469612121582e-01 1.718062907457351685e-01
2.348645627498626709e-01 -7.275950163602828979e-02 -8.179564774036407471e-02 2.274820953607559204e-02 -2.062022686004638672e-01 1.684269160032272339e-01 -1.438997834920883179e-01 -4.508174210786819458e-02 9.524657577276229858e-02 -1.035677120089530945e-01 -1.956735402345657349e-01 -1.502594351768493652e-01 3.662546575069427490e-01 7.987662404775619507e-02 -1.768944710493087769e-01 1.618202961981296539e-02 -1.729211062192916870e-01 -5.219382792711257935e-02 2.123801410198211670e-01 4.092586338520050049e-01 1.934583485126495361e-02 1.037500798702239990e-02 1.388738751411437988e-01 -8.132028579711914062e-02 -4.490375891327857971e-02 -8.045363426208496094e-02 7.365163415670394897e-02 -2.376256436109542847e-01 -3.293953239917755127e-01 -1.295361667871475220e-01 3.444091379642486572e-01 -9.319628588855266571e-03
2.850332856178283691e-01 6.000960990786552429e-02 3.008684376254677773e-03 1.351101994514465332e-01 3.582916408777236938e-02 1.421627849340438843e-01 -2.105427980422973633e-01 -2.540158033370971680e-01 2.134358882904052734e-01 -7.200966030359268188e-02 8.145241998136043549e-03 -1.984512358903884888e-01 -1.398751139640808105e-01 -3.127884268760681152e-01 3.984667360782623291e-02 -2.553176283836364746e-01 1.718628779053688049e-02 7.668057829141616821e-02 1.911373436450958252e-02 1.657067090272903442e-01 -1.612423062324523926e-01 1.190757229924201965e-01 2.904593348503112793e-01 -4.486807286739349365e-01 -7.996215671300888062e-02 2.138616144657135010e-01 -8.888640254735946655e-02 9.854924678802490234e-02 -9.117228537797927856e-02 -2.143660187721252441e-01 5.209702625870704651e-02 7.481622695922851562e-02
-2.520067393779754639e-01 -2.032208591699600220e-01 6.394170224666595459e-03 -1.375666856765747070e-01 -1.082035154104232788e-01 -4.589734226465225220e-02 1.884726583957672119e-01 -1.479988545179367065e-01 6.253711879253387451e-02 1.153864040970802307e-01 3.524551913142204285e-02 -9.942406322807073593e-04 2.975299954414367676e-02 -3.285437822341918945e-01 -2.229276597499847412e-01 -2.460463047027587891e-01 7.840823382139205933e-02 -2.958601713180541992e-01 1.438776701688766479e-01 2.023256421089172363e-01 -2.024744153022766113e-01 2.121949195861816406e-01 2.011672109365463257e-01 -3.084771335124969482e-01 -2.088596969842910767e-01 2.704840339720249176e-02 -1.533836275339126587e-01 6.713944673538208008e-02 -7.294195145368576050e-02 1.163104176521301270e-01 6.634274870157241821e-02 3.079831004142761230e-01
4.108232259750366211e-02 -7.039245218038558960e-03 -1.671136170625686646e-01 9.741428494453430176e-02 3.421738743782043457e-02 -4.249943792819976807e-02 -2.059992402791976929e-01 -3.352311253547668457e-01 4.057839512825012207e-02 -7.519377022981643677e-02 -2.463227212429046631e-01 -2.785642445087432861e-01 1.238521188497543335e-02 -2.633560262620449066e-02 -3.235586881637573242e-01 -2.499816119670867920e-01 -1.106211021542549133e-01 6.489416956901550293e-02 3.420041757635772228e-04 2.098077684640884399e-01 -1.741617023944854736e-01 1.946530789136886597e-01 -2.288747727870941162e-01 1.058179587125778198e-01 3.386598778888583183e-03 2.484008520841598511e-01 6.935314834117889404e-02 -1.656957417726516724e-01 -2.138860225677490234e-01 6.809636205434799194e-02 -1.363183092325925827e-02 3.906808495521545410e-01
-1.137196272611618042e-02 -1.344334036111831665e-01 -3.293115794658660889e-01 2.554716169834136963e-01 -2.143543064594268799e-01 3.062322735786437988e-01 -4.073421936482191086e-03 3.341856226325035095e-02 8.986810594797134399e-02 -7.745322585105895996e-02 -4.281815290451049805e-01 -9.632142633199691772e-02 -1.600754819810390472e-02 -9.954302012920379639e-02 -6.871768832206726074e-02 -2.082251608371734619e-01 5.563048273324966431e-02 1.863703280687332153e-01 9.069178998470306396e-02 2.527706623077392578e-01 -1.350124627351760864e-01 1.915746480226516724e-01 1.030660346150398254e-01 -1.484827697277069092e-02 -2.844398617744445801e-01 1.321836262941360474e-01 7.149586081504821777e-02 -2.097764909267425537e-01 -2.127914875745773315e-01 -1.304056197404861450e-01 -3.864264115691184998e-02 1.236749216914176941e-01
-3.793036043643951416e-01 -2.118369340896606445e-01 -2.978008687496185303e-01 9.100934118032455444e-02 -1.106597706675529480e-01 9.491325169801712036e-02 -7.497992366552352905e-02 -2.040864080190658569e-01 1.129436641931533813e-01 -3.610656410455703735e-02 -2.645149230957031250e-01 2.487679757177829742e-02 1.312605738639831543e-01 -9.396871924400329590e-02 -3.836765885353088379e-01 -3.472954630851745605e-01 -3.584787249565124512e-02 -4.515315219759941101e-02 1.374903470277786255e-01 1.195046827197074890e-01 -6.859574466943740845e-02 1.366890966892242432e-01 2.548135519027709961e-01 -8.036782965064048767e-03 -6.702719628810882568e-02 -6.612869352102279663e-02 -1.252538561820983887e-01 -1.236993819475173950e-01 3.929725289344787598e-02 1.869984716176986694e-01 1.830879598855972290e-01 1.801327168941497803e-01
-1.862335763871669769e-02 -3.345277905464172363e-01 -1.811762303113937378e-01 5.826326832175254822e-02 -9.090138226747512817e-02 2.767882943153381348e-01 1.001109927892684937e-01 -1.475888341665267944e-01 2.674348652362823486e-01 1.048245728015899658e-01 1.940770074725151062e-02 -6.510660052299499512e-02 3.356195092201232910e-01 -5.269764736294746399e-02 -2.613255083560943604e-01 -1.745365113019943237e-01 -2.435304373502731323e-01 -1.676964201033115387e-02 1.825031936168670654e-01 3.156884908676147461e-01 -2.261324413120746613e-02 1.606052815914154053e-01 -1.304895579814910889e-01 -2.107194811105728149e-01 -1.048961356282234192e-01 -1.005481779575347900e-01 2.585711777210235596e-01 -1.623595654964447021e-01 -7.421966642141342163e-02 -5.566972121596336365e-02 5.878007039427757263e-02 -1.638984978199005127e-01
-1.548264026641845703e-01 -1.905649900436401367e-01 -1.770759671926498413e-01 1.507826000452041626e-01 -2.910953760147094727e-01 6.919474154710769653e-02 -2.506719529628753662e-01 -2.169251292943954468e-01 2.863870263099670410e-01 1.500885747373104095e-02 4.364142939448356628e-02 2.745759487152099609e-01 1.964384317398071289e-01 1.048253010958433151e-02 -1.033043041825294495e-01 -1.735130250453948975e-01 1.991471648216247559e-01 -1.902275234460830688e-01 1.265884041786193848e-01 3.130106925964355469e-01 -2.211366593837738037e-01 1.699126511812210083e-01 -1.059142202138900757e-01 -2.011869251728057861e-01 -1.535013020038604736e-01 -5.702247098088264465e-02 2.046697735786437988e-01 1.109569743275642395e-01 1.443926990032196045e-01 -3.976860642433166504e-02 -1.180529035627841949e-02 -1.558576077222824097e-01
1.166953295469284058e-01 -3.330099582672119141e-01 -1.851311475038528442e-01 -9.781115502119064331e-02 4.653245210647583008e-03 -2.456530034542083740e-01 -2.312408685684204102e-01 -9.749805182218551636e-02 1.291197538375854492e-01 -1.818653643131256104e-01 -8.634629100561141968e-02 4.732151050120592117e-03 1.162185147404670715e-01 1.297178268432617188e-01 -2.257186360657215118e-02 -7.421023398637771606e-02 -5.473930016160011292e-02 4.593638330698013306e-02 2.956189401447772980e-02 1.331620961427688599e-01 -4.699108898639678955e-01 2.509859204292297363e-01 2.728131227195262909e-02 -1.241147667169570923e-01 -2.406100928783416748e-01 1.200751885771751404e-01 -1.690997742116451263e-02 9.879609569907188416e-04 2.724933624267578125e-01 -2.311869263648986816e-01 9.483099728822708130e-02 2.859420776367187500e-01
-9.063605219125747681e-02 -2.693472802639007568e-01 -3.778654932975769043e-01 2.582372426986694336e-01 -1.448462307453155518e-01 -9.531556628644466400e-03 -6.017890945076942444e-02 5.253152549266815186e-02 3.872754424810409546e-02 -6.187466531991958618e-02 -2.269655913114547729e-01 -2.208803147077560425e-01 1.576989516615867615e-02 -9.552851319313049316e-02 -8.912132121622562408e-03 -1.893756091594696045e-01 1.438050568103790283e-01 2.163555324077606201e-01 2.055090665817260742e-01 4.050026834011077881e-01 -1.384958028793334961e-01 4.385827574878931046e-03 -6.335533689707517624e-03 -2.627855166792869568e-02 -2.826357781887054443e-01 1.788008585572242737e-02 1.110060662031173706e-01 -7.459500432014465332e-02 -1.966601610183715820e-01 -2.717579603195190430e-01 -1.692959666252136230e-02 1.636573374271392822e-01
-2.050200663506984711e-02 -2.572421431541442871e-01 -1.015373989939689636e-01 1.233069822192192078e-01 -3.483788669109344482e-02 -5.950532853603363037e-02 -1.092874333262443542e-01 1.496444176882505417e-02 1.633316278457641602e-01 2.182326093316078186e-02 -1.227904409170150757e-01 -1.728842779994010925e-02 2.465287744998931885e-01 -1.413660496473312378e-01 -2.063268721103668213e-01 -1.275282353162765503e-01 3.042181208729743958e-02 3.514772653579711914e-01 -5.872445926070213318e-02 1.792586147785186768e-01 -5.116584524512290955e-02 2.128423452377319336e-01 -9.910282492637634277e-02 -4.005632102489471436e-01 -3.058870136737823486e-01 2.516335546970367432e-01 -2.221867293119430542e-01 2.173476107418537140e-02 4.485334828495979309e-02 -1.472934335470199585e-01 1.048513874411582947e-01 2.986339032649993896e-01
8.487238734960556030e-02 -8.398324996232986450e-02 -1.758977472782135010e-01 -2.728914320468902588e-01 -1.672035008668899536e-01 1.288468688726425171e-01 2.763778902590274811e-02 -2.012548297643661499e-01 4.675545096397399902e-01 -1.434566676616668701e-01 -5.245409905910491943e-02 1.993054989725351334e-03 6.797558628022670746e-03 6.042327359318733215e-02 -6.920803338289260864e-02 -4.538173228502273560e-02 1.271827220916748047e-01 1.863305568695068359e-01 1.862967610359191895e-01 -1.318709105253219604e-01 -3.394199609756469727e-01 3.042925000190734863e-01 1.577968150377273560e-01 -1.722563654184341431e-01 5.270817503333091736e-02 1.452978551387786865e-01 1.642429828643798828e-01 -2.129910439252853394e-01 -1.159264668822288513e-01 1.192422360181808472e-01 -1.397554129362106323e-01 1.823082119226455688e-01
-1.730382256209850311e-02 -1.552640795707702637e-01 -3.857492804527282715e-01 2.708209492266178131e-02 -1.675259619951248169e-01 4.795295372605323792e-02 -4.826725274324417114e-02 -3.492033183574676514e-01 1.629900634288787842e-01 3.495175763964653015e-02 4.254069551825523376e-02 5.026326701045036316e-02 -1.632860489189624786e-02 -1.017943397164344788e-01 -2.741236053407192230e-02 -1.774035543203353882e-01 -1.830003969371318817e-02 -1.595755666494369507e-01 1.521547790616750717e-02 4.263761341571807861e-01 -1.853425800800323486e-01 1.227642968297004700e-01 -1.708770394325256348e-01 -1.034407615661621094e-01 -1.512296199798583984e-01 -2.205662876367568970e-01 2.710843980312347412e-01 -3.524615168571472168e-01 -1.194990333169698715e-02 2.609552256762981415e-02 6.145077198743820190e-02 1.595620363950729370e-01
2.113374918699264526e-01 8.693165332078933716e-02 -3.802891373634338379e-01 8.579273521900177002e-02 -2.924371957778930664e-01 1.283800154924392700e-01 -1.760181933641433716e-01 -1.797537691891193390e-02 1.574945263564586639e-02 6.489372253417968750e-02 5.691425502300262451e-02 -2.864959537982940674e-01 2.171982824802398682e-01 -1.710293591022491455e-01 -1.118135303258895874e-01 -3.214565813541412354e-01 7.588469982147216797e-02 -9.391579031944274902e-02 -7.164751738309860229e-02 3.249928057193756104e-01 -6.892345100641250610e-02 2.695361375808715820e-01 8.291183412075042725e-02 -1.603140085935592651e-01 -2.031833827495574951e-01 -8.122932910919189453e-02 -4.740720614790916443e-02 -1.004639454185962677e-02 -3.455927595496177673e-03 1.389870196580886841e-01 1.346873939037322998e-01 2.396756410598754883e-01
-7.899677753448486328e-02 -2.294950783252716064e-01 -4.295303821563720703e-01 -9.081833064556121826e-02 -2.409426271915435791e-01 9.370333701372146606e-02 -9.652441740036010742e-02 -7.961627840995788574e-02 2.336034774780273438e-01 6.544713862240314484e-03 -3.156948089599609375e-01 7.044976949691772461e-02 2.560557797551155090e-03 -1.100194454193115234e-01 -2.884460389614105225e-01 -3.482058644294738770e-01 1.186835616827011108e-01 1.272290945053100586e-01 -8.953195810317993164e-02 2.553321421146392822e-01 6.537175178527832031e-02 1.323779821395874023e-01 -6.225220113992691040e-02 1.606610231101512909e-02 -2.857136428356170654e-01 5.891842395067214966e-02 3.973100334405899048e-02 -1.027953997254371643e-01 1.937816268764436245e-03 2.108127111569046974e-03 -1.662190854549407959e-01 1.890991181135177612e-01
1.221213936805725098e-01 -1.179565414786338806e-01 -1.276577264070510864e-01 3.666011616587638855e-02 1.586176604032516479e-01 -2.415307760238647461e-01 -2.986109852790832520e-01 -1.455502808094024658e-01 2.133830636739730835e-01 -2.387589961290359497e-01 -9.808141738176345825e-02 -2.688920497894287109e-01 -6.198566406965255737e-03 -9.007976204156875610e-02 -1.382182836532592773e-01 -1.533336937427520752e-01 -4.212234169244766235e-02 -2.721566855907440186e-01 8.927799016237258911e-02 3.118697106838226318e-01 -8.751775324344635010e-02 -7.302632927894592285e-02 4.487484693527221680e-03 7.733067963272333145e-03 6.750525534152984619e-02 2.842402756214141846e-01 2.581706345081329346e-01 -7.538217306137084961e-02 -2.997832000255584717e-01 -7.326044887304306030e-02 -1.649434268474578857e-01 2.240007817745208740e-01
-1.456399541348218918e-02 -3.642282485961914062e-01 -2.484121769666671753e-01 1.154745295643806458e-01 -1.550969630479812622e-01 1.291125267744064331e-01 -5.338110774755477905e-02 -1.579955965280532837e-01 1.405870318412780762e-01 -9.193683415651321411e-02 -1.772138290107250214e-02 -7.942531257867813110e-02 2.334628254175186157e-01 -7.491849362850189209e-03 -1.059807687997817993e-01 -2.728203237056732178e-01 -1.725238561630249023e-01 -1.854479014873504639e-01 1.363826692104339600e-01 3.137013614177703857e-01 3.693411871790885925e-02 4.485863074660301208e-02 -9.407567977905273438e-02 7.441435009241104126e-02 -2.860580682754516602e-01 -1.330346167087554932e-01 3.527017533779144287e-01 -3.398668766021728516e-01 -1.303416397422552109e-02 9.399355947971343994e-02 3.126981481909751892e-02 -1.165693253278732300e-02
1.689151972532272339e-01 -1.401980072259902954e-01 -2.295933663845062256e-02 -2.521088421344757080e-01 -1.623710691928863525e-01 -1.957770437002182007e-02 -2.706042230129241943e-01 -3.513781726360321045e-01 9.125975519418716431e-02 -1.046850830316543579e-01 2.147493697702884674e-02 9.118186682462692261e-02 1.933991909027099609e-01 -1.055564135313034058e-01 -3.578099608421325684e-01 -1.261480748653411865e-01 -1.733785569667816162e-01 -1.763896644115447998e-01 1.789117902517318726e-01 2.716820240020751953e-01 -1.205259189009666443e-01 -1.086827218532562256e-01 2.717859297990798950e-02 -6.620674580335617065e-02 8.346387743949890137e-02 -1.683099120855331421e-01 1.651457548141479492e-01 -1.017414405941963196e-01 -2.759497463703155518e-01 -2.673424780368804932e-01 5.439977347850799561e-02 -1.475901901721954346e-01
-1.246570870280265808e-01 -2.308292835950851440e-01 -1.522743701934814453e-01 1.006394401192665100e-01 -5.059744417667388916e-02 -2.571375668048858643e-01 -1.867961287498474121e-01 -2.095203548669815063e-01 7.703415118157863617e-03 -3.337747752666473389e-01 -3.371882438659667969e-02 3.110132180154323578e-02 6.017138436436653137e-02 9.589013457298278809e-02 -1.361545622348785400e-01 7.137697935104370117e-02 1.196281388401985168e-01 9.013980627059936523e-02 -5.185101553797721863e-02 3.689675927162170410e-01 -3.768041729927062988e-01 -2.004998177289962769e-01 3.065312653779983521e-02 -6.171509996056556702e-02 -3.060228526592254639e-01 -6.943494081497192383e-02 3.897880017757415771e-02 -2.305736951529979706e-02 -6.869915127754211426e-02 2.339216321706771851e-02 1.529156565666198730e-01 3.507279455661773682e-01
8.079734444618225098e-02 -5.935820192098617554e-02 -1.972489655017852783e-01 -9.023954719305038452e-02 9.149076789617538452e-02 2.732728123664855957e-01 -3.408758202567696571e-03 -2.233401685953140259e-02 2.128096669912338257e-01 1.021358445286750793e-01 -2.181542068719863892e-01 -2.478775531053543091e-01 1.207787096500396729e-01 -2.644577249884605408e-02 -8.655661344528198242e-02 -3.996515274047851562e-01 -7.411551475524902344e-02 -9.780555218458175659e-02 -1.613101065158843994e-01 1.114930137991905212e-01 -3.389203548431396484e-01 2.652354538440704346e-01 1.892959624528884888e-01 -7.445042580366134644e-02 -1.277929991483688354e-01 7.015255093574523926e-02 1.943669766187667847e-01 2.018254250288009644e-01 -1.501583904027938843e-01 -1.602299511432647705e-01 -2.222329527139663696e-01 -1.860326379537582397e-01
-2.470805644989013672e-01 -3.088977932929992676e-01 -3.604432046413421631e-01 -9.167324751615524292e-02 -2.676198184490203857e-01 -1.559837721288204193e-02 4.009255394339561462e-02 -5.313123017549514771e-02 1.166370883584022522e-01 -4.911462590098381042e-02 -1.915283054113388062e-01 1.371180117130279541e-01 3.468057811260223389e-01 -1.072494909167289734e-01 -1.716978996992111206e-01 -3.462098538875579834e-01 1.017063017934560776e-02 -1.406568139791488647e-01 6.512773036956787109e-02 2.965979576110839844e-01 -5.861110240221023560e-02 -3.001134470105171204e-02 1.209603846073150635e-01 -8.173403888940811157e-02 -9.836323559284210205e-03 -1.415429078042507172e-02 -1.165997236967086792e-02 -3.133762180805206299e-01 -1.870396882295608521e-01 -4.080301150679588318e-02 9.550866670906543732e-04 5.711555853486061096e-02
-5.605065822601318359e-02 -6.981016695499420166e-02 -3.935016095638275146e-01 -2.188160717487335205e-01 -4.182400181889533997e-02 6.770095974206924438e-02 -7.470050454139709473e-02 6.043362896889448166e-03 1.511691957712173462e-01 1.858738511800765991e-01 8.634273707866668701e-02 -1.532795727252960205e-01 2.190850228071212769e-01 -8.093496412038803101e-02 -1.661411672830581665e-02 -5.915549024939537048e-02 8.357585966587066650e-02 -2.239506542682647705e-01 2.936583757400512695e-01 1.402743458747863770e-01 -2.110198736190795898e-01 2.585706999525427818e-03 -5.140211805701255798e-02 -3.146635293960571289e-01 -2.592068910598754883e-01 1.481742560863494873e-01 -3.568013198673725128e-04 -2.061771750450134277e-01 -7.710753474384546280e-03 -2.176749408245086670e-01 3.772254288196563721e-01 5.445207934826612473e-04
-1.062119156122207642e-01 -1.649025976657867432e-01 -2.468280792236328125e-01 1.028149053454399109e-01 -1.019807159900665283e-01 6.476862728595733643e-02 -1.071116030216217041e-01 -1.217312365770339966e-02 1.282138973474502563e-01 -3.266313076019287109e-01 -1.795251965522766113e-01 -1.818361878395080566e-01 1.766501814126968384e-01 2.881266176700592041e-01 -1.267607212066650391e-01 -3.651640117168426514e-01 -6.280869245529174805e-02 -2.199263423681259155e-01 -9.742695838212966919e-02 6.311036646366119385e-02 -4.435544461011886597e-02 2.289296835660934448e-01 1.082532806321978569e-03 1.912796497344970703e-02 -3.048253953456878662e-01 3.663214743137359619e-01 7.138235028833150864e-03 5.312027409672737122e-02 -2.217042148113250732e-01 9.092826396226882935e-02 -2.164128609001636505e-02 -5.793794989585876465e-02
1.352614760398864746e-01 7.047575712203979492e-02 -1.796592213213443756e-02 -4.588339105248451233e-02 2.379431724548339844e-01 6.317438092082738876e-03 -2.895812094211578369e-01 2.235109545290470123e-02 1.695098578929901123e-01 2.171895653009414673e-02 -1.656706184148788452e-01 1.508009135723114014e-01 -1.718854159116744995e-01 -2.744485139846801758e-01 1.120409965515136719e-01 -1.989384293556213379e-01 -4.522451758384704590e-02 -9.190082550048828125e-02 2.775301635265350342e-01 2.822951972484588623e-01 -1.865588575601577759e-01 2.722200155258178711e-01 1.576014310121536255e-01 -3.026089966297149658e-01 -2.632092833518981934e-01 2.519376873970031738e-01 1.932633370161056519e-01 1.300348639488220215e-01 -1.066449135541915894e-01 5.324841942638158798e-03 4.477454721927642822e-02 6.297405064105987549e-02
-1.271111518144607544e-01 -2.613711655139923096e-01 -1.970431655645370483e-01 -2.111688554286956787e-01 -1.659443527460098267e-01 1.270259916782379150e-01 -2.843060065060853958e-03 -1.352167725563049316e-01 1.824015006422996521e-02 1.613404303789138794e-01 -1.371074169874191284e-01 1.578724943101406097e-02 -1.857814192771911621e-01 -5.369235202670097351e-02 -2.950704693794250488e-01 -5.511366203427314758e-02 1.885356456041336060e-01 -1.229501143097877502e-01 9.139125049114227295e-02 2.455024570226669312e-01 -3.740279376506805420e-01 1.280587762594223022e-01 -6.597606092691421509e-02 1.768169738352298737e-02 -6.369026005268096924e-02 1.671437025070190430e-01 1.682868152856826782e-01 -4.249721169471740723e-01 -1.967003792524337769e-01 -8.412879705429077148e-02 5.600371211767196655e-02 1.648143231868743896e-01
1.927654445171356201e-01 -4.587425291538238525e-01 -6.929668784141540527e-02 9.432841092348098755e-03 -1.939638853073120117e-01 2.480216622352600098e-01 -6.992699205875396729e-02 -5.628044158220291138e-02 1.330914795398712158e-01 -5.862484220415353775e-03 4.468608647584915161e-02 -3.116722106933593750e-01 9.240733832120895386e-02 -1.508795768022537231e-01 -2.757928669452667236e-01 -4.320226609706878662e-01 1.312151402235031128e-01 -3.820236399769783020e-02 2.623998373746871948e-02 1.983962506055831909e-01 -7.141029462218284607e-03 1.192807331681251526e-01 -2.786187231540679932e-01 8.909879252314567566e-03 7.205300778150558472e-02 -7.223978172987699509e-03 5.718196742236614227e-03 1.641169637441635132e-01 -1.867777705192565918e-01 -8.532235026359558105e-02 1.092973072081804276e-02 -6.487837433815002441e-02
7.734803110361099243e-02 -1.294350922107696533e-01 -3.958139419555664062e-01 -6.699637323617935181e-02 6.025815755128860474e-02 1.338061690330505371e-01 -2.586784400045871735e-02 -3.299104869365692139e-01 2.996408939361572266e-01 1.741166263818740845e-01 7.565253227949142456e-02 1.123164966702461243e-01 -2.558880718424916267e-03 -1.660345196723937988e-01 1.484854668378829956e-01 -1.890936046838760376e-01 -1.057421863079071045e-01 -8.032193034887313843e-02 1.716793030500411987e-01 3.156415820121765137e-01 -2.781133651733398438e-01 -1.674488484859466553e-01 -1.708870381116867065e-01 -1.544069349765777588e-01 -2.297402322292327881e-01 5.539504811167716980e-02 1.006240844726562500e-01 -2.535521686077117920e-01 -5.160675942897796631e-02 7.139051705598831177e-02 -3.878612816333770752e-02 -1.286458820104598999e-01
-9.278382360935211182e-02 -9.805919975042343140e-02 -1.823963373899459839e-01 -9.331329166889190674e-02 -4.687803611159324646e-02 5.747408792376518250e-02 9.728980064392089844e-02 -2.295841723680496216e-01 1.903160661458969116e-01 -1.785192042589187622e-01 -1.385176274925470352e-02 -1.200376749038696289e-01 1.587941348552703857e-01 1.442064344882965088e-01 5.371820647269487381e-03 -7.066749036312103271e-02 1.689147204160690308e-01 -2.044695615768432617e-01 3.788106441497802734e-01 1.810857802629470825e-01 -4.047457277774810791e-01 1.111667603254318237e-01 2.991015315055847168e-01 1.556594483554363251e-02 -2.253175675868988037e-01 -2.016333043575286865e-01 -1.223115250468254089e-01 1.193841099739074707e-01 -1.113585382699966431e-01 1.318385154008865356e-01 -1.629008650779724121e-01 2.212114930152893066e-01
-1.921139508485794067e-01 -2.638193964958190918e-01 -8.582493662834167480e-02 1.065993532538414001e-01 -2.316635400056838989e-01 -4.788830876350402832e-02 -2.425417900085449219e-01 -1.401797980070114136e-01 2.334536015987396240e-01 -8.653052896261215210e-02 1.492132395505905151e-01 1.865942627191543579e-01 2.143473029136657715e-01 -6.993257254362106323e-02 -6.291528046131134033e-02 -3.361287117004394531e-01 1.422544866800308228e-01 -9.908661991357803345e-02 1.117975637316703796e-01 2.728769779205322266e-01 -2.719753682613372803e-01 4.398583993315696716e-02 -2.046419382095336914e-01 -2.005753368139266968e-01 -1.867011003196239471e-02 8.539427816867828369e-02 2.866170108318328857e-01 1.346441358327865601e-01 9.221332147717475891e-03 2.415289133787155151e-01 1.080436334013938904e-01 -2.085166610777378082e-02
-1.810820996761322021e-01 -1.222638487815856934e-01 -4.212336838245391846e-01 8.065683394670486450e-02 -2.058584243059158325e-01 -1.699229143559932709e-02 2.286620438098907471e-02 -3.982166200876235962e-02 2.123952805995941162e-01 4.542837291955947876e-02 -2.555145621299743652e-01 2.017873823642730713e-01 2.070591300725936890e-01 -8.427808061242103577e-04 -3.384480178356170654e-01 -2.814267873764038086e-01 -1.654394567012786865e-01 -7.382353395223617554e-02 2.315685302019119263e-01 1.965755224227905273e-01 -1.399598270654678345e-01 1.140437182039022446e-02 2.865200340747833252e-01 3.523318096995353699e-02 -1.813340634107589722e-01 -5.835691839456558228e-02 3.718388825654983521e-02 -9.522414952516555786e-02 1.335259620100259781e-02 1.044814139604568481e-01 6.642889231443405151e-02 2.082149982452392578e-01
4.378494247794151306e-02 1.040962431579828262e-02 -1.888718903064727783e-01 -1.759311109781265259e-01 -9.199596196413040161e-02 5.654283240437507629e-02 -6.848364323377609253e-02 -4.503069221973419189e-01 -3.032673522830009460e-02 -4.352565407752990723e-01 -6.734979152679443359e-02 5.015357956290245056e-02 1.141067221760749817e-01 -3.147318661212921143e-01 -1.245610937476158142e-01 2.449934184551239014e-02 3.415826708078384399e-02 -1.814409494400024414e-01 -6.401746999472379684e-03 3.771382868289947510e-01 -3.405840098857879639e-01 1.382855176925659180e-01 -1.094684377312660217e-02 4.014585539698600769e-02 -8.361791819334030151e-02 -2.782501839101314545e-02 1.267644613981246948e-01 -1.955835334956645966e-02 1.601174473762512207e-02 -2.010000497102737427e-01 4.680735245347023010e-02 -7.957331091165542603e-02
1.273845285177230835e-01 5.656931921839714050e-02 -2.165103554725646973e-01 1.749009080231189728e-02 1.598490960896015167e-02 2.727764248847961426e-01 -3.170537352561950684e-01 -2.107987552881240845e-01 1.872816979885101318e-01 -3.228988349437713623e-01 2.225209623575210571e-01 -8.423953503370285034e-02 -5.643719807267189026e-02 -7.802044600248336792e-02 -1.243847906589508057e-01 -4.207646846771240234e-02 -8.304296433925628662e-02 1.070961654186248779e-01 1.918272227048873901e-01 2.142851352691650391e-01 -9.802437573671340942e-02 2.522611916065216064e-01 6.164224818348884583e-02 -2.059669792652130127e-01 -1.923198550939559937e-01 2.708070576190948486e-01 -1.468084156513214111e-01 1.648049205541610718e-01 -2.338374853134155273e-01 -2.090654373168945312e-01 -7.116390764713287354e-02 9.092234075069427490e-02
-1.906491219997406006e-01 -7.232660055160522461e-02 -9.416425228118896484e-02 -2.417868375778198242e-02 -1.501210480928421021e-01 1.445191055536270142e-01 1.385675817728042603e-01 -7.400315999984741211e-02 2.342639118432998657e-01 9.847450256347656250e-02 4.296778514981269836e-02 -1.187207400798797607e-01 -5.654374137520790100e-02 -2.652718424797058105e-01 -2.517969906330108643e-01 -4.625236392021179199e-01 1.185468882322311401e-01 -1.430318057537078857e-01 1.865176856517791748e-01 2.069213390350341797e-01 -1.379019320011138916e-01 1.283939629793167114e-01 9.731744974851608276e-02 -2.881744503974914551e-01 -1.204734221100807190e-01 -2.373449690639972687e-02 -6.542395055294036865e-02 2.963821887969970703e-01 -1.452465634793043137e-02 1.620722711086273193e-01 5.039483681321144104e-02 2.703794240951538086e-01
1.735451072454452515e-02 -2.790664136409759521e-01 -1.179677098989486694e-01 -9.154254943132400513e-02 -8.521960675716400146e-02 -3.978079557418823242e-01 -2.066394835710525513e-01 -9.481230378150939941e-02 2.186903059482574463e-01 1.072660014033317566e-01 -1.388414353132247925e-01 -9.043254703283309937e-02 5.795184988528490067e-03 -4.521930962800979614e-02 -3.810524344444274902e-01 4.149183630943298340e-02 1.549900174140930176e-01 1.423359476029872894e-02 1.755782961845397949e-02 3.325305879116058350e-01 -2.758155763149261475e-01 2.600825428962707520e-01 7.888056337833404541e-02 -1.714703440666198730e-01 9.934239089488983154e-02 2.947109639644622803e-01 -3.801655396819114685e-02 -7.499685138463973999e-02 1.604105532169342041e-02 -3.522897139191627502e-02 -2.490456216037273407e-02 1.617761701345443726e-01
-5.604010820388793945e-02 -1.376803405582904816e-02 2.658042125403881073e-02 -5.454821139574050903e-02 -2.106788456439971924e-01 1.629779040813446045e-01 6.190837919712066650e-02 -1.872594002634286880e-03 2.404095083475112915e-01 1.810513250529766083e-02 1.273373067378997803e-01 -9.887226857244968414e-03 1.291866302490234375e-01 -4.179046452045440674e-01 -1.313273906707763672e-01 -3.916373848915100098e-01 3.170137107372283936e-01 -2.527812123298645020e-01 1.049292013049125671e-01 3.094348311424255371e-01 -6.563667207956314087e-02 -6.462566554546356201e-02 8.193890005350112915e-02 -1.531199812889099121e-01 -1.059206798672676086e-01 1.966633796691894531e-01 -2.121827602386474609e-01 1.623170524835586548e-01 1.218609064817428589e-01 -1.365087777376174927e-01 6.630355864763259888e-02 1.134088635444641113e-01
9.989687800407409668e-02 -1.056146472692489624e-01 -3.347644209861755371e-01 1.982233487069606781e-02 -4.235014617443084717e-01 4.495533928275108337e-02 -1.800551861524581909e-01 -7.823049277067184448e-02 6.694853305816650391e-02 2.965246737003326416e-01 -1.045629475265741348e-02 -2.350386977195739746e-01 1.116012111306190491e-01 2.598545253276824951e-01 -3.156802654266357422e-01 -1.489686667919158936e-01 1.682650893926620483e-01 -8.358016610145568848e-02 1.944118291139602661e-01 2.741784751415252686e-01 -2.180063724517822266e-01 1.389836519956588745e-01 -1.369806528091430664e-01 -1.109512150287628174e-01 4.199948534369468689e-02 8.068110048770904541e-02 5.236163362860679626e-02 6.230634078383445740e-02 -1.069357022643089294e-01 -1.789724192349240184e-04 7.415045797824859619e-02 -1.374372094869613647e-01
1.491770893335342407e-01 -3.273169994354248047e-01 -2.451003342866897583e-01 -1.903675124049186707e-02 2.371893972158432007e-01 2.229448258876800537e-01 -3.837469965219497681e-02 -7.106848806142807007e-02 1.388986967504024506e-02 -1.615997403860092163e-01 -3.474493026733398438e-01 7.986181974411010742e-02 1.138075366616249084e-01 -7.674323767423629761e-02 -1.759383231401443481e-01 -1.320707350969314575e-01 -3.970683813095092773e-01 2.746692113578319550e-02 -2.588609792292118073e-02 1.179960742592811584e-01 -3.155555129051208496e-01 2.495318502187728882e-01 1.281444579362869263e-01 -9.700414538383483887e-02 -8.393575996160507202e-02 4.557928070425987244e-02 7.463639974594116211e-02 6.177299469709396362e-02 -7.759846001863479614e-02 -2.845230698585510254e-01 5.328591912984848022e-02 -8.963882178068161011e-02
1.910325586795806885e-01 5.351794138550758362e-02 -1.420969069004058838e-01 -5.663214996457099915e-02 -4.737045988440513611e-02 -1.468984484672546387e-01 -1.570622064173221588e-02 1.422306299209594727e-01 2.853255867958068848e-01 -1.602514833211898804e-01 -1.240529939532279968e-01 -3.371503055095672607e-01 5.289254244416952133e-03 -8.051984012126922607e-02 -1.631834954023361206e-01 -1.761821955442428589e-01 -9.190229326486587524e-02 -7.019244600087404251e-03 -4.775644466280937195e-02 3.544668853282928467e-01 -1.615402400493621826e-01 -1.738303750753402710e-01 4.908323660492897034e-02 4.447113722562789917e-03 -1.773260906338691711e-02 1.575096547603607178e-01 5.178622156381607056e-02 -1.775406450033187866e-01 -5.042908191680908203e-01 -4.589740186929702759e-02 -1.919676214456558228e-01 2.117911875247955322e-01
6.996762822382152081e-04 -5.708322860300540924e-03 4.169452935457229614e-02 -1.398636549711227417e-01 -1.500360816717147827e-01 -2.369694598019123077e-02 -2.616088092327117920e-01 9.275846183300018311e-02 2.144778221845626831e-01 -8.060362935066223145e-02 6.990742683410644531e-02 -2.058319598436355591e-01 2.832145988941192627e-01 -1.885775774717330933e-01 -1.685969233512878418e-01 -1.432399600744247437e-01 1.619350612163543701e-01 -2.360258549451828003e-01 2.165230214595794678e-01 1.896108388900756836e-01 -3.651662170886993408e-01 1.318646222352981567e-01 -1.352427005767822266e-01 6.813234835863113403e-02 -5.095412954688072205e-02 1.634687781333923340e-01 -6.049529183655977249e-03 6.666884571313858032e-02 6.603261921554803848e-03 -4.902872070670127869e-02 -4.775052666664123535e-01 1.067397817969322205e-01
-8.814708888530731201e-02 -3.166857957839965820e-01 -3.851439356803894043e-01 1.315404772758483887e-01 -2.517012953758239746e-01 7.291491329669952393e-02 1.985167264938354492e-01 -6.555509567260742188e-02 -2.029009535908699036e-02 -1.336090862751007080e-01 -3.157157897949218750e-01 -1.931630820035934448e-01 2.047390304505825043e-02 -9.458190947771072388e-02 -8.982127159833908081e-02 -2.431287765502929688e-01 3.159014508128166199e-02 9.326049685478210449e-02 2.203987389802932739e-01 2.168600857257843018e-01 -1.246169209480285645e-01 1.831303089857101440e-01 1.614604704082012177e-02 -4.644828289747238159e-02 -2.607537806034088135e-01 1.405692547559738159e-01 3.798346593976020813e-02 -2.556156367063522339e-02 -1.157417446374893188e-01 -3.393750488758087158e-01 7.917328923940658569e-02 2.563361264765262604e-02
3.469806909561157227e-01 -2.591020464897155762e-01 -7.936795055866241455e-02 -4.509627819061279297e-02 1.107350513339042664e-01 3.541485220193862915e-02 -3.852360844612121582e-01 -4.633867144584655762e-01 -4.005907848477363586e-02 -1.109177693724632263e-01 -3.673771768808364868e-02 -1.041970252990722656e-01 6.198010593652725220e-02 1.087384372949600220e-01 -1.194758936762809753e-01 -7.043415307998657227e-02 -2.406761348247528076e-01 4.967936873435974121e-02 1.800249218940734863e-01 2.251543104648590088e-01 -1.598587930202484131e-01 3.130309283733367920e-02 -6.293191760778427124e-02 -7.034496963024139404e-02 6.437028944492340088e-02 2.321951389312744141e-01 1.279043853282928467e-01 -2.725511789321899414e-01 -1.792759001255035400e-01 -7.377596199512481689e-02 3.530202060937881470e-02 -1.057570101693272591e-03
7.157120853662490845e-02 1.814443022012710571e-01 -1.657820641994476318e-01 -2.384978383779525757e-01 1.174857690930366516e-01 -1.076345443725585938e-01 -5.903889983892440796e-02 8.577840030193328857e-02 2.030295878648757935e-01 -2.015158385038375854e-01 -1.810608804225921631e-01 1.363847553730010986e-01 1.273611783981323242e-01 -3.002975881099700928e-01 -2.124180644750595093e-01 -1.928030550479888916e-01 7.363199442625045776e-02 -4.201760515570640564e-03 2.807949483394622803e-01 3.130127787590026855e-01 -3.661063611507415771e-01 3.498463047435507178e-05 -1.206703409552574158e-01 1.925741136074066162e-01 -1.915529370307922363e-01 9.314260631799697876e-02 1.146888956427574158e-01 4.799355566501617432e-02 3.074659220874309540e-02 -2.386504113674163818e-01 1.790085583925247192e-01 -2.722308970987796783e-02
3.143053129315376282e-02 -2.627919986844062805e-02 -3.471563756465911865e-01 7.404547184705734253e-02 1.106909289956092834e-02 8.591651171445846558e-02 3.571310266852378845e-02 -3.656035363674163818e-01 3.003933131694793701e-01 9.543670341372489929e-03 3.180014789104461670e-01 4.715213179588317871e-02 -2.020863816142082214e-02 -8.592591038905084133e-04 1.716885715723037720e-02 -1.431435793638229370e-01 -7.995513081550598145e-02 -1.600799411535263062e-01 1.319194436073303223e-01 3.698704540729522705e-01 -3.866013884544372559e-01 1.245289016515016556e-02 -9.054002910852432251e-02 -1.635753959417343140e-01 -1.525972485542297363e-01 2.998444437980651855e-02 1.083774045109748840e-01 -1.924118697643280029e-01 -1.164536029100418091e-01 1.558568775653839111e-01 1.011500880122184753e-01 -1.522289067506790161e-01
9.796047210693359375e-02 -2.908781170845031738e-01 -1.657977402210235596e-01 1.705349832773208618e-01 6.082499772310256958e-02 1.315839141607284546e-01 -1.887579858303070068e-01 -9.887041524052619934e-03 2.192197926342487335e-02 -1.105184629559516907e-01 1.043573543429374695e-01 2.529450654983520508e-01 1.378116607666015625e-01 -1.035296395421028137e-01 -1.234237924218177795e-01 -1.208564713597297668e-01 9.104391187429428101e-02 6.895180791616439819e-02 7.813805714249610901e-03 2.208115905523300171e-01 -1.985695958137512207e-01 2.150248438119888306e-01 3.908419907093048096e-01 -3.925786912441253662e-01 -8.575368672609329224e-03 2.994960546493530273e-01 -2.745998837053775787e-02 -8.883734792470932007e-02 1.482696384191513062e-01 -1.585600376129150391e-01 -4.159159213304519653e-02 2.090187966823577881e-01
-1.962486058473587036e-01 -2.218550592660903931e-01 -3.215456902980804443e-01 1.866296529769897461e-01 -1.779419034719467163e-01 1.182687953114509583e-01 1.507715731859207153e-01 8.172511309385299683e-02 2.484511584043502808e-02 -6.873494386672973633e-02 -2.729708254337310791e-01 -1.681056767702102661e-01 -1.181374490261077881e-01 -2.143345475196838379e-01 -1.362632513046264648e-01 -1.718756705522537231e-01 3.376143425703048706e-02 1.546302437782287598e-01 1.805125363171100616e-02 3.226705491542816162e-01 -2.330697476863861084e-01 2.015900462865829468e-01 3.211204335093498230e-02 -1.956072002649307251e-01 -3.074461221694946289e-01 6.104154139757156372e-02 2.674849145114421844e-02 -1.762958317995071411e-01 -1.208001822233200073e-01 -2.497943043708801270e-01 8.696869015693664551e-03 1.095785796642303467e-01
-8.362047374248504639e-02 -1.784076392650604248e-01 -1.160933375358581543e-01 -5.627693608403205872e-02 -5.140333175659179688e-01 7.103230804204940796e-02 -9.421363472938537598e-02 -1.579128205776214600e-01 2.626721858978271484e-01 -1.009719371795654297e-01 -6.424971669912338257e-02 5.982343852519989014e-02 2.137080132961273193e-01 9.146592020988464355e-02 6.826652586460113525e-02 -2.763569653034210205e-01 -4.324727877974510193e-02 -1.430241167545318604e-01 -1.728134043514728546e-02 3.409641087055206299e-01 -1.045744791626930237e-01 3.626743331551551819e-02 1.370449215173721313e-01 -1.875327676534652710e-01 5.091889947652816772e-02 2.825039029121398926e-01 2.570652067661285400e-01 1.277296692132949829e-01 1.828984469175338745e-01 8.197897672653198242e-02 7.674862444400787354e-02 -5.942913517355918884e-02
-6.397885829210281372e-02 -1.645991206169128418e-02 -7.884353399276733398e-02 2.534463107585906982e-01 -3.405154943466186523e-01 1.031081005930900574e-01 -1.683888286352157593e-01 3.939978778362274170e-02 3.312605917453765869e-01 2.755468152463436127e-02 -1.079854927957057953e-02 -2.219231575727462769e-01 -4.222213104367256165e-02 -2.026556879281997681e-01 -1.864248700439929962e-02 -3.889570832252502441e-01 1.664939522743225098e-02 -7.845646888017654419e-02 4.373301938176155090e-02 9.484442323446273804e-02 -4.140740036964416504e-01 5.993207171559333801e-02 -1.259070038795471191e-01 1.786821782588958740e-01 -7.016592472791671753e-02 5.521111935377120972e-02 -2.366811782121658325e-01 5.728909373283386230e-02 6.826565414667129517e-02 -1.658653020858764648e-01 -1.910153031349182129e-01 1.955740302801132202e-01
-7.742141373455524445e-03 1.296954154968261719e-01 -1.480250060558319092e-01 1.856810972094535828e-02 9.549595415592193604e-03 1.104639992117881775e-01 -3.038185536861419678e-01 1.522955577820539474e-02 1.571933627128601074e-01 -7.851906865835189819e-02 -2.467812001705169678e-01 -5.884891748428344727e-02 1.853465139865875244e-01 2.654642798006534576e-02 -3.255276381969451904e-01 -1.100564002990722656e-01 3.549978733062744141e-01 1.028681406751275063e-03 1.135142371058464050e-01 2.487447708845138550e-01 -1.918803453445434570e-01 5.554020032286643982e-02 3.573097661137580872e-02 9.928002953529357910e-02 1.076486054807901382e-02 1.667976677417755127e-01 9.884116053581237793e-02 -2.228327542543411255e-01 -3.965476751327514648e-01 -3.037277609109878540e-02 9.816969931125640869e-02 3.172738850116729736e-01
6.334465742111206055e-02 -8.345813490450382233e-03 -3.157437741756439209e-01 -3.542007505893707275e-01 -1.726001650094985962e-01 -3.044536337256431580e-02 -1.658980101346969604e-01 -1.857372373342514038e-01 2.667620182037353516e-01 8.726111799478530884e-02 -4.755339771509170532e-02 -5.785657465457916260e-02 2.887833714485168457e-01 2.348465621471405029e-01 -2.907513678073883057e-01 5.221313238143920898e-02 7.352050393819808960e-02 -1.209886521100997925e-01 4.622827470302581787e-02 2.722365260124206543e-01 3.673581033945083618e-02 -4.135857149958610535e-02 2.779201865196228027e-01 4.056161269545555115e-02 -1.809421926736831665e-01 1.134180724620819092e-01 2.446880750358104706e-02 4.670270532369613647e-02 3.370548784732818604e-02 -1.562428008764982224e-02 -5.078941956162452698e-02 3.704717755317687988e-01
1.715672016143798828e-01 -3.061936199665069580e-01 -1.591873764991760254e-01 2.634195387363433838e-01 7.067945599555969238e-02 -9.365466237068176270e-02 -1.434136033058166504e-01 -1.348027586936950684e-01 2.623059451580047607e-01 2.076919656246900558e-03 2.272807359695434570e-01 1.498768478631973267e-01 1.081802099943161011e-01 6.832164246588945389e-03 -1.713599860668182373e-01 -6.400983780622482300e-02 -9.907136112451553345e-02 2.863623797893524170e-01 1.064139325171709061e-02 1.245201751589775085e-01 -3.480854034423828125e-01 7.300489395856857300e-02 1.514589041471481323e-01 -2.992132604122161865e-01 -2.395681440830230713e-01 1.045873314142227173e-01 -2.025980651378631592e-01 -1.528003364801406860e-01 -1.680508255958557129e-01 5.173330754041671753e-02 1.176224201917648315e-01 1.325058341026306152e-01
-3.431136012077331543e-01 -7.017094641923904419e-02 -8.649783581495285034e-02 -2.209549695253372192e-01 5.507597327232360840e-02 4.448833689093589783e-02 -2.656829357147216797e-01 -8.121166378259658813e-02 1.843885034322738647e-01 8.633821457624435425e-02 1.692607700824737549e-01 -3.478606790304183960e-02 1.681457012891769409e-01 6.590729206800460815e-02 -1.628328263759613037e-01 -1.424861550331115723e-01 -1.710973232984542847e-01 1.482624262571334839e-01 2.192908972501754761e-01 3.579846620559692383e-01 -2.109949439764022827e-01 1.617355346679687500e-01 2.193391323089599609e-01 2.132178656756877899e-02 2.546613849699497223e-02 3.389938175678253174e-01 1.757800728082656860e-01 1.544624716043472290e-01 -2.071439474821090698e-01 -1.541457176208496094e-01 1.531968545168638229e-02 -6.433228403329849243e-02
-6.656185258179903030e-03 -4.130006730556488037e-01 -1.221759244799613953e-01 -3.315629437565803528e-03 -1.194287762045860291e-01 1.997947990894317627e-01 9.397767484188079834e-02 2.018337845802307129e-01 8.078985661268234253e-02 -6.903352588415145874e-02 1.973831839859485626e-02 -3.191188573837280273e-01 1.918962001800537109e-01 -1.200017407536506653e-01 -2.665197551250457764e-01 -1.600393652915954590e-01 -5.274739861488342285e-02 -1.625464558601379395e-01 -1.483834628015756607e-02 6.372965872287750244e-02 -2.156209498643875122e-01 6.234844028949737549e-02 -2.781929075717926025e-01 -2.162646949291229248e-01 -1.338582336902618408e-01 2.540005743503570557e-01 -1.217886526137590408e-02 7.961575686931610107e-02 -2.348658740520477295e-01 1.306939721107482910e-01 -1.665854454040527344e-01 2.288403958082199097e-01
2.932271659374237061e-01 -2.105502188205718994e-01 -3.266102969646453857e-01 -7.172364741563796997e-02 -7.947349548339843750e-02 8.548013865947723389e-03 4.621072858572006226e-02 -2.923258841037750244e-01 2.571927309036254883e-01 5.125808715820312500e-02 -2.827703021466732025e-03 1.008297055959701538e-01 4.823827371001243591e-02 7.314843684434890747e-02 -3.862290382385253906e-01 -7.574340701103210449e-02 1.675586029887199402e-02 1.801631599664688110e-01 3.499458730220794678e-02 3.728885054588317871e-01 -1.339737176895141602e-01 2.584054507315158844e-02 1.048282310366630554e-01 -3.141767904162406921e-02 2.834634780883789062e-01 3.640791028738021851e-02 1.869126707315444946e-01 -7.194589078426361084e-02 -4.648318886756896973e-02 -1.258710026741027832e-01 2.267977893352508545e-01 -1.658845096826553345e-01
-2.712404131889343262e-01 -3.235898017883300781e-01 -1.999475359916687012e-01 1.037682313472032547e-02 -6.388531625270843506e-02 -1.896860823035240173e-02 1.215645521879196167e-01 -2.478944510221481323e-01 2.842957377433776855e-01 1.228242963552474976e-01 -4.570623114705085754e-02 2.184600569307804108e-02 2.188919186592102051e-01 5.387406423687934875e-02 -1.411106437444686890e-01 -3.138940334320068359e-01 -1.758145750500261784e-03 -1.195474490523338318e-01 1.703986972570419312e-01 3.824386894702911377e-01 6.111742556095123291e-02 1.566228121519088745e-01 6.418303400278091431e-02 -2.540861368179321289e-01 -4.883987829089164734e-02 -9.168532676994800568e-03 2.948983907699584961e-01 -8.665312081575393677e-02 -1.985108554363250732e-01 -5.583441257476806641e-02 -9.033172391355037689e-03 -8.451689779758453369e-02
1.070425063371658325e-01 -2.706486284732818604e-01 -7.028695940971374512e-02 1.396651566028594971e-01 -1.998137682676315308e-01 -7.868827879428863525e-02 -9.504657238721847534e-02 -1.704356819391250610e-01 1.895463168621063232e-01 1.261279825121164322e-02 2.610386312007904053e-01 1.499413847923278809e-01 1.211330443620681763e-01 -1.776444017887115479e-01 -1.672865003347396851e-01 2.028789930045604706e-02 1.918487949296832085e-03 2.211228311061859131e-01 1.874779015779495239e-01 1.037265211343765259e-01 -3.019840717315673828e-01 -5.937920510768890381e-02 2.008851617574691772e-01 -3.160341382026672363e-01 -3.043957054615020752e-01 2.683109939098358154e-01 -1.868916302919387817e-01 -1.643338948488235474e-01 -4.272090271115303040e-02 -9.473194181919097900e-02 1.734669804573059082e-01 8.987209200859069824e-02
-1.503453701734542847e-01 -2.595237493515014648e-01 -1.087173670530319214e-01 4.353068023920059204e-02 9.694924950599670410e-02 -1.097450926899909973e-01 -1.291345357894897461e-01 -9.703838080167770386e-02 1.771419048309326172e-01 -1.243031099438667297e-01 -4.347754418849945068e-01 -1.579195857048034668e-01 5.919610336422920227e-02 -1.264112740755081177e-01 -6.197406724095344543e-02 -8.419976383447647095e-02 2.324244529008865356e-01 1.607454270124435425e-01 2.234581671655178070e-02 2.796765267848968506e-01 -1.178458407521247864e-01 3.133763968944549561e-01 -5.581065639853477478e-02 -2.329918742179870605e-01 -2.338042259216308594e-01 1.102181300520896912e-01 -1.508678942918777466e-01 -1.184959560632705688e-01 -1.222369149327278137e-01 -3.250690177083015442e-02 3.168337643146514893e-01 9.753458201885223389e-02
2.295914739370346069e-01 -2.845449931919574738e-02 -9.836335666477680206e-03 -6.100823730230331421e-02 7.751122862100601196e-02 1.819378579966723919e-03 -3.772077709436416626e-02 -1.746871881186962128e-02 1.394245922565460205e-01 -2.786472439765930176e-01 -2.084545977413654327e-02 -1.955763697624206543e-01 2.748002670705318451e-02 -1.604622006416320801e-01 -1.380271613597869873e-01 -3.413563966751098633e-01 -8.843924850225448608e-02 8.685038983821868896e-02 1.023561209440231323e-01 2.367027699947357178e-01 -5.976432934403419495e-02 1.741474866867065430e-01 3.031579852104187012e-01 -2.563942670822143555e-01 -4.348093569278717041e-01 2.451831847429275513e-02 1.792535930871963501e-01 3.015961945056915283e-01 1.304021626710891724e-01 -9.827787429094314575e-02 1.348999589681625366e-01 7.776779681444168091e-02
-4.837406054139137268e-02 -2.394928932189941406e-01 -1.471240669488906860e-01 -1.462348401546478271e-01 3.724866360425949097e-02 2.598934769630432129e-01 -1.212710440158843994e-01 -1.381988972425460815e-01 3.792420923709869385e-01 2.522457838058471680e-01 -1.703849881887435913e-01 4.074766114354133606e-02 2.125420123338699341e-01 1.941752992570400238e-02 -1.772662997245788574e-02 -2.470928728580474854e-01 -1.029953733086585999e-01 -2.177573740482330322e-01 -1.608376204967498779e-01 2.613447606563568115e-01 -2.216169983148574829e-01 9.485276043415069580e-02 2.202918827533721924e-01 -1.570262713357806206e-03 -9.524499624967575073e-02 -1.025384739041328430e-01 1.184884533286094666e-01 2.499543279409408569e-01 -1.370500028133392334e-01 -2.471320331096649170e-01 9.875943511724472046e-02 -7.014267146587371826e-02
-9.374876320362091064e-02 -4.857791066169738770e-01 -8.390698581933975220e-02 1.757355034351348877e-01 -2.534886002540588379e-01 2.224464863538742065e-01 1.208735704421997070e-01 9.364170581102371216e-02 1.015417277812957764e-02 9.211815893650054932e-02 -7.185000926256179810e-02 -1.309052407741546631e-01 2.454298287630081177e-01 -9.585250914096832275e-02 -2.989456057548522949e-02 -1.024151369929313660e-01 -3.804332762956619263e-02 -1.234221681952476501e-01 3.568375855684280396e-02 4.169449210166931152e-01 -7.198143750429153442e-02 3.212755918502807617e-02 -7.054788619279861450e-02 -2.428948879241943359e-01 -1.930477023124694824e-01 -2.009176183491945267e-03 -9.229600429534912109e-02 -1.915920823812484741e-01 -1.317251175642013550e-01 -2.416820377111434937e-01 -8.580275624990463257e-02 2.022092640399932861e-01
2.309988290071487427e-01 -1.217311099171638489e-01 3.558884933590888977e-02 7.862093299627304077e-02 8.587553352117538452e-02 1.635346002876758575e-02 -2.436830550432205200e-01 -9.379221498966217041e-02 -6.426023319363594055e-03 -5.533759668469429016e-02 -2.574638426303863525e-01 1.983988471329212189e-02 -7.471060007810592651e-02 -7.402312010526657104e-02 -3.062416017055511475e-01 -2.721644937992095947e-01 -2.668969929218292236e-01 8.486366271972656250e-02 2.573657631874084473e-01 2.043606191873550415e-01 -2.186979204416275024e-01 3.752380907535552979e-01 1.310219317674636841e-01 -2.828471660614013672e-01 -1.261188387870788574e-01 1.673956215381622314e-01 -7.402835041284561157e-02 -3.564731776714324951e-02 1.162084788084030151e-01 -1.254599988460540771e-01 -2.180838435888290405e-01 1.132394839078187943e-02
1.290220916271209717e-01 -1.746382415294647217e-01 -6.264870613813400269e-02 -1.820454746484756470e-01 -4.508862644433975220e-02 9.251680970191955566e-02 -1.870337873697280884e-01 -1.806851476430892944e-01 1.198432967066764832e-02 -9.663451462984085083e-02 -9.418118745088577271e-02 3.157645091414451599e-02 6.201564520597457886e-02 -4.301083460450172424e-02 -6.257884204387664795e-02 -3.055096268653869629e-01 3.688312768936157227e-01 -1.738467365503311157e-01 4.208699762821197510e-01 1.187185719609260559e-01 -8.050061017274856567e-02 -1.679107248783111572e-01 8.679214864969253540e-02 -1.370884478092193604e-01 -2.168237566947937012e-01 1.698893010616302490e-01 2.263866662979125977e-01 -3.339976444840431213e-02 2.890849709510803223e-01 -2.062275260686874390e-01 -2.022119909524917603e-01 3.943299502134323120e-02
-7.801009714603424072e-02 -5.067233368754386902e-02 -1.977720409631729126e-01 7.042717933654785156e-02 -2.125010788440704346e-01 -5.583639070391654968e-02 -2.196975052356719971e-01 1.058183759450912476e-01 2.582497000694274902e-01 2.832628786563873291e-02 -2.431611120700836182e-01 -1.937978342175483704e-02 3.038257658481597900e-01 1.950410157442092896e-01 -1.878274232149124146e-01 -3.217389881610870361e-01 3.011575341224670410e-01 1.679423153400421143e-01 4.867963865399360657e-02 4.002352356910705566e-01 -1.123409345746040344e-02 -9.859431535005569458e-02 -2.909096516668796539e-02 1.633169502019882202e-01 -1.200405210256576538e-01 2.004425525665283203e-01 2.263937331736087799e-02 -8.055987209081649780e-02 -1.396352201700210571e-01 -1.127456203103065491e-01 -9.025543183088302612e-02 1.504011154174804688e-01
9.043075144290924072e-02 -2.385707646608352661e-01 -2.409263402223587036e-01 -2.594707347452640533e-02 -1.324126720428466797e-01 -4.453433454036712646e-01 -4.017486870288848877e-01 -1.912648230791091919e-01 1.791870146989822388e-01 -2.521030306816101074e-01 1.685670949518680573e-02 -2.017612159252166748e-01 9.270764142274856567e-02 -9.686526656150817871e-02 -4.212822392582893372e-02 -6.774149090051651001e-02 -3.451704606413841248e-02 -9.299788624048233032e-02 -7.515761256217956543e-02 3.594687283039093018e-01 -1.931717991828918457e-01 -4.958821460604667664e-03 8.056250959634780884e-02 -1.805867254734039307e-01 -7.160303648561239243e-03 2.063267081975936890e-01 1.502371672540903091e-02 8.211457729339599609e-02 -1.645877375267446041e-03 -6.978325545787811279e-02 -1.431380063295364380e-01 7.240687310695648193e-02
1.138854175806045532e-01 -2.032121717929840088e-01 5.634803697466850281e-02 -6.144919991493225098e-02 2.316239476203918457e-02 -1.284704729914665222e-02 -7.720941305160522461e-02 2.691034972667694092e-02 3.074028491973876953e-01 -1.127090230584144592e-01 -3.475571572780609131e-01 -3.713754937052726746e-02 -3.799179196357727051e-02 5.274590477347373962e-02 -3.627973496913909912e-01 -1.014571711421012878e-01 -9.072897955775260925e-03 1.589943617582321167e-01 -3.682668879628181458e-02 2.691783010959625244e-01 -1.916007399559020996e-01 3.289187252521514893e-01 1.582601480185985565e-02 -3.917327523231506348e-01 -1.816532760858535767e-01 2.044934332370758057e-01 -9.438911825418472290e-02 2.244127839803695679e-01 -2.563405968248844147e-02 -1.790061220526695251e-02 -5.858769267797470093e-02 1.400245428085327148e-01
3.144110441207885742e-01 -4.077975079417228699e-02 -2.970765829086303711e-01 1.133446320891380310e-01 -1.242894455790519714e-01 -1.027532070875167847e-01 -2.112336605787277222e-01 2.382117696106433868e-02 7.066709548234939575e-02 -3.575699925422668457e-01 1.524189114570617676e-02 2.312139421701431274e-02 1.507276147603988647e-01 -1.281871646642684937e-01 -1.513787955045700073e-01 2.160346880555152893e-02 3.300344198942184448e-02 -7.560641318559646606e-02 2.598524093627929688e-01 1.659878790378570557e-01 -3.584897816181182861e-01 -1.057654619216918945e-01 7.613632082939147949e-02 3.615859895944595337e-03 -1.177918463945388794e-01 4.348168671131134033e-01 -3.010843135416507721e-02 1.334265107288956642e-03 4.421349987387657166e-02 -2.699513137340545654e-01 3.327892720699310303e-02 -6.213755905628204346e-02
3.573160469532012939e-01 -1.693428903818130493e-01 -5.634134635329246521e-02 -4.842143505811691284e-02 -2.147350609302520752e-01 -1.089648529887199402e-01 -2.867861986160278320e-01 -2.805121839046478271e-01 1.589303016662597656e-01 -2.581376135349273682e-01 -1.756859123706817627e-01 -2.386793047189712524e-01 -5.482311546802520752e-02 8.108098804950714111e-02 -2.778866291046142578e-01 -2.541868598200380802e-04 6.414483487606048584e-02 1.744816154241561890e-01 4.477285966277122498e-02 2.697653472423553467e-01 -2.264411151409149170e-01 -6.766536831855773926e-02 1.089955642819404602e-01 -3.089625239372253418e-01 1.123089417815208435e-01 -2.475148811936378479e-02 -7.048532366752624512e-02 -6.406478583812713623e-02 -1.133425384759902954e-01 -6.802450120449066162e-02 1.863794922828674316e-01 -7.513558864593505859e-02
1.319568753242492676e-01 -1.761678606271743774e-02 -4.511927366256713867e-01 1.229217052459716797e-01 -1.150180399417877197e-01 4.523489624261856079e-03 -1.935823708772659302e-01 -1.728204041719436646e-01 3.200672268867492676e-01 -2.321417443454265594e-02 1.819700188934803009e-02 -1.755426675081253052e-01 2.946364283561706543e-01 -2.193366162828169763e-05 1.222001761198043823e-01 -3.551813662052154541e-01 -4.427036643028259277e-02 1.024501249194145203e-01 9.600634127855300903e-02 4.344664216041564941e-01 2.840650733560323715e-03 -5.840465053915977478e-02 -9.870356321334838867e-02 -5.230151861906051636e-02 -6.791645288467407227e-02 -1.342316716909408569e-01 -4.729580134153366089e-02 -7.634861022233963013e-02 -5.322639830410480499e-03 1.795440167188644409e-02 1.722924113273620605e-01 1.841544955968856812e-01
4.652622155845165253e-03 -3.185053467750549316e-01 -2.248410731554031372e-01 2.978368662297725677e-02 -2.331536859273910522e-01 7.693304121494293213e-02 1.230847314000129700e-01 -8.681295439600944519e-03 2.686900794506072998e-01 -1.192317064851522446e-02 1.083746850490570068e-01 -8.840295672416687012e-02 3.067421317100524902e-01 -2.448019012808799744e-02 9.932120330631732941e-03 -2.689796686172485352e-01 -1.973941922187805176e-01 -1.668929159641265869e-01 2.350105792284011841e-01 3.404559493064880371e-01 -7.739942520856857300e-02 4.600189998745918274e-02 -9.739350527524948120e-02 -7.102420181035995483e-02 -1.921219527721405029e-01 -1.289401501417160034e-01 3.872557580471038818e-01 -1.094148308038711548e-01 -3.104594536125659943e-02 -1.607760190963745117e-01 -8.818344771862030029e-02 -4.351264238357543945e-02
2.447010017931461334e-02 2.336466684937477112e-02 -2.113746255636215210e-01 -1.528565138578414917e-01 -3.537198295816779137e-03 1.664875745773315430e-01 -1.911562383174896240e-01 -2.342003285884857178e-01 3.097347915172576904e-01 -2.378300130367279053e-01 8.942747488617897034e-03 1.723419427871704102e-01 -1.670319288969039917e-01 -2.072420567274093628e-01 -1.121753603219985962e-01 -1.623209863901138306e-01 -2.571637630462646484e-01 8.317606151103973389e-02 1.450181752443313599e-01 1.368531435728073120e-01 -2.445011585950851440e-01 3.416580259799957275e-01 -9.733282774686813354e-02 -1.580017656087875366e-01 5.425587669014930725e-02 2.278624325990676880e-01 -6.978622078895568848e-02 1.663873046636581421e-01 -1.592098474502563477e-01 -2.378615438938140869e-01 2.574592828750610352e-02 1.608124077320098877e-01
1.844050288200378418e-01 -1.918559223413467407e-01 -2.928800880908966064e-01 8.165491372346878052e-02 1.759404987096786499e-01 -7.581365853548049927e-02 -2.224331945180892944e-01 -1.040641143918037415e-01 2.700402736663818359e-01 -1.161235943436622620e-01 1.633198186755180359e-02 -1.769984811544418335e-01 2.150729671120643616e-02 -4.927355423569679260e-02 -9.673939645290374756e-02 -1.272551119327545166e-01 -2.545801699161529541e-01 5.221717804670333862e-02 8.921217918395996094e-02 8.761733025312423706e-02 -5.024755001068115234e-01 1.697407513856887817e-01 1.849213391542434692e-01 -1.170774102210998535e-01 -4.883084073662757874e-02 1.610528528690338135e-01 -1.627839654684066772e-01 3.695122525095939636e-02 2.020983994007110596e-01 -1.261536628007888794e-01 2.238704562187194824e-01 -1.336185932159423828e-01
-9.958343207836151123e-02 1.416101604700088501e-01 -4.508401453495025635e-01 -5.261000990867614746e-02 1.284538358449935913e-01 -5.218565464019775391e-03 6.957441568374633789e-02 -2.008164376020431519e-01 1.547873467206954956e-01 1.579120606184005737e-01 8.109430223703384399e-02 -1.245431252755224705e-03 1.643156856298446655e-01 2.309863083064556122e-02 -2.158300951123237610e-02 -2.743830680847167969e-01 7.276980578899383545e-02 -1.088752970099449158e-01 2.708060741424560547e-01 8.556951582431793213e-02 -3.419933021068572998e-01 -5.655713379383087158e-02 -1.468406021595001221e-01 -2.988178730010986328e-01 -1.284102350473403931e-01 9.992323070764541626e-02 4.138442501425743103e-02 -7.442702539265155792e-03 -2.401492148637771606e-01 -2.952723205089569092e-01 2.039822787046432495e-01 -4.849776625633239746e-03
1.841454207897186279e-01 -2.634167373180389404e-01 -2.094953060150146484e-01 -1.004769206047058105e-01 -1.319833695888519287e-01 -1.882931441068649292e-01 -3.008470833301544189e-01 -7.578626740723848343e-03 5.540082231163978577e-02 -2.193762212991714478e-01 2.078736722469329834e-01 -2.528170645236968994e-01 -4.590037278831005096e-03 9.796579182147979736e-02 -2.646090388298034668e-01 -1.742374897003173828e-01 -5.918674170970916748e-02 1.564881652593612671e-01 -1.197711527347564697e-01 3.213361203670501709e-01 -1.689447611570358276e-01 2.105423212051391602e-01 5.789429321885108948e-02 -8.020423352718353271e-02 -9.885873645544052124e-02 1.816970705986022949e-01 7.069814205169677734e-02 -2.045647054910659790e-01 2.048407495021820068e-01 -1.063011512160301208e-01 -5.509176105260848999e-02 2.382951378822326660e-01
2.228015661239624023e-01 -8.774195611476898193e-02 -2.524067163467407227e-01 -2.065415978431701660e-01 9.283256717026233673e-03 1.398226171731948853e-01 -1.767523884773254395e-01 -2.768230736255645752e-01 1.584615930914878845e-02 -9.569751098752021790e-03 -1.286964863538742065e-01 -3.226069211959838867e-01 2.013399302959442139e-01 -2.866929024457931519e-02 -3.211007118225097656e-01 -1.399469655007123947e-02 -8.171655237674713135e-02 3.997194394469261169e-02 2.276245653629302979e-01 2.437007427215576172e-01 -2.072909623384475708e-01 -8.379075676202774048e-03 1.103366911411285400e-01 -1.547631174325942993e-01 2.667816579341888428e-01 -3.360645845532417297e-02 -8.917479775846004486e-03 -1.346585601568222046e-01 -3.377479314804077148e-01 -1.585654318332672119e-01 1.214896813035011292e-01 2.618239261209964752e-03
5.067184194922447205e-02 -2.173296175897121429e-02 -1.833171993494033813e-01 2.783686295151710510e-02 7.625050842761993408e-02 1.420138329267501831e-01 -2.836111485958099365e-01 -2.839119136333465576e-01 7.531508803367614746e-03 -1.548037528991699219e-01 -2.035053521394729614e-01 -3.395901918411254883e-01 7.907731086015701294e-02 -6.986559182405471802e-02 -4.238568544387817383e-01 -2.016806751489639282e-01 -1.473817080259323120e-01 -4.852998629212379456e-02 2.284092083573341370e-02 1.733684688806533813e-01 -1.459286063909530640e-01 1.053797081112861633e-01 -1.413126438856124878e-01 7.358603179454803467e-02 -1.431736722588539124e-02 1.492990553379058838e-01 2.374652773141860962e-02 -2.664447128772735596e-01 -2.562221288681030273e-01 2.401101775467395782e-02 -1.515788733959197998e-01 2.600813210010528564e-01
-1.281295418739318848e-01 -2.703285515308380127e-01 -2.395798265933990479e-01 -8.022149093449115753e-03 -3.248581588268280029e-01 -1.321071833372116089e-01 1.023707687854766846e-01 -2.114173471927642822e-01 3.605442941188812256e-01 -1.669534742832183838e-01 -2.048215270042419434e-01 6.783352047204971313e-02 -3.588133025914430618e-03 1.953822001814842224e-02 -2.012577801942825317e-01 -3.656716644763946533e-02 7.493740320205688477e-02 -9.001506119966506958e-02 3.514208793640136719e-01 1.350299865007400513e-01 -1.057579144835472107e-01 1.916801780462265015e-01 2.219043076038360596e-01 6.721250712871551514e-02 -4.643784090876579285e-02 1.177306771278381348e-01 -4.344030097126960754e-02 -2.976107299327850342e-01 5.053235217928886414e-02 1.107028424739837646e-01 -1.572704464197158813e-01 1.583447307348251343e-01
-1.293446570634841919e-01 -2.216182053089141846e-01 -2.838189303874969482e-01 1.749922037124633789e-01 -1.707016080617904663e-01 1.263917684555053711e-01 1.062725111842155457e-01 9.714263677597045898e-02 1.390564721077680588e-02 -2.176644504070281982e-01 -2.477064132690429688e-01 -1.664134860038757324e-01 2.058083750307559967e-02 -1.523571908473968506e-01 4.721275717020034790e-02 -1.294052004814147949e-01 1.013215482234954834e-01 2.406150102615356445e-02 8.238609880208969116e-02 3.612327277660369873e-01 -2.572986185550689697e-01 2.289992123842239380e-01 1.263495981693267822e-01 -1.080055385828018188e-01 -3.998730182647705078e-01 2.492194436490535736e-02 1.357926130294799805e-01 -4.359643906354904175e-02 -1.152016595005989075e-01 -2.527132630348205566e-01 -6.791934370994567871e-02 1.445638984441757202e-01
2.968015670776367188e-01 5.606754217296838760e-03 -1.687519103288650513e-01 2.573497295379638672e-01 -2.007069885730743408e-01 1.570201069116592407e-01 -2.128097116947174072e-01 -1.706398278474807739e-01 1.240057274699211121e-01 1.051294058561325073e-01 -1.546037793159484863e-01 -1.741116195917129517e-01 -1.488242670893669128e-02 5.864315852522850037e-02 -6.618537753820419312e-02 -3.091300427913665771e-01 -7.513675093650817871e-02 -1.477632075548171997e-01 -7.999824732542037964e-02 5.669647082686424255e-02 -2.606996893882751465e-01 1.422961503267288208e-01 9.335781633853912354e-02 2.032978534698486328e-01 -4.302101135253906250e-01 2.989477813243865967e-01 1.022887900471687317e-01 3.681581094861030579e-02 -1.564609259366989136e-01 -6.413176655769348145e-02 -3.271794691681861877e-02 -4.788719117641448975e-02
1.970356404781341553e-01 -2.489046007394790649e-01 -6.494993716478347778e-02 6.967075914144515991e-02 -2.674030065536499023e-01 2.611164748668670654e-01 2.276273444294929504e-02 -5.858267098665237427e-02 6.250760518014431000e-03 -3.770540282130241394e-02 2.029407322406768799e-01 -1.492744833230972290e-01 1.015444025397300720e-01 -2.561192810535430908e-01 -1.507372856140136719e-01 -3.716087639331817627e-01 8.806538581848144531e-02 1.129042804241180420e-01 -2.019637674093246460e-01 3.121530711650848389e-01 -1.715985536575317383e-01 -9.806921007111668587e-04 -1.623027920722961426e-01 1.395561844110488892e-01 1.208910122513771057e-01 9.886097162961959839e-02 6.839449703693389893e-02 7.908361405134201050e-02 -3.320696353912353516e-01 -2.379949241876602173e-01 9.291902929544448853e-02 2.945330015791114420e-05
1.587079465389251709e-01 -6.566818058490753174e-02 -2.461348325014114380e-01 -1.326808482408523560e-01 -4.312693607062101364e-03 -1.696311980485916138e-01 -2.528119981288909912e-01 -1.445284336805343628e-01 1.556747704744338989e-01 1.187295001000165939e-02 -3.555997908115386963e-01 -5.373837798833847046e-02 2.388766705989837646e-01 4.444861784577369690e-03 -1.953270435333251953e-01 -4.700286686420440674e-02 -1.412584930658340454e-01 1.019656136631965637e-01 -2.975382655858993530e-02 6.492140889167785645e-02 -3.577007353305816650e-01 3.435100317001342773e-01 -1.862597465515136719e-01 -1.045062988996505737e-01 -8.312337845563888550e-02 2.735614180564880371e-01 -1.042174473404884338e-01 2.071358077228069305e-02 -1.494276821613311768e-01 -2.146693319082260132e-02 -4.035302996635437012e-02 2.882552742958068848e-01
2.785730063915252686e-01 -1.869322210550308228e-01 1.973495632410049438e-02 -1.366586834192276001e-01 8.604831248521804810e-02 1.670740246772766113e-01 -1.502239853143692017e-01 -3.799473345279693604e-01 5.657794326543807983e-02 -1.215169876813888550e-01 -6.491016596555709839e-02 -1.139174476265907288e-01 1.988090276718139648e-01 -6.570859253406524658e-02 -2.611517608165740967e-01 -1.415587496012449265e-02 -7.796622812747955322e-03 5.176794528961181641e-02 3.138035833835601807e-01 4.078978002071380615e-01 -2.070740461349487305e-01 -1.164965331554412842e-01 6.921910494565963745e-02 -1.655221730470657349e-01 1.500382367521524429e-02 -1.635221838951110840e-01 1.491755694150924683e-01 4.444507136940956116e-02 -1.096145063638687134e-01 -1.938638985157012939e-01 -4.757233709096908569e-02 -2.438293248414993286e-01
-2.089658193290233612e-02 -1.996908485889434814e-01 -1.358650475740432739e-01 7.762151956558227539e-02 -2.739910781383514404e-01 9.044711291790008545e-02 -1.467762738466262817e-01 -2.031071335077285767e-01 2.835321128368377686e-01 -6.391880661249160767e-02 2.357057780027389526e-01 1.515920758247375488e-01 1.992979645729064941e-01 -2.793831378221511841e-02 -1.259918510913848877e-01 -2.394307702779769897e-01 6.161688640713691711e-02 -3.327779844403266907e-02 8.319567143917083740e-02 2.691757380962371826e-01 -3.132826983928680420e-01 2.722639739513397217e-01 -7.213270664215087891e-02 -1.315389275550842285e-01 -1.123007982969284058e-01 2.230525016784667969e-02 3.890177905559539795e-01 4.574554786086082458e-02 1.223261207342147827e-01 9.353408962488174438e-02 1.206580456346273422e-02 -2.073290944099426270e-01
-1.018050163984298706e-01 -1.091126948595046997e-01 -1.838530898094177246e-01 3.192963004112243652e-01 -2.124546617269515991e-01 -2.859821356832981110e-02 6.973028182983398438e-02 -1.917237341403961182e-01 1.325417608022689819e-01 8.663463592529296875e-02 -7.621994614601135254e-02 -1.627445816993713379e-01 -8.006773144006729126e-02 -5.106466822326183319e-03 -3.135074377059936523e-01 -2.549048066139221191e-01 1.149607002735137939e-01 -3.143304884433746338e-01 5.266086757183074951e-02 1.784718632698059082e-01 -2.660133540630340576e-01 2.249176204204559326e-01 1.042582094669342041e-02 2.052055895328521729e-01 -8.173958957195281982e-02 1.142969727516174316e-01 7.563214749097824097e-02 -1.378044337034225464e-01 -2.890166640281677246e-01 -1.367005854845046997e-01 -2.508714199066162109e-01 -8.666526526212692261e-02
1.112114870920777321e-03 -3.011686801910400391e-01 -2.837390601634979248e-01 7.136902213096618652e-02 -7.942803949117660522e-02 2.234423346817493439e-02 1.319690346717834473e-01 -1.416803747415542603e-01 1.396074444055557251e-01 1.518460363149642944e-01 -1.777542531490325928e-01 3.122468478977680206e-03 -1.851315051317214966e-01 -4.698025807738304138e-02 -4.632723927497863770e-01 -1.405418962240219116e-01 1.759970188140869141e-01 -4.637445136904716492e-02 2.062422484159469604e-01 1.701657772064208984e-01 -3.437722921371459961e-01 1.576316803693771362e-01 2.677711192518472672e-03 1.217899695038795471e-01 2.010811818763613701e-03 1.871120482683181763e-01 1.240010485053062439e-01 -2.578343451023101807e-01 -2.093841284513473511e-01 -3.526457771658897400e-02 -9.896349906921386719e-02 1.249810773879289627e-02
2.918983697891235352e-01 -2.688274383544921875e-01 -1.631035804748535156e-01 -2.292833626270294189e-01 -2.483489215373992920e-01 1.267794668674468994e-01 -2.866710722446441650e-02 -2.749338150024414062e-01 -1.608068794012069702e-01 -2.425640970468521118e-01 -3.302278742194175720e-02 8.560705184936523438e-02 1.542857885360717773e-01 3.455400094389915466e-02 -1.906070560216903687e-01 -2.835398614406585693e-01 -1.540769338607788086e-01 1.521252095699310303e-01 2.141394913196563721e-01 3.802998065948486328e-01 -7.466607540845870972e-02 -1.482769995927810669e-01 -9.248641133308410645e-02 -9.893620014190673828e-02 2.122246474027633667e-01 1.556099578738212585e-02 -1.278217881917953491e-02 -2.380377426743507385e-02 -1.337577253580093384e-01 -1.332601010799407959e-01 8.850531280040740967e-02 3.988843783736228943e-02
-1.287681702524423599e-02 6.602192670106887817e-02 -2.757293581962585449e-01 -1.879848837852478027e-01 -3.227120041847229004e-01 4.723150748759508133e-03 8.287291042506694794e-03 3.042505495250225067e-02 1.982578635215759277e-01 -2.454338967800140381e-02 -1.500938683748245239e-01 1.413330137729644775e-01 -3.615421801805496216e-02 -1.484305858612060547e-01 -2.788341939449310303e-01 -2.876194417476654053e-01 -1.196943819522857666e-01 3.620874136686325073e-02 -1.120722144842147827e-01 3.253377079963684082e-01 -3.265956640243530273e-01 -8.784197270870208740e-02 6.876011192798614502e-02 -2.282183468341827393e-01 -7.805639877915382385e-03 -1.642939746379852295e-01 -1.540533900260925293e-01 -2.596389651298522949e-01 -2.738987505435943604e-01 7.305748760700225830e-02 9.209229052066802979e-02 2.131569012999534607e-02
3.840047121047973633e-02 -1.859185285866260529e-02 7.281223684549331665e-02 -2.351886779069900513e-01 2.655068933963775635e-01 2.689478993415832520e-01 2.023451775312423706e-02 -1.568402498960494995e-01 3.448862582445144653e-02 9.409847855567932129e-02 -2.891833782196044922e-01 -2.767828702926635742e-01 1.062430627644062042e-02 4.036043584346771240e-02 -2.222180366516113281e-01 -2.889787852764129639e-01 -2.994848787784576416e-02 -1.856974363327026367e-01 -2.282313816249370575e-02 4.509585499763488770e-01 -2.672905623912811279e-01 2.034381181001663208e-01 7.238993793725967407e-02 -8.276816457509994507e-02 -6.465516984462738037e-02 2.362953573465347290e-01 7.606208324432373047e-02 8.194515854120254517e-02 8.454389870166778564e-02 -1.260575056076049805e-01 4.632988572120666504e-02 5.412955954670906067e-02
-1.347456425428390503e-01 -1.424738466739654541e-01 -3.185617029666900635e-01 -6.861575692892074585e-02 -4.830535948276519775e-01 1.197418384253978729e-02 -2.661656960844993591e-02 -2.537734806537628174e-01 1.544259935617446899e-01 3.199622035026550293e-02 -2.634226381778717041e-01 2.012819796800613403e-01 1.545784473419189453e-01 -1.787060685455799103e-02 7.350064069032669067e-02 -3.147176504135131836e-01 6.263181567192077637e-02 -9.346317499876022339e-02 -3.214110434055328369e-02 2.929622530937194824e-01 -1.415252238512039185e-01 8.701998740434646606e-03 2.921938151121139526e-02 -2.402985692024230957e-01 6.746009737253189087e-02 2.491903752088546753e-01 1.743036210536956787e-01 -4.175731539726257324e-02 2.340355888009071350e-02 9.621468931436538696e-02 7.801434397697448730e-02 -2.091397717595100403e-02
-1.586747937835752964e-03 -3.796389400959014893e-01 -3.347884118556976318e-01 -5.488960072398185730e-02 4.504135623574256897e-02 1.556842923164367676e-01 1.181441470980644226e-01 -2.370951138436794281e-02 7.777351140975952148e-02 -2.330775856971740723e-01 3.505063056945800781e-02 -2.627549767494201660e-01 8.944440633058547974e-02 5.825854837894439697e-02 5.562769621610641479e-02 -3.422289490699768066e-01 7.047694642096757889e-03 -3.807435631752014160e-01 1.496149748563766479e-01 5.674837157130241394e-02 -2.107534408569335938e-01 1.247787252068519592e-01 5.563853308558464050e-02 -8.865332603454589844e-02 -1.463489830493927002e-01 6.515002250671386719e-02 2.395536005496978760e-01 -3.455471247434616089e-02 -2.588741481304168701e-01 1.977079659700393677e-01 5.696674436330795288e-02 5.082249268889427185e-02
1.273926645517349243e-01 -8.829896152019500732e-02 -2.982288897037506104e-01 7.016293704509735107e-02 -3.587470948696136475e-02 -1.323014590889215469e-02 -7.839569449424743652e-02 -2.772509455680847168e-01 3.080731071531772614e-02 3.299884125590324402e-02 -4.404823854565620422e-02 -6.475866585969924927e-02 -1.183042749762535095e-01 -7.579728215932846069e-02 9.648671001195907593e-02 -1.049020066857337952e-01 -7.959210872650146484e-02 9.650912880897521973e-02 2.934575639665126801e-02 2.051681429147720337e-01 -4.355428814888000488e-01 8.447996526956558228e-02 -2.799740135669708252e-01 -1.512385755777359009e-01 -9.519574046134948730e-02 -1.638908535242080688e-01 3.455290496349334717e-01 -2.500847280025482178e-01 -1.194026917219161987e-01 6.593508273363113403e-02 2.447386085987091064e-01 3.104099929332733154e-01
1.557990759611129761e-01 -9.878350794315338135e-02 -2.120557427406311035e-01 -1.281356513500213623e-01 2.256662249565124512e-01 -2.099435217678546906e-02 -2.021888494491577148e-01 -4.505388904362916946e-03 1.848283559083938599e-01 -3.163031041622161865e-01 -2.351645976305007935e-01 1.955641061067581177e-02 2.114041298627853394e-01 -2.279532253742218018e-01 -4.748044535517692566e-03 -2.178986817598342896e-01 -3.515104353427886963e-01 5.385415256023406982e-02 1.671910583972930908e-01 1.846882849931716919e-01 -2.107665091753005981e-01 1.764424294233322144e-01 1.369004100561141968e-01 -1.312296092510223389e-01 -3.380182757973670959e-02 -8.391541242599487305e-02 2.562302164733409882e-02 -6.100425869226455688e-02 -1.547844111919403076e-01 -2.938878834247589111e-01 1.448496431112289429e-01 -1.853450387716293335e-01
-9.629476815462112427e-02 -1.514937877655029297e-01 -8.347584307193756104e-02 -2.360553853213787079e-02 -1.383848041296005249e-01 1.269930601119995117e-01 1.048704311251640320e-01 -9.839028865098953247e-02 2.321536242961883545e-01 1.153129562735557556e-01 9.689120948314666748e-02 -1.484171450138092041e-01 1.049256697297096252e-01 -3.433388769626617432e-01 -2.391973137855529785e-01 -2.449495345354080200e-01 2.075826004147529602e-02 -2.367877215147018433e-01 2.819167673587799072e-01 2.401506006717681885e-01 -1.359720528125762939e-01 3.212311118841171265e-02 3.342584073543548584e-01 -2.606630921363830566e-01 -6.989310681819915771e-02 3.191245719790458679e-02 -1.210358291864395142e-01 1.416076272726058960e-01 9.318751096725463867e-02 1.707130670547485352e-01 1.144454404711723328e-01 2.742399573326110840e-01
-9.225140511989593506e-02 -3.344427645206451416e-01 -2.111460827291011810e-02 2.323659062385559082e-01 2.314612083137035370e-02 5.611565895378589630e-03 -1.486398130655288696e-01 -3.541301190853118896e-01 1.555190980434417725e-01 1.161510869860649109e-01 1.608654558658599854e-01 -1.981338113546371460e-01 3.373412191867828369e-01 -4.199195653200149536e-02 2.289265692234039307e-01 -1.277187466621398926e-01 -6.227082759141921997e-02 -1.529118418693542480e-01 2.465447336435317993e-01 1.368908733129501343e-01 -1.138373389840126038e-01 1.862717866897583008e-01 4.246945306658744812e-02 -3.315145969390869141e-01 -2.243118137121200562e-01 -8.083461970090866089e-02 -5.917362868785858154e-02 -1.369502395391464233e-01 -1.079358085989952087e-01 8.989544212818145752e-02 1.078457012772560120e-01 1.158503815531730652e-01
2.338187098503112793e-01 -4.705819860100746155e-02 -4.551673680543899536e-02 3.215207252651453018e-03 -6.367063522338867188e-02 -5.110192112624645233e-03 -2.934767305850982666e-01 -8.103811740875244141e-02 5.289767682552337646e-02 1.229733079671859741e-01 -2.150348275899887085e-01 -8.852412551641464233e-02 -1.701262444257736206e-01 1.677873283624649048e-01 2.041613310575485229e-01 -1.264899522066116333e-01 -6.206721812486648560e-02 -9.031677991151809692e-02 1.484823673963546753e-01 3.714146614074707031e-01 -4.481573402881622314e-01 -6.308410316705703735e-02 2.626226544380187988e-01 2.514018490910530090e-02 -2.308854460716247559e-01 3.034910261631011963e-01 1.404160857200622559e-01 2.058905921876430511e-02 1.175990253686904907e-01 -1.303439885377883911e-01 4.550099745392799377e-02 1.122704595327377319e-01
5.124899372458457947e-02 -3.039386309683322906e-02 -1.527410894632339478e-01 9.877718985080718994e-02 -1.331775188446044922e-01 -1.219919100403785706e-01 -2.736799716949462891e-01 1.551864743232727051e-01 1.151118427515029907e-02 -1.289217770099639893e-01 -1.573064923286437988e-01 -3.809946775436401367e-01 1.422793120145797729e-01 -8.672482334077358246e-03 -5.445126444101333618e-02 -9.294340014457702637e-02 1.156649664044380188e-01 1.640705168247222900e-01 -2.617929503321647644e-02 5.967305898666381836e-01 -1.688619703054428101e-01 4.405857995152473450e-02 5.088808014988899231e-02 -1.100376322865486145e-01 -1.733614653348922729e-01 -2.151661366224288940e-02 2.380843088030815125e-02 -1.443445384502410889e-01 -3.029010593891143799e-01 -3.237679600715637207e-02 1.128543466329574585e-01 1.162202507257461548e-01
1.351980268955230713e-01 -3.116054236888885498e-01 -2.125896513462066650e-01 2.226451337337493896e-01 -2.267307043075561523e-01 1.454623192548751831e-01 -3.651271760463714600e-02 -5.413021147251129150e-02 -1.053035855293273926e-01 2.776761353015899658e-01 8.111473172903060913e-02 -1.504426002502441406e-01 2.508907914161682129e-01 5.679522827267646790e-02 -1.771994382143020630e-01 -2.463303953409194946e-01 9.108965843915939331e-02 -3.765146732330322266e-01 -4.457083716988563538e-02 2.417732328176498413e-01 -1.554599255323410034e-01 2.675376832485198975e-01 -1.711806207895278931e-01 -1.303153932094573975e-01 -6.848208606243133545e-02 -5.851805326528847218e-04 -4.428565874695777893e-02 -2.343434467911720276e-02 -2.114023417234420776e-01 -4.375613853335380554e-02 7.393051683902740479e-02 1.599091440439224243e-01
-3.604919463396072388e-02 -1.555687487125396729e-01 -1.944306194782257080e-01 -2.721589207649230957e-01 -7.798416167497634888e-02 2.853351831436157227e-01 3.609961271286010742e-02 -1.073710396885871887e-01 1.665190309286117554e-01 4.924248903989791870e-02 -8.840049803256988525e-02 -9.020256996154785156e-02 5.644721165299415588e-02 6.986932456493377686e-02 -5.725326389074325562e-02 -1.642347276210784912e-01 2.243637740612030029e-01 -2.296931296586990356e-01 3.797482252120971680e-01 2.888465523719787598e-01 -3.791279792785644531e-01 2.327920645475387573e-01 -1.984854461625218391e-03 1.190281063318252563e-01 -1.094261780381202698e-01 -1.118443235754966736e-01 -8.573403209447860718e-02 3.326764702796936035e-02 -9.603003412485122681e-02 -6.731838732957839966e-02 -1.564866751432418823e-01 2.526842355728149414e-01
1.598675400018692017e-01 -3.073919415473937988e-01 -2.865461409091949463e-01 2.087956368923187256e-01 1.414979547262191772e-01 -5.397541448473930359e-02 -1.606057286262512207e-01 1.886006742715835571e-01 1.844369620084762573e-01 -3.437854647636413574e-01 9.221686422824859619e-02 1.198422387242317200e-01 1.861144900321960449e-01 -1.241120230406522751e-02 -2.027603238821029663e-01 -6.159709393978118896e-02 1.882145740091800690e-02 -1.414300352334976196e-01 -1.563030928373336792e-01 2.007369548082351685e-01 -1.330235898494720459e-01 1.358422487974166870e-01 2.105663716793060303e-01 -2.804295122623443604e-01 2.436705399304628372e-03 2.503123283386230469e-01 6.849615275859832764e-02 -1.870679989224299788e-04 -9.918584488332271576e-03 -1.546557098627090454e-01 -5.860792472958564758e-03 2.820699810981750488e-01
1.532733440399169922e-01 2.779929041862487793e-01 -1.898538917303085327e-01 2.370805665850639343e-02 4.637484624981880188e-02 1.025766655802726746e-01 8.166708983480930328e-03 -2.286832034587860107e-01 1.989236027002334595e-01 -2.210332751274108887e-01 4.594739153981208801e-02 1.093783676624298096e-01 8.856652304530143738e-03 -1.826174259185791016e-01 -2.266496717929840088e-01 -3.109447360038757324e-01 1.822174191474914551e-01 -2.187888622283935547e-01 5.130218714475631714e-02 2.217974066734313965e-01 -2.272493019700050354e-02 8.635117858648300171e-02 -2.152011990547180176e-01 -1.015625074505805969e-01 -3.228456079959869385e-01 2.714104652404785156e-01 -1.202250570058822632e-01 -1.913327276706695557e-01 -2.427529692649841309e-01 9.141556918621063232e-02 1.251036673784255981e-02 1.403752714395523071e-01
1.490415185689926147e-01 -1.411235332489013672e-01 -1.559114456176757812e-01 -1.759746521711349487e-01 1.386531144380569458e-01 3.570768535137176514e-01 -2.958505228161811829e-02 7.041130959987640381e-02 2.089011520147323608e-01 3.095435500144958496e-01 -2.277862131595611572e-01 5.023170262575149536e-02 4.806800931692123413e-02 -6.551001220941543579e-03 -1.395517438650131226e-01 -3.479615449905395508e-01 -2.324705868959426880e-01 3.832443058490753174e-02 -1.645451635122299194e-01 2.423503994941711426e-01 -4.179425835609436035e-01 -2.593016833998262882e-04 -1.349760568700730801e-04 2.068446576595306396e-02 -8.333123475313186646e-02 1.573606207966804504e-02 1.277599632740020752e-01 1.455729156732559204e-01 -1.367873102426528931e-01 -1.461797952651977539e-01 -7.148990035057067871e-02 8.331605792045593262e-02
3.401587605476379395e-01 -1.752429306507110596e-01 -4.269019663333892822e-01 3.460949659347534180e-02 5.609896406531333923e-02 1.097765192389488220e-01 2.671999670565128326e-02 -3.607705235481262207e-02 2.594272792339324951e-01 -1.870792359113693237e-01 -1.503674983978271484e-01 3.932733833789825439e-02 3.884806036949157715e-01 -4.455164819955825806e-02 -1.210464760661125183e-01 -1.439074277877807617e-01 -1.446138322353363037e-02 2.618602514266967773e-01 -4.655151069164276123e-02 2.634071409702301025e-01 5.579544231295585632e-02 -9.598748385906219482e-02 1.325639486312866211e-01 -1.110737472772598267e-01 1.429537981748580933e-01 9.140302985906600952e-02 9.019137173891067505e-02 -1.209449619054794312e-01 -2.039483338594436646e-01 -1.591485887765884399e-01 1.433674097061157227e-01 -1.288645118474960327e-01
1.681312173604965210e-01 -4.766539856791496277e-02 8.826373517513275146e-02 8.682938665151596069e-02 2.063775062561035156e-01 1.459393352270126343e-01 -6.636835634708404541e-02 -1.939847916364669800e-01 2.908477783203125000e-01 -1.579300165176391602e-01 -1.600766181945800781e-01 -3.435997292399406433e-02 2.824093103408813477e-01 -1.818640977144241333e-01 -3.134570121765136719e-01 -2.484513819217681885e-01 -7.145613431930541992e-02 -1.298254281282424927e-01 1.430284325033426285e-02 2.475054115056991577e-01 9.517808258533477783e-02 1.866628676652908325e-01 -1.063227755366824567e-04 -2.864086031913757324e-01 -2.243009507656097412e-01 -1.491326689720153809e-01 2.312770336866378784e-01 -1.645736694335937500e-01 -4.237976670265197754e-02 -2.302357554435729980e-01 6.239714100956916809e-02 1.336934715509414673e-01
2.294522970914840698e-01 -1.168033331632614136e-01 -1.210921853780746460e-01 -7.036400586366653442e-02 -3.062141239643096924e-01 -7.499499619007110596e-02 1.974855363368988037e-01 -1.984732300043106079e-01 4.143941402435302734e-01 -9.411185234785079956e-02 -1.613512188196182251e-01 1.499802060425281525e-02 2.006154954433441162e-01 1.458521466702222824e-02 -2.666563987731933594e-01 -2.928786352276802063e-02 1.070593520998954773e-01 -1.509959846735000610e-01 6.011828407645225525e-02 1.337234526872634888e-01 -1.459188014268875122e-01 -1.416246127337217331e-02 -8.193754591047763824e-03 -2.291270196437835693e-01 1.018381938338279724e-01 -3.276610374450683594e-01 2.109617739915847778e-01 -1.180459037423133850e-01 1.226565800607204437e-02 -8.669631928205490112e-02 1.697088032960891724e-01 2.731156051158905029e-01
4.129277467727661133e-01 -7.428169995546340942e-02 5.954739172011613846e-03 -6.831276696175336838e-03 -9.068951010704040527e-02 -1.325735449790954590e-01 -2.385327070951461792e-01 9.496250189840793610e-03 1.619993150234222412e-01 -4.990684986114501953e-02 -3.805377185344696045e-01 1.400114446878433228e-01 5.930002406239509583e-02 -1.267963740974664688e-02 -3.219251930713653564e-01 -6.385716795921325684e-02 6.975600123405456543e-02 1.346340179443359375e-01 1.096139922738075256e-01 3.261642456054687500e-01 -1.294516324996948242e-01 3.587400913238525391e-01 -1.559034362435340881e-02 -2.805077135562896729e-01 5.035726726055145264e-02 1.633905321359634399e-01 7.523604482412338257e-02 -5.156530439853668213e-02 -2.732147462666034698e-03 -8.753712475299835205e-02 -1.322710141539573669e-02 1.593661606311798096e-01
-2.089672833681106567e-01 -3.247969150543212891e-01 -3.160834312438964844e-01 -1.682917028665542603e-01 8.309772610664367676e-02 -6.105538923293352127e-03 -7.386061549186706543e-02 2.756860665977001190e-02 4.260378181934356689e-01 -1.396695673465728760e-01 -1.033087223768234253e-01 -1.346678584814071655e-01 9.486663341522216797e-02 -2.101499401032924652e-02 -2.124426662921905518e-01 -1.175096407532691956e-01 -1.074742823839187622e-01 2.330549061298370361e-01 -7.183194626122713089e-03 3.634963035583496094e-01 -1.291408389806747437e-01 1.504359692335128784e-01 4.501698072999715805e-03 2.194841802120208740e-01 2.280264794826507568e-01 1.995469331741333008e-01 1.149024963378906250e-01 6.452830880880355835e-02 -9.340857714414596558e-02 -7.574592530727386475e-02 1.181934867054224014e-02 -4.373867437243461609e-02
9.962680190801620483e-02 -3.507315218448638916e-01 1.860023662447929382e-02 7.416156679391860962e-02 1.341906934976577759e-01 5.749436840415000916e-02 -2.014217525720596313e-01 -1.209473609924316406e-01 6.380418688058853149e-02 -1.881047040224075317e-01 -2.579531967639923096e-01 5.087454617023468018e-02 1.021868512034416199e-01 -1.047054976224899292e-01 -2.471341192722320557e-01 -1.011565625667572021e-01 1.681857258081436157e-01 -2.402142062783241272e-02 1.054650247097015381e-01 8.695757389068603516e-02 -2.461919635534286499e-01 3.895013034343719482e-01 2.983590364456176758e-01 -8.455821126699447632e-02 -2.850837633013725281e-02 3.062186539173126221e-01 -5.818276852369308472e-02 9.955144673585891724e-02 1.649102866649627686e-01 -5.669295042753219604e-02 1.010310091078281403e-02 2.982965707778930664e-01
2.971606701612472534e-02 -1.557803750038146973e-01 1.171570569276809692e-01 -1.544656157493591309e-01 -3.367317914962768555e-01 2.257842868566513062e-01 -1.893984377384185791e-01 -9.161406010389328003e-02 3.229174315929412842e-01 4.293842241168022156e-02 1.635951995849609375e-01 6.784612685441970825e-02 1.125551685690879822e-01 3.329334408044815063e-02 5.129541829228401184e-02 -1.787690818309783936e-01 2.483608424663543701e-01 8.428440243005752563e-02 1.260269731283187866e-01 2.197490036487579346e-01 -3.834577500820159912e-01 2.177118696272373199e-02 -1.525443047285079956e-01 -3.840213268995285034e-02 -1.496814284473657608e-02 -1.010832190513610840e-01 -1.037875264883041382e-01 -1.609402149915695190e-01 -1.029279381036758423e-01 -1.278330832719802856e-01 -2.354834824800491333e-01 3.287225961685180664e-01
1.310416609048843384e-01 -2.289393693208694458e-01 -3.142497241497039795e-01 1.878670789301395416e-02 3.376159444451332092e-02 -1.267286241054534912e-01 -3.740602135658264160e-01 -1.046052351593971252e-01 2.065467182546854019e-03 3.255106881260871887e-02 -7.948489487171173096e-02 -7.760834693908691406e-02 1.164124906063079834e-02 -1.978414505720138550e-01 -2.173669189214706421e-01 -2.705155909061431885e-01 -5.827143043279647827e-02 1.466514766216278076e-01 1.761292219161987305e-01 6.864899396896362305e-02 -2.892816066741943359e-01 1.303919255733489990e-01 -3.769802749156951904e-01 2.459750883281230927e-02 -2.990528941154479980e-02 2.366579324007034302e-01 -4.987177439033985138e-03 -3.234618306159973145e-01 4.651807248592376709e-02 -1.612151227891445160e-02 -6.048098206520080566e-02 1.358679085969924927e-01
-1.190498918294906616e-01 -2.793937921524047852e-01 -2.501448988914489746e-01 1.028734594583511353e-01 -3.096712566912174225e-02 -8.564884215593338013e-02 -1.857263594865798950e-02 4.123657010495662689e-03 1.385991275310516357e-01 -8.955426514148712158e-02 -3.110193312168121338e-01 6.725753843784332275e-02 3.889175653457641602e-01 -2.119815349578857422e-01 -1.514068096876144409e-01 -3.546663373708724976e-02 1.330729871988296509e-01 3.065165579319000244e-01 2.978338673710823059e-02 1.507426798343658447e-01 -1.071645915508270264e-01 2.154959142208099365e-01 -1.014135926961898804e-01 -3.733517229557037354e-01 -9.173256158828735352e-02 2.227503061294555664e-01 -1.227511465549468994e-01 -4.835919011384248734e-03 -2.152257859706878662e-01 -3.606567904353141785e-02 1.048887521028518677e-01 4.974468052387237549e-02
6.548741459846496582e-02 -1.318946331739425659e-01 -1.155170127749443054e-01 -1.070613712072372437e-01 -1.362694501876831055e-01 -1.856132298707962036e-01 -9.597961604595184326e-02 -4.663574099540710449e-01 2.017017453908920288e-01 -3.193998634815216064e-01 -1.016978174448013306e-02 -2.654670476913452148e-01 2.160143107175827026e-02 -3.172332346439361572e-01 -2.208431996405124664e-02 -3.333717212080955505e-02 3.944323956966400146e-02 -1.390584856271743774e-01 -6.203514337539672852e-02 2.468239963054656982e-01 -1.333317458629608154e-01 3.356601297855377197e-01 -4.238998517394065857e-02 -1.545499861240386963e-01 -1.407969594001770020e-01 1.491560637950897217e-01 1.022206097841262817e-01 -7.067023310810327530e-03 -2.286564558744430542e-01 -7.149847596883773804e-02 -6.532850116491317749e-02 -4.221675544977188110e-02
9.255734831094741821e-02 4.738150909543037415e-02 -1.623478382825851440e-01 -1.902902275323867798e-01 -2.203350812196731567e-01 6.220050156116485596e-02 -8.908227086067199707e-02 -2.337152510881423950e-01 4.783408641815185547e-01 -8.643922954797744751e-02 -1.221821010112762451e-01 -1.286024693399667740e-03 -1.348693370819091797e-01 -4.182308539748191833e-02 8.376225829124450684e-03 -1.109593436121940613e-01 3.603126108646392822e-01 2.411511838436126709e-01 1.109449267387390137e-01 7.072357088327407837e-02 -4.579963386058807373e-01 5.314156040549278259e-02 1.415699273347854614e-01 -1.464626193046569824e-02 6.604387611150741577e-02 1.131225824356079102e-01 -4.369913041591644287e-02 -1.192213445901870728e-01 -1.726081818342208862e-01 4.305809736251831055e-03 -1.328813731670379639e-01 -9.607707709074020386e-02
-1.835559159517288208e-01 -2.180343121290206909e-01 -1.827977597713470459e-01 4.908892884850502014e-02 -1.504663825035095215e-01 1.544645577669143677e-01 -1.754602491855621338e-01 -1.187554448843002319e-01 3.291666507720947266e-01 -2.322460711002349854e-02 2.106605768203735352e-01 8.492509275674819946e-02 2.300967872142791748e-01 1.699670683592557907e-03 -3.386358544230461121e-02 -2.902913391590118408e-01 1.402867436408996582e-01 -1.241142451763153076e-01 1.046491935849189758e-01 2.409970313310623169e-01 -3.089306652545928955e-01 2.143825590610504150e-01 -4.268484190106391907e-02 -1.243974715471267700e-01 -7.175204157829284668e-02 1.669877916574478149e-01 2.828810513019561768e-01 1.264672279357910156e-01 8.129526674747467041e-02 1.946929991245269775e-01 1.633965969085693359e-01 -1.721606552600860596e-01
-1.680323034524917603e-01 -7.501917332410812378e-02 -2.034696042537689209e-01 -3.382651507854461670e-02 -1.888239234685897827e-01 8.479681611061096191e-02 -1.657309383153915405e-01 -1.775402426719665527e-01 3.510725200176239014e-01 -5.653645098209381104e-02 2.325861155986785889e-01 -1.060004681348800659e-01 9.647287428379058838e-02 -1.670418307185173035e-02 -1.038847938179969788e-01 -1.843714863061904907e-01 -4.104286432266235352e-02 -9.682672470808029175e-02 2.060645073652267456e-01 3.930188119411468506e-01 -3.540031909942626953e-01 6.530121713876724243e-02 -1.625161617994308472e-01 -1.066394820809364319e-01 -1.174165084958076477e-01 -5.120050534605979919e-02 3.303392231464385986e-01 9.968687593936920166e-02 7.881855964660644531e-02 2.014724165201187134e-01 6.761158257722854614e-02 -1.158128678798675537e-01
-3.938250616192817688e-02 -2.804135084152221680e-01 -3.688616454601287842e-01 1.137017905712127686e-01 -1.838631331920623779e-01 1.366972029209136963e-01 7.737113535404205322e-02 -1.018219739198684692e-01 -1.135181356221437454e-02 -1.762668974697589874e-02 -3.091804683208465576e-01 -1.210612356662750244e-01 1.534777581691741943e-01 -1.095638796687126160e-01 2.889426983892917633e-02 -1.475311368703842163e-01 -1.922061592340469360e-01 1.511097997426986694e-01 9.819994121789932251e-02 3.212116360664367676e-01 -1.718719750642776489e-01 1.699813753366470337e-01 1.673854291439056396e-01 -6.292168516665697098e-03 -2.455574125051498413e-01 5.783357843756675720e-02 1.227160841226577759e-01 -1.565028354525566101e-02 -2.927812933921813965e-01 -2.818560302257537842e-01 1.306779831647872925e-01 -1.134015470743179321e-01
5.495843291282653809e-02 -1.200210973620414734e-01 -2.134796231985092163e-01 3.401888534426689148e-02 -8.411084860563278198e-02 -1.396830230951309204e-01 -3.455598056316375732e-01 -4.926719963550567627e-01 1.747244410216808319e-02 -2.953268289566040039e-01 -2.028967142105102539e-01 -1.588159501552581787e-01 -6.324885785579681396e-02 -2.786288559436798096e-01 -3.560361266136169434e-02 -4.229507967829704285e-02 -1.678884029388427734e-01 -3.832607716321945190e-02 1.159844994544982910e-01 1.480433940887451172e-01 -2.945670783519744873e-01 3.007961213588714600e-01 -1.212652325630187988e-01 -8.753630518913269043e-02 1.270479336380958557e-02 1.142519712448120117e-01 1.136901602149009705e-01 -4.377981647849082947e-02 -6.137853488326072693e-03 6.432148162275552750e-03 -6.235186010599136353e-02 1.088678315281867981e-01
-5.989755969494581223e-03 -1.508930474519729614e-01 -3.330337703227996826e-01 5.677911452949047089e-03 -3.604395389556884766e-01 5.657441914081573486e-03 -1.782613396644592285e-01 -2.216844707727432251e-01 2.713905880227684975e-03 9.559366106986999512e-02 -3.013676404953002930e-01 1.032197624444961548e-01 8.928082883358001709e-02 2.419647425413131714e-01 -2.033110409975051880e-01 -4.151367843151092529e-01 1.913097500801086426e-01 -1.650146096944808960e-01 -3.021613694727420807e-02 2.603673338890075684e-01 -8.093459904193878174e-02 -2.433854900300502777e-02 1.571034938097000122e-01 -7.859425991773605347e-02 9.936526417732238770e-02 8.347910642623901367e-02 -1.040433496236801147e-01 -8.028292655944824219e-02 8.389728516340255737e-02 2.304216101765632629e-02 2.275248914957046509e-01 2.415088564157485962e-02
-9.514193981885910034e-02 -1.856863647699356079e-01 -1.496172696352005005e-01 1.029504463076591492e-01 -3.054293096065521240e-01 7.831120491027832031e-02 -1.544367820024490356e-01 -1.601471304893493652e-01 2.197987288236618042e-01 5.585560202598571777e-02 -1.314830034971237183e-02 1.793803274631500244e-01 1.811423003673553467e-01 1.600406914949417114e-01 -1.497820764780044556e-01 -3.208549022674560547e-01 2.468139529228210449e-01 -6.405697762966156006e-02 -4.220556840300559998e-02 3.007417917251586914e-01 -8.556602150201797485e-02 1.378277223557233810e-02 1.261382400989532471e-01 -2.919166088104248047e-01 2.334331534802913666e-02 1.864057481288909912e-01 3.740752935409545898e-01 -1.147317886352539062e-01 4.730070382356643677e-02 1.473557204008102417e-01 1.586657315492630005e-01 -5.982118099927902222e-02
-9.392601251602172852e-02 -2.150808721780776978e-01 -8.078810572624206543e-02 8.355977386236190796e-02 -3.475154042243957520e-01 1.822262853384017944e-01 -8.407084643840789795e-02 -2.288194149732589722e-01 2.170089930295944214e-01 -6.684666872024536133e-02 2.334724515676498413e-01 2.960136532783508301e-01 2.260512262582778931e-01 9.502425789833068848e-02 -1.033261045813560486e-01 -2.952929735183715820e-01 9.412751346826553345e-02 -8.891598135232925415e-02 9.457312524318695068e-02 3.268740475177764893e-01 -2.149658948183059692e-01 1.417913436889648438e-01 -1.696349121630191803e-02 -3.468399122357368469e-02 -2.925128117203712463e-02 1.608193665742874146e-01 3.289290368556976318e-01 9.370672702789306641e-02 5.388689041137695312e-02 8.555418998003005981e-02 1.012293621897697449e-01 -4.224550724029541016e-02
-1.123286224901676178e-02 -2.219560146331787109e-01 -3.723722994327545166e-01 2.407130300998687744e-01 -1.308671683073043823e-01 -9.329842031002044678e-02 6.290704756975173950e-02 1.679325252771377563e-01 1.284451633691787720e-01 1.362436357885599136e-02 -2.218769490718841553e-01 -2.098904401063919067e-01 5.971326678991317749e-02 -9.737604111433029175e-02 -6.741434335708618164e-02 -1.103608459234237671e-01 6.700403988361358643e-02 1.666899770498275757e-01 1.206899210810661316e-01 3.855170607566833496e-01 -2.785848379135131836e-01 2.199882455170154572e-02 -1.154454331845045090e-02 -1.039827764034271240e-01 -1.409079879522323608e-01 3.100587427616119385e-02 2.606759965419769287e-01 -1.450625061988830566e-01 -2.241434454917907715e-01 -3.038910627365112305e-01 -2.566109970211982727e-02 1.367959976196289062e-01
1.283439248800277710e-01 -1.847157478332519531e-01 -1.527306437492370605e-01 -2.436030358076095581e-01 1.944126337766647339e-01 7.883785292506217957e-03 -1.008932515978813171e-01 -7.394167035818099976e-02 -3.734276071190834045e-02 -7.241542637348175049e-02 1.700147390365600586e-01 9.498470462858676910e-03 -2.922199480235576630e-02 -1.188903078436851501e-01 -1.827613413333892822e-01 -3.476298153400421143e-01 8.317903429269790649e-02 -4.212393984198570251e-02 1.388028562068939209e-01 9.837736189365386963e-02 -2.642846405506134033e-01 -3.598069027066230774e-02 8.995984494686126709e-02 1.696041971445083618e-01 -3.934929966926574707e-01 -1.893599331378936768e-02 3.566418290138244629e-01 9.018567204475402832e-02 -2.271360605955123901e-01 -3.302986919879913330e-01 -6.250052154064178467e-02 8.723302930593490601e-02
-7.531568408012390137e-03 5.778960883617401123e-02 -2.281667888164520264e-01 -1.523566395044326782e-01 -1.681200712919235229e-01 2.288359850645065308e-01 -1.528493613004684448e-01 7.577610015869140625e-02 1.202168390154838562e-01 -1.678065955638885498e-01 -1.296590417623519897e-01 -3.471152111887931824e-02 9.586016833782196045e-02 -7.542392611503601074e-02 -1.578080654144287109e-01 -3.656021356582641602e-01 -2.858252525329589844e-01 -1.209847703576087952e-01 -1.218049973249435425e-01 7.642891258001327515e-02 -2.611743807792663574e-01 2.536514997482299805e-01 -2.005953341722488403e-02 -1.072598844766616821e-01 -1.374567300081253052e-01 -3.762575238943099976e-02 2.604247033596038818e-01 2.091594189405441284e-01 -4.086016416549682617e-01 -1.166495680809020996e-01 -4.504606593400239944e-03 5.992557108402252197e-02
1.709097921848297119e-01 -3.136857450008392334e-01 6.414814293384552002e-02 -1.975662261247634888e-02 1.272199153900146484e-01 1.503603905439376831e-01 -1.233769655227661133e-01 -7.422471791505813599e-02 7.974888198077678680e-03 9.949866682291030884e-03 -2.645554840564727783e-01 -4.695940762758255005e-02 1.460527032613754272e-01 -6.668824353255331516e-04 -1.199889481067657471e-01 -1.695022545754909515e-02 -1.329483650624752045e-02 -1.353171747177839279e-02 3.149995952844619751e-02 2.719810903072357178e-01 -2.770647704601287842e-01 4.211499691009521484e-01 2.167978286743164062e-01 -1.028950437903404236e-01 -1.833594292402267456e-01 3.720838725566864014e-01 5.901331454515457153e-02 5.441529303789138794e-02 1.151330173015594482e-01 -2.437111586332321167e-01 -1.001337245106697083e-01 2.274923622608184814e-01
3.849549293518066406e-01 -1.928567700088024139e-02 -1.551287770271301270e-01 4.720307514071464539e-02 -3.399073332548141479e-02 -4.092928767204284668e-02 -8.536617457866668701e-02 6.260101497173309326e-02 1.468188166618347168e-01 -3.382645249366760254e-01 -1.647003889083862305e-01 -5.676767602562904358e-02 1.606593579053878784e-01 -3.312490284442901611e-01 -1.279518846422433853e-02 -2.135799527168273926e-01 2.207748964428901672e-02 1.743456423282623291e-01 1.267770826816558838e-01 1.075010076165199280e-01 -4.096305072307586670e-01 4.639875516295433044e-02 2.568907104432582855e-02 -1.550793498754501343e-01 -5.025656521320343018e-02 2.087836712598800659e-01 4.731517657637596130e-02 -1.147923097014427185e-01 3.224747478961944580e-01 -1.247049197554588318e-01 1.379424035549163818e-01 -1.009400039911270142e-01
1.651069372892379761e-01 -3.236821293830871582e-01 -2.055392265319824219e-01 1.319403946399688721e-01 -9.467995911836624146e-02 -9.100544452667236328e-02 -8.831438422203063965e-02 -2.353272587060928345e-01 1.942776143550872803e-01 6.071805208921432495e-02 2.355607599020004272e-01 5.297592282295227051e-02 7.540082186460494995e-02 -7.166645675897598267e-02 -1.892958730459213257e-01 5.160808563232421875e-02 7.122030854225158691e-02 2.462884634733200073e-01 1.232309564948081970e-01 4.394875466823577881e-02 -4.051539003849029541e-01 -8.592461794614791870e-02 2.636595368385314941e-01 -2.940984666347503662e-01 -2.229147851467132568e-01 2.070803940296173096e-01 -1.217968165874481201e-01 -1.301999241113662720e-01 -1.058491021394729614e-01 -1.380904763936996460e-01 9.062916040420532227e-02 7.489689439535140991e-02
7.412557303905487061e-02 -3.199414312839508057e-01 -2.250270694494247437e-01 1.919149756431579590e-01 -9.870153665542602539e-02 -3.458670377731323242e-01 -3.046069145202636719e-01 -1.018387358635663986e-02 1.461369395256042480e-01 -2.043903470039367676e-01 -2.724502980709075928e-01 -1.696979701519012451e-01 -5.212311819195747375e-02 -6.488735973834991455e-02 -1.390009671449661255e-01 -1.471783667802810669e-01 -5.566339939832687378e-02 -9.054031968116760254e-02 4.623877629637718201e-02 3.697792887687683105e-01 -2.801656126976013184e-01 -1.184527054429054260e-01 -4.298700764775276184e-02 -1.935837268829345703e-01 4.538220237009227276e-04 9.039895981550216675e-02 4.470346868038177490e-02 -6.535011529922485352e-02 1.454050540924072266e-01 -1.003402546048164368e-01 -6.455180048942565918e-02 1.910896897315979004e-01
1.362275779247283936e-01 -2.673113346099853516e-01 -8.962303400039672852e-02 2.320280969142913818e-01 -1.904498189687728882e-01 -7.419226318597793579e-02 -1.228720322251319885e-01 -5.900894477963447571e-02 2.374791502952575684e-01 9.953075647354125977e-02 2.690765857696533203e-01 5.417497083544731140e-02 1.039786934852600098e-01 4.897000733762979507e-03 -2.403739690780639648e-01 -8.902048692107200623e-03 -1.243344843387603760e-01 8.150092512369155884e-02 -1.743320375680923462e-02 1.770982444286346436e-01 -3.267132639884948730e-01 4.381373897194862366e-02 2.844862937927246094e-01 -2.820719182491302490e-01 -3.199588656425476074e-01 2.550086677074432373e-01 -2.005035877227783203e-01 -5.085190758109092712e-02 -8.001267910003662109e-02 -1.003551632165908813e-01 1.572903990745544434e-01 5.564543977379798889e-02
-4.107334651052951813e-03 -1.769645512104034424e-01 -1.648684293031692505e-01 1.908356249332427979e-01 -9.789416939020156860e-02 -3.843737021088600159e-02 -3.326595127582550049e-01 -2.823608219623565674e-01 1.500335633754730225e-01 -7.093080133199691772e-02 -2.387829124927520752e-01 -1.368179619312286377e-01 4.296142980456352234e-02 9.518884122371673584e-02 -9.986089915037155151e-02 -1.606485396623611450e-01 -1.340474784374237061e-01 -1.839996129274368286e-02 -1.218693479895591736e-01 9.676723182201385498e-02 -2.991476655006408691e-01 2.314603328704833984e-01 1.349133532494306564e-02 2.567046284675598145e-01 -3.205192685127258301e-01 3.734142780303955078e-01 1.316922605037689209e-01 4.962832853198051453e-02 -3.784852847456932068e-02 -1.564309298992156982e-01 5.777221918106079102e-02 1.037723794579505920e-01
-1.179701415821909904e-03 -4.723124504089355469e-01 -1.520891040563583374e-01 1.123017296195030212e-01 -1.501977145671844482e-01 -2.719612717628479004e-01 9.510247409343719482e-02 -2.774211764335632324e-01 2.747880220413208008e-01 6.338132917881011963e-02 -1.921770274639129639e-01 -9.515598416328430176e-02 -7.769285142421722412e-02 1.218189597129821777e-01 -1.946387290954589844e-01 -8.268824219703674316e-02 1.608361899852752686e-01 -5.242147669196128845e-02 1.762430369853973389e-01 1.837074309587478638e-01 -1.894266009330749512e-01 1.059323847293853760e-01 -7.624848932027816772e-02 -2.812720648944377899e-02 1.289612650871276855e-01 3.147529065608978271e-01 1.298967301845550537e-01 -2.010525315999984741e-01 -4.315841943025588989e-02 -9.488214552402496338e-02 -1.906534880399703979e-01 1.387965120375156403e-02
9.428691864013671875e-02 4.174092039465904236e-02 -1.987081766128540039e-01 -1.113093737512826920e-02 -5.400339886546134949e-02 4.677879065275192261e-02 -1.421085000038146973e-01 9.114929288625717163e-02 2.339051663875579834e-01 1.152403131127357483e-01 -2.212186902761459351e-01 -4.555816948413848877e-02 1.691865175962448120e-01 1.487927436828613281e-01 -1.198601722717285156e-01 -1.427226811647415161e-01 3.946679532527923584e-01 6.131479516625404358e-03 2.838490158319473267e-02 5.882831811904907227e-01 -2.424853295087814331e-02 -2.031755633652210236e-02 -1.964371278882026672e-02 6.324067711830139160e-02 -1.577966362237930298e-01 2.160286456346511841e-01 1.226850599050521851e-01 -4.167832061648368835e-02 -1.637032777070999146e-01 -2.603180706501007080e-01 1.410975754261016846e-01 2.734051644802093506e-02
9.921626001596450806e-02 -2.615570127964019775e-01 -2.255986332893371582e-01 2.344901263713836670e-01 -3.897615894675254822e-02 -1.225801259279251099e-01 -1.643231213092803955e-01 -3.098046965897083282e-02 1.654774397611618042e-01 -1.046630069613456726e-01 1.576304435729980469e-01 4.282220825552940369e-02 2.767600119113922119e-01 -1.172033548355102539e-01 -2.174102216958999634e-01 -1.231319606304168701e-01 -1.752341166138648987e-02 2.568751871585845947e-01 -5.422913003712892532e-03 4.368770495057106018e-02 -2.918588817119598389e-01 2.827777899801731110e-02 2.211328148841857910e-01 -3.035104572772979736e-01 -2.564560174942016602e-01 6.544423848390579224e-02 -1.883457303047180176e-01 -1.058426871895790100e-01 -3.106580674648284912e-01 -1.299422085285186768e-01 1.323040127754211426e-01 1.035396307706832886e-01
1.166350394487380981e-01 1.693950407207012177e-02 -1.609706133604049683e-01 1.110591813921928406e-01 1.132355853915214539e-01 8.703195489943027496e-03 -3.134316802024841309e-01 -2.316603958606719971e-01 2.381896078586578369e-01 -4.530145600438117981e-02 -3.147945925593376160e-02 6.010012328624725342e-02 -1.048782244324684143e-01 -3.553062379360198975e-01 -1.517958045005798340e-01 -1.759053170680999756e-01 5.667446646839380264e-03 1.151425912976264954e-01 6.962651759386062622e-02 1.291686892509460449e-01 -2.063902765512466431e-01 6.861156225204467773e-02 -8.082620799541473389e-02 -5.444904565811157227e-01 -7.934697717428207397e-02 8.661656081676483154e-02 1.630502641201019287e-01 1.940923780202865601e-01 -5.911248177289962769e-02 -1.414168924093246460e-01 3.192814439535140991e-02 2.018560916185379028e-01
2.705376781523227692e-02 -1.814760416746139526e-01 -3.015753999352455139e-02 3.021862730383872986e-02 -2.674430906772613525e-01 -7.587342523038387299e-03 -1.581745296716690063e-01 -2.121514528989791870e-01 2.414007484912872314e-01 6.297535449266433716e-02 -9.961585700511932373e-02 5.386112723499536514e-03 2.475124746561050415e-01 -1.149060502648353577e-01 -6.862050294876098633e-02 -3.316397666931152344e-01 2.922151088714599609e-01 -1.360579133033752441e-01 1.806679964065551758e-01 3.436426222324371338e-01 -1.871466822922229767e-02 5.209854617714881897e-02 3.735831007361412048e-02 4.688271507620811462e-02 1.662584990262985229e-01 -2.346537560224533081e-01 2.885678084567189217e-03 -3.050502538681030273e-01 1.458151638507843018e-02 -2.147890180349349976e-01 -1.707353442907333374e-01 2.213427871465682983e-01
4.359809309244155884e-02 -9.138292819261550903e-02 -2.424912154674530029e-01 -1.725265830755233765e-01 -1.173886731266975403e-01 3.229284286499023438e-02 3.745142742991447449e-02 -4.938346445560455322e-01 5.012387782335281372e-02 -2.466535121202468872e-01 -4.680484905838966370e-02 -1.362820714712142944e-01 3.808985278010368347e-02 -3.709053099155426025e-01 1.377636492252349854e-01 3.148522973060607910e-02 7.365543860942125320e-03 -3.645999357104301453e-02 5.933547019958496094e-02 2.105185836553573608e-01 -2.985985577106475830e-01 3.752400875091552734e-01 -1.661605536937713623e-01 -1.029819473624229431e-01 -1.333681941032409668e-01 1.254830658435821533e-01 -3.814023360610008240e-02 -8.722662925720214844e-03 -1.687794178724288940e-01 -1.160386949777603149e-01 3.453318774700164795e-02 4.864363744854927063e-02
7.201535999774932861e-02 -7.562466710805892944e-02 8.251603692770004272e-02 -2.565401606261730194e-02 -1.229738220572471619e-01 1.741772294044494629e-01 -1.240235567092895508e-01 -1.114476099610328674e-01 3.163203001022338867e-01 2.718127369880676270e-01 -1.511835455894470215e-01 7.386380434036254883e-02 3.442957997322082520e-02 -4.657122120261192322e-02 -6.337831914424896240e-02 -3.607982695102691650e-01 -1.302469372749328613e-01 6.621972471475601196e-02 3.762822598218917847e-02 1.963172256946563721e-01 -4.199181795120239258e-01 6.204489991068840027e-02 2.797526717185974121e-01 6.499239243566989899e-03 2.133545428514480591e-01 5.025537312030792236e-02 4.595861956477165222e-02 2.435387670993804932e-01 -3.468273580074310303e-01 -9.779034554958343506e-02 -9.248588979244232178e-02 3.000731766223907471e-02
1.430822629481554031e-02 -1.732883751392364502e-01 -3.725179433822631836e-01 2.947644591331481934e-01 -1.812178492546081543e-01 8.330358564853668213e-02 9.762813150882720947e-02 6.823573261499404907e-02 3.939601033926010132e-02 -7.310724258422851562e-02 -3.358100652694702148e-01 -1.888448596000671387e-01 1.018080264329910278e-01 -8.926994353532791138e-02 8.684255927801132202e-02 -1.564404517412185669e-01 7.027556747198104858e-02 1.796872615814208984e-01 8.866163343191146851e-02 3.912019133567810059e-01 -1.845735013484954834e-01 9.993489086627960205e-02 1.171136274933815002e-01 -4.866900667548179626e-02 -9.138519316911697388e-02 1.176828593015670776e-01 1.743788570165634155e-01 -2.542905509471893311e-02 -1.807317286729812622e-01 -2.304529696702957153e-01 1.393721066415309906e-02 2.949248850345611572e-01
1.175999343395233154e-01 -1.772214919328689575e-01 2.156246900558471680e-01 3.553548827767372131e-02 -2.966172099113464355e-01 2.391301244497299194e-01 -2.656844258308410645e-02 -7.323785871267318726e-02 1.641505807638168335e-01 -6.129156332463026047e-03 -6.292361766099929810e-02 -6.077810749411582947e-02 -7.016779482364654541e-02 3.880371572449803352e-03 -7.941969484090805054e-02 -4.124645590782165527e-01 1.200846731662750244e-01 -3.900754749774932861e-01 3.144330382347106934e-01 1.566009670495986938e-01 -3.710583150386810303e-01 -1.082210987806320190e-01 3.173897787928581238e-02 -5.421072244644165039e-02 3.667962551116943359e-02 -1.112390011548995972e-01 -1.399820446968078613e-01 -1.739412695169448853e-01 -6.220895424485206604e-02 8.361936360597610474e-02 4.719031974673271179e-02 1.406750082969665527e-01
-2.318426519632339478e-01 -7.468923926353454590e-02 5.400315299630165100e-02 6.173388659954071045e-02 -1.857179850339889526e-01 3.185386657714843750e-01 1.332346200942993164e-01 -1.452348083257675171e-01 2.266957163810729980e-01 1.567556262016296387e-01 6.060761585831642151e-02 -1.629980951547622681e-01 8.961152285337448120e-02 -1.627811938524246216e-01 -1.094484254717826843e-01 -2.963327765464782715e-01 -2.853890694677829742e-02 -1.591978669166564941e-01 2.997287511825561523e-01 3.177493810653686523e-01 -8.813420683145523071e-02 3.017619065940380096e-02 2.346078604459762573e-01 -2.961806654930114746e-01 -5.863799899816513062e-02 1.828384697437286377e-01 4.802334681153297424e-02 1.400093436241149902e-01 -2.855439111590385437e-02 -2.021356858313083649e-02 1.426829695701599121e-01 2.642981410026550293e-01
1.283594965934753418e-01 -1.780976355075836182e-01 -2.629795297980308533e-02 -1.907133497297763824e-02 1.644889265298843384e-02 -3.167639374732971191e-01 -1.007990678772330284e-03 -1.442781537771224976e-01 2.555188536643981934e-01 9.894583374261856079e-02 -1.434535682201385498e-01 -1.660409197211265564e-02 8.222623169422149658e-02 6.072760373353958130e-02 -3.481635451316833496e-01 6.277707964181900024e-02 1.788979321718215942e-01 -9.878424555063247681e-02 8.180012553930282593e-02 1.971834599971771240e-01 -3.107670247554779053e-01 3.905459046363830566e-01 -1.071827337145805359e-01 -1.554481685161590576e-01 9.082484175451099873e-04 3.436686694622039795e-01 -8.057028800249099731e-02 -2.663615643978118896e-01 -1.132285520434379578e-01 -2.791154012084007263e-02 -1.045227199792861938e-01 7.494214177131652832e-02
8.018518984317779541e-02 -1.313414424657821655e-02 -1.054463684558868408e-01 2.385473400354385376e-01 2.759122103452682495e-02 7.104553282260894775e-02 -3.160704374313354492e-01 -1.937640309333801270e-01 1.818865984678268433e-01 5.197673663496971130e-02 -1.141137704253196716e-01 -2.018192857503890991e-01 4.016697406768798828e-02 1.482844352722167969e-01 -6.833352148532867432e-02 -2.375046610832214355e-01 -1.014282256364822388e-01 -1.468895226716995239e-01 -1.286100689321756363e-02 1.431128978729248047e-01 -2.266726940870285034e-01 3.355763256549835205e-01 -5.013679713010787964e-02 1.581428050994873047e-01 -2.796743512153625488e-01 3.969228863716125488e-01 1.797984093427658081e-01 1.629743427038192749e-01 -1.893954128026962280e-01 -2.386639825999736786e-02 -8.509726077318191528e-02 1.598196774721145630e-01
2.312017530202865601e-01 -1.259088367223739624e-01 -1.963193118572235107e-01 1.633765697479248047e-01 9.167087823152542114e-02 2.186024487018585205e-01 1.108637358993291855e-02 -2.753723859786987305e-01 2.279498428106307983e-01 -1.527726203203201294e-01 3.863155841827392578e-02 -8.610803633928298950e-02 -2.012071460485458374e-01 -1.864706426858901978e-01 -1.462921965867280960e-02 -2.547829747200012207e-01 9.065896272659301758e-02 -2.048836089670658112e-03 -2.224150896072387695e-01 2.052479237318038940e-01 -2.733693122863769531e-01 -2.227906882762908936e-01 5.884501710534095764e-02 -3.171411454677581787e-01 -8.279381692409515381e-02 1.627776771783828735e-02 2.090782672166824341e-01 1.749890595674514771e-01 6.642011553049087524e-02 -8.409246802330017090e-03 2.808099091053009033e-01 1.253285855054855347e-01
-1.280491799116134644e-01 -3.180902898311614990e-01 -2.312362007796764374e-02 -5.528738722205162048e-02 -1.107878312468528748e-01 3.091378509998321533e-01 -5.851583927869796753e-02 6.294878572225570679e-02 2.116657644510269165e-01 2.333117872476577759e-01 -1.358040422201156616e-01 -1.045705601572990417e-01 1.246598362922668457e-01 -2.201922386884689331e-01 -2.594566047191619873e-01 -3.021403849124908447e-01 -7.089249789714813232e-02 -1.592660993337631226e-01 -1.551183313131332397e-01 2.873489260673522949e-01 -1.921531558036804199e-01 4.230502247810363770e-02 7.927706837654113770e-02 5.174731463193893433e-02 1.595879197120666504e-01 1.569005846977233887e-01 5.038667470216751099e-02 2.687542438507080078e-01 -2.808126211166381836e-01 -7.515469193458557129e-02 -4.575758427381515503e-02 1.273141801357269287e-01
-1.383674740791320801e-01 -3.382458537817001343e-02 2.427245490252971649e-02 5.695529282093048096e-02 -2.739015407860279083e-02 -2.631988190114498138e-02 -3.348936438560485840e-01 -3.488952666521072388e-02 1.088727861642837524e-01 1.019002273678779602e-01 -1.126889213919639587e-01 -2.658241391181945801e-01 1.429242640733718872e-01 -5.349285155534744263e-02 -3.408581316471099854e-01 -3.773538768291473389e-01 9.668460488319396973e-02 1.699021458625793457e-01 6.003568693995475769e-02 2.620120644569396973e-01 -6.664334237575531006e-02 9.543881565332412720e-02 2.820831835269927979e-01 1.422445476055145264e-01 -2.583768963813781738e-01 6.992568820714950562e-02 -2.106571337208151817e-03 1.977600604295730591e-01 -3.018440902233123779e-01 -1.997943967580795288e-01 8.581075817346572876e-02 2.489401586353778839e-02
1.070831865072250366e-01 -1.705066412687301636e-01 -2.212316393852233887e-01 2.313319295644760132e-01 -3.889852017164230347e-02 -8.702139556407928467e-02 -2.208448201417922974e-01 6.435249000787734985e-02 3.544267416000366211e-01 -7.868770509958267212e-02 8.280169218778610229e-02 1.866375058889389038e-01 2.606146037578582764e-01 -1.234358176589012146e-01 -1.480044126510620117e-01 4.459740966558456421e-02 -1.620153486728668213e-01 2.126782536506652832e-01 6.132015958428382874e-02 1.266709417104721069e-01 -2.633652687072753906e-01 -2.399702742695808411e-02 1.099618747830390930e-01 -3.480484187602996826e-01 -2.895790934562683105e-01 2.148394584655761719e-01 -1.548821330070495605e-01 -1.317281126976013184e-01 -1.358025223016738892e-01 5.563678964972496033e-02 7.277013361454010010e-02 1.476948112249374390e-01
2.488547936081886292e-02 -7.425414770841598511e-02 5.993476510047912598e-02 2.398941665887832642e-01 -8.726941794157028198e-02 -1.205281019210815430e-01 -1.504999846220016479e-01 -1.869648694992065430e-01 3.145471811294555664e-01 -5.617188662290573120e-02 -1.462332606315612793e-01 -1.079296842217445374e-01 2.294567972421646118e-01 3.134380653500556946e-02 -8.782069385051727295e-02 -3.086941540241241455e-01 5.833881348371505737e-02 2.439636141061782837e-01 -8.683741092681884766e-02 3.117823302745819092e-01 -1.579608321189880371e-01 2.075280100107192993e-01 -1.097240224480628967e-01 -3.147903829813003540e-02 -6.519158929586410522e-02 -2.834242582321166992e-01 1.938366740942001343e-01 -1.039283871650695801e-01 2.200818955898284912e-01 -3.387114107608795166e-01 7.673767954111099243e-02 1.024085879325866699e-01
2.045581638813018799e-01 -7.149566709995269775e-02 -7.332998514175415039e-02 -5.525207147002220154e-02 1.324695721268653870e-02 -8.483273535966873169e-02 8.427133411169052124e-02 -9.028135240077972412e-02 4.249325394630432129e-01 -1.598854213953018188e-01 -1.756335049867630005e-01 -8.209794014692306519e-02 5.131447315216064453e-01 -1.280416697263717651e-01 -1.062341704964637756e-01 -3.116422891616821289e-01 -1.960883103311061859e-02 4.791710153222084045e-02 3.658608719706535339e-02 3.047484755516052246e-01 1.193766519427299500e-01 7.162044197320938110e-02 -1.167327612638473511e-01 -3.098278343677520752e-01 -3.500204905867576599e-02 -5.127301812171936035e-02 -4.015632346272468567e-02 -1.310354471206665039e-01 1.840266026556491852e-02 -1.216956600546836853e-01 1.317524760961532593e-01 9.548757225275039673e-02
-8.234262466430664062e-02 3.267868235707283020e-02 -4.395376741886138916e-01 -3.085155785083770752e-02 -3.057521879673004150e-01 -3.736110776662826538e-02 1.402520984411239624e-01 -1.501350849866867065e-01 1.642262935638427734e-01 4.009069129824638367e-02 -2.289899736642837524e-01 2.474949806928634644e-01 3.361659944057464600e-01 -9.514458477497100830e-02 -3.148063123226165771e-01 -3.190169036388397217e-01 2.231237851083278656e-02 4.042331594973802567e-03 1.402266137301921844e-02 3.098888397216796875e-01 -1.821530014276504517e-01 -3.033730387687683105e-02 1.029691696166992188e-01 2.488765306770801544e-02 5.733327567577362061e-02 8.013368397951126099e-02 -2.366400137543678284e-02 -1.776302605867385864e-01 2.839702554047107697e-02 9.855560027062892914e-03 1.013063639402389526e-01 -2.571076713502407074e-02
4.184750840067863464e-02 -4.403783753514289856e-02 -2.162958532571792603e-01 -1.014216914772987366e-01 -1.367318034172058105e-01 4.301719740033149719e-02 -1.261316090822219849e-01 -5.723601579666137695e-01 4.456104338169097900e-02 -3.032742738723754883e-01 -7.078003138303756714e-02 -2.080052196979522705e-01 8.057964965701103210e-03 -3.117650449275970459e-01 -3.137220814824104309e-02 2.559867687523365021e-02 -1.910793781280517578e-01 -3.713898360729217529e-02 1.823749691247940063e-01 2.805689275264739990e-01 -2.223431318998336792e-01 2.836610078811645508e-01 -3.456611931324005127e-02 -8.139537274837493896e-02 -1.539248675107955933e-01 4.779054969549179077e-02 1.008297801017761230e-01 5.091556906700134277e-02 -4.692579805850982666e-02 3.783808322623372078e-03 -7.228217273950576782e-02 1.678553782403469086e-02
-1.367440372705459595e-01 -2.408113479614257812e-01 -9.218623489141464233e-02 2.064600139856338501e-01 -3.859465718269348145e-01 6.953179836273193359e-02 -1.010745763778686523e-01 -7.808084040880203247e-02 2.702061235904693604e-01 -1.239090636372566223e-01 1.213783919811248779e-01 1.926068663597106934e-01 1.965792030096054077e-01 -7.226203568279743195e-03 -8.848257362842559814e-02 -3.109366297721862793e-01 1.178268566727638245e-01 -1.275866776704788208e-01 -3.891517594456672668e-02 1.931522190570831299e-01 -2.110987901687622070e-01 3.054885268211364746e-01 4.615063220262527466e-02 -1.546800434589385986e-01 6.183916237205266953e-03 4.769880697131156921e-02 3.962924778461456299e-01 -5.205356050282716751e-03 1.898632571101188660e-02 1.028398200869560242e-01 1.103371456265449524e-01 -5.708753690123558044e-02
-2.674343585968017578e-01 -2.266647070646286011e-01 -1.210349053144454956e-01 -1.553256511688232422e-01 1.498480588197708130e-01 1.534531563520431519e-01 -2.697935700416564941e-01 8.971071988344192505e-02 2.382683753967285156e-01 5.009435117244720459e-02 9.683331102132797241e-02 -1.269076317548751831e-01 -5.972983688116073608e-02 -3.600731492042541504e-03 -2.660894691944122314e-01 -2.215701788663864136e-01 -3.973454982042312622e-02 2.076366841793060303e-01 7.704877108335494995e-02 3.222436308860778809e-01 -3.146004080772399902e-01 -7.094693928956985474e-02 1.812751591205596924e-01 1.432487647980451584e-02 -6.342542916536331177e-02 1.196526661515235901e-01 2.663942277431488037e-01 1.274898946285247803e-01 -2.965953350067138672e-01 -6.199954077601432800e-02 4.376121982932090759e-02 -1.114345490932464600e-01
-1.057027429342269897e-01 1.354974973946809769e-02 -8.923754841089248657e-02 -4.393348097801208496e-02 -2.799313962459564209e-01 2.096128612756729126e-01 -1.003121808171272278e-01 1.050177309662103653e-02 2.756901383399963379e-01 -1.638466492295265198e-02 6.142337620258331299e-02 -2.636109292507171631e-01 1.034949198365211487e-01 -4.101654887199401855e-01 -1.949589699506759644e-01 -4.002620279788970947e-01 8.653851598501205444e-02 -2.774293124675750732e-01 1.913682073354721069e-01 1.822049617767333984e-01 5.587986111640930176e-02 -2.151989564299583435e-02 1.072402149438858032e-01 -2.646293044090270996e-01 -4.567310959100723267e-02 1.532267928123474121e-01 -1.495455801486968994e-01 -3.014947287738323212e-02 4.757331311702728271e-02 -2.654020488262176514e-02 1.273778229951858521e-01 1.102445051074028015e-01
1.617349088191986084e-01 -3.628222346305847168e-01 -1.521638482809066772e-01 3.021230697631835938e-01 2.118991315364837646e-02 2.041050232946872711e-02 -1.639852225780487061e-01 -5.554679408669471741e-02 2.781787812709808350e-01 -1.360186189413070679e-02 4.958184435963630676e-02 2.252358943223953247e-01 1.161961331963539124e-01 -2.042972743511199951e-01 -2.449947595596313477e-01 -1.375502208247780800e-03 4.596699029207229614e-03 2.589536011219024658e-01 3.418372571468353271e-02 7.674971222877502441e-02 -2.405864000320434570e-01 1.313877999782562256e-01 1.853016614913940430e-01 -2.254494428634643555e-01 -1.444964706897735596e-01 3.515353202819824219e-01 -1.060365214943885803e-01 -1.687830835580825806e-01 -5.202121287584304810e-02 -2.608450129628181458e-02 1.346845179796218872e-01 1.036624759435653687e-01
-1.952137798070907593e-01 -2.581048905849456787e-01 -3.164928257465362549e-01 2.162106186151504517e-01 -8.953693509101867676e-02 3.431311622262001038e-02 5.113610997796058655e-03 -1.024117972701787949e-02 3.833993151783943176e-02 -1.427366398274898529e-02 -5.026707053184509277e-01 -1.312324702739715576e-01 1.947581470012664795e-01 -9.863998740911483765e-02 -2.770862579345703125e-01 -2.099273949861526489e-01 3.973905369639396667e-02 -3.126638382673263550e-02 2.740706503391265869e-01 9.292624890804290771e-02 -1.328813135623931885e-01 1.103956997394561768e-02 2.064961791038513184e-01 -9.313588589429855347e-02 -2.326028794050216675e-01 -2.636456303298473358e-02 4.942847788333892822e-02 -1.151740327477455139e-01 -1.320832520723342896e-01 4.396132752299308777e-02 2.291873246431350708e-01 3.375039994716644287e-02
2.113731205463409424e-01 8.384037762880325317e-02 -1.433459967374801636e-01 -1.315778344869613647e-01 -1.075756549835205078e-01 3.198399767279624939e-02 -3.649811074137687683e-02 1.981865167617797852e-01 2.427671551704406738e-01 -4.073864314705133438e-03 -1.479331254959106445e-01 8.017663657665252686e-02 2.599281966686248779e-01 7.741321623325347900e-02 -2.430410385131835938e-01 -1.483712345361709595e-01 1.671437174081802368e-01 1.286218464374542236e-01 -5.555062741041183472e-02 3.745290637016296387e-01 -8.400514721870422363e-02 3.414547741413116455e-01 -8.892186731100082397e-02 -2.026265859603881836e-01 -3.040507063269615173e-02 3.987460732460021973e-01 -1.351294815540313721e-01 1.419632434844970703e-01 -3.238974511623382568e-02 -1.010991111397743225e-01 -7.660107314586639404e-02 1.984860748052597046e-01
-6.789001822471618652e-02 -2.864783406257629395e-01 -2.476862370967864990e-01 4.343685228377580643e-03 -3.245021402835845947e-01 9.421936422586441040e-02 -3.268876671791076660e-02 -2.356475740671157837e-01 1.921629607677459717e-01 -1.580635644495487213e-02 1.719944328069686890e-01 2.684351801872253418e-02 -3.134612366557121277e-02 1.989227831363677979e-01 -1.747294813394546509e-01 -2.726827263832092285e-01 -1.978943683207035065e-02 -1.038718521595001221e-01 4.756740480661392212e-02 2.557290494441986084e-01 -2.700134217739105225e-01 1.219850704073905945e-01 -1.395091861486434937e-01 -4.449958726763725281e-02 -2.701199799776077271e-02 -9.248758852481842041e-02 3.276937007904052734e-01 -3.229690790176391602e-01 -7.960081845521926880e-02 1.039634943008422852e-01 1.993342489004135132e-01 4.829165711998939514e-02
-6.554175913333892822e-02 -2.683747410774230957e-01 -1.001416668295860291e-01 5.303035676479339600e-02 -1.450840532779693604e-01 7.521963864564895630e-02 2.889086902141571045e-01 -6.972356140613555908e-02 3.017131686210632324e-01 1.754034757614135742e-01 -1.852294504642486572e-01 1.775908917188644409e-01 1.537533700466156006e-01 2.800251170992851257e-02 -2.868863344192504883e-01 -3.018165528774261475e-01 2.069694921374320984e-02 -1.585212051868438721e-01 7.115883380174636841e-02 2.599476873874664307e-01 -1.962548494338989258e-01 2.895518839359283447e-01 3.662064075469970703e-01 -5.199572443962097168e-02 -7.036036252975463867e-02 -2.342091500759124756e-02 -8.910280466079711914e-02 -7.849835604429244995e-02 -8.313417434692382812e-02 1.498821675777435303e-01 -6.160388886928558350e-02 1.424063090234994888e-02
-3.819589018821716309e-01 -1.064571216702461243e-01 -2.104099690914154053e-01 -2.162554999813437462e-03 3.218656405806541443e-02 8.440078049898147583e-02 -1.174642052501440048e-02 -7.321882247924804688e-02 2.699653208255767822e-01 -2.651896178722381592e-01 -2.092206925153732300e-01 8.348415791988372803e-02 1.672651618719100952e-01 1.260001659393310547e-01 -9.848890453577041626e-02 -8.100699633359909058e-02 -1.393225640058517456e-01 -1.524223387241363525e-01 -1.388999912887811661e-02 2.656596004962921143e-01 -3.615566492080688477e-01 8.627688884735107422e-02 1.336642354726791382e-01 9.619252383708953857e-02 -1.298722922801971436e-01 2.404744476079940796e-01 -6.371888518333435059e-02 1.187440007925033569e-01 -2.389208227396011353e-01 -2.367992848157882690e-01 -8.700295537710189819e-02 -1.961993426084518433e-01
-4.739570245146751404e-02 -1.560063809156417847e-01 1.937336176633834839e-01 -1.586468666791915894e-01 3.590408340096473694e-02 -7.661952171474695206e-03 -1.587903350591659546e-01 -6.565211713314056396e-02 5.184752866625785828e-03 -1.201179251074790955e-01 -9.118761867284774780e-02 1.662272661924362183e-01 6.173356622457504272e-02 4.781045764684677124e-02 -3.983561396598815918e-01 -2.913128137588500977e-01 1.828351765871047974e-01 -4.405482113361358643e-02 6.765835732221603394e-02 2.219911217689514160e-01 -1.401599794626235962e-01 2.811626493930816650e-01 2.929287850856781006e-01 -3.561830818653106689e-01 1.424758601933717728e-02 2.981743514537811279e-01 7.747998088598251343e-02 1.322047114372253418e-01 -1.815641820430755615e-01 -7.107366621494293213e-02 -7.886385917663574219e-02 1.495511382818222046e-01
-4.427154734730720520e-02 -4.062694013118743896e-01 -1.322003155946731567e-01 1.065081730484962463e-01 -1.790290325880050659e-01 1.136500462889671326e-01 -1.817377656698226929e-01 -4.086685478687286377e-01 2.109642177820205688e-01 1.126201748847961426e-01 1.603520512580871582e-01 5.236957594752311707e-02 2.996922135353088379e-01 1.664064824581146240e-01 6.051019951701164246e-02 -2.883667871356010437e-02 9.942928701639175415e-02 -1.682214289903640747e-01 1.176566109061241150e-01 3.595298528671264648e-01 -3.803156688809394836e-02 9.329025447368621826e-02 1.128006353974342346e-01 -2.574816644191741943e-01 -1.510149091482162476e-01 -6.452180445194244385e-02 1.360602974891662598e-01 -9.153299778699874878e-02 1.332956999540328979e-01 8.173961937427520752e-02 2.113322541117668152e-02 4.795175790786743164e-02
-1.563370823860168457e-01 -8.988977968692779541e-02 -3.243413865566253662e-01 7.744865119457244873e-02 -2.392851412296295166e-01 1.312037110328674316e-01 4.956339020282030106e-03 -8.514074981212615967e-02 6.688254326581954956e-02 3.509428724646568298e-02 -3.777990341186523438e-01 1.307955980300903320e-01 1.365465074777603149e-01 -1.511304080486297607e-01 -2.669298946857452393e-01 -3.871030807495117188e-01 9.183434396982192993e-02 -1.122401505708694458e-01 2.293494343757629395e-01 2.199060320854187012e-01 -1.050598099827766418e-01 1.790487915277481079e-01 3.352140188217163086e-01 9.971045702695846558e-02 -8.514283597469329834e-02 6.148155033588409424e-02 4.152015969157218933e-02 -4.878434166312217712e-02 -7.792444434016942978e-03 1.828119605779647827e-01 -1.011269465088844299e-01 1.299102697521448135e-02
3.466181829571723938e-02 -2.958949804306030273e-01 -1.009333208203315735e-01 9.628102183341979980e-02 -2.549817264080047607e-01 2.936000227928161621e-01 -2.742638438940048218e-02 -3.483511805534362793e-01 4.504831135272979736e-02 8.614774793386459351e-02 6.421466916799545288e-02 1.319311000406742096e-02 1.911993324756622314e-01 2.120591998100280762e-01 -1.178095266222953796e-01 -2.373388558626174927e-01 -9.782958775758743286e-02 -6.963889300823211670e-02 -4.284046217799186707e-02 4.602704942226409912e-01 -7.075957022607326508e-03 -8.815107494592666626e-02 -9.390257298946380615e-02 -2.434810101985931396e-01 -1.253441274166107178e-01 -1.312116384506225586e-01 2.143751680850982666e-01 -5.616780743002891541e-02 -1.293743103742599487e-01 3.914202004671096802e-02 -3.779267147183418274e-02 2.173092365264892578e-01
-1.957519352436065674e-01 -1.076323464512825012e-01 -1.238915845751762390e-01 7.328454870730638504e-03 -6.936612725257873535e-02 -7.558135688304901123e-02 1.942007392644882202e-01 -1.270929127931594849e-01 2.370229959487915039e-01 2.111657112836837769e-01 -7.093150168657302856e-02 1.197171509265899658e-01 1.143604815006256104e-01 -1.501751877367496490e-02 -2.532111108303070068e-01 -3.133191168308258057e-01 -1.781681180000305176e-01 -3.206418827176094055e-02 3.038413822650909424e-01 1.589733064174652100e-01 -2.682952880859375000e-01 2.752721905708312988e-01 3.745686709880828857e-01 -3.646813705563545227e-02 -1.885574609041213989e-01 -3.958881273865699768e-02 4.145789891481399536e-02 -2.061129212379455566e-01 -1.892676502466201782e-01 8.908199518918991089e-02 9.781681001186370850e-02 1.336965430527925491e-02
1.065132208168506622e-03 6.098358333110809326e-02 -8.807021193206310272e-03 -1.472510546445846558e-01 1.847995817661285400e-01 -2.481184750795364380e-01 -1.014070808887481689e-01 -3.833897411823272705e-01 1.385138183832168579e-01 -2.009025514125823975e-01 -2.005721330642700195e-01 1.281580328941345215e-01 3.114439547061920166e-01 -3.733198344707489014e-02 -1.779476106166839600e-01 -1.638247370719909668e-01 1.815081834793090820e-01 7.687947154045104980e-02 -2.567072398960590363e-02 3.218081891536712646e-01 -2.903705239295959473e-01 2.927366085350513458e-02 -5.039662122726440430e-02 1.142936497926712036e-01 -2.218485176563262939e-01 1.340827494859695435e-01 6.121051311492919922e-02 -1.340131610631942749e-01 -1.252500414848327637e-01 -2.076986432075500488e-01 9.627743065357208252e-02 2.181543856859207153e-01
-1.891853809356689453e-01 1.212700009346008301e-01 2.178009971976280212e-02 -9.441543370485305786e-02 -1.075880527496337891e-01 2.778885960578918457e-01 -1.228860020637512207e-01 5.883243307471275330e-02 3.051847219467163086e-01 -1.313868761062622070e-01 -2.908103764057159424e-01 -1.226626932621002197e-01 4.336045384407043457e-01 5.590838193893432617e-02 -1.715666800737380981e-01 -3.285579010844230652e-02 1.155134961009025574e-01 -1.644742190837860107e-01 8.432711660861968994e-02 2.790824510157108307e-02 -4.916207194328308105e-01 8.589272946119308472e-02 7.684867084026336670e-02 -2.580580413341522217e-01 -3.745977208018302917e-02 8.251253515481948853e-02 3.915719687938690186e-02 4.040015116333961487e-02 -1.500980649143457413e-02 -2.948906831443309784e-02 -9.525992721319198608e-02 9.841015934944152832e-02
1.584483236074447632e-01 -1.037279590964317322e-01 1.625649258494377136e-02 -1.358239501714706421e-01 -3.619192913174629211e-02 1.229203492403030396e-01 -2.217371016740798950e-01 9.715987741947174072e-02 4.287238791584968567e-02 -1.510199606418609619e-01 3.385834768414497375e-02 -1.405351161956787109e-01 -1.197858154773712158e-01 -2.933928370475769043e-01 -1.820635795593261719e-01 -2.911677062511444092e-01 -1.591443270444869995e-01 7.684650272130966187e-02 4.481335580348968506e-01 3.210836350917816162e-01 -1.040165498852729797e-01 1.873266249895095825e-01 3.422001004219055176e-01 -1.230254173278808594e-01 -2.262257933616638184e-01 1.101553663611412048e-01 5.813071131706237793e-02 4.797500371932983398e-02 9.452565759420394897e-02 -3.700113296508789062e-02 -3.874947130680084229e-02 -1.113729998469352722e-01
4.724523797631263733e-02 -1.711048781871795654e-01 -1.151178404688835144e-01 3.035103902220726013e-02 -2.101147919893264771e-01 -2.764705196022987366e-02 4.643746837973594666e-02 -1.949651241302490234e-01 1.755879819393157959e-01 -6.336355581879615784e-03 -6.455498188734054565e-02 2.957507371902465820e-01 7.791662216186523438e-02 3.125726431608200073e-02 -6.670868396759033203e-02 -4.449849128723144531e-01 1.759550869464874268e-01 -1.294815987348556519e-01 -1.068176515400409698e-02 3.401366174221038818e-01 -1.939364671707153320e-01 1.578030139207839966e-01 -2.269723266363143921e-02 -1.730334758758544922e-01 -7.645124197006225586e-02 1.970774829387664795e-01 3.239942193031311035e-01 -3.984114900231361389e-02 3.378204256296157837e-02 1.461864560842514038e-01 2.455110400915145874e-01 -2.160734683275222778e-01
-2.027494013309478760e-01 -2.174812406301498413e-01 -8.548251353204250336e-03 1.126415356993675232e-01 -1.211601272225379944e-01 3.945946693420410156e-01 -6.094516441226005554e-02 -2.064097672700881958e-01 1.427783519029617310e-01 8.179265260696411133e-02 8.707040548324584961e-02 -2.251249700784683228e-01 7.188934087753295898e-02 -7.334597408771514893e-02 -5.578216910362243652e-02 -3.758040666580200195e-01 1.230746600776910782e-02 -1.908546686172485352e-01 2.024014145135879517e-01 3.139752149581909180e-01 -8.497669547796249390e-02 -5.415868386626243591e-02 -5.084132775664329529e-02 -3.662560284137725830e-01 -1.475148797035217285e-01 -5.936054512858390808e-02 -2.522320151329040527e-01 4.270569235086441040e-02 5.299416184425354004e-02 5.179340019822120667e-02 5.241721868515014648e-02 1.411714851856231689e-01
-2.032289952039718628e-01 -4.399206638336181641e-01 -2.351861447095870972e-01 7.921154610812664032e-03 -1.306010633707046509e-01 -2.495880052447319031e-02 1.477019488811492920e-01 -4.755786433815956116e-02 3.220737352967262268e-02 1.357910223305225372e-02 -6.431329250335693359e-02 -1.604419052600860596e-01 3.096404969692230225e-01 -1.056823432445526123e-01 -1.229023411870002747e-01 -1.224704980850219727e-01 1.954289823770523071e-01 -2.022100090980529785e-01 8.023796230554580688e-02 2.863151431083679199e-01 -3.886032104492187500e-01 1.181123107671737671e-01 2.155069112777709961e-01 9.080082178115844727e-02 2.080234885215759277e-02 -1.544904150068759918e-02 -8.587753027677536011e-02 -2.535071074962615967e-01 -8.977634459733963013e-02 -1.059860810637474060e-01 2.376450924202799797e-03 -1.450118124485015869e-01
-1.207570312544703484e-03 -3.457476617768406868e-03 -6.030789762735366821e-02 -2.262746542692184448e-02 1.492837369441986084e-01 -2.705410718917846680e-01 -1.517528742551803589e-01 -3.534450531005859375e-01 1.014355197548866272e-01 -2.339666336774826050e-01 -1.705850958824157715e-01 2.511527836322784424e-01 3.159897625446319580e-01 -1.990766674280166626e-01 -1.578032225370407104e-01 -1.777997016906738281e-01 1.824740916490554810e-01 3.545915707945823669e-02 -3.605442866683006287e-02 1.550914496183395386e-01 -2.222267389297485352e-01 -1.940263435244560242e-02 2.314287796616554260e-02 1.855526417493820190e-01 -7.710043340921401978e-02 1.294336020946502686e-01 2.047401964664459229e-01 -8.844948559999465942e-02 -1.263357251882553101e-01 -2.125380486249923706e-01 1.466876715421676636e-01 3.154062926769256592e-01
-2.894532382488250732e-01 -2.006753981113433838e-01 -7.164229452610015869e-02 -2.042860537767410278e-01 -5.429648980498313904e-02 1.480326801538467407e-01 -1.811768859624862671e-01 -1.842394918203353882e-01 4.428657889366149902e-01 -2.570190727710723877e-01 -1.959140971302986145e-02 5.548821017146110535e-02 1.224704012274742126e-01 -1.401237547397613525e-01 -2.027690708637237549e-01 7.327441126108169556e-02 -1.563034653663635254e-01 -3.709929436445236206e-02 1.059408709406852722e-01 3.304947614669799805e-01 -5.821303650736808777e-02 1.328102201223373413e-01 -2.787329629063606262e-02 2.121077850461006165e-02 -8.943022787570953369e-02 2.569797635078430176e-01 -1.087025478482246399e-01 1.656717211008071899e-01 -2.406584322452545166e-01 -4.436939209699630737e-02 -9.421008080244064331e-02 -2.002699077129364014e-01
2.896783947944641113e-01 -1.004944071173667908e-01 -5.797500908374786377e-02 3.416907787322998047e-01 1.306914985179901123e-01 7.850558310747146606e-02 -2.703944444656372070e-01 -2.385881729423999786e-02 1.285974234342575073e-01 -2.648797333240509033e-01 -4.706641286611557007e-02 -3.854335099458694458e-02 6.779468152672052383e-03 -2.254175990819931030e-01 -2.855110764503479004e-01 -1.908214539289474487e-01 -1.412198990583419800e-01 -4.461423680186271667e-02 5.612058565020561218e-02 2.252914458513259888e-01 -9.001483023166656494e-02 -1.204096153378486633e-01 6.804201751947402954e-02 -3.993708491325378418e-01 -2.124097347259521484e-01 -4.436684772372245789e-03 2.106581330299377441e-01 -5.074274539947509766e-02 -8.012786507606506348e-02 -2.373215854167938232e-01 4.915408790111541748e-02 9.972812235355377197e-02
2.744494378566741943e-02 -1.193097904324531555e-01 -1.142705604434013367e-01 2.495817393064498901e-01 4.428345337510108948e-02 -1.051466260105371475e-02 -1.168587133288383484e-01 -2.361325025558471680e-01 2.393047809600830078e-01 5.685623735189437866e-02 -2.754619121551513672e-01 -1.159361228346824646e-01 5.580188333988189697e-02 -1.718998253345489502e-01 6.951862573623657227e-02 -4.436869323253631592e-01 -2.925420999526977539e-01 -4.395248368382453918e-02 -6.181990355253219604e-02 1.279776543378829956e-01 -9.332101047039031982e-02 2.705627679824829102e-01 1.700945496559143066e-01 -1.179038733243942261e-01 -2.850196659564971924e-01 2.569559514522552490e-01 -1.377093344926834106e-01 1.539528071880340576e-01 -1.108100488781929016e-01 3.913857042789459229e-02 4.212689772248268127e-02 -1.266113668680191040e-01
4.281173646450042725e-02 -3.847268596291542053e-02 -1.063505113124847412e-01 7.503440231084823608e-02 5.049347411841154099e-03 -1.301338523626327515e-01 -1.080608814954757690e-01 -5.053895339369773865e-02 2.950672209262847900e-01 -3.217926323413848877e-01 -3.446776568889617920e-01 -5.938928201794624329e-02 8.144638687372207642e-02 8.099047839641571045e-02 -2.034405618906021118e-01 -2.344313710927963257e-01 -1.455272138118743896e-01 9.842634201049804688e-02 -1.634767055511474609e-01 3.345123529434204102e-01 -2.371809482574462891e-01 1.727109700441360474e-01 -1.675825268030166626e-01 9.376045316457748413e-02 -1.766312718391418457e-01 -4.010235716123133898e-04 2.218912541866302490e-02 -3.817064315080642700e-02 -2.516511082649230957e-01 2.372200340032577515e-01 1.824523806571960449e-01 2.181389331817626953e-01
-1.053432896733283997e-01 -1.604821234941482544e-01 -2.311111241579055786e-01 5.302505940198898315e-02 -4.182655811309814453e-01 2.670147716999053955e-01 -2.550561428070068359e-01 -3.064053654670715332e-01 2.135903388261795044e-02 3.383506461977958679e-02 -6.516618281602859497e-02 -9.300589561462402344e-02 3.121827244758605957e-01 1.881434917449951172e-01 -1.526154726743698120e-01 -5.833592638373374939e-02 7.692657411098480225e-02 -6.747366487979888916e-02 9.892243891954421997e-02 3.676549494266510010e-01 6.629562703892588615e-04 -1.086915358901023865e-01 -1.939744949340820312e-01 -2.345498800277709961e-01 -1.307203471660614014e-01 -8.412816561758518219e-03 7.583758234977722168e-02 6.557695567607879639e-03 1.032865047454833984e-02 -1.457635313272476196e-01 -6.049289181828498840e-02 1.408861428499221802e-01
1.814017072319984436e-02 -3.957020342350006104e-01 7.505609840154647827e-02 1.137113291770219803e-02 -8.551444858312606812e-02 -3.153334558010101318e-01 -2.066438943147659302e-01 -1.594706326723098755e-01 1.137698292732238770e-01 -1.971205621957778931e-01 6.572759151458740234e-02 1.605938561260700226e-02 6.384053081274032593e-02 3.063927590847015381e-02 -2.566365711390972137e-02 -1.846227496862411499e-01 -6.688979268074035645e-02 9.918175637722015381e-02 8.014220744371414185e-02 3.193618953227996826e-01 -2.789057791233062744e-01 2.567355334758758545e-01 -6.433339323848485947e-03 4.937094077467918396e-02 -2.365351766347885132e-01 -9.916513413190841675e-02 6.102279946208000183e-02 -1.414807587862014771e-01 2.389223873615264893e-01 -3.026092052459716797e-01 8.513268828392028809e-02 2.279854714870452881e-01
2.105392329394817352e-02 -2.819213867187500000e-01 -2.476942539215087891e-01 1.025612582452595234e-03 -3.529753535985946655e-02 -1.025741174817085266e-01 -1.787304729223251343e-01 -3.653213083744049072e-01 2.235123189166188240e-03 -5.836550146341323853e-02 -5.363493412733078003e-02 -1.663463264703750610e-01 2.122620865702629089e-02 -1.540246605873107910e-01 5.938730202615261078e-03 -8.748259395360946655e-02 -2.029188722372055054e-01 -4.786724969744682312e-02 3.973698988556861877e-02 1.556954830884933472e-01 -2.256383895874023438e-01 9.237168729305267334e-02 -2.301527708768844604e-01 -2.917491458356380463e-02 -1.769469976425170898e-01 1.474985852837562561e-02 3.592523336410522461e-01 -4.055753946304321289e-01 -1.867733895778656006e-01 5.835758894681930542e-02 1.409205645322799683e-01 2.234860062599182129e-01
-1.431540995836257935e-01 -3.732183277606964111e-01 -7.184457778930664062e-02 -2.971413917839527130e-02 -2.908676862716674805e-01 -3.508069366216659546e-02 1.248052641749382019e-01 5.033859610557556152e-02 2.187469303607940674e-01 9.347302466630935669e-02 -9.707164764404296875e-02 2.560507059097290039e-01 1.602060794830322266e-01 -7.524647563695907593e-02 -3.759579658508300781e-01 -3.080534338951110840e-01 5.427954718470573425e-03 -3.987696394324302673e-02 1.047150641679763794e-01 2.750291526317596436e-01 -1.930095404386520386e-01 1.193063184618949890e-01 2.673240900039672852e-01 3.234869614243507385e-02 -7.528931647539138794e-02 5.151276662945747375e-02 -3.018345683813095093e-02 -3.062222599983215332e-01 -2.022460848093032837e-02 -2.067815884947776794e-02 8.499559015035629272e-02 -8.829802274703979492e-02
1.060123592615127563e-01 1.228870451450347900e-01 7.953172177076339722e-02 -2.708969265222549438e-02 1.724645644426345825e-01 -2.354856021702289581e-02 -1.219172924757003784e-01 -1.475857850164175034e-02 2.658626064658164978e-02 -9.806909412145614624e-02 -4.453675821423530579e-02 1.187460646033287048e-01 -1.683860123157501221e-01 -1.774762123823165894e-01 -3.962243348360061646e-02 -4.564093947410583496e-01 -6.970893591642379761e-02 7.054779678583145142e-02 2.629594802856445312e-01 4.162425398826599121e-01 -1.544717401266098022e-01 1.044375747442245483e-01 2.554669678211212158e-01 -3.299076557159423828e-01 -2.807223796844482422e-01 1.403652429580688477e-01 1.301378905773162842e-01 1.752953678369522095e-01 -3.507561236619949341e-02 -1.082297414541244507e-01 2.134169079363346100e-02 6.630842387676239014e-02
1.715312153100967407e-01 1.192587465047836304e-01 -4.698568582534790039e-02 6.243724841624498367e-03 1.067669242620468140e-01 2.647013776004314423e-02 6.941560655832290649e-02 -9.146296977996826172e-02 4.314873516559600830e-01 -1.590349674224853516e-01 -4.386150240898132324e-01 -1.693478226661682129e-02 3.614327609539031982e-01 1.338971853256225586e-01 -1.993175297975540161e-01 -2.808001041412353516e-01 2.174005806446075439e-01 5.738977342844009399e-02 -1.926486752927303314e-02 2.581980824470520020e-01 -8.728475868701934814e-02 2.562626004219055176e-01 -4.698322713375091553e-02 -9.132912755012512207e-02 2.087652310729026794e-02 4.368107020854949951e-02 -8.152391761541366577e-02 -2.823711745440959930e-02 2.419801615178585052e-02 3.271805495023727417e-02 1.993201375007629395e-01 7.027746737003326416e-02
2.470390647649765015e-01 -3.189848661422729492e-01 -1.967056691646575928e-01 -9.365284815430641174e-03 -3.311236575245857239e-02 -2.118470519781112671e-01 -2.055252194404602051e-01 -4.756096750497817993e-02 7.438315451145172119e-02 -2.815609276294708252e-01 -1.206516623497009277e-01 -2.865801751613616943e-01 -1.664898097515106201e-01 -2.487854659557342529e-02 -3.767128586769104004e-01 -2.481371015310287476e-01 -1.298416256904602051e-01 -1.266098022460937500e-01 7.504472136497497559e-02 2.497099637985229492e-01 -2.199215888977050781e-01 -2.250687405467033386e-02 -5.525310523808002472e-03 -2.679127641022205353e-02 1.072478741407394409e-01 5.580933392047882080e-02 1.000853404402732849e-01 6.180880591273307800e-02 7.235904783010482788e-02 -4.375243932008743286e-02 -1.909127086400985718e-01 2.685074806213378906e-01
1.000860035419464111e-01 -7.776129990816116333e-02 -2.327390909194946289e-01 -2.555621266365051270e-01 -1.173550784587860107e-01 3.872334957122802734e-02 -1.651458144187927246e-01 -7.755981385707855225e-02 5.880683660507202148e-01 -1.489231884479522705e-01 -1.334949433803558350e-01 1.131850406527519226e-01 2.925686538219451904e-02 -8.889885246753692627e-02 4.853957518935203552e-02 -9.845398366451263428e-02 2.749366462230682373e-01 1.457060128450393677e-01 5.180125683546066284e-02 3.019968047738075256e-02 -3.533606529235839844e-01 -2.457474544644355774e-02 2.582995891571044922e-01 -7.247732579708099365e-02 7.711835950613021851e-02 7.748906314373016357e-02 7.432387769222259521e-02 -1.022054702043533325e-01 -1.667589843273162842e-01 1.234074234962463379e-01 -1.638558506965637207e-01 -2.810809388756752014e-02
1.072919927537441254e-02 -1.815999448299407959e-01 -8.298450149595737457e-03 5.852730572223663330e-02 -1.330277025699615479e-01 2.653741091489791870e-02 -1.149560958147048950e-01 -1.935155540704727173e-01 3.272468149662017822e-01 3.361112996935844421e-02 -1.325421929359436035e-01 -7.194805145263671875e-02 3.252153098583221436e-01 -2.028824528679251671e-04 -2.786814570426940918e-01 -2.688710391521453857e-01 2.016970813274383545e-01 -2.392602711915969849e-01 1.851204335689544678e-01 2.667173147201538086e-01 -8.316513150930404663e-02 -8.480137586593627930e-02 1.948062703013420105e-02 -1.099234148859977722e-01 2.185920923948287964e-01 -2.171338349580764771e-01 -1.514134090393781662e-02 -3.198417425155639648e-01 -1.878232322633266449e-02 -3.940786421298980713e-02 -1.242670416831970215e-02 2.797160148620605469e-01
-3.032673522830009460e-02 -1.633656024932861328e-02 -2.615554630756378174e-01 -1.192506682127714157e-02 2.343095391988754272e-01 3.350296318531036377e-01 -1.334652118384838104e-02 1.036436334252357483e-01 2.173511981964111328e-01 1.140103563666343689e-01 -1.794468611478805542e-01 3.432190045714378357e-02 1.952149718999862671e-01 3.359529748558998108e-02 -1.967476308345794678e-01 -3.465532958507537842e-01 -1.860025674104690552e-01 -1.573342382907867432e-01 -1.428740918636322021e-01 2.187236994504928589e-01 -3.280798196792602539e-01 2.233935892581939697e-01 3.549541160464286804e-02 6.868546456098556519e-02 -2.234237492084503174e-01 1.434824466705322266e-01 1.450482755899429321e-01 1.822497844696044922e-01 -5.982474237680435181e-02 -1.910529583692550659e-01 -4.793364554643630981e-02 -4.762981086969375610e-02
1.096799746155738831e-01 1.666437685489654541e-01 -4.255097210407257080e-01 -7.149560842663049698e-03 1.011562049388885498e-01 1.471020877361297607e-01 -1.114887371659278870e-01 -2.330277711153030396e-01 2.059728950262069702e-01 -1.233248338103294373e-01 1.162479743361473083e-01 -5.090864375233650208e-02 7.966021448373794556e-02 -2.846358716487884521e-01 1.094918251037597656e-01 -2.273339033126831055e-01 1.345138400793075562e-01 -9.176375716924667358e-02 -4.529506713151931763e-02 2.543883025646209717e-01 -2.694388329982757568e-01 -7.065337151288986206e-02 -1.747748441994190216e-02 6.532236188650131226e-02 -6.743377447128295898e-02 1.531518697738647461e-01 -2.776454947888851166e-02 -2.356806397438049316e-01 3.488964587450027466e-02 9.260262548923492432e-02 -2.622421272099018097e-02 4.306682050228118896e-01
-1.260303407907485962e-01 -2.834885716438293457e-01 -3.582204282283782959e-01 4.742675274610519409e-02 -2.030394673347473145e-01 -1.610896140336990356e-01 -2.131279110908508301e-01 -2.997992634773254395e-01 1.610469818115234375e-01 1.039461791515350342e-01 -2.715682685375213623e-01 -1.594818085432052612e-01 7.518159598112106323e-02 4.833659157156944275e-02 -9.190325438976287842e-02 -7.597448676824569702e-02 1.844042539596557617e-01 -7.973465323448181152e-02 -8.115917444229125977e-02 1.239816620945930481e-01 -2.626222372055053711e-01 3.968277573585510254e-01 4.075775668025016785e-02 1.203006953001022339e-01 6.303624063730239868e-02 9.455290436744689941e-02 2.169791311025619507e-01 -1.672639548778533936e-01 -9.249691665172576904e-02 2.043751068413257599e-02 -3.368000686168670654e-02 9.794940054416656494e-02
2.397881597280502319e-01 -4.688873887062072754e-02 -1.654496192932128906e-01 2.759491205215454102e-01 2.844051122665405273e-01 2.234262600541114807e-02 -6.179876998066902161e-02 -2.289876937866210938e-01 3.260504305362701416e-01 -1.037695705890655518e-01 -1.878246665000915527e-01 -9.456790983676910400e-02 -4.816576093435287476e-02 -2.536134980618953705e-02 -1.143360659480094910e-01 -4.813010096549987793e-01 -1.442129909992218018e-01 -1.550120562314987183e-01 2.833374217152595520e-02 -4.176916182041168213e-02 -1.711885184049606323e-01 1.736428961157798767e-02 6.320925801992416382e-02 -1.231342032551765442e-01 -2.091550678014755249e-01 1.229740828275680542e-01 -5.906924232840538025e-02 2.757068872451782227e-01 -4.651008918881416321e-02 1.160583645105361938e-02 2.194195538759231567e-01 7.213950157165527344e-02
4.236950725317001343e-02 2.002014368772506714e-01 -2.359248995780944824e-01 5.249506607651710510e-02 1.819000393152236938e-01 -2.272197231650352478e-02 -8.336970210075378418e-02 -1.197546298499219120e-04 1.838968992233276367e-01 -5.601674690842628479e-02 -1.238947287201881409e-01 -1.812787503004074097e-01 1.078573986887931824e-01 -3.446006029844284058e-02 -2.115654386579990387e-02 -4.185037016868591309e-01 2.733156383037567139e-01 6.659989804029464722e-02 -6.453217566013336182e-02 5.630939602851867676e-01 -1.783796548843383789e-01 9.082828462123870850e-02 1.176748946309089661e-01 -7.985876500606536865e-02 -8.599268645048141479e-02 -7.648151367902755737e-02 -1.389706730842590332e-01 -2.671834528446197510e-01 7.130119204521179199e-02 -4.950831830501556396e-02 5.671118944883346558e-02 1.010291278362274170e-01
1.378829777240753174e-01 -1.852605640888214111e-01 -2.318218797445297241e-01 -7.012224942445755005e-02 -5.628820657730102539e-01 7.133428007364273071e-02 -6.048323214054107666e-02 2.458766393829137087e-04 8.710535243153572083e-03 2.554174959659576416e-01 6.026732921600341797e-02 -2.648245729506015778e-02 2.512328624725341797e-01 1.962721347808837891e-01 -2.359927892684936523e-01 -7.637061178684234619e-02 1.307654529809951782e-01 -1.825601756572723389e-01 1.981391161680221558e-01 2.398759424686431885e-01 -2.776575386524200439e-01 1.074558123946189880e-01 -4.279704764485359192e-02 -1.615759730339050293e-01 -8.467558771371841431e-02 1.357685178518295288e-01 6.669440120458602905e-02 -4.847972467541694641e-02 -1.045716367661952972e-02 -1.975705660879611969e-02 1.777988672256469727e-01 3.594587743282318115e-02
9.709513932466506958e-02 -2.661005854606628418e-01 -1.128279641270637512e-01 -5.598792806267738342e-02 2.422179467976093292e-02 -4.154160320758819580e-01 -3.150001168251037598e-01 -1.860424280166625977e-01 7.849707454442977905e-02 -2.543802857398986816e-01 -2.766013443470001221e-01 -2.165337651968002319e-01 1.702308058738708496e-01 -6.932056695222854614e-02 -1.673928350210189819e-01 -1.501902043819427490e-01 -2.771993912756443024e-02 3.199350088834762573e-02 9.745616465806961060e-03 2.605003118515014648e-01 -3.087547719478607178e-01 1.413272321224212646e-01 -4.530705139040946960e-02 -1.077844053506851196e-01 -5.322393402457237244e-02 1.902450025081634521e-01 7.166316360235214233e-02 -1.282587051391601562e-01 -2.183381281793117523e-02 -9.755853563547134399e-02 -5.065822601318359375e-02 2.153689116239547729e-01
1.306955069303512573e-01 -1.559232175350189209e-01 -4.244223535060882568e-01 -3.072475828230381012e-02 -6.705648452043533325e-02 1.767275482416152954e-02 -2.876417934894561768e-01 -8.766251802444458008e-02 2.010397017002105713e-01 -6.390204280614852905e-02 -1.424282789230346680e-01 -1.734415814280509949e-02 1.530526280403137207e-01 3.308279439806938171e-02 -2.559472322463989258e-01 -6.243026256561279297e-02 8.209751546382904053e-02 1.000877693295478821e-01 3.339408040046691895e-01 3.897674381732940674e-01 1.160358265042304993e-02 -1.369013637304306030e-01 1.477292776107788086e-01 -4.851961880922317505e-02 1.305510401725769043e-01 -8.723962306976318359e-02 9.826155146583914757e-04 -3.618595376610755920e-02 -2.771694362163543701e-01 -2.225067317485809326e-01 1.091612800955772400e-01 -1.892706602811813354e-01
-1.051366776227951050e-01 -3.250097930431365967e-01 -2.387338131666183472e-01 -6.651910953223705292e-03 -8.283483237028121948e-02 1.316960304975509644e-01 2.404461428523063660e-02 9.733440726995468140e-02 2.939334511756896973e-01 1.723203361034393311e-01 -4.080174490809440613e-02 -1.593057513236999512e-01 1.997472792863845825e-01 2.770322747528553009e-02 -3.846534341573715210e-02 -4.459623098373413086e-01 2.115073613822460175e-02 -3.518146649003028870e-02 7.245957106351852417e-02 2.716833353042602539e-01 -4.980619624257087708e-02 1.016390249133110046e-01 1.392090022563934326e-01 -1.445590406656265259e-01 -1.248650997877120972e-01 7.905122824013233185e-03 3.428625464439392090e-01 -1.491703838109970093e-01 -1.718457788228988647e-01 6.985680013895034790e-02 1.477584987878799438e-01 -2.496357709169387817e-01
1.292650401592254639e-01 -2.187614887952804565e-01 -2.548218369483947754e-01 -1.187625676393508911e-01 2.307971939444541931e-02 3.861171007156372070e-02 1.959626525640487671e-01 -1.904481798410415649e-01 1.891149282455444336e-01 9.325298666954040527e-02 -2.243660390377044678e-01 -1.238075494766235352e-01 -1.042012199759483337e-01 -1.017754822969436646e-01 -3.893511593341827393e-01 -3.764713415876030922e-03 3.239118158817291260e-01 -1.047508791089057922e-01 1.059204787015914917e-01 2.515705823898315430e-01 -1.918501555919647217e-01 1.208156123757362366e-01 -1.764453947544097900e-02 -4.036188498139381409e-02 1.266172081232070923e-01 2.063428759574890137e-01 1.358984857797622681e-01 -2.963435947895050049e-01 -2.871555984020233154e-01 6.152228266000747681e-02 -3.401123359799385071e-02 2.659123577177524567e-02
3.771544992923736572e-02 -2.567523121833801270e-01 -5.995661392807960510e-02 -2.032701075077056885e-01 -1.363895237445831299e-01 5.890921875834465027e-02 7.769823819398880005e-02 -4.975690245628356934e-01 2.213230431079864502e-01 -3.745681047439575195e-01 -1.266309916973114014e-01 -2.325550168752670288e-01 7.350882887840270996e-02 -2.189526855945587158e-01 -1.412200629711151123e-01 5.764029547572135925e-02 -7.865498960018157959e-02 -1.982026845216751099e-01 8.526630699634552002e-02 2.356092333793640137e-01 -5.691533535718917847e-02 3.144669830799102783e-01 -1.152687706053256989e-02 -1.057192161679267883e-01 -1.005998328328132629e-01 8.885166794061660767e-02 1.021248623728752136e-01 6.142175197601318359e-02 -6.549558788537979126e-02 -1.072248592972755432e-01 7.825201004743576050e-02 1.508818287402391434e-02
-1.606674492359161377e-01 -3.931208252906799316e-01 -2.623645961284637451e-01 1.080700755119323730e-01 -1.481413841247558594e-01 2.390335351228713989e-01 1.670836806297302246e-01 2.992089092731475830e-02 2.591775655746459961e-01 -3.344198316335678101e-02 1.514696031808853149e-01 -1.910337656736373901e-01 -3.548702970147132874e-02 3.647983074188232422e-02 -1.573061496019363403e-01 -3.356749117374420166e-01 -1.324409432709217072e-02 -3.576049804687500000e-01 2.861527912318706512e-02 2.669886946678161621e-01 -1.302253305912017822e-01 1.894303597509860992e-02 -9.038025885820388794e-02 -1.998606026172637939e-01 -9.338052570819854736e-02 -1.265219300985336304e-01 2.438735663890838623e-01 -7.181107252836227417e-02 -4.249370843172073364e-02 6.399119738489389420e-03 -1.872028969228267670e-02 7.966519147157669067e-02
4.277476668357849121e-01 3.916656598448753357e-02 -3.424387276172637939e-01 -1.364879310131072998e-01 -1.388558000326156616e-01 7.623991370201110840e-02 -2.231766283512115479e-01 -1.955263614654541016e-01 8.721829950809478760e-02 1.039340943098068237e-01 -1.899214647710323334e-02 -4.407545551657676697e-02 3.568397164344787598e-01 2.291173487901687622e-02 -2.497141361236572266e-01 -1.307526081800460815e-01 -2.642936306074261665e-03 -4.811662435531616211e-02 2.370959073305130005e-01 3.668411374092102051e-01 -6.159570068120956421e-03 -1.809315085411071777e-01 -1.098310798406600952e-01 -2.020318061113357544e-01 4.283865541219711304e-02 -1.003794521093368530e-01 1.316925883293151855e-01 7.875558733940124512e-02 -6.132025644183158875e-02 -1.187301501631736755e-01 6.759322434663772583e-02 4.244814813137054443e-02
1.248104572296142578e-01 -1.790264099836349487e-01 2.228447347879409790e-01 2.202237546443939209e-01 1.278719753026962280e-01 7.606052607297897339e-02 -1.076054871082305908e-01 -1.341183483600616455e-01 3.314812481403350830e-01 -2.173451036214828491e-01 2.190403267741203308e-02 2.102005034685134888e-01 1.816362291574478149e-01 -6.899052113294601440e-02 -4.978206753730773926e-01 -1.730907559394836426e-01 -1.072665005922317505e-01 9.596366435289382935e-02 -3.680594637989997864e-02 2.212867736816406250e-01 -1.358105391263961792e-01 2.471725791692733765e-01 -6.356657296419143677e-02 -2.521084547042846680e-01 -1.195218637585639954e-01 -1.677572913467884064e-02 1.029856428503990173e-01 -9.991221874952316284e-02 -4.474361776374280453e-04 -6.235397607088088989e-02 -3.125371783971786499e-02 -1.642994731664657593e-01
2.536032814532518387e-03 -3.650034219026565552e-02 -1.944487541913986206e-01 -2.641103565692901611e-01 1.448045969009399414e-01 1.514139148639515042e-04 1.108908504247665405e-01 -2.812537252902984619e-01 1.454628556966781616e-01 -2.090384811162948608e-01 -1.763091087341308594e-01 8.349719643592834473e-02 2.849924266338348389e-01 -2.304276376962661743e-01 -1.046593636274337769e-01 -1.088946759700775146e-01 5.111297965049743652e-02 1.855328232049942017e-01 -3.625992313027381897e-02 2.664008438587188721e-01 -2.978130877017974854e-01 -6.513043493032455444e-02 2.248380929231643677e-01 1.332724243402481079e-01 -2.504261434078216553e-01 1.773310750722885132e-01 2.129126787185668945e-01 4.775960464030504227e-03 -1.435667723417282104e-01 -2.676799595355987549e-01 -1.259964704513549805e-01 2.156498841941356659e-02
-3.287324681878089905e-02 -9.334924817085266113e-02 -3.129188418388366699e-01 2.178922854363918304e-02 -7.666783034801483154e-02 -1.663229800760746002e-02 -2.601740956306457520e-01 -7.610151171684265137e-02 1.934984177350997925e-01 7.633394096046686172e-03 1.533167362213134766e-01 -2.716278433799743652e-01 3.554097414016723633e-01 -1.133617013692855835e-01 1.708869934082031250e-01 -3.501025140285491943e-01 -2.825887873768806458e-03 -1.682349294424057007e-02 1.135433539748191833e-01 4.317885041236877441e-01 -7.273662835359573364e-02 5.323833972215652466e-02 -2.865392714738845825e-02 -1.109297648072242737e-01 -5.983592942357063293e-02 -7.041685283184051514e-02 -1.381993889808654785e-01 -1.066709533333778381e-01 -1.738370023667812347e-02 -1.580481790006160736e-02 3.177486956119537354e-01 1.582354009151458740e-01
-3.722596913576126099e-02 -2.335011363029479980e-01 -2.496330291032791138e-01 -8.024239540100097656e-02 -4.155926406383514404e-01 -6.501296162605285645e-02 7.652601599693298340e-02 -5.176910758018493652e-02 2.608406543731689453e-01 1.042838171124458313e-01 -1.892380416393280029e-01 1.578249037265777588e-01 1.145266368985176086e-01 8.232381194829940796e-02 1.569686084985733032e-02 -2.566422522068023682e-01 1.669816374778747559e-01 -2.800914645195007324e-01 2.043608129024505615e-01 2.786771655082702637e-01 -1.384653747081756592e-01 1.409030556678771973e-01 7.300058752298355103e-02 -4.174337536096572876e-02 -1.587779959663748741e-03 2.089937627315521240e-01 2.834647297859191895e-01 -1.633558869361877441e-01 -1.015069261193275452e-01 5.765525251626968384e-02 1.502947658300399780e-01 -7.366759330034255981e-02
1.971907019615173340e-01 -6.662254780530929565e-02 -1.186334192752838135e-01 2.901989500969648361e-03 -9.933762252330780029e-02 -7.848578691482543945e-02 -1.516619026660919189e-01 -4.410918056964874268e-02 1.288548409938812256e-01 -4.350993782281875610e-03 -2.003571689128875732e-01 9.091574698686599731e-02 -2.866899371147155762e-01 1.715327799320220947e-01 1.064170673489570618e-01 -1.743585616350173950e-01 -1.803929209709167480e-01 -1.344033777713775635e-01 3.719313815236091614e-02 3.759251534938812256e-01 -4.564312994480133057e-01 2.313395962119102478e-02 2.530374825000762939e-01 2.767439000308513641e-02 -3.162332475185394287e-01 1.843893826007843018e-01 4.705601558089256287e-02 1.422417312860488892e-01 1.504840049892663956e-02 -6.916492432355880737e-02 -1.625348068773746490e-02 2.335743010044097900e-01
-3.824998438358306885e-02 -3.415383026003837585e-02 9.403546899557113647e-02 -1.675181537866592407e-01 -4.330931603908538818e-02 2.799444198608398438e-01 -5.844586342573165894e-02 -9.644470363855361938e-02 2.956587374210357666e-01 -8.963324129581451416e-03 -1.002163887023925781e-01 -2.192290872335433960e-01 -2.679573930799961090e-02 -2.174547314643859863e-01 -3.546877503395080566e-01 -2.835717797279357910e-01 2.792017534375190735e-02 -1.607097238302230835e-01 2.887576818466186523e-02 -5.004263017326593399e-03 -2.465675920248031616e-01 -5.849123001098632812e-02 2.363610714673995972e-01 -1.586163789033889771e-01 -3.334853425621986389e-02 2.295910418033599854e-01 3.191680610179901123e-01 3.036640398204326630e-02 3.352307528257369995e-02 -1.353372121229767799e-03 1.161770373582839966e-01 3.517633080482482910e-01
1.226653605699539185e-01 -1.071027442812919617e-01 -2.023091018199920654e-01 2.068165391683578491e-01 -3.821762977167963982e-03 3.073694705963134766e-01 -1.990689784288406372e-01 -3.623923957347869873e-01 2.133682668209075928e-01 -3.744894638657569885e-02 -1.274165213108062744e-01 -1.692035496234893799e-01 -2.447852045297622681e-01 -8.111616224050521851e-02 -1.970178633928298950e-01 -1.375408619642257690e-01 2.068810164928436279e-02 -1.537784337997436523e-01 -7.525738328695297241e-02 8.816385269165039062e-02 -2.508248090744018555e-01 -6.947486847639083862e-02 -9.658197313547134399e-02 -3.043571710586547852e-01 -1.345858573913574219e-01 3.080734610557556152e-02 -1.408130973577499390e-01 1.686925143003463745e-01 1.374724060297012329e-01 -6.509915739297866821e-02 2.495467513799667358e-01 2.198519557714462280e-01
2.540094777941703796e-02 -3.326774761080741882e-02 1.038631200790405273e-01 -1.671728342771530151e-01 2.132557034492492676e-01 1.764522492885589600e-01 8.845732361078262329e-02 -6.576554849743843079e-03 1.715305745601654053e-01 -2.262194901704788208e-01 1.195975989103317261e-01 -1.905280947685241699e-01 6.910824030637741089e-02 -1.303380876779556274e-01 -3.639057278633117676e-01 -3.099426627159118652e-01 -1.142785027623176575e-01 -1.624133437871932983e-02 2.565663754940032959e-01 3.704949021339416504e-01 -2.397147715091705322e-01 2.044550925493240356e-01 6.157656386494636536e-02 -6.273966282606124878e-02 -2.014714479446411133e-01 1.107991635799407959e-01 2.543557584285736084e-01 1.103359386324882507e-01 -2.643194235861301422e-02 -9.443642944097518921e-02 -1.458683162927627563e-01 -9.763505309820175171e-02
-3.228038921952247620e-02 -3.001755177974700928e-01 -1.797620505094528198e-01 1.632090061902999878e-01 -1.761722564697265625e-01 1.980457454919815063e-01 4.312412068247795105e-02 8.102784305810928345e-02 1.502235233783721924e-01 -2.122497856616973877e-01 -1.487779915332794189e-01 -2.461247295141220093e-01 1.783783137798309326e-01 6.825823336839675903e-02 -2.723141014575958252e-01 -2.662692964076995850e-01 -4.177672415971755981e-02 -3.830004036426544189e-01 -8.265386521816253662e-02 2.007074356079101562e-01 -1.646696478128433228e-01 -7.905284315347671509e-02 -2.712711989879608154e-01 -8.898295462131500244e-02 -1.579122245311737061e-01 8.026922494173049927e-02 -5.781480669975280762e-02 1.025750488042831421e-01 -1.691865026950836182e-01 7.813114672899246216e-02 -2.077578306198120117e-01 7.614885270595550537e-02
1.064081564545631409e-01 -1.200531795620918274e-02 7.782344520092010498e-02 -1.999047398567199707e-01 -2.966614663600921631e-01 3.980839252471923828e-01 -1.970942877233028412e-02 1.212785840034484863e-01 2.411632537841796875e-01 -4.959897324442863464e-02 1.901151984930038452e-01 -2.352581620216369629e-01 8.136243559420108795e-03 -2.862927317619323730e-01 -1.212801337242126465e-01 -2.229039818048477173e-01 1.611607372760772705e-01 -6.497770547866821289e-02 2.049924284219741821e-01 3.126676380634307861e-01 -2.627037465572357178e-01 9.315974265336990356e-02 4.785136505961418152e-02 -1.077098920941352844e-01 -1.152637787163257599e-02 6.242121011018753052e-02 -2.524280548095703125e-01 -6.557527929544448853e-02 -2.321466058492660522e-02 -7.698722183704376221e-02 -1.169963032007217407e-01 1.692330837249755859e-01
5.479377880692481995e-02 -2.283998131752014160e-01 -3.156767785549163818e-01 1.580292135477066040e-01 -1.301928460597991943e-01 -2.157514393329620361e-01 -1.199176758527755737e-01 -3.623130498453974724e-03 1.610235273838043213e-01 -2.553210556507110596e-01 -1.568455547094345093e-01 -1.607918590307235718e-01 8.429931104183197021e-02 3.600924834609031677e-02 -2.598094940185546875e-01 -1.501503139734268188e-01 -9.790866076946258545e-02 6.481486558914184570e-02 -3.163615241646766663e-02 3.380820453166961670e-01 -2.906477749347686768e-01 5.832763388752937317e-02 1.005824073217809200e-03 5.830342695116996765e-02 2.468308620154857635e-02 3.155958056449890137e-01 -2.609928250312805176e-01 -6.006372720003128052e-02 1.954585015773773193e-01 -1.057633012533187866e-01 -2.325043529272079468e-01 8.089327812194824219e-02
-1.345811933279037476e-01 -1.845100224018096924e-01 -3.820254206657409668e-01 1.001384705305099487e-01 -1.483156383037567139e-01 1.580668613314628601e-02 4.300745576620101929e-02 2.212416380643844604e-01 8.491362631320953369e-02 -5.858230218291282654e-02 4.410903900861740112e-02 -9.219025075435638428e-02 3.363560736179351807e-01 -1.339591443538665771e-01 -1.121187880635261536e-01 -1.373669654130935669e-01 5.213460884988307953e-03 -2.206677049398422241e-01 3.742444887757301331e-02 2.214572429656982422e-01 -2.369411587715148926e-01 1.828815042972564697e-01 7.447338104248046875e-02 -1.737192720174789429e-01 9.187528491020202637e-02 1.070575416088104248e-01 -4.476149752736091614e-02 -4.278399944305419922e-01 -1.517560929059982300e-01 -5.447289720177650452e-02 -2.624866962432861328e-01 -1.043742820620536804e-01
1.045180410146713257e-01 -2.647562026977539062e-01 -1.248690262436866760e-01 2.350603044033050537e-01 -6.137393042445182800e-02 1.236144173890352249e-02 -1.244243904948234558e-01 7.187552750110626221e-02 3.087939023971557617e-01 -6.550113856792449951e-02 -2.497060447931289673e-01 -2.666087150573730469e-01 2.520792782306671143e-01 1.526639908552169800e-01 7.624045945703983307e-03 -2.183579057455062866e-01 -2.404101341962814331e-01 -3.464765250682830811e-01 9.269952774047851562e-02 2.360949218273162842e-01 -1.165012568235397339e-01 8.573703467845916748e-02 7.041766494512557983e-02 1.043091192841529846e-01 -3.188484013080596924e-01 1.953189447522163391e-02 6.392920762300491333e-02 6.529233604669570923e-02 -2.222869843244552612e-01 7.107856124639511108e-02 -1.098427847027778625e-01 -6.095893215388059616e-03
-4.006586223840713501e-02 -2.801697552204132080e-01 -1.306877136230468750e-01 5.687558650970458984e-02 -2.669277787208557129e-01 -8.948718756437301636e-02 -6.361044943332672119e-02 -2.049310803413391113e-01 1.039343401789665222e-01 3.211752977222204208e-03 1.656703501939773560e-01 6.839489936828613281e-02 1.950566470623016357e-01 -6.534117460250854492e-02 -1.343920379877090454e-01 -2.273974269628524780e-01 1.270591169595718384e-01 -8.410054445266723633e-02 2.612307481467723846e-02 3.262504637241363525e-01 -3.330062925815582275e-01 2.438778877258300781e-01 -8.779555559158325195e-02 -2.470307350158691406e-01 -1.988491266965866089e-01 -1.097639184445142746e-02 3.736436069011688232e-01 8.968031406402587891e-02 5.515897274017333984e-02 1.730310916900634766e-01 7.335414737462997437e-02 -1.553780436515808105e-01
3.454092741012573242e-01 7.343774288892745972e-02 -1.594438701868057251e-01 9.002583473920822144e-02 1.044734101742506027e-02 1.261892169713973999e-01 -1.776908487081527710e-01 -1.588619798421859741e-01 2.424807101488113403e-01 -3.360248804092407227e-01 2.037841826677322388e-01 2.707852423191070557e-02 -1.029683947563171387e-01 -9.431467205286026001e-02 -1.308658868074417114e-01 -2.590315937995910645e-01 -1.852427423000335693e-01 -9.808664768934249878e-02 2.299537509679794312e-01 1.534464508295059204e-01 -2.062653452157974243e-01 1.989074349403381348e-01 7.999043911695480347e-02 -4.020712375640869141e-01 -1.110911220312118530e-01 1.745474711060523987e-02 -9.971526265144348145e-02 2.051426172256469727e-01 1.413741242140531540e-02 -1.783001702278852463e-03 1.041989251971244812e-01 7.052386552095413208e-02
1.723533123731613159e-01 -2.634390592575073242e-01 -5.529928207397460938e-02 -2.426311559975147247e-02 5.575352907180786133e-02 1.142140328884124756e-01 -2.524085342884063721e-01 1.292293658480048180e-03 -7.248555868864059448e-02 -1.469704657793045044e-01 -2.064608037471771240e-01 5.374429002404212952e-02 5.442234501242637634e-02 4.272709414362907410e-02 -2.308882176876068115e-01 -1.396227031946182251e-01 7.169046998023986816e-02 3.155124187469482422e-02 1.171993538737297058e-01 1.168598979711532593e-01 -2.469807416200637817e-01 4.179846048355102539e-01 3.263548910617828369e-01 -2.207160741090774536e-01 -1.560794264078140259e-01 2.973732054233551025e-01 7.951660081744194031e-03 1.026526764035224915e-01 8.828926086425781250e-02 -1.426194310188293457e-01 -5.557955428957939148e-02 2.972286045551300049e-01
1.764389872550964355e-01 1.034702919423580170e-02 -9.519757330417633057e-02 7.769164443016052246e-02 -2.301431745290756226e-01 -1.208288669586181641e-01 -4.996813461184501648e-02 -1.439903825521469116e-01 3.785664141178131104e-01 -3.503682836890220642e-02 -1.293986290693283081e-01 -7.321146875619888306e-02 4.278957247734069824e-01 -1.063585728406906128e-01 -2.132944166660308838e-01 -2.441903799772262573e-01 -9.427964687347412109e-03 2.292776852846145630e-01 2.101957201957702637e-01 2.274210453033447266e-01 2.481815367937088013e-01 2.017764449119567871e-01 -7.963278889656066895e-02 -1.651237308979034424e-01 -1.698455661535263062e-01 1.172258853912353516e-01 -8.169814199209213257e-02 2.373914420604705811e-02 -2.581270411610603333e-02 -1.600531861186027527e-02 2.365736365318298340e-01 7.417404651641845703e-02
3.150143921375274658e-01 -2.600451409816741943e-01 -2.842650711536407471e-01 3.185184672474861145e-02 7.583927363157272339e-02 -2.790519893169403076e-01 -3.667272627353668213e-01 -1.711827814579010010e-01 7.974774390459060669e-02 -3.444592356681823730e-01 -4.238205403089523315e-02 -5.205008387565612793e-02 1.049385145306587219e-01 -4.392889887094497681e-02 -2.008931189775466919e-01 -7.959172129631042480e-02 2.801734209060668945e-02 -7.734640687704086304e-02 -1.760025173425674438e-01 3.126387894153594971e-01 -1.041520312428474426e-01 -7.788345962762832642e-02 6.523363292217254639e-02 -2.316722273826599121e-01 -1.459981799125671387e-01 1.227993667125701904e-01 8.243342489004135132e-02 -1.166282594203948975e-02 3.663894161581993103e-02 -6.833162903785705566e-02 -4.700748249888420105e-02 2.299548536539077759e-01
2.892596274614334106e-02 -6.114818155765533447e-02 -1.798740327358245850e-01 -4.890870302915573120e-02 -4.149888753890991211e-01 3.435713350772857666e-01 -2.502171322703361511e-02 -5.532282218337059021e-02 1.749508082866668701e-01 -2.870785258710384369e-02 8.848288655281066895e-02 -1.039557978510856628e-01 -1.158158387988805771e-02 -2.795801162719726562e-01 -1.795137822628021240e-01 -3.262079656124114990e-01 1.099650412797927856e-01 -2.176882028579711914e-01 1.459858417510986328e-01 1.492513865232467651e-01 -9.036624431610107422e-02 -6.971343606710433960e-02 3.219725564122200012e-02 -1.837093681097030640e-01 -1.594871282577514648e-01 1.138081923127174377e-01 -3.235342502593994141e-01 1.128323376178741455e-01 7.597077637910842896e-02 4.235938191413879395e-02 -1.621792018413543701e-01 2.432855367660522461e-01
2.166262567043304443e-01 -6.457410752773284912e-02 1.148632243275642395e-01 -6.201561912894248962e-02 1.742094159126281738e-01 1.667517572641372681e-01 -2.406865917146205902e-02 -2.565058767795562744e-01 -3.877404332160949707e-02 9.531229734420776367e-03 -2.436417788267135620e-01 -2.482574731111526489e-01 -4.642259702086448669e-02 -1.187251508235931396e-01 -2.513586580753326416e-01 -1.773985773324966431e-01 -1.269136816263198853e-01 2.463859319686889648e-02 -1.017119456082582474e-02 4.735780358314514160e-01 -3.321020603179931641e-01 2.556345462799072266e-01 8.760588616132736206e-02 -7.555581629276275635e-02 -1.779392361640930176e-01 1.933868974447250366e-01 1.228133812546730042e-01 1.181683763861656189e-01 9.795463830232620239e-02 -1.203031651675701141e-02 -1.886146515607833862e-01 1.741931214928627014e-02
-7.626669108867645264e-02 -2.042254060506820679e-01 -5.635005608201026917e-02 1.498041898012161255e-01 -1.978545486927032471e-01 1.432530302554368973e-02 2.358361929655075073e-01 -8.653423190116882324e-02 2.879514992237091064e-01 9.691379219293594360e-02 -2.963521778583526611e-01 2.414149940013885498e-01 2.165514379739761353e-01 3.440634347498416901e-03 -3.999221324920654297e-01 -2.828539311885833740e-01 7.430015504360198975e-02 -1.791960299015045166e-01 1.191271543502807617e-01 3.002399504184722900e-01 -1.489420533180236816e-01 2.435246109962463379e-01 3.523706644773483276e-02 -1.641204208135604858e-01 1.436266582459211349e-02 -8.296681940555572510e-02 6.330206245183944702e-02 -1.606671810150146484e-01 -6.613264232873916626e-02 -1.459105499088764191e-02 7.091148197650909424e-02 -3.127073124051094055e-02
-6.693830341100692749e-02 1.473426166921854019e-02 -1.549084335565567017e-01 6.630368530750274658e-02 -9.495972841978073120e-02 1.937127113342285156e-02 2.977047562599182129e-01 -8.805460482835769653e-02 2.040717750787734985e-01 -1.625570096075534821e-02 -1.943026185035705566e-01 1.399432271718978882e-01 2.345204539597034454e-02 -4.547730460762977600e-02 -5.698792338371276855e-01 -1.735726892948150635e-01 2.630733847618103027e-01 -3.351285308599472046e-02 5.185708776116371155e-02 3.373958766460418701e-01 -1.548399478197097778e-01 1.357950866222381592e-01 -1.597690731287002563e-01 -1.336140483617782593e-01 -7.376037538051605225e-02 1.615691334009170532e-01 1.687311381101608276e-01 -2.475280612707138062e-01 -3.017297945916652679e-02 1.124707981944084167e-02 6.063666939735412598e-02 7.569823414087295532e-02
1.076904833316802979e-01 -9.456044062972068787e-03 -3.360600173473358154e-01 3.375538811087608337e-02 -3.816248476505279541e-01 -3.193522989749908447e-02 -2.972050197422504425e-02 -2.900691628456115723e-01 9.493574500083923340e-02 2.302632480859756470e-01 8.764174580574035645e-02 -1.298139542341232300e-01 3.108816444873809814e-01 -1.038386672735214233e-02 3.291117399930953979e-02 -2.648442387580871582e-01 8.721334487199783325e-02 -1.258209794759750366e-01 3.759409785270690918e-01 1.830755621194839478e-01 -2.466821670532226562e-01 -1.260489784181118011e-02 -1.308836489915847778e-01 -2.195624113082885742e-01 -1.157448068261146545e-02 9.757271409034729004e-02 2.100590430200099945e-02 -2.053141742944717407e-01 -2.736050821840763092e-02 -5.497192498296499252e-03 2.420119196176528931e-02 -9.879548847675323486e-02
1.468476504087448120e-01 -1.699155867099761963e-01 -3.099022507667541504e-01 9.897220134735107422e-02 -4.535888880491256714e-02 -9.652123600244522095e-02 -6.249468028545379639e-02 -1.959211975336074829e-01 3.866643905639648438e-01 1.607849150896072388e-01 1.425395160913467407e-01 -1.664584428071975708e-01 3.860136568546295166e-01 9.783987188711762428e-04 1.467183828353881836e-01 -3.453430831432342529e-01 7.118483632802963257e-02 -7.777726277709007263e-03 5.111176893115043640e-02 2.330148667097091675e-01 -1.345615535974502563e-01 6.660138070583343506e-02 -7.409267872571945190e-02 -2.280374020338058472e-01 -7.974868267774581909e-02 -1.532453745603561401e-01 -1.111718788743019104e-01 -2.757718563079833984e-01 2.606615424156188965e-02 -5.621173232793807983e-02 1.035201549530029297e-01 4.476592689752578735e-02
1.933647096157073975e-01 8.283750712871551514e-02 -2.080346345901489258e-01 -7.952395081520080566e-02 1.157316789031028748e-01 -1.386711597442626953e-01 -2.166860103607177734e-01 -1.276805400848388672e-01 2.401705682277679443e-01 5.454465001821517944e-02 -3.401082158088684082e-01 -1.376102268695831299e-01 9.047256410121917725e-02 -1.803258061408996582e-01 -1.532207280397415161e-01 -3.077993988990783691e-01 2.050997912883758545e-01 1.170382723212242126e-01 5.592059344053268433e-02 3.712646067142486572e-01 -2.152620255947113037e-01 3.708201646804809570e-02 -5.558405816555023193e-02 -6.247665733098983765e-02 -1.598408669233322144e-01 -6.426622159779071808e-03 -9.669544547796249390e-02 -3.649244904518127441e-01 7.733774185180664062e-02 -9.139728546142578125e-02 1.328023076057434082e-01 6.756132096052169800e-02
5.501807853579521179e-02 -2.936697602272033691e-01 -1.565787941217422485e-01 1.149498894810676575e-01 -1.260779201984405518e-01 9.656004607677459717e-02 8.620616793632507324e-02 4.680097848176956177e-02 -6.786727160215377808e-02 3.493494167923927307e-02 -5.875626206398010254e-02 -4.968699216842651367e-01 1.417287141084671021e-01 -1.371681969612836838e-02 -1.683638989925384521e-01 -2.027769535779953003e-01 -2.466547340154647827e-01 -9.508670866489410400e-02 -3.555577248334884644e-02 1.453837305307388306e-01 -2.899861335754394531e-01 1.463749110698699951e-01 -2.343320846557617188e-01 -1.367988437414169312e-01 -2.528966404497623444e-02 2.944907844066619873e-01 1.255112886428833008e-01 -6.067384406924247742e-02 -2.374730855226516724e-01 4.365207627415657043e-02 -1.214094012975692749e-01 2.024826556444168091e-01
-1.239132583141326904e-01 -2.016998380422592163e-01 -2.083150148391723633e-01 -5.296225845813751221e-02 -2.720599770545959473e-01 -7.704722881317138672e-02 -6.940549612045288086e-02 -2.180205136537551880e-01 2.799379639327526093e-02 2.622322738170623779e-02 -7.266721129417419434e-02 2.491400539875030518e-01 1.893510520458221436e-01 -7.060920447111129761e-02 -4.402166977524757385e-02 -3.598579168319702148e-01 5.224133376032114029e-03 -1.420846581459045410e-01 -3.046528995037078857e-02 4.980806708335876465e-01 -1.918012499809265137e-01 7.797528803348541260e-02 4.798256978392601013e-02 -1.905056647956371307e-02 1.335868388414382935e-01 1.664767265319824219e-01 1.146555095911026001e-01 4.005769640207290649e-02 -6.157423183321952820e-02 1.986308097839355469e-01 3.181777596473693848e-01 -6.933975964784622192e-02
2.166494578123092651e-01 -1.676544249057769775e-01 -1.157084032893180847e-01 1.179408580064773560e-01 1.962255984544754028e-01 -2.802421748638153076e-01 -2.041277587413787842e-01 1.709228008985519409e-01 2.039355598390102386e-02 -1.847508102655410767e-01 -8.917155116796493530e-02 -7.141915708780288696e-02 -1.425093859434127808e-01 -1.139715909957885742e-01 -1.747891455888748169e-01 -2.137872278690338135e-01 3.617778047919273376e-02 6.243070960044860840e-02 1.358522921800613403e-01 3.587218523025512695e-01 -4.488891363143920898e-01 3.616439551115036011e-02 -6.110613234341144562e-03 -1.763478964567184448e-01 -1.139341667294502258e-01 2.916684933006763458e-02 -1.129889022558927536e-02 -2.842214405536651611e-01 8.770227432250976562e-02 -2.513287961483001709e-01 -8.651728741824626923e-03 2.479958534240722656e-02
1.488902419805526733e-01 7.145480811595916748e-02 -2.706876695156097412e-01 1.893679499626159668e-01 -4.548950865864753723e-02 -3.002268448472023010e-02 -1.111766397953033447e-01 1.030087769031524658e-01 8.627016842365264893e-02 -9.382795542478561401e-02 -1.012497171759605408e-01 -4.200842082500457764e-01 2.910806238651275635e-01 1.448637098073959351e-01 -7.163172215223312378e-02 -2.190299332141876221e-01 1.278666257858276367e-01 1.248945742845535278e-01 -4.836194962263107300e-02 5.107317566871643066e-01 -2.274907380342483521e-01 1.353781521320343018e-01 2.066815346479415894e-01 1.775897480547428131e-02 -7.167246937751770020e-02 -8.076871186494827271e-02 7.818239927291870117e-02 -9.967417269945144653e-02 -9.272564947605133057e-02 3.781949728727340698e-02 1.562105119228363037e-01 7.403190433979034424e-02
4.314300604164600372e-03 -2.556232511997222900e-01 -9.903303347527980804e-03 1.311452873051166534e-02 -5.690985545516014099e-02 1.283364146947860718e-01 6.925457715988159180e-02 -1.687878370285034180e-01 1.678720414638519287e-01 2.743635773658752441e-01 8.626954257488250732e-02 -5.780578032135963440e-02 7.248722016811370850e-02 -4.333515092730522156e-02 -2.152419686317443848e-01 -5.012326836585998535e-01 1.479337960481643677e-01 -1.858911514282226562e-01 1.277367472648620605e-01 1.843280345201492310e-01 -2.229021042585372925e-01 -2.719157636165618896e-01 8.401213586330413818e-02 -3.526723086833953857e-01 -6.680236756801605225e-02 -3.290173830464482307e-03 -2.435388118028640747e-01 -5.145665723830461502e-03 -1.406579166650772095e-01 1.377222873270511627e-02 -1.290381848812103271e-01 -1.444460172206163406e-02
-1.242091059684753418e-01 -3.190852701663970947e-01 -2.592889666557312012e-01 1.321707665920257568e-01 -3.508568927645683289e-02 -1.065515056252479553e-01 4.521152377128601074e-02 -6.762147694826126099e-02 1.052173450589179993e-01 2.021224349737167358e-01 -1.453140825033187866e-01 -1.199266090989112854e-01 7.751891762018203735e-02 -7.216767221689224243e-02 9.254226833581924438e-02 -6.883924454450607300e-02 -2.025316841900348663e-02 4.938287287950515747e-02 1.137806847691535950e-01 3.459701240062713623e-01 -2.498195320367813110e-01 2.684509456157684326e-01 -1.861347854137420654e-01 -4.899867251515388489e-02 -3.338280022144317627e-01 9.232454001903533936e-02 6.993636488914489746e-02 -5.630347505211830139e-02 -3.655731379985809326e-01 -2.349126935005187988e-01 9.443423151969909668e-02 1.847383081912994385e-01
1.489315032958984375e-01 -1.725359708070755005e-01 -2.073048204183578491e-01 -2.678533270955085754e-02 -1.473052650690078735e-01 -1.405322253704071045e-01 1.519305408000946045e-01 -1.715753674507141113e-01 4.269917607307434082e-01 -2.196835726499557495e-01 -2.884795665740966797e-01 -1.144247502088546753e-01 1.204531043767929077e-01 2.185685187578201294e-02 -2.049927413463592529e-01 -8.525377488695085049e-04 6.850896775722503662e-02 5.130296573042869568e-02 2.574283778667449951e-01 2.021476924419403076e-01 -3.117755353450775146e-01 7.676627486944198608e-02 1.946342587471008301e-01 4.767165705561637878e-02 -2.132729813456535339e-02 -9.147581458091735840e-02 -9.018731862306594849e-02 -2.160752415657043457e-01 -6.300348788499832153e-02 2.468355745077133179e-01 -1.746067255735397339e-01 9.870529919862747192e-02
-9.043765068054199219e-02 -2.072073966264724731e-01 1.532087381929159164e-02 -3.402335643768310547e-01 8.938217908143997192e-02 7.653523236513137817e-02 -1.599156558513641357e-01 -3.508528172969818115e-01 2.283053547143936157e-01 1.097483262419700623e-01 2.607298083603382111e-02 -3.590226918458938599e-02 3.450476825237274170e-01 9.538353234529495239e-02 -3.584746718406677246e-01 -2.683756649494171143e-01 4.918941482901573181e-02 -1.263837516307830811e-01 1.803626269102096558e-01 1.514916270971298218e-01 -4.187443479895591736e-02 1.592526733875274658e-01 -6.606855988502502441e-02 -1.954738348722457886e-01 -1.167685166001319885e-01 -3.834054246544837952e-02 2.660352587699890137e-01 -6.891833245754241943e-02 5.928742140531539917e-02 -1.923195570707321167e-01 -2.469746023416519165e-02 1.577528379857540131e-02
-3.871789947152137756e-02 -2.637732028961181641e-01 -4.979643225669860840e-01 -6.476656347513198853e-02 -1.526944488286972046e-01 2.274174094200134277e-01 -1.220192462205886841e-01 -3.726475834846496582e-01 9.371496737003326416e-02 -1.343153715133666992e-01 5.125228199176490307e-04 -5.042777210474014282e-02 -5.672004818916320801e-02 3.138466179370880127e-01 -9.761478751897811890e-02 -1.038993448019027710e-01 1.747934520244598389e-01 2.484322525560855865e-03 -1.024888902902603149e-01 2.616207301616668701e-01 -9.032435715198516846e-02 1.120511069893836975e-01 -1.162662357091903687e-01 -1.630003005266189575e-01 1.418501045554876328e-02 1.110926494002342224e-01 2.636987864971160889e-01 -6.090097501873970032e-02 -1.392815262079238892e-01 9.949227422475814819e-02 -3.453364828601479530e-03 1.056281253695487976e-01
6.476785242557525635e-02 -3.539510071277618408e-01 -9.976742416620254517e-02 3.695058226585388184e-01 -1.582974195480346680e-01 1.152948215603828430e-01 4.652790352702140808e-02 1.081962361931800842e-01 8.628469891846179962e-03 6.999201327562332153e-02 2.468355186283588409e-02 -2.374903857707977295e-01 3.609715998172760010e-01 -3.556149452924728394e-02 -2.853219583630561829e-02 -2.873989045619964600e-01 -1.121005788445472717e-02 -1.690662056207656860e-01 1.368338018655776978e-01 5.086735486984252930e-01 -8.443432301282882690e-02 -1.420852495357394218e-03 -1.071609333157539368e-01 -9.014334529638290405e-03 -8.865281939506530762e-02 -5.569621175527572632e-02 -7.148152589797973633e-02 1.650660671293735504e-02 -1.610192283987998962e-02 -5.979922041296958923e-02 9.081213921308517456e-02 2.038361728191375732e-01
1.663027554750442505e-01 -1.498351842164993286e-01 -1.450383663177490234e-01 2.432607859373092651e-01 -1.513087600469589233e-01 8.944095671176910400e-02 -2.425326108932495117e-01 -2.777932286262512207e-01 1.483159661293029785e-01 -2.333916425704956055e-01 2.008869051933288574e-01 1.036760583519935608e-01 8.040308207273483276e-02 -1.632265746593475342e-01 -1.788288354873657227e-01 -4.244732484221458435e-02 3.115770639851689339e-03 2.590437829494476318e-01 4.857695475220680237e-02 1.480015814304351807e-01 -2.703218758106231689e-01 2.219339087605476379e-02 2.282688915729522705e-01 -3.418691456317901611e-01 -1.241871193051338196e-01 1.307786554098129272e-01 1.409170180559158325e-01 -9.574673324823379517e-02 -1.865681409835815430e-01 -1.282929778099060059e-01 2.444888651371002197e-01 -4.261499643325805664e-02
-4.763374105095863342e-02 -1.231855675578117371e-01 -9.117309749126434326e-02 1.942263990640640259e-01 -1.385534703731536865e-01 -4.479961469769477844e-02 -2.300824075937271118e-01 -8.274602144956588745e-02 2.996175885200500488e-01 1.096528023481369019e-01 -2.636922001838684082e-01 -2.184409182518720627e-03 2.863681614398956299e-01 -5.274273082613945007e-02 -1.659866571426391602e-01 -2.760751247406005859e-01 1.356743834912776947e-02 1.512278169393539429e-01 4.726639017462730408e-02 5.273897647857666016e-01 1.337539404630661011e-01 2.141301184892654419e-01 -1.819987595081329346e-02 -4.257689788937568665e-02 -1.243224516510963440e-01 -9.721833467483520508e-02 7.951207458972930908e-02 -7.198900729417800903e-02 -1.020025536417961121e-01 -2.283263802528381348e-01 1.363977938890457153e-01 9.366391599178314209e-02
-5.813943222165107727e-02 -2.826639413833618164e-01 -3.228609859943389893e-01 1.466656625270843506e-01 1.740217059850692749e-01 -1.924133859574794769e-02 -1.322389841079711914e-01 -1.118918508291244507e-01 1.980526745319366455e-01 1.557480841875076294e-01 -4.059348404407501221e-01 -8.545039594173431396e-02 2.084961235523223877e-01 -1.082347631454467773e-01 2.888884581625461578e-02 -4.224834963679313660e-02 1.328473687171936035e-01 2.431207150220870972e-01 3.206458687782287598e-02 2.447863966226577759e-01 -3.715673387050628662e-01 2.830027639865875244e-01 -1.316741704940795898e-01 -1.701672077178955078e-01 2.313763275742530823e-02 3.790928423404693604e-02 3.283376619219779968e-02 6.410719943232834339e-04 -1.369265913963317871e-01 8.937095850706100464e-02 6.249690428376197815e-02 -3.305785730481147766e-02
6.704296171665191650e-02 -4.919933155179023743e-03 -9.483840316534042358e-02 -2.348799258470535278e-01 1.840326935052871704e-01 -2.283291146159172058e-02 -1.829307526350021362e-01 -2.104320377111434937e-02 2.158386260271072388e-01 -1.879989951848983765e-01 -4.651422202587127686e-01 6.444335728883743286e-02 3.698867261409759521e-01 -2.020825259387493134e-02 -2.170965522527694702e-01 -3.211551606655120850e-01 6.790235638618469238e-02 5.343705788254737854e-02 9.661556780338287354e-02 1.116338148713111877e-01 -1.644249409437179565e-01 2.935571670532226562e-01 1.617804169654846191e-01 -4.416051879525184631e-02 1.195090338587760925e-01 1.760260611772537231e-01 4.123542085289955139e-02 -2.080243676900863647e-01 4.216148983687162399e-03 -4.567394498735666275e-03 7.398423552513122559e-02 8.206316083669662476e-02
-1.598200649023056030e-01 -4.701096192002296448e-02 2.308239638805389404e-01 -1.494438946247100830e-01 5.225982889533042908e-02 5.707867816090583801e-02 -1.009976640343666077e-01 1.671780017204582691e-03 1.557882875204086304e-01 -1.093124896287918091e-01 1.431669294834136963e-01 -3.612164780497550964e-02 2.692062258720397949e-01 -3.200359046459197998e-01 -2.191264629364013672e-01 -4.909459352493286133e-01 -1.401747204363346100e-02 1.107684802263975143e-02 -8.209460228681564331e-02 9.930822998285293579e-02 -3.185204565525054932e-01 -5.390064418315887451e-02 8.368719369173049927e-02 -7.683318853378295898e-02 -1.111995130777359009e-01 1.577430814504623413e-01 1.653635501861572266e-01 -1.589169353246688843e-01 -2.584496140480041504e-01 -1.133905500173568726e-01 -1.878312677145004272e-01 1.396836042404174805e-01
-1.226627826690673828e-02 -2.960608899593353271e-01 -2.671872377395629883e-01 -6.709079444408416748e-02 -1.914121806621551514e-01 -1.531130969524383545e-01 -4.079183042049407959e-01 -1.251363307237625122e-01 2.470413893461227417e-01 -7.494834065437316895e-02 -9.134722501039505005e-02 -5.608865991234779358e-02 -1.175483241677284241e-01 -2.607692778110504150e-02 -1.322800815105438232e-01 -1.052485853433609009e-01 1.505990028381347656e-01 8.094342052936553955e-02 -1.903210133314132690e-01 3.002642989158630371e-01 -2.426432371139526367e-01 3.722485527396202087e-02 -1.981997862458229065e-02 -1.095111221075057983e-01 -2.121792733669281006e-01 1.814744025468826294e-01 -1.767299883067607880e-02 -8.220466971397399902e-02 1.691907495260238647e-01 -1.160617396235466003e-01 -3.082917928695678711e-01 1.501213461160659790e-01
3.467160463333129883e-01 -1.113919690251350403e-01 -1.995338648557662964e-01 2.559988200664520264e-01 -1.453715097159147263e-02 6.985052675008773804e-02 -9.735386818647384644e-02 -8.841449022293090820e-02 1.567474454641342163e-01 -3.519916161894798279e-02 7.298806309700012207e-02 -2.137596905231475830e-01 -4.145463183522224426e-02 -9.448563307523727417e-02 -3.148421645164489746e-01 -1.515158265829086304e-01 -2.622241377830505371e-01 8.097316324710845947e-02 1.029136311262845993e-02 1.668455600738525391e-01 -1.378756314516067505e-01 -5.915277078747749329e-02 3.745715320110321045e-02 -4.615136086940765381e-01 -2.064910680055618286e-01 1.207275167107582092e-01 1.119499877095222473e-01 -1.816740185022354126e-01 -1.383427083492279053e-01 -2.087165713310241699e-01 5.724655836820602417e-02 1.455643326044082642e-01
1.719852387905120850e-01 -2.553129494190216064e-01 -1.774401217699050903e-01 1.845548152923583984e-01 -1.138086691498756409e-01 -1.637426316738128662e-01 -1.379990577697753906e-01 -1.100337356328964233e-01 2.033640295267105103e-01 3.500467911362648010e-02 1.571019589900970459e-01 1.821474283933639526e-01 2.732044458389282227e-01 -1.179548576474189758e-01 -3.045441508293151855e-01 -5.040446296334266663e-03 -7.430823147296905518e-02 1.870118379592895508e-01 1.615272164344787598e-01 8.224285393953323364e-02 -3.552614450454711914e-01 1.221622619777917862e-02 1.491275876760482788e-01 -2.023559659719467163e-01 -3.190298974514007568e-01 2.001572847366333008e-01 -1.880190521478652954e-01 -8.461156487464904785e-02 -1.044681947678327560e-02 -1.310623139142990112e-01 6.559436768293380737e-02 1.347917020320892334e-01
-1.259184628725051880e-01 -2.908803820610046387e-01 -2.404226511716842651e-01 9.502550587058067322e-03 1.345136165618896484e-01 2.842529118061065674e-02 4.318159190006554127e-04 1.893407315947115421e-03 2.517571486532688141e-02 -1.138007491827011108e-01 -3.975592851638793945e-01 -1.037602871656417847e-01 1.725433170795440674e-01 -3.326840698719024658e-02 1.134986523538827896e-02 9.304285794496536255e-02 1.938643008470535278e-01 1.409451365470886230e-01 2.421138435602188110e-01 3.937042057514190674e-01 -2.102450728416442871e-01 2.878626883029937744e-01 4.975366219878196716e-02 -1.460524946451187134e-01 -2.479352504014968872e-01 1.573155075311660767e-01 -8.031079173088073730e-02 -1.023919209837913513e-01 -1.063088029623031616e-01 -1.315384954214096069e-01 1.912517994642257690e-01 -1.019078791141510010e-01
1.981019675731658936e-01 -1.448853313922882080e-01 -2.123852968215942383e-01 -6.621617078781127930e-02 7.115471363067626953e-02 1.828841269016265869e-01 -2.428586222231388092e-02 -5.117361247539520264e-02 2.789970301091670990e-02 -3.995707929134368896e-01 -3.048717044293880463e-02 4.208985716104507446e-02 1.105900257825851440e-01 -2.454330325126647949e-01 7.641223073005676270e-02 -5.050982907414436340e-02 8.001007139682769775e-02 -5.593942943960428238e-03 2.432171702384948730e-01 3.237802386283874512e-01 -2.884254790842533112e-03 -7.014662027359008789e-02 -3.931358456611633301e-03 -8.560482412576675415e-02 -8.021934330463409424e-02 1.722600460052490234e-01 7.678628712892532349e-02 -2.006247043609619141e-01 -2.573240399360656738e-01 3.421663045883178711e-01 1.294431984424591064e-01 3.735802769660949707e-01
2.261614203453063965e-01 -2.516211867332458496e-01 -2.921230196952819824e-01 -2.517926096916198730e-01 -2.026213333010673523e-02 7.920743525028228760e-02 -9.432914108037948608e-02 -4.692181944847106934e-01 -1.395375095307826996e-02 -1.698007285594940186e-01 6.440778076648712158e-02 -1.864016205072402954e-01 3.333285078406333923e-02 -2.853428721427917480e-01 -1.652034930884838104e-02 -9.820991754531860352e-02 -2.306083589792251587e-01 -8.945238590240478516e-02 3.207409977912902832e-01 9.828322380781173706e-02 -1.209270283579826355e-01 2.832110226154327393e-01 -2.168279699981212616e-02 -7.521900814026594162e-03 1.245361380279064178e-02 1.246542409062385559e-01 3.368763253092765808e-02 -8.909124135971069336e-02 -1.205721348524093628e-01 1.079520210623741150e-01 -7.422751188278198242e-02 1.230526715517044067e-01
8.986745029687881470e-02 -3.082758784294128418e-01 1.266864389181137085e-01 7.713185250759124756e-02 -2.771708965301513672e-01 7.698816806077957153e-02 1.796362549066543579e-01 -9.551901370286941528e-02 2.320647388696670532e-01 4.141830280423164368e-02 -8.945305645465850830e-02 1.339319068938493729e-02 -7.334516383707523346e-03 -7.874877750873565674e-02 4.084869474172592163e-02 -4.011497497558593750e-01 2.062266133725643158e-02 -3.261694312095642090e-01 2.728054225444793701e-01 2.837603092193603516e-01 -2.603100240230560303e-01 -1.929973661899566650e-01 -9.950022399425506592e-02 -2.091338485479354858e-01 1.125368699431419373e-01 2.324522659182548523e-02 -2.307508736848831177e-01 -4.874144494533538818e-02 5.840888246893882751e-02 -1.672401465475559235e-02 1.315340399742126465e-01 8.905886858701705933e-02
-2.752594947814941406e-01 -1.977669596672058105e-01 -2.746148109436035156e-01 -2.470891028642654419e-01 -1.923553645610809326e-01 3.609033301472663879e-02 -3.080525696277618408e-01 -4.923013597726821899e-02 4.051195383071899414e-01 -3.439404368400573730e-01 -8.084350824356079102e-02 -1.187807768583297729e-01 -9.947281330823898315e-02 -1.155546531081199646e-01 -2.223413735628128052e-01 1.840637475252151489e-01 5.592289566993713379e-02 -1.259127110242843628e-01 5.074858665466308594e-02 1.561980098485946655e-01 -1.687640100717544556e-01 5.049876123666763306e-02 1.865373365581035614e-02 4.699690639972686768e-02 -1.315949410200119019e-01 4.398306831717491150e-02 4.565713554620742798e-02 1.111828833818435669e-01 -1.716497391462326050e-01 -2.399831712245941162e-01 5.450922623276710510e-02 -1.179650239646434784e-02
-2.328837811946868896e-01 -1.808722764253616333e-01 -2.494911700487136841e-01 -2.337800711393356323e-01 -5.097193061374127865e-04 6.051677092909812927e-02 -7.594703137874603271e-02 8.422750979661941528e-02 5.372121930122375488e-01 -3.575023710727691650e-01 -1.870852410793304443e-01 -1.735418438911437988e-01 -2.217013621702790260e-03 -1.050291117280721664e-02 -1.137098371982574463e-01 -3.840181231498718262e-02 -1.497925072908401489e-01 8.523383736610412598e-02 -6.175376102328300476e-02 3.349888920783996582e-01 -1.703559011220932007e-01 1.866802722215652466e-01 1.109089627861976624e-01 6.868586689233779907e-02 1.217699199914932251e-01 1.009972244501113892e-01 3.654041886329650879e-02 -8.227753639221191406e-02 -1.366095095872879028e-01 -3.715148568153381348e-02 3.698967397212982178e-02 -4.917050153017044067e-02
8.267477154731750488e-02 -1.275127232074737549e-01 -3.693654015660285950e-02 -2.940087616443634033e-01 -2.654510140419006348e-01 3.764567896723747253e-02 7.797105703502893448e-03 -4.835701286792755127e-01 4.870102182030677795e-02 -5.130543708801269531e-01 -3.535177931189537048e-02 -1.434540450572967529e-01 6.689720600843429565e-02 -1.478449553251266479e-01 -1.534625887870788574e-01 -1.223345100879669189e-01 -2.132171019911766052e-02 3.305783122777938843e-02 -2.905220538377761841e-02 2.624223828315734863e-01 2.384188352152705193e-03 1.483076065778732300e-01 2.844448387622833252e-02 -1.300250887870788574e-01 -2.899332940578460693e-01 -1.234240364283323288e-02 1.531239449977874756e-01 -6.225394830107688904e-02 -1.266084052622318268e-02 -8.333127945661544800e-02 3.472986444830894470e-02 1.490748114883899689e-02
1.305922716856002808e-01 -1.065241098403930664e-01 1.174846589565277100e-01 7.897853851318359375e-02 9.008067846298217773e-02 6.582379341125488281e-02 -1.439197808504104614e-01 -2.866092026233673096e-01 4.704853892326354980e-01 -5.803374573588371277e-02 -1.828763186931610107e-01 2.994281984865665436e-02 1.113992929458618164e-01 -2.290746569633483887e-01 -3.476514518260955811e-01 1.515316311269998550e-02 1.287281792610883713e-02 -5.468371510505676270e-02 -1.634954661130905151e-01 3.613726198673248291e-01 -7.115887850522994995e-02 7.368806749582290649e-02 -3.475859388709068298e-02 -3.149687647819519043e-01 -1.396921277046203613e-01 -1.158043816685676575e-01 1.560662835836410522e-01 2.128730900585651398e-02 3.784932196140289307e-02 -1.810142099857330322e-01 1.302992403507232666e-01 1.044857427477836609e-01
2.010924518108367920e-01 -3.209533095359802246e-01 -3.323747962713241577e-02 1.551948785781860352e-01 1.326189041137695312e-01 -4.666816443204879761e-02 -1.253434419631958008e-01 2.256069704890251160e-02 -1.707308590412139893e-01 -1.393710523843765259e-01 7.201699167490005493e-02 1.764596104621887207e-01 4.466016590595245361e-02 -9.199494868516921997e-02 -3.304069638252258301e-01 -1.988664418458938599e-01 5.483695119619369507e-02 -8.822639286518096924e-02 3.039419464766979218e-02 2.433568686246871948e-01 -2.795898020267486572e-01 1.385604888200759888e-01 2.965719103813171387e-01 -2.552785873413085938e-01 -1.279748380184173584e-01 2.507721185684204102e-01 -6.111030466854572296e-03 -3.724494203925132751e-02 2.963704243302345276e-02 -9.220761805772781372e-02 -5.541065707802772522e-02 3.697762489318847656e-01
3.585450351238250732e-01 -1.228585094213485718e-01 -4.564175382256507874e-02 3.163589239120483398e-01 -1.825558394193649292e-01 1.025291532278060913e-01 -1.675059050321578979e-01 -1.903766989707946777e-01 3.031937777996063232e-01 -1.174577400088310242e-01 2.563428282737731934e-01 -4.432880505919456482e-02 -8.657597005367279053e-03 5.194671079516410828e-02 -1.827300488948822021e-01 -4.451033473014831543e-02 7.276239991188049316e-02 1.537255048751831055e-01 6.906437873840332031e-02 2.492789328098297119e-01 -2.859847843647003174e-01 -6.862781941890716553e-02 1.473202407360076904e-01 -3.060005903244018555e-01 -3.766964003443717957e-02 2.585580050945281982e-01 3.600183129310607910e-02 -1.343917846679687500e-01 -1.099472343921661377e-01 -6.759383529424667358e-02 1.803790926933288574e-01 -2.343038097023963928e-03
-1.403360962867736816e-01 -1.089532300829887390e-02 -6.209293007850646973e-02 1.037536785006523132e-01 -4.049429595470428467e-01 -1.168458908796310425e-01 5.159262940287590027e-02 -1.321686804294586182e-01 2.563871145248413086e-01 -7.324893027544021606e-02 -2.112495005130767822e-01 3.951629251241683960e-02 -6.669911742210388184e-02 1.628759503364562988e-02 -7.933295518159866333e-02 -4.406592845916748047e-01 -6.150535866618156433e-02 -2.052915245294570923e-01 -3.331610187888145447e-02 2.743537425994873047e-01 -3.324198722839355469e-01 1.166832167655229568e-02 -1.647260040044784546e-01 -1.481531858444213867e-01 -1.108231469988822937e-01 1.180532667785882950e-02 -1.352123101241886616e-03 1.821530796587467194e-02 3.433599323034286499e-02 7.896066457033157349e-02 3.677560985088348389e-01 -8.879765123128890991e-02
1.284988224506378174e-01 -1.270523518323898315e-01 -1.412253528833389282e-01 2.709702216088771820e-02 1.074509844183921814e-01 2.475317120552062988e-01 -1.668779551982879639e-01 -1.618986129760742188e-01 2.356811016798019409e-01 -1.353501230478286743e-01 -1.863636716734617949e-04 -6.034915149211883545e-02 2.085794955492019653e-01 -4.445761814713478088e-02 -2.682248950004577637e-01 -1.285436451435089111e-01 4.171272218227386475e-01 -3.456701338291168213e-02 -2.658703364431858063e-02 1.993476301431655884e-01 -2.840206325054168701e-01 -1.031505614519119263e-01 -1.516400128602981567e-01 2.883203327655792236e-02 -6.136446073651313782e-02 -1.009439304471015930e-02 -1.509134024381637573e-01 4.675995558500289917e-02 -3.350362479686737061e-01 3.091314136981964111e-01 1.749012470245361328e-01 1.016447618603706360e-01
-8.282357454299926758e-02 1.563491821289062500e-01 -2.912833988666534424e-01 6.196373142302036285e-03 -3.539105057716369629e-01 1.017565801739692688e-01 -1.071228981018066406e-01 -3.573077321052551270e-01 2.672392427921295166e-01 -4.994761198759078979e-02 1.269405055791139603e-02 1.090193092823028564e-01 -5.800462793558835983e-03 -4.047257825732231140e-02 1.962338574230670929e-03 -2.238272279500961304e-01 -7.853759825229644775e-02 -3.103693723678588867e-01 3.716432303190231323e-02 4.127417206764221191e-01 -2.550426423549652100e-01 -1.394170522689819336e-01 -6.111231818795204163e-02 -1.091546341776847839e-01 -1.188697814941406250e-01 8.254995197057723999e-02 1.766937673091888428e-01 -4.283152893185615540e-02 4.910488799214363098e-02 1.286959499120712280e-01 1.438005119562149048e-01 -5.751421302556991577e-02
7.812789082527160645e-02 -2.324537783861160278e-01 -1.399278789758682251e-01 -1.031041294336318970e-01 -2.400267422199249268e-01 -1.796022504568099976e-01 -1.316091418266296387e-01 -1.881922036409378052e-01 -1.990575902163982391e-02 5.276168137788772583e-02 -5.138119682669639587e-02 9.963676333427429199e-03 -1.010267511010169983e-01 -5.729572847485542297e-03 -5.234131813049316406e-01 -1.437247097492218018e-01 1.330470889806747437e-01 1.332185417413711548e-01 -3.724529966711997986e-02 1.958419531583786011e-01 -1.568657159805297852e-01 3.253512382507324219e-01 2.773480117321014404e-01 -1.087759509682655334e-01 4.412156343460083008e-02 2.629529684782028198e-02 -7.375915534794330597e-03 2.403276227414608002e-02 1.161506748758256435e-03 2.069459259510040283e-01 1.642559617757797241e-01 2.979674935340881348e-01
1.296305507421493530e-01 9.170859307050704956e-02 -4.464030861854553223e-01 6.575672328472137451e-02 1.243721880018711090e-02 4.036874696612358093e-02 -1.915034204721450806e-01 -1.839962601661682129e-01 1.701374202966690063e-01 1.196086183190345764e-01 1.806088350713253021e-02 -7.713256031274795532e-02 4.378938674926757812e-01 -1.245918273925781250e-01 1.184614226222038269e-01 -1.741479337215423584e-01 1.312351822853088379e-01 -1.029415428638458252e-01 3.828188478946685791e-01 2.914376258850097656e-01 -7.624275237321853638e-02 5.441207811236381531e-02 -4.193179309368133545e-02 -2.831586599349975586e-01 6.031938362866640091e-03 -6.797011196613311768e-02 -5.025525763630867004e-02 -1.345281302928924561e-01 -1.076037250459194183e-02 -4.320699349045753479e-02 1.328916698694229126e-01 5.264023318886756897e-02
2.911847643554210663e-02 -3.139377236366271973e-01 -2.688648104667663574e-01 6.648212671279907227e-03 -7.453840225934982300e-02 -1.311793625354766846e-01 -4.241286516189575195e-01 -1.550094932317733765e-01 -2.370820008218288422e-02 9.351070225238800049e-02 -1.496300548315048218e-01 3.322643414139747620e-02 -6.125982850790023804e-02 -1.961984634399414062e-01 -2.065674811601638794e-01 -2.836996614933013916e-01 -5.807981267571449280e-02 1.623872071504592896e-01 1.260483413934707642e-01 1.222115531563758850e-01 -3.818814158439636230e-01 1.691988855600357056e-02 -2.106003761291503906e-01 -3.217142075300216675e-02 7.615669071674346924e-02 1.637082546949386597e-01 5.566704273223876953e-02 -1.933621466159820557e-01 1.079608723521232605e-01 5.062518641352653503e-02 3.322526812553405762e-02 2.507982552051544189e-01
8.139109611511230469e-02 5.299312621355056763e-02 -1.254156976938247681e-01 -2.931918390095233917e-02 -2.912226021289825439e-01 -1.446371339261531830e-02 1.455806493759155273e-01 1.041443273425102234e-02 1.867882758378982544e-01 1.096668615937232971e-01 -2.236065864562988281e-01 2.571930289268493652e-01 3.487689420580863953e-02 -1.175281181931495667e-01 -3.776741027832031250e-01 -3.030769526958465576e-01 -1.938789784908294678e-01 -9.778927080333232880e-03 -1.113671436905860901e-01 3.166134655475616455e-01 -3.563232123851776123e-01 1.004552766680717468e-01 -1.472385823726654053e-01 -1.563786864280700684e-01 -1.537424027919769287e-01 3.520491532981395721e-03 6.196533516049385071e-02 -1.489917039871215820e-01 -9.724240750074386597e-02 7.454716414213180542e-02 2.369630634784698486e-01 -2.635276690125465393e-02
1.001100093126296997e-01 -3.710376620292663574e-01 -1.276313811540603638e-01 8.630824834108352661e-02 1.516198515892028809e-01 -2.571015357971191406e-01 -2.359353452920913696e-01 7.452278397977352142e-03 8.118266239762306213e-03 -1.657145172357559204e-01 -3.109159693121910095e-02 -2.893607318401336670e-02 -6.759723275899887085e-02 -9.569881856441497803e-02 -2.924755513668060303e-01 -1.945582479238510132e-01 -1.217579022049903870e-01 -8.415950089693069458e-02 4.815619438886642456e-03 4.181830585002899170e-01 -3.759035170078277588e-01 -6.329849828034639359e-03 8.059224486351013184e-02 -2.265423089265823364e-01 -2.989784441888332367e-02 -5.108400061726570129e-02 -1.243149116635322571e-01 -2.424849569797515869e-01 9.211418032646179199e-02 -1.140790805220603943e-01 -1.242419406771659851e-01 8.152133971452713013e-02
-8.525976538658142090e-02 -3.644871413707733154e-01 1.511318422853946686e-02 -1.361377071589231491e-02 -1.932753026485443115e-01 1.898360550403594971e-01 -5.207713320851325989e-02 1.034466847777366638e-01 2.683489322662353516e-01 -1.967701315879821777e-01 -5.650461465120315552e-02 -1.899375021457672119e-01 2.979194223880767822e-01 1.646432280540466309e-01 -8.046703040599822998e-02 -3.554148375988006592e-01 -7.105792313814163208e-02 -3.655098378658294678e-01 1.366233825683593750e-02 2.490897178649902344e-01 -1.805643886327743530e-01 4.232363030314445496e-02 2.817671746015548706e-02 1.227321177721023560e-01 -2.305739223957061768e-01 -1.242501214146614075e-01 -9.577522054314613342e-03 -2.231201156973838806e-02 -1.480551660060882568e-01 1.301346421241760254e-01 -1.216739639639854431e-01 4.534679930657148361e-03
2.189900577068328857e-01 3.633945807814598083e-02 -9.115810692310333252e-02 -1.020310670137405396e-01 -1.365137696266174316e-01 1.898872479796409607e-02 -4.419199749827384949e-02 -4.582034051418304443e-01 7.936722785234451294e-02 -2.316049635410308838e-01 -1.058110967278480530e-02 -2.061990201473236084e-01 2.182160913944244385e-01 -1.561877876520156860e-01 -2.681171298027038574e-01 6.727948784828186035e-02 -2.312730550765991211e-01 -1.331668943166732788e-01 2.197994887828826904e-01 1.624520272016525269e-01 -2.345274984836578369e-01 1.841972023248672485e-01 -6.129941716790199280e-02 -2.423309236764907837e-01 -2.910817414522171021e-02 6.623206287622451782e-02 9.581089019775390625e-02 -1.830593496561050415e-01 -1.781069040298461914e-01 -1.773068010807037354e-01 1.301397010684013367e-02 -2.037553787231445312e-01
-8.131774514913558960e-02 -1.725974529981613159e-01 -3.114201426506042480e-01 2.269022166728973389e-01 5.789539217948913574e-02 2.123343572020530701e-02 6.969329714775085449e-02 -8.352231234312057495e-02 -1.076216027140617371e-01 -2.130628079175949097e-01 -4.014927744865417480e-01 -1.494277268648147583e-01 3.318845108151435852e-02 -1.134183108806610107e-01 -9.923405945301055908e-03 -2.170658409595489502e-01 1.601114422082901001e-01 -5.625353660434484482e-03 1.419392824172973633e-01 3.313301503658294678e-01 -2.119768410921096802e-01 8.960827440023422241e-02 -1.938103139400482178e-02 -7.491714507341384888e-02 -1.525358855724334717e-01 1.552411615848541260e-01 1.520741432905197144e-01 -1.789575517177581787e-01 -2.565281689167022705e-01 -2.698050737380981445e-01 1.246066242456436157e-01 1.631462275981903076e-01
-7.595581561326980591e-02 -8.364545553922653198e-02 -1.835149675607681274e-01 -4.946370609104633331e-03 -1.456962927477434278e-04 1.810100376605987549e-01 1.189386025071144104e-01 4.452237859368324280e-02 2.286420911550521851e-01 1.441485583782196045e-01 -1.763185672461986542e-02 1.360416878014802933e-02 2.541180551052093506e-01 4.056307673454284668e-02 -2.361351847648620605e-01 -3.245084285736083984e-01 -1.139754727482795715e-01 7.795594632625579834e-02 3.952582478523254395e-01 4.724055156111717224e-02 -1.962482333183288574e-01 2.921671569347381592e-01 1.416373401880264282e-01 3.964191675186157227e-02 -3.147637546062469482e-01 -3.770934417843818665e-02 -1.309042572975158691e-01 5.166385322809219360e-03 -7.015565782785415649e-02 -1.931674927473068237e-01 -3.814553096890449524e-02 3.455611169338226318e-01
-9.326288849115371704e-02 -2.419100515544414520e-02 -3.939649164676666260e-01 -3.104287758469581604e-02 5.202119424939155579e-02 3.388741984963417053e-02 -1.952745020389556885e-01 -2.392514497041702271e-01 2.361131906509399414e-01 3.238735720515251160e-02 1.279514133930206299e-01 -1.691824644804000854e-01 3.528248071670532227e-01 -1.444208174943923950e-01 3.934043645858764648e-02 -1.607188433408737183e-01 9.411281906068325043e-03 -1.417591571807861328e-01 -1.338290572166442871e-01 3.614017367362976074e-01 -3.085072040557861328e-01 -6.418396532535552979e-02 -4.842661321163177490e-02 -7.066246122121810913e-02 -2.089831233024597168e-01 -2.473814226686954498e-02 3.719829767942428589e-02 -3.000786900520324707e-01 -2.002173103392124176e-02 6.108042225241661072e-02 8.574446290731430054e-02 1.956072598695755005e-01
5.011619925498962402e-01 -4.169301688671112061e-02 -1.998883038759231567e-01 4.229844734072685242e-02 1.931927725672721863e-02 -1.586471945047378540e-01 -9.989967197179794312e-02 -1.632237285375595093e-01 3.082542121410369873e-01 -1.419857423752546310e-02 1.698604673147201538e-01 -1.216805819422006607e-02 1.625387668609619141e-01 7.359641045331954956e-02 -3.725994527339935303e-01 -1.547349840402603149e-01 -8.252983540296554565e-02 5.181716755032539368e-02 8.686418086290359497e-02 1.817458420991897583e-01 -1.809083074331283569e-01 4.039200767874717712e-02 1.067083477973937988e-01 -3.150984048843383789e-01 6.041125953197479248e-02 -7.639338821172714233e-02 -6.744587421417236328e-02 -8.978201448917388916e-02 1.762865670025348663e-02 -2.342265099287033081e-01 1.441765725612640381e-01 1.766276061534881592e-01
4.036751762032508850e-02 -2.677429616451263428e-01 -2.921859025955200195e-01 6.666434556245803833e-02 -1.149285510182380676e-01 -2.506797313690185547e-01 -2.161167114973068237e-01 -2.473731711506843567e-02 1.328467428684234619e-01 -2.209084779024124146e-01 -1.992321014404296875e-01 -1.685602515935897827e-01 3.678069636225700378e-02 -4.265372455120086670e-02 -1.027343422174453735e-01 -1.345403492450714111e-01 1.405116617679595947e-01 -1.453030556440353394e-01 -2.345997281372547150e-02 3.300622701644897461e-01 -2.785643637180328369e-01 4.303992912173271179e-02 -7.617340236902236938e-02 -1.695198863744735718e-01 -1.367832161486148834e-02 3.124290108680725098e-01 -4.156174883246421814e-02 8.017652481794357300e-02 1.677247285842895508e-01 -5.855153128504753113e-02 -3.547796308994293213e-01 1.392727047204971313e-01
2.464548647403717041e-01 -2.565309107303619385e-01 -3.043592572212219238e-01 1.683409512042999268e-01 9.360601007938385010e-02 -2.391259884461760521e-03 -2.923188805580139160e-01 1.041105464100837708e-01 8.314205706119537354e-02 -1.534951329231262207e-01 4.751573875546455383e-02 -4.341480135917663574e-02 6.458406150341033936e-02 -1.398884970694780350e-02 -8.102902024984359741e-02 -1.518844254314899445e-02 2.125152051448822021e-01 -2.035347372293472290e-01 1.236468181014060974e-01 1.197336986660957336e-01 -1.375383287668228149e-01 1.783378273248672485e-01 3.617898523807525635e-01 -2.470713257789611816e-01 4.948913678526878357e-02 1.949822455644607544e-01 -4.396227747201919556e-02 -1.800228208303451538e-01 -3.382440656423568726e-02 -2.800065875053405762e-01 -6.102271378040313721e-02 2.910181581974029541e-01
2.111000474542379379e-03 -2.059939801692962646e-01 -2.463984787464141846e-01 -4.634160548448562622e-02 -1.069198697805404663e-01 2.216801494359970093e-01 -1.942436993122100830e-01 7.472709752619266510e-03 2.008794993162155151e-01 -1.774712353944778442e-01 -2.611629962921142578e-01 -2.868615090847015381e-01 2.208905220031738281e-01 1.454170942306518555e-01 3.499506041407585144e-02 -3.608390688896179199e-01 -1.872822195291519165e-01 -3.110983073711395264e-01 -1.178569421172142029e-01 1.876815706491470337e-01 -1.059127002954483032e-01 3.173744678497314453e-02 -5.996353551745414734e-02 9.854425489902496338e-02 -3.523735105991363525e-01 1.219134405255317688e-01 9.128569066524505615e-02 8.946387469768524170e-02 -6.752769649028778076e-02 -5.933273956179618835e-02 -1.587951928377151489e-02 4.926671832799911499e-02
2.208641767501831055e-01 -1.333959996700286865e-01 -3.642165288329124451e-02 1.437030285596847534e-01 8.806805312633514404e-02 1.015725284814834595e-01 -2.086653411388397217e-01 -1.022301241755485535e-01 2.293635010719299316e-01 -2.696968019008636475e-01 1.287273466587066650e-01 -1.427007317543029785e-01 7.049448043107986450e-02 -2.514713704586029053e-01 -4.403677303344011307e-03 -1.839266866445541382e-01 1.423733532428741455e-01 5.254842340946197510e-02 2.125518955290317535e-02 1.042722985148429871e-01 -1.866950243711471558e-01 1.236344277858734131e-01 7.492794096469879150e-02 -5.460774898529052734e-01 7.366213202476501465e-02 1.116199791431427002e-01 1.010950133204460144e-01 2.513578534126281738e-01 1.295574903488159180e-01 -1.389554589986801147e-01 6.225022301077842712e-02 2.355467677116394043e-01
1.063577458262443542e-01 -5.729491263628005981e-02 -2.205767035484313965e-01 7.097188383340835571e-02 7.839974761009216309e-02 7.961474359035491943e-02 -3.396277874708175659e-02 -6.920700520277023315e-02 1.351403146982192993e-01 -4.122851192951202393e-01 -1.322402209043502808e-01 4.607338830828666687e-02 1.541415881365537643e-02 -1.521708816289901733e-01 4.109701886773109436e-02 7.032030075788497925e-02 1.740002483129501343e-01 -9.781396389007568359e-02 1.900368779897689819e-01 4.302715659141540527e-01 -1.332131177186965942e-01 -1.260726600885391235e-01 -1.516825854778289795e-01 -1.152901723980903625e-01 -1.499187201261520386e-01 1.560048758983612061e-01 -9.589821100234985352e-03 1.033744364976882935e-01 -3.164857327938079834e-01 2.543678283691406250e-01 5.215902626514434814e-02 3.452500402927398682e-01
1.258841305971145630e-01 3.296557115390896797e-03 7.759563624858856201e-03 -3.378403186798095703e-01 -2.046395093202590942e-02 1.143713220953941345e-01 -2.642550766468048096e-01 -5.245182290673255920e-02 1.733270585536956787e-01 -2.760977149009704590e-01 -3.958155214786529541e-02 -3.300385922193527222e-02 5.361792072653770447e-02 -1.787061989307403564e-01 -2.534716725349426270e-01 -8.172427862882614136e-02 -1.068362146615982056e-01 -1.018801853060722351e-01 5.457958951592445374e-02 3.699781894683837891e-01 -1.516108661890029907e-01 5.445958673954010010e-02 2.170972228050231934e-01 -1.453609317541122437e-01 -1.095081195235252380e-01 1.966902613639831543e-01 1.269081532955169678e-01 1.114326044917106628e-01 1.833035349845886230e-01 -4.053108990192413330e-01 1.327539086341857910e-01 1.364812105894088745e-01
1.342603564262390137e-01 -1.869595795869827271e-01 -3.436712920665740967e-02 -2.182608842849731445e-01 2.553910762071609497e-02 1.923521310091018677e-01 1.474059373140335083e-01 -2.464160919189453125e-01 3.099121749401092529e-01 -3.176245838403701782e-02 -1.789709329605102539e-01 -1.938533037900924683e-01 -7.317542284727096558e-02 -5.028732586652040482e-03 -1.456700861454010010e-01 -1.366573721170425415e-01 1.964356601238250732e-01 -1.229534670710563660e-01 2.272768765687942505e-01 1.582002341747283936e-01 -2.330370694398880005e-01 1.403551995754241943e-01 1.764642745256423950e-01 -3.676456958055496216e-02 -1.538691669702529907e-01 -1.955640763044357300e-01 -1.525618731975555420e-01 -1.894952058792114258e-01 -2.817590236663818359e-01 1.196437180042266846e-01 -1.490192115306854248e-01 3.037490844726562500e-01
1.897477358579635620e-01 -5.693018063902854919e-02 -9.233766049146652222e-02 -7.141120266169309616e-03 -2.584201283752918243e-02 -9.988253563642501831e-02 -2.606080174446105957e-01 -2.515542507171630859e-02 1.703197211027145386e-01 -2.435284554958343506e-01 -1.766506880521774292e-01 -2.754465341567993164e-01 -1.807003617286682129e-01 -4.956318065524101257e-02 -1.207494512200355530e-01 -3.260140120983123779e-01 -1.150014325976371765e-01 -3.671580553054809570e-02 1.167241781949996948e-01 2.694683372974395752e-01 -2.813649922609329224e-02 4.200619831681251526e-02 9.839446283876895905e-03 -7.495721429586410522e-02 6.455749738961458206e-03 1.876039654016494751e-01 1.979112327098846436e-01 -2.431898117065429688e-01 -3.833614289760589600e-01 1.410374045372009277e-01 -1.812155097723007202e-01 2.815878987312316895e-01
2.395280152559280396e-01 -1.862466633319854736e-01 2.826473116874694824e-02 -6.280297785997390747e-02 -7.246824353933334351e-02 1.107327546924352646e-02 -2.171223759651184082e-01 -9.892148524522781372e-02 3.902440071105957031e-01 -1.349587589502334595e-01 -3.416782319545745850e-01 -2.542931437492370605e-01 7.115568034350872040e-03 -1.051737666130065918e-01 -1.939558424055576324e-03 7.361587136983871460e-02 1.363980621099472046e-01 -7.001929450780153275e-03 2.384376078844070435e-01 1.751047074794769287e-01 -3.346638977527618408e-01 2.831827700138092041e-01 1.945572197437286377e-01 -8.481004089117050171e-02 -1.469556614756584167e-02 -5.537993460893630981e-02 -1.326185315847396851e-01 -1.486739814281463623e-01 -7.360666990280151367e-02 2.138320207595825195e-01 -1.745059639215469360e-01 6.686516106128692627e-02
4.378771409392356873e-02 -8.009981364011764526e-02 -2.693498134613037109e-01 7.674124836921691895e-02 -5.569609403610229492e-01 5.985933914780616760e-02 -1.229472830891609192e-01 -2.404878586530685425e-01 6.522151827812194824e-02 4.273845627903938293e-02 -9.651684761047363281e-02 2.026388645172119141e-01 1.522365957498550415e-01 1.279588490724563599e-01 -2.216749936342239380e-01 -4.268597960472106934e-01 2.238050103187561035e-01 -5.796513333916664124e-02 -1.327414996922016144e-02 1.340459138154983521e-01 -1.239506062120199203e-02 -7.830177247524261475e-02 1.851222366094589233e-01 -1.049797907471656799e-01 -1.401574760675430298e-01 8.590208739042282104e-02 7.079777121543884277e-02 -1.671241074800491333e-01 -1.044506877660751343e-01 6.539066880941390991e-02 1.707039028406143188e-02 -2.279659360647201538e-02
1.041977107524871826e-02 -3.066804707050323486e-01 -2.709583938121795654e-01 1.932698041200637817e-01 -1.376051008701324463e-01 -2.867452241480350494e-02 -3.099538385868072510e-01 -4.867516458034515381e-02 2.166948020458221436e-01 -1.662589758634567261e-01 -1.262762248516082764e-01 -1.065001115202903748e-01 -5.018549785017967224e-02 1.027692295610904694e-02 -2.845299839973449707e-01 -1.705277413129806519e-01 1.700509041547775269e-01 1.143498122692108154e-01 -1.865677982568740845e-01 1.733114868402481079e-01 -1.543188393115997314e-01 8.040361851453781128e-02 -2.440424263477325439e-02 -1.155428737401962280e-01 -1.577437818050384521e-01 1.610456854104995728e-01 -1.026718616485595703e-01 -2.288920134305953979e-01 3.181657493114471436e-01 -1.283054947853088379e-01 -1.901811957359313965e-01 2.089162915945053101e-01
2.483076304197311401e-01 -3.713411688804626465e-01 -6.464282516390085220e-03 2.958189509809017181e-02 1.307667344808578491e-01 -1.888164579868316650e-01 -1.074187681078910828e-01 3.176156431436538696e-02 -1.733204573392868042e-01 -5.331648886203765869e-02 -5.923197045922279358e-02 1.348480731248855591e-01 8.221408724784851074e-02 -1.566197276115417480e-01 -1.932995766401290894e-01 -2.839221060276031494e-01 -2.707359148189425468e-03 -1.870914548635482788e-01 -3.643444180488586426e-02 2.708786427974700928e-01 -3.508934676647186279e-01 -2.417796850204467773e-02 2.691073715686798096e-01 -2.110203951597213745e-01 -6.831687875092029572e-03 1.530960351228713989e-01 -1.126045733690261841e-01 -2.741019427776336670e-01 -9.142162650823593140e-02 -8.929973840713500977e-02 -1.742489635944366455e-01 1.484190374612808228e-01
1.955339312553405762e-01 -1.662582755088806152e-01 -2.479682415723800659e-01 -1.066365763545036316e-01 2.590296976268291473e-02 1.819306463003158569e-01 -1.226368322968482971e-01 -2.154898643493652344e-01 1.213722154498100281e-01 -2.959254384040832520e-01 -4.230297729372978210e-02 -2.048493921756744385e-02 2.900373935699462891e-01 4.932366684079170227e-02 -3.614799082279205322e-01 -1.369801312685012817e-01 -1.613834351301193237e-01 2.895583808422088623e-01 1.551079452037811279e-01 2.716374099254608154e-01 -9.377714246511459351e-02 -1.035622805356979370e-01 4.624435678124427795e-02 -1.584639996290206909e-01 6.046495586633682251e-02 5.526893585920333862e-02 1.871459037065505981e-01 -7.097870856523513794e-02 -1.947112381458282471e-01 -6.363296508789062500e-02 1.064069792628288269e-01 -2.663883268833160400e-01
-1.388628929853439331e-01 -2.110906094312667847e-01 -3.170796632766723633e-01 1.128087416291236877e-01 -1.347968131303787231e-01 1.245044171810150146e-02 9.457170963287353516e-02 3.752487152814865112e-02 2.441896945238113403e-01 1.057976037263870239e-01 -9.151790291070938110e-02 4.993654787540435791e-02 5.394978076219558716e-02 -6.550859659910202026e-03 -2.237125039100646973e-01 -1.308759897947311401e-01 1.763649880886077881e-01 -2.420108020305633545e-01 7.886981964111328125e-02 1.926905363798141479e-01 -2.858943343162536621e-01 3.371620476245880127e-01 2.038346976041793823e-01 1.234976500272750854e-01 -2.279191166162490845e-01 2.549233734607696533e-01 2.521497383713722229e-02 -1.760786920785903931e-01 -2.060196399688720703e-01 1.768168248236179352e-02 -6.082327291369438171e-02 -2.492558360099792480e-01
7.382582873106002808e-02 -8.062138408422470093e-02 -1.807110905647277832e-01 1.289784312248229980e-01 3.643696010112762451e-02 -2.089345827698707581e-02 -4.128973186016082764e-01 -2.341543883085250854e-01 1.132620871067047119e-01 7.226701080799102783e-02 -8.591732382774353027e-02 -1.204530298709869385e-01 -2.890638448297977448e-02 9.681133180856704712e-02 -3.853251785039901733e-02 -3.330695927143096924e-01 -1.461753696203231812e-01 -3.054950386285781860e-02 -1.119809076189994812e-01 1.367242932319641113e-01 -2.031036615371704102e-01 2.506766021251678467e-01 1.451124437153339386e-02 3.010358214378356934e-01 -6.725426763296127319e-02 4.432089626789093018e-01 1.721456199884414673e-01 -3.520299494266510010e-02 -1.352741122245788574e-01 -1.760312318801879883e-01 1.209594532847404480e-01 7.005062699317932129e-02
6.475403159856796265e-02 -2.161887884140014648e-01 5.986063927412033081e-02 -7.935670763254165649e-02 -1.170749664306640625e-01 2.569303289055824280e-02 -1.101348996162414551e-01 -3.641538023948669434e-01 -2.332959696650505066e-02 -1.039177030324935913e-01 2.351479977369308472e-02 -1.996839046478271484e-02 2.397981937974691391e-03 -2.034590095281600952e-01 -1.829942315816879272e-01 -4.155958592891693115e-01 -6.615728139877319336e-02 -3.206848204135894775e-01 -6.407746672630310059e-02 -6.794570386409759521e-02 -1.344847828149795532e-01 1.355205774307250977e-01 5.026368424296379089e-02 -1.106507107615470886e-01 -4.046530723571777344e-01 2.397104352712631226e-01 2.305813729763031006e-01 -6.784141063690185547e-02 -2.143788784742355347e-01 1.252093911170959473e-01 -9.926395118236541748e-02 -5.056243389844894409e-02
-2.295427024364471436e-01 -5.768163129687309265e-02 -3.223083317279815674e-01 -4.317022114992141724e-02 -4.544684886932373047e-01 1.333710458129644394e-02 -1.034928709268569946e-01 -1.068845912814140320e-01 1.022133231163024902e-01 -2.389921061694622040e-02 -2.501496672630310059e-01 2.199462503194808960e-01 2.424222975969314575e-01 -5.684266984462738037e-02 -2.193611711263656616e-01 -3.079443275928497314e-01 -6.866949796676635742e-02 -8.893205784261226654e-03 1.310276389122009277e-01 3.100344240665435791e-01 -1.839918643236160278e-01 -9.850727766752243042e-02 1.011526882648468018e-01 -8.769121766090393066e-02 1.415532976388931274e-01 4.450118634849786758e-03 3.764960542321205139e-02 -8.469763398170471191e-02 -9.413727559149265289e-03 1.422561556100845337e-01 2.076766490936279297e-01 1.039128005504608154e-01
1.988668227568268776e-03 7.716309279203414917e-02 -3.191567063331604004e-01 8.762162923812866211e-02 -2.528949268162250519e-02 4.367849230766296387e-02 -9.886055439710617065e-02 -3.247143328189849854e-01 4.201169908046722412e-01 1.560767292976379395e-01 6.382109969854354858e-02 1.279797852039337158e-01 1.269145756959915161e-01 -3.028049541171640158e-04 2.557875961065292358e-02 -2.449089139699935913e-01 -1.310489028692245483e-01 -1.700602024793624878e-01 1.725091487169265747e-01 2.889095842838287354e-01 -2.498916387557983398e-01 -6.190886348485946655e-02 -7.158424705266952515e-02 -1.524785012006759644e-01 -2.575531303882598877e-01 6.432425975799560547e-02 5.726696178317070007e-02 -2.581276297569274902e-01 -1.000506281852722168e-01 -2.857496961951255798e-02 1.509473770856857300e-01 -2.018005102872848511e-01
1.326987594366073608e-01 -3.516906499862670898e-01 -1.112302988767623901e-01 -7.083064317703247070e-02 -2.530329227447509766e-01 -6.928394734859466553e-02 -1.236447021365165710e-01 -1.182239204645156860e-01 -1.777622848749160767e-02 -7.731942832469940186e-02 -2.455289848148822784e-02 3.700397536158561707e-02 2.686979770660400391e-01 1.767064481973648071e-01 -2.001004666090011597e-02 -3.371059894561767578e-01 -3.059878349304199219e-01 1.379020214080810547e-01 1.355209052562713623e-01 1.811712086200714111e-01 -2.061708718538284302e-01 8.762244135141372681e-02 -1.503287553787231445e-01 -7.411187142133712769e-02 1.548314541578292847e-01 2.961868643760681152e-01 1.186907440423965454e-01 -9.113771468400955200e-02 -1.354768872261047363e-01 -3.340978920459747314e-01 7.377445697784423828e-02 -7.663413137197494507e-02
-1.120680272579193115e-01 -5.831875652074813843e-02 -1.227831915020942688e-01 -1.418018341064453125e-01 -1.870370805263519287e-01 2.847782969474792480e-01 -2.266370505094528198e-01 -1.202844232320785522e-01 2.220215797424316406e-01 -3.979162871837615967e-02 -7.008922100067138672e-02 5.705099552869796753e-02 3.758901730179786682e-02 -2.758244574069976807e-01 6.207392085343599319e-03 -3.381420969963073730e-01 -3.251588344573974609e-01 2.162357419729232788e-02 -1.047498434782028198e-01 1.220565289258956909e-01 -1.930017769336700439e-01 1.969115436077117920e-01 9.967865794897079468e-02 -9.425856918096542358e-02 -3.138196095824241638e-02 3.922908380627632141e-02 1.942339390516281128e-01 1.176872327923774719e-01 -3.698344230651855469e-01 -7.656507939100265503e-02 2.640602290630340576e-01 1.504929661750793457e-01
1.927185207605361938e-01 -9.148537367582321167e-02 1.695783138275146484e-01 -1.284360606223344803e-02 1.033697351813316345e-01 3.718798235058784485e-02 -6.714569032192230225e-02 -2.964065372943878174e-01 3.368057012557983398e-01 -2.217236161231994629e-01 -1.688223332166671753e-01 -1.124134063720703125e-01 1.632643938064575195e-01 -2.871165275573730469e-01 -3.387495279312133789e-01 -1.018522977828979492e-01 -2.827348001301288605e-02 -1.169125270098447800e-02 5.475494265556335449e-02 3.380156457424163818e-01 -3.672033548355102539e-02 1.558190435171127319e-01 -1.163686290383338928e-01 -2.589859962463378906e-01 -1.061336398124694824e-01 -1.656062006950378418e-01 2.602555453777313232e-01 -2.367297187447547913e-02 -2.712781168520450592e-02 -1.446592062711715698e-01 9.999782592058181763e-02 1.417891085147857666e-01
1.658171266317367554e-01 -2.051329314708709717e-01 -1.149494796991348267e-01 2.438135296106338501e-01 -6.238823011517524719e-02 -2.389578372240066528e-01 -2.378246486186981201e-01 4.598055966198444366e-03 2.449128478765487671e-01 -1.029753908514976501e-01 9.980925172567367554e-02 7.445415854454040527e-02 1.605007648468017578e-01 -1.261116713285446167e-01 -2.412303686141967773e-01 -1.889371778815984726e-03 1.141429394483566284e-01 2.672740817070007324e-01 -1.678818464279174805e-02 1.877084225416183472e-01 -1.543510258197784424e-01 1.298910081386566162e-01 2.624860405921936035e-01 -3.171253800392150879e-01 -1.949167400598526001e-01 2.740210294723510742e-01 -1.550050228834152222e-01 -1.092672199010848999e-01 -1.937820613384246826e-01 -6.111177429556846619e-02 1.639292389154434204e-01 8.301503956317901611e-02
1.192050352692604065e-01 -2.103869765996932983e-01 -1.731414347887039185e-01 -5.290690064430236816e-02 -1.750412434339523315e-01 -3.345846533775329590e-01 -2.425829470157623291e-01 5.399360507726669312e-02 1.689038872718811035e-01 -2.568461894989013672e-01 -1.545862108469009399e-01 -7.695496827363967896e-02 -2.402257546782493591e-02 8.453347533941268921e-02 -1.200834661722183228e-01 -8.631144464015960693e-02 8.555122464895248413e-02 -1.793233901262283325e-01 6.921178102493286133e-02 3.319952487945556641e-01 -2.471915632486343384e-01 7.587154954671859741e-02 -1.030202731490135193e-01 -2.655950486660003662e-01 -1.707617379724979401e-02 3.624184131622314453e-01 -1.130550503730773926e-01 1.246344530954957008e-03 8.098578453063964844e-02 -1.057485789060592651e-01 -2.216574549674987793e-01 1.915612071752548218e-01
1.637272685766220093e-01 -2.068728059530258179e-01 -8.838542550802230835e-02 -1.397327780723571777e-01 -1.934020221233367920e-01 -2.080865949392318726e-02 -2.313330173492431641e-01 5.661146715283393860e-02 2.268239110708236694e-01 -5.396186932921409607e-02 -9.597119688987731934e-02 -1.685859113931655884e-01 4.918775707483291626e-02 1.149084791541099548e-01 -1.133182421326637268e-01 1.527313441038131714e-01 2.061634510755538940e-01 1.007725298404693604e-01 2.176781743764877319e-01 1.179127246141433716e-01 -4.004296064376831055e-01 3.430830240249633789e-01 2.766710817813873291e-01 -2.654568850994110107e-01 -6.063859909772872925e-02 -9.240694344043731689e-02 1.177986711263656616e-01 -1.671123504638671875e-01 -1.781460493803024292e-01 1.509616971015930176e-01 -9.920115023851394653e-02 8.557763695716857910e-02
1.705806851387023926e-01 -1.806292682886123657e-01 -2.541273534297943115e-01 2.513660490512847900e-01 1.359490007162094116e-01 4.240093007683753967e-02 -2.034500092267990112e-01 -9.197662025690078735e-02 2.398563772439956665e-01 -1.955098509788513184e-01 2.952683344483375549e-02 2.638260647654533386e-02 7.068700343370437622e-02 -1.990202516317367554e-01 -1.181051880121231079e-01 -9.462161920964717865e-03 -1.587333232164382935e-01 -3.870921581983566284e-02 2.209404297173023224e-02 1.514279991388320923e-01 -4.335910379886627197e-01 8.174743503332138062e-02 2.822704017162322998e-01 -2.284843176603317261e-01 -6.927433423697948456e-03 7.097354531288146973e-02 -9.623498469591140747e-02 4.969436302781105042e-02 1.174726262688636780e-01 -1.540725082159042358e-01 3.893945813179016113e-01 -4.183291643857955933e-02
-6.610354781150817871e-02 1.792761869728565216e-02 5.442740395665168762e-02 -8.804452419281005859e-02 -1.809277534484863281e-01 2.620516121387481689e-01 -1.981943249702453613e-01 1.026817485690116882e-01 3.099032342433929443e-01 -5.995615199208259583e-02 -1.726605594158172607e-01 -5.534653365612030029e-02 4.706673622131347656e-01 -1.780334487557411194e-02 -6.053434684872627258e-02 1.581125252414494753e-05 1.207896023988723755e-01 -8.605598658323287964e-02 1.284810155630111694e-01 -9.951184503734111786e-03 -5.299997925758361816e-01 7.785383611917495728e-02 6.110605970025062561e-02 -1.671483069658279419e-01 -2.034085839986801147e-01 5.354064702987670898e-02 9.632167965173721313e-02 -4.871521145105361938e-02 -4.459630325436592102e-02 -8.494431525468826294e-02 -1.525733768939971924e-01 1.724365055561065674e-01
-7.910361886024475098e-02 -9.382565319538116455e-02 -2.969936132431030273e-01 -1.336380243301391602e-01 -4.450998902320861816e-01 1.648969575762748718e-02 -1.726750880479812622e-01 -7.673598825931549072e-02 -3.003937192261219025e-02 2.695047669112682343e-02 -3.077211380004882812e-01 1.555397212505340576e-01 2.553918659687042236e-01 -2.606633007526397705e-01 -1.235655099153518677e-01 -3.090906739234924316e-01 -6.537367403507232666e-02 -9.561191499233245850e-02 6.164688616991043091e-03 2.304784655570983887e-01 -2.134765088558197021e-01 -6.719850003719329834e-02 1.399277746677398682e-01 -4.917421191930770874e-02 1.822516471147537231e-01 -8.637894876301288605e-03 1.903447508811950684e-01 -1.591487415134906769e-02 1.096652746200561523e-01 6.653960794210433960e-02 1.909403949975967407e-01 1.376523524522781372e-01
-6.811089813709259033e-02 -1.318845450878143311e-01 -2.660179734230041504e-01 1.104990616440773010e-01 -2.767831385135650635e-01 1.721728146076202393e-01 -2.177520543336868286e-01 -9.204245358705520630e-02 1.607820242643356323e-01 1.193502545356750488e-01 6.690951436758041382e-02 -3.046121001243591309e-01 1.724642217159271240e-01 -2.495061010122299194e-01 -7.304395735263824463e-02 -1.807368546724319458e-01 1.004101485013961792e-01 3.053832426667213440e-02 1.019530296325683594e-01 2.017513364553451538e-01 -1.202303767204284668e-01 2.916601598262786865e-01 -7.929209619760513306e-02 2.902940809726715088e-01 -1.989317983388900757e-01 1.134471734985709190e-03 -1.321688853204250336e-02 7.800080627202987671e-02 -2.769139707088470459e-01 -7.431293278932571411e-02 2.810570895671844482e-01 7.918418943881988525e-02
-8.952127769589424133e-03 -4.574949666857719421e-02 -2.237363457679748535e-01 3.964920714497566223e-02 -4.623523652553558350e-01 -2.253339886665344238e-01 -6.119816750288009644e-02 -2.660681307315826416e-01 1.198693737387657166e-01 -5.838622897863388062e-02 5.632935836911201477e-02 -2.570888772606849670e-02 1.465253978967666626e-01 -2.742747031152248383e-02 9.277407824993133545e-02 -3.743035495281219482e-01 6.308572739362716675e-02 -1.364016979932785034e-01 6.561742722988128662e-02 3.948570191860198975e-01 -1.450793147087097168e-01 -1.663251966238021851e-01 4.810467734932899475e-02 -1.915447227656841278e-02 -6.643836200237274170e-02 1.141766235232353210e-01 -1.637905687093734741e-01 -8.715339750051498413e-02 8.722893148660659790e-02 9.505636990070343018e-02 3.340155780315399170e-01 -1.703203655779361725e-02
6.976050138473510742e-02 -1.364027261734008789e-01 -2.637848556041717529e-01 6.692688167095184326e-02 -3.868697285652160645e-01 1.113943308591842651e-01 -1.432297229766845703e-01 -4.388903081417083740e-02 4.275564104318618774e-02 8.060739934444427490e-02 1.487032473087310791e-01 -8.446063101291656494e-02 1.879117339849472046e-01 -6.802019476890563965e-02 1.960381716489791870e-01 -2.928158342838287354e-01 5.022143945097923279e-02 -1.654191464185714722e-01 -1.468709576874971390e-02 3.982331156730651855e-01 -1.773687303066253662e-01 -9.483760222792625427e-03 3.249568492174148560e-02 -1.726927906274795532e-01 -2.719729542732238770e-01 1.744794249534606934e-01 1.028315797448158264e-01 3.414718061685562134e-02 -1.260191947221755981e-01 6.061125546693801880e-02 3.259266614913940430e-01 -1.523543894290924072e-01
6.471343804150819778e-03 -2.678263187408447266e-01 8.413227647542953491e-02 8.761373907327651978e-02 -2.187146544456481934e-01 1.595063358545303345e-01 1.700402945280075073e-01 -1.639146506786346436e-01 9.321236610412597656e-02 1.604808270931243896e-01 1.625913381576538086e-01 -2.666350007057189941e-01 1.169668138027191162e-01 2.114276774227619171e-02 -3.381288424134254456e-02 -5.287690758705139160e-01 -7.316496968269348145e-02 -1.619667857885360718e-01 8.215554058551788330e-02 2.327339947223663330e-01 -8.716660737991333008e-02 -5.832265689969062805e-02 9.214928001165390015e-02 -4.248112440109252930e-01 -1.017938107252120972e-01 3.027058579027652740e-02 -1.670612394809722900e-01 -2.764047496020793915e-02 -1.057240292429924011e-01 -5.626952648162841797e-02 -4.800041019916534424e-02 9.227909892797470093e-02
7.596419006586074829e-02 -2.587976157665252686e-01 -1.390999257564544678e-01 -1.839646995067596436e-01 -2.964081428945064545e-02 -6.652591377496719360e-02 -2.389269918203353882e-01 -4.658082127571105957e-01 -4.803002253174781799e-02 -2.837681174278259277e-01 -1.422614753246307373e-01 -2.710278630256652832e-01 4.403711855411529541e-02 -2.148237973451614380e-01 5.227196961641311646e-03 -1.305906921625137329e-01 -1.225755140185356140e-01 -2.561649978160858154e-01 2.723683416843414307e-01 1.426111608743667603e-01 -3.487681746482849121e-01 1.009902805089950562e-01 -1.335759311914443970e-01 6.580411456525325775e-03 5.902702733874320984e-02 -3.346363455057144165e-02 -4.504111409187316895e-02 1.013427972793579102e-01 -3.507392108440399170e-02 -6.295382976531982422e-02 7.402811199426651001e-02 2.302135527133941650e-02
-9.222800284624099731e-02 -3.712644577026367188e-01 1.602003127336502075e-01 1.730353385210037231e-01 -4.880810156464576721e-02 1.955808699131011963e-01 -2.172935567796230316e-02 -8.941346406936645508e-02 3.798685073852539062e-01 9.059125185012817383e-02 1.975707411766052246e-01 -1.405210793018341064e-01 2.679633498191833496e-01 -3.272359669208526611e-01 -6.751962006092071533e-02 -3.436966538429260254e-01 6.241100281476974487e-02 -2.313863188028335571e-01 2.384610846638679504e-02 8.501017093658447266e-02 -1.068293601274490356e-01 9.130968153476715088e-02 3.091314621269702911e-02 2.266985550522804260e-02 -7.228378951549530029e-02 2.586525678634643555e-01 -6.911465525627136230e-02 9.591231495141983032e-02 -2.915365062654018402e-02 1.902932226657867432e-01 -2.257203869521617889e-02 1.611403673887252808e-01
6.914692372083663940e-02 -2.651078999042510986e-01 -3.069969713687896729e-01 7.291270047426223755e-02 1.546795815229415894e-01 -1.019190028309822083e-01 -1.073348075151443481e-01 -2.127573452889919281e-02 2.660260498523712158e-01 -2.375945895910263062e-01 5.534754320979118347e-02 -2.183330059051513672e-02 9.853649884462356567e-03 -2.725439667701721191e-01 -8.624337613582611084e-02 -1.274985969066619873e-01 -1.805213689804077148e-01 4.770052805542945862e-02 4.670836031436920166e-02 6.148426607251167297e-02 -4.408272802829742432e-01 1.063777580857276917e-01 1.616338789463043213e-01 -1.854512691497802734e-01 -2.361944615840911865e-01 1.568881273269653320e-01 -1.036079376935958862e-01 7.505956292152404785e-02 1.736911833286285400e-01 -2.385093718767166138e-01 2.432913631200790405e-01 1.582173816859722137e-02
1.612475216388702393e-01 -4.388084635138511658e-02 -3.205643966794013977e-02 -1.819595098495483398e-01 -1.577420383691787720e-01 1.939255744218826294e-01 6.456006318330764771e-02 -1.433413177728652954e-01 3.112363219261169434e-01 -4.814698919653892517e-02 -1.120628863573074341e-01 -1.091567128896713257e-01 8.418698608875274658e-02 1.708421856164932251e-02 9.555054455995559692e-02 -1.661080121994018555e-01 1.406797319650650024e-01 -1.892060637474060059e-01 3.885355889797210693e-01 1.965405642986297607e-01 -1.805425733327865601e-01 2.623820006847381592e-01 1.982901394367218018e-01 -6.819956004619598389e-02 -3.178091347217559814e-01 -2.667369842529296875e-01 -7.954897731542587280e-02 7.330214232206344604e-02 -1.928392946720123291e-01 1.050351113080978394e-01 -8.787758648395538330e-02 2.293241471052169800e-01
-1.139479782432317734e-02 -1.719792038202285767e-01 -6.797977536916732788e-02 1.011228859424591064e-01 -3.206426277756690979e-03 1.814221739768981934e-01 -1.088624075055122375e-01 -1.276104748249053955e-01 9.319306910037994385e-02 2.635063529014587402e-01 1.877744123339653015e-02 1.449626535177230835e-01 1.956981420516967773e-01 -1.892961114645004272e-01 -8.431550115346908569e-03 -4.035469293594360352e-01 4.171716049313545227e-02 -2.505459487438201904e-01 3.457167446613311768e-01 3.912551403045654297e-01 -8.033460378646850586e-02 -2.312764972448348999e-01 -1.138074472546577454e-01 -5.797690525650978088e-02 -2.206068485975265503e-01 -9.418309479951858521e-02 1.158058270812034607e-02 1.107196137309074402e-01 -1.317931860685348511e-01 5.346020311117172241e-02 1.487176865339279175e-01 1.794485151767730713e-01
2.079328298568725586e-01 -1.235493342392146587e-03 -4.513623192906379700e-02 -6.692919135093688965e-02 -4.737040773034095764e-02 -6.620527058839797974e-02 -2.631145715713500977e-01 1.144233271479606628e-01 1.447114050388336182e-01 -1.037792637944221497e-01 -2.965400516986846924e-01 3.057236038148403168e-02 -1.125451177358627319e-01 9.680976718664169312e-02 -2.339727282524108887e-01 -7.904499024152755737e-02 1.209123134613037109e-01 5.709720402956008911e-02 2.529356442391872406e-02 4.523275494575500488e-01 -2.999239861965179443e-01 3.695260882377624512e-01 6.672730296850204468e-02 -2.074660956859588623e-01 -6.674974411725997925e-02 1.504415124654769897e-01 -1.895001530647277832e-01 1.534781008958816528e-01 8.812320232391357422e-02 -2.048128843307495117e-01 -4.811130091547966003e-02 1.482672840356826782e-01
6.578022241592407227e-02 -4.061086475849151611e-02 -1.862403005361557007e-01 9.022216498851776123e-02 -1.942534744739532471e-01 3.120274655520915985e-02 -4.519892483949661255e-02 -3.204624950885772705e-01 4.113172292709350586e-01 2.918601334095001221e-01 -1.350298225879669189e-01 5.985389277338981628e-02 2.369809448719024658e-01 -1.625932157039642334e-01 -1.443691402673721313e-01 -2.381888777017593384e-01 -1.431551724672317505e-01 -9.267029166221618652e-02 1.519184410572052002e-01 1.739846616983413696e-01 -2.742481231689453125e-02 -2.141509950160980225e-01 2.748706564307212830e-02 -3.278339803218841553e-01 -9.349721670150756836e-02 7.233451306819915771e-02 5.651669576764106750e-02 -2.567161619663238525e-01 1.541245281696319580e-01 -6.298392266035079956e-02 1.527453213930130005e-01 -3.802748979069292545e-04
-9.368727356195449829e-02 -1.428294330835342407e-01 9.066050499677658081e-02 -1.490245312452316284e-01 6.100444123148918152e-03 2.021193355321884155e-01 1.917651668190956116e-02 -3.878604173660278320e-01 2.287491708993911743e-01 -1.599849388003349304e-02 -1.117879897356033325e-01 -1.061240807175636292e-01 2.327206134796142578e-01 1.879848912358283997e-02 1.219551893882453442e-03 -3.187091648578643799e-01 9.999531507492065430e-02 -7.753308862447738647e-02 8.946235477924346924e-02 1.851453483104705811e-01 -4.408315718173980713e-01 6.258309632539749146e-02 7.403394579887390137e-02 1.065755113959312439e-01 1.658368855714797974e-01 9.721311181783676147e-02 -1.220780536532402039e-01 3.167553842067718506e-01 -1.037832275032997131e-01 -1.800222694873809814e-01 -1.770593374967575073e-01 1.271694451570510864e-01
3.327054679393768311e-01 -3.290694653987884521e-01 3.199057653546333313e-03 8.407912403345108032e-02 -2.556120976805686951e-02 -2.444215267896652222e-01 -1.475957483053207397e-01 -2.448683828115463257e-01 1.212177053093910217e-01 -2.141849249601364136e-01 1.574337929487228394e-01 -7.125647366046905518e-02 5.939633771777153015e-02 1.335777994245290756e-02 -1.577240973711013794e-01 -1.958829760551452637e-01 -1.610464043915271759e-02 -1.176940836012363434e-02 -1.183962225914001465e-01 5.165920853614807129e-01 -1.841982156038284302e-01 -8.696796000003814697e-02 -3.474525362253189087e-02 2.604353800415992737e-02 -1.202310770750045776e-01 1.899972856044769287e-01 -3.032007487490773201e-03 1.873802095651626587e-01 -4.978534951806068420e-02 1.031301468610763550e-01 -1.598710417747497559e-01 -1.593938022851943970e-01
1.174962446093559265e-01 -2.322822213172912598e-01 -2.385781556367874146e-01 1.209092512726783752e-01 -4.589097797870635986e-01 1.235081162303686142e-02 -9.828145056962966919e-02 -9.508213400840759277e-02 2.909415401518344879e-02 4.573901370167732239e-02 -3.483215719461441040e-02 -1.210121531039476395e-02 1.774993836879730225e-01 -1.395213305950164795e-01 1.781300157308578491e-01 -3.170085847377777100e-01 5.603511258959770203e-02 -2.025799006223678589e-01 4.384755715727806091e-02 2.941065728664398193e-01 -1.265173405408859253e-01 8.956706523895263672e-02 -1.095791682600975037e-01 -1.842589080333709717e-01 -2.931502461433410645e-01 1.841904520988464355e-01 2.007328420877456665e-01 3.887371858581900597e-03 5.375134199857711792e-02 5.464603751897811890e-02 2.188897877931594849e-01 -1.649469435214996338e-01
2.661073207855224609e-01 -3.221188485622406006e-01 1.002549380064010620e-01 8.450201898813247681e-02 -1.549747437238693237e-01 -2.370232194662094116e-01 -2.267787605524063110e-01 2.776213921606540680e-03 5.433148890733718872e-02 -2.108354270458221436e-01 -4.999731853604316711e-02 -1.203708276152610779e-01 1.695684790611267090e-01 1.719053834676742554e-02 -7.925938814878463745e-02 -1.712994724512100220e-01 -2.072305977344512939e-01 1.584235280752182007e-01 7.869066298007965088e-02 2.996076047420501709e-01 -4.627972543239593506e-01 -1.622915863990783691e-01 -1.287293434143066406e-02 -5.892305076122283936e-02 -1.215532347559928894e-01 2.935505211353302002e-01 1.684303730726242065e-01 1.804224587976932526e-02 5.043493211269378662e-02 1.343459635972976685e-02 3.064796142280101776e-02 -7.792526483535766602e-02
[truncated: 3,277,625 more chars]
