# Supplementary material for: The Language of Innovation
Source: PLoS One. 2020 Apr 30;15(4):e0230107. doi: 10.1371/journal.pone.0230107 (PMC7194493; doi:10.1371/journal.pone.0230107)
Supplement: S27 File — (GZ) [file pone.0230107.s027.tar.gz › 2005-2009/V2Run_25_VS_4500_embeddings2005-2009ED32.txt]

-3.738552033901214600e-01 7.236162573099136353e-02 -9.645413607358932495e-02 -4.242021217942237854e-02 2.142124921083450317e-01 3.651224076747894287e-01 -2.533277869224548340e-01 -2.450106292963027954e-01 8.847727626562118530e-02 -7.954091578722000122e-02 -2.503662109375000000e-01 1.940922737121582031e-01 1.088817045092582703e-01 -2.481262087821960449e-01 7.988956570625305176e-02 1.593699157238006592e-01 2.420992106199264526e-01 8.636383712291717529e-02 -6.458684056997299194e-02 -6.414426863193511963e-02 1.080354601144790649e-01 -1.010963693261146545e-01 2.019181698560714722e-01 -7.176904380321502686e-02 -9.677574038505554199e-02 -1.105055809020996094e-01 -2.494442462921142578e-02 -1.218365207314491272e-01 2.864166796207427979e-01 -1.563524007797241211e-01 -1.672498881816864014e-01 8.430020511150360107e-02
-3.454482555389404297e-01 3.495734632015228271e-01 -3.413261771202087402e-01 -5.599186196923255920e-02 2.648986577987670898e-01 3.673713803291320801e-01 2.002802640199661255e-01 -4.437357932329177856e-02 1.572520881891250610e-01 1.109452918171882629e-01 -2.388086616992950439e-01 -2.181400209665298462e-01 1.257290244102478027e-01 -3.728446364402770996e-02 1.729184985160827637e-01 3.438476100564002991e-02 2.825611829757690430e-02 3.316700458526611328e-02 2.465299516916275024e-02 -4.820768162608146667e-02 1.565235406160354614e-01 1.592527627944946289e-01 7.856913655996322632e-02 6.114194169640541077e-02 1.095689833164215088e-01 3.580766031518578529e-03 -7.347968965768814087e-02 -3.573994711041450500e-02 2.777741253376007080e-01 -1.464273631572723389e-01 1.171039044857025146e-01 -7.789670675992965698e-02
-8.282370865345001221e-03 9.361621737480163574e-02 -1.606673300266265869e-01 -6.520695984363555908e-02 2.069686502218246460e-01 3.846762180328369141e-01 -3.267410770058631897e-02 -2.064244449138641357e-01 -3.095048293471336365e-02 2.627548575401306152e-01 -2.528472542762756348e-01 -1.355360075831413269e-02 2.019934654235839844e-01 6.868872046470642090e-02 -2.082581073045730591e-01 -9.222035855054855347e-02 1.609992235898971558e-02 2.013572901487350464e-01 7.167418301105499268e-02 -2.750205397605895996e-01 -1.164466366171836853e-01 1.241286918520927429e-01 1.656263023614883423e-01 3.347457349300384521e-01 -1.294404864311218262e-01 -2.581041455268859863e-01 7.284334301948547363e-02 1.106488779187202454e-01 -2.212084680795669556e-01 -2.186724245548248291e-01 -3.447126597166061401e-02 7.879716902971267700e-02
-2.129403315484523773e-02 2.692152559757232666e-01 -1.996848434209823608e-01 -1.941180974245071411e-01 -1.544889248907566071e-02 1.170913875102996826e-01 1.872544586658477783e-01 -2.903917133808135986e-01 1.662503778934478760e-01 2.718620300292968750e-01 -8.121015131473541260e-02 2.622244879603385925e-02 2.227651774883270264e-01 3.979789465665817261e-02 -3.217977657914161682e-02 -8.724731206893920898e-02 -5.142967030405998230e-02 -1.906201392412185669e-01 -3.535897284746170044e-02 -3.988278210163116455e-01 -3.448880091309547424e-02 2.647155821323394775e-01 3.026666641235351562e-01 -3.441532701253890991e-02 -1.304271966218948364e-01 -1.075918450951576233e-01 -7.301396876573562622e-02 -1.869153790175914764e-02 4.717590659856796265e-02 -3.224447965621948242e-01 1.907781213521957397e-01 8.530049771070480347e-02
-3.835152685642242432e-01 1.580791175365447998e-01 2.663035318255424500e-02 8.068577945232391357e-02 7.922027725726366043e-05 2.004830241203308105e-01 -1.735736243426799774e-02 -2.508084774017333984e-01 1.241091787815093994e-01 3.769618645310401917e-02 8.501139283180236816e-02 1.635738909244537354e-01 1.587999761104583740e-01 1.880189180374145508e-01 -9.286629408597946167e-02 -4.538498818874359131e-02 2.743083536624908447e-01 -4.771352186799049377e-02 4.112553596496582031e-02 -1.922045946121215820e-01 -1.211260333657264709e-01 -3.836570680141448975e-02 4.212632477283477783e-01 -1.767695546150207520e-01 -1.161175966262817383e-01 -1.955654770135879517e-01 1.733787730336189270e-02 -1.583175659179687500e-01 3.344220817089080811e-01 -1.628675609827041626e-01 -1.945714056491851807e-01 3.037695959210395813e-02
-5.906996503472328186e-02 1.861159354448318481e-01 -2.452640980482101440e-02 -6.027618423104286194e-02 7.391562312841415405e-02 8.178007602691650391e-02 -3.179295361042022705e-02 -3.136055469512939453e-01 2.352709025144577026e-01 1.353251039981842041e-01 -2.105444967746734619e-01 1.746592223644256592e-01 -7.403768599033355713e-02 7.288320362567901611e-02 7.667394727468490601e-02 -2.522021234035491943e-01 1.155439540743827820e-01 -1.915985494852066040e-01 -1.198024861514568329e-02 5.650487542152404785e-02 -3.576343879103660583e-02 2.606772184371948242e-01 2.237116992473602295e-01 -1.651988774538040161e-01 -5.157472193241119385e-02 -2.745711803436279297e-01 5.342043191194534302e-02 -1.543804109096527100e-01 4.420000612735748291e-01 -2.938397228717803955e-01 1.721655875444412231e-01 3.603487834334373474e-02
-8.234570920467376709e-02 3.056999444961547852e-01 1.664686053991317749e-01 -4.700698703527450562e-02 1.063354462385177612e-01 2.933977246284484863e-01 -7.651651650667190552e-02 -2.227532267570495605e-01 8.435508608818054199e-02 3.996324725449085236e-03 -9.373497962951660156e-02 -1.232292223721742630e-02 3.640707135200500488e-01 -2.031267806887626648e-02 -4.295385256409645081e-02 3.540978580713272095e-02 2.043287158012390137e-01 -2.199529558420181274e-01 -1.907822042703628540e-01 -2.147959619760513306e-01 3.713441640138626099e-02 2.834526598453521729e-01 1.584973186254501343e-01 7.410985976457595825e-02 -2.196109890937805176e-01 -1.104889065027236938e-01 2.793342806398868561e-02 -1.840445995330810547e-01 3.952880799770355225e-01 -1.196776032447814941e-01 5.452362075448036194e-02 -1.058913767337799072e-01
-1.392277628183364868e-01 3.264419138431549072e-01 5.414382554590702057e-03 -1.212530136108398438e-01 1.614479273557662964e-01 4.315685108304023743e-02 1.486430317163467407e-01 -4.155744314193725586e-01 1.745358258485794067e-01 2.834514677524566650e-01 1.334491372108459473e-02 -1.443452686071395874e-01 2.692378461360931396e-01 -1.856142729520797729e-01 1.961356550455093384e-01 7.720401883125305176e-02 8.797417581081390381e-02 1.518845856189727783e-01 -6.036710739135742188e-02 -9.701276570558547974e-02 6.723915692418813705e-03 9.537974745035171509e-02 2.216952294111251831e-01 -5.766312032938003540e-02 2.556662261486053467e-01 -1.969256401062011719e-01 6.392085552215576172e-02 -1.979475766420364380e-01 2.551411837339401245e-02 -3.129477798938751221e-01 -3.352135047316551208e-02 -2.823252975940704346e-02
-2.637797733768820763e-04 -4.043030366301536560e-02 -1.431665569543838501e-01 1.556832622736692429e-02 -1.710631325840950012e-02 1.101862788200378418e-01 -1.125092618167400360e-02 -2.864605188369750977e-01 2.242200970649719238e-01 3.418922722339630127e-01 -4.499196261167526245e-02 1.532970368862152100e-01 1.940850168466567993e-01 5.006723105907440186e-02 -2.056161612272262573e-01 1.263276189565658569e-01 2.247881889343261719e-02 -2.139928042888641357e-01 -9.190652519464492798e-02 -8.962300419807434082e-02 -8.406911790370941162e-02 2.362824529409408569e-01 3.291794657707214355e-01 -3.551994636654853821e-02 -4.104921966791152954e-02 -3.104817271232604980e-01 1.573233455419540405e-01 -1.834154278039932251e-01 2.689128518104553223e-01 -2.992922961711883545e-01 -7.265774183906614780e-04 -1.955588459968566895e-01
-1.095368154346942902e-02 -7.713541388511657715e-02 -2.382278740406036377e-01 -3.528658300638198853e-02 1.000352427363395691e-01 2.591452598571777344e-01 2.318724244832992554e-01 -2.592253386974334717e-01 2.838089764118194580e-01 2.605830132961273193e-01 2.198890969157218933e-02 -1.433437764644622803e-01 2.392330616712570190e-01 2.110666632652282715e-01 -5.855290219187736511e-03 1.328515410423278809e-01 2.314272336661815643e-02 2.274777293205261230e-01 -4.276822507381439209e-02 -1.032076403498649597e-01 2.003487050533294678e-01 2.787415385246276855e-01 -1.429811585694551468e-02 -3.558498993515968323e-02 6.599605083465576172e-02 -8.123419433832168579e-02 2.126102745532989502e-01 -2.835839092731475830e-01 2.570444941520690918e-01 -2.313777208328247070e-01 7.209419459104537964e-02 5.836950242519378662e-02
-7.678275927901268005e-03 9.881985187530517578e-02 2.218360751867294312e-01 -8.496008068323135376e-02 2.317151725292205811e-01 2.130106836557388306e-01 -1.283364593982696533e-01 -1.670642644166946411e-01 9.875027835369110107e-02 1.494497060775756836e-01 -2.324596047401428223e-02 1.192696318030357361e-01 2.097216546535491943e-01 1.082021072506904602e-01 -1.913777142763137817e-01 7.192995399236679077e-02 1.913906633853912354e-01 1.278021484613418579e-01 1.765292370691895485e-03 -2.049904763698577881e-01 -2.517545036971569061e-02 3.421308994293212891e-01 3.093566298484802246e-01 -1.318590193986892700e-01 -1.535227447748184204e-01 -1.026680544018745422e-01 1.036117672920227051e-01 -1.482758969068527222e-01 4.236177504062652588e-01 -1.786111593246459961e-01 1.826168298721313477e-01 9.305787086486816406e-02
-4.344656318426132202e-02 5.158361792564392090e-01 8.722571283578872681e-02 -5.811444297432899475e-02 1.593576967716217041e-01 2.015243023633956909e-01 -1.262632310390472412e-01 -2.169178724288940430e-01 2.865482270717620850e-01 1.683839261531829834e-01 -1.762594841420650482e-02 -5.462570115923881531e-03 1.477579325437545776e-01 1.416936516761779785e-01 -1.305904984474182129e-01 -1.089747473597526550e-01 1.479425132274627686e-01 5.724504217505455017e-02 7.256184518337249756e-02 -6.385358422994613647e-02 -1.129994243383407593e-01 1.917852610349655151e-01 3.038041293621063232e-01 3.428618609905242920e-02 2.024732902646064758e-02 -2.700848281383514404e-01 1.822411119937896729e-01 -1.359046399593353271e-01 2.824580073356628418e-01 -1.544523388147354126e-01 4.129962995648384094e-02 -4.983920603990554810e-02
-2.870089709758758545e-01 1.877782940864562988e-01 -8.368594944477081299e-02 8.465199917554855347e-02 -3.499206155538558960e-03 2.388801872730255127e-01 5.850022658705711365e-02 -2.661383152008056641e-01 1.848297715187072754e-01 2.796602845191955566e-01 -1.543449759483337402e-01 9.006658941507339478e-02 1.635532975196838379e-01 3.366923332214355469e-02 -1.661571711301803589e-01 1.980387140065431595e-03 3.640693724155426025e-01 3.692365288734436035e-01 -1.141372695565223694e-01 -4.105130210518836975e-02 -2.493609040975570679e-01 1.491176486015319824e-01 9.810444712638854980e-02 1.077329441905021667e-01 -5.832005292177200317e-03 1.167894452810287476e-01 1.896004378795623779e-01 -4.912407696247100830e-02 2.934108674526214600e-02 -2.035402506589889526e-02 -3.009286820888519287e-01 6.289242953062057495e-02
3.228207305073738098e-02 1.039473712444305420e-01 -5.609887465834617615e-02 -3.012658059597015381e-01 8.689864724874496460e-02 4.107817113399505615e-01 7.159192115068435669e-02 -1.665899753570556641e-01 4.365299642086029053e-02 1.603072136640548706e-01 -3.273130953311920166e-02 9.749877452850341797e-02 2.609390616416931152e-01 -2.038636654615402222e-01 9.916575998067855835e-02 -2.457699626684188843e-01 1.584170572459697723e-02 2.298815548419952393e-01 2.352255433797836304e-01 -1.694884747266769409e-01 -1.993858665227890015e-01 -1.527576297521591187e-01 1.818202584981918335e-01 3.530200421810150146e-01 -7.803116459399461746e-03 -5.997670814394950867e-02 1.627243459224700928e-01 -6.108755245804786682e-03 6.855978630483150482e-03 -2.183443903923034668e-01 -1.262719035148620605e-01 1.234527975320816040e-01
-1.775124073028564453e-01 2.190821766853332520e-01 3.986182808876037598e-02 -2.443350404500961304e-01 4.927315935492515564e-02 1.242450810968875885e-02 -1.484573334455490112e-01 -2.539793550968170166e-01 -3.163922205567359924e-02 7.890100032091140747e-02 -1.697141528129577637e-01 5.015990510582923889e-02 3.592557609081268311e-01 1.689052283763885498e-01 -1.061774194240570068e-01 1.432609558105468750e-01 4.599648341536521912e-02 5.941257625818252563e-02 -1.809857934713363647e-01 -2.408846020698547363e-01 1.421258151531219482e-01 1.428000181913375854e-01 3.484871983528137207e-01 1.708468943834304810e-01 -1.152555570006370544e-01 1.161710824817419052e-02 -8.395475335419178009e-03 -1.512446105480194092e-01 2.418450862169265747e-01 -3.938038349151611328e-01 -6.010573729872703552e-02 3.069796413183212280e-02
-4.024621248245239258e-01 -4.673886671662330627e-02 -5.661994963884353638e-02 -9.159537404775619507e-02 1.136613637208938599e-01 2.995343804359436035e-01 9.573585540056228638e-02 -1.813482642173767090e-01 -1.054904460906982422e-01 1.394527382217347622e-03 6.015131622552871704e-02 -6.874839216470718384e-02 1.850747317075729370e-01 8.839999884366989136e-02 2.463006377220153809e-01 -1.652341932058334351e-01 1.214701011776924133e-01 9.171704947948455811e-02 8.535183966159820557e-02 -1.557713150978088379e-01 1.559965610504150391e-01 -9.423451125621795654e-02 9.645417332649230957e-02 -1.686917990446090698e-02 1.614602953195571899e-01 -1.625675261020660400e-01 3.013049997389316559e-02 -3.534055352210998535e-01 3.324579596519470215e-01 -3.080310821533203125e-01 1.475670784711837769e-01 1.644244641065597534e-01
-1.973582953214645386e-01 6.181924417614936829e-02 4.116381332278251648e-02 -2.245189994573593140e-01 1.203877702355384827e-01 3.784553706645965576e-01 -7.719030231237411499e-02 -1.905321031808853149e-01 -2.480321563780307770e-02 1.294809430837631226e-01 -3.883910477161407471e-01 3.043184578418731689e-01 -7.240279763936996460e-02 -5.876100063323974609e-02 8.603104948997497559e-02 -4.196311533451080322e-02 5.406149476766586304e-02 2.668768465518951416e-01 -7.087612897157669067e-02 -2.214487940073013306e-01 -2.502282857894897461e-01 -6.435631960630416870e-02 2.451574653387069702e-01 1.849664002656936646e-01 -2.836058475077152252e-02 -1.313033550977706909e-01 8.446753770112991333e-02 -1.969681307673454285e-02 -2.274617552757263184e-02 -2.014265507459640503e-01 -2.537940144538879395e-01 7.809228450059890747e-02
-2.795086205005645752e-01 -3.931669518351554871e-02 -2.665773034095764160e-01 -8.241240680217742920e-02 6.535942107439041138e-02 3.726481199264526367e-01 3.239590227603912354e-01 -2.195804417133331299e-01 4.731159657239913940e-02 3.366378247737884521e-01 -1.681112796068191528e-01 -1.662698537111282349e-01 9.278488345444202423e-03 2.948393821716308594e-01 -1.663541495800018311e-01 3.697927668690681458e-02 -4.018439725041389465e-02 8.451525121927261353e-02 -4.735002666711807251e-02 -3.350746259093284607e-02 8.190581202507019043e-02 -3.387699648737907410e-02 1.927793174982070923e-01 -1.182693988084793091e-01 -3.729959949851036072e-02 -1.329946964979171753e-01 -6.769293546676635742e-02 -2.478862255811691284e-01 5.667923763394355774e-02 -2.630729675292968750e-01 8.072174340486526489e-02 1.531913429498672485e-01
-6.706015020608901978e-02 3.238834738731384277e-01 -1.511286199092864990e-01 -2.895988523960113525e-02 -1.392108052968978882e-01 1.320459246635437012e-01 6.091432273387908936e-02 -3.060110509395599365e-01 2.181567698717117310e-01 1.942157186567783356e-02 -2.204786390066146851e-01 4.304191768169403076e-01 2.717588841915130615e-01 3.199520707130432129e-02 4.402293637394905090e-02 1.387794781476259232e-02 -4.703716840595006943e-03 1.084869951009750366e-01 -5.410887300968170166e-02 -1.575695276260375977e-01 -2.017544955015182495e-01 1.566849201917648315e-01 8.484531939029693604e-02 -8.358907699584960938e-02 -2.509943954646587372e-02 -2.430119514465332031e-01 4.501196369528770447e-02 -2.064630836248397827e-01 1.653711348772048950e-01 -2.139268219470977783e-01 2.460841089487075806e-01 -1.300408244132995605e-01
-7.643405348062515259e-02 9.184568375349044800e-02 7.106315344572067261e-02 -3.295727670192718506e-01 4.397128894925117493e-02 6.508139520883560181e-02 -3.194973617792129517e-02 -2.066200524568557739e-01 -7.109737396240234375e-02 4.120736196637153625e-02 3.833108022809028625e-02 -5.916589871048927307e-03 3.354049324989318848e-01 6.281382590532302856e-02 -1.806212067604064941e-01 1.057711895555257797e-02 9.423013031482696533e-02 2.156275883316993713e-02 -1.450165659189224243e-01 -1.328942775726318359e-01 -9.750805795192718506e-02 1.272282749414443970e-01 3.690397739410400391e-01 2.354954183101654053e-01 7.906380109488964081e-03 -3.128509521484375000e-01 2.136658281087875366e-01 -1.418332904577255249e-01 4.178843796253204346e-01 -2.063499689102172852e-01 1.270077526569366455e-01 -4.808707535266876221e-02
-6.990139931440353394e-02 5.173990502953529358e-02 -2.673408687114715576e-01 6.181151047348976135e-02 3.010096494108438492e-03 4.891106784343719482e-01 -1.452428400516510010e-01 -1.754352748394012451e-01 2.455867081880569458e-01 2.129089832305908203e-01 -1.565807014703750610e-01 -1.843203790485858917e-02 2.405242919921875000e-01 -1.663887873291969299e-02 -1.068459302186965942e-01 -9.829852730035781860e-02 7.143138349056243896e-02 2.664171457290649414e-01 6.012937799096107483e-02 -1.490604430437088013e-01 -3.965330719947814941e-01 -2.556245028972625732e-02 -6.478917784988880157e-03 2.002747962251305580e-03 1.935345004312694073e-03 -7.566118985414505005e-02 6.824952363967895508e-02 1.199573278427124023e-01 2.687510251998901367e-01 -1.503733843564987183e-01 -1.642278730869293213e-01 9.943234175443649292e-02
-1.117086131125688553e-02 1.392301321029663086e-01 -1.022986024618148804e-01 -2.156374901533126831e-01 1.151006445288658142e-01 1.025002300739288330e-01 -9.967978298664093018e-02 -3.029207885265350342e-01 1.430765986442565918e-01 6.420462578535079956e-02 -1.211296543478965759e-01 9.383785724639892578e-02 1.427887082099914551e-01 2.073748223483562469e-02 1.802064329385757446e-01 1.467887461185455322e-01 5.158333480358123779e-02 -4.839690402150154114e-02 7.743708789348602295e-02 -2.874812781810760498e-01 2.302328795194625854e-01 7.468702644109725952e-02 2.533161640167236328e-01 7.138147950172424316e-02 -2.419261336326599121e-01 -1.729412525892257690e-01 1.730589270591735840e-01 -3.000242449343204498e-02 3.645344078540802002e-01 -2.253564149141311646e-01 3.546865284442901611e-01 -1.578238457441329956e-01
-9.404901415109634399e-02 1.928648054599761963e-01 -2.037132382392883301e-01 1.703283935785293579e-01 -2.730746753513813019e-02 4.404194653034210205e-01 -5.104512907564640045e-03 -1.473848819732666016e-01 1.015536263585090637e-01 4.229269623756408691e-01 -2.868163883686065674e-01 1.694525033235549927e-01 1.585926264524459839e-01 2.206704579293727875e-02 1.270792037248611450e-01 -1.687106192111968994e-01 2.061765640974044800e-01 1.755039095878601074e-01 6.893222779035568237e-02 -1.071465015411376953e-02 -2.509745061397552490e-01 1.743489950895309448e-01 9.788670390844345093e-02 1.251659244298934937e-01 -1.394856274127960205e-01 3.932251129299402237e-03 8.683431893587112427e-02 1.695364341139793396e-02 2.203771620988845825e-01 1.183531209826469421e-01 -8.128188550472259521e-02 5.730728060007095337e-02
-6.526035070419311523e-02 2.152176797389984131e-01 -4.814668744802474976e-02 1.137875113636255264e-02 1.937347650527954102e-01 2.073500603437423706e-01 -1.524281203746795654e-01 -2.868963479995727539e-01 1.860813200473785400e-01 1.052368879318237305e-01 -1.065635215491056442e-02 4.311081022024154663e-02 2.176343351602554321e-01 2.897266745567321777e-01 -3.462028503417968750e-02 -1.810758113861083984e-01 -2.829835005104541779e-02 1.323258131742477417e-01 -3.010852262377738953e-02 -3.283961713314056396e-01 -4.816090222448110580e-03 1.628395617008209229e-01 2.533138692378997803e-01 -8.101914823055267334e-02 -2.416877299547195435e-01 -9.267576783895492554e-02 1.605125516653060913e-01 -1.504102349281311035e-01 3.718850612640380859e-01 -2.621955275535583496e-01 -2.822705544531345367e-02 -1.930867321789264679e-02
7.193104922771453857e-02 1.378768086433410645e-01 2.487553283572196960e-02 -1.867638826370239258e-01 4.283301532268524170e-02 3.002141714096069336e-01 -2.893706858158111572e-01 -1.884274184703826904e-01 2.784198224544525146e-01 7.657071948051452637e-02 -6.104497238993644714e-02 1.067146211862564087e-01 2.153841704130172729e-01 1.453130133450031281e-02 -2.951294742524623871e-02 -1.588346809148788452e-01 3.153109848499298096e-01 -1.143107116222381592e-01 -4.425845295190811157e-02 -1.650058627128601074e-01 -2.582927346229553223e-01 1.399043500423431396e-01 4.544816315174102783e-01 -1.553095318377017975e-02 -1.360951364040374756e-02 2.394142560660839081e-02 2.835765480995178223e-04 -1.103227138519287109e-01 2.962377071380615234e-01 1.107320114970207214e-01 -8.845039643347263336e-03 -1.006660237908363342e-01
-6.664700061082839966e-02 -8.140450716018676758e-02 -6.549239903688430786e-02 -1.177757978439331055e-01 2.227150946855545044e-01 4.139816761016845703e-01 2.658933997154235840e-01 -1.804751157760620117e-01 1.729887537658214569e-02 1.385216116905212402e-01 -1.351486444473266602e-01 3.153902590274810791e-01 7.393369823694229126e-02 -3.083551228046417236e-01 -2.437976747751235962e-02 -1.786971092224121094e-01 -1.509619802236557007e-01 2.166197448968887329e-01 6.039663031697273254e-02 -1.333241611719131470e-01 -2.126364707946777344e-01 1.192183494567871094e-01 2.636539638042449951e-01 5.262536928057670593e-02 -2.016816139221191406e-01 1.307645589113235474e-01 3.641559276729822159e-03 1.193065494298934937e-01 1.905600726604461670e-01 -5.532024800777435303e-02 -7.227198779582977295e-02 1.917087286710739136e-01
-1.293491423130035400e-01 1.591852009296417236e-01 4.562070593237876892e-02 5.355277284979820251e-02 1.526565104722976685e-01 2.406132668256759644e-01 -5.916646122932434082e-02 -4.068399667739868164e-01 3.797811865806579590e-01 3.419416397809982300e-02 -2.207480743527412415e-02 1.264173984527587891e-01 2.360455095767974854e-01 2.505642771720886230e-01 -5.258840695023536682e-02 1.465252041816711426e-02 6.905864924192428589e-02 -2.986607700586318970e-02 1.917322576045989990e-01 -1.554946601390838623e-01 -1.483283638954162598e-01 1.400803625583648682e-01 2.270033657550811768e-01 -4.839393123984336853e-02 -1.168887317180633545e-01 -1.691676378250122070e-01 -3.142516687512397766e-02 -7.788392901420593262e-02 4.415790736675262451e-01 -1.024616062641143799e-01 -4.873524978756904602e-02 1.061976607888936996e-02
-9.488525986671447754e-02 7.768229395151138306e-02 -1.519618555903434753e-02 -5.170389637351036072e-02 3.901034966111183167e-02 3.723401129245758057e-01 -3.753686696290969849e-02 -1.585921198129653931e-01 5.066451430320739746e-02 3.822490870952606201e-01 -2.935487329959869385e-01 1.210196092724800110e-01 1.422382742166519165e-01 -2.906592376530170441e-02 -4.384493455290794373e-02 -1.033618301153182983e-01 1.472355425357818604e-01 1.086979359388351440e-01 1.699172556400299072e-01 -3.124083578586578369e-01 -2.552945613861083984e-01 5.812356621026992798e-02 -1.273880898952484131e-01 1.513436883687973022e-01 -2.417850941419601440e-01 -1.859848648309707642e-01 2.576724886894226074e-01 -8.383802324533462524e-02 4.219755157828330994e-02 -2.597290277481079102e-01 -1.444705277681350708e-01 8.900383114814758301e-02
-3.235729038715362549e-01 1.599185019731521606e-01 -5.461603403091430664e-02 -2.315975278615951538e-01 1.678971350193023682e-01 7.557835429906845093e-02 -1.729748100042343140e-01 -4.609530866146087646e-01 1.232208684086799622e-01 2.283918261528015137e-01 -2.193504758179187775e-02 1.554139256477355957e-01 1.727115511894226074e-01 2.293049246072769165e-01 1.422547828406095505e-02 -6.835065782070159912e-02 -1.464547067880630493e-01 -1.452736556529998779e-01 -8.663874119520187378e-02 -5.136648193001747131e-02 2.062041759490966797e-01 5.709570273756980896e-02 2.110377997159957886e-01 -1.001792550086975098e-01 -1.698531657457351685e-01 -1.702205389738082886e-01 2.015981590375304222e-03 -3.088873624801635742e-01 1.909530609846115112e-01 -6.470918655395507812e-02 7.530722022056579590e-02 -7.020257413387298584e-02
-8.078610897064208984e-02 1.163587421178817749e-01 -2.271422743797302246e-01 3.415146470069885254e-02 1.763784736394882202e-01 1.992873549461364746e-01 2.070786058902740479e-01 -4.746912121772766113e-01 2.114743180572986603e-02 1.405969709157943726e-01 2.453895658254623413e-02 1.581332981586456299e-01 9.520967304706573486e-02 8.518912643194198608e-02 -5.927482247352600098e-02 -2.005146117880940437e-03 5.524460226297378540e-02 2.318816930055618286e-01 -1.376729756593704224e-01 -6.061824038624763489e-02 1.987275332212448120e-01 1.407789885997772217e-01 2.501400113105773926e-01 -2.625934183597564697e-01 -9.704967588186264038e-02 -7.109715789556503296e-02 -9.203477948904037476e-02 3.823800757527351379e-02 1.913631409406661987e-01 -4.284309446811676025e-01 -3.152486309409141541e-02 8.133112639188766479e-02
-8.425394445657730103e-02 2.166219800710678101e-01 3.178298473358154297e-02 3.339641168713569641e-02 7.617054879665374756e-02 5.037726759910583496e-01 -6.930100265890359879e-03 -9.743565320968627930e-02 6.072558462619781494e-02 2.645277976989746094e-01 -3.137417137622833252e-01 8.114613592624664307e-02 2.803750336170196533e-02 -1.101284474134445190e-01 -1.192564740777015686e-01 1.223157392814755440e-03 1.561408936977386475e-01 2.802470922470092773e-01 1.022101417183876038e-01 -2.603065967559814453e-01 -2.226897031068801880e-01 -1.124395877122879028e-01 4.183084517717361450e-02 2.074679732322692871e-01 -1.276144199073314667e-02 -1.103406995534896851e-01 2.372880876064300537e-01 3.846492990851402283e-02 7.248044759035110474e-02 -1.758192926645278931e-01 4.662900418043136597e-02 2.688619196414947510e-01
-1.882952898740768433e-01 8.444308489561080933e-02 -3.092288076877593994e-01 5.682372674345970154e-02 7.824115455150604248e-02 2.269436605274677277e-02 1.822845079004764557e-02 -2.254458665847778320e-01 -3.605564311146736145e-02 3.612971603870391846e-01 -7.856550067663192749e-02 1.736252009868621826e-01 1.637050807476043701e-01 -7.336834818124771118e-02 1.824457198381423950e-01 2.389621362090110779e-02 1.828064173460006714e-01 1.343426108360290527e-01 -7.099669426679611206e-02 -2.280477434396743774e-01 9.881674498319625854e-02 2.654292285442352295e-01 2.972388565540313721e-01 -2.599290609359741211e-01 7.700115442276000977e-02 -3.415579795837402344e-01 -7.403356581926345825e-02 -1.483787745237350464e-01 2.956365421414375305e-02 -1.183341592550277710e-01 7.496753334999084473e-02 2.265944778919219971e-01
-2.000645697116851807e-01 1.218323316425085068e-02 -2.563329339027404785e-01 9.659951925277709961e-02 -1.163360550999641418e-01 2.014536857604980469e-01 3.612165525555610657e-02 -1.723703294992446899e-01 4.512186348438262939e-02 1.987361013889312744e-01 -2.381170839071273804e-01 1.397661026567220688e-02 8.147756010293960571e-02 1.491820067167282104e-02 -1.157893911004066467e-01 -8.271567523479461670e-02 4.009060263633728027e-01 1.377083268016576767e-02 2.017326951026916504e-01 2.621921524405479431e-02 -3.387952744960784912e-01 1.311992555856704712e-01 2.627615928649902344e-01 3.665682300925254822e-02 1.952276825904846191e-01 -7.363749295473098755e-02 -1.162608563899993896e-01 -3.147762715816497803e-01 1.851711124181747437e-01 -2.677018046379089355e-01 -4.661720618605613708e-02 7.191571593284606934e-02
-1.687259972095489502e-01 1.369168460369110107e-01 -2.287691682577133179e-01 -6.432010233402252197e-02 6.910347379744052887e-03 2.006439566612243652e-01 8.397858589887619019e-02 -1.052986085414886475e-01 2.421084046363830566e-01 1.838915199041366577e-01 -1.487009134143590927e-02 1.971189975738525391e-01 -1.112327501177787781e-01 2.378463745117187500e-01 -1.608028821647167206e-02 -1.768284589052200317e-01 4.009781777858734131e-01 8.636084198951721191e-02 3.538954257965087891e-02 -3.866028487682342529e-01 6.095407065004110336e-03 1.160029694437980652e-01 2.711484432220458984e-01 2.594816088676452637e-01 1.105131357908248901e-01 -1.821963042020797729e-01 1.300007551908493042e-01 9.363002330064773560e-02 6.602044403553009033e-02 -2.113772779703140259e-01 -3.065019845962524414e-02 -1.073831245303153992e-01
3.418710827827453613e-02 1.632510125637054443e-01 -1.893045604228973389e-01 -9.695455431938171387e-02 3.330204263329505920e-02 1.160082519054412842e-01 1.442033499479293823e-01 -1.834752559661865234e-01 2.650829255580902100e-01 8.743933588266372681e-02 -9.668598324060440063e-02 1.448548734188079834e-01 2.917824983596801758e-01 1.319071054458618164e-01 -1.905649304389953613e-01 2.511825785040855408e-02 2.704455256462097168e-01 -1.602124981582164764e-02 2.125759981572628021e-02 -3.138329088687896729e-01 -2.409317791461944580e-01 4.462594166398048401e-02 2.083607465028762817e-01 -1.321772933006286621e-01 2.534362375736236572e-01 -2.092145197093486786e-02 8.472153544425964355e-02 -1.350239068269729614e-01 3.440669775009155273e-01 -3.281695842742919922e-01 -2.729029767215251923e-02 5.190109368413686752e-03
-9.279357641935348511e-02 1.001089811325073242e-02 -1.267569065093994141e-01 -3.568237274885177612e-02 6.884186714887619019e-02 4.266877174377441406e-01 -3.074297122657299042e-02 -1.827526688575744629e-01 6.061858683824539185e-02 3.625369668006896973e-01 -2.508686482906341553e-01 1.659822314977645874e-01 1.816027909517288208e-01 -4.922368749976158142e-02 -7.657378911972045898e-02 -1.271428465843200684e-01 4.142104461789131165e-02 3.050582706928253174e-01 -2.400284260511398315e-02 -2.065562009811401367e-01 -1.480282843112945557e-01 4.790396243333816528e-02 1.425834279507398605e-02 1.771016716957092285e-01 -1.342532187700271606e-01 -2.220885902643203735e-01 2.756472826004028320e-01 -8.111903071403503418e-02 -1.615647077560424805e-01 -2.874293625354766846e-01 -8.081680536270141602e-02 1.040523052215576172e-01
-1.563616842031478882e-01 3.086134791374206543e-02 -3.839015495032072067e-03 -4.024605154991149902e-01 5.046555027365684509e-02 2.516005635261535645e-01 -6.228084862232208252e-02 -1.827786266803741455e-01 3.786528110504150391e-02 1.658482402563095093e-01 -2.470464408397674561e-01 9.581650793552398682e-02 1.353110969066619873e-01 -4.984835535287857056e-02 -1.062576994299888611e-01 -1.688691824674606323e-01 -2.028700262308120728e-01 3.490163683891296387e-01 2.631577290594577789e-02 -2.916864752769470215e-01 3.816489502787590027e-02 1.253389865159988403e-01 7.484680414199829102e-02 6.022433191537857056e-02 7.067186385393142700e-02 -1.901405453681945801e-01 3.341477811336517334e-01 8.227120339870452881e-02 2.478139847517013550e-01 -1.325225364416837692e-02 -1.304261833429336548e-01 1.908192336559295654e-01
5.991684272885322571e-02 1.477411687374114990e-01 4.345298558473587036e-02 2.298501320183277130e-02 3.142994344234466553e-01 3.110490441322326660e-01 -5.298428237438201904e-02 -3.195261210203170776e-02 2.960138916969299316e-01 9.760321676731109619e-02 -7.000161707401275635e-02 1.375989168882369995e-01 1.698085516691207886e-01 2.092947810888290405e-01 -1.415078341960906982e-01 -8.688535541296005249e-02 2.146915942430496216e-01 9.755171835422515869e-03 -1.511973440647125244e-01 -9.675982594490051270e-02 -7.447627931833267212e-02 5.253669247031211853e-02 3.850281238555908203e-01 -1.471562981605529785e-01 -9.640461206436157227e-02 -1.721983551979064941e-01 3.943150397390127182e-03 -7.450802624225616455e-02 3.694993257522583008e-01 -1.222359985113143921e-01 -1.919118463993072510e-01 -2.493414133787155151e-01
-5.149041488766670227e-02 1.236998662352561951e-01 1.469133347272872925e-01 -7.930883765220642090e-02 -8.071945980191230774e-03 1.504576802253723145e-01 -5.607565864920616150e-02 -7.518772035837173462e-02 7.953446358442306519e-02 2.327894121408462524e-01 -2.329544275999069214e-01 -4.888508003205060959e-03 2.462367564439773560e-01 1.265166997909545898e-01 -1.399597078561782837e-01 -4.181916639208793640e-02 1.789414435625076294e-01 3.053473867475986481e-02 -2.134164720773696899e-01 -1.370789259672164917e-01 2.679464779794216156e-02 1.093683168292045593e-01 3.373416364192962646e-01 1.299131959676742554e-01 -2.504266500473022461e-01 -3.330909609794616699e-01 6.929010152816772461e-02 -1.595059060491621494e-03 3.872055411338806152e-01 -2.697043120861053467e-01 2.269631624221801758e-01 -1.288212984800338745e-01
-2.409358918666839600e-01 3.067779242992401123e-01 -2.971354639157652855e-03 -2.397544495761394501e-02 1.213276237249374390e-01 2.598112225532531738e-01 -1.469620317220687866e-01 -8.439320325851440430e-02 4.624372124671936035e-01 1.333850920200347900e-01 6.955455988645553589e-02 1.883174628019332886e-01 1.471419334411621094e-01 9.333760291337966919e-02 -9.321332722902297974e-02 4.652586206793785095e-02 -1.498587727546691895e-01 1.039126515388488770e-01 7.790936529636383057e-02 -9.016358852386474609e-02 6.048669293522834778e-02 2.460373491048812866e-01 2.887281775474548340e-01 -3.272903338074684143e-02 -3.949026018381118774e-02 -6.850857287645339966e-02 -2.497135475277900696e-02 -1.274873018264770508e-01 4.000978171825408936e-01 -1.856615990400314331e-01 -2.500236034393310547e-02 9.363715350627899170e-02
-2.990711331367492676e-01 1.153770238161087036e-01 9.381130337715148926e-03 -3.097190707921981812e-02 1.202986985445022583e-01 2.857924401760101318e-01 -1.575912237167358398e-01 -2.116831988096237183e-01 2.118831425905227661e-01 2.133807092905044556e-01 -1.051775515079498291e-01 2.033482678234577179e-02 -1.376816537231206894e-02 1.800971031188964844e-01 -1.003105938434600830e-01 9.154766798019409180e-02 3.281972706317901611e-01 1.409699488431215286e-02 1.719157844781875610e-01 -1.624844521284103394e-01 -1.986954063177108765e-01 -8.465658128261566162e-02 2.612758278846740723e-01 -9.312472492456436157e-02 1.074622292071580887e-02 1.142641678452491760e-01 9.586862288415431976e-03 -1.520865857601165771e-01 3.733637034893035889e-01 -1.857899725437164307e-01 -2.428896129131317139e-01 -1.437852680683135986e-01
-9.315973520278930664e-02 -1.357448101043701172e-01 -4.358801618218421936e-02 -4.010651260614395142e-02 1.159345433115959167e-01 3.683808445930480957e-01 4.590198770165443420e-02 -1.518579870462417603e-01 1.422637701034545898e-01 3.684167861938476562e-01 -2.263261526823043823e-01 1.654775738716125488e-01 8.763419091701507568e-02 -6.338283419609069824e-02 -1.068318635225296021e-01 -8.731342107057571411e-02 7.146495580673217773e-02 2.941096127033233643e-01 1.706324517726898193e-01 -1.928386986255645752e-01 -8.860335499048233032e-02 8.315327018499374390e-02 -4.701666533946990967e-02 2.584944367408752441e-01 -3.080151975154876709e-01 -2.495544403791427612e-01 2.342196553945541382e-01 -4.910926520824432373e-02 2.742081321775913239e-02 -2.574316263198852539e-01 -7.771751284599304199e-02 -2.395900152623653412e-02
-1.299078911542892456e-01 1.573757827281951904e-01 1.199872046709060669e-01 -1.003995537757873535e-01 2.862957417964935303e-01 2.885992228984832764e-01 -6.150710955262184143e-02 -1.989786475896835327e-01 3.819886147975921631e-01 -8.061750978231430054e-02 -1.545572727918624878e-01 1.491001844406127930e-01 1.175365597009658813e-01 1.037008711136877537e-03 -9.927205741405487061e-02 -1.164425015449523926e-01 1.300141811370849609e-01 -3.942351788282394409e-03 -1.765980944037437439e-02 -2.701260149478912354e-01 -7.437632232904434204e-02 1.370847076177597046e-01 3.965159952640533447e-01 -6.246301904320716858e-02 5.642990116029977798e-03 -1.049915514886379242e-02 -2.626838162541389465e-02 1.514877378940582275e-01 2.748214304447174072e-01 -2.894722521305084229e-01 2.147324383258819580e-02 -1.739942282438278198e-01
-5.363370105624198914e-02 2.638239562511444092e-01 -2.560559213161468506e-01 -2.628356814384460449e-01 9.658703207969665527e-02 1.768771111965179443e-01 -1.446805000305175781e-01 -1.953947395086288452e-01 4.800413846969604492e-01 3.336866793688386679e-04 -2.519769668579101562e-01 2.274033427238464355e-01 4.577954113483428955e-02 1.176096126437187195e-01 2.606745995581150055e-02 -5.975327640771865845e-02 3.480099514126777649e-02 1.145429238677024841e-01 8.071965537965297699e-03 -1.432167291641235352e-01 1.124020740389823914e-01 -1.240758821368217468e-01 -1.724689006805419922e-01 -1.503543257713317871e-01 2.848824262619018555e-01 -2.327928543090820312e-01 6.394989043474197388e-02 -1.007216051220893860e-01 1.209867820143699646e-01 -1.540396958589553833e-01 1.476507037878036499e-01 4.779838025569915771e-02
-1.547617614269256592e-01 2.732887268066406250e-01 -1.322264969348907471e-01 1.243635490536689758e-01 2.845121622085571289e-01 2.364743798971176147e-01 -2.185363769531250000e-01 -1.382412314414978027e-01 8.127821236848831177e-02 3.344994410872459412e-02 -1.351229101419448853e-01 2.036330699920654297e-01 2.201413065195083618e-01 2.505522370338439941e-01 -1.476831436157226562e-01 -7.183637470006942749e-02 8.399049192667007446e-02 -4.636939242482185364e-02 -8.869568817317485809e-03 -1.686162501573562622e-01 -4.139151796698570251e-02 1.296851634979248047e-01 2.641883194446563721e-01 2.440344356000423431e-02 3.552854061126708984e-02 -2.349358946084976196e-01 5.450394004583358765e-02 1.369125694036483765e-01 4.093341827392578125e-01 -2.015303820371627808e-01 2.123532891273498535e-01 -3.072086349129676819e-02
-2.675863727927207947e-02 2.106462977826595306e-02 4.265155643224716187e-02 -1.381342858076095581e-01 -2.388432185398414731e-04 3.200072050094604492e-01 -4.914229735732078552e-02 -1.656087487936019897e-01 4.893181473016738892e-02 3.326854705810546875e-01 -1.412231475114822388e-01 9.671027213335037231e-02 8.688298612833023071e-02 -5.793990939855575562e-02 -1.107819974422454834e-01 -8.335113525390625000e-02 1.364541426301002502e-02 2.743458449840545654e-01 9.207828342914581299e-02 -2.611213624477386475e-01 -3.218883574008941650e-01 1.809523552656173706e-01 -3.285808116197586060e-02 2.013516128063201904e-01 -2.585239112377166748e-01 -2.274034619331359863e-01 1.978963017463684082e-01 -2.261548638343811035e-01 5.752897262573242188e-02 -1.856568753719329834e-01 -2.237980365753173828e-01 2.153730243444442749e-01
-8.611135929822921753e-02 -7.740972097963094711e-03 -1.455616354942321777e-01 1.325658150017261505e-02 7.286833226680755615e-02 3.648919761180877686e-01 4.056372866034507751e-02 -1.470136176794767380e-02 -2.485273219645023346e-02 3.456755280494689941e-01 -1.988066881895065308e-01 2.536358535289764404e-01 1.007003113627433777e-01 -1.972388178110122681e-01 -1.160052195191383362e-01 -1.378235816955566406e-01 4.589610174298286438e-02 2.460764795541763306e-01 6.198082864284515381e-02 -3.377445340156555176e-01 -1.025550737977027893e-01 1.150947213172912598e-01 -1.758232363499701023e-03 1.984424591064453125e-01 -1.915291398763656616e-01 -2.923320829868316650e-01 1.978581249713897705e-01 -1.014932915568351746e-01 -1.125733484514057636e-03 -3.121802806854248047e-01 -1.020067110657691956e-01 4.700546339154243469e-02
-1.496391147375106812e-01 -2.876685559749603271e-02 -2.021849155426025391e-01 4.025534912943840027e-02 9.142757207155227661e-02 1.510740965604782104e-01 5.009466782212257385e-02 -6.025267243385314941e-01 1.638013869524002075e-01 1.887799203395843506e-01 -1.182798817753791809e-01 -6.054931879043579102e-02 1.695775091648101807e-01 -1.116315349936485291e-01 1.079655066132545471e-01 -1.661566942930221558e-01 2.434751689434051514e-01 -7.950319349765777588e-02 -5.640595778822898865e-02 1.868383884429931641e-01 1.879752799868583679e-02 1.046679466962814331e-01 1.253171712160110474e-01 8.181735873222351074e-02 -7.000114768743515015e-02 -1.396733075380325317e-01 2.220374532043933868e-02 -1.613733731210231781e-02 -7.956163585186004639e-02 -3.677186369895935059e-01 1.906412839889526367e-01 1.910274922847747803e-01
-1.436153948307037354e-01 2.183866500854492188e-01 4.724355787038803101e-02 8.555659651756286621e-02 1.166960299015045166e-01 2.662131786346435547e-01 -8.962561935186386108e-02 -4.180463030934333801e-02 3.492396473884582520e-01 1.285231858491897583e-01 -1.553334444761276245e-01 1.583828777074813843e-01 3.469072282314300537e-01 1.767957210540771484e-01 -1.666851937770843506e-01 -4.801492765545845032e-02 -6.401203572750091553e-02 -5.651275068521499634e-02 1.148650050163269043e-02 -1.773106455802917480e-01 -1.224823966622352600e-01 -7.287897169589996338e-02 2.597258985042572021e-01 1.553137972950935364e-02 -1.610858552157878876e-02 -6.940339505672454834e-02 9.407600760459899902e-02 -2.443770766258239746e-01 3.370094597339630127e-01 -3.388148248195648193e-01 1.575510352849960327e-01 -6.897294521331787109e-02
-3.698430061340332031e-01 1.255378872156143188e-01 -5.441966280341148376e-02 -1.392598599195480347e-01 2.315259166061878204e-02 1.180625259876251221e-01 8.395438641309738159e-02 -3.254975080490112305e-01 5.829098820686340332e-02 9.564171731472015381e-02 -2.852509915828704834e-02 -5.780768394470214844e-02 7.839501649141311646e-02 2.613167464733123779e-01 8.232943713665008545e-02 7.421430945396423340e-02 1.103039085865020752e-01 2.301655560731887817e-01 -5.206665024161338806e-02 1.806552521884441376e-02 -3.362440168857574463e-01 2.288615703582763672e-01 1.892531812191009521e-01 1.505540758371353149e-01 -1.252026259899139404e-01 -1.145709678530693054e-01 7.114031910896301270e-02 -3.822844624519348145e-01 2.312412559986114502e-01 -1.290587782859802246e-01 1.504388302564620972e-01 -1.713024526834487915e-01
-1.023679599165916443e-01 1.543110460042953491e-01 5.559778213500976562e-02 -1.496955454349517822e-01 2.115143239498138428e-01 2.995545268058776855e-01 1.001334488391876221e-01 -1.810487955808639526e-01 1.308170109987258911e-01 -4.871695861220359802e-02 -2.949839690700173378e-04 5.202406086027622223e-03 1.330948323011398315e-01 -1.841899901628494263e-01 -7.176318764686584473e-02 -3.476225733757019043e-01 1.022397279739379883e-01 4.345680400729179382e-02 -1.628378480672836304e-01 -2.795039713382720947e-01 -1.368121206760406494e-01 1.852258443832397461e-01 1.169278770685195923e-01 2.526397705078125000e-01 1.256234943866729736e-01 -1.038436591625213623e-01 -3.765237033367156982e-01 1.371721327304840088e-01 2.084662914276123047e-01 2.498412691056728363e-02 -9.668008238077163696e-02 2.787503302097320557e-01
-2.069739848375320435e-01 2.760524153709411621e-01 -2.932706475257873535e-01 -1.061991676688194275e-01 6.205319077707827091e-04 -1.464150547981262207e-01 -1.293990463018417358e-01 -3.174304664134979248e-01 1.462659835815429688e-01 1.418143659830093384e-01 -3.595871329307556152e-01 8.224955946207046509e-02 -9.808571636676788330e-02 -6.567301601171493530e-02 -6.553725153207778931e-02 -9.126285463571548462e-02 -7.594482600688934326e-02 3.663808703422546387e-01 -8.819504082202911377e-02 -1.190942153334617615e-01 8.326769620180130005e-02 2.023367397487163544e-02 9.234811365604400635e-02 -9.402273222804069519e-03 1.050916537642478943e-01 -2.121881693601608276e-01 7.653070986270904541e-02 -2.454770058393478394e-01 3.093022108078002930e-01 -1.156729087233543396e-01 5.447766184806823730e-02 1.687381267547607422e-01
5.632862448692321777e-02 3.110593743622303009e-02 -6.298109889030456543e-02 1.129917055368423462e-02 5.866002440452575684e-01 1.645241379737854004e-01 1.352050751447677612e-01 -2.239571362733840942e-01 -2.050613611936569214e-02 3.713427111506462097e-02 -3.342323899269104004e-01 -4.405306279659271240e-02 1.352914422750473022e-01 -8.260358124971389771e-02 2.506629526615142822e-01 -1.878049597144126892e-02 4.200276359915733337e-02 1.253352314233779907e-01 -9.539720416069030762e-02 -5.984545871615409851e-02 4.033903032541275024e-02 7.379201054573059082e-02 2.277080714702606201e-01 -1.529405713081359863e-01 1.729459017515182495e-01 -1.580120772123336792e-01 5.702094733715057373e-02 -6.898259371519088745e-02 1.380054205656051636e-01 -2.376125901937484741e-01 3.941120952367782593e-02 3.098075389862060547e-01
-5.147796124219894409e-02 1.703508794307708740e-01 -2.063774019479751587e-01 -3.513621911406517029e-02 4.538690149784088135e-01 4.656440019607543945e-02 -2.469449862837791443e-02 -3.219340443611145020e-01 1.519166529178619385e-01 9.137357771396636963e-02 3.911431878805160522e-02 6.544800847768783569e-02 2.583516836166381836e-01 2.531857788562774658e-01 8.372074365615844727e-02 -1.027887612581253052e-01 -1.387268751859664917e-01 -7.444266229867935181e-02 8.620385080575942993e-02 1.562829315662384033e-01 6.980229169130325317e-02 -3.209312260150909424e-02 -2.347475104033946991e-02 6.025613844394683838e-02 -6.128478050231933594e-02 -3.103782236576080322e-01 -1.230118945240974426e-01 -2.916656136512756348e-01 1.096902191638946533e-01 -3.600958883762359619e-01 1.328750103712081909e-01 6.977411452680826187e-03
-1.446268856525421143e-01 -4.670092463493347168e-02 1.151513680815696716e-01 -4.173319786787033081e-02 1.973173171281814575e-01 4.524278640747070312e-01 8.008173108100891113e-02 -2.352087944746017456e-02 -4.317717999219894409e-02 3.496878445148468018e-01 -1.473079770803451538e-01 5.114582926034927368e-02 1.938114464282989502e-01 -6.479904055595397949e-02 3.493725508451461792e-02 -1.071765124797821045e-01 1.562946587800979614e-01 3.049216568470001221e-01 -1.388401351869106293e-02 -3.326325714588165283e-01 -1.989409625530242920e-01 -5.122303590178489685e-02 1.827946007251739502e-01 2.719096094369888306e-02 -3.353754803538322449e-02 -1.032734438776969910e-01 3.280262053012847900e-01 2.894352376461029053e-02 -3.895815461874008179e-05 -9.786605089902877808e-02 -1.845945119857788086e-01 1.997489780187606812e-01
3.137712180614471436e-02 1.383672952651977539e-01 -1.440314203500747681e-01 -1.672491133213043213e-01 -8.288109302520751953e-02 1.225109919905662537e-01 -2.585713751614093781e-02 -2.990145981311798096e-01 2.325157076120376587e-01 2.116749584674835205e-01 4.020993039011955261e-02 1.531946957111358643e-01 1.208109632134437561e-01 1.012244820594787598e-01 1.326370239257812500e-01 4.144476354122161865e-02 7.379563897848129272e-02 1.561235636472702026e-01 -1.832072734832763672e-01 -1.257908046245574951e-01 2.873622067272663116e-02 2.968171834945678711e-01 4.106169044971466064e-01 -2.742885053157806396e-01 -5.158290639519691467e-02 -2.060540765523910522e-01 -5.689807981252670288e-02 -3.817062824964523315e-03 3.781990408897399902e-01 -2.063166350126266479e-01 1.152549311518669128e-02 7.077182084321975708e-02
-1.458244174718856812e-01 8.046437054872512817e-02 -8.839010447263717651e-02 -9.217949956655502319e-02 2.084876000881195068e-01 4.319531917572021484e-01 6.834558397531509399e-02 -1.955579519271850586e-01 -1.136455535888671875e-01 3.531528711318969727e-01 -1.387201100587844849e-01 1.740325987339019775e-01 1.615041494369506836e-01 -2.053581923246383667e-01 -4.674349725246429443e-02 -1.186774149537086487e-01 4.978463798761367798e-02 1.273955106735229492e-01 8.564344793558120728e-02 -3.466583788394927979e-01 -7.166754454374313354e-02 4.886898770928382874e-02 -1.478209067136049271e-02 2.823879718780517578e-01 -2.610524594783782959e-01 -8.721206337213516235e-02 2.212212532758712769e-01 -4.753341898322105408e-02 5.816936958581209183e-03 -1.735058128833770752e-01 -1.388104110956192017e-01 3.519562631845474243e-02
-1.270427405834197998e-01 3.258318901062011719e-01 1.716179847717285156e-01 4.948753863573074341e-02 2.537038326263427734e-01 2.509692013263702393e-01 -3.384543582797050476e-02 -3.892965242266654968e-02 2.005058676004409790e-01 1.791351288557052612e-01 1.630188822746276855e-01 -1.058686338365077972e-02 2.993326634168624878e-02 2.691589593887329102e-01 1.535387057811021805e-02 1.202801987528800964e-01 7.632660120725631714e-02 -4.702542442828416824e-03 -1.765110641717910767e-01 -2.534957230091094971e-01 -1.590810716152191162e-01 1.316283047199249268e-01 2.798138558864593506e-01 -5.223290622234344482e-02 -1.070431843400001526e-01 -1.160556375980377197e-01 1.322287321090698242e-01 -1.918573677539825439e-01 4.352913498878479004e-01 -1.498354375362396240e-01 2.165463007986545563e-02 1.105207353830337524e-01
-9.727408736944198608e-02 -1.805234327912330627e-02 -3.548076376318931580e-03 -3.889479115605354309e-02 2.369202524423599243e-01 3.666251599788665771e-01 -1.273831538856029510e-02 -3.058717250823974609e-01 4.286066070199012756e-02 1.996873617172241211e-01 -9.723640233278274536e-02 2.440413385629653931e-01 2.141067385673522949e-01 -1.671515256166458130e-01 -3.098662756383419037e-02 -1.538383811712265015e-01 5.890062078833580017e-02 2.716740369796752930e-01 1.224402636289596558e-01 -3.294492959976196289e-01 -1.691175699234008789e-01 1.142484322190284729e-01 2.387884445488452911e-02 1.367367506027221680e-01 -2.676355838775634766e-01 -1.731057018041610718e-01 2.791939675807952881e-01 -1.018716320395469666e-01 -1.346557885408401489e-01 -1.280953288078308105e-01 -7.052747160196304321e-02 6.425968557596206665e-02
-2.513414919376373291e-01 1.240615150891244411e-03 -3.150531053543090820e-01 -1.270071864128112793e-01 8.568245917558670044e-02 4.436014220118522644e-02 2.269962877035140991e-01 -2.577123343944549561e-01 1.617290377616882324e-01 2.792355120182037354e-01 -1.566435992717742920e-01 -1.377057470381259918e-02 2.815076708793640137e-01 -6.100794300436973572e-02 7.573982328176498413e-02 -2.134430967271327972e-02 -8.112900704145431519e-02 8.143770694732666016e-02 2.566218972206115723e-01 -5.703843384981155396e-02 -2.739647924900054932e-01 2.007130384445190430e-01 1.751863583922386169e-02 -2.067070305347442627e-01 7.937692105770111084e-02 -3.351948559284210205e-01 1.115696355700492859e-01 -2.167947143316268921e-01 2.372195869684219360e-01 1.076387893408536911e-02 1.749064028263092041e-02 2.588041312992572784e-02
-1.725984215736389160e-01 1.936433166265487671e-01 -5.783737823367118835e-02 -1.574984937906265259e-01 1.740699857473373413e-01 3.587910532951354980e-01 -1.388464719057083130e-01 -1.305259317159652710e-01 2.518553137779235840e-01 1.589658558368682861e-01 -1.179079338908195496e-01 4.722074791789054871e-02 1.672927737236022949e-01 2.831504046916961670e-01 -1.238934472203254700e-01 2.031337022781372070e-01 6.136479228734970093e-02 -9.877607226371765137e-02 2.360660023987293243e-02 -1.636827439069747925e-01 -1.516565382480621338e-01 7.471201568841934204e-02 2.167838662862777710e-01 -1.849975138902664185e-01 -9.365884959697723389e-02 1.688953861594200134e-02 9.886112064123153687e-02 -3.479690104722976685e-02 4.549040794372558594e-01 -1.530192643404006958e-01 -7.642924785614013672e-02 -1.808287054300308228e-01
-1.350077837705612183e-01 -1.146925836801528931e-01 -1.460888087749481201e-01 -4.639408737421035767e-02 -2.401443198323249817e-02 1.942941546440124512e-01 7.175115495920181274e-02 -3.259533047676086426e-01 7.306411117315292358e-02 3.929410278797149658e-01 -1.598139703273773193e-01 -6.632404029369354248e-02 2.786475419998168945e-01 2.744448781013488770e-01 3.133252263069152832e-01 1.137853711843490601e-01 7.166687399148941040e-02 5.036902800202369690e-02 -7.093086838722229004e-02 -4.384359344840049744e-02 -2.851145155727863312e-02 7.234526425600051880e-02 9.568497538566589355e-02 5.330564081668853760e-02 2.075045555830001831e-02 -1.510214507579803467e-01 -2.315458953380584717e-01 -3.485153913497924805e-01 1.388592869043350220e-01 -1.716474890708923340e-01 -2.454539835453033447e-01 -4.075909405946731567e-02
-1.615226734429597855e-03 1.017684563994407654e-01 -1.336826533079147339e-01 1.199593394994735718e-01 -1.244970969855785370e-02 5.421364307403564453e-01 1.158027164638042450e-02 -1.060769185423851013e-01 3.166411519050598145e-01 2.784333229064941406e-01 -1.129119098186492920e-01 2.028354853391647339e-01 5.193033069372177124e-02 -8.500310033559799194e-02 5.830097943544387817e-03 1.347911059856414795e-01 8.913382142782211304e-02 1.526073813438415527e-01 1.143257766962051392e-01 -1.650618389248847961e-02 -2.775355577468872070e-01 6.584600359201431274e-02 1.709763705730438232e-01 1.150500401854515076e-01 -7.168400101363658905e-03 -2.540827989578247070e-01 1.085206419229507446e-01 6.033382192254066467e-02 6.191939860582351685e-02 -8.935500681400299072e-02 -2.626281678676605225e-01 2.507930099964141846e-01
2.215557359158992767e-02 1.217928305268287659e-01 -6.542482972145080566e-02 -6.016115099191665649e-02 -3.391977772116661072e-02 2.368072867393493652e-01 3.035344481468200684e-01 -3.326581418514251709e-01 1.349496841430664062e-01 3.457155823707580566e-01 -1.113655641674995422e-01 -2.645882964134216309e-01 1.411644965410232544e-01 -9.715101122856140137e-02 2.120449990034103394e-01 7.066760212182998657e-02 -5.995381623506546021e-03 1.346290707588195801e-01 5.135778919793665409e-04 -2.162209898233413696e-01 8.765647187829017639e-03 6.810589693486690521e-03 -2.487334981560707092e-02 -1.701141148805618286e-01 -1.396713107824325562e-01 -3.790960609912872314e-01 -9.395412355661392212e-02 -1.378891766071319580e-01 1.845465898513793945e-01 -2.745377123355865479e-01 1.262431442737579346e-01 7.917379587888717651e-02
-5.771223828196525574e-02 1.440687328577041626e-01 -2.209485322237014771e-01 -7.652787864208221436e-02 1.147220656275749207e-02 4.659360647201538086e-01 -1.668563336133956909e-01 -1.055634319782257080e-01 1.643906086683273315e-01 4.412357211112976074e-01 -2.540126144886016846e-01 7.708148658275604248e-02 8.261992037296295166e-02 -1.008648425340652466e-01 -8.675111830234527588e-02 -3.814611351117491722e-03 1.773362308740615845e-01 1.697103083133697510e-01 2.012738138437271118e-01 -1.080979779362678528e-01 -9.652885049581527710e-02 2.949758619070053101e-02 8.586788922548294067e-02 2.296538790687918663e-03 -7.188960909843444824e-02 1.614354923367500305e-02 6.826537847518920898e-02 9.588293731212615967e-02 7.404354214668273926e-02 -2.338760346174240112e-01 -2.470539808273315430e-01 2.789226174354553223e-01
1.409861724823713303e-03 -5.382529646158218384e-02 -1.398097574710845947e-01 -1.613142341375350952e-01 5.730930343270301819e-02 3.833793997764587402e-01 -2.802261151373386383e-03 -1.255616247653961182e-01 -1.543911397457122803e-01 1.395223587751388550e-01 -2.104347348213195801e-01 2.088492065668106079e-01 1.567044109106063843e-01 -1.164923161268234253e-01 -1.244858726859092712e-01 -4.271910339593887329e-02 2.634667456150054932e-01 1.611111909151077271e-01 -2.110637351870536804e-02 -1.977742463350296021e-01 -3.499051630496978760e-01 -4.240674898028373718e-02 1.316194534301757812e-01 2.894049584865570068e-01 -1.281870901584625244e-01 -1.150935143232345581e-01 2.040165364742279053e-01 6.382736563682556152e-02 -2.885502204298973083e-02 -8.078617602586746216e-02 -1.926139146089553833e-01 3.446231782436370850e-01
-1.176680326461791992e-01 1.624102145433425903e-02 2.159220427274703979e-01 -1.427945941686630249e-01 3.171414136886596680e-01 2.660895884037017822e-01 1.070144698023796082e-01 -2.004250586032867432e-01 1.720281392335891724e-01 8.154162019491195679e-02 -2.741279602050781250e-01 -1.461356729269027710e-01 -1.440710723400115967e-01 2.002922594547271729e-01 1.671090424060821533e-01 1.871520839631557465e-02 1.814581900835037231e-01 -1.163514405488967896e-01 -3.052540682256221771e-02 1.462044077925384045e-03 -1.251351088285446167e-01 2.478038072586059570e-01 9.273288398981094360e-02 1.706979125738143921e-01 -2.604843080043792725e-01 -1.096409335732460022e-01 -2.650442421436309814e-01 -5.032648146152496338e-02 6.750372797250747681e-02 -3.220902085304260254e-01 1.812921762466430664e-01 1.340075135231018066e-01
-1.908925026655197144e-01 -5.703803896903991699e-02 3.853276744484901428e-02 -2.439937591552734375e-01 3.441053032875061035e-01 1.495330184698104858e-01 5.803142488002777100e-02 -1.162533164024353027e-01 4.613259807229042053e-02 2.183955460786819458e-01 -4.174883067607879639e-01 7.442692667245864868e-02 3.470483720302581787e-01 2.027943432331085205e-01 1.987616568803787231e-01 -1.361314207315444946e-01 7.445035874843597412e-02 1.604632288217544556e-01 -1.066172420978546143e-01 -1.074910759925842285e-01 -6.237909942865371704e-02 7.220183312892913818e-02 -7.277612388134002686e-02 -2.524442672729492188e-01 -1.938114874064922333e-02 -1.322610378265380859e-01 1.445679962635040283e-01 -9.143818914890289307e-02 -1.115754991769790649e-02 -2.259480804204940796e-01 -3.806671127676963806e-02 2.455077767372131348e-01
9.750408679246902466e-02 1.797051280736923218e-01 -1.532982736825942993e-01 -1.428931653499603271e-01 2.220905013382434845e-02 8.364433795213699341e-02 4.270756989717483521e-02 -1.420634984970092773e-01 1.985660642385482788e-01 2.908436954021453857e-01 -8.816033601760864258e-02 1.850902885198593140e-01 1.520552486181259155e-01 6.339404731988906860e-02 -6.898346543312072754e-02 -9.841167367994785309e-03 2.112172991037368774e-01 -2.281008064746856689e-01 -1.638889312744140625e-01 -2.701528966426849365e-01 -3.095013797283172607e-01 6.190444156527519226e-02 2.018427550792694092e-01 -2.500854134559631348e-01 1.083722561597824097e-01 -1.133837029337882996e-01 1.588771939277648926e-01 -2.247408628463745117e-01 3.447690904140472412e-01 -2.476612180471420288e-01 7.991465181112289429e-02 2.024962380528450012e-02
-8.569490909576416016e-02 -8.804943412542343140e-03 -1.949896812438964844e-01 -1.816612631082534790e-01 6.485952436923980713e-02 9.064051508903503418e-02 1.413905173540115356e-01 -4.056559503078460693e-01 4.778746142983436584e-02 2.099111378192901611e-01 -5.540937557816505432e-02 1.265940815210342407e-01 2.266634702682495117e-01 1.286785397678613663e-02 3.606799542903900146e-01 -9.186940640211105347e-02 -7.825239002704620361e-02 1.746648102998733521e-01 -1.549286544322967529e-01 -8.926724642515182495e-02 1.622286741621792316e-03 2.315821871161460876e-02 3.917853534221649170e-01 -2.002518773078918457e-01 7.068754173815250397e-03 -1.362732052803039551e-01 -1.269053816795349121e-01 -1.883719116449356079e-01 2.088987380266189575e-01 -2.930231988430023193e-01 -9.852230548858642578e-03 -8.078470081090927124e-02
-1.294052153825759888e-01 -5.412093549966812134e-02 -7.185867428779602051e-02 -2.103940099477767944e-01 3.420101404190063477e-01 2.941356003284454346e-01 3.707293793559074402e-02 -3.437830507755279541e-02 -1.509391367435455322e-01 2.055239230394363403e-01 -3.737283051013946533e-01 6.740786880254745483e-02 3.587045669555664062e-01 6.116201635450124741e-03 4.455257579684257507e-02 4.055107757449150085e-02 5.347029492259025574e-02 9.949617087841033936e-02 -8.074992150068283081e-02 -1.478776782751083374e-01 -1.280638724565505981e-01 1.992863118648529053e-01 -9.252247959375381470e-02 -2.350900322198867798e-01 1.582310199737548828e-01 -1.491189002990722656e-01 2.836316358298063278e-03 -1.242681965231895447e-01 3.772404417395591736e-02 -3.382255733013153076e-01 1.714347489178180695e-02 2.082070559263229370e-01
-2.695952653884887695e-01 2.884037494659423828e-01 -1.149107962846755981e-01 -2.345934510231018066e-01 1.681470423936843872e-01 9.258554875850677490e-02 2.140850275754928589e-01 1.509730704128742218e-02 1.354828178882598877e-01 1.637569665908813477e-01 -1.217466965317726135e-01 -7.744799554347991943e-02 2.994864284992218018e-01 -4.760418459773063660e-02 1.392782330513000488e-01 -2.036703824996948242e-01 1.256206184625625610e-01 1.165281012654304504e-01 2.755247615277767181e-02 -1.108843553811311722e-02 1.603040844202041626e-01 1.654474884271621704e-01 1.448328197002410889e-01 -8.342913538217544556e-02 -4.304433986544609070e-02 5.713593680411577225e-03 1.583598703145980835e-01 -5.499944090843200684e-01 4.889545962214469910e-02 -1.054923981428146362e-01 9.478927403688430786e-02 1.046725735068321228e-01
-1.308240443468093872e-01 1.272093802690505981e-01 -2.233770489692687988e-01 -4.732126593589782715e-01 1.977450102567672729e-01 1.860879063606262207e-01 -7.996347546577453613e-02 -1.366985440254211426e-01 -1.160792410373687744e-01 -1.073692366480827332e-01 6.254640966653823853e-02 -6.415034830570220947e-02 1.655298471450805664e-01 2.655921876430511475e-02 1.511202752590179443e-01 -4.638233035802841187e-02 1.573910117149353027e-01 -1.112768873572349548e-01 1.359094381332397461e-01 -9.795645624399185181e-02 -1.467860937118530273e-01 7.550286501646041870e-02 3.094844818115234375e-01 2.230806648731231689e-01 -7.662962889298796654e-04 -1.707496494054794312e-01 -1.258057206869125366e-01 -3.138274848461151123e-01 3.563823178410530090e-02 -3.299528062343597412e-01 8.290982246398925781e-02 -9.716643393039703369e-02
-1.503091752529144287e-01 1.126763895153999329e-01 -1.091007813811302185e-01 -1.322878152132034302e-01 1.815891824662685394e-02 -9.714065492153167725e-02 -5.905911326408386230e-02 -2.127734124660491943e-01 1.773780137300491333e-01 1.704040318727493286e-01 -9.751871973276138306e-02 1.304901689291000366e-01 1.632097661495208740e-01 -2.056284397840499878e-01 -1.327360272407531738e-01 8.281748741865158081e-02 3.490469157695770264e-01 3.591754287481307983e-02 -1.265899688005447388e-01 1.103507429361343384e-01 -1.389274001121520996e-01 1.780576407909393311e-01 3.385130465030670166e-01 -7.462132722139358521e-02 -2.522478401660919189e-01 -9.330538660287857056e-02 -1.171267181634902954e-01 1.406081914901733398e-01 2.925696372985839844e-01 -3.808275461196899414e-01 -5.405661836266517639e-02 -1.856923401355743408e-01
-1.260805428028106689e-01 2.200532332062721252e-02 -4.843062162399291992e-02 -1.294579952955245972e-01 1.888730973005294800e-01 3.233298659324645996e-01 -1.011853944510221481e-02 -2.888587713241577148e-01 -7.018228620290756226e-02 4.237825870513916016e-01 -1.373280435800552368e-01 1.362658739089965820e-01 3.055559284985065460e-02 -1.404246389865875244e-01 -2.581754885613918304e-02 -1.112630739808082581e-01 -7.351044565439224243e-02 1.855925470590591431e-01 -7.882795296609401703e-03 -2.823441028594970703e-01 -1.438026428222656250e-01 2.859962172806262970e-02 -1.809980161488056183e-02 2.534130513668060303e-01 -4.795561730861663818e-02 -2.051647454500198364e-01 2.730766534805297852e-01 1.004965528845787048e-01 -1.919911801815032959e-02 -3.076061010360717773e-01 -6.849697977304458618e-02 2.251622080802917480e-01
2.342722378671169281e-02 2.920141220092773438e-01 2.159208208322525024e-01 -2.235867530107498169e-01 2.454706281423568726e-01 6.824886053800582886e-02 -1.078580226749181747e-02 -1.664557158946990967e-01 7.957571744918823242e-02 8.433853089809417725e-02 -1.284660212695598602e-02 1.064769253134727478e-01 3.526182770729064941e-01 8.041945844888687134e-02 -1.708651930093765259e-01 -4.951699171215295792e-03 1.916387379169464111e-01 -1.441481616348028183e-02 -1.704739183187484741e-01 -1.365168392658233643e-01 9.629169106483459473e-02 1.906923353672027588e-01 2.585082650184631348e-01 8.308374881744384766e-02 -1.655859649181365967e-01 -3.793062865734100342e-01 8.792836219072341919e-02 -5.402110889554023743e-02 2.665331959724426270e-01 -2.257336080074310303e-01 1.529453843832015991e-01 -9.234971553087234497e-02
-1.577904373407363892e-01 -5.071698129177093506e-02 -6.645605713129043579e-02 -1.172397658228874207e-01 4.497804641723632812e-01 1.871634870767593384e-01 7.251517474651336670e-02 -2.000685781240463257e-01 9.900121390819549561e-02 8.221675455570220947e-02 -6.712855398654937744e-02 -8.384764194488525391e-02 -2.397324889898300171e-02 -9.315928816795349121e-02 -3.212215602397918701e-01 -8.332113921642303467e-02 2.444747239351272583e-01 -2.409711666405200958e-02 2.546857669949531555e-02 -7.383050024509429932e-02 -8.034852892160415649e-02 1.287413239479064941e-01 2.303291484713554382e-02 -2.997944690287113190e-02 -1.176716238260269165e-01 -3.132168352603912354e-01 -3.765098154544830322e-01 -1.125670745968818665e-01 1.901507675647735596e-01 1.708805710077285767e-01 -2.586435079574584961e-01 1.863579005002975464e-01
-1.732615083456039429e-01 9.849058836698532104e-02 -1.068023517727851868e-01 -3.125194832682609558e-02 1.176692917943000793e-01 2.856940627098083496e-01 -9.284180402755737305e-02 -2.459796816110610962e-01 1.563266478478908539e-02 2.740021049976348877e-01 -1.994757205247879028e-01 9.965676814317703247e-02 1.239394024014472961e-01 -1.988165527582168579e-01 -9.819234162569046021e-02 -1.758735030889511108e-01 7.027229666709899902e-02 2.402116209268569946e-01 1.125639677047729492e-01 -3.531112968921661377e-01 -2.244098037481307983e-01 -2.792713604867458344e-02 6.350255105644464493e-03 2.655123174190521240e-01 -3.305607438087463379e-01 -2.317800968885421753e-01 1.136422976851463318e-01 -7.475665211677551270e-02 -3.140065073966979980e-02 -1.852970868349075317e-01 -1.024403721094131470e-01 1.175268068909645081e-01
5.565927713178098202e-04 4.540210664272308350e-01 -1.145925372838973999e-01 -4.188454523682594299e-02 1.406996399164199829e-01 1.013584882020950317e-01 -1.412860155105590820e-01 -2.678378224372863770e-01 3.227967321872711182e-01 2.178196758031845093e-01 -1.175323128700256348e-01 2.674147188663482666e-01 4.856704920530319214e-02 9.160804748535156250e-02 -7.855124026536941528e-02 1.201761737465858459e-01 -2.914150431752204895e-02 1.539496481418609619e-01 -1.377529054880142212e-01 -1.628770232200622559e-01 -1.156909391283988953e-01 -8.171954005956649780e-02 1.840756833553314209e-01 -2.053903788328170776e-01 -2.818336652126163244e-04 -2.087410539388656616e-01 -1.126816794276237488e-01 -2.310253679752349854e-01 2.105159759521484375e-01 -5.740643944591283798e-03 2.223189026117324829e-01 1.388334929943084717e-01
8.871515095233917236e-02 5.079941749572753906e-01 -2.635388076305389404e-01 -2.019690871238708496e-01 1.402287781238555908e-01 2.321122288703918457e-01 -3.645347803831100464e-02 -2.940965294837951660e-01 4.268331825733184814e-02 3.498747944831848145e-02 -1.612866073846817017e-01 2.365649193525314331e-01 2.006667293608188629e-02 8.243513107299804688e-02 -1.255977898836135864e-01 -1.826188415288925171e-01 3.758069500327110291e-02 1.188225895166397095e-01 -1.995919048786163330e-01 -1.533048152923583984e-01 7.749070972204208374e-02 -2.080059610307216644e-02 -7.963215000927448273e-03 -2.661533653736114502e-01 -6.792439520359039307e-02 -2.954124212265014648e-01 6.030252948403358459e-02 -2.290142029523849487e-01 6.260564178228378296e-02 -9.935681521892547607e-02 5.284810438752174377e-02 -1.900465227663516998e-02
-2.910511568188667297e-02 1.151002198457717896e-01 -1.712202131748199463e-01 9.537712484598159790e-02 1.243253052234649658e-01 4.435757398605346680e-01 -3.442132472991943359e-02 -2.638947069644927979e-01 5.903340131044387817e-02 3.566748201847076416e-01 -3.298126459121704102e-01 -8.247797936201095581e-02 -2.797528542578220367e-02 -1.236615180969238281e-01 -7.342172414064407349e-02 1.514317188411951065e-02 1.243683621287345886e-01 1.067350804805755615e-01 1.140415519475936890e-01 -6.220151484012603760e-02 -3.073323667049407959e-01 -6.478259712457656860e-02 1.043710410594940186e-01 1.691230535507202148e-01 -1.681529283523559570e-01 -6.101230159401893616e-02 2.003467082977294922e-01 3.178320080041885376e-02 1.604599952697753906e-01 -2.548184692859649658e-01 -1.873177289962768555e-01 1.252184361219406128e-01
-3.247914090752601624e-02 1.214853748679161072e-01 2.330821305513381958e-01 -1.678394377231597900e-01 1.295980811119079590e-01 8.813994377851486206e-02 -8.501798659563064575e-02 -2.798421978950500488e-01 1.094113104045391083e-02 1.527360081672668457e-01 -1.538295894861221313e-01 1.757908314466476440e-01 3.006514608860015869e-01 6.772732734680175781e-02 -9.167258441448211670e-02 -1.419812291860580444e-01 1.974864751100540161e-01 -1.263742595911026001e-01 1.622725576162338257e-01 -2.243220210075378418e-01 -1.121464669704437256e-01 1.974568068981170654e-01 2.292701154947280884e-01 4.137082397937774658e-02 -3.195608854293823242e-01 -2.949658036231994629e-01 -6.202959269285202026e-02 -1.551010012626647949e-01 2.445437461137771606e-01 -2.291373312473297119e-01 1.493032425642013550e-01 -3.063827194273471832e-02
1.293278113007545471e-02 6.768072396516799927e-02 -2.303749769926071167e-01 -1.486878991127014160e-01 -2.920304797589778900e-02 1.665681451559066772e-01 -1.535215377807617188e-01 2.000685036182403564e-02 1.409383863210678101e-01 5.387197062373161316e-02 -1.606894880533218384e-01 7.616565376520156860e-02 -8.361335098743438721e-02 -6.678343750536441803e-03 1.122098788619041443e-01 2.156350761651992798e-01 2.805127501487731934e-01 1.059162467718124390e-01 -2.219703197479248047e-01 -2.859672605991363525e-01 -2.154693603515625000e-01 8.622404187917709351e-02 1.001496389508247375e-01 3.781889081001281738e-01 1.462223231792449951e-01 -2.055611014366149902e-01 3.432435095310211182e-01 -1.659373044967651367e-01 4.256705753505229950e-03 -2.705101966857910156e-01 -1.639273017644882202e-01 1.003255322575569153e-01
-1.832389235496520996e-01 -2.216486260294914246e-02 -3.511104360222816467e-02 4.433810710906982422e-02 1.918420940637588501e-02 5.522269606590270996e-01 -1.335799843072891235e-01 -1.057004928588867188e-01 1.897492706775665283e-01 2.238423824310302734e-01 -3.107123672962188721e-01 1.074882149696350098e-01 1.383012533187866211e-01 6.964365392923355103e-02 -1.708038300275802612e-01 -1.799603402614593506e-01 -4.482514411211013794e-02 4.592517763376235962e-02 -3.894585371017456055e-02 1.021343544125556946e-01 -3.061892688274383545e-01 7.663073390722274780e-02 -4.576128348708152771e-02 1.715395897626876831e-01 -1.658030599355697632e-02 -6.463710684329271317e-03 1.336203049868345261e-02 7.956195622682571411e-02 1.739612519741058350e-01 -1.965906918048858643e-01 -1.757991909980773926e-01 3.078956305980682373e-01
-1.729272454977035522e-01 1.358134001493453979e-01 -5.960744991898536682e-02 9.171256422996520996e-02 -3.073303960263729095e-02 3.200139105319976807e-01 2.309826165437698364e-01 -3.939431905746459961e-01 9.592544287443161011e-02 1.518415957689285278e-01 -1.258981414139270782e-02 -1.636931896209716797e-01 4.864584207534790039e-01 6.543140858411788940e-02 1.680105775594711304e-01 2.487486414611339569e-02 2.476046979427337646e-01 1.485921740531921387e-01 -7.976339012384414673e-02 -4.026247188448905945e-02 9.562197327613830566e-02 -1.203282363712787628e-02 2.690871804952621460e-02 -1.206647604703903198e-01 2.654394833371043205e-03 -2.090998589992523193e-01 -2.679882198572158813e-02 -2.518350481986999512e-01 4.038061574101448059e-02 -2.241286486387252808e-01 1.372146308422088623e-01 6.560312956571578979e-02
-1.072327718138694763e-01 3.702652826905250549e-02 1.913133263587951660e-01 -2.341831028461456299e-01 4.040214419364929199e-01 1.516108363866806030e-01 2.042543292045593262e-01 -2.417517006397247314e-01 8.378235995769500732e-02 6.634488701820373535e-02 -1.515456289052963257e-01 -2.879966748878359795e-03 -1.681157946586608887e-01 7.888705283403396606e-02 2.253613471984863281e-01 -9.740814566612243652e-02 3.117624521255493164e-01 -4.472511261701583862e-02 6.043700128793716431e-02 1.998798102140426636e-01 -3.047419488430023193e-01 7.522131502628326416e-02 1.874108985066413879e-02 1.705311238765716553e-01 1.666992343962192535e-02 -2.187035083770751953e-01 -2.741028070449829102e-01 -5.652958899736404419e-02 1.486265361309051514e-01 -2.195289582014083862e-01 2.846136689186096191e-02 1.088971644639968872e-01
2.836055755615234375e-01 -6.506024301052093506e-02 -3.788723424077033997e-02 -1.702751517295837402e-01 2.666454613208770752e-01 9.038598090410232544e-02 -5.382258817553520203e-02 -1.241796985268592834e-01 3.753271400928497314e-01 9.763822704553604126e-02 -1.720008105039596558e-01 -5.788640677928924561e-02 2.893141508102416992e-01 2.097255885601043701e-01 1.834020763635635376e-02 -1.485932171344757080e-01 1.204474177211523056e-02 -7.086566835641860962e-02 -3.975026607513427734e-01 5.818139016628265381e-02 6.120937876403331757e-03 -6.956677138805389404e-02 7.601133733987808228e-02 -1.389824748039245605e-01 -1.702184677124023438e-01 -3.454653322696685791e-01 3.076819330453872681e-02 -9.314653277397155762e-02 -1.641638576984405518e-02 -5.750829726457595825e-02 1.008620113134384155e-01 2.926632165908813477e-01
-2.696974873542785645e-01 1.204101666808128357e-01 2.489666454493999481e-02 1.010275259613990784e-01 2.538570165634155273e-01 2.183308750391006470e-01 -3.144319355487823486e-02 -3.432000279426574707e-01 3.224467039108276367e-01 1.557128131389617920e-01 7.097390294075012207e-02 1.833983808755874634e-01 1.332769053988158703e-03 1.201426163315773010e-01 -1.679827272891998291e-01 8.039965480566024780e-02 2.693249285221099854e-01 9.588833898305892944e-03 -1.407587826251983643e-01 -5.296364426612854004e-02 1.768084615468978882e-02 -9.505727328360080719e-03 2.387566715478897095e-01 5.298969894647598267e-02 -1.172548905014991760e-01 -4.668483138084411621e-02 6.236261222511529922e-03 -4.465258121490478516e-01 1.639168709516525269e-01 -9.901867061853408813e-02 1.070261746644973755e-02 -2.178090959787368774e-01
-3.387021422386169434e-01 3.663891553878784180e-02 -1.335692703723907471e-01 -2.524146139621734619e-01 1.841380000114440918e-01 1.828548163175582886e-01 -9.353511035442352295e-02 -2.979874014854431152e-01 9.835768491029739380e-02 -1.171851977705955505e-01 -1.900116503238677979e-01 -1.127233728766441345e-01 2.820817828178405762e-01 1.412606835365295410e-01 2.197742462158203125e-01 1.704560667276382446e-01 1.157832518219947815e-01 2.596735768020153046e-02 2.240666896104812622e-01 -9.183767437934875488e-02 1.748395413160324097e-01 6.694990396499633789e-02 1.434439718723297119e-01 -1.248211562633514404e-01 -6.330791860818862915e-02 -6.045047566294670105e-02 1.601863885298371315e-03 -3.372046649456024170e-01 2.120231688022613525e-01 -1.529152393341064453e-01 4.354998469352722168e-02 2.299246639013290405e-01
-1.341160088777542114e-01 9.214884787797927856e-02 -8.416044712066650391e-02 -1.040940508246421814e-01 3.511954471468925476e-02 5.382437705993652344e-01 -4.790642112493515015e-02 -9.081701189279556274e-02 6.731971353292465210e-02 3.000265359878540039e-01 -2.076503783464431763e-01 6.332780420780181885e-02 1.114196628332138062e-01 -2.821439504623413086e-02 -1.269902884960174561e-01 -8.864412456750869751e-02 1.073234751820564270e-01 3.184390664100646973e-01 4.179755598306655884e-02 -2.310881614685058594e-01 -7.691340893507003784e-02 1.095317974686622620e-01 9.500415064394474030e-03 1.851825565099716187e-01 -2.707908749580383301e-01 -9.573805332183837891e-02 2.311443686485290527e-01 1.973728649318218231e-02 -5.672103539109230042e-02 -2.766837477684020996e-01 -1.175634041428565979e-01 1.580490767955780029e-01
-2.660588026046752930e-01 1.588742136955261230e-01 8.291002362966537476e-02 -8.211886510252952576e-03 -1.193746086210012436e-02 2.509557902812957764e-01 2.685559391975402832e-01 -2.807428538799285889e-01 8.720944821834564209e-02 3.656708002090454102e-01 -1.158801242709159851e-01 -4.821401834487915039e-02 8.874160796403884888e-02 -1.823803186416625977e-01 1.799432188272476196e-01 1.106342077255249023e-01 4.641351476311683655e-02 2.093558460474014282e-01 -2.778310477733612061e-01 2.344503253698348999e-02 1.126089766621589661e-01 7.051300257444381714e-02 1.056638881564140320e-01 -9.074334800243377686e-02 -3.142668306827545166e-02 -1.749155074357986450e-01 -1.146062389016151428e-01 -2.684907019138336182e-01 9.704652428627014160e-02 -3.904850780963897705e-01 -1.912867464125156403e-02 -1.720532774925231934e-02
-7.245638966560363770e-02 -3.048424422740936279e-02 6.099858134984970093e-02 -1.268021464347839355e-01 2.897848784923553467e-01 2.364118993282318115e-01 2.954856455326080322e-01 -3.380948007106781006e-01 1.443331390619277954e-01 -8.541336655616760254e-02 1.998095512390136719e-01 1.175782233476638794e-01 1.217035278677940369e-01 2.216205298900604248e-01 1.376392245292663574e-01 9.035059064626693726e-02 2.265575975179672241e-01 -1.047155559062957764e-01 -2.699852287769317627e-01 -2.924609780311584473e-01 -1.042165830731391907e-01 3.942170366644859314e-02 8.759117871522903442e-02 8.201792836189270020e-02 -1.835815161466598511e-01 -1.105064079165458679e-01 -2.464887350797653198e-01 -7.418023794889450073e-02 1.219484675675630569e-02 -2.992031276226043701e-01 9.639213979244232178e-02 -3.090322203934192657e-02
-1.157438308000564575e-01 -3.021999895572662354e-01 -2.701364457607269287e-01 -1.526913698762655258e-02 4.160955250263214111e-01 2.549666464328765869e-01 -1.061221361160278320e-01 -2.061706185340881348e-01 1.468869298696517944e-01 2.095686644315719604e-02 1.361622847616672516e-02 7.704815268516540527e-02 -7.275751233100891113e-02 -1.094189360737800598e-01 -6.062595546245574951e-02 -1.835507005453109741e-01 -8.171054720878601074e-02 6.498819589614868164e-02 5.909800156950950623e-02 -1.126676648855209351e-01 -1.200638059526681900e-02 9.169793128967285156e-02 4.190048575401306152e-01 6.528264377266168594e-03 1.251643002033233643e-01 -1.376386880874633789e-01 1.636258661746978760e-01 -3.350290358066558838e-01 3.700326383113861084e-02 -1.917558759450912476e-01 3.905253857374191284e-02 1.511646211147308350e-01
-2.681804895401000977e-01 5.395535379648208618e-02 9.426409751176834106e-02 -2.590387165546417236e-01 3.498112857341766357e-01 9.974091500043869019e-02 3.998856842517852783e-01 -8.534479141235351562e-02 8.065871894359588623e-02 1.116326227784156799e-01 -2.572445571422576904e-01 -7.618044316768646240e-02 1.198361162096261978e-02 8.865911513566970825e-02 2.382126599550247192e-01 -4.504246637225151062e-02 5.728441849350929260e-02 1.976972371339797974e-01 -2.340850383043289185e-01 -8.750611543655395508e-02 -2.142083346843719482e-01 7.611232995986938477e-02 1.671296805143356323e-01 1.127157062292098999e-01 -3.067288100719451904e-01 -2.379801571369171143e-01 -6.650955975055694580e-02 -6.322216242551803589e-02 -3.502439334988594055e-02 1.182586029171943665e-01 1.428475230932235718e-01 7.730243261903524399e-03
-5.271005257964134216e-02 2.527420520782470703e-01 8.656929433345794678e-02 -1.987688392400741577e-01 1.250916570425033569e-01 1.103378385305404663e-01 -2.845538221299648285e-02 -1.455404907464981079e-01 7.412399351596832275e-02 2.412907630205154419e-01 -1.764731854200363159e-01 2.043192088603973389e-02 2.391737252473831177e-01 1.633035540580749512e-01 -1.845566481351852417e-01 8.828061819076538086e-02 2.436805218458175659e-01 -1.020099073648452759e-01 -1.554279401898384094e-02 -1.554706841707229614e-01 8.310080319643020630e-02 1.562190502882003784e-01 3.751803338527679443e-01 1.052439510822296143e-01 -1.841905564069747925e-01 -2.873711884021759033e-01 3.316919878125190735e-02 -1.268859356641769409e-01 3.074815869331359863e-01 -2.919693291187286377e-01 1.236467733979225159e-01 -9.689924120903015137e-02
-1.771198213100433350e-01 1.791588515043258667e-01 -1.721809804439544678e-01 -1.083929687738418579e-01 3.858731091022491455e-01 3.612729534506797791e-02 1.115107238292694092e-01 -1.490884553641080856e-02 2.386540621519088745e-01 4.482554271817207336e-03 -1.714979261159896851e-01 8.773823082447052002e-02 2.308767139911651611e-01 3.208614289760589600e-01 -2.134096808731555939e-02 -6.638347357511520386e-02 -1.252084411680698395e-02 -4.424912855029106140e-02 -9.478010237216949463e-02 -2.262221276760101318e-01 6.539545953273773193e-02 7.294316589832305908e-02 5.220330357551574707e-01 5.904019926674664021e-04 7.620646059513092041e-02 -1.122718155384063721e-01 -6.325421482324600220e-02 -1.786179244518280029e-01 2.099584341049194336e-01 -1.392546147108078003e-01 1.075974106788635254e-01 -5.754592269659042358e-02
1.229067612439393997e-02 2.032433748245239258e-01 -3.485563993453979492e-01 -7.792626321315765381e-02 1.317901462316513062e-01 1.237230226397514343e-01 -1.387154124677181244e-02 -3.680233061313629150e-01 -2.013228535652160645e-01 2.615980803966522217e-01 -1.006951704621315002e-01 -3.766497969627380371e-02 2.707406878471374512e-01 7.185534387826919556e-02 2.409602552652359009e-01 6.408441811800003052e-02 3.399928510189056396e-01 9.388003498315811157e-03 -2.270749062299728394e-01 -1.076255291700363159e-01 -6.750968284904956818e-03 2.026544213294982910e-01 1.082497835159301758e-01 -8.989285677671432495e-02 1.167432218790054321e-02 -1.050150096416473389e-01 2.392528951168060303e-01 -1.799412369728088379e-01 -4.496328160166740417e-02 1.871701702475547791e-02 2.419549822807312012e-01 8.378420025110244751e-03
-1.106003075838088989e-01 1.689483523368835449e-01 -6.422657519578933716e-02 -2.183298915624618530e-01 1.334795057773590088e-01 -1.405841410160064697e-01 -5.057346448302268982e-02 -2.201146781444549561e-01 3.022600114345550537e-01 3.252393901348114014e-01 -9.170447289943695068e-02 -4.960818588733673096e-02 2.720724642276763916e-01 1.029285192489624023e-01 -1.998900622129440308e-01 -2.519953809678554535e-02 3.273193836212158203e-01 -8.058495074510574341e-02 -1.202934160828590393e-01 -1.254672706127166748e-01 4.255291074514389038e-03 1.102773547172546387e-01 2.360394895076751709e-01 -1.982916146516799927e-01 -3.084208071231842041e-01 -1.159299761056900024e-01 2.294527292251586914e-01 7.332248985767364502e-02 1.852983534336090088e-01 -1.436807513236999512e-01 1.112627983093261719e-01 -2.482306584715843201e-02
-1.673318892717361450e-01 -6.500149518251419067e-02 -9.105348587036132812e-02 1.859336793422698975e-01 7.615724951028823853e-02 7.974532991647720337e-02 -6.371434032917022705e-02 -1.072612404823303223e-01 8.618339896202087402e-02 2.541023790836334229e-01 -3.011710345745086670e-01 1.032146215438842773e-01 3.739342093467712402e-02 9.843111038208007812e-02 3.555440604686737061e-01 1.390278786420822144e-01 2.184610664844512939e-01 1.618204079568386078e-02 -9.458210552111268044e-04 -4.631080925464630127e-01 -1.811684072017669678e-01 2.351538278162479401e-02 1.825062930583953857e-01 1.907650977373123169e-01 -1.611194014549255371e-01 -2.249344438314437866e-01 9.437981247901916504e-02 5.080334842205047607e-03 6.869152188301086426e-02 -8.871512115001678467e-02 -1.887165755033493042e-01 2.603574097156524658e-01
-9.497021883726119995e-02 1.691576093435287476e-01 8.167508989572525024e-02 1.486282050609588623e-01 2.401739358901977539e-01 1.822112798690795898e-01 -4.230932798236608505e-03 -1.129482984542846680e-01 -6.628965586423873901e-02 1.314151436090469360e-01 2.497394941747188568e-02 8.041536808013916016e-02 4.341200888156890869e-01 1.973128318786621094e-01 -2.392613887786865234e-01 1.517263054847717285e-01 7.272108644247055054e-02 2.004535309970378876e-02 3.740057721734046936e-02 -2.343708276748657227e-02 -9.540005028247833252e-02 2.841393351554870605e-01 2.353013604879379272e-01 2.651888132095336914e-01 -1.777058094739913940e-01 -2.270645052194595337e-01 -4.471446853131055832e-03 -8.548020571470260620e-02 4.014331996440887451e-01 -1.215236485004425049e-01 1.007592864334583282e-02 6.230913475155830383e-02
1.330737620592117310e-01 8.278958499431610107e-02 1.281111091375350952e-01 -3.374395892024040222e-02 8.521644026041030884e-02 1.382074654102325439e-01 -1.514354646205902100e-01 -1.678779572248458862e-01 1.758223176002502441e-01 1.099133566021919250e-01 2.720001153647899628e-02 6.983336061239242554e-02 1.486630737781524658e-01 4.297287762165069580e-02 -1.958981305360794067e-01 -4.114511236548423767e-02 3.601009547710418701e-01 -1.777219176292419434e-01 -1.287005990743637085e-01 -2.490032911300659180e-01 4.370668437331914902e-03 1.524720937013626099e-01 3.368699848651885986e-01 6.803569197654724121e-02 -1.758546382188796997e-01 -2.326885908842086792e-01 -6.503987312316894531e-02 -1.692239642143249512e-01 3.479219675064086914e-01 -3.450197875499725342e-01 1.261716932058334351e-01 1.124061569571495056e-01
-8.992739766836166382e-02 7.732829544693231583e-03 -6.157064810395240784e-02 1.078798621892929077e-01 -1.811604946851730347e-02 4.700229763984680176e-01 -1.003722697496414185e-01 -3.671638965606689453e-01 1.495698392391204834e-01 2.931724190711975098e-01 -1.413510739803314209e-01 7.208607345819473267e-02 1.064761653542518616e-01 -4.728517308831214905e-02 -5.909076333045959473e-02 -6.184746325016021729e-02 2.984165251255035400e-01 1.627102643251419067e-01 1.628374457359313965e-01 -5.104927346110343933e-02 -3.970123529434204102e-01 8.240564167499542236e-02 6.108350120484828949e-03 -3.755516186356544495e-02 -8.158241212368011475e-02 -1.075620278716087341e-01 1.356052160263061523e-01 5.699213594198226929e-02 1.133197993040084839e-01 -1.306456029415130615e-01 -7.056317478418350220e-02 2.657926678657531738e-01
-1.711618453264236450e-01 2.681936323642730713e-02 -6.672280281782150269e-02 -1.109351888298988342e-01 5.386496186256408691e-01 1.453486979007720947e-01 3.909301012754440308e-02 -1.631985753774642944e-01 3.082749247550964355e-02 2.089634910225868225e-02 -3.369029164314270020e-01 -5.746065080165863037e-02 2.696369886398315430e-01 -4.836779087781906128e-02 2.895877063274383545e-01 1.032167971134185791e-01 7.736080139875411987e-02 7.556891441345214844e-02 -8.668468147516250610e-02 -1.845678389072418213e-01 -1.710469573736190796e-01 2.208231985569000244e-01 -3.379290550947189331e-02 -2.128601670265197754e-01 2.770611830055713654e-02 -1.827298104763031006e-01 -4.172467067837715149e-02 -1.750660240650177002e-01 2.210249938070774078e-02 -2.561364471912384033e-01 -1.108311563730239868e-01 5.807205662131309509e-02
1.653024740517139435e-02 4.091594368219375610e-02 -1.223193976329639554e-04 -4.164575412869453430e-02 6.760406494140625000e-02 4.061681330204010010e-01 -7.935237884521484375e-02 -1.993080526590347290e-01 5.744516476988792419e-02 4.510830044746398926e-01 -2.985110580921173096e-01 9.432257711887359619e-02 6.896586623042821884e-03 -1.791220754384994507e-01 -1.345089972019195557e-01 -6.161256507039070129e-02 1.775678247213363647e-01 2.140312939882278442e-01 1.023351326584815979e-01 -3.265976309776306152e-01 -1.717621833086013794e-01 3.021334856748580933e-02 1.123215481638908386e-01 1.632390320301055908e-01 -6.047211214900016785e-02 -2.327529340982437134e-01 1.821652948856353760e-01 -2.153817564249038696e-02 3.877541795372962952e-02 -2.112073302268981934e-01 -7.940355688333511353e-02 1.179000735282897949e-01
-5.832920223474502563e-02 2.013684809207916260e-02 -9.496200829744338989e-02 -1.134136319160461426e-01 1.056717634201049805e-01 4.259019494056701660e-01 8.337158709764480591e-02 -1.183165460824966431e-01 -1.725992374122142792e-02 3.727876543998718262e-01 -1.108681112527847290e-01 2.117748558521270752e-01 9.518819302320480347e-02 -5.872624367475509644e-02 -3.365560621023178101e-02 1.037286315113306046e-02 1.171887591481208801e-01 2.997706234455108643e-01 4.482360556721687317e-02 -2.158065736293792725e-01 -9.091074764728546143e-02 7.576201111078262329e-02 7.729322649538516998e-03 2.822464406490325928e-01 -1.795786768198013306e-01 -1.359929889440536499e-01 2.791672646999359131e-01 2.466018684208393097e-02 -8.156386017799377441e-02 -3.489867150783538818e-01 -1.214213967323303223e-01 1.796304732561111450e-01
-3.784670680761337280e-02 1.454196125268936157e-01 -4.619754105806350708e-02 2.836235426366329193e-02 3.078207075595855713e-01 1.364818662405014038e-01 -3.654794301837682724e-03 -2.708835303783416748e-01 -1.450624316930770874e-01 -5.942901596426963806e-02 -1.305795907974243164e-01 2.790483832359313965e-02 1.079719737172126770e-01 8.984401077032089233e-02 -2.107985168695449829e-01 2.737500369548797607e-01 4.461466521024703979e-02 -7.825872302055358887e-02 -1.352861076593399048e-01 -6.072330474853515625e-02 -9.612979367375373840e-03 2.508785426616668701e-01 3.207178115844726562e-01 2.329086363315582275e-01 -6.417346000671386719e-02 -1.857049912214279175e-01 1.391202909871935844e-03 1.159402728080749512e-01 4.704878926277160645e-01 -2.605509757995605469e-01 -2.664692886173725128e-02 1.181215867400169373e-01
-1.440524868667125702e-02 1.759959757328033447e-01 -1.180152520537376404e-01 6.482496112585067749e-02 1.256548017263412476e-01 2.047144025564193726e-01 -1.064004376530647278e-01 -1.951163411140441895e-01 2.205917090177536011e-01 3.941609710454940796e-02 -1.016115117818117142e-02 1.803954392671585083e-01 3.948090970516204834e-01 2.689202129840850830e-01 -1.260645836591720581e-01 1.601311862468719482e-01 -1.031601149588823318e-02 -9.642305225133895874e-02 1.304736454039812088e-02 2.796284109354019165e-02 -1.312792487442493439e-02 3.442742228507995605e-01 2.544100284576416016e-01 3.556688502430915833e-02 -9.345157304778695107e-04 -1.143001616001129150e-01 2.703332304954528809e-01 -1.478675454854965210e-01 1.151599586009979248e-01 -2.504550516605377197e-01 -1.020065173506736755e-01 3.186928629875183105e-01
-1.507796347141265869e-01 9.546926617622375488e-02 1.236853096634149551e-02 -1.472900360822677612e-01 2.324343025684356689e-01 3.214946687221527100e-01 4.076251760125160217e-02 -1.326196044683456421e-01 4.289020970463752747e-02 4.063271582126617432e-01 -1.486127972602844238e-01 1.980245560407638550e-01 1.838639527559280396e-01 -1.452523916959762573e-01 -9.872515499591827393e-02 -1.250779442489147186e-02 1.120376735925674438e-01 2.552594840526580811e-01 1.122802048921585083e-01 -2.583327293395996094e-01 -2.488214671611785889e-01 9.980508685111999512e-02 -2.783874748274683952e-03 3.143649697303771973e-01 -2.796898484230041504e-01 -1.357301920652389526e-01 1.746339648962020874e-01 3.296793997287750244e-02 -7.639854401350021362e-02 -6.669960170984268188e-02 -9.446475654840469360e-02 3.769449144601821899e-02
-2.048553079366683960e-01 2.737785130739212036e-02 -2.450814247131347656e-01 2.671296894550323486e-02 3.173197060823440552e-02 3.021663129329681396e-01 -3.952520713210105896e-02 -4.958404600620269775e-01 1.178182195872068405e-02 1.287307292222976685e-01 1.042580753564834595e-01 -1.335689872503280640e-01 3.202475309371948242e-01 -2.620695829391479492e-01 7.941255718469619751e-02 2.506807446479797363e-02 1.684696972370147705e-01 -6.440898030996322632e-02 -1.748955696821212769e-01 6.974244117736816406e-02 -6.891770660877227783e-02 2.781612053513526917e-02 2.012186944484710693e-01 -1.118595898151397705e-01 1.434598118066787720e-01 -2.265188395977020264e-01 -6.595248728990554810e-02 -2.716950140893459320e-02 3.536846488714218140e-02 -3.248997926712036133e-01 1.170272901654243469e-01 9.584773331880569458e-02
-3.013873100280761719e-01 5.329863727092742920e-02 -6.377708911895751953e-02 -1.291394326835870743e-02 1.125738024711608887e-01 2.300683557987213135e-01 9.258386492729187012e-02 -2.431825697422027588e-01 2.219823598861694336e-01 2.375665158033370972e-01 -1.006623581051826477e-01 3.216030774638056755e-03 1.045975368469953537e-02 9.840417653322219849e-02 9.227905422449111938e-02 -5.167741701006889343e-02 4.629649221897125244e-01 1.989023238420486450e-01 2.576596140861511230e-01 -1.796332299709320068e-01 -1.764644831418991089e-01 1.680964231491088867e-01 5.352262780070304871e-02 1.317492872476577759e-01 -1.195443887263536453e-02 1.012728959321975708e-01 -2.035473883152008057e-01 -1.917242407798767090e-01 2.220364511013031006e-01 -6.522699445486068726e-02 -1.816349625587463379e-01 1.569460332393646240e-01
-4.330706223845481873e-02 2.382434457540512085e-01 -4.613622426986694336e-01 1.320114284753799438e-01 -3.168136253952980042e-02 1.209422796964645386e-01 2.187129259109497070e-01 -6.554957479238510132e-02 1.666867733001708984e-01 2.958099842071533203e-01 5.318121612071990967e-02 4.900113865733146667e-02 3.079468905925750732e-01 8.048264309763908386e-03 -3.192282840609550476e-02 1.994049251079559326e-01 3.420676290988922119e-01 1.396606564521789551e-01 -6.562978774309158325e-02 -1.242551207542419434e-01 -2.444856166839599609e-01 -4.295435920357704163e-02 2.804145216941833496e-01 -1.238793954253196716e-01 -3.155396133661270142e-02 -6.983511149883270264e-02 5.741670355200767517e-02 -1.561396270990371704e-01 1.996050477027893066e-01 -3.765862062573432922e-02 -1.288602501153945923e-02 -1.705219224095344543e-02
-1.051046699285507202e-01 -2.533025108277797699e-02 -2.576986849308013916e-01 7.318872213363647461e-02 2.142852544784545898e-01 3.134728968143463135e-01 4.894722104072570801e-01 -1.106552481651306152e-01 -3.021664218977093697e-03 2.517628669738769531e-01 -1.860421001911163330e-01 4.325080290436744690e-02 1.049059350043535233e-02 1.412384808063507080e-01 1.520446091890335083e-01 -2.244802005589008331e-02 3.298610216006636620e-03 5.952318385243415833e-02 -2.242128401994705200e-01 5.810011923313140869e-02 6.953285541385412216e-03 2.784239873290061951e-02 8.822916448116302490e-02 1.277273893356323242e-01 1.595849543809890747e-01 -3.563719391822814941e-01 9.372473694384098053e-03 -2.967278659343719482e-01 1.907322704792022705e-01 -3.878129646182060242e-02 3.859714418649673462e-02 1.219837367534637451e-01
-2.196154594421386719e-01 5.824687331914901733e-02 -7.182534039020538330e-02 -2.630898654460906982e-01 8.927467465400695801e-02 4.165607988834381104e-01 -5.120908841490745544e-02 -1.307490319013595581e-01 9.538016468286514282e-02 2.338078469038009644e-01 -2.468126565217971802e-01 1.483708024024963379e-01 6.160537712275981903e-03 -1.990138292312622070e-01 8.510008454322814941e-02 -1.299594938755035400e-01 -1.696974635124206543e-01 -2.114971354603767395e-02 1.803071796894073486e-02 -2.231464833021163940e-01 -1.484265327453613281e-01 1.784614324569702148e-01 7.784948498010635376e-02 1.183247789740562439e-01 -2.976992400363087654e-03 -2.352411299943923950e-01 3.623600006103515625e-01 1.168366149067878723e-02 -3.520682454109191895e-02 -4.953596368432044983e-02 7.019080966711044312e-02 3.370580673217773438e-01
-1.350303441286087036e-01 1.131249889731407166e-01 1.272814273834228516e-01 -3.021183013916015625e-01 4.685193896293640137e-01 1.138394922018051147e-01 4.567383974790573120e-02 -1.492843031883239746e-01 2.937092483043670654e-01 -5.797804147005081177e-02 -1.399833858013153076e-01 -1.122709140181541443e-01 2.895585820078849792e-02 1.649135947227478027e-01 2.383416295051574707e-01 6.914080679416656494e-02 2.233150154352188110e-01 5.437540262937545776e-02 -6.595682352781295776e-03 -3.101737797260284424e-01 -1.028950363397598267e-01 -1.433974411338567734e-02 8.914437890052795410e-02 7.557607442140579224e-02 -4.939699172973632812e-02 -1.984161138534545898e-01 -1.984150111675262451e-01 -1.853560060262680054e-01 -5.299325287342071533e-02 -2.452415972948074341e-01 1.979890316724777222e-01 -4.458953440189361572e-02
-1.094517037272453308e-01 -2.086272276937961578e-02 -1.992067694664001465e-01 -4.442186355590820312e-01 1.658273488283157349e-01 -7.328876107931137085e-02 1.281735599040985107e-01 -1.221226006746292114e-01 7.562783360481262207e-02 -7.853776216506958008e-03 -2.716480195522308350e-01 1.829576939344406128e-01 2.484360188245773315e-01 1.500217318534851074e-01 -3.505823388695716858e-02 -2.527702786028385162e-02 8.085883408784866333e-02 5.001232773065567017e-02 -2.224609814584255219e-02 1.800607144832611084e-01 1.939247846603393555e-01 1.235602945089340210e-01 3.613601028919219971e-01 2.097272127866744995e-01 -8.601345866918563843e-02 -1.535198837518692017e-01 -3.087599016726016998e-02 -1.901149898767471313e-01 2.451679706573486328e-01 -2.635470032691955566e-01 -2.618298120796680450e-02 -1.396651118993759155e-01
-7.769098877906799316e-02 9.786794334650039673e-02 -4.389675259590148926e-01 8.194648474454879761e-02 1.060280799865722656e-01 3.134547546505928040e-02 -5.745252966880798340e-02 -4.447163641452789307e-01 1.115116924047470093e-01 3.613856434822082520e-01 -8.679960668087005615e-02 -3.923417627811431885e-02 2.475733011960983276e-01 -2.831059694290161133e-02 8.916670083999633789e-02 2.390566915273666382e-01 1.335850805044174194e-01 -2.194788493216037750e-02 -7.397870719432830811e-02 -2.340598553419113159e-01 -2.047414630651473999e-01 1.115682870149612427e-01 1.504033952951431274e-01 -1.595559120178222656e-01 1.156200990080833435e-01 -1.183050870895385742e-01 2.353607304394245148e-02 -2.539221569895744324e-02 1.539679914712905884e-01 -2.200023084878921509e-01 9.163726866245269775e-02 4.778095334768295288e-02
-1.909630745649337769e-01 2.746687456965446472e-02 -2.255199700593948364e-01 -6.079806759953498840e-02 1.491868048906326294e-01 2.434483021497726440e-01 -2.191233783960342407e-01 4.063022509217262268e-02 1.657859981060028076e-01 1.685310304164886475e-01 3.985651209950447083e-02 2.405699528753757477e-02 6.521219015121459961e-02 3.747114539146423340e-01 1.084429025650024414e-02 -7.437508553266525269e-02 1.247439011931419373e-01 2.144183963537216187e-01 -7.396765053272247314e-02 9.050387144088745117e-02 -1.448842883110046387e-01 -9.179423563182353973e-03 -1.162645369768142700e-01 2.124810963869094849e-02 -2.497453540563583374e-01 -2.289644628763198853e-01 -2.470028772950172424e-02 1.098333746194839478e-01 4.977590143680572510e-01 -2.002367526292800903e-01 -1.998454630374908447e-01 5.618387833237648010e-02
-1.172503009438514709e-01 7.771972566843032837e-02 -4.787088334560394287e-01 -2.603893578052520752e-01 1.114064548164606094e-02 1.996352076530456543e-01 -9.583619982004165649e-02 8.002615720033645630e-02 7.079070806503295898e-02 6.929767876863479614e-02 -2.439093403518199921e-02 1.034305058419704437e-02 1.437588036060333252e-01 7.767215371131896973e-03 8.357974886894226074e-02 -2.242039702832698822e-02 1.607591211795806885e-01 -1.576357036828994751e-01 -1.261741071939468384e-01 1.223000288009643555e-01 -1.430170834064483643e-01 -6.805088371038436890e-02 2.331825196743011475e-01 -1.809725165367126465e-01 -1.226186752319335938e-01 -8.651224523782730103e-02 1.812951713800430298e-01 2.675551772117614746e-01 3.884679675102233887e-01 -2.967124879360198975e-01 1.647750586271286011e-01 4.582717269659042358e-02
2.501580864191055298e-02 4.101484268903732300e-02 2.450815588235855103e-01 -2.147939801216125488e-01 2.110576927661895752e-01 2.405855059623718262e-01 1.000882163643836975e-01 -1.103678941726684570e-01 3.884956240653991699e-02 2.487503886222839355e-01 -1.226705908775329590e-01 -9.462789446115493774e-02 2.152498215436935425e-01 -2.931725233793258667e-02 1.076333224773406982e-01 9.882144629955291748e-02 -6.925888825207948685e-03 3.502669334411621094e-01 -1.214186474680900574e-02 1.120753064751625061e-01 -1.202154904603958130e-01 2.507297396659851074e-01 1.582924872636795044e-01 -1.306802779436111450e-01 3.639841824769973755e-02 -2.660017311573028564e-01 1.367016136646270752e-02 -1.588662713766098022e-01 1.298208534717559814e-01 -1.234411001205444336e-01 -1.435117144137620926e-02 4.756420552730560303e-01
-1.012647151947021484e-01 -8.138752728700637817e-02 -2.648445665836334229e-01 -8.007544279098510742e-02 4.238978624343872070e-01 8.096904307603836060e-02 2.263253740966320038e-02 6.469752639532089233e-02 2.532892823219299316e-01 1.343246549367904663e-01 6.448964774608612061e-02 2.388860136270523071e-01 2.406880706548690796e-01 3.356387838721275330e-02 3.438860177993774414e-01 1.545865982770919800e-01 1.798907369375228882e-01 8.067039400339126587e-02 2.278431318700313568e-02 -1.260331720113754272e-01 -6.834268569946289062e-02 -7.690701168030500412e-03 -1.133937016129493713e-01 -1.002222150564193726e-01 1.128681525588035583e-01 -1.878393590450286865e-01 1.926018595695495605e-01 -2.533644735813140869e-01 1.314986497163772583e-01 -2.690023779869079590e-01 7.825195789337158203e-02 2.073491066694259644e-01
2.672445215284824371e-02 1.357151865959167480e-01 -1.457935869693756104e-01 -3.152774274349212646e-02 -2.144318073987960815e-02 5.846772789955139160e-01 -1.600763648748397827e-01 -1.495791673660278320e-01 9.631042927503585815e-02 4.023560881614685059e-01 -2.748993933200836182e-01 1.636723615229129791e-02 3.257741034030914307e-02 -1.100266445428133011e-02 -1.702161729335784912e-01 -8.180999010801315308e-02 2.699643075466156006e-01 1.975445002317428589e-01 2.229962870478630066e-02 -2.330698668956756592e-01 -1.281048357486724854e-01 3.943858668208122253e-02 -3.832869231700897217e-02 3.869314491748809814e-02 -8.419946581125259399e-02 -7.930096238851547241e-02 7.636996358633041382e-02 -4.532459750771522522e-02 1.040493845939636230e-01 -1.051750853657722473e-01 -5.101055651903152466e-02 2.259395122528076172e-01
-2.044973075389862061e-01 -1.736140437424182892e-02 -9.055440872907638550e-02 3.934870660305023193e-02 6.097725778818130493e-02 2.209138423204421997e-01 -2.031925693154335022e-02 -4.489653408527374268e-01 2.056586891412734985e-01 6.459586322307586670e-02 1.633452177047729492e-01 -2.906415797770023346e-02 2.839702367782592773e-01 1.717844605445861816e-02 2.564507126808166504e-01 -1.025044843554496765e-01 1.654791682958602905e-01 1.648120582103729248e-03 -3.457098603248596191e-01 1.118992939591407776e-01 -5.964053422212600708e-02 1.889638453722000122e-01 1.125368624925613403e-01 1.893745809793472290e-01 1.565447263419628143e-02 -2.006964534521102905e-01 6.514272838830947876e-02 -1.031725853681564331e-02 -6.180436816066503525e-03 -2.811618745326995850e-01 2.988232672214508057e-01 4.415966197848320007e-02
-4.732464626431465149e-02 1.982657313346862793e-01 -1.267230361700057983e-01 -9.986465424299240112e-02 2.420326322317123413e-01 1.653199642896652222e-01 7.030296325683593750e-02 -1.601848155260086060e-01 2.136888206005096436e-01 -1.084193140268325806e-01 -1.958144605159759521e-01 1.801421195268630981e-01 2.163124531507492065e-01 2.338004559278488159e-01 -1.437576860189437866e-01 -1.572100520133972168e-01 1.750036329030990601e-01 -6.462695449590682983e-02 -1.832265555858612061e-01 -4.019843786954879761e-02 1.865990608930587769e-01 6.158061698079109192e-02 5.305695533752441406e-01 6.574783474206924438e-02 -9.530956298112869263e-02 -7.206153124570846558e-02 8.220676332712173462e-02 -2.316030263900756836e-01 3.679898753762245178e-02 -1.488659437745809555e-02 2.563464045524597168e-01 -6.683822721242904663e-02
-8.823317289352416992e-02 -4.492827877402305603e-02 -1.970069706439971924e-01 5.635862424969673157e-02 -1.036850921809673309e-02 5.268616080284118652e-01 -8.601170033216476440e-02 -2.235664576292037964e-01 8.914070576429367065e-02 2.017153352499008179e-01 -2.920504510402679443e-01 7.321815937757492065e-02 1.306198090314865112e-01 -1.240451410412788391e-01 -2.229922711849212646e-01 -1.559341102838516235e-01 1.117058843374252319e-01 5.987894907593727112e-02 1.981507986783981323e-01 -4.740640893578529358e-02 -1.340420097112655640e-01 1.810011118650436401e-01 3.628457710146903992e-02 -1.986479759216308594e-02 -9.265834838151931763e-02 -1.510250717401504517e-01 2.428650110960006714e-01 5.144586414098739624e-02 2.309386581182479858e-01 -1.257481276988983154e-01 -2.092589735984802246e-01 2.266824692487716675e-01
-1.861714124679565430e-01 1.166912689805030823e-01 -1.005606129765510559e-01 1.230228133499622345e-02 1.957482248544692993e-01 -7.597034424543380737e-02 2.335092425346374512e-01 -2.242603451013565063e-01 1.367250382900238037e-01 3.835351169109344482e-01 -1.211991682648658752e-01 2.504905462265014648e-01 4.333568811416625977e-01 8.312296867370605469e-02 1.175156086683273315e-01 5.809343978762626648e-02 -1.890888810157775879e-01 2.378072030842304230e-02 7.454530894756317139e-02 -9.921585023403167725e-02 -1.087073385715484619e-01 3.329095840454101562e-01 1.388964056968688965e-01 -4.240110144019126892e-02 1.687441021203994751e-03 -3.264287486672401428e-02 1.884086430072784424e-01 -1.328419893980026245e-01 8.368085324764251709e-02 -4.554731771349906921e-03 2.260344624519348145e-01 1.721813380718231201e-01
3.938663378357887268e-02 -2.186545133590698242e-01 -2.783868312835693359e-01 -1.650851033627986908e-02 5.754569768905639648e-01 3.049578070640563965e-01 -6.371220946311950684e-02 -8.015307039022445679e-02 1.684513837099075317e-01 1.176164448261260986e-01 -2.159544080495834351e-01 1.457427889108657837e-01 5.918616801500320435e-02 4.748302698135375977e-02 1.338009238243103027e-01 -2.165991812944412231e-01 -1.518860086798667908e-02 1.662436127662658691e-01 -1.655076891183853149e-01 -8.580530434846878052e-02 2.011627890169620514e-02 1.442777663469314575e-01 1.928790062665939331e-01 1.219802722334861755e-01 1.503933668136596680e-01 2.593924477696418762e-02 2.137629836797714233e-01 -2.058161497116088867e-01 8.670397102832794189e-02 -3.379083052277565002e-02 -3.503502905368804932e-02 2.032548375427722931e-02
-7.673279196023941040e-02 3.677724301815032959e-02 -2.218851298093795776e-01 3.678268566727638245e-02 1.553420275449752808e-01 2.679741978645324707e-01 4.168125092983245850e-01 -2.285219281911849976e-01 1.231936663389205933e-01 -2.383989840745925903e-02 -2.753237187862396240e-01 1.575619727373123169e-01 4.658922553062438965e-02 9.179280698299407959e-02 1.704152971506118774e-01 2.355026751756668091e-01 6.629108637571334839e-02 1.435013562440872192e-01 -2.150840461254119873e-01 9.059963747859001160e-03 1.230706423521041870e-01 4.440573602914810181e-02 1.620613932609558105e-01 6.696412712335586548e-02 1.851189881563186646e-01 -3.376032114028930664e-01 -1.068128421902656555e-01 -2.033183127641677856e-01 1.822418421506881714e-01 -8.228717744350433350e-02 1.308729797601699829e-01 1.774942278861999512e-01
-6.639294326305389404e-02 2.087026834487915039e-01 -4.616056978702545166e-01 7.667432725429534912e-02 1.471708565950393677e-01 6.351657956838607788e-02 -3.400693088769912720e-02 -1.227112933993339539e-01 6.527519971132278442e-02 2.542260885238647461e-01 -5.736864358186721802e-02 1.035321354866027832e-01 2.671579122543334961e-01 5.891979113221168518e-02 -3.628409281373023987e-02 2.066848129034042358e-01 1.254633665084838867e-01 -1.281846910715103149e-01 -1.993806809186935425e-01 -1.698423922061920166e-01 -6.726791709661483765e-02 8.718897402286529541e-02 -4.822929203510284424e-02 3.135259076952934265e-02 2.472478747367858887e-01 -1.544978171586990356e-01 -1.752260774374008179e-01 -2.122004181146621704e-01 2.863013558089733124e-02 -4.394964277744293213e-01 -1.240383833646774292e-01 5.551828444004058838e-02
5.418498069047927856e-02 1.895541250705718994e-01 -2.991016507148742676e-01 -1.717220097780227661e-01 -1.162334755063056946e-01 2.444617450237274170e-01 -7.144113536924123764e-03 -8.263555914163589478e-02 1.740807592868804932e-01 1.457787305116653442e-01 -7.885621488094329834e-02 2.462522238492965698e-01 1.903724670410156250e-01 1.323062330484390259e-01 -1.901459842920303345e-01 8.630815893411636353e-02 3.728270530700683594e-01 -7.634592056274414062e-02 -8.922110497951507568e-02 -7.929857075214385986e-02 -1.650916337966918945e-01 2.210190147161483765e-01 2.680291235446929932e-01 -1.448300331830978394e-01 1.734483093023300171e-01 -7.576131820678710938e-02 1.716284602880477905e-01 -1.222062408924102783e-01 2.167956084012985229e-01 -2.946124970912933350e-01 -6.386831402778625488e-02 1.334793120622634888e-02
-8.986368775367736816e-02 2.554436773061752319e-02 -1.915291696786880493e-01 -1.599190682172775269e-01 7.782462984323501587e-02 2.315316908061504364e-02 3.121518902480602264e-02 -5.398945212364196777e-01 9.887295216321945190e-02 2.160381078720092773e-01 -3.219122067093849182e-02 3.508008420467376709e-01 3.408819437026977539e-01 -1.329992711544036865e-01 1.621512621641159058e-01 9.878161549568176270e-02 1.459748148918151855e-01 -1.183268055319786072e-01 -1.463347114622592926e-02 -1.207419633865356445e-01 3.270477056503295898e-02 1.642256230115890503e-01 1.988833695650100708e-01 -1.489960551261901855e-01 1.768964380025863647e-01 -6.580854207277297974e-02 -5.794901028275489807e-02 -4.520338773727416992e-02 1.571573168039321899e-01 -2.165060788393020630e-01 1.629653275012969971e-01 2.057296782732009888e-02
-1.529663652181625366e-01 -1.902811811305582523e-03 -1.062691137194633484e-01 -1.904858350753784180e-01 1.234902217984199524e-01 2.762373685836791992e-01 5.599482730031013489e-02 -4.817374944686889648e-01 6.088917329907417297e-02 1.492317616939544678e-01 1.506057977676391602e-01 1.637128181755542755e-02 2.590006776154041290e-02 1.997746527194976807e-03 3.591361269354820251e-02 -9.705041348934173584e-02 2.981541156768798828e-01 -8.268230408430099487e-02 -2.678035795688629150e-01 -1.059629023075103760e-01 1.341452598571777344e-01 2.412453144788742065e-01 1.017455235123634338e-01 -3.202467784285545349e-02 8.065639436244964600e-02 -1.235209703445434570e-01 9.394822269678115845e-02 8.652675896883010864e-02 1.708834767341613770e-01 -2.997324466705322266e-01 3.333230018615722656e-01 -8.644655346870422363e-02
-3.445824980735778809e-01 -6.598657369613647461e-02 -8.783035725355148315e-02 -2.514680027961730957e-01 1.791824698448181152e-01 1.062895283102989197e-01 1.186973452568054199e-01 4.253141209483146667e-02 4.616127908229827881e-02 -2.993163838982582092e-02 -6.459062546491622925e-02 -1.571350917220115662e-02 7.472094148397445679e-02 8.936121314764022827e-02 -2.224144637584686279e-01 -1.737389564514160156e-01 2.013957053422927856e-01 4.934222996234893799e-02 -1.445792168378829956e-01 1.172876134514808655e-01 -1.473950296640396118e-01 1.239859382621943951e-03 -7.745799422264099121e-02 4.504585266113281250e-02 5.298760719597339630e-03 -3.789799213409423828e-01 -2.800296247005462646e-01 -2.474773861467838287e-02 4.671495854854583740e-01 -2.614789605140686035e-01 -1.603582203388214111e-01 5.984315276145935059e-02
1.062158029526472092e-03 2.350127100944519043e-01 -1.464133113622665405e-01 1.251828372478485107e-01 1.302542984485626221e-01 4.646242558956146240e-01 -1.271709352731704712e-01 -1.087362244725227356e-01 4.818104952573776245e-02 2.488788962364196777e-01 -2.370398938655853271e-01 9.874101728200912476e-02 6.821942329406738281e-02 -1.011638566851615906e-01 -1.896523386240005493e-01 -9.484117478132247925e-02 1.508735418319702148e-01 2.846972644329071045e-01 8.855722099542617798e-02 -3.262964263558387756e-02 -2.285799533128738403e-01 7.487338781356811523e-02 4.036703705787658691e-02 5.283727310597896576e-03 -1.372033506631851196e-01 5.817748606204986572e-03 1.039011627435684204e-01 1.351478397846221924e-01 2.871630191802978516e-01 -2.085276395082473755e-01 -1.530231386423110962e-01 2.953908741474151611e-01
-2.179981470108032227e-01 5.801283940672874451e-02 -2.257143259048461914e-01 -9.244404733180999756e-02 1.024590134620666504e-01 3.041185736656188965e-01 1.929190382361412048e-02 -3.631303310394287109e-01 4.700424894690513611e-02 1.970646679401397705e-01 9.347829967737197876e-02 -1.336526777595281601e-02 3.857190907001495361e-01 -6.754737347364425659e-02 9.017207473516464233e-02 -2.954144589602947235e-02 2.523398101329803467e-01 3.919205814599990845e-02 -2.109181284904479980e-01 2.170277237892150879e-01 1.766563579440116882e-02 -8.359616622328758240e-03 2.536476254463195801e-01 3.923025727272033691e-02 6.484958529472351074e-02 -1.543142646551132202e-01 5.613407865166664124e-02 1.155674010515213013e-01 -1.100131645798683167e-01 -3.536242246627807617e-01 1.930235326290130615e-01 -9.852906689047813416e-03
-1.051913648843765259e-01 1.899276971817016602e-01 -1.388771682977676392e-01 -3.502987027168273926e-01 2.942670583724975586e-01 5.446783453226089478e-02 -1.848618388175964355e-01 -1.354950219392776489e-01 3.481721505522727966e-03 1.943740248680114746e-01 1.136639788746833801e-01 -5.308661609888076782e-02 1.357903983443975449e-02 2.995927333831787109e-01 1.350349187850952148e-01 7.487506419420242310e-02 1.088265553116798401e-01 -7.386406511068344116e-02 -1.682466119527816772e-01 1.413000281900167465e-02 -2.798880040645599365e-01 7.655304390937089920e-03 2.058456838130950928e-01 -7.771567255258560181e-02 -1.736176759004592896e-01 -2.354003489017486572e-01 1.041246503591537476e-01 -8.328198641538619995e-02 2.181992679834365845e-01 -3.476897180080413818e-01 7.336628437042236328e-02 -2.272268384695053101e-01
-2.058544009923934937e-01 3.765758126974105835e-02 -5.580919235944747925e-02 -4.396805167198181152e-02 4.100423753261566162e-01 8.100608736276626587e-02 6.871182471513748169e-02 -4.727959260344505310e-02 2.228395454585552216e-02 1.177959665656089783e-01 -3.097106814384460449e-01 -7.395337522029876709e-02 1.602087467908859253e-01 -6.795515865087509155e-02 3.489668071269989014e-01 -1.194342877715826035e-02 1.324507594108581543e-02 1.796267032623291016e-01 -3.680511936545372009e-02 6.609365344047546387e-02 1.164286807179450989e-01 -4.173319786787033081e-02 2.611452937126159668e-01 6.038413941860198975e-02 2.222662605345249176e-02 -2.932934463024139404e-01 -5.905945599079132080e-02 -2.636925578117370605e-01 4.800731316208839417e-02 -2.040222734212875366e-01 8.126064389944076538e-02 4.076304137706756592e-01
-9.100027382373809814e-02 1.925035715103149414e-01 1.193984895944595337e-01 -5.304903909564018250e-02 1.159896329045295715e-01 6.549855321645736694e-02 -1.176714524626731873e-01 -7.987409085035324097e-02 1.438802778720855713e-01 5.558559298515319824e-02 -4.254618659615516663e-02 4.194274917244911194e-02 2.576681673526763916e-01 1.458860188722610474e-02 -2.457802593708038330e-01 5.054782703518867493e-02 2.507596015930175781e-01 1.210326626896858215e-01 -1.005676463246345520e-01 -1.765441745519638062e-01 7.650059182196855545e-03 2.698051631450653076e-01 3.037100732326507568e-01 1.940057575702667236e-01 -2.016617208719253540e-01 -3.828516602516174316e-01 -4.284856840968132019e-02 -1.075153946876525879e-01 3.793982267379760742e-01 -1.890765130519866943e-01 1.991811245679855347e-01 -3.383255749940872192e-02
-7.786048948764801025e-02 1.051820516586303711e-01 1.539012193679809570e-01 1.397063881158828735e-01 2.211186587810516357e-01 2.251706421375274658e-01 1.406300533562898636e-02 -2.100502252578735352e-01 -1.838937103748321533e-01 9.276808798313140869e-02 6.760312244296073914e-03 1.399504840373992920e-01 1.694129854440689087e-01 1.861423067748546600e-02 -8.487624675035476685e-02 8.655113726854324341e-02 1.665751039981842041e-01 3.906248882412910461e-02 -6.367562711238861084e-02 -1.825455427169799805e-01 -6.900648027658462524e-02 3.473591506481170654e-01 3.135497272014617920e-01 1.058878973126411438e-01 -1.932865232229232788e-01 -3.225933611392974854e-01 -2.857458405196666718e-02 -1.117435172200202942e-01 4.281319081783294678e-01 -2.175627946853637695e-01 -4.233610257506370544e-02 3.480220213532447815e-02
7.660003751516342163e-02 2.364435940980911255e-01 -5.047431215643882751e-02 -1.353397816419601440e-01 3.623591065406799316e-01 3.694845736026763916e-01 1.112992763519287109e-01 1.068422291427850723e-02 -1.232916023582220078e-03 5.987903848290443420e-02 2.186319530010223389e-01 9.718199074268341064e-02 -5.178545042872428894e-02 1.728567183017730713e-01 -6.093320436775684357e-03 -1.333313882350921631e-01 3.223598003387451172e-01 2.411255985498428345e-01 -1.834692060947418213e-01 -4.304168745875358582e-02 -1.158099547028541565e-01 -3.329233825206756592e-01 3.587737679481506348e-02 2.230169475078582764e-01 -1.760921254754066467e-02 -1.199495270848274231e-01 4.552019760012626648e-03 -1.609061285853385925e-02 1.733830273151397705e-01 -2.470695823431015015e-01 1.305923759937286377e-01 1.727694272994995117e-01
-1.046271901577711105e-02 -1.592565178871154785e-01 -1.596719920635223389e-01 -1.252732872962951660e-01 4.132107794284820557e-01 5.938877910375595093e-02 8.851370960474014282e-02 -9.493342041969299316e-02 1.972306817770004272e-01 5.238718539476394653e-02 -4.434491991996765137e-01 -6.413263082504272461e-02 1.523635685443878174e-01 -6.473067402839660645e-02 3.477974534034729004e-01 1.265372484922409058e-01 1.282881796360015869e-01 1.056413948535919189e-01 -1.207641810178756714e-01 -5.340128205716609955e-03 3.726717457175254822e-02 -1.389516890048980713e-01 1.891479939222335815e-01 -3.952193260192871094e-02 7.374940067529678345e-02 -2.988447248935699463e-01 -3.572454676032066345e-02 -9.507173299789428711e-02 1.724470555782318115e-01 -2.003512531518936157e-01 -1.661417335271835327e-01 1.806337386369705200e-01
-1.259657591581344604e-01 1.811030656099319458e-01 -2.458418607711791992e-01 -4.377019777894020081e-02 -1.953331083059310913e-01 1.005499064922332764e-01 -1.286191027611494064e-02 -3.447024226188659668e-01 9.381829202175140381e-02 3.621386885643005371e-01 -8.957493305206298828e-02 9.476001560688018799e-02 2.846037745475769043e-01 -1.408013794571161270e-02 -1.131895929574966431e-01 -6.100291386246681213e-02 -6.005574017763137817e-02 -1.054682359099388123e-01 -1.009176820516586304e-01 -9.649317711591720581e-02 -1.336069703102111816e-01 2.423008978366851807e-01 2.545509636402130127e-01 -4.249929636716842651e-02 1.161946207284927368e-01 -1.129564717411994934e-01 -4.556851089000701904e-02 -9.918809682130813599e-02 2.384230047464370728e-01 -4.133537113666534424e-01 1.207998022437095642e-02 1.537315696477890015e-01
-1.692621409893035889e-01 1.409142315387725830e-01 2.352992296218872070e-01 -1.474473997950553894e-02 2.810311615467071533e-01 5.207400023937225342e-02 -6.484343111515045166e-02 -1.408191621303558350e-01 -1.297873072326183319e-02 1.693759262561798096e-01 -5.575333535671234131e-02 -7.062172051519155502e-03 2.625410556793212891e-01 -7.498326152563095093e-02 -1.716374456882476807e-01 1.890078485012054443e-01 7.358893752098083496e-02 6.624346226453781128e-02 5.328398197889328003e-03 -1.994205266237258911e-01 1.060333475470542908e-01 1.235363632440567017e-01 2.740039825439453125e-01 3.714180886745452881e-01 -1.665800511837005615e-01 -2.612185776233673096e-01 1.568188071250915527e-01 -1.538454294204711914e-01 4.001903235912322998e-01 -1.500133126974105835e-01 3.153423219919204712e-02 3.751074150204658508e-02
-6.394623219966888428e-02 1.997764036059379578e-02 -1.356994956731796265e-01 2.366321235895156860e-01 1.437382847070693970e-01 2.480226308107376099e-01 1.657934784889221191e-01 -2.046780586242675781e-01 3.327755331993103027e-01 2.548347711563110352e-01 -2.305302619934082031e-01 8.426488190889358521e-02 1.009853109717369080e-01 -2.253304049372673035e-02 -7.717138528823852539e-02 -2.010348141193389893e-01 3.077895045280456543e-01 1.405240893363952637e-01 9.046737104654312134e-03 5.477900430560112000e-02 -2.107672989368438721e-01 2.138013541698455811e-01 -8.586420863866806030e-02 1.874866485595703125e-01 1.560241580009460449e-01 -9.772857278585433960e-02 3.483035787940025330e-02 1.170797049999237061e-01 3.011795580387115479e-01 -1.874463558197021484e-01 -2.015620619058609009e-01 1.050500348210334778e-01
-2.269514650106430054e-01 4.828784987330436707e-02 8.194266259670257568e-02 -2.055471092462539673e-01 1.721140891313552856e-01 -1.237470004707574844e-02 1.448792219161987305e-01 -1.242226138710975647e-01 1.918779872357845306e-02 2.349474728107452393e-01 1.935462802648544312e-01 2.794631123542785645e-01 1.996741443872451782e-01 -1.077759042382240295e-01 4.924194142222404480e-02 -1.406234204769134521e-01 9.579114615917205811e-02 -1.809061616659164429e-01 -3.511611744761466980e-02 -2.456030398607254028e-01 -1.911576539278030396e-01 -2.071023881435394287e-01 -1.434585303068161011e-01 1.311792433261871338e-01 2.706450596451759338e-02 -1.674034446477890015e-01 -1.389426141977310181e-01 -2.005312293767929077e-01 2.047816067934036255e-01 -1.460196375846862793e-01 1.661027520895004272e-01 4.317248761653900146e-01
-1.946900337934494019e-01 -4.832240287214517593e-03 -1.369349099695682526e-02 -2.528639733791351318e-01 4.902757704257965088e-02 4.894894659519195557e-01 5.143781378865242004e-02 -6.455428153276443481e-02 1.808661036193370819e-02 8.848370611667633057e-02 -2.235181033611297607e-01 9.317972511053085327e-02 1.118724346160888672e-01 -1.036733761429786682e-01 3.323899582028388977e-02 -4.875698685646057129e-02 8.014439046382904053e-02 2.524148225784301758e-01 -7.336272299289703369e-02 -4.047889411449432373e-01 -1.745180040597915649e-01 3.530241921544075012e-02 1.457298099994659424e-01 3.267290592193603516e-01 -6.990887224674224854e-02 -1.405223757028579712e-01 6.583083420991897583e-02 -1.359459199011325836e-02 -5.285176634788513184e-02 -9.609068185091018677e-02 -2.888159751892089844e-01 1.786753237247467041e-01
-1.095683127641677856e-01 7.602021843194961548e-02 -1.594613790512084961e-01 -2.325169593095779419e-01 3.723730742931365967e-01 1.850431784987449646e-02 -8.498945832252502441e-02 -2.669082581996917725e-01 7.091753184795379639e-02 1.866065710783004761e-01 1.366622187197208405e-02 1.243616268038749695e-01 9.564308822154998779e-02 1.427061110734939575e-01 2.748991847038269043e-01 -9.848005324602127075e-02 -3.560847043991088867e-02 -2.044103443622589111e-01 -7.792963879182934761e-04 -6.107397750020027161e-02 1.521796435117721558e-01 5.019162595272064209e-02 2.327833622694015503e-01 -2.267435565590858459e-02 -9.735270589590072632e-02 -1.310396343469619751e-01 -1.117252185940742493e-01 -3.157060742378234863e-01 2.277482300996780396e-01 -3.611519634723663330e-01 1.958387792110443115e-01 1.683901250362396240e-01
1.068290919065475464e-01 -3.045730292797088623e-02 1.110425814986228943e-01 -2.550734877586364746e-01 1.010164618492126465e-01 3.504875302314758301e-01 -2.004775851964950562e-01 -1.991172879934310913e-01 1.026508063077926636e-01 3.992924392223358154e-01 -2.997701168060302734e-01 3.607945516705513000e-03 3.586119115352630615e-01 -1.957634091377258301e-01 -8.337882161140441895e-02 9.139402210712432861e-02 -4.250937327742576599e-02 2.745904028415679932e-01 -6.573454942554235458e-03 -7.444074004888534546e-02 -2.252218276262283325e-01 1.638677567243576050e-01 -8.273659646511077881e-02 1.515846103429794312e-01 -1.802246123552322388e-01 -1.223502904176712036e-01 5.804952234029769897e-02 -3.913020342588424683e-02 5.739741399884223938e-02 1.141522172838449478e-02 -4.727839305996894836e-02 -8.426716923713684082e-02
-1.828453503549098969e-02 1.040232256054878235e-01 -1.354292780160903931e-01 -4.039019346237182617e-02 2.269415259361267090e-01 2.256624549627304077e-01 1.387543380260467529e-01 -1.495371609926223755e-01 6.929752975702285767e-02 2.733569443225860596e-01 -3.403732478618621826e-01 -1.005745679140090942e-02 6.491462141275405884e-02 -1.576814204454421997e-01 3.527342975139617920e-01 6.701876223087310791e-02 1.084802672266960144e-01 2.697511017322540283e-01 -8.665737509727478027e-02 -1.293669790029525757e-01 -1.150538772344589233e-01 4.002738744020462036e-02 9.316230565309524536e-02 1.866553351283073425e-02 1.960776150226593018e-01 -2.498302310705184937e-01 -1.893317550420761108e-01 -2.888056039810180664e-01 2.486288994550704956e-01 3.376981243491172791e-02 -5.137510970234870911e-02 2.302205711603164673e-01
-2.387902438640594482e-01 4.496364295482635498e-02 8.078419603407382965e-03 6.230048165889456868e-05 -8.924825116991996765e-03 3.956559002399444580e-01 1.934545338153839111e-01 -1.939371526241302490e-01 2.470057308673858643e-01 1.928144842386245728e-01 -2.923744544386863708e-02 -8.683228492736816406e-02 -3.143631666898727417e-02 3.741662204265594482e-01 1.127022430300712585e-01 9.852305985987186432e-03 -2.308627218008041382e-01 5.115411058068275452e-02 -1.774390339851379395e-01 6.232512742280960083e-02 4.435090720653533936e-02 3.191588819026947021e-02 3.561345338821411133e-01 1.054057180881500244e-01 -1.402020361274480820e-02 -2.184587866067886353e-01 1.603419929742813110e-01 -1.487733870744705200e-01 2.382791042327880859e-01 -1.961756199598312378e-01 -4.431289434432983398e-02 1.538209915161132812e-01
-3.234392702579498291e-01 -7.585469167679548264e-03 -9.894875437021255493e-02 1.755565218627452850e-02 2.559193968772888184e-01 2.703911960124969482e-01 2.147417217493057251e-01 -3.380744755268096924e-01 1.512470692396163940e-01 2.691388428211212158e-01 -1.570457816123962402e-01 8.594318479299545288e-02 -4.660302400588989258e-02 -2.580262906849384308e-02 5.214363709092140198e-02 -2.578923404216766357e-01 2.079554945230484009e-01 9.468437731266021729e-02 -1.866395585238933563e-03 2.973659336566925049e-02 -1.450667977333068848e-01 5.074052885174751282e-02 -2.253091484308242798e-01 5.055616796016693115e-02 1.638641357421875000e-01 -2.763752341270446777e-01 -4.765144735574722290e-02 -1.203269287943840027e-01 3.154863119125366211e-01 9.347277879714965820e-02 -1.127658560872077942e-01 1.256326436996459961e-01
-3.808781206607818604e-01 5.095717310905456543e-02 -2.653446048498153687e-02 -4.017053842544555664e-01 2.472794950008392334e-01 1.081728264689445496e-01 -2.214003726840019226e-02 -2.001449763774871826e-01 2.532966732978820801e-01 2.971015572547912598e-01 1.000666320323944092e-01 7.634580135345458984e-02 1.036538928747177124e-01 2.063376456499099731e-01 -1.754149794578552246e-01 1.335168033838272095e-01 2.178511470556259155e-01 4.599198326468467712e-02 -6.358862668275833130e-02 -1.597871631383895874e-02 -1.491848081350326538e-01 5.759857967495918274e-02 -7.282793521881103516e-02 -1.316582262516021729e-01 -2.761221826076507568e-01 -1.737755239009857178e-01 3.041587956249713898e-02 2.233712822198867798e-01 1.145208999514579773e-01 -1.844356805086135864e-01 -1.206279266625642776e-02 -7.562491111457347870e-03
-1.651032567024230957e-01 6.937543302774429321e-02 -4.571617022156715393e-02 -1.516655534505844116e-01 2.558960616588592529e-01 3.740335702896118164e-01 7.931169867515563965e-02 -1.255166381597518921e-01 2.131752818822860718e-01 2.480462193489074707e-01 -1.929776743054389954e-02 -1.476729214191436768e-01 -3.719464410096406937e-03 2.647469751536846161e-02 6.511772423982620239e-02 -7.418522238731384277e-02 1.372943371534347534e-01 1.521460562944412231e-01 -1.559526771306991577e-01 1.042032614350318909e-02 -2.588624134659767151e-02 1.195611879229545593e-01 -2.200809121131896973e-01 8.315503597259521484e-02 -1.558761810883879662e-03 -6.341631412506103516e-01 -2.850261516869068146e-02 6.001017987728118896e-02 1.124472543597221375e-01 1.081727147102355957e-01 -4.908414930105209351e-02 7.563583552837371826e-02
-1.921658366918563843e-01 1.664689034223556519e-01 2.621019072830677032e-02 -6.381922215223312378e-02 8.829110115766525269e-02 2.958759963512420654e-01 1.817912980914115906e-02 9.077548980712890625e-02 2.613516151905059814e-01 2.452821582555770874e-01 -5.875123292207717896e-02 2.479431927204132080e-01 1.138138547539710999e-01 4.899142310023307800e-02 1.367060840129852295e-01 3.823024332523345947e-01 -1.252045035362243652e-01 5.460886657238006592e-02 1.257766336202621460e-01 -1.423896756023168564e-02 -8.345688879489898682e-02 -2.695785164833068848e-01 1.268848776817321777e-01 1.716371923685073853e-01 -4.924215748906135559e-02 -2.795012295246124268e-01 -1.952472627162933350e-01 -1.500795632600784302e-01 1.215582340955734253e-01 -2.342481315135955811e-01 1.728023141622543335e-01 2.291747629642486572e-01
-7.006848603487014771e-02 5.543880909681320190e-02 -3.643365800380706787e-01 -1.526504307985305786e-01 -2.409836836159229279e-02 7.179334294050931931e-03 -1.618583500385284424e-02 -1.475258469581604004e-01 1.644664704799652100e-01 2.783060371875762939e-01 1.457626968622207642e-01 3.241426050662994385e-01 3.714712858200073242e-01 -5.718969181180000305e-02 1.282702982425689697e-01 -9.904906898736953735e-02 4.666344076395034790e-02 -2.968090213835239410e-02 1.641745306551456451e-02 -2.923031151294708252e-01 3.907873108983039856e-02 2.203727066516876221e-01 1.166389286518096924e-01 5.181846767663955688e-02 -2.478106506168842316e-02 -2.100899517536163330e-01 -1.174896657466888428e-01 -2.360474318265914917e-01 1.424720138311386108e-01 -3.378430008888244629e-01 -1.038558408617973328e-01 -1.802119612693786621e-02
-8.226026594638824463e-02 -9.359297901391983032e-02 -2.188945375382900238e-02 -8.221694827079772949e-02 -3.356141969561576843e-02 4.048200547695159912e-01 -9.789410047233104706e-03 -1.413139104843139648e-01 3.940023109316825867e-02 5.109472870826721191e-01 -1.863867044448852539e-01 -1.901654154062271118e-02 2.287201732397079468e-01 -2.473489493131637573e-01 8.195350877940654755e-03 -1.143234968185424805e-01 9.835079312324523926e-02 3.096280395984649658e-01 -1.165572404861450195e-01 -9.484550356864929199e-02 -1.299744695425033569e-01 1.349247246980667114e-01 1.546039581298828125e-01 1.035417392849922180e-01 -1.818724423646926880e-01 -2.388062775135040283e-01 5.770986434072256088e-03 -6.798253208398818970e-02 -1.055402755737304688e-01 -1.743954867124557495e-01 1.796224862337112427e-01 -3.726302459836006165e-02
-9.300765395164489746e-02 -1.504415459930896759e-02 -1.094524264335632324e-01 -1.079044956713914871e-02 1.684957295656204224e-01 3.948973715305328369e-01 -4.768562689423561096e-02 -2.400491237640380859e-01 -1.740391366183757782e-02 3.123490512371063232e-01 -2.162883728742599487e-01 1.685311794281005859e-01 1.018032953143119812e-01 -6.525605171918869019e-02 -2.500812150537967682e-02 -8.816586434841156006e-02 1.525493562221527100e-01 3.179634511470794678e-01 1.286871582269668579e-01 -2.915672063827514648e-01 -1.544658988714218140e-01 7.728066295385360718e-02 -1.570602762512862682e-03 2.467507570981979370e-01 -2.548332512378692627e-01 -1.883198469877243042e-01 2.064256072044372559e-01 -1.136604025959968567e-01 -1.484645437449216843e-02 -1.812294423580169678e-01 -1.496322751045227051e-01 1.033075079321861267e-01
-8.334167301654815674e-02 6.234994530677795410e-02 -5.368057638406753540e-02 -6.573389470577239990e-02 3.019531369209289551e-01 8.983406424522399902e-02 1.317360401153564453e-01 -2.615666389465332031e-01 2.147822082042694092e-01 1.648814082145690918e-01 -4.425339996814727783e-01 -9.725811332464218140e-02 6.185797974467277527e-02 1.004972308874130249e-01 3.094916641712188721e-01 5.232246592640876770e-02 4.977219179272651672e-02 2.577060163021087646e-01 -8.049055933952331543e-02 -1.376827359199523926e-01 -8.441746234893798828e-02 1.899434030055999756e-01 3.058006241917610168e-02 -9.498152881860733032e-03 1.310437917709350586e-01 -1.988466680049896240e-01 -1.850009113550186157e-01 -2.113326638936996460e-01 2.156208604574203491e-01 -8.151526749134063721e-02 9.131816774606704712e-02 2.650560438632965088e-01
-2.482431530952453613e-01 -2.277628518640995026e-02 -2.312249504029750824e-02 -1.453736573457717896e-01 3.771461546421051025e-01 2.804745137691497803e-01 2.507505705580115318e-03 -1.428714394569396973e-01 5.296005308628082275e-02 -9.124063700437545776e-02 -3.701385557651519775e-01 1.029563769698143005e-01 2.998088896274566650e-01 2.753366157412528992e-02 1.704880595207214355e-01 -2.402554452419281006e-02 1.377430111169815063e-01 1.855614781379699707e-01 -8.153114467859268188e-02 -1.426227539777755737e-01 -1.156293898820877075e-01 1.860217303037643433e-01 1.181334070861339569e-02 -1.947570592164993286e-01 1.809212416410446167e-01 -1.941941827535629272e-01 9.198290854692459106e-02 -1.136846765875816345e-01 -7.186428457498550415e-02 -2.873890697956085205e-01 -6.141662970185279846e-02 2.145902961492538452e-01
9.903484955430030823e-03 1.752173304557800293e-01 -1.701903641223907471e-01 -9.325498715043067932e-03 2.217709720134735107e-01 1.593200266361236572e-01 4.306452348828315735e-02 -1.763894408941268921e-01 2.090104967355728149e-01 2.616027295589447021e-01 -2.881549894809722900e-01 -2.926425449550151825e-02 6.000495329499244690e-02 -6.425561755895614624e-02 3.059092760086059570e-01 1.195439603179693222e-02 -1.840330101549625397e-02 3.580795228481292725e-01 -1.359357684850692749e-01 -5.340137332677841187e-02 -1.026888936758041382e-01 4.731800779700279236e-02 1.281206756830215454e-01 -1.337986468570306897e-04 1.822400838136672974e-01 -3.284569084644317627e-01 -1.604710966348648071e-01 -2.377246022224426270e-01 2.332632243633270264e-01 3.114876337349414825e-03 6.089460104703903198e-02 2.730836868286132812e-01
-8.223333209753036499e-02 3.646555915474891663e-02 -2.380696386098861694e-01 9.842024743556976318e-02 4.481161385774612427e-02 2.778201699256896973e-01 -8.985807746648788452e-02 -9.626543521881103516e-02 1.925985664129257202e-01 1.333048343658447266e-01 -1.511079519987106323e-01 2.191118896007537842e-02 3.843442350625991821e-02 8.369477838277816772e-02 2.442509531974792480e-01 1.766106113791465759e-02 2.964158952236175537e-01 -3.638067096471786499e-02 -1.840667426586151123e-01 -4.423619210720062256e-01 -2.111959457397460938e-01 -2.789657376706600189e-02 2.958492934703826904e-01 1.912780106067657471e-01 1.688699424266815186e-01 -9.187658131122589111e-02 2.389279156923294067e-01 4.744900763034820557e-02 2.131353914737701416e-01 -1.792244464159011841e-01 -8.844047039747238159e-02 -1.116574108600616455e-01
3.558956086635589600e-02 -7.924922555685043335e-02 -2.696791291236877441e-01 -7.721183449029922485e-02 3.769550323486328125e-01 3.452683612704277039e-02 1.080949008464813232e-01 -2.036330848932266235e-01 1.089655384421348572e-01 3.395112976431846619e-02 -4.278521537780761719e-01 -4.487111046910285950e-02 1.527593433856964111e-01 -9.337282180786132812e-02 2.532327175140380859e-01 1.221165657043457031e-01 9.871856868267059326e-02 1.511876136064529419e-01 -6.402211729437112808e-03 -1.626545004546642303e-02 1.346954703330993652e-01 5.096051096916198730e-02 2.968331277370452881e-01 -9.875000268220901489e-02 1.055821031332015991e-01 -2.418247908353805542e-01 -2.274264954030513763e-02 -1.312146484851837158e-01 5.940194800496101379e-02 -3.207091093063354492e-01 8.442958444356918335e-02 2.361218482255935669e-01
-1.246681958436965942e-01 -6.375323981046676636e-02 -2.931272387504577637e-01 1.175895798951387405e-02 3.685255348682403564e-01 8.951879106462001801e-03 2.969495207071304321e-02 -1.893428117036819458e-01 2.127486914396286011e-01 2.649539150297641754e-02 -4.444758892059326172e-01 -1.264414489269256592e-01 1.651174277067184448e-01 3.065590746700763702e-02 2.788024246692657471e-01 -4.204008262604475021e-03 4.529698565602302551e-02 6.823020987212657928e-03 -1.672037392854690552e-01 -1.013792678713798523e-01 5.295567959547042847e-02 -9.085903316736221313e-02 1.892280578613281250e-01 -5.773110687732696533e-02 8.275062590837478638e-02 -2.933195829391479492e-01 -2.653830125927925110e-02 -1.643956005573272705e-01 2.278127521276473999e-01 -1.315548568964004517e-01 -9.783452004194259644e-02 2.575296163558959961e-01
-1.581011414527893066e-01 3.595024719834327698e-02 -2.748139798641204834e-01 -6.999462842941284180e-02 1.683166623115539551e-01 2.076846361160278320e-01 2.126378715038299561e-01 5.534214898943901062e-02 3.462186828255653381e-02 -1.019433140754699707e-02 -2.464029788970947266e-01 -2.041514404118061066e-02 2.319923639297485352e-01 2.770998477935791016e-01 1.192503198981285095e-01 3.358332067728042603e-02 1.571478396654129028e-01 1.093141287565231323e-01 -3.549943268299102783e-01 -1.310495585203170776e-01 2.392408996820449829e-01 7.943186908960342407e-02 -2.027985900640487671e-01 6.660743802785873413e-02 -1.957511752843856812e-01 -3.847079277038574219e-01 2.286053029820322990e-03 -4.629560559988021851e-02 1.222363486886024475e-01 8.201351761817932129e-02 -4.131480585783720016e-03 2.570213973522186279e-01
8.098023384809494019e-02 1.948636919260025024e-01 -8.393905311822891235e-02 7.951903343200683594e-02 7.732728868722915649e-02 1.270242333412170410e-01 4.219414666295051575e-02 -9.650541841983795166e-02 2.918386757373809814e-01 2.482165992259979248e-01 1.340713072568178177e-02 3.030314743518829346e-01 4.103546440601348877e-01 1.777361929416656494e-01 1.803547143936157227e-01 4.739094153046607971e-02 -7.803790271282196045e-02 -1.456238925457000732e-01 -1.500229984521865845e-01 -6.936541199684143066e-02 2.812090888619422913e-02 2.415248900651931763e-01 1.978273093700408936e-01 -1.715859631076455116e-03 -7.870695739984512329e-02 -8.888398110866546631e-02 2.905569374561309814e-01 -1.391086028888821602e-03 3.378885984420776367e-01 -1.667192131280899048e-01 -5.018850788474082947e-02 1.986648440361022949e-01
-1.538593173027038574e-01 1.228733640164136887e-02 -2.655144594609737396e-02 -1.212425157427787781e-01 2.662561833858489990e-01 4.270129501819610596e-01 1.349542587995529175e-01 3.030037693679332733e-02 1.354050934314727783e-01 1.535915583372116089e-01 -1.761394292116165161e-01 -2.108297049999237061e-01 3.735086917877197266e-01 7.438065111637115479e-02 4.698357079178094864e-03 6.578639894723892212e-02 -1.823083870112895966e-02 2.088855803012847900e-01 -8.053530752658843994e-02 3.418555855751037598e-02 -1.772595494985580444e-01 8.401278406381607056e-02 2.007615379989147186e-02 -7.068006694316864014e-02 2.609995901584625244e-01 -2.852047383785247803e-01 7.169537246227264404e-02 -2.032136917114257812e-01 -9.308295696973800659e-02 -2.039560824632644653e-01 -6.807979196310043335e-02 2.744528055191040039e-01
-1.452664881944656372e-01 -3.126357868313789368e-02 -1.462307423353195190e-01 -3.429647535085678101e-02 6.054556369781494141e-02 3.921450674533843994e-01 8.297411724925041199e-03 -1.137698218226432800e-01 5.920141935348510742e-02 3.190754652023315430e-01 -1.474554091691970825e-01 2.173212170600891113e-01 1.617675274610519409e-01 -8.256690949201583862e-02 -1.012618243694305420e-01 -1.979224383831024170e-01 8.020770549774169922e-02 2.367743253707885742e-01 1.698674261569976807e-01 -2.755374014377593994e-01 -1.714082509279251099e-01 6.726395338773727417e-02 8.328435570001602173e-02 3.079520463943481445e-01 -2.349031269550323486e-01 -2.746582329273223877e-01 1.420696228742599487e-01 -3.984887152910232544e-02 -7.656530290842056274e-02 -2.363543659448623657e-01 -1.390446349978446960e-02 1.046492382884025574e-01
-2.349723428487777710e-01 -6.096146255731582642e-02 6.661032140254974365e-02 -2.609674334526062012e-01 4.619877338409423828e-01 1.791161894798278809e-01 -1.664519309997558594e-01 8.433720469474792480e-02 2.694072015583515167e-02 5.790800228714942932e-02 -3.291502594947814941e-01 -2.170068211853504181e-02 1.268969923257827759e-01 6.642690300941467285e-02 5.376817286014556885e-02 5.781931802630424500e-02 2.123949229717254639e-01 3.698465228080749512e-02 -2.185966074466705322e-01 -7.567653805017471313e-02 -2.327827364206314087e-01 2.095312476158142090e-01 3.243222832679748535e-02 -2.034071981906890869e-01 8.180660754442214966e-02 -2.534178197383880615e-01 1.777538359165191650e-01 -1.475926041603088379e-01 -5.843045935034751892e-02 -2.327098697423934937e-01 4.348384216427803040e-03 1.617680639028549194e-01
-4.723788052797317505e-02 9.093835204839706421e-02 -6.474383175373077393e-02 -1.632031239569187164e-02 -2.890023170039057732e-03 4.458504319190979004e-01 -1.389441341161727905e-01 -1.869226545095443726e-01 9.791713207960128784e-02 3.772614300251007080e-01 -3.713931739330291748e-01 5.626603960990905762e-02 5.027379468083381653e-02 -7.071780413389205933e-02 -9.228978306055068970e-02 9.230241924524307251e-02 1.475119441747665405e-01 3.068989515304565430e-01 1.021727323532104492e-01 -1.504645943641662598e-01 -1.298394352197647095e-01 2.002326026558876038e-02 1.733034998178482056e-01 1.573772877454757690e-01 -8.313851803541183472e-02 -1.390797197818756104e-01 6.067876890301704407e-02 -4.121244698762893677e-02 1.685568839311599731e-01 -1.206245347857475281e-01 -2.766143083572387695e-01 2.054909467697143555e-01
-1.513950377702713013e-01 -1.204500943422317505e-01 -1.417260468006134033e-01 -3.112694621086120605e-02 5.273757576942443848e-01 1.026445627212524414e-01 -1.410498321056365967e-01 -1.022966802120208740e-01 2.821944355964660645e-01 1.970593258738517761e-02 -1.159922629594802856e-01 7.036075741052627563e-02 5.859939754009246826e-02 -1.625715345144271851e-01 9.538501501083374023e-02 -1.522459983825683594e-01 -1.737225241959095001e-02 1.802064776420593262e-01 -9.607297927141189575e-02 -4.098306223750114441e-02 -1.060193255543708801e-01 1.216994374990463257e-01 3.797076642513275146e-01 2.837771475315093994e-01 1.624187082052230835e-01 -1.347278803586959839e-01 8.704122155904769897e-02 -1.314189434051513672e-01 2.447554916143417358e-01 -1.821953356266021729e-01 -3.026939183473587036e-02 -6.394158303737640381e-02
-5.483772605657577515e-02 1.852332800626754761e-01 -2.981671690940856934e-01 3.358147665858268738e-02 1.402727961540222168e-01 2.183064222335815430e-01 2.174826413393020630e-01 -7.416047155857086182e-02 2.691036164760589600e-01 1.173404753208160400e-01 -1.015089526772499084e-01 1.201576367020606995e-01 9.594373404979705811e-02 -3.359856083989143372e-02 -8.766373246908187866e-02 -2.898545265197753906e-01 4.654902517795562744e-01 1.916714012622833252e-01 1.028041839599609375e-01 -8.296948671340942383e-02 -1.292084157466888428e-01 5.865788832306861877e-02 8.781017363071441650e-02 1.944559365510940552e-01 1.450224369764328003e-01 9.891649708151817322e-03 1.602524332702159882e-02 -2.321178615093231201e-01 2.132815867662429810e-01 -1.365049742162227631e-02 -2.499218732118606567e-01 1.400831043720245361e-01
-1.317325234413146973e-01 8.843057602643966675e-02 -2.747909724712371826e-01 -6.478198338299989700e-03 2.888607382774353027e-01 -3.216835483908653259e-02 1.801053881645202637e-01 -2.351207882165908813e-01 2.615422755479812622e-02 3.557806611061096191e-01 -1.305515468120574951e-01 8.961010724306106567e-02 2.942747771739959717e-01 -1.202646940946578979e-01 2.495223134756088257e-01 2.087514400482177734e-01 2.771808952093124390e-02 1.135384812951087952e-01 9.016453288495540619e-03 -9.236112236976623535e-02 -2.753572352230548859e-02 3.509058058261871338e-01 1.247480958700180054e-01 -7.648294419050216675e-02 8.358279615640640259e-02 -3.193492889404296875e-01 -1.016240343451499939e-01 -2.904642187058925629e-02 -9.155800566077232361e-03 -1.612059473991394043e-01 -1.265368312597274780e-01 1.950436830520629883e-01
-2.521093487739562988e-01 2.223072648048400879e-01 -1.024528443813323975e-01 3.068421594798564911e-02 1.461035758256912231e-01 2.235865741968154907e-01 1.795612275600433350e-01 -5.488837510347366333e-02 1.635169684886932373e-01 2.135263681411743164e-01 -6.793233752250671387e-02 2.217368930578231812e-01 2.026738524436950684e-01 1.830879151821136475e-01 2.904232740402221680e-01 1.985337883234024048e-01 -1.376498639583587646e-01 -1.974410563707351685e-02 4.369165748357772827e-02 -1.414652019739151001e-01 -4.231571219861507416e-04 2.464751303195953369e-01 3.467512726783752441e-01 -1.435742992907762527e-02 -1.238255128264427185e-01 4.896103870123624802e-03 1.661657989025115967e-01 -9.424879401922225952e-02 1.042895540595054626e-01 1.490664780139923096e-01 1.405704021453857422e-01 3.425760269165039062e-01
8.684610016644001007e-03 -8.817323483526706696e-03 -2.636748850345611572e-01 -1.124378368258476257e-01 -2.417014092206954956e-01 1.183784008026123047e-01 1.913511902093887329e-01 -2.166720926761627197e-01 2.156301885843276978e-01 1.055828034877777100e-01 -3.579079508781433105e-01 9.459313005208969116e-02 -7.056586910039186478e-03 1.073813065886497498e-01 1.157118678092956543e-01 -4.339152574539184570e-02 3.074231445789337158e-01 5.839345976710319519e-03 -1.562091261148452759e-01 -2.866555452346801758e-01 -3.199329599738121033e-02 1.377493739128112793e-01 2.894704639911651611e-01 2.400961332023143768e-02 -1.210383102297782898e-01 -1.658904403448104858e-01 5.922237038612365723e-02 -1.011163666844367981e-01 2.468999177217483521e-01 -1.953838020563125610e-01 -2.703394293785095215e-01 -8.086438477039337158e-02
-1.002970784902572632e-01 1.870578527450561523e-01 -1.696722060441970825e-01 6.081132590770721436e-02 7.061913609504699707e-02 1.360547244548797607e-01 -1.085112243890762329e-01 -3.398669064044952393e-01 -1.685069799423217773e-01 2.885027229785919189e-01 -1.385515779256820679e-01 -1.519413590431213379e-01 1.681648343801498413e-01 4.771398846060037613e-03 -1.074875593185424805e-01 3.196087852120399475e-02 2.002313584089279175e-01 5.002438649535179138e-02 6.132578477263450623e-02 -1.450522709637880325e-02 -7.340177893638610840e-02 3.224298357963562012e-01 4.069116413593292236e-01 2.320812195539474487e-01 6.007009372115135193e-02 -1.264733672142028809e-01 -1.721210964024066925e-02 -1.733167618513107300e-01 1.367518603801727295e-01 -2.028181105852127075e-01 2.990858852863311768e-01 4.807516932487487793e-02
-2.361733466386795044e-01 5.327746272087097168e-02 3.459185361862182617e-02 -2.026966363191604614e-01 3.308192491531372070e-01 2.407542914152145386e-01 4.256260022521018982e-02 -5.982724204659461975e-02 5.705242976546287537e-03 1.613364815711975098e-01 -4.848734736442565918e-01 6.630539149045944214e-02 2.560167610645294189e-01 1.600699685513973236e-02 9.296660125255584717e-02 -8.326994627714157104e-02 1.797207742929458618e-01 1.744750291109085083e-01 -3.901417180895805359e-02 -1.632177382707595825e-01 -1.801401376724243164e-01 1.793216913938522339e-01 -4.836013168096542358e-02 -1.807595789432525635e-01 1.318560093641281128e-01 -1.317391395568847656e-01 8.330675214529037476e-02 -4.512644931674003601e-02 1.254748106002807617e-01 -2.369721829891204834e-01 -8.542831242084503174e-02 2.567688524723052979e-01
-1.643605977296829224e-01 1.021701321005821228e-01 -1.594472378492355347e-01 -2.916757166385650635e-01 1.068660151213407516e-02 8.932331949472427368e-02 -6.152493506669998169e-02 -2.116352766752243042e-01 2.223785221576690674e-01 5.001220479607582092e-02 -2.004388906061649323e-02 3.505977690219879150e-01 1.827909201383590698e-01 2.250244282186031342e-02 2.268765866756439209e-02 2.495521306991577148e-01 1.148803681135177612e-01 7.829068601131439209e-02 -2.548274099826812744e-01 -8.438375592231750488e-02 -2.131049036979675293e-01 -7.943999022245407104e-02 -1.143141910433769226e-01 3.222667574882507324e-01 -1.349514722824096680e-01 -2.154608666896820068e-01 -1.565460264682769775e-01 -1.152955293655395508e-01 -4.394496977329254150e-02 -2.886977493762969971e-01 2.619642019271850586e-01 8.382622152566909790e-02
-1.541657894849777222e-01 8.535148948431015015e-02 -5.086581036448478699e-02 -6.416459381580352783e-02 1.031596027314662933e-02 3.901892304420471191e-01 -2.315211668610572815e-02 -2.695403993129730225e-01 2.967426776885986328e-01 1.258889138698577881e-01 1.087926626205444336e-01 -1.710508018732070923e-01 2.749962806701660156e-01 3.744689822196960449e-01 1.054176595062017441e-02 -4.249757900834083557e-02 -1.519164890050888062e-01 9.136994183063507080e-02 -2.122245170176029205e-02 -9.605478495359420776e-02 -2.045091800391674042e-02 6.800154596567153931e-02 4.377629160881042480e-01 1.265741288661956787e-01 5.046641454100608826e-02 -2.821537666022777557e-02 5.103427171707153320e-02 -8.306179195642471313e-02 2.390710562467575073e-01 -1.105629280209541321e-01 8.630213141441345215e-02 1.745227277278900146e-01
-2.629194855690002441e-01 1.010969579219818115e-01 -4.462177306413650513e-02 3.506315127015113831e-02 5.792173743247985840e-02 4.847645014524459839e-02 -1.287863850593566895e-01 -9.104604274034500122e-02 2.282401770353317261e-01 1.887656003236770630e-01 -5.031803846359252930e-01 -1.028058491647243500e-02 1.206099390983581543e-01 -1.104478240013122559e-01 -4.418731853365898132e-02 -2.277849474921822548e-03 -2.330829948186874390e-02 -1.042428542859852314e-03 -1.037188917398452759e-01 -1.064483001828193665e-01 -2.530201375484466553e-01 2.512358725070953369e-01 2.012739032506942749e-01 -1.771999746561050415e-01 3.532992675900459290e-02 -2.291527837514877319e-01 -1.327681075781583786e-02 -2.632423639297485352e-01 -5.238281935453414917e-02 -8.800549060106277466e-02 2.540090978145599365e-01 3.117730319499969482e-01
-1.159037649631500244e-01 5.240153148770332336e-02 -1.071886569261550903e-01 -7.392404973506927490e-02 1.411169469356536865e-01 3.739467859268188477e-01 4.559348151087760925e-02 -1.681229472160339355e-01 7.706729322671890259e-02 2.503449618816375732e-01 -1.147750094532966614e-01 1.801741719245910645e-01 9.100816398859024048e-02 -1.320057511329650879e-01 -6.318327784538269043e-02 -3.202917426824569702e-02 1.138688251376152039e-01 2.237022966146469116e-01 1.386067420244216919e-01 -3.849298357963562012e-01 -1.441209763288497925e-01 1.273884475231170654e-01 2.384526189416646957e-03 3.372534811496734619e-01 -2.908499240875244141e-01 -2.130757421255111694e-01 2.334468513727188110e-01 5.654282402247190475e-03 -5.261176731437444687e-03 -2.137317210435867310e-01 -1.352785825729370117e-01 4.613395407795906067e-02
-2.431030422449111938e-01 1.914156079292297363e-01 -5.468558520078659058e-02 -8.201079070568084717e-02 3.185223639011383057e-01 1.673970520496368408e-01 1.197776477783918381e-02 -1.497563421726226807e-01 -9.143760800361633301e-02 1.546494364738464355e-01 -4.008221626281738281e-01 -1.912634074687957764e-01 2.308969497680664062e-01 -3.363769501447677612e-02 -6.528567988425493240e-03 2.534551918506622314e-02 2.477652728557586670e-01 1.585223227739334106e-01 -6.271529197692871094e-02 -1.292338818311691284e-01 -2.261832952499389648e-01 2.590272128582000732e-01 1.099332123994827271e-01 -2.300584167242050171e-01 8.365907520055770874e-02 -3.235472440719604492e-01 1.130508035421371460e-01 2.423963136970996857e-02 4.736463725566864014e-02 -1.886546425521373749e-02 2.905156463384628296e-02 1.973275542259216309e-01
-2.022259682416915894e-01 7.827353477478027344e-02 2.331619560718536377e-01 -3.686571121215820312e-02 2.007289677858352661e-01 1.351735442876815796e-01 4.177005961537361145e-02 -1.766687929630279541e-01 3.573127090930938721e-02 2.892216295003890991e-02 -1.107163950800895691e-01 6.886461377143859863e-02 2.587359845638275146e-01 6.900802999734878540e-02 -1.482775509357452393e-01 3.614420816302299500e-02 1.555375158786773682e-01 -8.318824693560600281e-03 -1.159483119845390320e-01 -2.972060143947601318e-01 -4.407866671681404114e-02 2.759363353252410889e-01 3.190800249576568604e-01 2.593197822570800781e-01 -1.898389160633087158e-01 -3.810839354991912842e-01 8.748008310794830322e-02 1.595126651227474213e-02 3.146500289440155029e-01 -1.145935580134391785e-01 1.293193250894546509e-01 2.027729339897632599e-02
-3.551493287086486816e-01 6.266027223318815231e-03 -1.316831558942794800e-01 -3.503492847084999084e-02 1.580590903759002686e-01 3.425336182117462158e-01 -1.293088793754577637e-01 8.118503540754318237e-02 1.238513961434364319e-01 1.657246649265289307e-01 8.508622646331787109e-02 2.234126627445220947e-02 2.162766456604003906e-01 3.069425523281097412e-01 -1.798034012317657471e-01 6.095516681671142578e-02 3.331491351127624512e-01 1.774993687868118286e-01 -1.600000411272048950e-01 1.225584466010332108e-02 -1.506987959146499634e-01 7.039894908666610718e-02 -1.534552872180938721e-01 -1.055246219038963318e-01 -2.601144015789031982e-01 -1.046482399106025696e-01 -1.122068986296653748e-01 -3.446239978075027466e-02 3.331419527530670166e-01 -1.565948575735092163e-01 -4.281647503376007080e-02 4.170154035091400146e-02
9.128945320844650269e-02 1.616336256265640259e-01 -1.670769974589347839e-02 -8.017461001873016357e-02 1.875602006912231445e-01 2.116988599300384521e-01 4.026310890913009644e-02 -1.743113100528717041e-01 8.333780616521835327e-02 2.007052302360534668e-01 -2.107452154159545898e-01 9.387208148837089539e-03 1.340182125568389893e-01 -1.305646598339080811e-01 3.331871926784515381e-01 9.371513128280639648e-02 1.631956547498703003e-01 4.263190925121307373e-01 -9.145260602235794067e-02 2.745114080607891083e-02 -1.205857247114181519e-01 2.239933237433433533e-03 2.196687310934066772e-01 -5.821995064616203308e-02 1.543384790420532227e-01 -1.617264300584793091e-01 -8.973057568073272705e-02 -1.368206292390823364e-01 1.969159990549087524e-01 9.657509624958038330e-02 8.191555738449096680e-02 4.301762282848358154e-01
-3.401166573166847229e-02 2.849851548671722412e-01 -3.256832361221313477e-01 1.249543204903602600e-01 1.314640045166015625e-01 -8.207153528928756714e-02 1.360216736793518066e-01 -4.284480512142181396e-01 -1.906879059970378876e-02 2.401721179485321045e-01 -8.976376801729202271e-02 -2.647384256124496460e-02 1.399680823087692261e-01 -2.189330011606216431e-02 5.337201873771846294e-04 3.014069609344005585e-02 1.536752581596374512e-01 -1.160516813397407532e-01 -1.400729864835739136e-01 -2.646165788173675537e-01 -1.799999475479125977e-01 5.096374824643135071e-02 1.708135008811950684e-02 -9.678555279970169067e-02 5.943464115262031555e-02 -2.876184582710266113e-01 -5.707796290516853333e-02 -2.015335559844970703e-01 2.506157457828521729e-01 -1.637603640556335449e-01 1.936474293470382690e-01 2.311558872461318970e-01
-1.038592532277107239e-01 3.235616162419319153e-02 -9.436606615781784058e-02 -7.925820350646972656e-02 7.188945263624191284e-02 3.194218575954437256e-01 -1.103481203317642212e-01 -1.295489519834518433e-01 -2.281368360854685307e-04 2.999805808067321777e-01 -2.954267263412475586e-01 1.907685101032257080e-01 1.355103552341461182e-01 -1.418410837650299072e-01 -2.427585422992706299e-02 -7.626702636480331421e-02 1.663343459367752075e-01 2.934968173503875732e-01 1.630593985319137573e-01 -2.446619719266891479e-01 -1.012632101774215698e-01 5.901374667882919312e-02 5.113014206290245056e-02 2.988215386867523193e-01 -2.286342829465866089e-01 -1.877510547637939453e-01 2.197414934635162354e-01 -1.430734694004058838e-01 -4.706377908587455750e-02 -3.114849627017974854e-01 -1.035852208733558655e-01 7.827340811491012573e-02
-1.726316809654235840e-01 1.326252818107604980e-01 1.728574633598327637e-01 -1.151116266846656799e-01 1.789314448833465576e-01 1.307157278060913086e-01 -1.758976876735687256e-01 -4.454009607434272766e-02 8.477648347616195679e-02 1.462896913290023804e-01 -2.103244885802268982e-03 8.033992350101470947e-02 3.671002089977264404e-01 -1.014194730669260025e-02 -8.379533141851425171e-02 -4.149205237627029419e-02 2.748790383338928223e-01 -2.711216174066066742e-02 3.310861065983772278e-02 -2.509423196315765381e-01 2.314916849136352539e-01 2.159702777862548828e-01 2.631691694259643555e-01 1.358504444360733032e-01 -1.882067620754241943e-01 -3.401352167129516602e-01 1.265916973352432251e-01 -3.007201291620731354e-02 3.216334581375122070e-01 -1.254632771015167236e-01 1.816465407609939575e-01 1.616894267499446869e-02
-2.338924109935760498e-01 2.287596762180328369e-01 -3.756321733817458153e-03 -3.148091733455657959e-01 1.552789807319641113e-01 3.761098086833953857e-01 -1.481384225189685822e-02 -5.275309085845947266e-01 9.319243580102920532e-02 1.165136396884918213e-01 1.599905192852020264e-01 5.575834214687347412e-02 1.343821138143539429e-01 2.334948778152465820e-01 2.842402085661888123e-02 1.389375478029251099e-01 6.205082312226295471e-02 1.927415132522583008e-01 -1.620109677314758301e-01 8.716464042663574219e-02 -8.672343194484710693e-02 4.764400795102119446e-02 -4.943845048546791077e-02 1.038899049162864685e-01 6.582276895642280579e-03 1.003683265298604965e-02 -7.611108571290969849e-02 -1.159043014049530029e-01 9.913966804742813110e-02 -1.499713957309722900e-01 2.318443655967712402e-01 5.286115035414695740e-02
1.000593900680541992e-01 4.514022544026374817e-02 -3.392995595932006836e-01 2.232019454240798950e-01 -5.881047993898391724e-02 8.653048425912857056e-02 -4.353034123778343201e-02 -1.629337221384048462e-01 1.100562661886215210e-01 1.155537739396095276e-01 -6.317268311977386475e-02 7.048805058002471924e-02 2.254893928766250610e-01 9.722100198268890381e-02 1.789706051349639893e-01 4.979278892278671265e-02 3.716829121112823486e-01 7.767167408019304276e-03 -2.474452406167984009e-01 -4.308194220066070557e-01 -2.231345176696777344e-01 1.016571074724197388e-01 2.775711417198181152e-01 1.837305426597595215e-01 -7.242508977651596069e-02 -2.074763029813766479e-01 -4.794353991746902466e-02 -1.850976981222629547e-02 1.372489482164382935e-01 -1.242002397775650024e-01 -1.133451163768768311e-01 -1.937175169587135315e-02
6.641488522291183472e-02 1.010713949799537659e-01 -9.962833672761917114e-02 7.526245713233947754e-02 1.324001401662826538e-01 5.121170878410339355e-01 2.017645537853240967e-02 -3.233327865600585938e-01 1.780987232923507690e-01 5.572941526770591736e-02 -8.716872334480285645e-02 1.439809054136276245e-01 1.018201857805252075e-01 -1.585179716348648071e-01 -2.090757191181182861e-01 -1.325836181640625000e-01 -4.811678826808929443e-02 4.579981416463851929e-02 1.248711124062538147e-01 1.069342810660600662e-02 -3.047160208225250244e-01 2.113873213529586792e-01 -6.938151270151138306e-02 8.039917796850204468e-02 -8.714791387319564819e-02 -2.107807993888854980e-01 -6.374929845333099365e-02 1.107363849878311157e-01 1.466248631477355957e-01 -1.605269163846969604e-01 -1.925123184919357300e-01 3.216917812824249268e-01
-3.822223842144012451e-01 -8.082827553153038025e-03 -9.349084645509719849e-02 -1.973271518945693970e-01 3.130373656749725342e-01 2.125858068466186523e-01 1.090396568179130554e-02 -1.811153888702392578e-01 2.362807244062423706e-01 1.029203236103057861e-01 -1.257095392793416977e-02 -9.430873207747936249e-03 -3.079931810498237610e-02 2.058486193418502808e-01 1.476481556892395020e-01 1.801097393035888672e-01 3.689137101173400879e-02 2.576719410717487335e-02 -1.799363195896148682e-01 -1.053908914327621460e-01 -2.420945316553115845e-01 3.601795062422752380e-02 6.416449695825576782e-02 3.351509198546409607e-02 -4.245774149894714355e-01 -5.472539458423852921e-03 -2.004971057176589966e-01 1.761478930711746216e-01 2.435790598392486572e-01 -1.339798867702484131e-01 1.620391011238098145e-01 -1.038044691085815430e-02
3.558198735117912292e-02 -7.064323872327804565e-02 -2.694076597690582275e-01 7.325236499309539795e-02 3.409404456615447998e-01 4.019618034362792969e-02 -3.173437342047691345e-02 -9.100411832332611084e-02 1.444250792264938354e-01 6.920256186276674271e-03 -4.743215739727020264e-01 -1.662213653326034546e-01 1.237052232027053833e-01 -8.722651004791259766e-02 2.678097784519195557e-01 9.745164960622787476e-02 1.684668064117431641e-01 5.098827928304672241e-02 -1.636961698532104492e-01 -1.996565610170364380e-01 8.937742561101913452e-02 -3.339762240648269653e-02 1.025709435343742371e-01 -5.286771804094314575e-02 -3.185209585353732109e-03 -1.953023225069046021e-01 7.944316416978836060e-02 -3.049495220184326172e-01 2.553916871547698975e-01 -2.707054913043975830e-01 -4.040585085749626160e-02 1.155323535203933716e-01
-2.760208845138549805e-01 1.747926622629165649e-01 -2.721488177776336670e-01 -9.908130764961242676e-02 5.916342511773109436e-02 2.593828141689300537e-01 -5.195419304072856903e-03 -4.888045787811279297e-01 1.645650118589401245e-01 8.221269398927688599e-02 1.214143354445695877e-02 -1.493678241968154907e-01 4.655440747737884521e-01 -1.550610512495040894e-01 2.101623713970184326e-01 -1.513808071613311768e-01 1.634444892406463623e-01 -7.720530033111572266e-02 -1.904570162296295166e-01 1.002879664301872253e-01 1.237285435199737549e-01 -6.700482964515686035e-02 5.780350882560014725e-03 2.214189246296882629e-02 -7.748863101005554199e-02 -7.399930804967880249e-02 3.209462761878967285e-02 4.934181272983551025e-02 3.546774387359619141e-03 -1.332534849643707275e-01 5.605085566639900208e-02 -1.728492602705955505e-02
-1.957661211490631104e-01 7.451821863651275635e-02 -1.237237825989723206e-01 -3.297280669212341309e-01 1.746224761009216309e-01 2.571843564510345459e-01 1.238657608628273010e-01 -4.710658490657806396e-01 1.168769896030426025e-01 -5.455682054162025452e-02 9.099418669939041138e-02 5.671440437436103821e-02 -6.167202815413475037e-02 2.071300894021987915e-01 8.835345506668090820e-02 6.216682121157646179e-02 -5.284281913191080093e-03 9.835595637559890747e-02 -2.039786726236343384e-01 5.020761117339134216e-02 -1.663211137056350708e-01 7.646658271551132202e-02 -8.675511926412582397e-03 1.182777062058448792e-01 5.848285555839538574e-02 -5.865383520722389221e-02 -2.152999490499496460e-02 -6.991151254624128342e-03 4.346368312835693359e-01 -3.079468011856079102e-01 1.367723643779754639e-01 2.183623611927032471e-02
5.715264379978179932e-02 -3.346024453639984131e-02 -9.443363547325134277e-02 -2.414782904088497162e-02 9.621186554431915283e-02 9.282945096492767334e-02 -3.542057424783706665e-02 -1.477703303098678589e-01 2.019200325012207031e-01 1.656283438205718994e-01 4.289564490318298340e-02 1.149146631360054016e-01 1.266556084156036377e-01 1.724019050598144531e-01 -3.314379975199699402e-02 -1.559468954801559448e-01 4.590471386909484863e-01 7.102507352828979492e-02 -1.967496722936630249e-01 2.545147016644477844e-02 -1.918249726295471191e-01 1.274044513702392578e-01 2.815046012401580811e-01 2.864890992641448975e-01 -1.654156111180782318e-02 -2.338650263845920563e-02 8.009530603885650635e-02 -1.785468161106109619e-01 2.685875594615936279e-01 -3.987555503845214844e-01 5.237389728426933289e-02 -2.196287065744400024e-01
-4.282654449343681335e-02 1.058521196246147156e-01 1.444346457719802856e-01 -1.546691060066223145e-01 1.526788473129272461e-01 1.832071319222450256e-02 -1.262209564447402954e-01 -1.775162070989608765e-01 1.326515674591064453e-01 6.097934022545814514e-02 -2.429914474487304688e-01 -1.190744042396545410e-01 2.306837439537048340e-01 1.275272071361541748e-01 -2.615508437156677246e-01 1.071208044886589050e-01 2.632842659950256348e-01 -4.959372803568840027e-03 -4.898723959922790527e-02 -8.320970088243484497e-02 -3.019981458783149719e-02 2.648041248321533203e-01 2.631646096706390381e-01 3.111051619052886963e-01 -1.011437922716140747e-01 -3.218983411788940430e-01 1.229832321405410767e-01 -9.509263560175895691e-03 3.698522150516510010e-01 -1.203017234802246094e-01 1.725972145795822144e-01 3.643801435828208923e-02
-1.396298855543136597e-01 4.833587259054183960e-02 2.016212195158004761e-01 -1.096484959125518799e-01 1.233553886413574219e-01 2.409051209688186646e-01 1.413518330082297325e-03 -1.974253505468368530e-01 6.267105787992477417e-02 1.634473204612731934e-01 -2.779971063137054443e-01 -9.541882574558258057e-02 3.250635564327239990e-01 -1.128571927547454834e-01 2.032840400934219360e-01 7.985392957925796509e-02 -1.783191226422786713e-02 3.636723458766937256e-01 6.951358914375305176e-02 3.709213435649871826e-02 -1.029338389635086060e-01 2.100509256124496460e-01 1.390728354454040527e-01 -9.408208727836608887e-02 1.564152911305427551e-02 -2.776933312416076660e-01 -1.044135540723800659e-01 -1.375790536403656006e-01 1.815885603427886963e-01 -8.398728817701339722e-02 2.983797341585159302e-02 4.004106819629669189e-01
-2.057987451553344727e-01 3.216967219486832619e-03 -3.193017840385437012e-01 3.385888179764151573e-03 6.923265010118484497e-02 1.557212769985198975e-01 1.200475618243217468e-01 -4.057237207889556885e-01 1.062582433223724365e-01 1.023989841341972351e-01 1.042872574180364609e-02 -4.411337524652481079e-02 4.602292478084564209e-01 -1.224913671612739563e-01 2.857737839221954346e-01 -1.172009035944938660e-01 2.664399147033691406e-01 -5.103111267089843750e-02 -8.760713785886764526e-02 2.059099636971950531e-02 -6.707783043384552002e-02 7.837186753749847412e-02 2.418595552444458008e-01 -4.985174909234046936e-02 -2.800085768103599548e-02 -1.890530288219451904e-01 -1.393914315849542618e-02 8.602404594421386719e-02 4.213901981711387634e-02 -2.660928368568420410e-01 1.567262262105941772e-01 8.352991193532943726e-02
-1.392994374036788940e-01 -6.014575436711311340e-02 -1.694949716329574585e-01 -1.217818260192871094e-01 2.416983805596828461e-02 2.124457806348800659e-01 3.078765571117401123e-01 -3.656004369258880615e-01 6.197682768106460571e-02 3.270071148872375488e-01 -3.097153306007385254e-01 -5.451435223221778870e-02 9.464873373508453369e-02 -1.000839844346046448e-01 8.484854549169540405e-02 -1.777708530426025391e-01 7.638338208198547363e-02 2.546560168266296387e-01 -1.531538814306259155e-01 -9.859658032655715942e-02 2.226909995079040527e-01 1.993940621614456177e-01 -2.277457155287265778e-02 1.425980031490325928e-02 7.109945290721952915e-04 -2.968850433826446533e-01 -7.974742352962493896e-02 1.912466622889041901e-02 4.249965026974678040e-02 -3.167420923709869385e-01 2.615347690880298615e-02 -1.368715427815914154e-02
-2.878679037094116211e-01 2.179090827703475952e-01 1.060527712106704712e-01 -1.829054355621337891e-01 3.945569321513175964e-02 3.155660331249237061e-01 4.808995127677917480e-02 7.943092286586761475e-02 1.417252123355865479e-01 3.026620298624038696e-02 -1.195444911718368530e-01 1.502644643187522888e-02 -7.023460417985916138e-02 -8.399122208356857300e-02 8.954705297946929932e-02 1.297990828752517700e-01 1.815055161714553833e-01 2.274323254823684692e-02 -1.033677682280540466e-01 1.822918951511383057e-01 9.351339191198348999e-02 -8.623220771551132202e-02 1.956893652677536011e-01 1.943590641021728516e-01 -1.485263854265213013e-01 -2.121930271387100220e-01 2.271034196019172668e-02 -1.247520223259925842e-01 1.896072477102279663e-01 -4.169525951147079468e-02 2.028300464153289795e-01 5.578454732894897461e-01
-1.017733141779899597e-01 3.423326611518859863e-01 -2.201043367385864258e-01 -4.596116021275520325e-02 1.613933593034744263e-01 1.410464644432067871e-01 -4.108367115259170532e-02 -1.619913876056671143e-01 2.106351405382156372e-01 8.261169493198394775e-02 -2.801614701747894287e-01 1.141956597566604614e-01 2.433384507894515991e-01 2.070033550262451172e-01 -9.883078187704086304e-02 -9.562464058399200439e-02 1.511335968971252441e-01 2.862208522856235504e-02 -8.106000721454620361e-02 -3.257903829216957092e-02 1.110273152589797974e-01 6.055973842740058899e-02 5.161766409873962402e-01 1.075186803936958313e-01 8.037007600069046021e-02 -7.839231193065643311e-02 -7.250551134347915649e-02 -1.581258177757263184e-01 1.756908744573593140e-01 -1.464671194553375244e-01 2.207968384027481079e-01 -1.228820383548736572e-01
-2.815192006528377533e-02 8.950477093458175659e-02 -3.224048018455505371e-01 -4.951385781168937683e-02 -1.024882867932319641e-01 8.505038172006607056e-02 -2.443863265216350555e-02 -2.266557812690734863e-01 3.809748291969299316e-01 3.351827859878540039e-01 -6.187066063284873962e-02 1.518360823392868042e-01 2.525296211242675781e-01 4.531680420041084290e-02 -4.687811434268951416e-02 -3.610578551888465881e-02 7.436836138367652893e-03 -2.002395875751972198e-02 -8.148485422134399414e-02 -2.299768477678298950e-01 1.172943338751792908e-01 3.120737671852111816e-01 1.126351729035377502e-01 1.611692458391189575e-01 5.578875169157981873e-02 -2.011446505784988403e-01 -1.150172948837280273e-02 -2.225754559040069580e-01 9.565677493810653687e-02 -3.848852217197418213e-01 -8.731937967240810394e-03 3.150544315576553345e-02
-3.576391339302062988e-01 2.540991269052028656e-02 -2.506351470947265625e-01 -2.047487050294876099e-01 7.639515399932861328e-02 2.269567996263504028e-01 1.217228993773460388e-01 -3.947464823722839355e-01 2.070355713367462158e-01 1.040327250957489014e-01 -9.009034186601638794e-02 -1.730820983648300171e-01 2.487338483333587646e-01 3.196268379688262939e-01 4.943499341607093811e-02 -5.483488738536834717e-02 7.716710865497589111e-02 -3.886977210640907288e-02 -8.696053922176361084e-02 1.265189945697784424e-01 1.519035995006561279e-01 -4.422060772776603699e-02 7.490692287683486938e-02 1.073794905096292496e-02 7.441224157810211182e-02 -1.795650571584701538e-01 1.473166793584823608e-01 -2.938433587551116943e-01 1.529805362224578857e-01 -1.984124481678009033e-01 8.089745789766311646e-02 2.340556308627128601e-02
-7.582719624042510986e-02 2.255065552890300751e-02 -2.269627451896667480e-01 -7.954668253660202026e-02 5.900543332099914551e-01 4.946076869964599609e-02 2.919316478073596954e-02 2.881999686360359192e-02 1.075161993503570557e-01 2.097647264599800110e-02 -2.001220583915710449e-01 8.274239301681518555e-02 1.606215089559555054e-01 -1.031792163848876953e-01 1.051325574517250061e-01 -2.121330052614212036e-02 2.425383925437927246e-01 1.688784547150135040e-02 -2.069299668073654175e-01 -1.029044389724731445e-01 -1.780649721622467041e-01 1.196852326393127441e-01 -2.694587223231792450e-02 -1.920892894268035889e-01 9.414759464561939240e-03 -2.052501589059829712e-01 1.403344571590423584e-01 -1.951318234205245972e-01 -1.293525192886590958e-02 -2.852286696434020996e-01 -2.254480868577957153e-01 2.196684479713439941e-01
-4.078821220900863409e-04 3.868558630347251892e-02 -2.566049993038177490e-01 -1.247145328670740128e-02 1.168230250477790833e-01 1.742451786994934082e-01 2.712047891691327095e-03 -3.427697718143463135e-02 1.243461742997169495e-01 2.421625703573226929e-02 -8.714964240789413452e-02 9.576112031936645508e-02 3.156321346759796143e-01 1.771521270275115967e-01 -4.198736324906349182e-02 -2.773318998515605927e-02 2.663455903530120850e-01 4.686292260885238647e-02 -2.164462655782699585e-01 -6.614015251398086548e-02 1.112958043813705444e-01 1.255957484245300293e-01 4.423555731773376465e-01 1.745804101228713989e-01 -3.876292333006858826e-02 1.130898371338844299e-01 -4.257218912243843079e-02 -1.532680988311767578e-01 3.481779992580413818e-01 -3.533749282360076904e-01 2.369754761457443237e-01 -2.065009623765945435e-02
-7.630865275859832764e-02 9.215883165597915649e-02 -9.240817278623580933e-02 7.011034339666366577e-02 2.471073418855667114e-01 1.691177487373352051e-01 3.577397204935550690e-03 -5.309603735804557800e-02 -1.939586549997329712e-02 2.437645345926284790e-01 -1.348752826452255249e-01 1.236013323068618774e-01 3.102984465658664703e-02 1.200760602951049805e-01 1.457776874303817749e-01 -1.881758123636245728e-01 2.792040705680847168e-01 5.174823105335235596e-02 -2.939058542251586914e-01 -4.488019347190856934e-01 -1.894374489784240723e-01 -1.222281530499458313e-01 1.695493608713150024e-01 3.168710768222808838e-01 1.051689460873603821e-01 3.158793598413467407e-02 3.353473544120788574e-01 -7.228958606719970703e-02 1.421642154455184937e-01 -1.235507205128669739e-01 1.733596622943878174e-02 2.215901948511600494e-02
-1.748725771903991699e-01 -8.261067792773246765e-03 1.045057848095893860e-01 -4.068502783775329590e-02 1.658349484205245972e-01 3.007850050926208496e-02 8.697744458913803101e-02 -2.604318857192993164e-01 1.408447176218032837e-01 1.532406210899353027e-01 -4.542500376701354980e-01 2.653744444251060486e-02 1.745539903640747070e-01 -1.401021480560302734e-01 -3.690246492624282837e-02 -4.627717658877372742e-02 -6.103600189089775085e-02 1.587994694709777832e-01 -1.544381305575370789e-02 4.058183357119560242e-02 -2.605086863040924072e-01 2.350864112377166748e-01 1.373295206576585770e-02 -1.487624347209930420e-01 1.670836284756660461e-02 -1.894856840372085571e-01 1.946297734975814819e-01 -2.504680752754211426e-01 -6.470186635851860046e-03 -1.089908182621002197e-01 3.875469863414764404e-01 2.716996371746063232e-01
6.249264255166053772e-02 5.344841629266738892e-02 -5.714841187000274658e-02 -3.396432995796203613e-01 3.118975460529327393e-01 2.076746970415115356e-01 -6.057690829038619995e-02 -1.755222231149673462e-01 2.186129540205001831e-01 2.787090539932250977e-01 1.157099306583404541e-01 -1.119756028056144714e-01 4.202627241611480713e-01 7.031847536563873291e-02 -1.663786768913269043e-01 -7.213449478149414062e-02 1.736937314271926880e-01 -8.656089752912521362e-02 4.096678644418716431e-02 -9.701239876449108124e-03 -3.303352370858192444e-02 -3.591032028198242188e-01 -9.883670508861541748e-02 9.240121580660343170e-03 8.758389949798583984e-02 -1.089211851358413696e-01 -1.477333456277847290e-01 -1.282749623060226440e-01 1.376017928123474121e-01 3.885169699788093567e-02 8.353465050458908081e-02 2.632649540901184082e-01
-1.400417089462280273e-01 1.199560016393661499e-01 -1.809164136648178101e-01 -9.072709083557128906e-02 -3.997106477618217468e-02 3.701619505882263184e-01 1.064242348074913025e-01 -4.531600773334503174e-01 1.075461730360984802e-01 5.377954617142677307e-02 2.597808837890625000e-01 6.510929763317108154e-02 4.466345161199569702e-02 1.917065232992172241e-01 4.733387753367424011e-02 8.219430595636367798e-02 1.551009267568588257e-01 1.904902309179306030e-01 -1.177456006407737732e-01 3.048020973801612854e-02 1.656433194875717163e-01 -6.198348850011825562e-02 3.438848555088043213e-01 7.087051123380661011e-02 -8.254950493574142456e-02 -8.588887006044387817e-02 -3.390339389443397522e-02 -1.248346194624900818e-01 2.882550358772277832e-01 -2.949359416961669922e-01 5.535704642534255981e-02 -4.528271779417991638e-02
-1.238324120640754700e-01 2.502731978893280029e-01 9.700008481740951538e-02 5.683874711394309998e-03 1.041785702109336853e-01 1.147370636463165283e-01 -1.327061504125595093e-01 -1.541619300842285156e-01 2.409325540065765381e-01 4.606869816780090332e-01 7.621509954333305359e-03 3.879497051239013672e-01 2.138069719076156616e-01 1.505412068217992783e-02 2.184801399707794189e-01 -8.523642271757125854e-02 2.425474673509597778e-01 3.596865758299827576e-02 9.591519087553024292e-02 -2.125037908554077148e-01 1.131549254059791565e-01 -4.364576563239097595e-02 1.517842561006546021e-01 -1.765961349010467529e-01 -1.242944598197937012e-01 -1.186759471893310547e-01 1.253640651702880859e-01 3.090731985867023468e-02 2.508606910705566406e-01 -1.417026966810226440e-01 4.898782074451446533e-02 -1.018855422735214233e-01
1.543252021074295044e-01 -1.495671421289443970e-01 -1.134514212608337402e-01 -6.555955857038497925e-02 1.964200884103775024e-01 2.137555330991744995e-01 -1.187777668237686157e-01 -7.719508558511734009e-02 -8.287922479212284088e-03 2.579596936702728271e-01 -6.226832792162895203e-02 -1.265612840652465820e-01 2.403362840414047241e-01 -2.241626977920532227e-01 1.661873608827590942e-01 2.195958346128463745e-01 -1.443414241075515747e-01 -1.279360800981521606e-01 -4.355430603027343750e-01 -2.012799382209777832e-01 -1.097730770707130432e-01 -9.414979815483093262e-02 2.942335009574890137e-01 3.176797181367874146e-03 -2.560455724596977234e-02 -1.375111043453216553e-01 -1.494451463222503662e-01 -1.589938253164291382e-01 1.156912446022033691e-01 -1.406044512987136841e-01 2.444853484630584717e-01 1.641052663326263428e-01
-9.325270354747772217e-02 2.882047183811664581e-02 -9.826628118753433228e-02 -1.647737622261047363e-01 1.049045920372009277e-01 3.672921955585479736e-01 1.908475458621978760e-01 1.044354960322380066e-02 2.450100183486938477e-01 1.561384201049804688e-01 -1.387567818164825439e-01 2.006650567054748535e-01 2.631267011165618896e-01 -1.109146699309349060e-01 4.610263556241989136e-02 -2.548983991146087646e-01 -1.191782299429178238e-02 -1.238658800721168518e-01 -2.107197940349578857e-01 2.966001033782958984e-01 -1.351031363010406494e-01 2.489861547946929932e-01 9.841297566890716553e-02 8.945772796869277954e-02 -5.616605654358863831e-02 -1.163114383816719055e-01 -2.088256478309631348e-01 -6.134627386927604675e-03 1.706354171037673950e-01 7.506697624921798706e-02 -3.326002955436706543e-01 1.648145020008087158e-01
-3.247550725936889648e-01 1.235129907727241516e-01 -3.966645896434783936e-01 -1.895548403263092041e-01 1.393488943576812744e-01 1.119804680347442627e-01 -1.108986660838127136e-01 -7.256101071834564209e-02 -4.560271650552749634e-02 -7.269366830587387085e-02 -6.840127706527709961e-02 -5.562043562531471252e-02 1.014298945665359497e-01 1.785121709108352661e-01 1.046387925744056702e-01 -1.812791526317596436e-01 -2.514013461768627167e-02 -1.342097967863082886e-01 -1.277083754539489746e-01 5.413647368550300598e-02 -4.164257645606994629e-02 1.396063864231109619e-01 3.112115263938903809e-01 1.670450568199157715e-01 -2.166394889354705811e-01 -2.739829123020172119e-01 -6.427195668220520020e-02 -3.940177857875823975e-01 1.739670634269714355e-01 -1.791270971298217773e-01 7.754790782928466797e-02 4.208381101489067078e-02
5.087463557720184326e-02 -2.007165551185607910e-01 -2.270575612783432007e-01 -2.822152376174926758e-01 1.388927400112152100e-01 1.268013939261436462e-02 1.518508940935134888e-01 -1.035713180899620056e-01 3.276065587997436523e-01 1.801005452871322632e-01 6.236779317259788513e-02 1.996705681085586548e-01 2.104014307260513306e-01 -2.298539429903030396e-01 1.496790200471878052e-01 -5.203009396791458130e-02 2.157907038927078247e-01 -1.135990694165229797e-01 -6.608158582821488380e-04 -1.414018571376800537e-01 -9.838323295116424561e-02 -2.440027594566345215e-01 -8.949940092861652374e-03 -8.671503514051437378e-02 -3.391367197036743164e-01 -1.023870930075645447e-01 1.607681959867477417e-01 -2.362756431102752686e-02 2.429212480783462524e-01 -2.662584483623504639e-01 1.369260102510452271e-01 -1.005860194563865662e-01
-7.084755599498748779e-02 3.141204714775085449e-01 1.960176415741443634e-02 -4.720465093851089478e-02 3.198454678058624268e-01 3.603040277957916260e-01 -1.132721602916717529e-01 -7.713063806295394897e-02 1.337298005819320679e-01 5.380651354789733887e-02 -3.251284062862396240e-01 1.053080335259437561e-01 2.263399958610534668e-01 4.565216600894927979e-02 -6.977529823780059814e-02 -1.035021245479583740e-01 2.398214936256408691e-01 -1.539474576711654663e-01 -3.791240975260734558e-02 -2.212142348289489746e-01 -5.303673073649406433e-02 -1.039547994732856750e-01 3.590492308139801025e-01 -1.844018548727035522e-01 -1.168606281280517578e-01 -3.428784385323524475e-02 5.362455546855926514e-02 2.690496854484081268e-02 1.814608871936798096e-01 -5.900465324521064758e-02 1.465072631835937500e-01 -2.277972698211669922e-01
-2.768986523151397705e-01 3.500331342220306396e-01 -9.004945307970046997e-02 -1.286359727382659912e-01 1.087069213390350342e-01 1.805286109447479248e-01 -2.323925942182540894e-01 -8.492615818977355957e-02 1.316875964403152466e-01 -3.536847187206149101e-03 -1.180918589234352112e-01 1.893857866525650024e-01 2.342377603054046631e-01 -1.061903163790702820e-01 8.613199926912784576e-03 1.893322467803955078e-01 -3.642440959811210632e-02 8.786493539810180664e-02 -2.700237035751342773e-01 9.535721689462661743e-02 -1.716607064008712769e-02 7.593408972024917603e-02 -2.487947046756744385e-01 3.426956534385681152e-01 -7.250656932592391968e-02 2.706547500565648079e-03 -9.154135733842849731e-02 -9.111434966325759888e-02 9.495119005441665649e-02 -4.024833142757415771e-01 1.033125892281532288e-01 1.456333994865417480e-01
-1.479720175266265869e-01 1.673881560564041138e-01 1.784953325986862183e-01 -5.352120846509933472e-02 1.557821333408355713e-01 9.844321757555007935e-02 -9.064256399869918823e-02 -1.204676181077957153e-01 5.027738213539123535e-02 1.196621060371398926e-01 -7.518000900745391846e-02 1.299653649330139160e-01 1.907767802476882935e-01 -1.242442429065704346e-01 -1.987212747335433960e-01 1.214667484164237976e-01 1.799230575561523438e-01 1.515504205599427223e-03 -8.205823600292205811e-02 -3.037987947463989258e-01 7.950539886951446533e-02 1.785994917154312134e-01 2.874681353569030762e-01 2.893345057964324951e-01 -1.892019659280776978e-01 -3.902486562728881836e-01 -6.835804879665374756e-02 -2.628690376877784729e-02 3.182694315910339355e-01 -1.781873106956481934e-01 2.248837500810623169e-01 1.261139754205942154e-02
-1.210587024688720703e-01 1.154815852642059326e-01 -4.437191784381866455e-02 -2.075112760066986084e-01 8.849858492612838745e-02 4.042393565177917480e-01 9.797566384077072144e-02 -5.108749866485595703e-01 1.349045932292938232e-01 -2.776048518717288971e-02 1.823870539665222168e-01 -1.377633400261402130e-02 -4.490657895803451538e-02 2.825810611248016357e-01 -8.161282539367675781e-02 1.069282963871955872e-01 3.140495717525482178e-02 1.906893402338027954e-01 -2.136081159114837646e-01 -1.727001741528511047e-02 -5.744557827711105347e-02 9.079536795616149902e-02 1.546335816383361816e-01 1.252791285514831543e-01 1.114285737276077271e-01 -7.403732836246490479e-02 -1.029102951288223267e-01 -4.893344640731811523e-02 2.057685852050781250e-01 -2.891645431518554688e-01 1.331781297922134399e-01 1.541286557912826538e-01
-8.336348831653594971e-02 -8.190912753343582153e-02 -2.658531367778778076e-01 -2.310097664594650269e-01 3.687546551227569580e-01 1.213091537356376648e-01 -7.780890911817550659e-02 -5.769976601004600525e-02 1.943797320127487183e-01 1.698571145534515381e-01 -2.297895550727844238e-01 2.080763429403305054e-01 -2.021052241325378418e-01 -1.062376052141189575e-02 -2.856076508760452271e-02 -2.409433722496032715e-01 -1.119063869118690491e-01 2.681955099105834961e-01 -3.122496902942657471e-01 -1.333742588758468628e-01 -1.443650275468826294e-01 -1.694998517632484436e-02 2.945141494274139404e-01 1.569376140832901001e-01 1.336841583251953125e-01 -1.283547878265380859e-01 9.627419710159301758e-02 -2.495842985808849335e-02 1.654761880636215210e-01 4.788123816251754761e-02 1.828890740871429443e-01 7.578960619866847992e-03
-1.883732527494430542e-01 -1.537790428847074509e-02 -1.562286615371704102e-01 -1.783477216958999634e-01 2.342330962419509888e-01 5.370002388954162598e-01 -2.636186219751834869e-02 7.159753586165606976e-04 -4.993715137243270874e-02 3.187295794486999512e-02 -2.007596194744110107e-01 3.361169099807739258e-01 1.494470834732055664e-01 -2.937783002853393555e-01 -2.099717706441879272e-01 -2.459835261106491089e-01 4.394460096955299377e-02 4.217753186821937561e-02 1.243964186869561672e-03 -2.223534584045410156e-01 -3.756963461637496948e-02 3.572881594300270081e-02 1.125760599970817566e-01 2.430768907070159912e-01 3.730327356606721878e-03 8.777732402086257935e-02 -5.080695729702711105e-03 -1.005162447690963745e-01 -1.517592836171388626e-02 -3.462858125567436218e-02 -1.127532683312892914e-02 2.170348316431045532e-01
-3.668851852416992188e-01 -1.302087306976318359e-01 -7.464399188756942749e-02 -2.146604359149932861e-01 2.906406521797180176e-01 1.395843625068664551e-01 -6.173964589834213257e-02 -2.415932267904281616e-01 2.154570966958999634e-01 5.585052818059921265e-02 1.078228279948234558e-01 9.371826797723770142e-02 6.273813545703887939e-02 3.773803263902664185e-02 -4.103224352002143860e-02 1.794279813766479492e-01 8.156216144561767578e-02 5.839236825704574585e-02 2.768337726593017578e-02 -2.885854803025722504e-02 -3.204723000526428223e-01 5.782277137041091919e-02 3.628662228584289551e-02 2.857934311032295227e-02 -4.158337414264678955e-01 -1.230894327163696289e-01 -2.525721192359924316e-01 1.492086797952651978e-01 2.679805755615234375e-01 -2.331177443265914917e-01 2.023740671575069427e-02 3.057686984539031982e-02
-3.194701969623565674e-01 1.200028359889984131e-01 -1.384866535663604736e-01 -2.156615406274795532e-01 3.259184658527374268e-01 1.870930194854736328e-01 1.802439391613006592e-01 -1.124191135168075562e-01 8.042245171964168549e-03 -3.761361166834831238e-02 -3.371257185935974121e-01 -2.588660642504692078e-02 4.446218907833099365e-02 2.028748244047164917e-01 1.635127365589141846e-01 9.249992668628692627e-02 2.488358467817306519e-01 3.248832225799560547e-01 -3.601446375250816345e-02 -1.241390854120254517e-01 -1.061210501939058304e-02 1.547424942255020142e-01 4.640408232808113098e-02 8.420146070420742035e-03 -1.072351559996604919e-01 -2.611693143844604492e-01 -1.429877430200576782e-01 -2.476506233215332031e-01 -1.191318929195404053e-01 -1.370722800493240356e-01 1.219555437564849854e-01 1.321682482957839966e-01
-3.810858130455017090e-01 -9.196867048740386963e-02 -2.300719320774078369e-01 -2.287303805351257324e-01 2.693855166435241699e-01 2.577454149723052979e-01 -1.973376721143722534e-01 -9.225445240736007690e-02 2.846904098987579346e-01 1.845224201679229736e-01 1.161059662699699402e-01 -7.512971293181180954e-03 1.001557484269142151e-01 1.075544059276580811e-01 -1.978005915880203247e-01 1.508202254772186279e-01 1.856036335229873657e-01 -1.070124506950378418e-01 1.909659057855606079e-01 -6.791777163743972778e-02 -6.283937394618988037e-02 -5.587849393486976624e-02 1.421360373497009277e-01 1.275846064090728760e-01 -1.948525011539459229e-01 -1.085849702358245850e-01 -2.213839739561080933e-01 2.686945497989654541e-01 1.497398316860198975e-01 -1.173263415694236755e-01 6.010964140295982361e-02 -3.472820669412612915e-02
-9.469131007790565491e-03 -6.894556432962417603e-02 -1.086956709623336792e-01 -2.730166018009185791e-01 1.089625898748636246e-02 -1.247387528419494629e-01 1.069917827844619751e-01 -1.564319580793380737e-01 1.493981778621673584e-01 2.444575279951095581e-01 1.400594133883714676e-02 1.052113324403762817e-01 1.618505269289016724e-01 2.889350652694702148e-01 5.389868840575218201e-02 -4.106355831027030945e-02 8.853317797183990479e-02 -8.640567958354949951e-02 9.205318242311477661e-02 -9.252218902111053467e-02 9.403122961521148682e-02 1.249682530760765076e-02 2.240697145462036133e-01 1.990118622779846191e-01 -8.479530364274978638e-02 -2.714228928089141846e-01 2.678719758987426758e-01 -1.633848249912261963e-01 1.985544413328170776e-01 -4.658974409103393555e-01 1.394769269973039627e-02 2.871472835540771484e-01
-2.456015646457672119e-01 -2.890645563602447510e-01 -3.683738783001899719e-02 -3.176016807556152344e-01 1.540409028530120850e-01 3.005828857421875000e-01 -8.603053539991378784e-02 -3.541451692581176758e-01 1.688814759254455566e-01 1.437132954597473145e-01 1.690039634704589844e-01 -1.186467707157135010e-01 4.826568812131881714e-02 -1.720509529113769531e-01 -3.883029520511627197e-02 -1.494529247283935547e-01 6.514465063810348511e-02 1.292485445737838745e-01 -6.180797517299652100e-02 -5.812501534819602966e-02 -9.066825360059738159e-02 -9.361736476421356201e-02 1.115456670522689819e-01 7.372576743364334106e-02 3.702674210071563721e-01 -1.575692296028137207e-01 -1.065381541848182678e-01 -6.567275524139404297e-02 8.731441944837570190e-02 -8.664454519748687744e-02 -2.426994144916534424e-01 2.115940153598785400e-01
-3.658577203750610352e-01 1.235734857618808746e-02 -3.191981911659240723e-01 7.092489302158355713e-02 3.079490661621093750e-01 -8.162023872137069702e-02 3.929608315229415894e-02 -2.380587905645370483e-02 1.904847919940948486e-01 3.996065258979797363e-02 1.699310727417469025e-02 1.136054396629333496e-01 2.464621961116790771e-01 -9.661495685577392578e-02 2.134749442338943481e-01 5.883587896823883057e-02 1.114589627832174301e-02 4.912438616156578064e-02 -1.686068028211593628e-01 -1.750422418117523193e-01 -1.300577372312545776e-01 -5.127153545618057251e-02 -1.085873544216156006e-01 -1.158522889018058777e-01 9.326889365911483765e-02 -3.560416400432586670e-01 2.857049107551574707e-01 -8.734571188688278198e-02 3.212464153766632080e-01 -1.520919054746627808e-01 -1.157762706279754639e-01 1.202736943960189819e-01
-1.302116066217422485e-01 2.472802400588989258e-01 -1.754733026027679443e-01 -3.861255943775177002e-01 4.290945231914520264e-01 -7.755693979561328888e-03 -1.559024304151535034e-02 1.263034790754318237e-01 7.958865724503993988e-03 3.026840984821319580e-01 -9.055789560079574585e-02 1.588303893804550171e-01 8.596562594175338745e-02 -4.055664688348770142e-02 5.625356733798980713e-02 1.634408161044120789e-02 1.492097973823547363e-01 -1.071213372051715851e-02 -1.121289506554603577e-01 1.386330276727676392e-01 -2.119651250541210175e-02 -2.520948946475982666e-01 -3.107866272330284119e-02 1.444069594144821167e-01 1.889383420348167419e-02 -3.567752242088317871e-01 -1.402023434638977051e-01 -1.026783436536788940e-01 -1.276825070381164551e-01 -2.287116050720214844e-01 -2.255302667617797852e-02 1.926239728927612305e-01
-1.798999756574630737e-01 -4.023865610361099243e-02 -2.319333404302597046e-01 2.568924240767955780e-02 2.002223730087280273e-01 2.717353105545043945e-01 -6.802567094564437866e-02 -4.047644436359405518e-01 1.956897974014282227e-01 -3.472377732396125793e-02 4.789581988006830215e-03 -1.001690477132797241e-01 3.305094540119171143e-01 -9.392239898443222046e-02 2.372680157423019409e-01 -9.243874996900558472e-02 2.709701061248779297e-01 -1.848277300596237183e-01 -2.063812166452407837e-01 -9.762194007635116577e-03 7.456998340785503387e-03 6.347645819187164307e-02 1.554834395647048950e-01 8.155610412359237671e-02 -4.200366511940956116e-02 -3.924860432744026184e-02 -3.000299818813800812e-02 1.076079532504081726e-01 -7.647529244422912598e-03 -3.337779343128204346e-01 2.493200749158859253e-01 1.487281024456024170e-01
4.179730638861656189e-02 -1.039365977048873901e-01 -2.529105357825756073e-02 -1.752189099788665771e-01 1.477273702621459961e-01 1.647801250219345093e-01 -1.471410542726516724e-01 -8.005488663911819458e-02 7.373999059200286865e-02 9.831900894641876221e-02 -3.128377497196197510e-01 -8.121182024478912354e-02 -1.199743375182151794e-01 -1.921957433223724365e-01 2.644447386264801025e-01 -8.201497048139572144e-02 1.735037714242935181e-01 9.891194850206375122e-02 9.958873689174652100e-02 -3.977409303188323975e-01 -6.014853250235319138e-03 7.496623788028955460e-03 3.107579350471496582e-01 1.478905677795410156e-01 2.993535995483398438e-02 -1.621018648147583008e-01 1.656444370746612549e-01 -1.768468879163265228e-02 2.497161328792572021e-01 -1.970463544130325317e-01 -3.083492219448089600e-01 2.319271564483642578e-01
-1.010151728987693787e-01 6.418106704950332642e-02 -2.381500750780105591e-01 -1.865828186273574829e-01 1.563999652862548828e-01 2.804938852787017822e-01 1.865397542715072632e-01 -1.098440736532211304e-01 -3.094896674156188965e-02 2.119395583868026733e-01 1.393197625875473022e-01 2.223851531744003296e-01 1.247401535511016846e-01 -1.112587153911590576e-01 -5.117696523666381836e-02 -2.407559938728809357e-02 -1.175272017717361450e-01 -3.166381269693374634e-02 -2.559906542301177979e-01 -2.573626339435577393e-01 -1.854145079851150513e-01 1.735403984785079956e-01 8.885298669338226318e-02 9.787642955780029297e-02 3.137457966804504395e-01 -1.557051092386245728e-01 -8.901417255401611328e-02 -4.050899446010589600e-01 1.391287595033645630e-01 1.325672268867492676e-01 -1.096436753869056702e-01 1.614403724670410156e-01
-1.084771975874900818e-01 1.286193281412124634e-01 1.453276630491018295e-02 -1.815938651561737061e-01 2.417887598276138306e-01 3.367838859558105469e-01 5.350443720817565918e-02 3.375325351953506470e-02 8.288576453924179077e-02 -1.100394222885370255e-02 -9.679690003395080566e-02 2.827797830104827881e-01 2.665541470050811768e-01 -3.939024731516838074e-02 -1.791546940803527832e-01 -2.837346792221069336e-01 2.165061831474304199e-01 -9.492594748735427856e-02 1.897393912076950073e-02 -2.262141704559326172e-01 2.855843678116798401e-02 4.192446172237396240e-02 4.085614979267120361e-01 -1.816324144601821899e-01 -6.811972707509994507e-02 -1.808435618877410889e-01 -1.644149050116539001e-02 -8.060731738805770874e-02 2.266740649938583374e-01 -1.095897480845451355e-01 7.820498943328857422e-02 -2.399185746908187866e-01
-1.807937026023864746e-01 1.276439875364303589e-01 -5.021461285650730133e-03 -1.285412814468145370e-02 2.155939936637878418e-01 4.803700745105743408e-01 7.363265007734298706e-02 -1.303222477436065674e-01 3.454365953803062439e-02 3.128390908241271973e-01 -1.195785552263259888e-01 2.022534376010298729e-03 9.514996409416198730e-02 -7.114168256521224976e-02 8.247490040957927704e-03 -2.450932115316390991e-01 -1.871209219098091125e-02 1.183395683765411377e-01 4.893566295504570007e-02 -7.864235341548919678e-02 -4.724658280611038208e-02 3.618580475449562073e-02 -3.344286233186721802e-02 -7.910703122615814209e-02 -8.128621429204940796e-02 -5.957559943199157715e-01 4.322880879044532776e-02 8.860518038272857666e-02 8.431197702884674072e-02 -1.585096120834350586e-01 -8.013001829385757446e-02 -1.407544910907745361e-01
-3.707814812660217285e-01 -6.190755963325500488e-02 -2.844882309436798096e-01 -6.015104427933692932e-02 1.037160083651542664e-01 1.892432421445846558e-01 4.872415959835052490e-02 -4.432651400566101074e-01 1.357082873582839966e-01 5.615112837404012680e-03 6.847183406352996826e-02 -5.987013131380081177e-02 3.311431109905242920e-01 3.129139915108680725e-02 1.065823808312416077e-01 -1.058818101882934570e-01 1.484911143779754639e-01 -1.155129894614219666e-01 -2.402661442756652832e-01 5.104958638548851013e-02 4.095723852515220642e-02 2.264928258955478668e-02 1.465791314840316772e-01 -4.575198143720626831e-02 -1.169344335794448853e-01 -2.797701656818389893e-01 3.405993571504950523e-03 5.250766500830650330e-02 -7.196027785539627075e-02 -2.456170916557312012e-01 2.664364278316497803e-01 1.267994344234466553e-01
3.305820375680923462e-02 2.079427391290664673e-01 1.691334843635559082e-01 -7.690741680562496185e-03 2.537538409233093262e-01 8.637863397598266602e-02 1.559396237134933472e-01 -2.307492494583129883e-01 -1.379127651453018188e-01 1.066907495260238647e-01 -9.596987068653106689e-02 1.316378265619277954e-01 3.871804475784301758e-01 -2.348315715789794922e-02 -1.325901746749877930e-01 5.378175899386405945e-02 -3.639772906899452209e-02 6.877651065587997437e-02 -1.063753589987754822e-01 -2.281401306390762329e-02 -8.765933662652969360e-02 1.787499338388442993e-01 2.340810000896453857e-01 3.400790691375732422e-01 -6.096501275897026062e-02 -1.656378358602523804e-01 6.309305876493453979e-02 2.012644708156585693e-02 4.607338905334472656e-01 -2.641332447528839111e-01 -6.141901388764381409e-02 1.962878182530403137e-02
-2.549996972084045410e-01 3.066764585673809052e-02 -1.960258334875106812e-01 -3.235874474048614502e-01 1.969976425170898438e-01 5.643066018819808960e-02 5.773772671818733215e-02 1.100425869226455688e-01 2.442304939031600952e-01 2.668854780495166779e-02 1.158896647393703461e-02 5.065452679991722107e-02 1.163474768400192261e-01 -4.242143407464027405e-02 -8.833929896354675293e-02 2.437163703143596649e-02 2.688462845981121063e-02 -2.244043797254562378e-01 -3.114199265837669373e-02 -3.157818615436553955e-01 -1.121934950351715088e-01 -2.271427810192108154e-01 1.475550085306167603e-01 -1.008936464786529541e-01 -7.688044011592864990e-02 -1.908811479806900024e-01 -3.378631472587585449e-01 -4.924046993255615234e-02 7.590740919113159180e-03 -3.042972981929779053e-01 9.297751635313034058e-02 3.722176551818847656e-01
-2.545828223228454590e-01 1.363536268472671509e-01 -2.023683637380599976e-01 6.625399738550186157e-02 2.160086631774902344e-01 -5.214457958936691284e-02 1.535769104957580566e-01 -2.587350606918334961e-01 7.891447842121124268e-02 1.139210015535354614e-01 -2.436443418264389038e-01 -2.942056581377983093e-02 2.152133435010910034e-01 -1.149230003356933594e-01 1.620084047317504883e-01 2.684438824653625488e-01 2.904822230339050293e-01 -8.293505758047103882e-02 -1.879518181085586548e-01 -2.320233173668384552e-02 -1.091834381222724915e-01 -1.303747147321701050e-01 1.488403975963592529e-01 1.885727196931838989e-01 1.713289022445678711e-01 -1.256366521120071411e-01 6.710686534643173218e-02 -3.792576789855957031e-01 1.876190006732940674e-01 -4.761081188917160034e-02 2.157639265060424805e-01 5.314027518033981323e-02
-3.758420348167419434e-01 1.311664432287216187e-01 -1.519067138433456421e-01 1.480492800474166870e-01 1.145792473107576370e-02 1.029474735260009766e-01 2.665542066097259521e-01 -6.775189191102981567e-02 1.933976858854293823e-01 7.495260983705520630e-02 -2.349327504634857178e-01 9.328069537878036499e-02 9.940115362405776978e-02 3.128050863742828369e-01 -3.098560031503438950e-03 -4.042205866426229477e-03 1.196897551417350769e-01 9.408250451087951660e-02 -3.170864284038543701e-01 -2.122277319431304932e-01 9.085189551115036011e-02 -1.465418785810470581e-01 -1.054776906967163086e-01 6.819678843021392822e-02 -1.235096752643585205e-01 -2.833673171699047089e-02 -3.110021166503429413e-02 -1.439944356679916382e-01 1.224142313003540039e-01 -3.333809375762939453e-01 9.996028989553451538e-02 3.276558816432952881e-01
-1.817376166582107544e-01 -2.681813761591911316e-02 -1.269300431013107300e-01 -1.247257366776466370e-01 -4.696290194988250732e-02 2.931157052516937256e-01 -6.730156391859054565e-02 -1.934499889612197876e-01 1.578002274036407471e-01 4.878508746623992920e-01 -2.340876013040542603e-01 -2.749071456491947174e-02 2.887540757656097412e-01 -1.903474479913711548e-01 -6.788399070501327515e-02 -1.369665190577507019e-02 -2.652102522552013397e-02 4.148969948291778564e-01 5.926400423049926758e-03 -1.527806967496871948e-01 1.725700125098228455e-02 4.040825739502906799e-02 4.594396799802780151e-02 9.225246310234069824e-02 -1.017280071973800659e-01 -2.730593085289001465e-01 -9.284310787916183472e-02 -1.358215063810348511e-01 -1.229755580425262451e-01 -1.235539838671684265e-01 -6.711349636316299438e-02 -7.751657068729400635e-02
7.450296729803085327e-02 -7.745753973722457886e-02 -2.410243302583694458e-01 -1.591667532920837402e-02 3.119679689407348633e-01 3.560069501399993896e-01 1.605408787727355957e-01 -3.554768264293670654e-01 -1.204309239983558655e-02 1.003962233662605286e-01 -4.599882662296295166e-02 3.055526912212371826e-01 1.319757699966430664e-01 1.612836271524429321e-01 -1.259919404983520508e-01 -2.215564697980880737e-01 1.934245973825454712e-01 -3.226845365134067833e-05 -3.183835148811340332e-01 -3.743367642164230347e-02 2.074359953403472900e-01 -1.060027554631233215e-01 -4.089338704943656921e-02 1.563581228256225586e-01 -1.562116295099258423e-01 -2.045880854129791260e-01 -9.070274233818054199e-02 3.180069848895072937e-02 3.483343124389648438e-02 1.358416229486465454e-01 1.547922492027282715e-01 1.072119921445846558e-02
-7.175538688898086548e-02 -8.815438300371170044e-02 -1.981350332498550415e-01 -2.652147412300109863e-01 2.380352318286895752e-01 1.573325544595718384e-01 6.037078425288200378e-02 6.035456061363220215e-02 1.031183898448944092e-01 1.321943998336791992e-01 -3.697279468178749084e-02 -6.465316563844680786e-02 1.963417530059814453e-01 -2.572495341300964355e-01 1.013586446642875671e-01 1.255483478307723999e-01 7.927995920181274414e-02 -2.265737354755401611e-01 -3.125175237655639648e-01 2.568759620189666748e-01 -3.046593964099884033e-01 -1.092611923813819885e-01 1.351477503776550293e-01 -1.409420929849147797e-02 -8.181533962488174438e-02 -1.781960874795913696e-01 -1.355213522911071777e-01 -1.415751501917839050e-02 3.023262321949005127e-01 -3.554734885692596436e-01 3.337092325091362000e-02 -6.309009343385696411e-02
-7.293920498341321945e-03 -5.464535206556320190e-03 1.160872448235750198e-02 -1.448109447956085205e-01 5.744536593556404114e-02 1.321305185556411743e-01 3.948674350976943970e-02 -3.753699660301208496e-01 4.163316637277603149e-02 6.390648335218429565e-02 -2.727440595626831055e-01 8.933676779270172119e-02 6.800905615091323853e-02 1.546036005020141602e-01 2.342783063650131226e-01 1.186987310647964478e-01 2.530818283557891846e-01 1.241537109017372131e-01 -1.016314923763275146e-01 -3.733177185058593750e-01 -1.410694420337677002e-01 -5.017012730240821838e-02 1.376952975988388062e-01 3.864178657531738281e-01 -5.419215559959411621e-02 -8.842643350362777710e-03 3.123143911361694336e-01 -1.472613513469696045e-01 1.771921962499618530e-01 -1.455516070127487183e-01 -1.803451478481292725e-01 -5.193134769797325134e-02
3.425329178571701050e-02 2.604051530361175537e-01 -4.178180173039436340e-02 -6.296107918024063110e-02 2.575098276138305664e-01 5.269634351134300232e-02 3.561971709132194519e-02 -2.336593121290206909e-01 8.241556584835052490e-02 1.724803000688552856e-01 1.977509558200836182e-01 1.633290797472000122e-01 1.795691698789596558e-01 1.892468929290771484e-01 -4.547050967812538147e-02 9.490735083818435669e-02 4.202856719493865967e-01 9.796746820211410522e-02 -2.944999635219573975e-01 -8.536190539598464966e-02 -5.674186348915100098e-02 1.116979345679283142e-01 2.191214114427566528e-01 1.989902406930923462e-01 -1.104165315628051758e-01 -2.086095698177814484e-02 1.791011691093444824e-01 -1.660804152488708496e-01 1.669710874557495117e-01 -2.272444367408752441e-01 2.704790532588958740e-01 -1.018199622631072998e-01
-1.317815184593200684e-01 9.385763667523860931e-03 -1.388552784919738770e-02 -1.220509782433509827e-01 1.138230934739112854e-01 4.478862285614013672e-01 1.312775257974863052e-02 -1.355559080839157104e-01 5.185728892683982849e-02 4.656168520450592041e-01 -1.415438503026962280e-01 -6.948945671319961548e-02 2.174300700426101685e-01 -2.329571843147277832e-01 -8.382297307252883911e-02 2.575791813433170319e-02 5.454215034842491150e-02 3.665527701377868652e-01 -7.054579257965087891e-02 -1.782029569149017334e-01 6.339240353554487228e-03 -2.595265582203865051e-02 6.060191243886947632e-02 2.781322039663791656e-02 -3.079921305179595947e-01 -1.577350348234176636e-01 -2.533932775259017944e-02 -1.176530495285987854e-01 -1.676401197910308838e-01 -1.939377635717391968e-01 1.627398468554019928e-02 -4.829287901520729065e-02
-1.871897280216217041e-01 1.413659006357192993e-01 -3.394708335399627686e-01 -2.480934411287307739e-01 4.694752022624015808e-02 1.944139301776885986e-01 4.409778416156768799e-01 -2.207110524177551270e-01 8.022920787334442139e-02 -7.071130722761154175e-02 9.976320900022983551e-03 3.516628220677375793e-02 1.695394515991210938e-01 -1.480093300342559814e-01 2.894069068133831024e-02 6.438653916120529175e-03 1.337840706110000610e-01 2.286764234304428101e-01 -2.230710238218307495e-01 -1.099683810025453568e-02 1.820682734251022339e-01 1.059680283069610596e-01 1.478717029094696045e-01 -5.410424247384071350e-02 1.202208176255226135e-01 -3.198775649070739746e-01 -1.622280329465866089e-01 -5.192762613296508789e-02 5.651349201798439026e-02 -2.541617155075073242e-01 4.186427965760231018e-02 1.269999146461486816e-01
1.323938276618719101e-02 2.733741141855716705e-02 -2.691198140382766724e-02 -2.120446227490901947e-02 1.361213177442550659e-01 3.251383900642395020e-01 1.624736748635768890e-02 -2.667279839515686035e-01 1.329596489667892456e-01 3.140867920592427254e-03 -1.211784183979034424e-01 2.809309586882591248e-02 2.757982350885868073e-02 -2.761133611202239990e-01 -1.713318168185651302e-03 -3.685671687126159668e-01 1.328345090150833130e-01 -9.787886589765548706e-02 -3.255955576896667480e-01 -2.660821378231048584e-02 -8.128218352794647217e-02 3.023456335067749023e-01 -2.253947407007217407e-01 1.768979877233505249e-01 -8.453467488288879395e-02 -1.130084320902824402e-01 4.162612557411193848e-02 -9.810332208871841431e-02 3.393419384956359863e-01 6.045006215572357178e-03 -2.159575968980789185e-01 2.215494662523269653e-01
-8.074322342872619629e-02 1.683363877236843109e-02 -4.041168838739395142e-02 -9.101144969463348389e-02 3.468259274959564209e-01 1.386737972497940063e-01 4.216111823916435242e-02 -3.224466741085052490e-01 2.795247137546539307e-01 3.223339617252349854e-01 2.767023444175720215e-01 -2.762088179588317871e-02 2.272723764181137085e-01 1.203519180417060852e-01 -3.207775056362152100e-01 -2.425550222396850586e-01 9.293844550848007202e-02 2.790509723126888275e-03 -3.456946089863777161e-02 -8.059123903512954712e-02 -1.385353356599807739e-01 -3.432773426175117493e-02 7.086861878633499146e-02 -2.323163300752639771e-02 -4.836567677557468414e-03 -9.524568170309066772e-02 -2.142440527677536011e-01 -1.234404444694519043e-01 1.929004937410354614e-01 3.295664489269256592e-02 3.012311160564422607e-01 9.615696966648101807e-02
-3.188832104206085205e-01 8.634389936923980713e-02 -1.733194887638092041e-01 -1.382290273904800415e-01 -3.572905203327536583e-03 4.797050729393959045e-03 2.516693435609340668e-03 -1.643023788928985596e-01 1.243147775530815125e-01 2.259094864130020142e-01 6.604147702455520630e-02 2.991093881428241730e-02 3.119417726993560791e-01 -1.318533867597579956e-01 7.092921435832977295e-02 -6.070322543382644653e-02 3.163532912731170654e-01 -3.454183042049407959e-02 -1.938500404357910156e-01 1.619114577770233154e-01 -1.233303770422935486e-01 1.184524893760681152e-01 1.661538481712341309e-01 -4.944631457328796387e-02 -1.333856284618377686e-01 -1.695838570594787598e-02 3.719511628150939941e-02 1.334201097488403320e-01 2.112050503492355347e-01 -4.216051697731018066e-01 3.654301166534423828e-01 -4.471477121114730835e-02
-1.248268634080886841e-01 -1.400632113218307495e-01 6.991374772042036057e-03 -1.712672412395477295e-01 3.325200378894805908e-01 4.110441505908966064e-01 6.264724582433700562e-02 -1.195707470178604126e-01 1.207496002316474915e-01 2.369525581598281860e-01 -2.243879884481430054e-01 -1.818629950284957886e-01 4.738271608948707581e-02 -2.560308761894702911e-02 7.658560574054718018e-02 -2.571617662906646729e-01 1.387711465358734131e-01 4.558968916535377502e-02 -2.622262947261333466e-02 -1.955149695277214050e-02 -6.839220225811004639e-02 4.591323807835578918e-02 -7.541172206401824951e-02 1.305550243705511093e-02 4.589784517884254456e-02 -2.234897464513778687e-01 -2.880866453051567078e-02 -1.338235847651958466e-02 2.596879005432128906e-01 7.660151924937963486e-03 -4.706557691097259521e-01 1.774706244468688965e-01
-2.083942592144012451e-01 2.993265688419342041e-01 1.717961952090263367e-02 -3.958870768547058105e-01 2.469383776187896729e-01 8.303344249725341797e-02 -2.987712919712066650e-01 -1.015248075127601624e-01 -5.761395208537578583e-03 2.129525989294052124e-01 -7.156125456094741821e-02 2.214958518743515015e-01 3.117463290691375732e-01 -1.111203953623771667e-01 4.598520323634147644e-02 -4.699809849262237549e-02 3.870254456996917725e-01 8.478385955095291138e-02 -6.673942506313323975e-02 -3.338536620140075684e-02 1.590557843446731567e-01 1.275297403335571289e-01 -2.440658770501613617e-02 2.497680336236953735e-01 6.254614330828189850e-03 4.762470349669456482e-02 -5.337262153625488281e-02 1.160039082169532776e-01 8.187686908058822155e-04 1.499681621789932251e-01 -3.543166071176528931e-02 1.401477009057998657e-01
-2.288014739751815796e-01 9.425895661115646362e-02 -2.848958671092987061e-01 1.372193843126296997e-01 1.332567036151885986e-01 8.025294542312622070e-02 3.269024565815925598e-02 -4.805941581726074219e-01 1.601394638419151306e-02 3.422870934009552002e-01 -1.070417463779449463e-01 -2.542934119701385498e-01 1.424631625413894653e-01 1.071435734629631042e-01 1.406068801879882812e-01 2.162218093872070312e-02 1.521811485290527344e-01 -1.058031544089317322e-01 -1.584820449352264404e-01 -1.338293105363845825e-01 -1.043143868446350098e-02 1.184254214167594910e-01 1.157405227422714233e-01 1.712330132722854614e-01 1.626477986574172974e-01 -2.856017053127288818e-01 5.260581895709037781e-02 -2.494096904993057251e-01 1.246433630585670471e-01 -2.045192755758762360e-02 8.597847819328308105e-02 8.004882186651229858e-02
-2.219963371753692627e-01 -1.735115982592105865e-02 9.123794734477996826e-02 -1.222737804055213928e-01 4.254461824893951416e-01 2.802352309226989746e-01 -9.564527869224548340e-02 -1.427891701459884644e-01 9.829462319612503052e-02 6.042802706360816956e-02 -2.243216484785079956e-01 2.355257421731948853e-01 2.750009298324584961e-01 2.950713224709033966e-02 2.401758283376693726e-01 3.677286580204963684e-02 1.852130889892578125e-01 1.263553351163864136e-01 -5.368290841579437256e-02 -7.730831950902938843e-02 -9.635135531425476074e-02 1.753141283988952637e-01 2.432425878942012787e-02 -2.745369672775268555e-01 1.530783623456954956e-01 -2.010814994573593140e-01 1.666743755340576172e-01 -3.876435011625289917e-02 -1.582180857658386230e-01 -1.966247111558914185e-01 -8.997786790132522583e-02 2.082798928022384644e-01
-2.291246503591537476e-01 -6.024182587862014771e-02 -4.899891465902328491e-02 -2.575683593750000000e-01 1.937579512596130371e-01 3.024195730686187744e-01 3.217751085758209229e-01 -2.079190611839294434e-01 2.146047800779342651e-01 6.851186603307723999e-02 -2.578441798686981201e-01 4.552350193262100220e-02 1.745481491088867188e-01 1.376689076423645020e-01 1.440567225217819214e-01 6.527953594923019409e-02 1.554328501224517822e-01 1.889135688543319702e-01 6.140134856104850769e-02 -1.963112503290176392e-02 2.536352351307868958e-02 2.699398249387741089e-02 -1.361033916473388672e-01 1.095206290483474731e-01 1.592554152011871338e-02 -3.114545345306396484e-01 -2.508406341075897217e-01 -1.078643724322319031e-01 1.427781134843826294e-01 1.390756014734506607e-02 -3.413695991039276123e-01 2.833389118313789368e-02
-2.853291332721710205e-01 1.731078028678894043e-01 -2.259634993970394135e-02 -3.007943332195281982e-01 1.561793088912963867e-01 2.984748482704162598e-01 -4.872637614607810974e-02 -2.580065727233886719e-01 -4.080074280500411987e-02 3.308237195014953613e-01 -1.407931596040725708e-01 7.304133474826812744e-02 -1.997274532914161682e-02 -1.127280816435813904e-01 1.750008575618267059e-02 -6.775628775358200073e-02 -2.643355429172515869e-01 9.052431583404541016e-02 -1.194874793291091919e-01 -1.194127202033996582e-01 -1.319038569927215576e-01 4.018672555685043335e-02 1.743784248828887939e-01 2.026910334825515747e-02 1.634510233998298645e-02 -2.238055914640426636e-01 3.390679657459259033e-01 -8.002212271094322205e-03 -7.341749966144561768e-02 -7.198752462863922119e-02 -5.677937343716621399e-02 3.540075719356536865e-01
-2.732343599200248718e-02 1.141956746578216553e-01 -1.019243970513343811e-01 1.930550485849380493e-02 1.343783140182495117e-01 2.308017164468765259e-01 6.532214581966400146e-02 -1.225621774792671204e-01 5.768100172281265259e-02 2.159185707569122314e-01 -2.923717498779296875e-01 1.293838769197463989e-01 6.187197566032409668e-02 1.159174554049968719e-02 2.568288147449493408e-01 2.139903157949447632e-01 2.385503202676773071e-01 3.827933073043823242e-01 -1.029321029782295227e-01 -2.991255521774291992e-01 -6.678024679422378540e-02 -6.581383198499679565e-02 4.311931319534778595e-03 1.604245156049728394e-01 1.406954973936080933e-02 -1.640099883079528809e-01 1.382790505886077881e-01 1.769739091396331787e-01 9.665340185165405273e-02 -9.762648493051528931e-02 -3.178125023841857910e-01 2.854501008987426758e-01
1.454111337661743164e-01 1.717083305120468140e-01 -3.068966269493103027e-01 -1.250506285578012466e-02 -1.308141052722930908e-01 1.669987887144088745e-01 1.328734010457992554e-01 -1.164265647530555725e-01 1.807142347097396851e-01 2.331570982933044434e-01 -1.347363442182540894e-01 2.407460212707519531e-01 1.119075194001197815e-01 9.976276755332946777e-02 -4.096179455518722534e-02 1.752801984548568726e-02 2.165844440460205078e-01 -1.409919708967208862e-01 -2.951318919658660889e-01 -2.359008491039276123e-01 -1.644793450832366943e-01 8.402547985315322876e-02 1.099328249692916870e-01 -1.748896688222885132e-01 9.058644622564315796e-02 -1.830458641052246094e-01 8.021412417292594910e-03 -1.258980184793472290e-01 3.780411183834075928e-01 -3.031589388847351074e-01 -2.804724499583244324e-03 1.115591004490852356e-01
-4.521413147449493408e-02 -2.405091933906078339e-02 -8.797203004360198975e-02 2.908000349998474121e-02 1.247142106294631958e-01 3.091885009780526161e-03 -5.421465728431940079e-03 -8.009230345487594604e-02 1.982294470071792603e-01 8.734020590782165527e-02 -1.283772755414247513e-02 2.540985941886901855e-01 3.143494427204132080e-01 3.796099498867988586e-02 -1.111328154802322388e-01 -1.345225423574447632e-01 3.818791508674621582e-01 -2.953444793820381165e-02 -1.694700419902801514e-01 -1.289704442024230957e-01 -1.572344601154327393e-01 2.105102837085723877e-01 2.834513187408447266e-01 2.306167185306549072e-01 -2.666778564453125000e-01 -3.191856294870376587e-02 4.285876825451850891e-02 -1.486391723155975342e-01 1.487854719161987305e-01 -3.217124342918395996e-01 2.929057478904724121e-01 -1.493591666221618652e-01
-1.067627668380737305e-01 -7.299358397722244263e-02 5.863871052861213684e-02 -7.117228209972381592e-02 4.216410815715789795e-01 6.100834608078002930e-01 -6.620014458894729614e-02 -2.133949249982833862e-01 2.031356655061244965e-02 -7.962559163570404053e-02 -1.538134515285491943e-01 2.354322373867034912e-02 2.716538608074188232e-01 -2.672450542449951172e-01 -7.534538954496383667e-02 -1.780558079481124878e-01 1.792441308498382568e-02 5.166209116578102112e-02 3.198847174644470215e-02 -1.307291388511657715e-01 -1.282299160957336426e-01 -3.563966229557991028e-02 -1.189349102787673473e-03 1.434418559074401855e-01 1.045685857534408569e-01 1.307034194469451904e-01 6.834371387958526611e-02 -2.308272868394851685e-01 1.140592694282531738e-01 -3.647114709019660950e-02 3.508793190121650696e-02 1.923353783786296844e-02
3.346436098217964172e-02 -1.510755419731140137e-01 7.145165652036666870e-02 -1.445915400981903076e-01 1.765032857656478882e-01 5.247966647148132324e-01 -2.227422446012496948e-01 -1.469007432460784912e-01 -3.571475297212600708e-02 1.827317476272583008e-01 -2.450883835554122925e-01 -1.511304080486297607e-01 2.782648801803588867e-01 -1.979309767484664917e-01 2.200152538716793060e-02 2.191185504198074341e-01 8.488552644848823547e-03 1.696581244468688965e-01 -1.317690014839172363e-01 -9.681647270917892456e-02 -9.343682229518890381e-02 2.924295663833618164e-01 1.108890846371650696e-01 1.419375836849212646e-01 6.373276119120419025e-04 -5.673067271709442139e-02 1.068361997604370117e-01 -1.229578927159309387e-01 1.274048089981079102e-01 2.480673976242542267e-02 -1.697938740253448486e-01 1.785941720008850098e-01
-6.528875231742858887e-02 2.055432498455047607e-01 1.821328401565551758e-01 -1.192989200353622437e-01 7.714904844760894775e-02 3.806133866310119629e-01 -7.016707211732864380e-02 -1.037295348942279816e-02 2.105370908975601196e-01 3.956096768379211426e-01 -7.763156294822692871e-02 2.020396441221237183e-01 3.107420355081558228e-02 -1.198594793677330017e-01 1.175547763705253601e-01 -9.847639501094818115e-02 1.929955184459686279e-01 2.086590230464935303e-02 -7.295539230108261108e-02 -1.687061041593551636e-01 2.504982948303222656e-01 6.778819859027862549e-02 3.289750218391418457e-01 -2.285879999399185181e-01 -7.995273172855377197e-02 1.640609055757522583e-01 9.373611956834793091e-02 1.857327297329902649e-02 2.392403334379196167e-01 -2.543431520462036133e-01 7.231683004647493362e-03 -9.301806858275085688e-05
-7.517108228057622910e-03 1.692951023578643799e-01 8.052569627761840820e-02 -8.150203526020050049e-02 3.214256763458251953e-01 2.567152380943298340e-01 4.643557965755462646e-02 -1.222571544349193573e-02 1.316813379526138306e-01 1.069094911217689514e-01 -4.163316190242767334e-01 -6.107681617140769958e-02 3.255654573440551758e-01 -1.125641614198684692e-01 2.334249615669250488e-01 1.646231263875961304e-01 1.006142199039459229e-01 2.558842301368713379e-01 1.603952795267105103e-01 -8.068255335092544556e-02 -8.185718953609466553e-02 -8.891620486974716187e-02 -8.928673714399337769e-02 -8.621836453676223755e-02 1.358515620231628418e-01 -2.526411414146423340e-01 6.495466083288192749e-02 1.970042437314987183e-01 1.768272817134857178e-01 -2.583616077899932861e-01 1.041301712393760681e-01 9.233520179986953735e-02
-1.603878140449523926e-01 1.242395043373107910e-01 -2.040241956710815430e-01 -1.497720461338758469e-02 5.538718774914741516e-02 1.082036569714546204e-01 -2.436058521270751953e-01 -8.158442378044128418e-02 4.505672305822372437e-02 5.572137981653213501e-02 -2.863815724849700928e-01 1.419506520032882690e-01 5.368798971176147461e-02 1.858707070350646973e-01 1.446010917425155640e-01 7.651571929454803467e-02 2.313759028911590576e-01 1.175760701298713684e-01 -3.424098789691925049e-01 -3.612734675407409668e-01 -1.114547476172447205e-01 -4.064739495515823364e-02 1.409640312194824219e-01 2.519560456275939941e-01 1.275376379489898682e-01 -3.089087009429931641e-01 2.284343242645263672e-01 -1.502574142068624496e-02 2.487174980342388153e-02 -7.791227102279663086e-02 -2.852254807949066162e-01 -5.523506086319684982e-03
-2.353954687714576721e-02 -8.419032394886016846e-02 -3.520306050777435303e-01 1.151921525597572327e-01 4.410417377948760986e-01 6.973606348037719727e-02 -3.155343234539031982e-02 4.596007615327835083e-02 1.897439211606979370e-01 -2.798483520746231079e-02 -3.072210550308227539e-01 -5.123236030340194702e-02 1.413146555423736572e-01 -1.703269332647323608e-01 1.665975302457809448e-01 -3.015290945768356323e-02 2.851242125034332275e-01 1.139004230499267578e-01 -1.301897615194320679e-01 -6.497772037982940674e-02 -6.560832262039184570e-03 -1.447987556457519531e-01 -9.771476499736309052e-03 -1.200951170176267624e-02 1.634469628334045410e-02 -1.526927202939987183e-01 8.328094333410263062e-02 -3.667999505996704102e-01 2.420201301574707031e-01 -2.553034126758575439e-01 -4.357130452990531921e-02 1.176075562834739685e-01
-5.696331337094306946e-02 2.084046006202697754e-01 -5.538542941212654114e-02 -3.087819516658782959e-01 1.574099957942962646e-01 3.418790996074676514e-01 -2.822001464664936066e-02 -2.673469781875610352e-01 -7.840945571660995483e-02 -1.551678329706192017e-01 1.137535572052001953e-01 1.155325248837471008e-01 2.376843839883804321e-01 2.947927713394165039e-01 3.109755814075469971e-01 2.193986922502517700e-01 1.451668292284011841e-01 7.630531489849090576e-02 -2.210538685321807861e-01 1.714953929185867310e-01 -2.314852364361286163e-02 4.508181288838386536e-02 4.693138878792524338e-03 1.338123381137847900e-01 -2.573429839685559273e-03 -9.610944986343383789e-02 2.012991011142730713e-01 -1.574805974960327148e-01 2.081552445888519287e-01 -1.673079468309879303e-02 4.147898033261299133e-02 2.250917106866836548e-01
-3.552685678005218506e-01 4.032880440354347229e-02 -1.853417754173278809e-01 -7.176227122545242310e-02 -1.173444557934999466e-02 1.711838990449905396e-01 -7.116447389125823975e-02 -3.476846814155578613e-01 1.413730233907699585e-01 1.056121587753295898e-01 -4.257024824619293213e-02 -1.017667204141616821e-01 3.597440123558044434e-01 -1.134928613901138306e-01 1.257827728986740112e-01 -5.800113081932067871e-02 2.366614192724227905e-01 1.223821286112070084e-02 -1.532613188028335571e-01 2.441229857504367828e-02 -4.716748371720314026e-02 -2.433272544294595718e-03 1.451083719730377197e-01 8.251931518316268921e-02 -9.812117554247379303e-03 -9.645600616931915283e-02 5.102593079209327698e-02 6.610336899757385254e-02 -8.800102025270462036e-02 -3.789190351963043213e-01 3.650009930133819580e-01 2.474111467599868774e-01
2.485309988260269165e-01 -1.377265006303787231e-01 -2.369128167629241943e-01 -5.048402771353721619e-02 2.691727280616760254e-01 3.550666868686676025e-01 -1.578184962272644043e-01 -2.040180377662181854e-03 3.636080920696258545e-01 6.133543327450752258e-02 3.188220411539077759e-02 -1.814325600862503052e-01 3.514862954616546631e-01 9.250167012214660645e-02 1.931929737329483032e-01 -5.010756850242614746e-02 8.508262038230895996e-02 -1.159017384052276611e-01 -2.869948148727416992e-01 -1.520476937294006348e-01 1.459708809852600098e-01 1.514812372624874115e-02 1.199431046843528748e-01 -4.435234516859054565e-02 -1.075557246804237366e-01 -9.682656824588775635e-02 -4.886458814144134521e-02 3.951550275087356567e-02 1.838030517101287842e-01 -6.566083431243896484e-02 6.570223718881607056e-02 2.528992593288421631e-01
-3.987528756260871887e-02 -2.920829653739929199e-01 -7.008683681488037109e-02 -2.580842673778533936e-01 2.839597128331661224e-02 4.487216938287019730e-04 2.726534940302371979e-02 -1.745633780956268311e-01 2.504714429378509521e-01 8.960950374603271484e-02 -1.089295372366905212e-01 8.533088862895965576e-02 2.029807716608047485e-01 -2.175904810428619385e-01 1.700503975152969360e-01 -1.770239025354385376e-01 1.169041767716407776e-01 -4.727887362241744995e-02 1.296453624963760376e-01 -1.152761951088905334e-01 -2.312872707843780518e-01 -3.007089495658874512e-01 1.112188547849655151e-01 1.400073468685150146e-01 4.504895210266113281e-02 -1.999502256512641907e-02 8.642163127660751343e-02 5.149948596954345703e-02 4.089938998222351074e-01 -3.727465569972991943e-01 1.597707122564315796e-01 6.825440376996994019e-02
-5.283660441637039185e-02 -1.264268755912780762e-01 -1.900273561477661133e-01 1.910106837749481201e-02 3.465290665626525879e-01 2.244621813297271729e-01 2.184963524341583252e-01 -1.507411003112792969e-01 1.831065304577350616e-02 9.993191808462142944e-02 -4.748090803623199463e-01 -3.171961382031440735e-02 1.082209050655364990e-01 -6.466246396303176880e-02 2.534343898296356201e-01 5.867131054401397705e-02 -8.501682430505752563e-02 1.877981275320053101e-01 -1.008162423968315125e-01 -8.675241470336914062e-02 1.648637056350708008e-01 3.265789244323968887e-03 1.579708158969879150e-01 1.700769551098346710e-02 2.362893149256706238e-02 -3.256755173206329346e-01 -1.298019737005233765e-01 -1.846752464771270752e-01 1.158055067062377930e-01 -2.053138166666030884e-01 -4.298869892954826355e-02 2.363781332969665527e-01
-1.681896150112152100e-01 1.382918506860733032e-01 -7.536005973815917969e-02 6.979138590395450592e-03 1.744676232337951660e-01 1.623605042695999146e-01 -2.035414576530456543e-01 -1.019377112388610840e-01 1.604074425995349884e-02 9.702520072460174561e-02 -1.809728741645812988e-01 9.158255159854888916e-02 7.940141856670379639e-02 -1.807365939021110535e-02 2.307970225811004639e-01 -1.033272817730903625e-01 3.520839512348175049e-01 -4.217633605003356934e-02 -1.915891915559768677e-01 -3.710228800773620605e-01 -2.139172852039337158e-01 -1.139861717820167542e-01 6.560505181550979614e-02 4.697230160236358643e-01 8.827942609786987305e-02 -6.093255430459976196e-02 1.275141537189483643e-01 5.813941359519958496e-03 1.267047971487045288e-01 -1.069699227809906006e-01 -2.684456408023834229e-01 7.544381171464920044e-02
3.567953780293464661e-02 1.980233937501907349e-01 1.312471330165863037e-01 -1.651739180088043213e-01 1.422144472599029541e-01 2.085331641137599945e-02 -1.320645399391651154e-02 -6.098628509789705276e-04 7.021936029195785522e-02 2.616363167762756348e-01 -1.372808665037155151e-01 -1.186595018953084946e-02 3.016060888767242432e-01 5.481149256229400635e-02 -9.301206469535827637e-02 4.767892137169837952e-02 1.524542570114135742e-01 3.907756879925727844e-02 -5.312761291861534119e-02 -3.042968809604644775e-01 9.089564532041549683e-02 2.268338203430175781e-01 2.440309077501296997e-01 2.760260403156280518e-01 -1.473806053400039673e-01 -4.231230914592742920e-01 7.336160540580749512e-02 -8.733433485031127930e-02 3.345602452754974365e-01 -1.225986331701278687e-01 1.887779086828231812e-01 -6.998214125633239746e-02
1.303282827138900757e-01 3.703136369585990906e-02 -2.929506003856658936e-01 -3.233212530612945557e-01 2.223703563213348389e-01 6.551513820886611938e-02 -9.732192009687423706e-02 -1.935926228761672974e-01 1.249508559703826904e-02 2.225415036082267761e-02 5.850506573915481567e-02 -5.117575079202651978e-02 3.028608560562133789e-01 1.524499803781509399e-01 1.568250358104705811e-01 -4.718816373497247696e-03 1.118822395801544189e-01 4.977392032742500305e-02 -3.115732222795486450e-02 1.673924624919891357e-01 -2.369612455368041992e-01 1.733482582494616508e-03 2.201714664697647095e-01 3.493779525160789490e-02 -3.086411356925964355e-01 -1.278235297650098801e-02 -6.408119946718215942e-02 -3.510870933532714844e-01 8.737318217754364014e-03 -2.041043043136596680e-01 1.828318387269973755e-01 3.106948435306549072e-01
-1.012641489505767822e-01 -9.653092361986637115e-03 -3.684532046318054199e-01 -3.431657552719116211e-01 1.415333598852157593e-01 1.997244209051132202e-01 -8.882740139961242676e-02 -6.591694056987762451e-02 -6.324056535959243774e-02 -1.372392177581787109e-01 -2.474989369511604309e-02 -1.029834970831871033e-01 1.610400229692459106e-01 2.225703597068786621e-01 1.416791379451751709e-01 2.938818372786045074e-02 2.099592983722686768e-01 -7.187940180301666260e-02 -2.652516402304172516e-02 9.781676344573497772e-03 -3.823874890804290771e-02 1.135339885950088501e-01 1.101819276809692383e-01 2.255088090896606445e-01 -1.899848580360412598e-01 -2.238090038299560547e-01 9.204389154911041260e-02 -4.850982129573822021e-01 7.772727403789758682e-03 -2.327478080987930298e-01 7.559051364660263062e-02 1.272665560245513916e-01
-5.199781060218811035e-02 -1.226507499814033508e-02 -6.844900548458099365e-02 -4.814457893371582031e-02 1.437194198369979858e-01 -8.399150334298610687e-03 -6.240800395607948303e-02 -1.297004669904708862e-01 1.991669535636901855e-01 -4.109808802604675293e-02 -3.187141716480255127e-01 2.084760181605815887e-02 -9.442391991615295410e-02 -8.605648577213287354e-02 6.072314456105232239e-02 1.250089425593614578e-02 3.329083621501922607e-01 1.290855854749679565e-01 -2.128533869981765747e-01 -3.708575665950775146e-01 1.513269171118736267e-02 -1.958925724029541016e-01 1.634186655282974243e-01 2.016879916191101074e-01 -2.203752286732196808e-02 -1.994642466306686401e-01 3.114821910858154297e-01 2.896609604358673096e-01 2.460897713899612427e-01 -2.739636301994323730e-01 -4.937788471579551697e-02 9.795127809047698975e-02
-2.068600356578826904e-01 9.141451120376586914e-02 -8.013424277305603027e-02 -7.944436371326446533e-02 1.643545478582382202e-01 4.510546326637268066e-01 1.270846277475357056e-01 -2.033483535051345825e-01 2.189987450838088989e-01 1.229420155286788940e-01 1.418771892786026001e-01 -1.133672669529914856e-01 2.398879826068878174e-01 3.594849705696105957e-01 8.896806836128234863e-02 -3.828098997473716736e-02 -2.506612241268157959e-01 2.996130287647247314e-02 -9.727282822132110596e-02 -1.745176166296005249e-01 -8.036268502473831177e-02 7.552095502614974976e-02 2.733203172683715820e-01 2.258553728461265564e-02 7.676936686038970947e-02 -2.002033591270446777e-01 1.097973138093948364e-01 -4.805350676178932190e-02 2.501993775367736816e-01 -1.743246167898178101e-01 -9.622535854578018188e-02 -4.829471930861473083e-02
-2.198065072298049927e-01 -1.005005240440368652e-01 -2.096721380949020386e-01 -1.828600019216537476e-01 3.779504597187042236e-01 1.196695938706398010e-01 -6.290696561336517334e-02 -5.888964980840682983e-02 1.726254522800445557e-01 5.563744157552719116e-02 2.586166374385356903e-02 -1.370806694030761719e-01 2.311201244592666626e-01 -7.382497936487197876e-02 -2.839700579643249512e-01 -2.396141737699508667e-02 2.497297823429107666e-01 -6.187956407666206360e-02 -1.188001856207847595e-01 -1.215980872511863708e-01 1.527123153209686279e-02 -3.573162853717803955e-02 -9.793485701084136963e-02 3.257917938753962517e-03 1.248992681503295898e-01 -2.956105470657348633e-01 -1.558075696229934692e-01 -7.903331518173217773e-02 4.152588546276092529e-01 2.069712579250335693e-01 -2.080740183591842651e-01 9.419272840023040771e-02
-3.134632110595703125e-02 2.446630746126174927e-01 3.451354801654815674e-02 -1.122800111770629883e-01 2.456511855125427246e-01 2.527134418487548828e-01 1.839919388294219971e-01 -3.513381481170654297e-01 -1.359855234622955322e-01 1.687958687543869019e-01 -4.774654284119606018e-03 -4.856358841061592102e-02 3.107090592384338379e-01 1.567963957786560059e-01 -2.366250306367874146e-01 2.963220179080963135e-01 -5.753166228532791138e-02 -1.703456789255142212e-02 -4.186007380485534668e-02 -6.662323325872421265e-02 -3.526540845632553101e-02 1.418751627206802368e-01 2.941544353961944580e-01 1.952714025974273682e-01 -1.367957592010498047e-01 -1.414555460214614868e-01 1.860860269516706467e-03 -2.655397914350032806e-02 3.110114037990570068e-01 -1.936243176460266113e-01 -5.251803901046514511e-03 8.497405797243118286e-03
4.370958358049392700e-02 1.267229467630386353e-01 -1.936546862125396729e-01 -7.557245437055826187e-03 2.045921236276626587e-01 3.134436607360839844e-01 -2.091299891471862793e-01 6.270110607147216797e-02 6.897805631160736084e-02 2.579856812953948975e-01 2.346823364496231079e-02 3.069934844970703125e-01 2.816566824913024902e-01 -3.425061702728271484e-02 -8.835805952548980713e-02 -3.812508285045623779e-02 3.721293061971664429e-02 -1.561157107353210449e-01 -3.747814893722534180e-01 1.388458758592605591e-01 1.541980821639299393e-02 -1.373517960309982300e-01 2.054273933172225952e-01 6.833820790052413940e-02 -2.053607553243637085e-01 1.161193698644638062e-01 1.489805579185485840e-01 -1.829439848661422729e-01 6.700502336025238037e-02 -2.831663489341735840e-01 2.214181125164031982e-01 6.584884226322174072e-02
-1.377331465482711792e-01 2.121717482805252075e-01 -9.483803808689117432e-02 7.440843619406223297e-04 2.007382661104202271e-01 -2.871015481650829315e-02 -9.749462455511093140e-02 -8.049710094928741455e-02 2.860959172248840332e-01 8.215139061212539673e-02 -4.402051270008087158e-01 1.925556212663650513e-01 4.466526210308074951e-01 4.038752056658267975e-03 3.550649434328079224e-02 -8.891718834638595581e-02 4.494698345661163330e-02 1.307518333196640015e-01 -8.306051790714263916e-02 -6.046098843216896057e-02 6.832356005907058716e-02 1.744758710265159607e-02 4.435317218303680420e-01 -4.277653619647026062e-02 2.557446062564849854e-01 -2.694023586809635162e-02 3.363353759050369263e-02 -6.019594520330429077e-02 1.331407576799392700e-01 -1.023637130856513977e-01 7.674490660429000854e-02 5.999065190553665161e-02
3.043086081743240356e-02 -1.347295343875885010e-01 -1.186212375760078430e-01 -1.026556491851806641e-01 2.225424200296401978e-01 3.821000158786773682e-01 3.069412708282470703e-02 -3.942076265811920166e-01 -3.562995046377182007e-02 2.157124280929565430e-01 -8.743403851985931396e-02 3.935529291629791260e-02 -8.748214691877365112e-02 -2.176964133977890015e-01 -2.358492836356163025e-02 7.376965135335922241e-02 8.612975478172302246e-02 -6.252006441354751587e-02 -1.587792038917541504e-01 -1.569755822420120239e-01 -2.279521077871322632e-01 1.663293922320008278e-03 2.366234511137008667e-01 2.013767510652542114e-01 3.089791238307952881e-01 -4.949169699102640152e-03 -1.696405112743377686e-01 -1.139993369579315186e-01 1.639866083860397339e-01 -6.596567109227180481e-03 -3.332391977310180664e-01 3.834552317857742310e-02
-2.917388379573822021e-01 -2.410319447517395020e-02 -2.155266702175140381e-01 -1.536649018526077271e-01 3.168563842773437500e-01 2.734551727771759033e-01 -6.343226134777069092e-02 -2.662259042263031006e-01 1.490861028432846069e-01 1.444906294345855713e-01 5.516295507550239563e-02 5.571311712265014648e-02 2.402951382100582123e-02 2.151737064123153687e-01 -9.977878630161285400e-02 1.979142278432846069e-01 2.349816560745239258e-01 -1.330056600272655487e-02 -7.597930729389190674e-02 2.770965918898582458e-02 -2.867394685745239258e-01 2.124364301562309265e-02 -6.632515043020248413e-02 7.315351068973541260e-02 -3.688760399818420410e-01 -1.802857816219329834e-01 -9.494567662477493286e-02 1.888084858655929565e-01 2.283307760953903198e-01 -1.166434437036514282e-01 9.317004680633544922e-02 -8.307093381881713867e-02
-2.982251718640327454e-02 1.187741085886955261e-01 -5.513253435492515564e-02 -2.000129669904708862e-01 -3.093531355261802673e-02 -7.347720861434936523e-02 -1.173781603574752808e-01 -1.133551150560379028e-01 4.534351825714111328e-01 3.304513692855834961e-01 -1.150948405265808105e-01 -9.970392286777496338e-02 2.818116545677185059e-01 9.950052201747894287e-02 4.251654818654060364e-02 -4.260930046439170837e-02 1.562630832195281982e-01 -3.976115211844444275e-02 -1.742198020219802856e-01 -6.796351075172424316e-02 -9.608076512813568115e-02 -8.347504585981369019e-02 3.538423776626586914e-01 -2.030299417674541473e-02 -9.833420068025588989e-02 -2.433970719575881958e-01 8.107184618711471558e-02 1.941874921321868896e-01 3.561490476131439209e-01 -1.522914916276931763e-01 -2.330430783331394196e-02 -1.071781367063522339e-01
-1.000117957592010498e-01 -9.195981919765472412e-02 -1.991882622241973877e-01 -2.535974681377410889e-01 2.017743326723575592e-02 1.106225252151489258e-01 -8.096896111965179443e-02 3.876657038927078247e-02 1.827335953712463379e-01 1.662952899932861328e-01 -3.543574213981628418e-01 -1.343934684991836548e-01 2.613820433616638184e-01 -7.705129683017730713e-02 -9.443602524697780609e-03 -1.406516414135694504e-02 1.259036809206008911e-01 5.055762827396392822e-02 -3.579835295677185059e-01 -8.239851891994476318e-02 8.605102449655532837e-02 3.622637093067169189e-01 -3.960504010319709778e-02 1.032196506857872009e-01 -1.661576330661773682e-01 -2.165810465812683105e-01 -2.426892891526222229e-02 1.535857021808624268e-01 1.172115579247474670e-01 3.109048120677471161e-02 -6.065400317311286926e-02 3.953981101512908936e-01
-2.168414145708084106e-01 1.208904460072517395e-01 -4.629923105239868164e-01 4.640674591064453125e-02 6.439872831106185913e-02 3.008246421813964844e-02 3.846458718180656433e-02 -2.906343936920166016e-01 6.936601549386978149e-02 3.024666905403137207e-01 -2.030015736818313599e-02 7.278813421726226807e-02 2.347494363784790039e-01 -1.238000020384788513e-01 1.999340355396270752e-01 1.859843730926513672e-01 1.026048362255096436e-01 -6.679153442382812500e-02 -2.068420648574829102e-01 -2.668498456478118896e-01 -6.193294748663902283e-02 1.044079735875129700e-01 7.183717936277389526e-02 -1.299857646226882935e-01 2.489860951900482178e-01 -1.758628040552139282e-01 2.602671086788177490e-02 -3.229120001196861267e-02 9.515637159347534180e-02 -2.493860125541687012e-01 3.135756403207778931e-02 2.262656092643737793e-01
2.711920440196990967e-02 -5.346531048417091370e-03 -2.540237605571746826e-01 -3.629985153675079346e-01 -1.546818949282169342e-02 -1.103937923908233643e-01 5.399396643042564392e-02 -1.330045014619827271e-01 1.428230553865432739e-01 2.521171867847442627e-01 3.899819403886795044e-02 1.183634102344512939e-01 2.339813560247421265e-01 -7.155020139180123806e-04 8.453528583049774170e-02 4.962975531816482544e-02 -7.454475271515548229e-04 -5.827362835407257080e-02 -3.967998921871185303e-02 5.919047445058822632e-02 -7.933299988508224487e-02 7.299979683011770248e-03 4.015944898128509521e-01 -1.161852180957794189e-01 -2.914195060729980469e-01 -3.145698085427284241e-02 1.522985100746154785e-01 -5.370521452277898788e-03 3.192730545997619629e-01 -4.094283580780029297e-01 1.144349351525306702e-01 1.570349484682083130e-01
-2.362521588802337646e-01 9.278411418199539185e-02 -1.247146576642990112e-01 -2.128775566816329956e-01 1.722694784402847290e-01 1.546952724456787109e-01 -1.778870373964309692e-01 -5.304811149835586548e-02 1.050450950860977173e-01 1.164851486682891846e-01 9.753156453371047974e-02 3.175537884235382080e-01 1.436433047056198120e-01 -6.229592487215995789e-02 6.198152154684066772e-02 2.426251918077468872e-01 -1.019261404871940613e-02 -1.374787390232086182e-01 -7.448424398899078369e-02 -1.824878528714179993e-02 -7.989981770515441895e-02 9.810116887092590332e-02 -1.520429551601409912e-01 2.570019662380218506e-01 -1.225976273417472839e-01 -1.702471673488616943e-01 -2.209783792495727539e-01 -2.823496758937835693e-01 4.017963260412216187e-02 -4.175690114498138428e-01 1.251740455627441406e-01 2.649284899234771729e-01
-2.961664795875549316e-01 1.330576986074447632e-01 5.993012338876724243e-02 -4.475536569952964783e-02 1.927833259105682373e-01 4.163314402103424072e-01 1.221626475453376770e-01 -1.770109981298446655e-01 4.138499964028596878e-03 1.594853550195693970e-01 5.078607052564620972e-02 1.683631837368011475e-01 3.060617148876190186e-01 -6.047378852963447571e-02 1.240769103169441223e-01 -1.195010766386985779e-01 -5.061332881450653076e-02 3.111166059970855713e-01 1.387102250009775162e-02 -3.920951485633850098e-02 -1.636689603328704834e-01 4.453260824084281921e-02 8.951462060213088989e-02 -9.089480340480804443e-02 1.059427931904792786e-01 -4.677976369857788086e-01 1.645262688398361206e-01 1.505765020847320557e-01 -7.767852395772933960e-03 -4.732141643762588501e-02 4.972049221396446228e-02 -1.347041130065917969e-01
-8.300113677978515625e-02 3.223357349634170532e-02 -2.926212251186370850e-01 1.264394670724868774e-01 2.206743508577346802e-01 4.573215246200561523e-01 2.679946720600128174e-01 4.611865803599357605e-02 2.204775512218475342e-01 -1.530971080064773560e-01 -1.105694845318794250e-01 1.887654215097427368e-01 1.610572934150695801e-01 -5.071288719773292542e-02 -1.817914657294750214e-02 3.113228594884276390e-04 3.855900838971138000e-02 -7.071425765752792358e-02 -6.520927697420120239e-02 9.043933823704719543e-03 -3.321158587932586670e-01 -1.685273051261901855e-01 3.641941547393798828e-01 4.330983385443687439e-02 -1.586030274629592896e-01 6.487160921096801758e-03 -2.695794217288494110e-02 -3.003512620925903320e-01 6.602364778518676758e-02 -1.951618678867816925e-02 2.826004847884178162e-02 -6.488672643899917603e-02
-2.632502466440200806e-02 -1.234108731150627136e-01 -4.950672853738069534e-03 -2.105055153369903564e-01 3.266901969909667969e-01 2.170710116624832153e-01 -5.586957186460494995e-02 -2.765195369720458984e-01 3.015944175422191620e-02 2.317058295011520386e-01 2.260872870683670044e-01 6.081735715270042419e-02 4.908421337604522705e-01 1.167125254869461060e-01 -2.277653962373733521e-01 -6.632068753242492676e-02 1.314987540245056152e-01 -1.280689146369695663e-02 -7.032784819602966309e-02 9.739391505718231201e-02 -6.192261353135108948e-02 -2.450620681047439575e-01 -4.567752126604318619e-03 2.630431391298770905e-02 1.970004588365554810e-01 -1.400197595357894897e-01 -1.933207549154758453e-02 -1.744994968175888062e-01 2.263942509889602661e-01 5.800724774599075317e-02 6.151692569255828857e-02 2.047973424196243286e-01
-2.064670920372009277e-01 -2.194977104663848877e-01 -2.302209883928298950e-01 -1.902254819869995117e-01 -1.506292223930358887e-01 1.057607531547546387e-01 9.722910076379776001e-02 -4.259344637393951416e-01 9.287467598915100098e-02 1.117032393813133240e-01 -2.583124041557312012e-01 1.499831527471542358e-01 1.083865836262702942e-01 2.857115492224693298e-02 1.221423000097274780e-01 3.832848370075225830e-02 2.619284093379974365e-01 1.240702942013740540e-01 -1.420596707612276077e-02 -3.200534880161285400e-01 -4.621066525578498840e-02 -8.260437101125717163e-02 1.663778424263000488e-01 2.854488193988800049e-01 1.833115071058273315e-01 -1.601422876119613647e-01 1.684968173503875732e-01 -7.773303426802158356e-03 1.426429003477096558e-01 -5.811072885990142822e-02 -1.731793135404586792e-01 -9.903803467750549316e-02
-1.972651183605194092e-01 1.595394760370254517e-01 -2.103334069252014160e-01 9.441892057657241821e-02 2.811018526554107666e-01 1.088940277695655823e-01 1.066169515252113342e-01 -2.782213687896728516e-01 2.931748628616333008e-01 2.864128947257995605e-01 -2.691053450107574463e-01 5.043908953666687012e-02 -9.180758148431777954e-03 -9.929263591766357422e-02 -1.242022290825843811e-01 -2.340463399887084961e-01 3.592858314514160156e-01 1.108518317341804504e-01 1.188442185521125793e-01 -3.502948209643363953e-02 -1.356830149888992310e-01 -1.419171167071908712e-04 1.164837181568145752e-01 2.083484828472137451e-01 1.501718312501907349e-01 1.464634090662002563e-01 1.275759283453226089e-02 -8.560495823621749878e-02 2.892287373542785645e-01 1.731104217469692230e-02 -9.990804642438888550e-02 4.683746770024299622e-02
-2.362031638622283936e-01 6.489647552371025085e-03 -5.588190257549285889e-02 -1.032434701919555664e-01 -8.063977956771850586e-02 2.804924845695495605e-01 1.805240809917449951e-01 -1.780466176569461823e-02 1.436143517494201660e-01 2.300148308277130127e-01 -1.005251556634902954e-01 1.173390299081802368e-01 2.127233445644378662e-01 3.917954862117767334e-01 1.419874578714370728e-01 2.939123213291168213e-01 2.742375731468200684e-01 -1.499778125435113907e-02 -1.464744210243225098e-01 -3.997346386313438416e-02 -2.371633201837539673e-01 1.162180900573730469e-01 1.871415972709655762e-01 2.853332757949829102e-01 9.099041670560836792e-02 2.191800326108932495e-01 8.266317844390869141e-02 -9.293363243341445923e-02 1.515680551528930664e-01 -9.596862643957138062e-02 1.245529111474752426e-02 1.441969722509384155e-01
-3.352665901184082031e-01 -6.224061176180839539e-02 -1.083596646785736084e-01 6.513389199972152710e-02 2.274777442216873169e-01 1.077843606472015381e-01 4.022657573223114014e-01 -1.909475475549697876e-01 2.651562392711639404e-01 1.302505433559417725e-01 -3.071828186511993408e-01 -3.334313258528709412e-02 7.744674384593963623e-02 1.341140717267990112e-01 7.999451458454132080e-02 -1.475932002067565918e-01 1.143451184034347534e-01 2.050269097089767456e-01 9.600315988063812256e-02 -1.757271289825439453e-01 -3.013790119439363480e-03 1.296120434999465942e-01 1.004347801208496094e-01 5.317639186978340149e-02 -4.077729210257530212e-02 -3.327796161174774170e-01 -1.352702528238296509e-01 -7.210808992385864258e-02 6.391905993223190308e-02 -3.620648384094238281e-02 -1.988980770111083984e-01 2.557184100151062012e-01
1.458211988210678101e-01 -1.057475432753562927e-01 -3.659715354442596436e-01 -2.173982858657836914e-01 2.364304661750793457e-01 1.917732357978820801e-01 2.573014497756958008e-01 -4.116738140583038330e-01 -2.124935016036033630e-02 -1.676607728004455566e-01 -2.279031835496425629e-02 1.988858729600906372e-01 1.024332828819751740e-02 3.689728677272796631e-02 2.215612083673477173e-01 -1.025173719972372055e-02 2.873234152793884277e-01 2.273011952638626099e-01 -6.592273712158203125e-02 8.543821424245834351e-02 -2.835747599601745605e-02 -2.903814315795898438e-01 5.351653695106506348e-02 -1.193245779722929001e-02 -1.370646711438894272e-02 -1.326361596584320068e-01 2.696754969656467438e-02 -1.172958984971046448e-01 2.484018504619598389e-01 -3.543724119663238525e-02 -5.535336956381797791e-02 8.010055869817733765e-02
-1.492950618267059326e-01 1.582403331995010376e-01 -3.039523214101791382e-02 -2.344609200954437256e-01 2.541987597942352295e-01 2.756041586399078369e-01 8.526402711868286133e-02 -1.040667071938514709e-01 1.768425703048706055e-01 1.317932009696960449e-01 -2.215744256973266602e-01 -2.021045535802841187e-01 -6.635697931051254272e-02 -5.924535915255546570e-02 3.229250013828277588e-02 -7.034021615982055664e-02 5.801372230052947998e-02 2.543016672134399414e-01 -1.363407969474792480e-01 1.034514904022216797e-01 -7.214967906475067139e-02 7.026945799589157104e-02 -9.315022826194763184e-02 2.998620085418224335e-02 -2.153052389621734619e-02 -6.252931356430053711e-01 -1.127443909645080566e-01 1.492276694625616074e-02 1.998166888952255249e-01 5.727363005280494690e-02 -1.344065517187118530e-01 5.390853434801101685e-02
4.353382810950279236e-02 3.906595706939697266e-01 -1.613912731409072876e-01 9.754989878274500370e-04 1.658508479595184326e-01 2.168434858322143555e-01 1.042284816503524780e-01 6.639288272708654404e-03 1.593898087739944458e-01 1.528591215610504150e-01 -6.768532842397689819e-02 3.237043917179107666e-01 1.002115383744239807e-01 1.925922371447086334e-02 1.142181549221277237e-02 3.826266527175903320e-01 1.780336350202560425e-01 -9.259405732154846191e-02 3.304924443364143372e-02 -4.083237610757350922e-03 -8.770764619112014771e-02 -2.348849624395370483e-01 1.406867206096649170e-01 2.342962473630905151e-01 -7.193817943334579468e-02 -2.843369543552398682e-01 -2.162115126848220825e-01 1.299331784248352051e-01 5.863001942634582520e-02 -5.218438804149627686e-02 1.771661192178726196e-01 2.297655642032623291e-01
-7.483562082052230835e-02 6.147024407982826233e-02 -1.844080686569213867e-01 -5.296104773879051208e-02 3.240394294261932373e-01 1.423509269952774048e-01 -7.518713921308517456e-02 -1.555729955434799194e-01 2.346485480666160583e-02 -5.684127099812030792e-03 -2.811898291110992432e-01 -2.297576367855072021e-01 7.274604588747024536e-02 3.802927583456039429e-02 -3.475239500403404236e-02 1.907398700714111328e-01 1.205825060606002808e-01 2.912190258502960205e-01 -8.447073400020599365e-02 9.172116219997406006e-02 4.530529677867889404e-02 3.462979570031166077e-02 3.442501127719879150e-01 -1.426102519035339355e-01 1.611529737710952759e-01 -2.860430777072906494e-01 1.894248276948928833e-01 -2.015914767980575562e-01 3.350979089736938477e-02 -3.707843124866485596e-01 -1.185059547424316406e-01 1.672363728284835815e-01
-2.606985270977020264e-01 -5.504250526428222656e-02 -1.520855128765106201e-01 -2.386853657662868500e-02 -2.036359906196594238e-02 9.419471770524978638e-02 3.569047749042510986e-01 -4.055811166763305664e-01 2.442589998245239258e-01 8.357199281454086304e-02 -2.024684697389602661e-01 -8.838549256324768066e-02 1.899602264165878296e-01 -1.027132868766784668e-01 6.968598812818527222e-02 -1.030603796243667603e-01 -3.814613074064254761e-02 1.834204941987991333e-01 -1.264493614435195923e-01 -1.235127747058868408e-01 2.813702076673507690e-02 1.505130082368850708e-01 8.990731090307235718e-02 6.351061910390853882e-02 -5.730604007840156555e-02 -3.717411160469055176e-01 -2.042878717184066772e-01 -7.446560263633728027e-02 1.671410948038101196e-01 -3.230004608631134033e-01 4.356506839394569397e-02 -4.188869521021842957e-02
-8.097754418849945068e-02 -1.512054651975631714e-01 -1.433436870574951172e-01 -2.452013269066810608e-02 6.117196083068847656e-01 1.607460677623748779e-01 -9.910961613059043884e-03 7.539753615856170654e-02 2.097561657428741455e-01 1.764588654041290283e-01 9.288221597671508789e-02 1.519659161567687988e-01 1.115689501166343689e-01 -8.115883916616439819e-02 2.627114355564117432e-01 -1.049317196011543274e-01 4.737711697816848755e-02 2.484706640243530273e-01 -1.991290226578712463e-02 -1.433846337022259831e-04 -2.073251754045486450e-01 1.850556433200836182e-01 2.731390297412872314e-01 3.970101848244667053e-02 1.134994626045227051e-01 -1.653438359498977661e-01 2.055826038122177124e-01 -1.491157710552215576e-01 8.831789344549179077e-02 -5.847734585404396057e-02 2.918410301208496094e-02 5.575109273195266724e-02
-3.333137035369873047e-01 1.720967441797256470e-01 -1.895880997180938721e-01 -2.322606444358825684e-01 4.739686846733093262e-02 1.389764547348022461e-01 6.366472691297531128e-02 -4.372036084532737732e-02 2.164199352264404297e-01 1.391575932502746582e-01 -1.547728776931762695e-01 1.503091678023338318e-02 3.451393172144889832e-02 -1.518789529800415039e-01 -3.734718635678291321e-02 -1.228552684187889099e-02 1.359654963016510010e-01 9.642079472541809082e-03 -1.701864786446094513e-02 1.239721328020095825e-01 2.295596152544021606e-01 -2.288665771484375000e-01 1.369148343801498413e-01 3.177241683006286621e-01 8.897182531654834747e-03 -2.864317595958709717e-01 5.292755737900733948e-02 -7.375019043684005737e-02 7.557425647974014282e-02 5.783206596970558167e-02 2.666721343994140625e-01 4.428775310516357422e-01
-7.057137042284011841e-02 1.167044863104820251e-01 2.122214734554290771e-01 -9.486850351095199585e-02 8.491609990596771240e-02 1.293507665395736694e-01 -7.637625187635421753e-02 -1.082779020071029663e-01 2.040290459990501404e-02 1.019838601350784302e-01 -1.652574241161346436e-01 1.012653186917304993e-01 3.310619592666625977e-01 -6.209340319037437439e-02 -1.637694984674453735e-01 1.660783076658844948e-03 2.899022996425628662e-01 5.384680256247520447e-02 -1.299057900905609131e-01 -2.071027159690856934e-01 7.086685299873352051e-02 2.328041046857833862e-01 2.610185146331787109e-01 1.632658392190933228e-01 -1.468553394079208374e-01 -4.196133017539978027e-01 6.635255366563796997e-02 -1.581612527370452881e-01 3.250299096107482910e-01 -1.802410334348678589e-01 1.092957928776741028e-01 -1.390932649374008179e-01
-1.067683026194572449e-01 1.362442374229431152e-01 1.963010877370834351e-01 -1.891345828771591187e-01 1.943312287330627441e-01 1.681103855371475220e-01 -1.842531114816665649e-01 1.175225302577018738e-01 9.499877691268920898e-02 1.126036718487739563e-01 -1.524277180433273315e-01 2.258786112070083618e-01 2.689718008041381836e-01 9.657473117113113403e-02 -2.900757789611816406e-01 -1.972861122339963913e-03 1.376616060733795166e-01 -1.978534162044525146e-01 3.750220313668251038e-02 -3.473432958126068115e-01 9.670998156070709229e-02 1.290870755910873413e-01 1.732410937547683716e-01 1.591712832450866699e-01 -3.008059598505496979e-02 -2.826821804046630859e-01 5.717990919947624207e-02 -1.738650202751159668e-01 3.124604523181915283e-01 -1.841125339269638062e-01 1.043214574456214905e-01 -4.388925805687904358e-02
-1.286922842264175415e-01 -1.342318356037139893e-01 -9.437142312526702881e-02 2.414744533598423004e-02 2.561699748039245605e-01 1.230023056268692017e-01 -1.059293225407600403e-01 -6.120675206184387207e-01 2.050371617078781128e-01 1.813263595104217529e-01 1.528565287590026855e-01 -3.758062049746513367e-02 1.894344240427017212e-01 -1.671915054321289062e-01 1.131521463394165039e-01 9.241983294486999512e-03 2.916828095912933350e-01 -4.349928721785545349e-02 -2.400680780410766602e-01 -1.288200914859771729e-01 7.771416753530502319e-02 -3.725671442225575447e-03 1.813517212867736816e-01 8.613777160644531250e-02 6.952705234289169312e-02 -2.532130107283592224e-02 1.120820939540863037e-01 -1.763789728283882141e-02 -1.728238537907600403e-02 -1.288372725248336792e-01 2.280744016170501709e-01 1.344714462757110596e-01
-8.706112205982208252e-02 -2.102022767066955566e-01 -1.906880587339401245e-01 4.641559347510337830e-02 5.271922945976257324e-01 1.446202695369720459e-01 9.744981303811073303e-03 9.559264034032821655e-02 4.669947922229766846e-02 7.618375122547149658e-02 -3.042885363101959229e-01 2.123085111379623413e-01 1.384693086147308350e-01 -1.621972769498825073e-01 1.203227266669273376e-01 -2.018731087446212769e-02 -5.227794870734214783e-03 1.907306760549545288e-01 -7.629870623350143433e-02 -6.308516860008239746e-02 5.937523208558559418e-03 1.647685915231704712e-01 4.051761627197265625e-01 4.084363207221031189e-02 1.141779571771621704e-01 -1.586711257696151733e-01 8.138216100633144379e-03 -1.967044621706008911e-01 -8.753863163292407990e-03 -1.543862819671630859e-01 -1.669481098651885986e-01 1.662513166666030884e-01
-9.462767839431762695e-02 1.547813862562179565e-01 -1.127009168267250061e-01 -2.279927730560302734e-01 1.878117211163043976e-02 2.148940563201904297e-01 2.847070395946502686e-01 -4.145990312099456787e-01 -9.138251841068267822e-02 2.539010345935821533e-01 1.110924258828163147e-01 -1.168105751276016235e-01 7.010719925165176392e-02 1.850783824920654297e-01 -1.239130795001983643e-01 1.153666898608207703e-01 3.057273849844932556e-02 -8.780504763126373291e-02 -3.945720940828323364e-02 -9.326646476984024048e-02 1.820217669010162354e-01 1.684587150812149048e-01 1.211484372615814209e-01 1.946688592433929443e-01 6.936431676149368286e-02 -1.950932890176773071e-01 1.369000822305679321e-01 3.043299168348312378e-02 3.157222270965576172e-01 -2.899509966373443604e-01 -5.149381235241889954e-03 2.387164235115051270e-01
-1.034650858491659164e-02 2.320360839366912842e-01 1.318891197443008423e-01 -1.358331441879272461e-01 1.888061016798019409e-01 9.597346931695938110e-02 2.255954593420028687e-01 -2.215690463781356812e-01 -1.574503630399703979e-01 1.799160540103912354e-01 -6.962373107671737671e-02 -4.351303353905677795e-02 2.788914740085601807e-01 1.379905641078948975e-01 -8.527985960245132446e-02 2.011878341436386108e-01 2.400871515274047852e-01 4.617043212056159973e-02 1.327267475426197052e-02 -2.209032028913497925e-01 -5.207716301083564758e-02 8.115157485008239746e-02 2.412446439266204834e-01 2.243335247039794922e-01 -9.550134837627410889e-02 -1.718585789203643799e-01 -3.829505294561386108e-02 -2.267893403768539429e-02 4.914885163307189941e-01 -1.726188957691192627e-01 1.350462585687637329e-01 9.333015419542789459e-03
-1.247004643082618713e-01 7.034613937139511108e-02 2.119240015745162964e-01 -1.657758355140686035e-01 1.310175061225891113e-01 6.661953777074813843e-02 -6.763679534196853638e-02 -1.935562789440155029e-01 -1.062403097748756409e-01 9.223739802837371826e-02 -1.531597226858139038e-01 1.553076952695846558e-01 3.319273293018341064e-01 5.180501192808151245e-02 -4.645818844437599182e-02 1.800770163536071777e-01 1.809109449386596680e-01 1.178733333945274353e-01 -8.127819001674652100e-02 -8.788229525089263916e-02 5.738634988665580750e-02 1.666802614927291870e-01 3.130458295345306396e-01 3.346331417560577393e-01 -2.120632827281951904e-01 -3.170073926448822021e-01 1.586506515741348267e-01 6.865862011909484863e-02 3.734013736248016357e-01 -1.711580716073513031e-02 7.788915932178497314e-02 -7.419455796480178833e-02
-2.575482726097106934e-01 4.683418571949005127e-02 -2.957167923450469971e-01 2.666307426989078522e-02 4.646317288279533386e-02 7.377171516418457031e-02 -1.360071897506713867e-01 -4.112628400325775146e-01 -1.320502487942576408e-03 1.518974900245666504e-01 1.384244416840374470e-03 -4.160334169864654541e-02 2.397516071796417236e-01 -1.719119995832443237e-01 3.433502018451690674e-01 1.663511793594807386e-04 3.576158881187438965e-01 5.342495813965797424e-02 -1.637958437204360962e-01 8.456499129533767700e-02 -3.473580256104469299e-02 1.824695244431495667e-02 3.113608360290527344e-01 -1.314946562051773071e-01 -1.259424816817045212e-02 -1.945035904645919800e-01 -7.103977352380752563e-02 2.642408758401870728e-02 1.484389305114746094e-01 -2.007182389497756958e-01 1.064931675791740417e-01 1.430075913667678833e-01
2.932134866714477539e-01 6.007500365376472473e-02 -1.293996125459671021e-01 -3.575540706515312195e-02 3.984370827674865723e-01 1.733880341053009033e-01 4.787157848477363586e-02 -1.262237280607223511e-01 3.291540965437889099e-02 2.950123250484466553e-01 1.515963077545166016e-01 -1.939868740737438202e-02 5.197178199887275696e-02 -3.815763816237449646e-02 3.870202228426933289e-03 -2.051004767417907715e-01 8.633717149496078491e-02 -1.623518466949462891e-01 -2.604826986789703369e-01 2.936009503901004791e-02 -9.625408053398132324e-02 8.537208288908004761e-02 -3.971480578184127808e-02 4.417683780193328857e-01 8.588178083300590515e-03 -1.594545841217041016e-01 -7.123071700334548950e-02 -1.121743321418762207e-01 1.373055428266525269e-01 -8.646687865257263184e-02 9.014331549406051636e-02 3.663552105426788330e-01
1.784698814153671265e-01 -5.141142755746841431e-03 6.011850666254758835e-03 -1.456758826971054077e-01 4.720635414123535156e-01 3.549700677394866943e-01 1.139225885272026062e-01 -1.903569400310516357e-01 1.171574965119361877e-01 3.905342519283294678e-01 -7.062411308288574219e-02 8.583553880453109741e-02 2.414691448211669922e-01 2.240255102515220642e-02 3.838691487908363342e-02 -2.521670460700988770e-01 -1.353997588157653809e-01 -1.944889500737190247e-02 -1.101525798439979553e-01 -5.485526844859123230e-02 3.152843937277793884e-02 -2.843246459960937500e-01 1.422962546348571777e-01 -2.857902087271213531e-02 -1.587423235177993774e-01 3.338306397199630737e-02 -1.636581569910049438e-01 -2.104846984148025513e-01 7.111419737339019775e-02 -6.677946448326110840e-02 5.145332589745521545e-02 -3.764826105907559395e-03
-9.162166714668273926e-02 1.504986919462680817e-02 -9.874777495861053467e-02 -2.524054646492004395e-01 3.875837922096252441e-01 2.505301535129547119e-01 5.106115341186523438e-02 -1.704213619232177734e-01 1.121537908911705017e-01 1.015897244215011597e-01 -1.637906432151794434e-01 -2.585949301719665527e-01 4.674556851387023926e-02 -5.897630378603935242e-02 -1.950497739017009735e-02 -4.412018880248069763e-02 -2.610321622341871262e-03 2.256172448396682739e-01 -1.322521418333053589e-01 2.133294939994812012e-01 -1.647745519876480103e-01 1.460046172142028809e-01 -8.989065885543823242e-02 2.521100454032421112e-02 -3.952372819185256958e-02 -5.236863493919372559e-01 -6.939275562763214111e-02 -4.226806014776229858e-02 1.984211206436157227e-01 1.526452302932739258e-01 -7.326591014862060547e-02 1.647703796625137329e-01
-1.377182602882385254e-01 3.149624168872833252e-02 -8.963298052549362183e-02 -2.475400269031524658e-01 1.290286034345626831e-01 3.901232779026031494e-01 3.316930308938026428e-02 -1.155896261334419250e-01 4.085588455200195312e-02 1.903128772974014282e-01 -1.182478368282318115e-01 -4.372316971421241760e-02 2.648174762725830078e-01 -1.459673643112182617e-01 6.201981753110885620e-02 -2.325639873743057251e-02 -3.187294602394104004e-01 2.531097270548343658e-02 -7.404942065477371216e-02 -2.995596826076507568e-01 -2.793080806732177734e-01 1.081332713365554810e-01 -3.018788993358612061e-02 1.795382611453533173e-02 1.890759915113449097e-01 -1.924208700656890869e-01 2.024682611227035522e-01 -9.314227849245071411e-02 2.987872958183288574e-01 1.092323735356330872e-01 -1.504255086183547974e-01 2.077393978834152222e-01
-2.089976966381072998e-01 2.285638591274619102e-03 6.055350881069898605e-03 1.728430949151515961e-02 3.295127302408218384e-02 2.966051697731018066e-01 -6.396191567182540894e-02 -1.505605578422546387e-01 1.783481091260910034e-01 5.138352513313293457e-01 -5.493818596005439758e-02 -2.844788879156112671e-02 2.927140891551971436e-01 -1.798869073390960693e-01 -3.385975211858749390e-02 -1.462845355272293091e-01 -2.758999913930892944e-02 4.091495871543884277e-01 -2.299979794770479202e-03 -9.427975118160247803e-02 -8.862523734569549561e-02 1.090400218963623047e-01 1.052813157439231873e-01 1.401481181383132935e-01 -2.182135432958602905e-01 -2.474018335342407227e-01 -1.508047524839639664e-02 1.134959142655134201e-02 -6.786482781171798706e-02 -2.335775345563888550e-01 -9.623912163078784943e-03 -6.280547380447387695e-02
-2.016078084707260132e-01 4.036445915699005127e-02 -6.987421959638595581e-02 -2.438745200634002686e-01 2.667672634124755859e-01 1.689254939556121826e-01 -2.026704512536525726e-02 -1.442761421203613281e-01 -7.498111575841903687e-02 2.759877443313598633e-01 -2.804641127586364746e-01 -4.968026280403137207e-02 3.112273216247558594e-01 -5.748463794589042664e-03 1.086116880178451538e-01 -5.624852143228054047e-03 2.349684834480285645e-01 2.139568477869033813e-01 1.965512894093990326e-02 -1.454419046640396118e-01 -1.155022904276847839e-01 2.029893547296524048e-01 7.295633107423782349e-02 -2.854730784893035889e-01 2.504660189151763916e-01 -1.679436117410659790e-01 7.988581806421279907e-02 1.135606039315462112e-02 3.570878505706787109e-02 -1.944542676210403442e-01 -9.799560904502868652e-02 3.012767732143402100e-01
-1.494177430868148804e-01 -1.939571350812911987e-01 -9.894523769617080688e-02 -4.080331325531005859e-02 4.701676219701766968e-02 4.275882840156555176e-01 -5.357651412487030029e-02 -1.497381180524826050e-01 7.498924434185028076e-02 4.854751825332641602e-01 -6.422880291938781738e-02 6.991817057132720947e-02 1.868838518857955933e-01 -2.789358198642730713e-01 -1.920692175626754761e-01 3.265755996108055115e-02 1.751806214451789856e-02 2.211726605892181396e-01 -9.302916377782821655e-02 -2.202480733394622803e-01 -7.457418739795684814e-02 1.240001246333122253e-01 1.312273591756820679e-01 1.076479405164718628e-01 -1.649927347898483276e-01 -2.147804051637649536e-01 -7.441827654838562012e-02 -1.001479327678680420e-01 -2.070898711681365967e-01 -1.225221529603004456e-01 1.032782793045043945e-01 -6.029370054602622986e-02
1.294349431991577148e-01 -1.798977553844451904e-01 -1.335077285766601562e-01 2.412979491055011749e-02 2.310549318790435791e-01 1.145773157477378845e-01 -1.945406645536422729e-01 -4.325150698423385620e-02 3.583512902259826660e-01 1.705343276262283325e-01 -2.573738992214202881e-01 -1.826528161764144897e-01 2.831521332263946533e-01 -8.667206764221191406e-02 2.051380425691604614e-01 -9.010617434978485107e-02 4.695266112685203552e-02 3.312263265252113342e-02 -2.276385575532913208e-01 3.032934479415416718e-02 5.417836830019950867e-02 1.409679651260375977e-01 1.073084995150566101e-01 -3.843712434172630310e-02 1.178149413317441940e-02 -3.603906631469726562e-01 -2.131863981485366821e-01 -8.499174565076828003e-02 1.405048817396163940e-01 -1.206276342272758484e-01 8.908823132514953613e-02 3.383703231811523438e-01
1.050138939172029495e-02 4.765004292130470276e-02 -2.000447213649749756e-01 -3.316321671009063721e-01 2.639423608779907227e-01 1.166618317365646362e-01 3.480169549584388733e-02 -5.248991772532463074e-02 -4.229893535375595093e-02 -6.642919778823852539e-02 -7.453383505344390869e-02 1.384743601083755493e-01 3.173582553863525391e-01 2.283211946487426758e-01 1.508161276578903198e-01 2.513224491849541664e-03 3.648721873760223389e-01 -1.373826642520725727e-03 1.940773576498031616e-01 7.333435118198394775e-03 -5.821691825985908508e-02 2.990677058696746826e-01 -2.072499506175518036e-02 -8.255483210086822510e-02 -1.810880303382873535e-01 -2.299182862043380737e-01 7.232861965894699097e-02 -2.580393850803375244e-01 -6.195020675659179688e-02 -1.728451550006866455e-01 2.222897261381149292e-01 2.057238966226577759e-01
-1.352016180753707886e-01 1.252066791057586670e-01 -3.526380956172943115e-01 1.499335020780563354e-01 4.538733884692192078e-02 6.707174330949783325e-02 4.325593635439872742e-02 -5.327357649803161621e-01 -1.995856314897537231e-01 2.767416238784790039e-01 -2.063429504632949829e-01 -8.219011127948760986e-02 2.640307247638702393e-01 -1.214168220758438110e-02 5.897962674498558044e-02 1.639594882726669312e-01 2.485544234514236450e-01 7.300715078599750996e-04 -9.298903495073318481e-02 -1.425780355930328369e-01 -3.308861702680587769e-02 1.052396520972251892e-01 1.996654421091079712e-01 5.447892472147941589e-02 -1.045424789190292358e-01 -1.469241678714752197e-01 -6.972298771142959595e-02 -1.943455934524536133e-01 1.145195737481117249e-01 1.313808709383010864e-01 1.120211184024810791e-02 9.793351590633392334e-02
-1.575350016355514526e-01 -6.348512321710586548e-02 -3.675190359354019165e-02 -9.796283394098281860e-02 4.469793289899826050e-02 4.528548121452331543e-01 6.379930675029754639e-02 -1.864637434482574463e-01 1.696794033050537109e-01 4.170326292514801025e-01 -2.116826176643371582e-01 -6.234906613826751709e-02 2.970740795135498047e-01 -8.741147816181182861e-02 4.530773311853408813e-02 -1.523869335651397705e-01 -4.592438042163848877e-02 2.831611931324005127e-01 -6.111256405711174011e-02 -2.887173295021057129e-01 -1.353535801172256470e-01 -7.513843476772308350e-02 6.638677418231964111e-02 2.201248519122600555e-02 -1.822706758975982666e-01 -9.043220430612564087e-02 -1.061146631836891174e-01 4.118515178561210632e-03 -9.200903773307800293e-02 -2.430444508790969849e-01 1.043711304664611816e-01 -1.112231612205505371e-01
-2.487105727195739746e-01 1.442758291959762573e-01 -2.342308461666107178e-01 7.087882608175277710e-02 7.218774408102035522e-02 4.034244418144226074e-01 -1.086702048778533936e-01 -2.672741413116455078e-01 8.956855535507202148e-02 2.135191261768341064e-01 -2.571482062339782715e-01 2.343962937593460083e-01 2.234198302030563354e-01 -6.073119863867759705e-02 -2.157154381275177002e-01 -1.251095086336135864e-01 6.488981842994689941e-02 1.278451681137084961e-01 1.526146233081817627e-01 -4.264355450868606567e-02 -2.229952514171600342e-01 1.524623632431030273e-01 -1.130517274141311646e-01 1.056466624140739441e-01 1.017576605081558228e-01 -1.146179586648941040e-01 2.398455701768398285e-02 5.478306114673614502e-02 2.018339186906814575e-01 -1.774728149175643921e-01 -2.100583761930465698e-01 1.725053191184997559e-01
-2.147947251796722412e-01 2.991184890270233154e-01 -2.945277094841003418e-01 -1.512659192085266113e-01 -1.442377921193838120e-02 1.133165583014488220e-01 -2.773155830800533295e-02 -8.045636862516403198e-02 1.197280660271644592e-01 4.184407889842987061e-01 2.186318337917327881e-01 4.254340380430221558e-02 -2.748081646859645844e-02 1.035528108477592468e-01 9.476798027753829956e-02 2.745240628719329834e-01 3.668329715728759766e-01 6.189351901412010193e-03 7.403726875782012939e-02 3.496867790818214417e-02 -8.697366714477539062e-02 1.029313877224922180e-01 1.197280138731002808e-01 9.728036075830459595e-02 1.205618232488632202e-01 -1.244184970855712891e-01 3.305130079388618469e-02 -1.210579350590705872e-01 2.608723640441894531e-01 -1.788952350616455078e-01 2.025670260190963745e-01 1.717321127653121948e-01
-2.512142807245254517e-02 8.605887740850448608e-02 -2.943521440029144287e-01 -1.064891964197158813e-01 4.398583769798278809e-01 1.160865724086761475e-01 -1.816191822290420532e-01 -2.686286717653274536e-02 1.632137596607208252e-01 1.352911889553070068e-01 -6.871280074119567871e-02 1.275097578763961792e-01 3.375463932752609253e-02 -2.562142908573150635e-01 -1.146998722106218338e-02 -1.777543723583221436e-01 -1.051321998238563538e-02 1.434607207775115967e-01 -7.192006334662437439e-03 3.071545995771884918e-02 -8.115045726299285889e-02 2.053756117820739746e-01 5.119580626487731934e-01 1.809943765401840210e-01 6.569544225931167603e-02 3.795564919710159302e-02 1.363724023103713989e-01 -2.151996344327926636e-01 4.331755638122558594e-02 -4.133216664195060730e-02 1.118205934762954712e-01 1.918864250183105469e-01
8.952888101339340210e-02 -5.899723619222640991e-02 2.053209692239761353e-01 -2.600064575672149658e-01 4.012862443923950195e-01 4.190609455108642578e-01 -2.886011265218257904e-03 -2.748718559741973877e-01 -5.479010567069053650e-02 2.515129745006561279e-01 -2.106393314898014069e-02 1.763638854026794434e-01 2.041638940572738647e-01 1.145360693335533142e-01 -1.370755285024642944e-01 2.559300139546394348e-02 1.216997429728507996e-01 6.345437467098236084e-02 1.243671402335166931e-02 5.664188787341117859e-02 -7.983790338039398193e-02 -1.885076463222503662e-01 -5.049552768468856812e-02 5.553809553384780884e-02 5.881709232926368713e-02 -1.283718943595886230e-01 -1.440020799636840820e-01 -1.423882395029067993e-01 1.453086435794830322e-01 -9.484178572893142700e-02 3.520051240921020508e-01 9.885753691196441650e-02
-2.299489080905914307e-01 4.159313440322875977e-02 -3.329040110111236572e-01 1.014641970396041870e-01 2.095281779766082764e-01 1.073053926229476929e-01 4.571723937988281250e-02 -4.554673135280609131e-01 2.579966187477111816e-02 1.462430506944656372e-01 2.705784980207681656e-03 2.895612828433513641e-02 4.018414318561553955e-01 -2.008236497640609741e-01 1.263430267572402954e-01 -7.923641055822372437e-02 3.335489630699157715e-01 -6.162782013416290283e-02 -1.302582174539566040e-01 -1.051470823585987091e-02 2.883119322359561920e-02 -6.179966963827610016e-03 7.150246948003768921e-02 -1.210600286722183228e-01 8.266640454530715942e-02 -1.616302430629730225e-01 9.100934490561485291e-03 4.655551165342330933e-02 -5.812252685427665710e-02 -3.158276975154876709e-01 1.239052340388298035e-01 7.691606134176254272e-02
-1.588689982891082764e-01 2.293190509080886841e-01 -4.370571672916412354e-02 -3.679316043853759766e-01 1.739398241043090820e-01 1.482082158327102661e-01 -2.175165116786956787e-01 -6.010361015796661377e-02 2.148687839508056641e-01 2.614585459232330322e-01 1.913259178400039673e-01 1.076639890670776367e-01 2.467388845980167389e-02 -5.564201623201370239e-03 -1.832834482192993164e-01 2.181817740201950073e-01 2.239808738231658936e-01 -9.649298340082168579e-02 -5.830355733633041382e-02 1.663770079612731934e-01 -2.879003286361694336e-01 8.982268162071704865e-03 -4.194861277937889099e-03 7.308736443519592285e-02 -4.122365731745958328e-03 -1.807804107666015625e-01 1.285562217235565186e-01 -7.555373758077621460e-02 -4.592325910925865173e-02 -2.503555715084075928e-01 2.370087951421737671e-01 2.870565056800842285e-01
-1.757108420133590698e-01 -1.709443181753158569e-01 -1.299104690551757812e-01 -1.725927442312240601e-01 3.124189376831054688e-01 1.371171921491622925e-01 -1.474949270486831665e-01 -2.006975859403610229e-01 1.711867749691009521e-01 1.572925597429275513e-01 1.531822830438613892e-01 7.843013107776641846e-02 1.898820996284484863e-01 2.921401262283325195e-01 -1.362044364213943481e-01 1.173403412103652954e-01 2.987988889217376709e-01 1.506826374679803848e-02 -5.772191658616065979e-02 -9.125609695911407471e-02 -3.079451620578765869e-01 4.859084635972976685e-02 -1.047316193580627441e-01 -5.809263139963150024e-02 -2.244381457567214966e-01 -2.495823502540588379e-01 -6.279639154672622681e-02 1.432092934846878052e-01 2.726644575595855713e-01 -2.174200564622879028e-01 -6.885451823472976685e-02 3.518077358603477478e-02
-1.760453134775161743e-01 1.264268010854721069e-01 -2.244176566600799561e-01 -2.729489505290985107e-01 2.885132431983947754e-01 1.682098805904388428e-01 9.241303056478500366e-02 -3.337391093373298645e-02 -8.142132312059402466e-02 8.249578624963760376e-02 -3.469872772693634033e-01 1.033900156617164612e-01 1.071572750806808472e-01 1.954870074987411499e-01 2.470771372318267822e-01 1.881492584943771362e-01 2.283391952514648438e-01 5.584291368722915649e-02 2.066279388964176178e-02 -1.262466460466384888e-01 -1.620909199118614197e-02 3.331974148750305176e-01 5.949765816330909729e-02 -7.109642773866653442e-02 -2.294028103351593018e-01 -1.597674340009689331e-01 -8.244162052869796753e-02 -3.051649928092956543e-01 2.088366821408271790e-02 1.184315904974937439e-01 6.576794385910034180e-02 1.671536266803741455e-01
1.996117681264877319e-01 -2.051443755626678467e-01 -2.045494168996810913e-01 8.092402666807174683e-02 3.269252181053161621e-01 1.471494138240814209e-01 -1.545175909996032715e-01 -9.910186752676963806e-03 2.970428466796875000e-01 1.245470345020294189e-01 -2.459428161382675171e-01 -1.723693013191223145e-01 3.137449622154235840e-01 2.226150780916213989e-02 9.773514419794082642e-02 9.134446270763874054e-03 9.568858146667480469e-02 -2.576434053480625153e-02 -2.689383327960968018e-01 -1.254135966300964355e-01 1.704324036836624146e-01 7.478530984371900558e-03 8.253756910562515259e-03 -1.761446893215179443e-02 -1.509253680706024170e-01 -2.744802832603454590e-01 -1.473294943571090698e-01 -1.239493638277053833e-01 1.865728050470352173e-01 -7.734411209821701050e-02 -1.159080769866704941e-02 3.334532678127288818e-01
-1.676475070416927338e-02 -1.246675774455070496e-01 -3.256312385201454163e-02 1.794870048761367798e-01 9.586651623249053955e-02 3.567501604557037354e-01 -6.573077756911516190e-03 -1.646017432212829590e-01 1.371427178382873535e-01 2.323308587074279785e-01 -1.790810674428939819e-01 2.466358095407485962e-01 3.591982424259185791e-01 3.498402610421180725e-02 -2.835662364959716797e-01 2.220655232667922974e-01 8.628465235233306885e-02 2.168013751506805420e-01 5.373603478074073792e-02 1.790868639945983887e-01 -1.451593339443206787e-01 1.056151464581489563e-02 -9.333399683237075806e-02 1.327988654375076294e-01 -3.332566469907760620e-02 -5.119271203875541687e-02 2.037362754344940186e-01 1.265800297260284424e-01 1.896639317274093628e-01 -7.006233930587768555e-02 -1.224629357457160950e-01 3.279787600040435791e-01
-4.663013294339179993e-02 -2.641775608062744141e-01 -7.606159895658493042e-02 -2.460477948188781738e-01 3.118221163749694824e-01 1.386263072490692139e-01 8.789627254009246826e-02 -2.151787132024765015e-01 -1.895299367606639862e-02 1.878126710653305054e-01 1.506318897008895874e-01 1.692627221345901489e-01 2.439507991075515747e-01 6.622797995805740356e-02 8.963653817772865295e-03 -4.990288242697715759e-02 1.754075139760971069e-01 1.033827513456344604e-01 -1.366428881883621216e-01 2.044991552829742432e-01 -2.155502140522003174e-01 -2.378288358449935913e-01 -1.561089158058166504e-01 -8.883070945739746094e-02 -1.620827913284301758e-01 -1.315346211194992065e-01 -1.366269774734973907e-02 -2.018797695636749268e-01 3.294489681720733643e-01 -1.706201583147048950e-01 2.602447867393493652e-01 -1.032945886254310608e-01
1.753420084714889526e-01 -1.333761662244796753e-01 -2.546015381813049316e-01 -1.685988903045654297e-01 2.159533947706222534e-01 1.494970023632049561e-01 5.949744954705238342e-02 -3.193774521350860596e-01 8.269122242927551270e-02 1.110141798853874207e-01 -5.946780741214752197e-02 -2.580876462161540985e-02 2.559462189674377441e-01 4.084383323788642883e-02 1.012147311121225357e-02 -6.295086443424224854e-02 3.513868153095245361e-01 -1.154415979981422424e-01 -1.980300992727279663e-01 -8.934456855058670044e-02 -9.466052055358886719e-02 1.452254503965377808e-01 1.770413853228092194e-02 2.311765402555465698e-01 4.395570978522300720e-02 -9.837637841701507568e-02 -3.931382894515991211e-01 -2.401500195264816284e-01 -3.580339252948760986e-02 6.888607889413833618e-02 2.797198891639709473e-01 1.147596389055252075e-01
-1.908871829509735107e-01 -1.994330994784832001e-02 1.215869560837745667e-03 -2.407709509134292603e-02 -9.253645688295364380e-02 4.994922876358032227e-01 2.486411109566688538e-02 -1.123375892639160156e-01 6.759582459926605225e-02 3.968341052532196045e-01 -2.507594227790832520e-01 -1.831012777984142303e-02 1.765690445899963379e-01 -1.571540832519531250e-01 -8.954312652349472046e-03 -1.129884421825408936e-01 -2.370570227503776550e-02 3.220025897026062012e-01 8.139280974864959717e-02 -2.557179927825927734e-01 -9.807075560092926025e-02 -5.936323478817939758e-02 2.023170590400695801e-01 -2.558873780071735382e-02 -2.350836843252182007e-01 -2.035592496395111084e-01 -1.004284843802452087e-01 -1.435461193323135376e-01 9.212957229465246201e-04 -1.612603217363357544e-01 1.098337098956108093e-01 2.920351177453994751e-02
2.208478450775146484e-01 2.452827692031860352e-01 -1.309127360582351685e-01 6.559763103723526001e-02 -2.340086176991462708e-02 -1.705016195774078369e-02 1.849275082349777222e-01 -2.665098011493682861e-01 6.960669904947280884e-02 2.387299686670303345e-01 -1.002134159207344055e-01 -6.282284110784530640e-02 3.368593454360961914e-01 -9.770838916301727295e-02 7.197897881269454956e-02 -1.892852932214736938e-01 3.825311958789825439e-01 2.454856783151626587e-01 6.736191362142562866e-02 -1.362888365983963013e-01 -1.710566729307174683e-01 2.324129045009613037e-01 1.450465023517608643e-01 -4.191666084807366133e-04 1.176759153604507446e-01 -1.486800014972686768e-01 2.630205999594181776e-04 -1.561271399259567261e-01 3.084662556648254395e-01 -2.506329119205474854e-02 5.270871147513389587e-02 1.754779368638992310e-01
-2.521068453788757324e-01 -8.074989914894104004e-02 -2.689015567302703857e-01 -5.636619776487350464e-02 -2.124699056148529053e-01 2.491971403360366821e-01 2.320881932973861694e-01 -4.197654873132705688e-02 3.069842755794525146e-01 1.454414129257202148e-01 -2.203798145055770874e-01 -2.742025256156921387e-02 2.126930058002471924e-01 7.953304052352905273e-02 -6.448324769735336304e-02 -1.276069730520248413e-01 4.079972803592681885e-01 -1.255647186189889908e-02 -6.343445926904678345e-02 -1.653580665588378906e-01 -1.564500667154788971e-02 1.448297053575515747e-01 6.220518425107002258e-02 6.327534466981887817e-02 1.166376248002052307e-01 -8.634159713983535767e-02 1.299662888050079346e-01 -2.196465432643890381e-01 3.375259637832641602e-01 -3.654821962118148804e-02 -1.526015102863311768e-01 -5.502177029848098755e-02
-2.366819530725479126e-01 2.303768992424011230e-01 -8.376031368970870972e-02 -1.070739701390266418e-01 6.078655645251274109e-02 4.152372479438781738e-01 7.378327846527099609e-02 -3.451147973537445068e-01 -8.231995627284049988e-03 1.717183887958526611e-01 1.044917181134223938e-01 -1.083139404654502869e-01 -1.953962445259094238e-02 2.239573448896408081e-01 -1.029061302542686462e-01 -2.463720738887786865e-02 -6.554328370839357376e-03 5.226479098200798035e-02 -1.183106228709220886e-01 1.318391859531402588e-01 4.602344706654548645e-02 7.571329176425933838e-02 3.884471654891967773e-01 -6.822115182876586914e-02 1.285651922225952148e-01 -8.698507398366928101e-02 6.734579801559448242e-02 -1.669827401638031006e-01 3.761519193649291992e-01 -2.116599828004837036e-01 -4.930885136127471924e-02 1.226231604814529419e-01
-9.062783420085906982e-02 -1.800812482833862305e-01 -2.176225632429122925e-01 2.483698166906833649e-02 5.406317710876464844e-01 2.447384893894195557e-01 -3.899576514959335327e-02 -1.725158467888832092e-02 1.557699888944625854e-01 1.532701700925827026e-01 -2.124804109334945679e-01 2.776392698287963867e-01 6.102703511714935303e-02 -1.442060768604278564e-01 7.294366508722305298e-02 -1.421220600605010986e-01 -1.865792088210582733e-02 1.150155961513519287e-01 -6.200941279530525208e-02 1.672180253081023693e-03 -3.664475679397583008e-02 8.909706771373748779e-02 3.938822150230407715e-01 1.223665401339530945e-01 1.748727560043334961e-01 -1.070871874690055847e-01 2.410235404968261719e-01 -1.850489974021911621e-01 2.620084024965763092e-02 -6.605463474988937378e-02 9.434624575078487396e-03 3.180109336972236633e-02
-5.165048409253358841e-03 1.893487870693206787e-01 1.993371546268463135e-01 -2.200746536254882812e-01 2.129045426845550537e-01 1.137180370278656483e-03 1.674366928637027740e-02 -7.464911788702011108e-02 -6.755210459232330322e-03 1.839472204446792603e-01 -1.370907723903656006e-01 -3.577090334147214890e-03 1.641059666872024536e-01 -4.404713865369558334e-03 -8.757658302783966064e-02 -2.259249985218048096e-02 8.736783266067504883e-02 1.565663842484354973e-03 -1.509132981300354004e-01 -6.432282924652099609e-02 1.119392067193984985e-01 2.177265882492065430e-01 2.930760979652404785e-01 3.535061776638031006e-01 -2.417526096105575562e-01 -2.503890395164489746e-01 9.064148366451263428e-02 -1.492215692996978760e-01 4.375267624855041504e-01 -2.324250489473342896e-01 1.693888008594512939e-01 7.643016427755355835e-02
2.519596815109252930e-01 3.454158827662467957e-02 -2.045587897300720215e-01 -1.628100872039794922e-01 4.423753321170806885e-01 2.207747101783752441e-01 2.871904708445072174e-02 -3.800593614578247070e-01 3.524216823279857635e-03 9.258056432008743286e-02 -7.417590171098709106e-02 6.737167388200759888e-02 1.149636581540107727e-01 -8.011047542095184326e-02 -9.934696555137634277e-02 -1.007830798625946045e-01 3.287845849990844727e-01 6.593313068151473999e-02 -1.264632493257522583e-01 2.359633147716522217e-01 1.141233220696449280e-01 2.232297882437705994e-02 -1.231939066201448441e-02 2.158208787441253662e-01 -1.338547021150588989e-01 -1.476772278547286987e-01 -2.052648365497589111e-01 6.064933165907859802e-02 1.801862120628356934e-01 1.172481626272201538e-01 2.048783600330352783e-01 2.967105247080326080e-02
-4.039948284626007080e-01 -1.491089761257171631e-01 -8.733801543712615967e-02 -8.414724469184875488e-02 2.928792238235473633e-01 4.542668908834457397e-02 6.096298247575759888e-02 -1.670381277799606323e-01 3.495571315288543701e-01 1.528686285018920898e-01 1.436268538236618042e-01 6.204121932387351990e-02 -7.973135448992252350e-03 1.412080675363540649e-01 -1.433424204587936401e-01 2.263901829719543457e-01 2.242089658975601196e-01 8.046229183673858643e-02 9.392733126878738403e-02 6.043689697980880737e-02 -8.492641150951385498e-02 -3.068228624761104584e-02 1.636239886283874512e-01 5.054686334915459156e-04 -3.094461858272552490e-01 -2.930616736412048340e-01 8.275160938501358032e-02 1.794904917478561401e-01 2.494720965623855591e-01 -1.762356013059616089e-01 8.934547193348407745e-03 1.785404421389102936e-02
-1.887418180704116821e-01 -8.717219531536102295e-02 -9.771392494440078735e-02 -1.216881722211837769e-01 6.673108041286468506e-02 4.580653309822082520e-01 6.758247315883636475e-02 -1.422149389982223511e-01 4.624917730689048767e-02 2.803203761577606201e-01 -1.988316178321838379e-01 -4.550656303763389587e-02 2.842431068420410156e-01 -1.664481908082962036e-01 5.240881815552711487e-03 -2.835208736360073090e-02 -2.043303102254867554e-03 3.960517048835754395e-01 -4.011969640851020813e-02 -1.712161004543304443e-01 -1.278982162475585938e-01 -3.740055952221155167e-03 1.101011112332344055e-01 9.229438751935958862e-02 -1.759672313928604126e-01 -3.647515475749969482e-01 -4.621697217226028442e-02 1.122576463967561722e-02 -6.555012613534927368e-02 -5.688146501779556274e-02 1.447463035583496094e-01 -2.052956819534301758e-01
-3.452688083052635193e-02 1.878259629011154175e-01 -2.513111233711242676e-01 -7.120329886674880981e-02 1.607579290866851807e-01 1.788584738969802856e-01 1.057240739464759827e-01 -5.362570285797119141e-01 6.310347467660903931e-02 -7.740066200494766235e-02 1.458819210529327393e-01 -1.363217551261186600e-02 4.762087389826774597e-02 2.684258483350276947e-02 7.907469570636749268e-02 -2.139688655734062195e-02 1.785059720277786255e-01 3.199402987957000732e-02 -3.104352355003356934e-01 1.045050621032714844e-01 -1.099059879779815674e-01 2.262097299098968506e-01 4.028842598199844360e-02 7.798609137535095215e-02 6.915962696075439453e-02 -1.912687271833419800e-01 -9.740456193685531616e-02 8.577453345060348511e-02 2.402731925249099731e-01 -3.795249164104461670e-01 1.419256925582885742e-01 7.950374484062194824e-02
-2.464465796947479248e-01 -1.675587147474288940e-02 -2.724685966968536377e-01 1.056517958641052246e-01 1.188550740480422974e-01 3.480010330677032471e-01 3.833002150058746338e-01 -3.165465593338012695e-01 3.485985845327377319e-02 1.497402042150497437e-01 -2.914742529392242432e-01 -2.867681533098220825e-02 1.673507839441299438e-01 2.355468869209289551e-01 4.718825803138315678e-04 7.401282340288162231e-02 5.934808775782585144e-02 7.314085215330123901e-02 -2.827892899513244629e-01 -6.919534504413604736e-02 8.831886202096939087e-02 -2.527126669883728027e-01 6.828133761882781982e-02 8.481369912624359131e-02 1.001365333795547485e-01 -1.912749111652374268e-01 4.891982302069664001e-02 7.954000681638717651e-02 5.026395991444587708e-02 -4.643012210726737976e-02 -9.822033345699310303e-02 1.613516360521316528e-01
-1.405703276395797729e-01 1.303277760744094849e-01 -1.649355441331863403e-01 -1.893583685159683228e-01 2.388925552368164062e-01 1.315200328826904297e-01 -1.640845835208892822e-02 -6.871888786554336548e-02 7.662363350391387939e-03 -5.681793391704559326e-02 -8.401762694120407104e-02 2.160435616970062256e-01 2.817460298538208008e-01 2.687188386917114258e-01 3.432533144950866699e-02 1.295149624347686768e-01 1.547250598669052124e-01 -8.881393074989318848e-02 -6.536933779716491699e-02 -1.015036702156066895e-01 1.521324515342712402e-01 1.074249576777219772e-02 4.543191492557525635e-01 3.007878065109252930e-01 1.007217634469270706e-02 -9.261608868837356567e-02 -1.194309219717979431e-01 -7.904927432537078857e-02 3.594858348369598389e-01 -2.173327058553695679e-01 8.688098192214965820e-02 -1.205218508839607239e-01
-4.540269449353218079e-02 1.045301258563995361e-01 -7.682420313358306885e-02 -2.853449881076812744e-01 3.062926530838012695e-01 3.118409812450408936e-01 3.300971910357475281e-02 -3.816617131233215332e-01 9.983741492033004761e-02 8.696331828832626343e-02 2.670393288135528564e-01 -6.032032147049903870e-02 -6.042626872658729553e-02 2.027606219053268433e-01 1.768588088452816010e-02 1.813084036111831665e-01 8.690073341131210327e-02 9.180831909179687500e-02 -2.257940024137496948e-01 -7.254065573215484619e-02 -8.828542381525039673e-02 1.757234483957290649e-01 -6.728103011846542358e-02 2.100019752979278564e-01 -1.300368010997772217e-01 -2.464906498789787292e-02 5.111907050013542175e-02 -2.780059278011322021e-01 1.239770799875259399e-01 -3.409303426742553711e-01 -2.122609177604317665e-03 -5.379338189959526062e-02
-1.949887163937091827e-02 -1.197652369737625122e-01 -4.765932261943817139e-01 -2.557014524936676025e-01 8.769993484020233154e-02 3.764412999153137207e-01 1.379087716341018677e-01 -8.829963207244873047e-02 1.301341969519853592e-02 -6.151602789759635925e-02 4.718995187431573868e-03 2.951234579086303711e-01 2.767026722431182861e-01 -8.672183379530906677e-03 -8.205895125865936279e-02 -2.242222577333450317e-01 -2.528654411435127258e-02 1.186153665184974670e-02 -1.647417992353439331e-01 1.734757870435714722e-01 2.663748525083065033e-02 -1.487002223730087280e-01 1.592737436294555664e-01 1.299089044332504272e-01 -2.242426201701164246e-02 -4.150279238820075989e-02 -2.665882110595703125e-01 -2.078174501657485962e-01 1.567214280366897583e-01 -3.368490934371948242e-02 -2.806815318763256073e-02 1.605239957571029663e-01
-4.099875688552856445e-01 -5.258141458034515381e-02 2.537008933722972870e-02 -1.586602628231048584e-01 2.546277642250061035e-01 2.433856576681137085e-01 9.295655786991119385e-02 -1.062817275524139404e-01 1.495209932327270508e-01 1.700567454099655151e-01 -2.791795730590820312e-01 -7.183220237493515015e-02 2.969955466687679291e-02 5.048869922757148743e-02 1.020391806960105896e-01 -2.887222766876220703e-01 2.494876831769943237e-01 -1.053529009222984314e-01 -1.588316410779953003e-01 -8.722641319036483765e-02 -1.380252093076705933e-01 3.601932153105735779e-02 -1.043981760740280151e-01 9.536304324865341187e-02 -1.899672001600265503e-01 -3.351659178733825684e-01 -1.621118038892745972e-01 -4.942085593938827515e-02 1.496025919914245605e-01 2.760167419910430908e-01 6.795008480548858643e-02 -2.981448359787464142e-02
1.228158175945281982e-02 2.227882742881774902e-01 -1.630704998970031738e-01 -9.168536216020584106e-02 1.157045736908912659e-01 -1.970352232456207275e-01 -7.114870846271514893e-02 -1.498056650161743164e-01 1.569013446569442749e-01 2.533638179302215576e-01 -6.568867713212966919e-02 -3.750885371118783951e-03 3.143449723720550537e-01 9.852287918329238892e-02 -9.904086589813232422e-02 1.021614205092191696e-02 3.128209710121154785e-01 -6.469731032848358154e-02 -1.230379566550254822e-01 -1.159941181540489197e-01 -2.539053931832313538e-02 6.755662150681018829e-03 3.508099019527435303e-01 2.353994399309158325e-01 -1.872825622558593750e-01 -1.152313202619552612e-01 9.673925489187240601e-02 1.096870154142379761e-01 4.842678308486938477e-01 -7.456721365451812744e-02 6.310633569955825806e-02 -1.793287321925163269e-02
-2.581700980663299561e-01 2.642700672149658203e-01 -1.324301660060882568e-01 -2.853249609470367432e-01 2.121073454618453979e-01 2.476965487003326416e-01 -4.078390821814537048e-02 -5.135070085525512695e-01 -1.804268732666969299e-02 6.607449799776077271e-02 2.405884265899658203e-01 1.690372824668884277e-03 -5.868956074118614197e-02 1.582356691360473633e-01 4.055693745613098145e-03 7.423666864633560181e-02 2.782286889851093292e-02 4.583530128002166748e-02 -2.775720655918121338e-01 5.259701982140541077e-02 1.772505417466163635e-02 5.441260710358619690e-02 3.576216101646423340e-02 8.707214891910552979e-02 -3.544575348496437073e-02 -7.997690141201019287e-02 -2.627657540142536163e-02 -1.807891875505447388e-01 2.305180728435516357e-01 -2.069678753614425659e-01 8.499146997928619385e-02 2.392265498638153076e-01
-2.050471901893615723e-01 1.345561295747756958e-01 -2.497282177209854126e-01 -3.529503345489501953e-01 3.935351595282554626e-02 -1.491054445505142212e-01 1.258185505867004395e-01 -6.928507983684539795e-02 2.423741295933723450e-02 1.848673820495605469e-01 -1.747887209057807922e-02 4.494413733482360840e-02 3.621348142623901367e-01 9.840223938226699829e-02 -2.170845270156860352e-01 -8.094615489244461060e-02 2.439150661230087280e-01 5.872959271073341370e-02 -2.379479706287384033e-01 -2.473213709890842438e-02 -1.552436500787734985e-01 8.310474455356597900e-02 4.093398153781890869e-01 2.044774144887924194e-01 -1.908799633383750916e-02 8.657025545835494995e-02 9.543429315090179443e-02 -2.275902405381202698e-02 2.414717227220535278e-01 -1.675001084804534912e-01 -5.952472612261772156e-02 -9.468159824609756470e-02
-1.268542259931564331e-01 2.468539923429489136e-01 4.062301665544509888e-02 -2.716493606567382812e-01 2.844301462173461914e-01 2.898468971252441406e-01 3.773911669850349426e-02 -4.616020917892456055e-01 8.851949870586395264e-02 -3.594244271516799927e-02 9.384802542626857758e-03 2.340050786733627319e-01 -1.131053417921066284e-01 2.481219321489334106e-01 3.752098651602864265e-03 -7.807008922100067139e-02 1.458722949028015137e-01 -1.096093580126762390e-01 -3.740604519844055176e-01 -5.693601560778915882e-04 -5.349814146757125854e-02 3.741562739014625549e-02 8.468562364578247070e-02 1.103105843067169189e-01 -3.717945516109466553e-02 -4.349867627024650574e-02 -3.842904791235923767e-02 -1.721413433551788330e-01 9.963692724704742432e-02 -2.318230122327804565e-01 -6.648267805576324463e-02 -1.561562120914459229e-01
-1.080773212015628815e-02 2.441906630992889404e-01 -2.552152574062347412e-01 2.642490528523921967e-02 2.400585114955902100e-01 2.259478271007537842e-01 -2.404964156448841095e-02 -2.021880000829696655e-01 2.469317018985748291e-01 2.843837141990661621e-01 -7.267145812511444092e-02 1.236997824162244797e-02 -4.331814870238304138e-02 -1.176671236753463745e-01 1.482943743467330933e-01 7.997910678386688232e-02 2.447670511901378632e-02 3.304486572742462158e-01 -2.306058853864669800e-01 -7.773963361978530884e-02 -1.247410029172897339e-01 7.923049479722976685e-02 9.963829815387725830e-02 -7.083292305469512939e-02 2.481976747512817383e-01 -1.965641230344772339e-01 -1.609740853309631348e-01 -3.635095059871673584e-01 2.072883695363998413e-01 7.922632992267608643e-02 7.295203860849142075e-03 1.396351456642150879e-01
-2.309149801731109619e-01 2.337835729122161865e-03 -7.059365510940551758e-02 -5.810803174972534180e-02 1.628711223602294922e-01 -9.336712211370468140e-02 1.961355470120906830e-02 -2.450371347367763519e-02 1.296190917491912842e-01 2.639716565608978271e-01 -1.983997374773025513e-01 3.448845446109771729e-01 2.922886908054351807e-01 1.025788858532905579e-01 1.522540152072906494e-01 -1.086894199252128601e-01 1.000865399837493896e-01 -7.066604495048522949e-02 4.151214659214019775e-02 3.809631988406181335e-02 -2.001615315675735474e-01 -1.431834548711776733e-01 2.442988194525241852e-02 2.600074410438537598e-01 -1.361185461282730103e-01 -3.521113097667694092e-01 -2.332328259944915771e-01 -2.219510078430175781e-01 2.940031290054321289e-01 6.156362965703010559e-02 3.907256200909614563e-02 2.036321610212326050e-01
-6.444569677114486694e-02 2.418672442436218262e-01 2.185085564851760864e-01 -2.367473766207695007e-02 2.008571475744247437e-01 3.462229073047637939e-01 1.052587702870368958e-01 -1.589801013469696045e-01 1.109237894415855408e-01 3.631554543972015381e-01 6.506385654211044312e-02 -4.924622178077697754e-02 9.519395232200622559e-02 -2.355097085237503052e-01 5.536905303597450256e-02 -1.875884979963302612e-01 3.258224576711654663e-02 -1.340018063783645630e-01 -3.352379500865936279e-01 -1.429865658283233643e-01 -6.042387709021568298e-02 1.233855038881301880e-01 -1.564695984125137329e-01 1.021837666630744934e-01 -1.046784669160842896e-01 -7.917359471321105957e-02 -8.890384435653686523e-02 -3.868857771158218384e-02 1.963759809732437134e-01 -7.055003196001052856e-02 -3.014305531978607178e-01 2.686470448970794678e-01
-9.796685725450515747e-02 1.411264762282371521e-02 1.284489184617996216e-01 1.542309299111366272e-02 1.711176186800003052e-01 2.309652417898178101e-01 1.362793743610382080e-01 -1.947542577981948853e-01 -1.646577008068561554e-02 1.850182861089706421e-01 2.292284183204174042e-02 -8.954714238643646240e-02 2.394092828035354614e-01 1.346539705991744995e-01 -2.517227828502655029e-01 1.474212557077407837e-01 1.143962442874908447e-01 1.060982700437307358e-03 -6.400761753320693970e-02 -2.648702263832092285e-01 -2.770047634840011597e-02 3.459023237228393555e-01 3.669057488441467285e-01 2.948343753814697266e-01 -1.980328261852264404e-01 -2.302416115999221802e-01 3.284646943211555481e-02 -1.249509006738662720e-01 2.829843759536743164e-01 -1.067801862955093384e-01 1.512946467846632004e-02 -2.848592959344387054e-02
-2.268495857715606689e-01 -9.994973242282867432e-02 -1.643127202987670898e-01 -2.775950729846954346e-01 1.200206726789474487e-01 1.274393945932388306e-01 -7.790721207857131958e-02 -1.430229246616363525e-01 1.314666569232940674e-01 3.083202838897705078e-01 4.363499209284782410e-02 8.083122968673706055e-02 4.223017767071723938e-02 1.681118607521057129e-01 -1.350091993808746338e-01 2.320882678031921387e-01 3.442404866218566895e-01 -2.437791526317596436e-01 -1.371560394763946533e-01 -1.221550535410642624e-02 -3.065549433231353760e-01 -1.247548684477806091e-02 1.301323324441909790e-01 -1.558617651462554932e-01 -2.114876508712768555e-01 -1.265829205513000488e-01 1.001712083816528320e-01 1.554948836565017700e-01 3.203037977218627930e-01 -1.438606530427932739e-01 4.487707838416099548e-02 4.340023547410964966e-02
1.278189867734909058e-01 2.430733889341354370e-01 -2.164460867643356323e-01 -1.861543655395507812e-01 1.535524576902389526e-01 2.897460460662841797e-01 -1.831242442131042480e-01 -3.019634485244750977e-01 1.990370899438858032e-01 -2.944963611662387848e-02 1.847313046455383301e-01 1.120036318898200989e-01 8.037942461669445038e-03 3.167867287993431091e-02 2.537616193294525146e-01 8.786639198660850525e-03 2.249762117862701416e-01 4.881225153803825378e-02 -1.101114898920059204e-01 1.420780420303344727e-01 1.256107538938522339e-01 1.611179262399673462e-01 1.586625128984451294e-01 5.256564542651176453e-02 -2.091811895370483398e-01 -2.408915311098098755e-01 3.716541081666946411e-02 -2.246940135955810547e-01 8.270465582609176636e-02 -3.625826835632324219e-01 -3.048453107476234436e-02 -1.013049259781837463e-01
3.713297471404075623e-02 2.194606661796569824e-01 -2.043677270412445068e-01 4.090004041790962219e-02 2.176923155784606934e-01 1.844008415937423706e-01 -3.587772324681282043e-02 -2.291272133588790894e-01 1.399460285902023315e-01 2.960750460624694824e-01 -1.154738143086433411e-01 -1.017916016280651093e-03 4.812052100896835327e-02 -1.942917704582214355e-01 2.050690203905105591e-01 -1.277363486588001251e-02 -4.563641920685768127e-02 2.646192610263824463e-01 -3.491833508014678955e-01 7.415783405303955078e-02 -2.204311788082122803e-01 1.633680015802383423e-01 3.993892297148704529e-02 -7.988052815198898315e-02 1.472487598657608032e-01 -1.295059770345687866e-01 -6.321420520544052124e-02 -3.801579177379608154e-01 2.577964365482330322e-01 1.132057383656501770e-01 1.091849729418754578e-01 8.956456929445266724e-02
3.660181164741516113e-02 -9.511111676692962646e-02 -4.176059067249298096e-01 -1.548327058553695679e-01 4.632151722908020020e-01 2.433080822229385376e-01 1.410486698150634766e-01 -2.396218925714492798e-01 9.302384406328201294e-02 -1.180447041988372803e-01 1.059868112206459045e-01 2.769370377063751221e-01 1.370376348495483398e-01 -1.034400686621665955e-01 -9.282074868679046631e-03 -1.712578982114791870e-01 9.135370701551437378e-02 1.786658316850662231e-01 8.419095724821090698e-02 9.816845506429672241e-02 1.302400082349777222e-01 7.227003574371337891e-02 -8.046190254390239716e-03 3.541235923767089844e-01 -1.435894668102264404e-01 -5.100398138165473938e-02 3.473772853612899780e-02 -1.265133768320083618e-01 1.220441162586212158e-01 -4.173365421593189240e-03 5.875172093510627747e-02 8.552564680576324463e-02
-1.271028816699981689e-01 1.286446303129196167e-01 -2.109043598175048828e-01 -2.731628529727458954e-02 2.295006811618804932e-01 5.560597777366638184e-01 4.976954683661460876e-02 -1.607527583837509155e-01 9.408446401357650757e-02 2.521351277828216553e-01 -2.364270687103271484e-01 -9.037913382053375244e-02 1.749502681195735931e-02 -4.082136973738670349e-02 -1.286856085062026978e-01 -1.464598029851913452e-01 2.292495816946029663e-01 2.969661056995391846e-01 4.732030630111694336e-02 -6.809695810079574585e-02 -1.487313956022262573e-01 1.738069802522659302e-01 -4.358929023146629333e-02 -4.076588898897171021e-02 -1.335783153772354126e-01 9.628536552190780640e-02 2.001536041498184204e-01 -5.853145848959684372e-03 1.383648961782455444e-01 3.721563145518302917e-02 -1.163547933101654053e-01 2.249745577573776245e-01
1.644986420869827271e-01 -1.659130305051803589e-01 9.311196208000183105e-02 6.460680812597274780e-02 2.479889953974634409e-04 4.212328493595123291e-01 -5.525046586990356445e-02 -3.205178081989288330e-01 4.333299100399017334e-01 -3.243660103180445731e-05 -7.114899158477783203e-02 -4.605314135551452637e-02 3.815101087093353271e-01 -1.414728611707687378e-01 1.473571360111236572e-01 -6.115605309605598450e-02 1.577098220586776733e-01 2.111660838127136230e-01 -2.664522230625152588e-01 6.516393274068832397e-02 8.258340880274772644e-03 -2.720954082906246185e-02 1.347150206565856934e-01 1.021984741091728210e-01 1.084682419896125793e-01 -7.193149998784065247e-03 4.894456639885902405e-02 -9.454748779535293579e-02 1.566324979066848755e-01 -9.513138979673385620e-02 1.109397131949663162e-02 1.800128221511840820e-01
-1.623798757791519165e-01 -1.080342903733253479e-01 -2.579950690269470215e-01 8.909080922603607178e-02 1.978286057710647583e-01 1.089135557413101196e-01 8.013463020324707031e-02 -1.522615700960159302e-01 3.965111374855041504e-01 2.091508358716964722e-01 -3.067149519920349121e-01 -9.299969673156738281e-02 2.226086109876632690e-01 1.614873483777046204e-02 6.705590337514877319e-02 1.524206250905990601e-01 2.830437012016773224e-02 1.495466530323028564e-01 -7.978426665067672729e-02 -8.534363657236099243e-02 1.667944341897964478e-01 -4.791697487235069275e-02 1.735965311527252197e-01 -3.405155241489410400e-02 3.172376453876495361e-01 -9.709180146455764771e-02 1.654130369424819946e-01 -1.107531860470771790e-01 2.432258427143096924e-01 -5.772715900093317032e-03 1.893585175275802612e-01 2.875029742717742920e-01
-7.376819103956222534e-02 1.103872582316398621e-01 -4.034139513969421387e-01 -3.460232019424438477e-01 6.316971033811569214e-02 -1.054763719439506531e-01 2.179810106754302979e-01 -1.993875950574874878e-01 -2.486017532646656036e-02 1.454247981309890747e-01 -3.053802847862243652e-01 -6.094539910554885864e-02 1.235907450318336487e-01 1.325410008430480957e-01 -2.269904464483261108e-01 1.430884748697280884e-01 3.008660078048706055e-01 -3.570630773901939392e-02 -9.292662143707275391e-02 -1.297606825828552246e-01 -3.787610307335853577e-02 1.452469732612371445e-02 2.864685356616973877e-01 9.060286730527877808e-02 -8.838474750518798828e-02 1.436287909746170044e-02 8.970022946596145630e-02 1.691717058420181274e-01 2.658402025699615479e-01 -1.981328278779983521e-01 9.301537275314331055e-02 3.850641474127769470e-02
-2.883723005652427673e-02 -7.075497414916753769e-04 7.795318216085433960e-02 -1.766757480800151825e-02 -3.117711655795574188e-02 2.431148886680603027e-01 1.946069113910198212e-02 -4.112297669053077698e-02 -1.136307790875434875e-01 4.809803143143653870e-02 -2.578333318233489990e-01 -8.054427802562713623e-02 3.497343957424163818e-01 -3.504421189427375793e-02 2.228921502828598022e-01 -6.813696771860122681e-02 1.785274893045425415e-01 3.861606121063232422e-01 -3.274588659405708313e-02 2.511292882263660431e-02 -2.556897103786468506e-01 9.860308468341827393e-02 3.254917860031127930e-01 -9.462550282478332520e-02 -4.363297950476408005e-03 -1.723839938640594482e-01 7.957421988248825073e-02 -2.462276816368103027e-02 2.348887622356414795e-01 1.963308313861489296e-03 1.725247502326965332e-01 4.126342833042144775e-01
-3.769242763519287109e-02 1.716790575301274657e-04 -2.140160799026489258e-01 8.447921276092529297e-02 3.234597742557525635e-01 -5.775541998445987701e-03 -1.667532920837402344e-01 -2.243773825466632843e-02 1.236639097332954407e-01 1.889903694391250610e-01 -4.168857932090759277e-01 2.073056399822235107e-01 2.012533843517303467e-01 1.283527910709381104e-01 1.572084128856658936e-01 -1.313517838716506958e-01 1.455326825380325317e-01 1.199980750679969788e-01 -1.383489668369293213e-01 1.153146848082542419e-01 6.578117609024047852e-02 8.290687948465347290e-02 4.905253648757934570e-01 -7.241629809141159058e-02 8.615875989198684692e-02 -6.292876601219177246e-02 1.519930511713027954e-01 -1.336898952722549438e-01 1.094623580574989319e-01 -1.726209223270416260e-01 1.493887007236480713e-01 6.642962247133255005e-02
-1.077680885791778564e-01 2.254942208528518677e-01 -1.637478917837142944e-01 -2.083752006292343140e-01 1.455703228712081909e-01 4.601489007472991943e-01 7.689632475376129150e-02 -3.578780591487884521e-01 -3.504660725593566895e-02 8.310279995203018188e-02 1.730068027973175049e-01 -3.201002627611160278e-02 -6.140340119600296021e-02 1.234439983963966370e-01 1.099563315510749817e-01 -5.023862794041633606e-02 2.502021566033363342e-02 1.284863799810409546e-02 -3.176083564758300781e-01 -1.128313224762678146e-02 -7.650347054004669189e-02 2.236094027757644653e-01 8.710154891014099121e-02 1.200801953673362732e-01 -2.242409735918045044e-01 -2.897462807595729828e-02 6.527765095233917236e-02 -3.104483783245086670e-01 2.144317328929901123e-01 -2.042727768421173096e-01 1.881889998912811279e-02 -9.052736312150955200e-02
-1.962952502071857452e-02 1.584432125091552734e-01 -1.777494847774505615e-01 -8.666632324457168579e-02 1.573060899972915649e-01 4.297168850898742676e-01 6.404908001422882080e-02 -1.551289670169353485e-02 2.117089927196502686e-01 2.270611226558685303e-01 -2.122912257909774780e-01 1.046177372336387634e-01 1.352844536304473877e-01 -1.549680531024932861e-01 -1.594316810369491577e-01 -2.508572936058044434e-01 9.224288910627365112e-02 -2.717480957508087158e-01 -2.956467568874359131e-01 -2.762397751212120056e-03 -4.786340985447168350e-03 3.017075657844543457e-01 -1.016145870089530945e-01 1.003375574946403503e-01 -6.965369731187820435e-02 -9.486248344182968140e-02 -2.027426511049270630e-01 2.693588659167289734e-02 7.326070219278335571e-02 5.586275830864906311e-02 -2.265610098838806152e-01 2.046769261360168457e-01
-3.489284217357635498e-01 -8.293800987303256989e-03 -2.655755877494812012e-01 4.906559363007545471e-03 6.179225072264671326e-02 7.767858356237411499e-02 5.309597849845886230e-01 -2.115430235862731934e-01 8.103325963020324707e-02 1.342464387416839600e-01 -8.924090117216110229e-02 -7.615706324577331543e-02 -6.814373284578323364e-02 -1.587325334548950195e-01 -8.944766223430633545e-02 3.549660742282867432e-02 1.744591444730758667e-01 3.936071321368217468e-02 -1.940044015645980835e-01 -1.988040804862976074e-01 1.338743511587381363e-02 9.404923766851425171e-02 2.387955784797668457e-01 1.114745438098907471e-01 5.561850219964981079e-02 -7.795550674200057983e-02 1.788441278040409088e-02 -1.679606884717941284e-01 3.657726645469665527e-01 -3.633264824748039246e-02 -1.194422394037246704e-01 1.376743316650390625e-01
-8.528374880552291870e-02 -5.723199620842933655e-02 -2.198220789432525635e-02 -2.665568888187408447e-01 4.706087708473205566e-01 2.274867594242095947e-01 1.885933429002761841e-01 1.331002712249755859e-01 4.463739693164825439e-02 1.134869530797004700e-01 -3.708154857158660889e-01 -9.940394759178161621e-02 1.538427919149398804e-01 -4.480575025081634521e-02 2.438919544219970703e-01 -8.453945070505142212e-02 1.160899400711059570e-01 6.269363313913345337e-02 -6.460419297218322754e-02 -5.716128274798393250e-02 -2.170975357294082642e-01 1.483177840709686279e-01 -4.537219554185867310e-02 -9.421500563621520996e-02 6.121855974197387695e-02 -9.346634894609451294e-02 -3.507207334041595459e-02 4.380016028881072998e-02 2.281597703695297241e-01 -3.361459076404571533e-01 -1.772771924734115601e-01 1.407967805862426758e-01
-2.216349691152572632e-01 8.980704843997955322e-02 -1.569180786609649658e-01 -1.837949156761169434e-01 5.761946737766265869e-02 2.979196906089782715e-01 2.419560253620147705e-01 1.294891908764839172e-02 6.010548770427703857e-02 9.044737368822097778e-02 -1.045902296900749207e-01 1.759129315614700317e-01 -1.467136200517416000e-02 -1.320882439613342285e-01 -7.257662713527679443e-02 1.516017466783523560e-01 1.733614504337310791e-01 -2.875972911715507507e-02 -6.714829802513122559e-02 2.495607733726501465e-01 1.394597440958023071e-01 -2.618318200111389160e-01 3.157171308994293213e-01 2.810206413269042969e-01 4.675737023353576660e-02 -1.921837329864501953e-01 -3.540355712175369263e-02 -1.737281829118728638e-01 3.425143659114837646e-02 -5.917833745479583740e-02 9.168042987585067749e-02 4.313577711582183838e-01
-1.634257137775421143e-01 1.636884808540344238e-01 -3.180123567581176758e-01 -1.108519211411476135e-01 -4.003942385315895081e-02 2.671285569667816162e-01 5.090541020035743713e-02 -1.761124469339847565e-02 2.521448731422424316e-01 2.657318413257598877e-01 1.435263305902481079e-01 1.597394943237304688e-01 6.827133242040872574e-03 2.431286722421646118e-01 1.946557126939296722e-02 3.331182003021240234e-01 4.588292837142944336e-01 7.840351760387420654e-02 -1.334884911775588989e-01 8.219685405492782593e-02 -1.175336241722106934e-01 -7.585155311971902847e-03 1.506073027849197388e-01 9.812694042921066284e-02 1.104567199945449829e-01 -1.123398244380950928e-01 1.145792305469512939e-01 -1.987987458705902100e-01 1.191839426755905151e-01 -1.404076218605041504e-01 8.462305366992950439e-02 2.058323472738265991e-02
2.785002440214157104e-02 -1.178306490182876587e-01 -1.401156485080718994e-01 -2.388573735952377319e-01 2.372197508811950684e-01 1.018872782588005066e-01 -1.257828921079635620e-01 -3.352990150451660156e-01 2.419461905956268311e-01 1.000707447528839111e-01 1.938270777463912964e-01 -1.643696427345275879e-02 4.385035037994384766e-01 -3.583619138225913048e-03 -2.180694341659545898e-01 -1.464083194732666016e-01 7.717227190732955933e-02 -1.457110643386840820e-01 -1.178148463368415833e-01 6.568685173988342285e-02 -1.237607151269912720e-01 -1.266093552112579346e-01 -3.515932336449623108e-02 5.225789919495582581e-02 1.254878491163253784e-01 -1.868715882301330566e-01 -1.699643880128860474e-01 -3.153986930847167969e-01 2.388684153556823730e-01 6.956034153699874878e-02 3.147406823700293899e-05 1.563645750284194946e-01
8.610545098781585693e-02 3.195312321186065674e-01 -2.425994426012039185e-01 3.980012238025665283e-02 1.510796695947647095e-01 3.073289990425109863e-01 4.875051975250244141e-02 -5.553454160690307617e-02 2.065971046686172485e-01 -9.300924837589263916e-02 -3.405120372772216797e-01 1.886327713727951050e-01 1.269374135881662369e-02 -1.700144261121749878e-01 -1.784813702106475830e-01 3.999233618378639221e-02 1.043618023395538330e-01 2.080663852393627167e-02 -5.641860514879226685e-02 -4.334814473986625671e-02 -1.851337999105453491e-01 -2.703417241573333740e-01 1.434336900711059570e-01 -1.659459471702575684e-01 3.616794571280479431e-02 -2.621337175369262695e-01 4.164991527795791626e-02 -2.363549023866653442e-01 2.299360632896423340e-01 -1.491490900516510010e-01 2.564247548580169678e-01 3.972788900136947632e-02
-1.081460416316986084e-01 1.518193334341049194e-01 -1.942410767078399658e-01 -3.971399366855621338e-01 3.509345948696136475e-01 -4.595983773469924927e-02 4.022429138422012329e-02 -2.593614161014556885e-01 7.772665470838546753e-02 1.157846860587596893e-02 -1.746814250946044922e-01 1.318052783608436584e-02 1.591947972774505615e-01 1.401800066232681274e-01 1.965712010860443115e-01 1.726258546113967896e-02 7.110438495874404907e-02 -5.193960294127464294e-02 6.938944756984710693e-02 -1.035762857645750046e-02 2.926958799362182617e-01 1.161129400134086609e-01 2.353280782699584961e-01 -3.313883394002914429e-02 4.755932092666625977e-02 -1.040441319346427917e-01 -1.381305009126663208e-01 -2.016014605760574341e-01 1.310471296310424805e-01 -2.751158773899078369e-01 -6.174044311046600342e-02 3.421500027179718018e-01
1.740136742591857910e-01 -1.358162611722946167e-01 -5.400111153721809387e-02 -1.108870580792427063e-01 -9.435629844665527344e-02 4.105973243713378906e-01 -8.506641536951065063e-02 -1.267441362142562866e-01 4.680825173854827881e-01 1.213561370968818665e-01 -2.550031840801239014e-01 4.799528419971466064e-02 3.470850288867950439e-01 -2.105613201856613159e-01 -1.610482484102249146e-01 3.977948799729347229e-03 9.931962937116622925e-02 1.176722813397645950e-02 -5.299649015069007874e-02 8.412224799394607544e-02 3.104145079851150513e-02 3.857415169477462769e-02 -6.262756139039993286e-02 1.251721084117889404e-01 1.113477200269699097e-01 -2.147150412201881409e-02 2.091411650180816650e-01 -1.299648433923721313e-01 5.617006868124008179e-02 -1.565469950437545776e-01 -5.804244801402091980e-02 3.112900853157043457e-01
-2.054429501295089722e-01 2.077309191226959229e-01 -4.089525938034057617e-01 -3.453829884529113770e-02 7.442716509103775024e-02 -2.180931158363819122e-03 1.223354116082191467e-01 -2.243513762950897217e-01 2.307748645544052124e-01 7.176693528890609741e-02 -3.001956455409526825e-02 -1.892578788101673126e-02 2.006966620683670044e-01 -4.084064438939094543e-02 -2.559854984283447266e-01 -5.547099746763706207e-03 2.182957381010055542e-01 4.721188172698020935e-02 -1.108068078756332397e-01 -3.354444801807403564e-01 -1.397800515405833721e-03 -5.263116583228111267e-02 1.996388435363769531e-01 -2.355103790760040283e-01 1.888236701488494873e-01 -3.886950612068176270e-01 -3.355097398161888123e-02 -1.937132924795150757e-01 9.041768312454223633e-02 1.620528288185596466e-02 3.918307647109031677e-02 -7.144107017666101456e-03
-1.533010322600603104e-02 -2.605313062667846680e-02 -6.726699322462081909e-02 -2.543679475784301758e-01 6.815112382173538208e-02 1.317474991083145142e-01 5.450203269720077515e-02 -2.208058834075927734e-01 1.466759759932756424e-02 2.583508193492889404e-01 -3.819598257541656494e-02 1.147163286805152893e-02 2.385464906692504883e-01 3.327995538711547852e-01 -1.526150405406951904e-01 4.589714109897613525e-02 5.669235810637474060e-02 -1.323832571506500244e-01 1.249440535902976990e-01 -1.184942573308944702e-01 6.488923728466033936e-02 -1.430663838982582092e-02 2.263118326663970947e-01 1.346623450517654419e-01 -1.536028832197189331e-01 -1.058472543954849243e-01 3.294705450534820557e-01 -7.456433773040771484e-02 1.510069966316223145e-01 -5.190120935440063477e-01 -1.033334136009216309e-01 1.363880634307861328e-01
-6.472176313400268555e-02 8.623339980840682983e-02 -1.128306165337562561e-01 -1.048585698008537292e-01 3.920022249221801758e-01 2.150116413831710815e-01 1.283696591854095459e-01 -1.466553956270217896e-01 -1.217183936387300491e-02 8.179997652769088745e-02 -2.978621423244476318e-01 1.112999394536018372e-01 1.481781005859375000e-01 -9.108397364616394043e-02 3.516167402267456055e-01 6.732347607612609863e-02 8.025065064430236816e-02 1.824542433023452759e-01 -1.742093637585639954e-02 -1.586609184741973877e-01 -1.475819349288940430e-01 2.267144471406936646e-01 2.126851975917816162e-01 -1.354984790086746216e-01 2.119509577751159668e-01 -2.342383265495300293e-01 -1.276878118515014648e-01 -1.052626445889472961e-01 7.744488865137100220e-02 -1.203132942318916321e-01 -1.459110230207443237e-01 2.991293966770172119e-01
-1.074860570952296257e-03 7.237991690635681152e-02 -2.932831645011901855e-01 7.090072333812713623e-02 -8.385350927710533142e-03 2.223730832338333130e-01 9.877064079046249390e-02 -3.674408793449401855e-01 -9.432863444089889526e-02 1.350434273481369019e-01 -2.043483853340148926e-01 7.822242379188537598e-02 -1.553113609552383423e-01 7.605994492769241333e-02 2.189285159111022949e-01 3.223785012960433960e-02 2.409566938877105713e-01 -1.108023002743721008e-01 -1.482376903295516968e-01 -2.490238845348358154e-01 -1.210208684206008911e-01 -6.194820255041122437e-02 2.077360600233078003e-01 3.604767322540283203e-01 3.647255524992942810e-02 -2.837173938751220703e-01 2.553516626358032227e-01 2.373709902167320251e-02 1.691472977399826050e-01 -1.722313016653060913e-01 -3.647071495652198792e-02 -4.937515035271644592e-02
1.823149919509887695e-01 8.824983984231948853e-02 -1.130421459674835205e-02 2.171094715595245361e-02 1.794594079256057739e-01 1.231902539730072021e-01 -1.270359456539154053e-01 -4.015634655952453613e-01 1.476964503526687622e-01 1.598896980285644531e-01 2.206107825040817261e-01 2.899245917797088623e-01 2.863258719444274902e-01 8.216947317123413086e-02 -7.473373413085937500e-02 1.110548377037048340e-01 2.997973561286926270e-01 3.681103885173797607e-02 -1.762360483407974243e-01 4.767412319779396057e-02 -1.892191730439662933e-02 2.140125781297683716e-01 1.706011146306991577e-01 8.185041695833206177e-02 -1.668149232864379883e-01 -4.493754357099533081e-02 3.182727098464965820e-02 -2.228055894374847412e-01 2.814447879791259766e-01 -2.416903823614120483e-01 1.221531182527542114e-01 -8.524341881275177002e-02
-2.412161380052566528e-01 1.314280927181243896e-01 -4.697385430335998535e-01 -1.952467262744903564e-01 1.713105142116546631e-01 2.870595455169677734e-01 -6.874921172857284546e-02 1.603352651000022888e-02 -2.491514757275581360e-02 -1.121340394020080566e-01 -9.574932605028152466e-02 6.479540839791297913e-03 1.487011760473251343e-01 1.422047019004821777e-01 1.986388266086578369e-01 7.417173683643341064e-02 2.339975833892822266e-01 -1.522849202156066895e-01 3.483036532998085022e-02 -7.401081174612045288e-02 3.396822512149810791e-02 8.688613772392272949e-02 1.277732700109481812e-01 1.306806504726409912e-01 -1.308860629796981812e-01 -1.476302593946456909e-01 4.983146116137504578e-02 -4.520689845085144043e-01 -3.207016969099640846e-03 -2.097371369600296021e-01 4.093913361430168152e-02 1.453958302736282349e-01
-2.719939649105072021e-01 -1.581712663173675537e-01 -2.988287210464477539e-01 7.821127027273178101e-02 4.707911312580108643e-01 2.109547704458236694e-01 -1.468676179647445679e-01 2.744213491678237915e-02 1.958812028169631958e-01 1.061632260680198669e-01 1.467626988887786865e-01 1.958704441785812378e-01 -1.129973214119672775e-02 -9.047444909811019897e-02 2.003929950296878815e-02 -2.630606889724731445e-01 -1.302703283727169037e-03 1.751113981008529663e-01 -1.276539266109466553e-01 -6.848434358835220337e-02 -1.311029493808746338e-01 2.785455062985420227e-02 2.917128205299377441e-01 1.548139005899429321e-01 1.275080591440200806e-01 -2.259776890277862549e-01 9.899149835109710693e-02 -5.188279971480369568e-02 1.983469873666763306e-01 -1.035346686840057373e-01 1.041805669665336609e-01 1.012279614806175232e-01
2.220551978098228574e-04 6.911486387252807617e-02 -1.921835690736770630e-01 -2.329305708408355713e-01 2.433801591396331787e-01 1.726493537425994873e-01 -9.075706452131271362e-02 1.075047627091407776e-02 1.629260033369064331e-01 1.933109760284423828e-01 9.128580987453460693e-02 2.975012660026550293e-01 2.930298447608947754e-01 9.373801201581954956e-02 -2.003396600484848022e-01 1.562832891941070557e-01 2.505487799644470215e-01 -1.288264840841293335e-01 -1.816876530647277832e-01 1.504555344581604004e-01 -6.035946309566497803e-02 9.653879702091217041e-02 1.572182476520538330e-01 7.247463613748550415e-02 -1.996127218008041382e-01 -2.494349703192710876e-02 1.932932063937187195e-04 -3.289325162768363953e-02 2.012358605861663818e-01 -3.133268058300018311e-01 2.731854319572448730e-01 -2.320979237556457520e-01
-1.481710821390151978e-01 1.218491867184638977e-01 -3.006003201007843018e-01 -6.238821893930435181e-02 -2.054014950990676880e-01 1.408335566520690918e-02 1.003928110003471375e-01 -1.380345225334167480e-01 1.135758012533187866e-01 2.165414243936538696e-01 -2.874977588653564453e-01 1.584602892398834229e-01 7.714405655860900879e-02 2.095105201005935669e-01 -2.557005546987056732e-02 -1.546794641762971878e-02 2.994078993797302246e-01 -5.750777572393417358e-02 -5.350921675562858582e-02 -3.123350441455841064e-01 -7.505720853805541992e-02 -1.532145887613296509e-01 2.091403007507324219e-01 2.452332377433776855e-01 -1.110727041959762573e-01 -1.385627686977386475e-01 2.716511189937591553e-01 -4.407464340329170227e-02 1.804127842187881470e-01 -1.751441359519958496e-01 -2.748407125473022461e-01 8.210039138793945312e-02
-3.510555028915405273e-01 1.244593560695648193e-01 -1.214384213089942932e-01 -9.070865064859390259e-02 1.146999821066856384e-01 2.991290688514709473e-01 1.133268773555755615e-01 -7.383833080530166626e-02 -1.748915463685989380e-01 2.291701883077621460e-01 3.293514251708984375e-02 5.153043195605278015e-02 7.265071384608745575e-03 -1.388240307569503784e-01 -7.673989236354827881e-02 -2.618906199932098389e-01 3.581611514091491699e-01 2.909405231475830078e-01 7.862251996994018555e-02 -1.696113198995590210e-01 -2.007673531770706177e-01 2.766082286834716797e-01 1.383939236402511597e-01 2.355396449565887451e-01 -1.049369294196367264e-02 -4.545412212610244751e-02 3.097730688750743866e-02 -8.414565771818161011e-02 1.435313373804092407e-01 6.424213200807571411e-02 -1.631172597408294678e-01 1.893143653869628906e-01
3.589050844311714172e-02 4.418314993381500244e-02 -2.528407378122210503e-03 -1.071879267692565918e-01 1.124695241451263428e-01 7.141929119825363159e-02 5.827341228723526001e-02 -1.475341338664293289e-02 3.336196839809417725e-01 3.345575928688049316e-01 5.650814995169639587e-02 7.416182756423950195e-02 5.476639419794082642e-02 -3.042594529688358307e-02 2.138185780495405197e-03 -1.134758815169334412e-01 1.278129369020462036e-01 3.936543762683868408e-01 -2.933779954910278320e-01 -7.025220245122909546e-02 -5.741391703486442566e-02 -1.948176622390747070e-01 -3.533040359616279602e-02 2.925263345241546631e-01 3.183012306690216064e-01 -1.965989917516708374e-01 -7.189375907182693481e-02 -2.056814879179000854e-01 3.095772564411163330e-01 -8.651249855756759644e-02 5.442900955677032471e-02 1.762627810239791870e-01
1.681243777275085449e-01 2.666882276535034180e-01 -2.317317277193069458e-01 -3.848951309919357300e-03 -1.237705424427986145e-01 3.832658380270004272e-02 9.805296361446380615e-02 -1.568570435047149658e-01 2.804596126079559326e-01 2.742843925952911377e-01 -1.020493805408477783e-01 2.292994260787963867e-01 1.259155720472335815e-01 5.203974619507789612e-02 -1.222226098179817200e-01 -2.264005830511450768e-03 1.882009059190750122e-01 -9.481029957532882690e-02 -1.972831040620803833e-01 -1.167242228984832764e-01 -2.303671985864639282e-01 1.410328745841979980e-01 1.341269016265869141e-01 -1.797278970479965210e-01 -3.933370113372802734e-02 -2.300476133823394775e-01 -1.340608019381761551e-02 -1.127288118004798889e-01 3.007244765758514404e-01 -3.570497334003448486e-01 -1.132688671350479126e-01 1.648974567651748657e-01
-6.129597127437591553e-02 7.882099598646163940e-02 5.580013990402221680e-02 -1.053054705262184143e-01 8.263697475194931030e-02 2.207174152135848999e-01 -3.524607047438621521e-02 -3.395760655403137207e-01 -1.627191752195358276e-01 8.714225888252258301e-02 7.640933990478515625e-02 5.264335498213768005e-02 2.086021900177001953e-01 2.588384151458740234e-01 -1.466248035430908203e-01 1.314412951469421387e-01 1.798546761274337769e-01 -4.613017290830612183e-02 -5.936813727021217346e-02 -8.796676248311996460e-02 5.195141304284334183e-03 2.067407518625259399e-01 3.425725996494293213e-01 1.929159462451934814e-01 -3.212486505508422852e-01 -1.347786039113998413e-01 9.890270233154296875e-02 -2.346094995737075806e-01 2.584920227527618408e-01 -2.892884314060211182e-01 1.263320446014404297e-01 1.265881657600402832e-01
-6.144034489989280701e-02 -4.198654368519783020e-02 -7.020293734967708588e-03 -2.013234794139862061e-01 1.224736496806144714e-01 9.155738353729248047e-02 1.842013895511627197e-01 -8.042837493121623993e-03 2.638240754604339600e-01 1.692806184291839600e-01 -1.655178517103195190e-01 -1.449218541383743286e-01 2.752093076705932617e-01 -1.240619868040084839e-01 -7.716467231512069702e-02 -8.213654905557632446e-02 1.902122348546981812e-01 2.167868316173553467e-01 -3.721762001514434814e-01 3.953696787357330322e-02 1.509063243865966797e-01 2.731813192367553711e-01 8.507569134235382080e-02 -1.330339536070823669e-02 -1.332565695047378540e-01 -2.496506124734878540e-01 4.860270395874977112e-02 1.017389744520187378e-01 -4.657943174242973328e-02 -1.083433255553245544e-02 -7.696519792079925537e-02 4.657648801803588867e-01
-1.815377324819564819e-01 2.015469074249267578e-01 1.981999166309833527e-02 -1.573585271835327148e-01 3.305587470531463623e-01 2.803481221199035645e-01 -1.163997873663902283e-01 -8.387512713670730591e-02 -1.328254044055938721e-01 1.308310870081186295e-02 -2.529180981218814850e-02 4.497917834669351578e-03 2.015141695737838745e-01 1.479812413454055786e-01 -1.737749725580215454e-01 -6.194286420941352844e-02 3.192317187786102295e-01 9.604464471340179443e-02 -1.554734557867050171e-01 8.895606547594070435e-02 -1.469614803791046143e-01 -2.184627354145050049e-01 -1.706591993570327759e-01 -3.580437973141670227e-02 -1.986927241086959839e-01 -2.205339372158050537e-01 -7.301624119281768799e-02 6.549087166786193848e-02 4.453094899654388428e-01 -9.396122395992279053e-02 -5.653981491923332214e-02 1.636959314346313477e-01
1.704605072736740112e-01 7.350744213908910751e-03 -1.867176778614521027e-02 4.124322533607482910e-02 -1.340841650962829590e-01 5.158852934837341309e-01 -1.024490222334861755e-01 -3.148581385612487793e-01 1.081685721874237061e-01 8.858300745487213135e-02 -1.688140630722045898e-01 2.063315510749816895e-01 2.535831928253173828e-01 1.332164853811264038e-01 -1.422886550426483154e-01 1.714535951614379883e-01 1.379864364862442017e-01 2.043946385383605957e-01 -1.896704547107219696e-02 1.561218053102493286e-01 1.473746728152036667e-02 -7.990099489688873291e-02 -1.286275684833526611e-01 9.396184235811233521e-02 -1.472105085849761963e-02 -1.354080736637115479e-01 1.848194152116775513e-01 -8.156233280897140503e-02 1.733231842517852783e-01 -1.516351550817489624e-01 -1.563310176134109497e-01 3.137158453464508057e-01
-1.169882714748382568e-01 2.226537168025970459e-01 -9.961071610450744629e-02 -1.895158886909484863e-01 4.547834098339080811e-01 2.970859706401824951e-01 4.261937364935874939e-02 -7.544962316751480103e-02 1.149466559290885925e-01 8.888682723045349121e-02 1.754869967699050903e-01 6.570555269718170166e-02 2.080677151679992676e-01 -9.165484458208084106e-02 -8.971196413040161133e-02 -2.133988440036773682e-01 2.165204733610153198e-01 -2.894292585551738739e-02 -2.658481597900390625e-01 -1.713082492351531982e-01 -5.009905621409416199e-02 -1.591667979955673218e-01 -1.415675133466720581e-01 2.353189140558242798e-01 7.865070551633834839e-02 -8.679760247468948364e-02 -8.278515934944152832e-02 4.057317227125167847e-02 1.491153985261917114e-01 2.655627205967903137e-02 -2.918820977210998535e-01 2.131689637899398804e-01
3.963061049580574036e-02 1.327193621546030045e-02 -1.609387248754501343e-01 -3.216239213943481445e-01 2.816428840160369873e-01 2.190175503492355347e-01 -3.334227204322814941e-02 5.808941647410392761e-02 1.659547835588455200e-01 3.005086481571197510e-01 -3.780641406774520874e-02 1.488209366798400879e-01 1.688693761825561523e-01 -2.151174992322921753e-01 1.795271635055541992e-01 2.205737233161926270e-01 1.463519781827926636e-01 -1.813125461339950562e-01 -2.871982157230377197e-01 4.308480396866798401e-02 -3.842912986874580383e-02 -1.103407219052314758e-01 9.559694677591323853e-02 -1.487831622362136841e-01 -1.844915300607681274e-01 1.038559451699256897e-01 -1.665034890174865723e-02 -1.199432685971260071e-01 9.210176765918731689e-02 -3.309219479560852051e-01 2.596107423305511475e-01 -1.076940819621086121e-01
-3.475472927093505859e-01 -1.098081469535827637e-01 -1.594823747873306274e-01 -1.275698840618133545e-01 1.478323340415954590e-01 1.480794847011566162e-01 7.332565635442733765e-02 -1.130827218294143677e-01 2.121565937995910645e-01 1.186381652951240540e-01 1.990493685007095337e-01 3.060838878154754639e-01 1.900908052921295166e-01 -1.066656336188316345e-01 -5.512097850441932678e-02 3.336926102638244629e-01 1.006109267473220825e-01 1.679173670709133148e-02 1.017999574542045593e-01 2.536249160766601562e-02 -1.999568492174148560e-01 -2.739858627319335938e-01 1.067788526415824890e-01 2.464976459741592407e-01 -1.659667342901229858e-01 -1.819937676191329956e-01 -2.364599704742431641e-01 4.778835177421569824e-02 1.104871630668640137e-01 -1.583335697650909424e-01 3.636594861745834351e-03 2.107721269130706787e-01
-2.984953522682189941e-01 -7.349932193756103516e-02 -7.868874073028564453e-02 -3.016255199909210205e-01 2.669206857681274414e-01 2.607751488685607910e-01 2.264573983848094940e-02 -8.632680773735046387e-02 -5.639612302184104919e-02 7.351295650005340576e-02 -3.305507302284240723e-01 -7.083241641521453857e-02 3.358809351921081543e-01 2.809749171137809753e-02 1.950359046459197998e-01 -1.170937996357679367e-02 -2.320424281060695648e-02 2.706599533557891846e-01 -4.874796420335769653e-02 -1.830512844026088715e-02 -7.526552677154541016e-02 1.404939740896224976e-01 -7.804944366216659546e-02 -3.383731842041015625e-02 2.574454247951507568e-01 -1.301249861717224121e-01 1.462212502956390381e-01 -1.283020377159118652e-01 9.943757206201553345e-02 -3.167875707149505615e-01 -9.021868929266929626e-03 2.143421918153762817e-01
9.274064749479293823e-02 1.872415542602539062e-01 -1.004958450794219971e-01 -2.231075316667556763e-01 1.169198602437973022e-01 1.175698339939117432e-01 -7.544191926717758179e-02 -3.090724050998687744e-01 1.572690308094024658e-01 1.641482487320899963e-02 2.515471279621124268e-01 1.341884434223175049e-01 3.759962320327758789e-02 8.072775788605213165e-03 1.803128570318222046e-01 1.016747578978538513e-01 3.008765578269958496e-01 1.422879397869110107e-01 2.684870734810829163e-02 5.974178388714790344e-02 1.876845359802246094e-01 -9.375249594449996948e-02 2.936323583126068115e-01 -1.304497420787811279e-01 -1.542958617210388184e-01 -3.410976231098175049e-01 -2.082368358969688416e-02 -2.460339367389678955e-01 8.909245580434799194e-02 -3.621397018432617188e-01 -1.128910481929779053e-01 4.330942034721374512e-02
8.334473520517349243e-02 -2.173110544681549072e-01 -9.630020707845687866e-02 -3.015313446521759033e-01 1.690049171447753906e-01 1.541683226823806763e-01 -2.065465003252029419e-01 -1.621665656566619873e-01 2.299590855836868286e-01 3.900034725666046143e-01 -1.148742660880088806e-01 -7.532915472984313965e-02 2.954252660274505615e-01 1.333057414740324020e-02 2.175295352935791016e-02 3.369337618350982666e-01 3.379573673009872437e-02 8.487378247082233429e-03 -2.979775071144104004e-01 -1.227351576089859009e-01 -5.313301226124167442e-04 -4.476841911673545837e-02 2.162781506776809692e-01 -4.506282508373260498e-02 1.486504357308149338e-02 -4.230178147554397583e-02 -8.024670928716659546e-02 -2.351360172033309937e-01 -2.312723360955715179e-02 -1.713396310806274414e-01 2.214281558990478516e-01 2.229973673820495605e-02
1.514781545847654343e-02 1.454262137413024902e-01 2.185661494731903076e-01 -3.327826783061027527e-02 8.105257898569107056e-02 1.067649051547050476e-01 -3.009893000125885010e-02 -9.019827097654342651e-02 1.066200956702232361e-01 1.522696614265441895e-01 -5.107684805989265442e-02 1.168086379766464233e-01 3.543807566165924072e-01 -2.386804670095443726e-02 -6.736958771944046021e-02 -3.308920189738273621e-02 1.578364223241806030e-01 7.936264574527740479e-02 -1.445977091789245605e-01 -2.884098589420318604e-01 1.342825293540954590e-01 1.549495756626129150e-01 3.057589828968048096e-01 2.470398396253585815e-01 -1.687271147966384888e-01 -3.723616600036621094e-01 1.534051727503538132e-02 -1.941701024770736694e-01 3.724868297576904297e-01 -1.178968176245689392e-01 1.699101775884628296e-01 -4.128408804535865784e-02
-1.828327775001525879e-01 -6.250695139169692993e-02 -1.013143807649612427e-01 -1.414552330970764160e-01 8.040895685553550720e-03 5.110106468200683594e-01 -3.930535539984703064e-02 -2.841924130916595459e-02 2.158661931753158569e-01 2.168347127735614777e-03 -2.091695964336395264e-01 2.894183695316314697e-01 6.187338009476661682e-02 -3.446472287178039551e-01 -1.974883824586868286e-01 -1.648415625095367432e-01 -4.126812145113945007e-02 2.238005697727203369e-01 -4.327480494976043701e-02 -5.153540894389152527e-02 -6.762790679931640625e-02 1.113951876759529114e-01 5.407039076089859009e-02 1.947307735681533813e-01 -4.631182923913002014e-02 8.019790984690189362e-03 1.123803555965423584e-01 1.516063213348388672e-01 1.318234950304031372e-01 -1.866924911737442017e-01 -1.103190630674362183e-01 2.992830276489257812e-01
-1.409788727760314941e-01 9.264709800481796265e-02 7.307976018637418747e-03 -2.146244645118713379e-01 2.858043611049652100e-01 3.863677978515625000e-01 1.445798128843307495e-01 -1.452564895153045654e-01 1.260973215103149414e-01 6.770992279052734375e-02 -2.063796818256378174e-01 -1.861609369516372681e-01 -4.136493802070617676e-02 -3.145756898447871208e-03 4.570986330509185791e-02 -1.582923084497451782e-01 6.849703937768936157e-02 1.870512664318084717e-01 -1.981024593114852905e-01 3.910063579678535461e-02 -3.784546628594398499e-02 1.351717710494995117e-01 -1.040376573801040649e-01 -7.158258929848670959e-03 -9.175477921962738037e-02 -5.832155942916870117e-01 -1.787424273788928986e-02 -3.547965735197067261e-02 1.797663718461990356e-01 1.004319489002227783e-01 -1.183142513036727905e-01 9.102971106767654419e-02
-1.917052268981933594e-01 -8.452468365430831909e-02 -8.747010678052902222e-02 -3.562417626380920410e-02 -2.909313440322875977e-01 2.612434625625610352e-01 1.107393056154251099e-01 -2.162778824567794800e-01 1.016589254140853882e-01 1.344200521707534790e-01 -2.884159982204437256e-01 -2.100928686559200287e-02 1.717262566089630127e-01 7.386378943920135498e-02 4.968757182359695435e-02 -1.241403445601463318e-01 3.280396759510040283e-01 -1.173230353742837906e-02 -6.127551570534706116e-02 -3.413632810115814209e-01 8.338831365108489990e-02 2.420870810747146606e-01 2.480381727218627930e-02 1.390489786863327026e-01 7.917430996894836426e-02 -6.558955460786819458e-02 -4.965853318572044373e-02 -3.078315854072570801e-01 2.887248992919921875e-01 -2.304192483425140381e-01 -1.121069714426994324e-01 6.435213144868612289e-03
-1.329546868801116943e-01 1.073547378182411194e-01 -1.271671205759048462e-01 -1.222164705395698547e-01 3.199747502803802490e-01 3.575696945190429688e-01 5.490286648273468018e-02 -7.512053102254867554e-02 -4.321498796343803406e-02 1.391616016626358032e-01 -3.604822456836700439e-01 2.716721594333648682e-01 2.255554348230361938e-01 -2.262177132070064545e-02 1.786839365959167480e-01 8.707398176193237305e-02 1.539722532033920288e-01 2.147443592548370361e-01 1.368313580751419067e-01 -9.954420477151870728e-02 -1.594070643186569214e-01 5.621737986803054810e-02 2.379589900374412537e-02 -2.964547574520111084e-01 8.257098495960235596e-02 -2.789286971092224121e-01 4.539323970675468445e-02 1.738718710839748383e-02 -1.084749847650527954e-01 -1.604806482791900635e-01 -1.828918308019638062e-01 1.071420460939407349e-01
-3.882797360420227051e-01 -6.007298827171325684e-02 -7.450275123119354248e-02 -2.449128627777099609e-01 2.253739982843399048e-01 2.439857274293899536e-01 2.772312611341476440e-02 -5.391659960150718689e-02 3.497854471206665039e-01 1.387252509593963623e-01 -6.153235677629709244e-03 1.023818179965019226e-01 -1.387000083923339844e-02 5.768986791372299194e-02 -1.230885758996009827e-01 2.895436286926269531e-01 1.913456618785858154e-02 -5.236285552382469177e-02 -7.929627597332000732e-02 9.069060906767845154e-03 -2.407826781272888184e-01 -4.401875659823417664e-02 1.063019111752510071e-01 8.343311399221420288e-02 -2.469900697469711304e-01 -3.043952584266662598e-01 -1.437152326107025146e-01 2.657270431518554688e-01 5.163348466157913208e-02 -2.707485854625701904e-01 5.217372998595237732e-02 1.435491535812616348e-02
-9.962470829486846924e-02 1.155596673488616943e-01 -1.942278891801834106e-01 -2.771679759025573730e-01 4.367337524890899658e-01 1.010093316435813904e-01 2.976292930543422699e-02 -7.157464325428009033e-02 2.014494240283966064e-01 -8.521206676959991455e-02 -9.499650448560714722e-03 -7.209263741970062256e-02 1.087478697299957275e-01 -7.840964943170547485e-02 6.517447065562009811e-03 -5.469438433647155762e-02 1.777368485927581787e-01 9.304861538112163544e-03 -1.336477398872375488e-01 -8.636049926280975342e-02 -1.991774514317512512e-02 -9.572868049144744873e-02 2.520976401865482330e-02 -1.466693170368671417e-02 7.326050102710723877e-02 -3.164880275726318359e-01 -7.610774785280227661e-02 4.193470254540443420e-02 2.085236757993698120e-01 1.898164600133895874e-01 -4.629836380481719971e-01 3.266967236995697021e-01
-9.978008270263671875e-02 1.583196073770523071e-01 -1.107440441846847534e-01 -2.146345078945159912e-01 2.624482810497283936e-01 3.186458647251129150e-01 1.397277563810348511e-01 -2.890688180923461914e-01 -3.022042848169803619e-02 1.567171961069107056e-01 8.291564881801605225e-02 -7.558689266443252563e-02 -2.042546570301055908e-01 2.624837160110473633e-01 9.614102542400360107e-02 1.701607406139373779e-01 2.042365819215774536e-01 1.824214458465576172e-01 -9.647832810878753662e-02 -5.851551145315170288e-02 -1.316644996404647827e-01 2.847145199775695801e-01 2.131472975015640259e-01 1.614207178354263306e-01 -1.119431108236312866e-01 5.566719174385070801e-02 7.184936851263046265e-02 -1.278411000967025757e-01 3.020559847354888916e-01 -2.253754138946533203e-01 8.142531663179397583e-02 5.351541936397552490e-02
-1.583185344934463501e-01 7.906532287597656250e-02 -2.092293053865432739e-01 -9.804290533065795898e-02 1.686711758375167847e-01 2.805304527282714844e-01 2.592516541481018066e-01 -2.506431937217712402e-01 5.748415831476449966e-03 1.069795265793800354e-01 8.833882212638854980e-02 -1.697338074445724487e-01 -5.496777966618537903e-02 2.147471308708190918e-01 3.271909197792410851e-03 1.619144827127456665e-01 2.109140455722808838e-01 -6.994375586509704590e-02 -3.646838665008544922e-02 -2.758491225540637970e-02 -1.300239264965057373e-01 2.595462203025817871e-01 3.441302180290222168e-01 4.468708857893943787e-02 -2.759610712528228760e-01 -5.255495756864547729e-02 1.443039719015359879e-02 -4.182404279708862305e-01 3.686206042766571045e-02 -4.621038585901260376e-02 -3.056415729224681854e-02 2.000482827425003052e-01
1.291645020246505737e-01 1.715752333402633667e-01 1.452476624399423599e-02 -1.936287283897399902e-01 -2.572125382721424103e-02 2.451204061508178711e-01 2.591428160667419434e-02 -6.041979417204856873e-02 2.395286709070205688e-01 2.668229937553405762e-01 -1.507843732833862305e-01 2.539593875408172607e-01 2.752759456634521484e-01 2.431971430778503418e-01 -2.532688528299331665e-02 1.605596244335174561e-01 1.798368543386459351e-01 -1.667612344026565552e-01 1.340873986482620239e-01 -5.816653743386268616e-02 8.812030404806137085e-02 -9.968794882297515869e-03 2.155826240777969360e-01 1.622197218239307404e-02 -2.972660660743713379e-01 -9.399142861366271973e-02 1.859321743249893188e-01 -1.028548479080200195e-01 3.067966699600219727e-01 -2.568885684013366699e-01 -1.651192158460617065e-01 -9.009207040071487427e-02
-1.060768309980630875e-02 3.353327214717864990e-01 -8.991445600986480713e-02 -2.175159603357315063e-01 -4.727226123213768005e-02 -3.088243247475475073e-04 -4.287212621420621872e-03 -2.840887606143951416e-01 3.232589066028594971e-01 3.010614812374114990e-01 -2.273190617561340332e-01 8.124299347400665283e-02 1.037372723221778870e-01 1.189449578523635864e-01 -3.639632463455200195e-02 -1.086712628602981567e-01 2.536916732788085938e-01 -6.923560798168182373e-02 -1.422194689512252808e-01 -2.475969940423965454e-01 -4.795672744512557983e-02 1.302734166383743286e-01 2.037574350833892822e-01 -1.919728219509124756e-01 -7.688590325415134430e-03 -1.671378910541534424e-01 1.306726783514022827e-01 -2.703724242746829987e-02 2.763469815254211426e-01 -2.253912389278411865e-01 -1.893684417009353638e-01 2.179075963795185089e-02
-3.051277697086334229e-01 6.286492943763732910e-02 -2.984544336795806885e-01 -1.316940188407897949e-01 2.680627107620239258e-01 1.559421867132186890e-01 2.541919946670532227e-01 -2.186489999294281006e-01 3.097635805606842041e-01 3.128064572811126709e-01 -1.408548355102539062e-01 1.298436056822538376e-02 1.693256050348281860e-01 6.565292179584503174e-02 -1.414398755878210068e-02 1.340950429439544678e-01 3.111226856708526611e-02 7.115998864173889160e-02 3.202965110540390015e-02 -1.939628571271896362e-01 -3.005716763436794281e-02 2.100066989660263062e-01 2.393435537815093994e-01 -2.526560425758361816e-01 1.528919041156768799e-01 -7.871659100055694580e-02 6.279649585485458374e-02 -1.633034944534301758e-01 1.316557824611663818e-01 1.510869115591049194e-01 -9.839720278978347778e-02 -4.609639197587966919e-02
-9.239359758794307709e-03 -7.364531606435775757e-02 -1.835563778877258301e-01 -1.818768084049224854e-01 2.362948805093765259e-01 -8.612708002328872681e-02 -1.401502639055252075e-02 8.069534599781036377e-02 1.851446479558944702e-01 2.204833626747131348e-01 -1.228063628077507019e-01 8.672027289867401123e-02 2.542952299118041992e-01 -1.009581238031387329e-01 3.351640999317169189e-01 -4.503081366419792175e-02 1.010723412036895752e-01 -1.295353844761848450e-02 -2.214556187391281128e-01 2.145396471023559570e-01 -1.197022423148155212e-01 -1.305367499589920044e-01 1.997516155242919922e-01 -2.473296076059341431e-01 -9.010028094053268433e-02 -2.389575093984603882e-01 1.397355645895004272e-01 -1.027788072824478149e-01 1.740682721138000488e-01 -4.217352569103240967e-01 2.504839561879634857e-02 1.450950354337692261e-01
3.738173283636569977e-03 1.584319621324539185e-01 5.588051304221153259e-02 1.388453394174575806e-01 6.721791625022888184e-02 1.665313839912414551e-01 2.543932013213634491e-02 -4.188522994518280029e-01 1.889440603554248810e-02 1.893726140260696411e-01 1.249622902832925320e-03 -1.121668890118598938e-01 2.030847221612930298e-01 7.203617691993713379e-02 -1.994466483592987061e-01 8.056272752583026886e-03 -3.940867260098457336e-02 -1.490725111216306686e-02 -8.521065115928649902e-02 -1.812074184417724609e-01 -5.826487764716148376e-02 1.248121783137321472e-01 4.100910127162933350e-01 3.242065608501434326e-01 -1.190645620226860046e-01 -1.181265860795974731e-01 -8.414829522371292114e-02 -6.305237114429473877e-02 4.164934456348419189e-01 -1.896187961101531982e-01 8.153695613145828247e-02 1.402994692325592041e-01
-2.913978695869445801e-01 4.149588942527770996e-02 -5.590326339006423950e-02 -1.263500601053237915e-01 1.628453731536865234e-01 1.288082748651504517e-01 2.019633948802947998e-01 -1.759849041700363159e-01 -8.325177431106567383e-02 1.287838965654373169e-01 -1.691897809505462646e-01 -2.119029611349105835e-01 3.603087961673736572e-01 -1.163449585437774658e-01 5.210166797041893005e-02 3.051545657217502594e-02 9.411731362342834473e-02 1.487620025873184204e-01 -7.530379295349121094e-02 -2.952250242233276367e-01 -3.059451878070831299e-01 1.541657000780105591e-01 2.199759334325790405e-01 -1.567820906639099121e-01 1.847156584262847900e-01 -2.644928097724914551e-01 1.125308945775032043e-01 9.160284698009490967e-02 7.776110619306564331e-02 -3.001961484551429749e-02 -7.770349085330963135e-02 2.882439792156219482e-01
-1.102643907070159912e-01 6.084215268492698669e-02 -4.395431578159332275e-01 1.022640764713287354e-01 1.242487225681543350e-02 9.621229767799377441e-02 2.027683518826961517e-02 -9.875457733869552612e-02 -2.612620405852794647e-02 3.353785574436187744e-01 -9.418656677007675171e-02 6.539677083492279053e-02 4.181360006332397461e-01 -1.198112443089485168e-01 -9.211236238479614258e-02 8.348894864320755005e-02 8.924203366041183472e-02 -1.968330442905426025e-01 -7.165588438510894775e-02 -2.876511514186859131e-01 -3.243010491132736206e-02 1.648919284343719482e-01 5.022656917572021484e-02 -4.173018410801887512e-02 2.333894222974777222e-01 -2.226235121488571167e-01 9.548100084066390991e-02 -1.349819749593734741e-01 2.511708997189998627e-02 -3.108040988445281982e-01 5.725999921560287476e-02 1.760247945785522461e-01
-2.797313630580902100e-01 9.282594174146652222e-02 3.887522965669631958e-02 -3.832803666591644287e-01 1.046025156974792480e-01 1.717110723257064819e-01 -5.351443588733673096e-02 5.295608937740325928e-02 6.371379643678665161e-02 3.632618784904479980e-01 2.261816859245300293e-01 2.154969722032546997e-01 -4.394127428531646729e-02 -9.578278288245201111e-03 5.173962563276290894e-03 4.546030890196561813e-03 3.448143601417541504e-01 -7.952576130628585815e-02 -1.263877563178539276e-02 3.992400318384170532e-02 -3.106349706649780273e-01 4.441329464316368103e-02 2.799629271030426025e-01 -5.414443090558052063e-02 -3.746252655982971191e-01 -6.393525004386901855e-02 -3.045300021767616272e-02 -3.111311793327331543e-02 1.375634819269180298e-01 -4.335713386535644531e-02 2.620194666087627411e-02 9.147990494966506958e-02
-1.762596666812896729e-01 1.792899146676063538e-02 -1.261319220066070557e-01 -4.057545214891433716e-02 1.082871109247207642e-01 9.087790735065937042e-03 -8.201789855957031250e-02 -3.214663565158843994e-01 1.409682184457778931e-01 2.051397711038589478e-01 -7.518603652715682983e-02 -6.244428455829620361e-02 9.025771170854568481e-02 -1.837727576494216919e-01 2.549833953380584717e-01 -1.001984253525733948e-01 2.771784663200378418e-01 2.126500457525253296e-01 -2.109306603670120239e-01 -2.457172982394695282e-02 4.247445240616798401e-02 7.044000178575515747e-02 4.346742630004882812e-01 -1.146602407097816467e-01 -4.898058995604515076e-02 -1.024276986718177795e-01 -1.443956047296524048e-01 -2.864957787096500397e-02 4.619557783007621765e-02 -3.988134860992431641e-01 2.549876868724822998e-01 6.271439790725708008e-02
-2.954094111919403076e-01 2.655828893184661865e-01 9.842179715633392334e-03 -2.810509800910949707e-01 3.128942847251892090e-02 3.256212472915649414e-01 1.919694840908050537e-01 8.191483467817306519e-02 1.996112316846847534e-01 -3.067750111222267151e-02 7.957957684993743896e-02 2.681431472301483154e-01 2.057745009660720825e-01 8.365157246589660645e-02 3.748863339424133301e-01 1.914488375186920166e-01 7.702508568763732910e-02 3.966980800032615662e-02 -1.247003376483917236e-01 7.280609011650085449e-02 1.197274774312973022e-01 1.393847316503524780e-01 4.035203158855438232e-02 6.105450168251991272e-02 -1.054433137178421021e-01 4.748361557722091675e-02 9.514198452234268188e-02 -1.724338382482528687e-01 2.119524329900741577e-01 -2.435758151113986969e-02 4.421699047088623047e-02 3.160416781902313232e-01
-1.445731222629547119e-01 1.411948502063751221e-01 -2.394039779901504517e-01 -1.384055763483047485e-01 2.729590535163879395e-01 8.174636960029602051e-02 -2.210943959653377533e-02 -1.658137291669845581e-01 -5.075302720069885254e-02 2.483735680580139160e-01 1.454725163057446480e-03 7.983466237783432007e-02 -7.723778486251831055e-02 1.190308630466461182e-01 -2.238792181015014648e-01 -4.033384844660758972e-02 5.078898072242736816e-01 1.852241903543472290e-01 -8.144809864461421967e-03 5.222176667302846909e-03 2.406351454555988312e-02 -7.210715860128402710e-02 -3.269878402352333069e-02 1.941619813442230225e-01 1.169688440859317780e-02 7.079122215509414673e-02 2.082563340663909912e-01 -2.378754168748855591e-01 3.620506525039672852e-01 -1.368508934974670410e-01 -1.886042952537536621e-01 6.010189279913902283e-02
-1.073729619383811951e-02 7.681121118366718292e-03 -1.656950563192367554e-01 -4.219810366630554199e-01 1.719370782375335693e-01 -9.440030902624130249e-03 1.510674655437469482e-01 -1.661738157272338867e-01 -2.440393529832363129e-02 -6.013567000627517700e-02 -2.579871714115142822e-01 5.504764989018440247e-02 4.745981395244598389e-01 3.074366785585880280e-02 -2.048932164907455444e-01 6.149699911475181580e-02 1.937057375907897949e-01 1.233809739351272583e-01 -8.192224055528640747e-02 -9.439601004123687744e-02 2.821123898029327393e-01 -6.085825711488723755e-02 1.587754338979721069e-01 1.050496846437454224e-01 -1.472572535276412964e-01 1.727842725813388824e-02 -5.389373376965522766e-02 -1.980081349611282349e-01 2.526227533817291260e-01 -1.454143822193145752e-01 1.472257524728775024e-01 -9.913774579763412476e-02
-1.134198531508445740e-01 8.765257894992828369e-02 -3.103344738483428955e-01 -3.409816026687622070e-01 -8.905756473541259766e-02 -7.254479825496673584e-02 2.787394262850284576e-02 -3.556716442108154297e-02 1.599185019731521606e-01 2.570970356464385986e-01 -2.723495103418827057e-02 1.735362112522125244e-01 4.594129025936126709e-01 -2.969758957624435425e-02 5.852004513144493103e-02 2.007417939603328705e-02 1.661718189716339111e-01 7.909650914371013641e-03 -6.980240345001220703e-02 4.353645816445350647e-02 -2.288611829280853271e-01 1.363375037908554077e-01 2.086965143680572510e-01 -1.299082189798355103e-01 -9.535141289234161377e-02 6.920067593455314636e-03 4.913520812988281250e-02 2.048905938863754272e-02 1.178526803851127625e-01 -4.471713602542877197e-01 1.469404697418212891e-01 -9.266930632293224335e-03
-1.208197325468063354e-03 1.248011589050292969e-01 -1.392693668603897095e-01 -7.744876202195882797e-03 1.362844854593276978e-01 3.058323860168457031e-01 -1.153791323304176331e-01 -2.445716559886932373e-01 -1.879588328301906586e-02 2.907002270221710205e-01 -2.911227643489837646e-01 1.455468535423278809e-01 1.184605062007904053e-01 -2.017046511173248291e-01 -1.351436078548431396e-01 -6.922516971826553345e-02 7.467423379421234131e-02 3.881775736808776855e-01 5.542484670877456665e-02 -1.465888172388076782e-01 -7.266079634428024292e-02 -1.208011582493782043e-01 1.152083203196525574e-01 2.117952555418014526e-01 -3.635176718235015869e-01 -1.986988931894302368e-01 1.449856758117675781e-01 -1.060514301061630249e-01 -7.587816566228866577e-02 -1.331527233123779297e-01 -1.219063475728034973e-01 1.004964485764503479e-01
5.956457555294036865e-02 1.609585136175155640e-01 -2.677963376045227051e-01 -1.422958225011825562e-01 -7.868418097496032715e-02 2.170908302068710327e-01 2.273692637681961060e-01 -3.544227182865142822e-01 4.405914619565010071e-02 3.215433657169342041e-01 -4.522085934877395630e-02 -9.723234921693801880e-02 2.112672626972198486e-01 2.837780863046646118e-02 -1.041412074118852615e-02 2.298160921782255173e-03 3.903248906135559082e-01 1.273649930953979492e-01 -5.743021517992019653e-02 -1.189933195710182190e-01 -1.094917505979537964e-01 1.122109144926071167e-01 1.885709017515182495e-01 5.133670195937156677e-02 2.076244205236434937e-01 8.661269396543502808e-02 -9.025096148252487183e-02 -2.543576955795288086e-01 2.314149588346481323e-01 -2.294945865869522095e-01 7.469110190868377686e-02 -3.882040828466415405e-02
-4.256996139883995056e-02 2.102940678596496582e-01 -1.062285229563713074e-01 -4.302293062210083008e-01 2.253955788910388947e-02 -3.775697667151689529e-03 1.505384743213653564e-01 -3.861175179481506348e-01 8.702728152275085449e-02 -3.547657048329710960e-03 -1.236797124147415161e-01 -1.174054965376853943e-01 2.224534153938293457e-01 -2.297322005033493042e-01 5.420720670372247696e-03 2.988832294940948486e-01 -2.399142086505889893e-02 1.383555382490158081e-01 -1.787913143634796143e-01 -7.276932243257761002e-03 1.064098775386810303e-01 1.761190891265869141e-01 -3.262540698051452637e-02 -5.576727911829948425e-02 6.104649975895881653e-02 -1.787704378366470337e-01 -1.360917240381240845e-01 -2.098868936300277710e-01 2.379851192235946655e-01 -2.828723192214965820e-01 -6.788533210055902600e-05 1.544547230005264282e-01
-2.873608171939849854e-01 -6.027578189969062805e-02 -2.120457291603088379e-01 -1.495688706636428833e-01 1.968412101268768311e-01 1.150037422776222229e-01 3.788788616657257080e-01 -3.642183542251586914e-01 -3.557929769158363342e-02 1.205002069473266602e-01 -2.023628912866115570e-03 1.117947772145271301e-01 5.810007080435752869e-02 -6.967522948980331421e-02 1.966809481382369995e-02 2.385102063417434692e-01 2.199696153402328491e-01 2.178559452295303345e-01 -9.678077697753906250e-02 4.672226030379533768e-03 4.394328221678733826e-02 -1.968587981536984444e-03 1.910822540521621704e-01 1.327703893184661865e-01 1.220328286290168762e-01 -1.213667318224906921e-01 -7.510412484407424927e-02 -1.546020805835723877e-01 3.239701986312866211e-01 2.442039400339126587e-01 -1.065786853432655334e-01 1.675118505954742432e-01
-5.847224593162536621e-02 2.030935734510421753e-01 6.479731947183609009e-02 -2.027030475437641144e-02 3.861481547355651855e-01 1.795535832643508911e-01 -9.173424914479255676e-03 3.363520279526710510e-02 -9.394825994968414307e-02 1.738558560609817505e-01 2.303626090288162231e-01 -6.114210188388824463e-02 3.329714760184288025e-02 4.744319245219230652e-02 1.256385631859302521e-02 -2.304462194442749023e-01 3.922036290168762207e-01 1.633289158344268799e-01 -2.188025116920471191e-01 -2.135258354246616364e-02 -8.233795315027236938e-02 -2.321557104587554932e-01 1.260249018669128418e-01 2.100291252136230469e-01 -1.464159339666366577e-01 -3.514331579208374023e-01 -8.931297808885574341e-02 -1.368822753429412842e-01 1.177541911602020264e-01 -1.324613243341445923e-01 1.075320690870285034e-01 2.270381897687911987e-01
-3.308804631233215332e-01 1.382694300264120102e-02 5.155785474926233292e-03 -2.499418109655380249e-01 3.159234225749969482e-01 2.298425734043121338e-01 -9.727201424539089203e-03 -4.152311757206916809e-02 5.789240822196006775e-02 1.932308226823806763e-01 -2.470350563526153564e-01 -9.330180287361145020e-02 3.868747055530548096e-01 -1.140773645602166653e-03 9.395454078912734985e-02 -9.145341813564300537e-03 9.000384062528610229e-02 1.066406220197677612e-01 1.535597145557403564e-01 4.512428119778633118e-02 1.006565243005752563e-01 1.589768677949905396e-01 -8.865430206060409546e-02 -1.776191741228103638e-01 1.441331356763839722e-01 -1.332978904247283936e-01 9.030947834253311157e-02 -3.096883594989776611e-01 -1.687072589993476868e-02 -3.223870098590850830e-01 -6.068406254053115845e-02 1.842844188213348389e-01
-4.985224828124046326e-02 1.449425071477890015e-01 -9.656222909688949585e-02 6.379041820764541626e-02 2.682665884494781494e-01 4.699504971504211426e-01 -1.537621170282363892e-01 -2.480983436107635498e-01 5.583446100354194641e-02 3.295407295227050781e-01 -1.544245034456253052e-01 -5.787696689367294312e-02 -5.570176243782043457e-02 -8.774545043706893921e-02 -7.089981436729431152e-02 -1.255231201648712158e-01 2.297585457563400269e-01 3.062097728252410889e-01 9.150079637765884399e-02 -2.515827715396881104e-01 -4.679956659674644470e-02 6.753349211066961288e-03 9.153734892606735229e-02 -1.035794690251350403e-01 -1.778868734836578369e-01 -1.171623170375823975e-02 1.285440921783447266e-01 9.135673195123672485e-02 5.403682962059974670e-02 -7.165369391441345215e-02 -1.175584495067596436e-01 3.106649518013000488e-01
-2.083964794874191284e-01 -1.791655570268630981e-01 -1.029829531908035278e-01 -4.773201793432235718e-02 7.565451413393020630e-02 4.038594663143157959e-01 2.293931320309638977e-02 -2.181861698627471924e-01 -2.879230678081512451e-02 4.889861643314361572e-01 -1.431655138731002808e-01 -9.146495908498764038e-02 1.592939198017120361e-01 -1.534872353076934814e-01 -1.431562155485153198e-01 -1.366175562143325806e-01 -7.929824292659759521e-03 3.161033391952514648e-01 -1.221131458878517151e-01 -1.571082621812820435e-01 -4.073571041226387024e-02 -4.178350791335105896e-02 4.146922379732131958e-02 5.272159352898597717e-02 -1.220921128988265991e-01 -2.231880575418472290e-01 5.894835107028484344e-03 -1.255139708518981934e-01 -1.512613743543624878e-01 -2.941067218780517578e-01 1.916741579771041870e-02 1.495552831329405308e-03
-3.170321881771087646e-01 -3.047470934689044952e-02 -2.666221857070922852e-01 -1.759414672851562500e-01 5.457905679941177368e-02 1.469739228487014771e-01 1.510370969772338867e-01 -4.760439991950988770e-01 1.662901341915130615e-01 -1.131014972925186157e-01 -3.827816573902964592e-03 -2.417040616273880005e-02 3.593405783176422119e-01 -1.379240900278091431e-01 -1.061471700668334961e-01 1.372670084238052368e-01 1.283119618892669678e-01 1.962123364210128784e-01 -1.764350980520248413e-01 -3.419388085603713989e-02 -2.635991573333740234e-02 1.140076369047164917e-01 -1.032114401459693909e-02 1.025526691228151321e-02 1.095086485147476196e-01 -1.932445466518402100e-01 -1.992096900939941406e-01 2.445862628519535065e-02 -1.920873112976551056e-02 -2.518227696418762207e-01 1.898299902677536011e-01 1.122679486870765686e-01
1.542624458670616150e-02 3.167646825313568115e-01 -2.581052854657173157e-02 8.010510355234146118e-02 3.610526919364929199e-01 2.534005343914031982e-01 1.774974018335342407e-01 -1.286364793777465820e-01 2.639774084091186523e-01 -8.395447582006454468e-02 -2.048042044043540955e-02 6.092809513211250305e-02 9.754674881696701050e-02 -3.047677576541900635e-01 -1.075871959328651428e-01 1.617338955402374268e-01 1.776606589555740356e-01 1.799492686986923218e-01 -3.058012388646602631e-02 -1.958792209625244141e-01 1.510797291994094849e-01 -1.877248734235763550e-01 1.481491774320602417e-01 -7.544661313295364380e-02 -1.224534139037132263e-01 -1.265067514032125473e-02 3.554750978946685791e-01 -2.255791276693344116e-01 1.068179160356521606e-01 -4.412818327546119690e-02 -3.057949058711528778e-02 1.818488091230392456e-01
-5.362503230571746826e-03 -1.870823502540588379e-01 -2.994727492332458496e-01 -7.505490630865097046e-02 3.068900108337402344e-01 1.955009847879409790e-01 -1.325931102037429810e-01 3.269897773861885071e-02 6.409986317157745361e-02 6.851504743099212646e-02 -1.217953264713287354e-01 2.559409439563751221e-01 -6.454925239086151123e-02 -2.648583352565765381e-01 -1.082835998386144638e-02 -1.648671478033065796e-01 1.579289585351943970e-01 -1.185218058526515961e-02 -2.930809557437896729e-01 -9.617105126380920410e-03 1.834760792553424835e-02 2.266546040773391724e-01 4.724536538124084473e-01 1.105014532804489136e-01 1.534335408359766006e-02 -1.969540715217590332e-01 2.246822863817214966e-01 -1.458297669887542725e-01 -1.308859232813119888e-02 3.572681918740272522e-02 -2.108344249427318573e-02 1.302853375673294067e-01
-1.620193272829055786e-01 2.024020850658416748e-01 1.248613372445106506e-02 -2.379639595746994019e-01 5.992342531681060791e-02 9.394215792417526245e-02 -1.853163540363311768e-01 -5.711546540260314941e-02 2.446573823690414429e-01 3.550359308719635010e-01 1.399637665599584579e-02 1.032802984118461609e-01 -4.410899803042411804e-02 -1.241118535399436951e-01 -1.844040453433990479e-01 1.572416275739669800e-01 2.815983295440673828e-01 -8.119215816259384155e-02 -1.628111898899078369e-01 1.559637933969497681e-01 -4.112471342086791992e-01 1.684681922197341919e-01 9.322954714298248291e-02 8.134305477142333984e-03 -1.927523910999298096e-01 1.437642984092235565e-02 8.130844682455062866e-02 4.303479194641113281e-02 1.376541256904602051e-01 -2.370753884315490723e-01 1.969761252403259277e-01 2.244296967983245850e-01
-1.161006838083267212e-01 -1.915808394551277161e-02 -2.618554234504699707e-01 -1.367727369070053101e-01 5.129921436309814453e-01 2.199317514896392822e-01 -2.938237600028514862e-02 -3.097945749759674072e-01 2.025562524795532227e-01 -1.622104942798614502e-01 -8.197899162769317627e-02 1.818286180496215820e-01 1.613216102123260498e-01 3.873684257268905640e-02 6.202432513236999512e-02 -9.579704701900482178e-02 -2.672191895544528961e-02 2.240865230560302734e-01 1.297140717506408691e-01 1.884524375200271606e-01 9.843162447214126587e-02 -7.740925252437591553e-02 2.335122376680374146e-01 2.201649397611618042e-01 -1.376109123229980469e-01 -2.518079429864883423e-02 -9.117799997329711914e-02 -1.876419931650161743e-01 1.026600599288940430e-01 1.555601954460144043e-01 -1.329976767301559448e-01 7.326810061931610107e-02
-8.931345492601394653e-02 3.866158053278923035e-02 -3.574047386646270752e-01 -2.128164321184158325e-01 2.392092198133468628e-01 2.467339336872100830e-01 2.158685475587844849e-01 -3.702648282051086426e-01 3.872196376323699951e-02 -1.976386457681655884e-01 2.719832584261894226e-02 3.738170266151428223e-01 2.020393963903188705e-03 -8.184871077537536621e-02 9.011097997426986694e-02 -9.901963174343109131e-02 1.770758777856826782e-01 1.041319668292999268e-01 -1.275099217891693115e-01 1.779102981090545654e-01 1.210453826934099197e-02 -1.039094757288694382e-02 2.148365527391433716e-01 -1.474449783563613892e-02 5.150961223989725113e-03 -1.269954442977905273e-02 -6.127332523465156555e-02 -1.529607325792312622e-01 1.259400248527526855e-01 1.961564719676971436e-01 7.534927129745483398e-02 2.931658923625946045e-01
-1.173260062932968140e-01 -1.056690663099288940e-01 -1.554066836833953857e-01 6.107351556420326233e-02 4.631730616092681885e-01 2.326760739088058472e-01 -2.355323433876037598e-01 -1.759761385619640350e-02 2.713199853897094727e-01 3.064968585968017578e-01 6.500685960054397583e-02 4.375762119889259338e-02 -1.150978282094001770e-01 -1.247088983654975891e-01 1.908366195857524872e-02 -1.199429482221603394e-01 -5.993028357625007629e-02 1.939177811145782471e-01 -1.593107879161834717e-01 -2.654046937823295593e-02 -1.147746369242668152e-01 7.032310962677001953e-02 8.224393427371978760e-02 2.359127253293991089e-01 1.432187110185623169e-01 -1.932298392057418823e-01 2.802990674972534180e-01 -1.581021845340728760e-01 2.747513353824615479e-01 -1.207591127604246140e-02 1.379965692758560181e-01 -3.976450860500335693e-02
-2.983618378639221191e-01 3.019161522388458252e-01 -1.814600229263305664e-01 2.447232306003570557e-01 3.033340275287628174e-01 1.415189057588577271e-01 7.193248718976974487e-02 -2.283718734979629517e-01 1.308780163526535034e-01 1.947760879993438721e-01 -3.032082021236419678e-01 1.150769740343093872e-01 5.111101269721984863e-02 3.781983628869056702e-02 -9.409884363412857056e-02 -1.745882630348205566e-01 3.520673513412475586e-01 1.414652615785598755e-01 1.555173099040985107e-01 -4.976198822259902954e-02 -1.976108103990554810e-01 1.527385562658309937e-01 -3.168087825179100037e-02 2.139091044664382935e-01 2.416598424315452576e-02 5.956131219863891602e-02 3.057914087548851967e-03 -6.486579775810241699e-02 1.799980103969573975e-01 4.161766916513442993e-02 9.456689469516277313e-03 1.780012995004653931e-01
-1.475243419408798218e-01 5.534603074193000793e-02 1.104858443140983582e-01 -8.650662004947662354e-02 2.648491561412811279e-01 4.843205511569976807e-01 1.358615607023239136e-01 -5.314669758081436157e-02 -5.983927100896835327e-02 2.789595127105712891e-01 -1.903367638587951660e-01 -1.811509132385253906e-01 8.242053538560867310e-02 6.170200649648904800e-03 1.301628500223159790e-01 -1.231484264135360718e-01 1.639243513345718384e-01 9.330012649297714233e-02 -1.541266292333602905e-01 1.162447873502969742e-02 -1.455600559711456299e-01 8.497750759124755859e-02 -1.347214579582214355e-01 -3.876212239265441895e-02 -7.508707791566848755e-02 -5.282638072967529297e-01 3.699415177106857300e-02 1.104970499873161316e-01 7.682002335786819458e-02 -1.607189476490020752e-01 3.490738198161125183e-02 -3.673537820577621460e-02
5.853651557117700577e-03 -1.395609825849533081e-01 -2.302870601415634155e-01 -1.917338669300079346e-01 1.007997542619705200e-01 3.223428130149841309e-01 3.549008816480636597e-02 -1.314234584569931030e-01 -2.138024009764194489e-02 3.907144367694854736e-01 -3.312622308731079102e-01 1.900649964809417725e-01 3.671658784151077271e-02 -1.281913667917251587e-01 -2.115192264318466187e-01 -3.594638407230377197e-02 1.436795145273208618e-01 2.584558427333831787e-01 1.997154504060745239e-01 -1.795920580625534058e-01 -1.776075214147567749e-01 -7.091061770915985107e-02 -1.465093158185482025e-02 1.386192589998245239e-01 -2.163425832986831665e-01 -2.033841907978057861e-01 1.989882439374923706e-01 -1.965842209756374359e-02 1.806067861616611481e-02 -1.900157481431961060e-01 -8.275306969881057739e-02 9.105861932039260864e-02
-2.996767759323120117e-01 1.466114372014999390e-01 1.357468962669372559e-01 9.042435139417648315e-02 2.517370283603668213e-01 2.325209230184555054e-01 1.799491792917251587e-01 -2.314121574163436890e-01 2.917186822742223740e-03 -2.127489261329174042e-02 -7.194092869758605957e-02 9.876501560211181641e-02 4.072131216526031494e-01 2.082559913396835327e-01 -1.641539037227630615e-01 1.711181998252868652e-01 -1.360774189233779907e-01 5.149680003523826599e-02 -5.325400456786155701e-02 -3.068964183330535889e-02 -1.570336520671844482e-01 2.470659017562866211e-01 3.244964778423309326e-01 6.763365119695663452e-02 -1.822039335966110229e-01 -1.981230452656745911e-02 1.376002430915832520e-01 -2.974655851721763611e-02 2.518825531005859375e-01 -1.889733672142028809e-01 -1.122699584811925888e-02 6.856066733598709106e-02
-6.867570430040359497e-02 1.217967048287391663e-01 -3.113036453723907471e-01 7.113719731569290161e-02 3.573016226291656494e-01 4.442590475082397461e-02 1.011093854904174805e-01 -2.035963833332061768e-01 2.183586806058883667e-01 7.549007982015609741e-02 6.266855448484420776e-02 -3.441020101308822632e-02 2.584188580513000488e-01 -2.584792077541351318e-01 -2.004217356443405151e-01 2.394380569458007812e-01 2.552170455455780029e-01 -5.823567137122154236e-02 -1.926683261990547180e-02 -4.325174912810325623e-02 7.718950044363737106e-03 2.433274872601032257e-02 4.177023470401763916e-02 1.861925423145294189e-01 -1.923051327466964722e-01 -2.014981955289840698e-01 1.708332896232604980e-01 -4.076619148254394531e-01 -1.011530682444572449e-01 -2.640005573630332947e-02 1.242178156971931458e-01 2.090682834386825562e-02
-1.164058968424797058e-01 3.014939129352569580e-01 1.555838584899902344e-01 2.851055003702640533e-02 1.957783550024032593e-01 2.726016342639923096e-01 5.620753392577171326e-02 -2.132205367088317871e-01 -1.038549765944480896e-01 1.244823858141899109e-01 -1.958006471395492554e-01 2.340227067470550537e-01 3.140620589256286621e-01 1.682356297969818115e-01 -3.680309057235717773e-01 1.189326681196689606e-02 8.863443136215209961e-02 -1.643200218677520752e-01 -1.157418191432952881e-01 -5.330405011773109436e-02 5.178409628570079803e-03 1.305211931467056274e-01 3.787084817886352539e-01 5.197203159332275391e-02 8.397354930639266968e-02 -9.847473353147506714e-02 8.518018573522567749e-02 -8.152271807193756104e-02 2.738112807273864746e-01 -7.490105181932449341e-02 2.184982597827911377e-02 3.697515279054641724e-02
-1.284829676151275635e-01 -7.272524386644363403e-02 7.460394501686096191e-02 -2.154932916164398193e-01 2.909328341484069824e-01 3.456413149833679199e-01 3.087794482707977295e-01 -8.640316128730773926e-02 1.452386677265167236e-01 -3.084709867835044861e-02 -2.577821612358093262e-01 -1.114187017083168030e-01 1.174339205026626587e-01 2.311455756425857544e-01 2.221832126379013062e-01 3.779914602637290955e-02 3.934761136770248413e-02 2.629523873329162598e-01 -3.731134161353111267e-02 -1.646650284528732300e-01 -7.394970953464508057e-02 1.272345632314682007e-01 6.318476796150207520e-02 2.590869367122650146e-01 -9.734553843736648560e-02 -1.603970676660537720e-01 -1.761525124311447144e-01 -2.357230633497238159e-01 -2.628780528903007507e-02 -1.889577805995941162e-01 2.234019637107849121e-01 1.667494326829910278e-02
-6.541703641414642334e-02 1.567801088094711304e-01 -1.212245002388954163e-01 -1.487071514129638672e-01 -1.448889523744583130e-01 2.009019553661346436e-01 3.319188207387924194e-02 -2.904944717884063721e-01 2.029622346162796021e-01 2.570373415946960449e-01 -1.729184091091156006e-01 1.932758539915084839e-01 1.099526882171630859e-01 3.657483309507369995e-02 8.231937885284423828e-02 -3.528332337737083435e-02 3.172235190868377686e-01 -1.258994638919830322e-01 3.218636661767959595e-02 -1.442655175924301147e-01 -1.250736266374588013e-01 1.140924394130706787e-01 2.489964365959167480e-01 -2.993174791336059570e-01 5.208685621619224548e-02 -1.900000572204589844e-01 1.497524231672286987e-01 9.175002574920654297e-02 3.175397813320159912e-01 -2.802353799343109131e-01 -1.537922769784927368e-01 -1.638052426278591156e-02
-8.716991543769836426e-02 2.759391069412231445e-02 -1.334455609321594238e-01 -7.609528303146362305e-02 2.546706199645996094e-01 3.157482445240020752e-01 -1.167763723060488701e-03 -4.245397821068763733e-02 -6.290718913078308105e-02 1.417663246393203735e-01 -3.275548517704010010e-01 -2.440081536769866943e-01 8.881244063377380371e-02 2.854385785758495331e-02 -9.075058251619338989e-02 6.119471415877342224e-02 6.480287760496139526e-02 1.366520673036575317e-01 4.525185748934745789e-02 1.734503954648971558e-01 1.263921335339546204e-02 1.119772642850875854e-01 2.246232777833938599e-01 -2.092642188072204590e-01 8.833902329206466675e-02 -3.400230705738067627e-01 1.121097952127456665e-01 -1.943671256303787231e-01 3.995551168918609619e-02 -3.790962696075439453e-01 2.233717124909162521e-03 3.302731513977050781e-01
-2.040239572525024414e-01 8.739266544580459595e-02 9.581883996725082397e-02 -3.622338920831680298e-02 1.744330525398254395e-01 4.265566766262054443e-01 1.768436580896377563e-01 -1.488035023212432861e-01 1.466097086668014526e-01 8.999807387590408325e-02 2.762633003294467926e-02 -1.359343677759170532e-01 1.229497492313385010e-01 3.308756053447723389e-01 -4.375152289867401123e-02 3.255756199359893799e-02 -1.616323143243789673e-01 -2.409337647259235382e-02 5.431419238448143005e-02 -2.665240131318569183e-02 -1.424797922372817993e-01 3.009258508682250977e-01 2.635754048824310303e-01 1.115739420056343079e-01 -1.095971316099166870e-01 -3.777397796511650085e-02 5.354031547904014587e-02 -2.043059915304183960e-01 3.101888895034790039e-01 -1.830953210592269897e-01 -1.729186773300170898e-01 2.391930222511291504e-01
-2.370511889457702637e-01 -3.035711497068405151e-02 9.858619421720504761e-02 -1.149829924106597900e-01 2.981514334678649902e-01 1.530604362487792969e-01 5.635104328393936157e-02 -1.711897104978561401e-01 -1.103968769311904907e-01 1.934805065393447876e-01 -3.999542593955993652e-01 -6.421121954917907715e-02 2.428693175315856934e-01 6.502475589513778687e-03 -1.011118572205305099e-02 9.185670875012874603e-03 2.731513381004333496e-01 1.402344703674316406e-01 2.737969346344470978e-02 -1.528672873973846436e-01 -1.816052347421646118e-01 3.108347058296203613e-01 7.603297382593154907e-02 -1.984636187553405762e-01 1.497138440608978271e-01 -2.458651661872863770e-01 1.960778981447219849e-01 5.647198483347892761e-02 1.470354050397872925e-01 -1.277759969234466553e-01 6.206102203577756882e-03 2.158045917749404907e-01
5.497806891798973083e-02 -1.049282029271125793e-02 -1.410583108663558960e-01 -1.621475070714950562e-01 1.336468905210494995e-01 2.258781790733337402e-01 -4.176074266433715820e-02 -1.617418527603149414e-01 2.017908692359924316e-01 2.617922723293304443e-01 1.529210209846496582e-01 4.276197031140327454e-02 2.285559624433517456e-01 6.394944339990615845e-02 -1.721030473709106445e-02 3.462579846382141113e-01 8.808553218841552734e-02 7.529091835021972656e-02 -4.527100324630737305e-01 -1.022381186485290527e-01 -7.047933340072631836e-02 -2.078822106122970581e-01 1.479146927595138550e-01 3.770253807306289673e-02 -1.513637602329254150e-01 1.387054622173309326e-01 3.580955788493156433e-02 -2.285407632589340210e-01 4.885014146566390991e-02 -2.581217586994171143e-01 2.779672741889953613e-01 -2.555874362587928772e-02
-2.623935602605342865e-02 -1.143116727471351624e-01 -2.442577183246612549e-01 -3.433402255177497864e-02 2.904827892780303955e-01 1.004706323146820068e-01 -2.253701984882354736e-01 7.641272246837615967e-02 1.313945502042770386e-01 2.099485993385314941e-01 -2.914506793022155762e-01 2.790916860103607178e-01 -1.757388189435005188e-02 -2.695047669112682343e-02 -1.185768656432628632e-02 -2.574391961097717285e-01 1.734730899333953857e-01 3.016102500259876251e-02 -1.920016258955001831e-01 -2.084585726261138916e-01 -2.824304401874542236e-01 1.040242016315460205e-01 3.210731744766235352e-01 2.447552084922790527e-01 1.506139487028121948e-01 -1.216664165258407593e-01 1.872665137052536011e-01 -1.342955082654953003e-01 5.476410035043954849e-03 -5.036966130137443542e-02 -1.568261384963989258e-01 -3.609576029703021049e-03
-1.774175465106964111e-01 2.996827475726604462e-02 -1.892213374376296997e-01 -1.718292236328125000e-01 7.268901169300079346e-02 1.249674186110496521e-01 1.318699121475219727e-01 -4.806652367115020752e-01 8.944156765937805176e-02 9.464084357023239136e-02 2.855033427476882935e-02 1.296612620353698730e-01 2.884110212326049805e-01 -2.969129383563995361e-01 2.663801312446594238e-01 2.254650928080081940e-02 2.638203203678131104e-01 3.822158277034759521e-02 -5.533122271299362183e-02 6.819619238376617432e-02 -7.996337860822677612e-02 2.452483028173446655e-01 2.233930826187133789e-01 -6.878297030925750732e-02 -9.327439963817596436e-02 -6.024181470274925232e-02 -9.594116359949111938e-02 -8.519023656845092773e-02 -1.226048097014427185e-01 -1.938979923725128174e-01 1.936009228229522705e-01 1.916380822658538818e-01
-1.248354911804199219e-01 8.054980635643005371e-02 2.754192613065242767e-02 -1.565236598253250122e-01 1.669343002140522003e-02 2.398219555616378784e-01 -1.523692011833190918e-01 -4.588814079761505127e-01 9.572519361972808838e-02 1.716453023254871368e-02 -9.990356117486953735e-02 2.061994224786758423e-01 7.589036226272583008e-02 2.352515049278736115e-02 2.660777978599071503e-02 9.057858586311340332e-02 1.897669583559036255e-01 -1.644349694252014160e-01 -3.683473765850067139e-01 -3.385159745812416077e-02 -2.792524695396423340e-01 -1.391157656908035278e-01 -5.963370203971862793e-02 1.592323184013366699e-01 -7.050388306379318237e-02 -1.638365089893341064e-01 -2.673783600330352783e-01 -2.047553211450576782e-01 -7.733246684074401855e-02 -2.687175273895263672e-01 1.109238527715206146e-02 1.850455105304718018e-01
2.113724872469902039e-02 3.992499411106109619e-01 -1.700816899538040161e-01 -4.146718233823776245e-02 2.115350589156150818e-02 1.236391961574554443e-01 1.307727396488189697e-02 -2.719483673572540283e-01 2.247621864080429077e-01 9.325341135263442993e-02 -2.574123740196228027e-01 2.964316904544830322e-01 2.084762006998062134e-01 6.057414039969444275e-02 -9.152729064226150513e-02 -2.505755983293056488e-02 7.107130717486143112e-03 1.277054252568632364e-04 -2.568523287773132324e-01 -2.296889871358871460e-01 -1.047172471880912781e-01 -6.706658750772476196e-02 3.213284909725189209e-01 -2.013249993324279785e-01 -4.036938399076461792e-02 -8.266463875770568848e-02 -3.361850604414939880e-02 -1.767381131649017334e-01 3.412607908248901367e-01 1.363098807632923126e-02 1.099290400743484497e-01 5.073273181915283203e-02
-1.526745259761810303e-01 4.236047714948654175e-02 4.694383591413497925e-02 7.943136245012283325e-02 -7.413804531097412109e-02 3.928456902503967285e-01 8.131507784128189087e-02 -1.841655820608139038e-01 1.948007345199584961e-01 2.536673545837402344e-01 -3.616347014904022217e-01 -1.016437262296676636e-01 7.905961573123931885e-02 2.558843046426773071e-02 4.521039500832557678e-02 -1.256230026483535767e-01 3.458094894886016846e-01 2.023292481899261475e-01 5.988089367747306824e-02 -2.991816699504852295e-01 -1.585549712181091309e-01 2.033726274967193604e-01 1.785454750061035156e-01 9.724969416856765747e-02 -6.999287009239196777e-02 -1.231872662901878357e-01 2.814682126045227051e-01 2.828999795019626617e-02 5.689222365617752075e-03 -1.666786670684814453e-01 -5.377558618783950806e-02 7.507484406232833862e-02
-2.659081518650054932e-01 -1.503222435712814331e-01 4.915865510702133179e-02 -2.826981544494628906e-01 3.347475230693817139e-01 1.996559500694274902e-01 8.180686831474304199e-02 2.320093661546707153e-02 7.674965262413024902e-02 1.900837868452072144e-01 -3.701969981193542480e-01 1.245822757482528687e-01 3.168474733829498291e-01 9.298809617757797241e-02 1.741293370723724365e-01 8.360034227371215820e-02 1.342724859714508057e-01 1.215334534645080566e-01 -1.064867526292800903e-01 -2.030418487265706062e-03 -1.126051843166351318e-01 2.535399794578552246e-02 -5.806806683540344238e-02 -1.601521521806716919e-01 1.451858580112457275e-01 -1.063481941819190979e-01 3.886995092034339905e-02 -1.632824093103408813e-01 -5.282608792185783386e-02 -3.628743290901184082e-01 -1.096114516258239746e-01 1.753389388322830200e-01
-3.258273005485534668e-01 1.619700193405151367e-01 5.742466449737548828e-02 -3.410841524600982666e-02 2.719807624816894531e-01 3.007480800151824951e-01 9.102563560009002686e-02 -3.482626974582672119e-01 -4.405559599399566650e-02 -1.349183320999145508e-01 -1.128195784986019135e-02 5.106214061379432678e-02 1.571077704429626465e-01 -1.206598058342933655e-01 -8.879706263542175293e-03 -2.316657453775405884e-02 2.993473224341869354e-02 2.377349287271499634e-01 -1.481570582836866379e-02 -5.474464036524295807e-03 -1.371755748987197876e-01 -1.990674622356891632e-02 -1.194049641489982605e-01 8.183243125677108765e-02 9.405706077814102173e-02 -5.230232477188110352e-01 2.209619134664535522e-01 9.125766158103942871e-02 1.334725171327590942e-01 -2.073913067579269409e-01 8.022323995828628540e-02 -4.201558232307434082e-02
1.884190142154693604e-01 -1.502614319324493408e-01 -1.607239693403244019e-01 -5.460957065224647522e-02 2.842437326908111572e-01 2.596051692962646484e-01 -1.768849790096282959e-01 -9.392128884792327881e-02 2.088140994310379028e-01 3.455220460891723633e-01 1.448713056743144989e-02 -2.568149007856845856e-02 3.174714744091033936e-01 -5.758290737867355347e-02 5.311406031250953674e-02 1.615083366632461548e-01 1.122695952653884888e-01 -2.235471503809094429e-03 -4.066152572631835938e-01 -1.779059134423732758e-02 1.246817596256732941e-02 -2.013932466506958008e-01 2.606641054153442383e-01 -1.046884879469871521e-01 1.847188733518123627e-02 -9.945397824048995972e-02 -1.274902075529098511e-01 -1.763896793127059937e-01 6.920163333415985107e-02 -3.094080649316310883e-02 2.575480341911315918e-01 1.948472671210765839e-02
-1.117550432682037354e-01 2.187934815883636475e-01 -1.661499291658401489e-01 8.865661919116973877e-02 8.148410171270370483e-02 5.609788298606872559e-01 -5.433911830186843872e-02 -2.356723994016647339e-01 -2.448630332946777344e-02 -7.073816377669572830e-03 -2.037310302257537842e-01 2.152653932571411133e-01 1.822968125343322754e-01 -9.123411029577255249e-02 -4.748543258756399155e-03 -1.493941545486450195e-01 1.178478300571441650e-01 -6.117455661296844482e-02 -1.486372295767068863e-02 1.736388057470321655e-01 -2.754596471786499023e-01 2.109021544456481934e-01 -1.925053149461746216e-01 3.287420049309730530e-02 3.369887173175811768e-02 -2.082321047782897949e-01 1.954451352357864380e-01 1.646302193403244019e-01 1.465156674385070801e-01 -4.265449941158294678e-02 -2.191155776381492615e-02 1.785729974508285522e-01
2.781761251389980316e-02 1.804118156433105469e-01 -4.775769636034965515e-02 7.240870594978332520e-02 3.302468061447143555e-01 2.927944064140319824e-01 3.308770060539245605e-01 -4.037255048751831055e-02 2.339439243078231812e-01 -6.761904060840606689e-02 -1.207226887345314026e-01 1.838090717792510986e-01 1.131966486573219299e-01 -2.358266562223434448e-01 -1.435353904962539673e-01 1.699030697345733643e-01 7.322759926319122314e-02 -1.115197688341140747e-02 -7.044387608766555786e-02 -1.973169744014739990e-01 1.516462713479995728e-01 -1.207638606429100037e-01 1.505579054355621338e-01 -1.368834823369979858e-01 -1.705307066440582275e-01 -5.141353607177734375e-02 3.262125253677368164e-01 -2.437846362590789795e-01 5.335281789302825928e-02 -6.435591727495193481e-02 -5.933966860175132751e-02 3.020705878734588623e-01
-2.404364347457885742e-01 -3.168329223990440369e-02 1.062848716974258423e-01 -2.038372009992599487e-01 3.372292518615722656e-01 5.742372572422027588e-02 1.700584031641483307e-02 -2.985536754131317139e-01 1.195498704910278320e-01 2.876450121402740479e-01 -2.568914890289306641e-01 2.133789956569671631e-01 -6.840793043375015259e-02 -1.068663969635963440e-01 -1.480164527893066406e-01 -3.875518441200256348e-01 1.257949024438858032e-01 1.004428863525390625e-01 -1.053740754723548889e-01 -1.672484353184700012e-02 -6.354112178087234497e-02 1.668202579021453857e-01 -1.398106813430786133e-01 1.866409182548522949e-01 2.016194164752960205e-01 -1.148453429341316223e-01 4.123892635107040405e-02 -1.231534555554389954e-01 1.284914761781692505e-01 2.525444515049457550e-02 -7.563375681638717651e-02 2.607957720756530762e-01
-3.003311753273010254e-01 3.679274320602416992e-01 -1.815600693225860596e-01 -1.392358690500259399e-01 1.447485387325286865e-01 1.060886234045028687e-01 -1.112643480300903320e-01 -2.186286263167858124e-02 2.219257950782775879e-01 -2.566288039088249207e-02 3.289673477411270142e-02 2.368494421243667603e-01 1.211869642138481140e-01 -7.870849221944808960e-02 3.141945898532867432e-01 2.027786970138549805e-01 5.352503433823585510e-02 -5.816238000988960266e-02 -1.926855146884918213e-01 -6.902612000703811646e-02 -2.342357300221920013e-02 2.256064563989639282e-01 -1.569990217685699463e-01 3.302858471870422363e-01 -1.797749698162078857e-01 -1.751836836338043213e-01 -2.063196897506713867e-02 -9.849169850349426270e-02 1.238908767700195312e-01 -2.042396664619445801e-01 8.696427941322326660e-02 1.952495723962783813e-01
-2.018662840127944946e-01 -1.932517066597938538e-02 -2.605685591697692871e-01 4.621723201125860214e-03 3.674505650997161865e-01 4.612590000033378601e-02 1.458353102207183838e-01 5.577771365642547607e-02 2.195463776588439941e-01 4.178108647465705872e-02 -1.267271041870117188e-01 1.032480373978614807e-01 1.808703243732452393e-01 -2.506111264228820801e-01 2.292118966579437256e-01 3.655413538217544556e-02 1.182492524385452271e-01 -2.665287349373102188e-03 -8.286935836076736450e-02 -1.913280040025711060e-01 -8.735492080450057983e-02 6.418260186910629272e-02 -7.630478590726852417e-02 -1.832634657621383667e-01 -9.927699342370033264e-03 -2.520746290683746338e-01 1.262089908123016357e-01 -2.348606437444686890e-01 2.265661358833312988e-01 -2.707172632217407227e-01 -1.844730079174041748e-01 3.183885514736175537e-01
-3.595936894416809082e-01 1.132764965295791626e-01 -5.087290331721305847e-02 -4.758171737194061279e-02 1.492401659488677979e-01 1.846823692321777344e-01 1.900158971548080444e-01 1.084153428673744202e-01 2.914507985115051270e-01 -1.312132831662893295e-02 -1.533874422311782837e-01 1.848570704460144043e-01 2.527161873877048492e-02 -3.682756423950195312e-02 1.873269826173782349e-01 2.007944434881210327e-01 1.626661121845245361e-01 3.238229155540466309e-01 -1.553516238927841187e-01 6.996131688356399536e-02 2.174025923013687134e-01 -5.233515426516532898e-02 -1.493221521377563477e-01 1.291971653699874878e-01 -1.515418589115142822e-01 -3.021414577960968018e-01 1.583831757307052612e-01 -1.765252649784088135e-01 1.236253231763839722e-01 -1.442715823650360107e-01 -4.582530353218317032e-03 2.694190442562103271e-01
1.107776537537574768e-02 -3.023055009543895721e-02 -5.667816102504730225e-02 -3.032611906528472900e-01 3.957566991448402405e-02 2.662362158298492432e-01 1.619026064872741699e-01 -3.711123466491699219e-01 -1.466547548770904541e-01 2.440505623817443848e-01 -2.111682109534740448e-02 -2.387790754437446594e-02 1.554414331912994385e-01 2.432147860527038574e-01 -1.807237863540649414e-01 6.934098899364471436e-02 2.302321977913379669e-02 4.212869331240653992e-02 1.098909322172403336e-02 8.804390579462051392e-02 9.466690570116043091e-02 1.795003712177276611e-01 1.637903600931167603e-01 2.104078084230422974e-01 5.454716086387634277e-02 -8.791600167751312256e-02 1.246164739131927490e-01 3.763938089832663536e-03 3.975597023963928223e-01 -3.635483980178833008e-01 4.934347793459892273e-02 1.522083133459091187e-01
-3.365882933139801025e-01 1.189690008759498596e-01 -1.969192624092102051e-01 -2.208071798086166382e-01 2.460969984531402588e-01 2.478461265563964844e-01 -3.813020884990692139e-02 -1.002294048666954041e-01 7.167969644069671631e-02 2.521843910217285156e-01 -1.863112598657608032e-01 -1.637459993362426758e-01 3.977414965629577637e-01 -1.609182916581630707e-02 9.401500225067138672e-02 -6.169783696532249451e-02 8.607944846153259277e-02 2.761200964450836182e-01 1.374734491109848022e-01 6.754440069198608398e-02 1.518255099654197693e-02 6.526917964220046997e-02 -1.407680362462997437e-01 -2.433416396379470825e-01 1.133562922477722168e-01 -2.073766589164733887e-01 4.528133571147918701e-02 -1.655839234590530396e-01 3.552585467696189880e-02 -1.931892484426498413e-01 1.111475750803947449e-02 1.884211897850036621e-01
-2.284930944442749023e-01 1.296917721629142761e-02 9.372994303703308105e-02 -1.641317307949066162e-01 2.150697112083435059e-01 1.323437541723251343e-01 1.993011981248855591e-01 -8.363826572895050049e-02 -2.330694198608398438e-01 3.492803573608398438e-01 -2.484335452318191528e-01 -8.644469082355499268e-02 7.085893303155899048e-02 -9.575127810239791870e-02 9.152530878782272339e-02 -5.134057719260454178e-04 2.813752591609954834e-01 7.074991613626480103e-02 -1.603574752807617188e-01 4.171876609325408936e-02 -2.324134707450866699e-01 2.848777174949645996e-01 -3.548457100987434387e-02 -7.797627896070480347e-02 -3.438989818096160889e-02 -3.993463516235351562e-01 1.352329552173614502e-01 1.470962464809417725e-01 2.048964053392410278e-01 -1.857360154390335083e-01 3.217424079775810242e-02 3.303168714046478271e-02
-4.647712223231792450e-03 -1.221816055476665497e-02 2.976832166314125061e-02 8.088751696050167084e-03 1.816183775663375854e-01 1.162596568465232849e-01 4.455797374248504639e-02 -3.078947663307189941e-01 3.326386213302612305e-02 8.250487595796585083e-02 -1.832100003957748413e-01 2.444631308317184448e-01 2.657818235456943512e-02 1.372706145048141479e-02 1.169157326221466064e-01 -1.358468085527420044e-01 2.718595862388610840e-01 3.727610781788825989e-02 -1.569243073463439941e-01 -3.767408430576324463e-01 -1.525988578796386719e-01 -9.899816662073135376e-02 1.649870276451110840e-01 3.752270638942718506e-01 2.171036414802074432e-02 -2.811141014099121094e-01 3.232967257499694824e-01 -1.422320865094661713e-02 4.716725274920463562e-02 -1.158407703042030334e-01 -2.710624635219573975e-01 7.095138728618621826e-02
-5.868427921086549759e-03 9.700825810432434082e-02 -1.044948622584342957e-01 -3.950797021389007568e-01 2.487288564443588257e-01 2.638361155986785889e-01 -2.471926659345626831e-01 -4.079748988151550293e-01 6.902748346328735352e-02 2.145790867507457733e-02 7.574921101331710815e-02 8.858889341354370117e-02 1.403449028730392456e-01 1.740981340408325195e-01 1.635465472936630249e-01 -8.785376697778701782e-02 2.925695478916168213e-02 -8.790503442287445068e-02 -1.517931371927261353e-02 1.372583508491516113e-01 -1.078540757298469543e-01 1.212193965911865234e-01 1.763320565223693848e-01 9.667606651782989502e-02 -1.377397589385509491e-02 -1.328821033239364624e-01 1.609581410884857178e-01 -4.336198568344116211e-01 -3.010013513267040253e-02 -1.816012561321258545e-01 2.561559341847896576e-02 -2.234366163611412048e-02
2.081393748521804810e-01 -1.397793740034103394e-01 -2.139274328947067261e-01 1.431658631190657616e-03 3.449674546718597412e-01 1.188448667526245117e-01 -1.811780184507369995e-01 -2.085368335247039795e-01 2.708982825279235840e-01 1.448219269514083862e-01 -2.196011543273925781e-01 -1.392975598573684692e-01 9.468682110309600830e-02 -7.995415478944778442e-02 1.109402850270271301e-01 6.145442370325326920e-03 1.222329586744308472e-01 -2.109722048044204712e-02 -2.196883410215377808e-01 5.313946679234504700e-02 -1.167663559317588806e-02 7.529853377491235733e-03 1.373040676116943359e-01 -1.644132584333419800e-01 -3.160747885704040527e-02 -2.827081382274627686e-01 -2.165658771991729736e-01 1.600699126720428467e-01 1.621177643537521362e-01 -3.890670835971832275e-02 3.612653119489550591e-03 4.454621672630310059e-01
-2.401771768927574158e-02 -2.060504108667373657e-01 5.705633386969566345e-02 2.002521231770515442e-02 4.692160487174987793e-01 2.357867956161499023e-01 -1.612159907817840576e-01 5.665927007794380188e-02 2.995586991310119629e-01 1.150092482566833496e-01 -1.092804595828056335e-02 9.391610324382781982e-02 1.725755259394645691e-02 -1.675171554088592529e-01 4.361501336097717285e-02 -2.238646596670150757e-01 2.176417708396911621e-01 5.387656018137931824e-02 -3.217590153217315674e-01 2.446121424436569214e-01 -1.555068939924240112e-01 7.942809164524078369e-02 1.653161495923995972e-01 1.203823536634445190e-01 -5.338246747851371765e-02 -8.298041671514511108e-02 -8.442084491252899170e-02 -3.400779068470001221e-01 1.410947144031524658e-01 -1.202303096652030945e-01 2.772331051528453827e-02 4.976242408156394958e-02
2.712607011198997498e-02 1.541323363780975342e-01 -8.401251584291458130e-02 -1.013278439640998840e-01 4.572435840964317322e-02 2.999966442584991455e-01 1.734431982040405273e-01 -4.380868375301361084e-01 -8.052454143762588501e-02 3.841022402048110962e-02 1.452254652976989746e-01 -2.983430027961730957e-02 4.481034725904464722e-02 1.239087209105491638e-01 -4.841775447130203247e-02 8.012937754392623901e-02 -6.045761704444885254e-02 7.106385380029678345e-02 -1.238566935062408447e-01 1.920948037877678871e-03 -5.762269720435142517e-02 1.121355816721916199e-01 3.813301622867584229e-01 1.151977628469467163e-01 -6.761167943477630615e-02 -3.692975640296936035e-02 -7.199041545391082764e-02 -1.062778010964393616e-01 5.231351852416992188e-01 -1.758938133716583252e-01 -6.762347370386123657e-02 2.404209673404693604e-01
-1.846322715282440186e-01 2.662472426891326904e-01 6.527387350797653198e-02 5.619359202682971954e-03 1.770471185445785522e-01 3.955189287662506104e-01 -1.157892644405364990e-01 -2.867830544710159302e-02 2.148181498050689697e-01 2.149848043918609619e-01 -1.607890427112579346e-01 2.061024755239486694e-01 2.595304846763610840e-01 1.701877117156982422e-01 -1.228174418210983276e-01 -5.920595303177833557e-02 1.894527077674865723e-01 2.553700655698776245e-02 -4.301648214459419250e-02 -1.628424525260925293e-01 -4.746960848569869995e-02 1.391177251935005188e-02 4.345718324184417725e-01 -8.339374512434005737e-02 -1.516225188970565796e-01 2.902437001466751099e-02 6.710056960582733154e-02 4.047591611742973328e-02 2.993955016136169434e-01 3.160012513399124146e-02 5.104846507310867310e-02 -1.635028719902038574e-01
1.450178772211074829e-01 -2.158435732126235962e-01 -6.052852049469947815e-02 -1.359466165304183960e-01 1.713019311428070068e-01 6.978537142276763916e-02 -7.340640760958194733e-03 -2.737298905849456787e-01 1.154848113656044006e-01 -4.521728679537773132e-02 -2.281933873891830444e-01 2.383351624011993408e-01 1.128855943679809570e-01 -1.742739230394363403e-01 1.432784497737884521e-01 -2.501610666513442993e-02 4.525237083435058594e-01 6.570079922676086426e-02 6.740339845418930054e-02 -1.560619324445724487e-01 2.629747986793518066e-01 -7.348373532295227051e-02 2.616024911403656006e-01 1.499897688627243042e-01 -8.744656294584274292e-02 -2.909917533397674561e-01 1.844522058963775635e-01 -1.009617000818252563e-02 1.238490194082260132e-01 -1.356720924377441406e-01 -1.885585039854049683e-01 1.152602732181549072e-01
1.489586681127548218e-01 8.576969616115093231e-03 9.649078547954559326e-02 -8.697804808616638184e-02 5.642785429954528809e-01 4.235824048519134521e-01 8.232403546571731567e-02 -1.180614307522773743e-01 3.027422912418842316e-02 3.575094938278198242e-01 -7.713800668716430664e-02 5.814528465270996094e-02 1.877977102994918823e-01 1.195183917880058289e-01 -7.472790777683258057e-02 -2.304169684648513794e-01 -7.878077216446399689e-03 -5.832529067993164062e-02 -9.173499047756195068e-02 -1.326062977313995361e-01 6.095475330948829651e-02 -1.300222277641296387e-01 7.447559386491775513e-02 -2.059975266456604004e-02 -1.625482887029647827e-01 1.328681856393814087e-01 -1.524946838617324829e-01 -1.320329904556274414e-01 1.192157343029975891e-01 -1.932336091995239258e-01 6.021424755454063416e-02 5.283775273710489273e-03
-2.167164385318756104e-01 7.016745954751968384e-02 -3.065295219421386719e-01 1.101527810096740723e-01 2.852211594581604004e-01 9.940885752439498901e-02 -7.347170263528823853e-02 -1.625699251890182495e-01 2.251187413930892944e-01 2.008784711360931396e-01 -1.988815814256668091e-01 6.643208861351013184e-02 1.546294689178466797e-01 -3.662902861833572388e-02 -8.771985769271850586e-02 -2.505273818969726562e-01 3.974130749702453613e-01 1.459392458200454712e-01 1.176047548651695251e-01 -8.694490045309066772e-02 -2.610031962394714355e-01 1.360257565975189209e-01 -5.140331760048866272e-02 2.870181500911712646e-01 2.681393325328826904e-01 -4.063988476991653442e-02 1.821544952690601349e-02 -6.293152272701263428e-02 1.244997829198837280e-01 5.534293130040168762e-02 -6.848073564469814301e-03 1.397227942943572998e-01
-1.350350528955459595e-01 -2.982137724757194519e-02 -6.403565406799316406e-02 -2.384584955871105194e-02 -2.998004481196403503e-02 3.980034887790679932e-01 2.042906284332275391e-01 -3.114973008632659912e-01 1.148205772042274475e-01 3.909820318222045898e-01 -2.391879260540008545e-01 1.397805754095315933e-02 1.943379491567611694e-01 -2.078439742326736450e-01 -1.218826882541179657e-02 -1.869534701108932495e-01 8.193688839673995972e-02 3.583738803863525391e-01 1.770980842411518097e-02 -1.636746227741241455e-01 -1.391928456723690033e-02 1.637077704071998596e-02 9.873815625905990601e-02 -5.285415425896644592e-02 -7.996445149183273315e-02 -3.536502420902252197e-01 4.812445491552352905e-02 -3.906445577740669250e-02 -4.706263914704322815e-02 -1.546608507633209229e-01 1.861767284572124481e-02 -3.966550529003143311e-02
-2.642773985862731934e-01 -1.022879034280776978e-01 -1.892432197928428650e-02 -2.591350078582763672e-01 3.358820378780364990e-01 2.553913891315460205e-01 1.630977988243103027e-01 -4.188968986272811890e-02 5.292594805359840393e-02 1.156681180000305176e-01 -3.923852443695068359e-01 1.139890924096107483e-01 2.486845403909683228e-01 1.454026848077774048e-01 -4.770280327647924423e-03 -4.252038523554801941e-02 1.028800532221794128e-01 1.656862348318099976e-01 -1.304330676794052124e-01 -3.494981676340103149e-03 2.818129723891615868e-04 1.094842627644538879e-01 -4.481062665581703186e-02 -2.131866514682769775e-01 1.387746632099151611e-01 -1.543906182050704956e-01 6.281054764986038208e-02 -2.917143702507019043e-02 -6.512670218944549561e-02 -2.682819962501525879e-01 -7.956404238939285278e-02 3.645395636558532715e-01
-3.572376668453216553e-01 -3.013028763234615326e-02 1.692361943423748016e-02 -2.224471569061279297e-01 -5.374358966946601868e-02 2.423156350851058960e-01 2.915638387203216553e-01 1.971575617790222168e-01 2.134285420179367065e-01 1.476583071053028107e-02 -2.809183299541473389e-01 1.422821581363677979e-01 2.850121632218360901e-02 3.129169344902038574e-02 1.664210706949234009e-01 1.299227178096771240e-01 1.918460130691528320e-01 9.362971037626266479e-02 -2.120976895093917847e-02 4.402799159288406372e-02 1.267155408859252930e-01 8.972200006246566772e-02 -2.508823527023196220e-03 2.155722230672836304e-01 -2.140865921974182129e-01 -3.325171172618865967e-01 9.755834192037582397e-02 -2.600679993629455566e-01 1.452499181032180786e-01 -4.020936787128448486e-03 1.470543146133422852e-01 2.237980365753173828e-01
6.321731954813003540e-02 -8.267720788717269897e-02 1.416696012020111084e-01 -1.791199743747711182e-01 2.159166932106018066e-01 5.750709772109985352e-01 -1.337489932775497437e-01 -1.760771572589874268e-01 4.845680668950080872e-02 1.801714450120925903e-01 -1.638461500406265259e-01 -9.522832930088043213e-02 1.803937256336212158e-01 -2.275137901306152344e-01 -1.427579373121261597e-01 2.360196113586425781e-01 3.479846054688096046e-03 1.463031321763992310e-01 1.935149542987346649e-02 -1.630121916532516479e-01 -2.864909470081329346e-01 2.377200871706008911e-01 4.284822940826416016e-02 3.508501872420310974e-02 -8.922225236892700195e-02 -2.174706161022186279e-01 8.894440531730651855e-02 -2.922139689326286316e-02 4.090094938874244690e-02 -5.279395356774330139e-02 -8.489010483026504517e-02 1.182266548275947571e-01
-2.463821023702621460e-01 1.175101995468139648e-01 -2.245565503835678101e-02 -3.564252331852912903e-02 2.659585475921630859e-01 -6.466820091009140015e-02 -1.227114908397197723e-02 -4.539250209927558899e-02 1.085183471441268921e-01 2.807835638523101807e-01 -2.120826989412307739e-01 3.315340876579284668e-01 9.913644194602966309e-02 6.440296769142150879e-02 2.992754057049751282e-02 3.950773552060127258e-02 9.439366310834884644e-02 -8.602701872587203979e-02 -3.084897808730602264e-02 3.962054383009672165e-03 -1.380345523357391357e-01 -2.425206154584884644e-01 -8.185277879238128662e-02 2.389657199382781982e-01 -1.637794822454452515e-01 -2.657907903194427490e-01 -2.187840938568115234e-01 -2.684344053268432617e-01 3.396390378475189209e-01 -3.048451989889144897e-02 1.191712170839309692e-01 2.789505720138549805e-01
1.154587566852569580e-01 2.478250414133071899e-01 -2.857398241758346558e-02 -1.000882685184478760e-01 2.623413503170013428e-02 3.093749284744262695e-01 1.096869632601737976e-01 -2.949508130550384521e-01 6.334240548312664032e-03 2.303810715675354004e-01 7.983411103487014771e-02 1.060001850128173828e-01 3.385397791862487793e-02 1.155791580677032471e-01 -2.815601602196693420e-02 8.570420742034912109e-02 -1.580984890460968018e-01 5.070084333419799805e-02 -1.117366645485162735e-02 -5.629641190171241760e-02 1.617460250854492188e-01 1.389587521553039551e-01 1.973431557416915894e-01 2.246666997671127319e-01 1.160078030079603195e-02 -1.080614402890205383e-01 -6.552252173423767090e-02 -1.105307117104530334e-01 5.871850252151489258e-01 -1.571904420852661133e-01 -1.048457175493240356e-01 2.259683161973953247e-01
3.283808007836341858e-02 1.854985021054744720e-02 -2.944814562797546387e-01 -1.071691233664751053e-02 2.003335803747177124e-01 -5.147433653473854065e-02 -8.990870416164398193e-02 -1.813705712556838989e-01 2.659946680068969727e-01 2.577582895755767822e-01 5.926169082522392273e-02 3.790557011961936951e-02 8.985819667577743530e-02 -1.210069060325622559e-01 1.575590670108795166e-01 -7.132153213024139404e-02 -1.341272890567779541e-02 -1.047656089067459106e-01 6.902055442333221436e-02 -2.018968164920806885e-01 1.584107279777526855e-01 -8.987089246511459351e-02 1.605403423309326172e-01 1.533280909061431885e-01 -1.057895347476005554e-01 1.404722593724727631e-02 -1.464640051126480103e-01 -1.817266792058944702e-01 2.567690312862396240e-01 -5.692290663719177246e-01 1.915890909731388092e-02 1.946587860584259033e-01
1.306491941213607788e-01 3.316994309425354004e-01 -1.072470471262931824e-01 3.544702008366584778e-02 -7.504281401634216309e-02 2.856114506721496582e-01 -3.422282263636589050e-02 -1.032043620944023132e-01 3.944546356797218323e-02 1.739035546779632568e-01 -1.641608774662017822e-01 -6.456137169152498245e-03 2.300653010606765747e-01 1.710185110569000244e-01 -2.013949900865554810e-01 1.655223816633224487e-01 9.749438613653182983e-03 -9.691099822521209717e-02 -1.168751623481512070e-02 1.665689796209335327e-02 -1.159528642892837524e-01 8.054732531309127808e-02 3.177616596221923828e-01 1.693108119070529938e-02 -1.747435331344604492e-02 -5.535841360688209534e-02 1.523456722497940063e-01 7.437450438737869263e-02 5.031718611717224121e-01 -2.148391455411911011e-01 9.103257209062576294e-02 2.852506935596466064e-01
8.300379663705825806e-02 2.548024058341979980e-01 -1.414459794759750366e-01 6.665863096714019775e-03 1.293407231569290161e-01 1.116599813103675842e-01 3.372742608189582825e-02 -5.989763140678405762e-02 4.079559817910194397e-02 1.737633049488067627e-01 -9.960681200027465820e-02 1.249894574284553528e-01 3.566386997699737549e-01 -2.395618334412574768e-02 -1.363088637590408325e-01 -3.885038197040557861e-02 5.036306753754615784e-02 -3.533690422773361206e-02 4.197311028838157654e-02 -9.183196350932121277e-03 9.532837569713592529e-02 3.706424534320831299e-01 3.648590147495269775e-01 -2.426558174192905426e-02 -2.184163928031921387e-01 -2.049894630908966064e-01 2.961548864841461182e-01 -9.229176491498947144e-02 2.683377861976623535e-01 -3.527631163597106934e-01 -1.420391839928925037e-03 2.737933769822120667e-02
-2.787031233310699463e-01 2.348540723323822021e-02 -1.257818937301635742e-01 -3.785303235054016113e-01 4.841921478509902954e-02 1.749043613672256470e-01 -4.761918913573026657e-03 1.427146494388580322e-01 2.459993809461593628e-01 3.070781230926513672e-01 2.569904327392578125e-01 1.234347894787788391e-01 5.224419012665748596e-02 2.019512467086315155e-02 -9.256752580404281616e-02 -2.607173100113868713e-02 3.082275390625000000e-01 -1.586222797632217407e-01 -1.114602014422416687e-01 4.843044094741344452e-03 -2.201412618160247803e-01 3.959353268146514893e-02 2.314309328794479370e-01 -1.113470494747161865e-01 -3.756244480609893799e-01 -1.632350236177444458e-01 2.724524214863777161e-02 1.703645847737789154e-02 1.511292904615402222e-01 -9.647758305072784424e-02 -1.050987243652343750e-01 -1.720573008060455322e-02
1.534125488251447678e-02 -2.378703802824020386e-01 -1.645322144031524658e-01 3.926107287406921387e-02 4.647356867790222168e-01 2.880331873893737793e-01 -1.112514510750770569e-01 -8.069696277379989624e-02 -1.082332711666822433e-02 -9.197688661515712738e-03 -2.634992301464080811e-01 7.926160097122192383e-02 -3.270019963383674622e-02 -3.111449182033538818e-01 1.416857093572616577e-01 -1.262193024158477783e-01 8.503449708223342896e-02 7.791576208546757698e-04 -3.040569722652435303e-01 -6.079442426562309265e-02 -8.522149920463562012e-02 1.753098517656326294e-01 4.054044783115386963e-01 5.590194836258888245e-02 -7.943146675825119019e-02 -4.751494899392127991e-02 1.793051511049270630e-01 -1.066923066973686218e-01 1.104228943586349487e-01 -4.820561408996582031e-02 -5.343715101480484009e-02 9.279441833496093750e-02
-6.173085421323776245e-03 -5.826403945684432983e-02 -2.814525663852691650e-01 -3.038307428359985352e-01 2.754653096199035645e-01 3.048941195011138916e-01 3.136436641216278076e-02 1.676192507147789001e-02 8.134935051202774048e-02 1.363618522882461548e-01 2.623932361602783203e-01 2.095358632504940033e-02 2.542580105364322662e-02 -6.750793755054473877e-02 -2.156866043806076050e-01 -8.437997312285006046e-04 2.683325707912445068e-01 -3.165777027606964111e-02 -1.963350325822830200e-01 3.981973975896835327e-02 3.366446867585182190e-02 -1.126634925603866577e-01 1.722908765077590942e-02 -1.636586338281631470e-02 -3.469061255455017090e-01 -1.589871011674404144e-02 5.409496277570724487e-02 1.653144210577011108e-01 1.680337935686111450e-01 -3.789704442024230957e-01 2.148439884185791016e-01 1.109651997685432434e-01
5.685486644506454468e-02 8.501527458429336548e-02 1.131212562322616577e-01 -3.341409936547279358e-02 1.466914266347885132e-01 4.960491061210632324e-01 -2.564139068126678467e-01 -2.499689757823944092e-01 -5.463508516550064087e-02 1.122682020068168640e-01 -2.448609322309494019e-01 -8.237764984369277954e-02 2.718352377414703369e-01 -3.137812316417694092e-01 1.170980557799339294e-02 1.040560007095336914e-01 -1.018639132380485535e-01 6.754288077354431152e-02 -1.441977024078369141e-01 -1.315868049860000610e-01 -1.427034437656402588e-01 2.969566285610198975e-01 3.055732231587171555e-03 1.612407565116882324e-01 -9.822359681129455566e-02 -1.940480619668960571e-01 -9.545246139168739319e-03 -1.820613145828247070e-01 2.172599360346794128e-02 -8.915203809738159180e-02 -1.331466883420944214e-01 1.409662216901779175e-01
-9.281468391418457031e-02 1.109432503581047058e-01 -1.065882667899131775e-01 -1.521972268819808960e-01 7.203683257102966309e-02 1.868377923965454102e-01 -8.623851835727691650e-02 -1.816620826721191406e-01 1.609724014997482300e-01 6.607965379953384399e-02 -1.553251221776008606e-02 3.737731873989105225e-01 1.425463110208511353e-01 2.949401969090104103e-03 5.892323330044746399e-02 9.306665509939193726e-02 -6.513753533363342285e-02 -2.279383316636085510e-02 -1.908768862485885620e-01 -1.033187955617904663e-01 -1.434790045022964478e-01 2.202161401510238647e-01 -1.538303643465042114e-01 3.189588189125061035e-01 -2.214883714914321899e-01 -1.391826570034027100e-01 -2.146861255168914795e-01 7.171775400638580322e-02 8.909009397029876709e-02 -3.740343153476715088e-01 2.283067703247070312e-01 3.087916076183319092e-01
-1.343890726566314697e-01 7.727242261171340942e-02 -1.581260859966278076e-01 -2.510546743869781494e-01 4.079068824648857117e-02 3.258260339498519897e-02 3.078540042042732239e-02 -1.964213699102401733e-01 3.009143471717834473e-01 2.538856863975524902e-01 -3.627773374319076538e-02 1.261470653116703033e-02 3.719131927937269211e-03 -2.969458140432834625e-02 -3.788549304008483887e-01 2.516680955886840820e-01 1.892451494932174683e-01 5.688427016139030457e-02 -1.637404412031173706e-01 -1.173844095319509506e-02 -2.217245995998382568e-01 -1.713943630456924438e-01 2.369231283664703369e-01 -3.271443769335746765e-03 -2.120995670557022095e-01 1.223343685269355774e-01 1.706823557615280151e-01 -6.627953052520751953e-02 4.063954353332519531e-01 -1.303197145462036133e-01 -9.906345978379249573e-03 -7.099516689777374268e-02
-2.691282331943511963e-01 -4.180065356194972992e-03 -9.304321557283401489e-02 -1.105810627341270447e-01 1.561409384012222290e-01 3.750168681144714355e-01 1.327828466892242432e-01 -2.472998797893524170e-01 1.862025260925292969e-01 9.986004978418350220e-02 -4.085476994514465332e-01 -4.704409837722778320e-02 2.377672791481018066e-01 1.272418498992919922e-01 -1.458344166167080402e-03 -1.128178983926773071e-01 1.137022152543067932e-01 1.732612550258636475e-01 -1.939404308795928955e-01 -9.560044854879379272e-02 9.040450304746627808e-02 1.033768281340599060e-01 -5.205481499433517456e-02 5.025338381528854370e-02 2.014966011047363281e-01 -3.402242660522460938e-01 -4.590643197298049927e-02 -1.520673632621765137e-01 -5.589836463332176208e-02 6.021290645003318787e-02 -1.652737855911254883e-01 1.849158108234405518e-01
-1.930906325578689575e-01 2.718995213508605957e-01 -1.195472106337547302e-02 -1.619039177894592285e-01 7.634869217872619629e-02 3.442563712596893311e-01 -7.617520540952682495e-02 -2.121074795722961426e-01 1.316201835870742798e-01 2.161866128444671631e-01 8.921146509237587452e-04 7.470933347940444946e-02 4.428144916892051697e-02 2.785025537014007568e-01 -1.510871946811676025e-01 -3.871354460716247559e-02 2.687805294990539551e-01 1.092506572604179382e-01 6.269311159849166870e-02 -8.333621174097061157e-02 -7.865446060895919800e-02 1.120741069316864014e-01 1.926311552524566650e-01 -5.888238549232482910e-02 -1.369499266147613525e-01 9.194683283567428589e-02 1.240608170628547668e-01 4.932010173797607422e-02 4.489269852638244629e-01 -1.297247558832168579e-01 -3.067024648189544678e-01 -4.432974010705947876e-02
-2.345032803714275360e-02 3.636215999722480774e-02 2.962293103337287903e-02 -2.627155780792236328e-01 3.727575838565826416e-01 2.231443375349044800e-01 -6.128036975860595703e-02 -3.693289682269096375e-02 -1.785586625337600708e-01 1.990614086389541626e-01 4.846544563770294189e-02 3.309887349605560303e-01 1.065948233008384705e-01 5.659769475460052490e-02 -3.269114345312118530e-02 1.434316784143447876e-01 -1.033223718404769897e-01 2.062318772077560425e-01 -2.623379826545715332e-01 -2.491255104541778564e-02 -1.526079624891281128e-01 -1.732782572507858276e-01 -1.947260275483131409e-02 1.442090719938278198e-01 1.461823587305843830e-03 -1.044317334890365601e-01 -9.763255715370178223e-02 -2.148500829935073853e-02 2.889890968799591064e-01 -1.276202350854873657e-01 2.798994481563568115e-01 3.443338274955749512e-01
-1.025438010692596436e-01 -5.201925337314605713e-02 -1.713741384446620941e-02 -2.922948598861694336e-01 3.968871831893920898e-01 1.810149252414703369e-01 4.881043359637260437e-02 -2.336084842681884766e-01 1.255682855844497681e-02 -7.582853548228740692e-03 -1.710151433944702148e-01 -4.626778513193130493e-02 3.264139592647552490e-01 -9.435059875249862671e-02 1.770303249359130859e-01 1.290438324213027954e-01 1.950751990079879761e-01 -1.033437848091125488e-01 8.427796512842178345e-02 -4.714832082390785217e-02 -1.634066104888916016e-01 6.323108915239572525e-03 1.406406313180923462e-01 -9.650611877441406250e-02 -7.335751503705978394e-02 -2.954607009887695312e-01 9.992358833551406860e-02 1.317522376775741577e-01 -3.639038652181625366e-02 -7.860572636127471924e-02 -4.313995540142059326e-01 1.767487078905105591e-01
6.900757551193237305e-02 1.524413675069808960e-01 -2.771233953535556793e-02 -8.452062308788299561e-02 1.341747343540191650e-01 3.154846653342247009e-02 4.064896702766418457e-02 5.121363699436187744e-02 -6.585153192281723022e-02 2.512190639972686768e-01 -5.121394991874694824e-02 8.771529793739318848e-02 3.607459962368011475e-01 1.700487174093723297e-02 -1.172253638505935669e-01 1.333148628473281860e-01 7.233319431543350220e-02 -6.932374089956283569e-02 4.256395995616912842e-02 -5.363529175519943237e-02 -2.089771255850791931e-02 3.735046088695526123e-01 2.557753324508666992e-01 4.949748050421476364e-03 -2.918352484703063965e-01 -2.679476737976074219e-01 1.541989296674728394e-01 -1.130330041050910950e-01 3.948783576488494873e-01 -3.548997640609741211e-01 -7.475078105926513672e-02 -2.589102368801832199e-03
-5.652990564703941345e-02 -3.128739818930625916e-02 2.659198269248008728e-02 -3.472208380699157715e-01 1.539501249790191650e-01 3.294310867786407471e-01 4.391647502779960632e-02 -3.637968376278877258e-02 -6.032149493694305420e-02 1.110483556985855103e-01 -2.486033737659454346e-01 5.616311356425285339e-02 3.309508264064788818e-01 -1.737544238567352295e-01 1.822589337825775146e-01 1.470795720815658569e-01 5.622419994324445724e-03 -6.523806601762771606e-02 2.035668343305587769e-01 -1.172168403863906860e-01 -2.679822035133838654e-02 -6.186341121792793274e-02 2.587929666042327881e-01 -1.460382491350173950e-01 1.085390597581863403e-01 -2.430119067430496216e-01 6.175756826996803284e-02 3.802030533552169800e-02 2.132373154163360596e-01 -7.056435942649841309e-02 -3.195777535438537598e-01 2.873895466327667236e-01
-1.309555023908615112e-01 1.262438762933015823e-02 -3.412071466445922852e-01 -1.339817792177200317e-01 -8.538459241390228271e-02 4.353309795260429382e-02 -1.209696158766746521e-01 -8.980433642864227295e-02 1.553945541381835938e-01 3.783743679523468018e-01 7.638726383447647095e-02 3.106082677841186523e-01 2.829440534114837646e-01 -6.888650357723236084e-02 -1.464344188570976257e-02 1.249939277768135071e-01 2.272855937480926514e-01 1.710323803126811981e-02 7.409029453992843628e-02 -2.843179404735565186e-01 6.400999426841735840e-02 3.120226562023162842e-01 1.940571516752243042e-02 -1.233954913914203644e-02 2.250119112432003021e-02 -6.346336007118225098e-02 -1.901710927486419678e-01 -2.087069451808929443e-01 1.321681439876556396e-01 -2.621087133884429932e-01 1.068070903420448303e-02 1.880521923303604126e-01
[truncated: 3,269,029 more chars]
