# Supplementary material for: The Language of Innovation
Source: PLoS One. 2020 Apr 30;15(4):e0230107. doi: 10.1371/journal.pone.0230107 (PMC7194493; doi:10.1371/journal.pone.0230107)
Supplement: S27 File — (GZ) [file pone.0230107.s027.tar.gz › 2005-2009/V2Run_27_VS_4500_embeddings2005-2009ED32.txt]

-5.028906464576721191e-02 -9.363462775945663452e-02 -7.408712059259414673e-02 1.456190049648284912e-01 4.692777292802929878e-04 -2.224588096141815186e-01 -1.665098518133163452e-01 1.329703181982040405e-01 4.181930720806121826e-01 4.755063354969024658e-02 -2.091335132718086243e-02 1.465471833944320679e-01 -3.912340477108955383e-02 -5.239328369498252869e-02 -2.135399170219898224e-02 2.075462788343429565e-02 -8.916791528463363647e-02 -4.893880710005760193e-02 4.503041878342628479e-02 -2.117322385311126709e-02 -1.077761575579643250e-01 4.276902675628662109e-01 2.379549443721771240e-01 -1.678300499916076660e-01 1.002177875488996506e-02 -2.006968557834625244e-01 -2.941847033798694611e-02 -9.868938475847244263e-02 -2.702003121376037598e-01 -1.426850408315658569e-01 2.749910354614257812e-01 -3.882968723773956299e-01
-1.214455813169479370e-01 -2.750082910060882568e-01 -2.048993408679962158e-01 1.362187862396240234e-01 3.293269574642181396e-01 -1.300167739391326904e-01 9.184660762548446655e-02 5.500518158078193665e-02 1.167591884732246399e-01 -2.441053688526153564e-01 -1.228355616331100464e-01 1.893461942672729492e-01 9.878148883581161499e-02 -1.290464401245117188e-01 -3.827050924301147461e-01 6.931850314140319824e-02 6.028965860605239868e-02 3.661583177745342255e-03 1.190817952156066895e-01 -1.543916165828704834e-01 -2.427880018949508667e-01 2.276046276092529297e-01 1.035098508000373840e-01 2.270779013633728027e-01 9.742775559425354004e-02 -1.638428866863250732e-01 2.184031009674072266e-01 2.051643878221511841e-01 1.286507695913314819e-01 1.801862567663192749e-01 1.119414195418357849e-01 -8.971266448497772217e-02
-2.679567933082580566e-01 -2.465495318174362183e-01 5.260031670331954956e-02 1.250446438789367676e-01 9.456756711006164551e-02 8.572627604007720947e-02 -1.405923664569854736e-01 -8.063144981861114502e-02 1.537625640630722046e-01 1.437696814537048340e-01 -3.041794300079345703e-01 6.631065905094146729e-02 2.015542834997177124e-01 -9.867347031831741333e-02 -1.855661273002624512e-01 1.494545787572860718e-01 -4.952939227223396301e-02 2.660108506679534912e-01 1.345684230327606201e-01 1.686692684888839722e-01 -3.504308760166168213e-01 2.553606033325195312e-01 2.084705531597137451e-01 -1.547328829765319824e-01 1.853014975786209106e-01 2.002736628055572510e-01 7.978973537683486938e-02 5.748615413904190063e-02 -8.246923238039016724e-02 -1.285911798477172852e-01 4.284808784723281860e-02 -2.713059186935424805e-01
-1.156030297279357910e-01 1.923450827598571777e-01 1.119469329714775085e-01 3.613991662859916687e-02 9.946824610233306885e-02 -2.955018579959869385e-01 -2.108740359544754028e-01 4.573973640799522400e-02 3.700137138366699219e-02 4.169070720672607422e-02 -2.668486535549163818e-01 2.898318469524383545e-01 -9.354195557534694672e-03 -1.166176870465278625e-01 -3.678354024887084961e-01 6.118880584836006165e-03 -1.634932160377502441e-01 2.061670720577239990e-01 -3.643603995442390442e-02 -1.216602772474288940e-01 -2.827317416667938232e-01 2.983784675598144531e-01 4.902555793523788452e-02 1.222540512681007385e-01 -1.833698153495788574e-02 -3.504763543605804443e-01 -1.178836524486541748e-01 -6.744588911533355713e-02 -9.463366866111755371e-02 -1.834893524646759033e-01 9.892233461141586304e-02 -1.377512961626052856e-01
-1.909999102354049683e-01 -1.577997580170631409e-02 2.719064354896545410e-01 2.115593403577804565e-01 1.838386505842208862e-01 -2.520511448383331299e-01 -8.978294581174850464e-02 1.103544533252716064e-01 1.855038553476333618e-01 -2.645818591117858887e-01 -5.996016412973403931e-02 3.642410337924957275e-01 4.468080401420593262e-02 -1.437382027506828308e-02 1.163513809442520142e-01 -8.542189002037048340e-02 -3.425600528717041016e-01 6.114749703556299210e-03 1.207473650574684143e-01 -6.780558824539184570e-02 -3.013775944709777832e-01 2.239159643650054932e-01 2.054097801446914673e-01 -8.721248805522918701e-02 -9.338123351335525513e-02 -1.233315020799636841e-01 7.982855290174484253e-02 -2.515420019626617432e-01 -8.728987537324428558e-03 -6.238941475749015808e-02 1.953761130571365356e-01 1.578901149332523346e-02
5.911954864859580994e-02 -1.064833328127861023e-01 -1.545165665447711945e-02 2.496099025011062622e-01 1.478184759616851807e-01 -3.181988596916198730e-01 4.208645597100257874e-02 9.026478230953216553e-02 3.880724683403968811e-02 -1.199124678969383240e-01 -3.413045704364776611e-01 2.730930745601654053e-01 -1.544952839612960815e-01 -1.777001619338989258e-01 4.686481878161430359e-02 -3.879855200648307800e-02 -3.623172044754028320e-01 2.451986968517303467e-01 -1.176135987043380737e-02 -1.759280450642108917e-02 -3.590500354766845703e-01 2.499618381261825562e-01 -4.413390532135963440e-03 1.422062069177627563e-01 -5.585602670907974243e-02 -2.335972934961318970e-01 1.630781590938568115e-01 1.425943076610565186e-01 -7.806286215782165527e-02 2.207385003566741943e-02 -8.181655406951904297e-02 -4.611939936876296997e-02
3.641852177679538727e-03 8.247528225183486938e-02 -1.200564857572317123e-02 2.089164406061172485e-01 9.098301082849502563e-02 -1.964707225561141968e-01 2.722750902175903320e-01 -1.092555187642574310e-02 2.514907717704772949e-02 -7.497239857912063599e-03 5.329941213130950928e-02 2.876493036746978760e-01 -1.867398433387279510e-02 8.133570849895477295e-02 -1.328703910112380981e-01 7.977199554443359375e-02 -3.829314112663269043e-01 1.166323199868202209e-01 -1.222399547696113586e-01 -7.846491038799285889e-02 -3.419655263423919678e-01 2.611345648765563965e-01 2.785097658634185791e-01 -2.342497557401657104e-01 7.626434415578842163e-02 -2.457105219364166260e-01 1.897901892662048340e-01 6.974254548549652100e-02 -3.024229407310485840e-01 -1.102101653814315796e-01 -2.926389314234256744e-02 -2.368473447859287262e-02
-5.138234421610832214e-02 -1.302423030138015747e-01 -1.583396196365356445e-01 2.531718015670776367e-01 3.375472500920295715e-02 -4.097159206867218018e-01 5.907580628991127014e-02 2.955069392919540405e-02 2.327114045619964600e-01 1.604099124670028687e-01 -6.354509294033050537e-02 4.786813557147979736e-01 1.316542327404022217e-01 -3.020633459091186523e-01 -2.824587523937225342e-01 -7.618556171655654907e-02 9.909518063068389893e-02 -1.777224540710449219e-01 -1.413467526435852051e-01 -2.141100019216537476e-01 -2.091756612062454224e-01 9.383362531661987305e-02 -3.564569354057312012e-02 -4.601047839969396591e-03 -3.560575889423489571e-03 -4.981694743037223816e-03 5.984717048704624176e-03 8.981840312480926514e-02 7.388919591903686523e-03 -6.585008651018142700e-02 1.901876628398895264e-01 -2.926761470735073090e-02
-1.364800799638032913e-02 4.686222225427627563e-02 7.549049705266952515e-02 1.416368186473846436e-01 2.221273630857467651e-02 -3.515122830867767334e-01 1.881007291376590729e-02 -7.334140688180923462e-02 -7.675524055957794189e-02 -4.335306212306022644e-02 -1.957747191190719604e-01 2.749736309051513672e-01 1.877873688936233521e-01 -7.613970339298248291e-02 -3.177947998046875000e-01 2.396906912326812744e-01 -3.935198783874511719e-01 -3.452783450484275818e-02 2.135713398456573486e-02 -1.778469830751419067e-01 -3.841462731361389160e-01 3.223779499530792236e-01 1.734461337327957153e-01 -1.016070991754531860e-01 -1.324724853038787842e-01 7.154318690299987793e-02 -8.095490187406539917e-02 5.812164396047592163e-02 1.512060966342687607e-02 -1.186619279906153679e-03 1.182312611490488052e-02 -8.858238905668258667e-02
7.042325288057327271e-02 -2.377103120088577271e-01 1.907631172798573971e-03 1.384508162736892700e-01 -2.613722532987594604e-02 -2.562017738819122314e-01 1.878081411123275757e-01 2.964423894882202148e-01 2.814033031463623047e-01 -1.191842257976531982e-01 -1.141538769006729126e-01 2.729728817939758301e-01 1.342613399028778076e-01 -1.623501181602478027e-01 -2.538070082664489746e-01 -1.362461447715759277e-01 -3.410780057311058044e-02 2.614380419254302979e-01 5.211989954113960266e-02 9.815628826618194580e-02 -8.384699374437332153e-02 3.199412524700164795e-01 8.308951556682586670e-02 1.684522815048694611e-02 -2.026483789086341858e-02 -9.644661843776702881e-02 -2.560397982597351074e-02 -3.939637541770935059e-02 3.264619708061218262e-01 -7.250347733497619629e-02 1.839844733476638794e-01 -2.560032308101654053e-01
-2.419553250074386597e-01 -7.309305667877197266e-02 -5.354894697666168213e-02 2.607954442501068115e-01 -9.517774730920791626e-02 -3.512194752693176270e-01 1.131402477622032166e-01 2.621111571788787842e-01 -6.811705231666564941e-02 -4.206481575965881348e-02 -1.605132222175598145e-01 1.986652910709381104e-01 2.939658984541893005e-02 -9.729207307100296021e-02 -1.405752897262573242e-01 -1.443682461977005005e-01 -3.777736127376556396e-01 1.191430762410163879e-01 -1.422670036554336548e-01 -2.069318145513534546e-01 -2.370929569005966187e-01 1.418537497520446777e-01 3.152462244033813477e-01 -1.284599900245666504e-01 -9.710734011605381966e-04 -2.780472934246063232e-01 8.363674581050872803e-02 -4.174071550369262695e-02 -1.052955090999603271e-01 -1.047298684716224670e-01 -7.053729146718978882e-02 -5.894953757524490356e-02
2.989648096263408661e-02 -8.555566519498825073e-02 1.074586622416973114e-02 3.285720944404602051e-02 9.120698273181915283e-02 -2.439838945865631104e-01 -9.664920158684253693e-03 6.932241469621658325e-02 4.118374735116958618e-02 -9.656903147697448730e-02 -2.182645052671432495e-01 2.480910122394561768e-01 7.482912391424179077e-02 -7.130708545446395874e-02 -9.507985413074493408e-02 -4.828881844878196716e-02 -3.788284957408905029e-01 -4.854474589228630066e-02 -6.637249886989593506e-02 -2.912841923534870148e-02 -4.998451471328735352e-01 1.226651072502136230e-01 3.951377570629119873e-01 -1.433625444769859314e-02 -5.443888530135154724e-02 -3.171684443950653076e-01 1.828089505434036255e-01 -1.178754121065139771e-01 8.165405690670013428e-02 -1.371186673641204834e-01 1.538158059120178223e-01 -5.679203942418098450e-02
-2.681815624237060547e-01 5.079307593405246735e-03 -1.818269789218902588e-01 1.506102830171585083e-01 6.623692810535430908e-02 -1.353271752595901489e-01 -7.377595454454421997e-02 -7.932288944721221924e-02 1.970095038414001465e-01 -7.562456279993057251e-02 -8.698599040508270264e-02 1.302223950624465942e-01 -2.264577746391296387e-01 -6.811464671045541763e-03 -4.400780424475669861e-03 8.918878436088562012e-02 5.695884115993976593e-03 1.834911257028579712e-01 3.210189342498779297e-01 1.025112867355346680e-01 -3.588459789752960205e-01 2.440373003482818604e-01 3.392802476882934570e-01 5.263794213533401489e-03 2.871567308902740479e-01 -1.097586154937744141e-01 2.579739093780517578e-01 -1.432301253080368042e-01 -8.527170121669769287e-02 9.542228281497955322e-02 2.266185283660888672e-01 -9.737592190504074097e-02
-2.394692152738571167e-01 6.241180747747421265e-02 -1.716293394565582275e-01 2.243213206529617310e-01 -3.853036835789680481e-02 -2.937346231192350388e-03 -1.753631681203842163e-01 -5.218938924372196198e-03 1.329957097768783569e-01 2.498902678489685059e-01 -1.822321265935897827e-01 2.121854722499847412e-01 1.971053332090377808e-01 -4.986987635493278503e-02 5.162719637155532837e-02 -1.055681705474853516e-01 -1.820414960384368896e-01 2.792392671108245850e-01 -1.388764590956270695e-03 5.069890245795249939e-02 -1.320023238658905029e-01 1.671391725540161133e-01 2.689432203769683838e-01 -3.500578403472900391e-01 1.532012075185775757e-01 5.312328040599822998e-02 4.651455581188201904e-02 3.245196640491485596e-01 -2.762093842029571533e-01 7.688624411821365356e-02 5.834210664033889771e-02 -1.997621655464172363e-01
-1.182873621582984924e-01 1.111339703202247620e-01 1.661422550678253174e-01 2.625655829906463623e-01 3.202585130929946899e-02 -1.791247725486755371e-01 1.456971317529678345e-01 2.698541283607482910e-01 6.973296403884887695e-02 3.099396126344799995e-03 -1.294523328542709351e-01 4.033546745777130127e-01 1.561835855245590210e-01 -4.574773460626602173e-02 -2.712257504463195801e-01 -9.932571649551391602e-02 -2.827848196029663086e-01 1.411208212375640869e-01 -2.604431211948394775e-01 4.252794384956359863e-02 -1.859240680932998657e-01 9.246808290481567383e-02 2.642243206501007080e-01 -9.843166917562484741e-02 3.191362321376800537e-02 -1.642868220806121826e-01 -2.017930746078491211e-01 2.176972193410620093e-04 -2.686066031455993652e-01 -1.177103742957115173e-01 6.618876755237579346e-02 6.674145162105560303e-02
1.872472316026687622e-01 -1.075525283813476562e-01 1.222700253129005432e-01 2.901648283004760742e-01 1.648002117872238159e-01 -1.250034272670745850e-01 2.489925548434257507e-02 7.240520417690277100e-02 1.684747934341430664e-01 -2.669952809810638428e-02 1.389678269624710083e-01 3.800863921642303467e-01 -1.261151134967803955e-01 -1.635392010211944580e-01 -4.230012595653533936e-01 -7.498344779014587402e-02 1.292425990104675293e-01 1.588139832019805908e-01 -9.028607606887817383e-02 1.046937629580497742e-01 -2.948697805404663086e-01 7.737419754266738892e-02 1.471790373325347900e-01 -1.734632998704910278e-01 1.752036511898040771e-01 -2.231482714414596558e-01 1.981971114873886108e-01 1.942823529243469238e-01 1.210291311144828796e-01 -8.711256086826324463e-02 -4.349444527179002762e-03 1.428633229807019234e-03
-1.974584013223648071e-01 -1.454084515571594238e-01 -1.520697623491287231e-01 1.913924217224121094e-01 -2.614834532141685486e-02 -1.438319832086563110e-01 -2.735667526721954346e-01 -1.604867912828922272e-02 -2.777696959674358368e-02 1.468503475189208984e-01 -1.277770102024078369e-01 1.606664657592773438e-01 -9.296864271163940430e-02 -1.038847938179969788e-01 -2.462884411215782166e-02 5.770745873451232910e-02 4.761602357029914856e-02 3.389921784400939941e-01 -1.688044518232345581e-01 7.808410376310348511e-02 -2.038191556930541992e-01 3.149060606956481934e-01 2.818742096424102783e-01 -2.828801795840263367e-02 4.354429841041564941e-01 -1.121048443019390106e-02 1.738406270742416382e-01 1.434636414051055908e-01 -2.061373293399810791e-01 -1.315492391586303711e-01 -1.216251868754625320e-02 -1.502424627542495728e-01
-1.190201565623283386e-01 -1.204008907079696655e-01 1.453870385885238647e-01 9.911995381116867065e-02 1.702607125043869019e-01 -9.024152159690856934e-02 -8.049337565898895264e-02 9.041951596736907959e-02 7.853516191244125366e-02 -1.145366579294204712e-01 -5.297276005148887634e-02 4.251622259616851807e-01 4.200641065835952759e-02 -9.159009903669357300e-02 -3.980863392353057861e-01 -1.807057261466979980e-01 -3.068381361663341522e-02 3.534566164016723633e-01 -2.974171936511993408e-02 7.827275246381759644e-02 -9.992904216051101685e-02 3.675174713134765625e-01 -6.810884177684783936e-02 -3.888587653636932373e-02 9.544409811496734619e-02 -6.144842877984046936e-02 1.717022210359573364e-01 -1.184277087450027466e-01 5.776220932602882385e-02 -1.363247819244861603e-02 3.741990327835083008e-01 -2.056950144469738007e-02
2.982100658118724823e-02 -2.017394751310348511e-01 -1.276204288005828857e-01 1.910128593444824219e-01 6.269615143537521362e-02 -1.248527914285659790e-01 -3.284521400928497314e-02 -3.141018375754356384e-02 2.074453830718994141e-01 -7.329656183719635010e-02 -2.415647357702255249e-01 4.344379305839538574e-01 -7.234003860503435135e-03 1.155151519924402237e-03 -6.245605647563934326e-02 8.844417333602905273e-02 -5.933042243123054504e-02 -3.667052090167999268e-02 2.650031633675098419e-02 -1.715187132358551025e-01 -4.147092401981353760e-01 1.914407014846801758e-01 2.205277234315872192e-01 2.508136630058288574e-01 -3.475503996014595032e-02 -2.332541793584823608e-01 -1.875493973493576050e-01 -3.783349692821502686e-02 -2.656829655170440674e-01 -9.720806777477264404e-02 -1.381277590990066528e-01 -1.740268766880035400e-01
-1.820253133773803711e-01 -1.691199839115142822e-01 -2.044610679149627686e-02 2.519369721412658691e-01 1.808724999427795410e-01 -1.195568665862083435e-01 1.132547780871391296e-01 5.923996120691299438e-02 3.429063782095909119e-02 -8.845176547765731812e-02 -1.919987499713897705e-01 1.990942806005477905e-01 -2.449456974864006042e-02 -1.516086012125015259e-01 -3.158828616142272949e-01 -1.318337917327880859e-01 -4.218875169754028320e-01 1.271134912967681885e-01 -2.165488749742507935e-01 3.576612100005149841e-02 -2.479849606752395630e-01 2.317178249359130859e-01 2.072725296020507812e-01 -2.072672992944717407e-01 6.521333707496523857e-04 -6.298202276229858398e-02 -1.065788567066192627e-01 1.249239686876535416e-02 -1.618850380182266235e-01 -2.560448050498962402e-01 -1.807445436716079712e-01 3.786789998412132263e-02
-4.139685630798339844e-01 -2.906255237758159637e-02 -2.486040145158767700e-01 1.445894688367843628e-01 1.141850650310516357e-01 -1.735934317111968994e-01 -2.082473598420619965e-02 -3.146851062774658203e-02 9.334642440080642700e-02 -1.450186781585216522e-02 -1.748889088630676270e-01 -2.051843106746673584e-01 4.059935361146926880e-02 -1.067120879888534546e-01 -1.294192522764205933e-01 -1.961569488048553467e-02 -1.202778890728950500e-01 2.385165393352508545e-01 -7.589334249496459961e-02 6.619512289762496948e-02 -1.706327497959136963e-01 2.585077285766601562e-01 2.938606739044189453e-01 -2.433407753705978394e-01 2.673694789409637451e-01 -9.555435180664062500e-02 1.616367995738983154e-01 -1.590579599142074585e-01 -4.816140606999397278e-02 -4.472482949495315552e-02 2.799060940742492676e-01 -2.257844358682632446e-01
-1.801500320434570312e-01 1.878719776868820190e-01 6.303597241640090942e-02 2.583539187908172607e-01 2.282675355672836304e-01 -2.006649523973464966e-01 1.075607463717460632e-01 2.167184799909591675e-01 -2.556313388049602509e-02 7.734598219394683838e-02 -2.426080703735351562e-01 2.559096515178680420e-01 -2.211840748786926270e-01 -8.464877307415008545e-02 -3.536329269409179688e-01 1.028043776750564575e-02 -2.968939840793609619e-01 -2.509647309780120850e-01 -1.651858836412429810e-01 -1.276039332151412964e-01 -2.316067963838577271e-01 1.286745220422744751e-01 9.781821817159652710e-02 7.912917435169219971e-02 1.316767036914825439e-01 -1.975829899311065674e-01 1.404890716075897217e-01 -5.334520339965820312e-02 -1.700791865587234497e-01 -8.861490339040756226e-02 4.304018989205360413e-02 -8.205336518585681915e-03
-2.981021106243133545e-01 2.530252560973167419e-02 -1.551605612039566040e-01 1.769399940967559814e-01 -3.645692393183708191e-02 -1.776898354291915894e-01 -1.429900974035263062e-01 1.619856059551239014e-02 1.294154971837997437e-01 -8.113877475261688232e-02 -1.285843253135681152e-01 7.202495634555816650e-02 1.836042553186416626e-01 4.359924420714378357e-02 -1.777566522359848022e-01 2.317935824394226074e-01 -8.503567427396774292e-03 1.341392546892166138e-01 7.499080151319503784e-02 1.161157935857772827e-01 -2.644839584827423096e-01 8.869520574808120728e-02 2.582652568817138672e-01 -3.299929946660995483e-02 1.792650669813156128e-01 -2.252545207738876343e-01 2.105782181024551392e-01 -1.832046210765838623e-01 -2.846511304378509521e-01 -7.508528884500265121e-03 3.989544808864593506e-01 -2.273760139942169189e-01
-1.744186878204345703e-01 -5.671876668930053711e-02 1.216884404420852661e-01 1.262825578451156616e-01 3.361565992236137390e-02 -3.241773247718811035e-01 4.747366532683372498e-02 1.335494220256805420e-01 -3.234438970685005188e-02 -1.149683818221092224e-01 -1.099462956190109253e-01 4.916883111000061035e-01 -8.548610657453536987e-02 2.202492766082286835e-02 -2.823011949658393860e-02 -1.094045862555503845e-01 -3.158374428749084473e-01 1.228388212621212006e-02 -1.804444044828414917e-01 -7.906907796859741211e-02 -4.030032753944396973e-01 6.593535840511322021e-02 2.900192737579345703e-01 -3.694797679781913757e-02 1.252404898405075073e-01 -3.012721240520477295e-01 6.892580538988113403e-02 3.468592464923858643e-02 -2.201092056930065155e-02 6.739477813243865967e-02 2.444364316761493683e-02 -1.079219728708267212e-01
-1.377218812704086304e-01 9.865923970937728882e-02 9.938604384660720825e-02 1.852602064609527588e-01 9.694621711969375610e-02 -2.421934604644775391e-01 -9.700444526970386505e-03 1.511636674404144287e-01 1.446870863437652588e-01 -5.154922604560852051e-03 -1.035162732005119324e-01 2.650611400604248047e-01 5.177650600671768188e-02 -9.141835570335388184e-02 1.019772961735725403e-01 8.050873875617980957e-02 -2.567210197448730469e-01 1.649164259433746338e-01 -7.508555799722671509e-02 -2.241474948823451996e-02 -3.312268853187561035e-01 1.649303920567035675e-02 4.683697521686553955e-01 2.543734945356845856e-02 -2.997268438339233398e-01 -4.533814266324043274e-02 2.371474206447601318e-01 3.344425559043884277e-02 -1.287237405776977539e-01 -2.304299920797348022e-01 1.162065938115119934e-01 -2.111428231000900269e-01
-3.132369220256805420e-01 -1.403066664934158325e-01 -2.562654912471771240e-01 1.175583600997924805e-01 2.059552073478698730e-01 -5.095031112432479858e-02 1.764850877225399017e-02 3.001840114593505859e-01 2.123804204165935516e-02 1.532304435968399048e-01 -1.669681221246719360e-01 6.431805342435836792e-02 4.621146619319915771e-02 1.214459538459777832e-01 3.265425562858581543e-02 -4.668105393648147583e-02 -1.452683587558567524e-03 4.925676882266998291e-01 -7.745229452848434448e-02 -9.986711293458938599e-02 -2.199198454618453979e-01 1.137855350971221924e-01 1.434119790792465210e-01 -1.253358572721481323e-01 8.473919332027435303e-02 -6.745874881744384766e-02 4.647393710911273956e-03 1.449981480836868286e-01 -2.290948480367660522e-01 9.322215616703033447e-02 -1.076244413852691650e-01 -3.598233163356781006e-01
-4.626626521348953247e-02 -1.020770147442817688e-01 1.420008242130279541e-01 6.365774571895599365e-02 -6.407299637794494629e-02 -3.703195154666900635e-01 1.564916968345642090e-01 8.731844276189804077e-02 8.709068596363067627e-02 -2.484717369079589844e-01 4.631915315985679626e-02 3.348070979118347168e-01 -8.090034127235412598e-02 -1.218745559453964233e-01 2.746991347521543503e-03 -9.308303892612457275e-02 -3.421467542648315430e-01 4.393920674920082092e-02 -6.870782002806663513e-03 -1.369890123605728149e-01 -4.155081212520599365e-01 1.904491335153579712e-01 3.649483323097229004e-01 -1.012412551790475845e-02 -4.399230331182479858e-02 -1.363429874181747437e-01 1.808673888444900513e-01 -1.030705589801073074e-02 -1.512783467769622803e-01 1.954275555908679962e-02 9.679800271987915039e-02 -1.011727303266525269e-01
-2.659083306789398193e-01 -2.212615013122558594e-01 -4.062743857502937317e-02 -1.189838722348213196e-01 -1.702071912586688995e-02 -2.263042777776718140e-01 -1.143603622913360596e-01 6.496740877628326416e-02 9.635635465383529663e-02 1.923057064414024353e-02 -3.489564657211303711e-01 1.714682430028915405e-01 1.270914673805236816e-01 -9.312986582517623901e-02 -4.749049618840217590e-02 8.000771701335906982e-02 -4.121388308703899384e-03 2.142930924892425537e-01 2.836359851062297821e-02 1.030590683221817017e-01 -2.237477004528045654e-01 1.214814484119415283e-01 2.944861054420471191e-01 -1.522276997566223145e-01 3.972992897033691406e-01 1.737839132547378540e-01 1.653807759284973145e-01 -2.879418618977069855e-02 -1.198941767215728760e-01 3.638320416212081909e-02 1.924390792846679688e-01 -3.168264329433441162e-01
-9.964962303638458252e-02 -7.966068387031555176e-02 1.640863269567489624e-01 1.659415364265441895e-01 1.652828305959701538e-01 -1.874447762966156006e-01 -3.639163821935653687e-02 3.094781935214996338e-01 7.190205156803131104e-02 -2.340581640601158142e-02 -5.175006389617919922e-02 3.437003493309020996e-01 -2.123149037361145020e-01 -1.621460765600204468e-01 -1.902548372745513916e-01 -4.249013587832450867e-02 -3.769041299819946289e-01 -8.539777249097824097e-03 3.157286345958709717e-02 -2.371411323547363281e-01 -1.054305359721183777e-01 7.872007042169570923e-02 1.498282998800277710e-01 1.755435019731521606e-01 1.971997990040108562e-04 -3.620910942554473877e-01 -1.124336272478103638e-01 1.320025622844696045e-01 -1.132422834634780884e-01 -9.404426813125610352e-02 9.119715541601181030e-02 -2.696500420570373535e-01
9.567336738109588623e-02 -9.916920214891433716e-02 6.093386188149452209e-02 7.499121874570846558e-02 2.268555574119091034e-03 -4.159917831420898438e-01 1.697102785110473633e-01 7.972364127635955811e-02 3.142066895961761475e-01 -1.590554863214492798e-01 -2.991057336330413818e-01 2.743989825248718262e-01 2.513017356395721436e-01 6.066693738102912903e-02 -1.212958246469497681e-01 -2.380291223526000977e-01 -8.503000438213348389e-02 2.234824746847152710e-01 3.834511712193489075e-02 -5.772556737065315247e-02 -2.546655833721160889e-01 1.504796892404556274e-01 5.158784915693104267e-04 6.689814478158950806e-02 4.209936410188674927e-02 -1.783300638198852539e-01 -1.076537743210792542e-01 1.828191280364990234e-01 -1.706834435462951660e-01 4.898721352219581604e-02 2.670104503631591797e-01 3.334458544850349426e-02
-4.488486647605895996e-01 -1.934954524040222168e-01 8.416743576526641846e-02 8.815586566925048828e-02 -1.039141207002103329e-03 -1.312349885702133179e-01 -2.766685485839843750e-01 -1.345594134181737900e-02 -4.505389183759689331e-02 2.631360478699207306e-02 -1.423021256923675537e-01 1.339580714702606201e-01 9.489805996417999268e-02 -4.138167947530746460e-02 -3.936852887272834778e-02 -1.261968910694122314e-01 -1.170876473188400269e-01 3.704791665077209473e-01 4.774655401706695557e-02 1.023457944393157959e-01 -1.522981077432632446e-01 2.784909307956695557e-01 2.586750090122222900e-01 -1.772606819868087769e-01 2.465462982654571533e-01 3.482947871088981628e-02 -1.960733346641063690e-02 -7.239923626184463501e-02 -2.034374773502349854e-01 -2.769197151064872742e-02 2.310220301151275635e-01 -2.392158061265945435e-01
-6.761343777179718018e-02 -9.615147113800048828e-02 -4.943046346306800842e-02 2.775829434394836426e-01 1.928352415561676025e-01 -3.580693006515502930e-01 4.227350279688835144e-02 -1.231861710548400879e-01 3.601914942264556885e-01 8.376231417059898376e-03 -1.130364090204238892e-01 1.476919949054718018e-01 -1.581532298587262630e-03 -9.679520130157470703e-02 -1.732104718685150146e-01 -3.645623847842216492e-02 1.545340567827224731e-01 5.798634514212608337e-02 -6.414054334163665771e-02 -9.527492523193359375e-02 -3.432615697383880615e-01 4.812836647033691406e-01 -2.221442162990570068e-01 4.306414350867271423e-02 -2.174350991845130920e-02 -8.822623640298843384e-03 -1.190210953354835510e-01 1.888416334986686707e-02 -1.595703661441802979e-01 1.178454458713531494e-01 1.475994735956192017e-01 4.378412291407585144e-02
-1.900436282157897949e-01 -1.558380424976348877e-01 3.950055316090583801e-02 8.418256044387817383e-02 -1.227444689720869064e-02 -1.472193598747253418e-01 1.178409606218338013e-01 -2.313807308673858643e-01 1.399643272161483765e-01 2.128375135362148285e-02 -1.469318568706512451e-01 1.795229315757751465e-01 -8.416505157947540283e-02 -1.337469071149826050e-01 -6.965573132038116455e-02 3.133968412876129150e-01 5.411022156476974487e-02 4.457123279571533203e-01 5.535702779889106750e-02 -2.218855917453765869e-01 -3.868986964225769043e-01 1.516567617654800415e-01 2.388865798711776733e-01 -8.905135095119476318e-02 5.585223808884620667e-02 -1.515147835016250610e-01 -1.135243941098451614e-02 -2.218522131443023682e-01 5.180715397000312805e-02 -3.737039491534233093e-02 2.501495778560638428e-01 -7.842304557561874390e-02
-2.293267250061035156e-01 -7.764945924282073975e-02 -3.839476779103279114e-02 1.336229145526885986e-01 -2.325232513248920441e-02 -3.309724926948547363e-01 -3.344686031341552734e-01 -3.192314505577087402e-02 2.665878534317016602e-01 5.872679501771926880e-02 -2.564539313316345215e-01 2.873635590076446533e-01 3.281003981828689575e-02 -4.429194703698158264e-02 -1.951164454221725464e-01 2.929449975490570068e-01 -2.109555751085281372e-01 2.901267260313034058e-02 2.796843089163303375e-02 1.527314037084579468e-01 -1.959415525197982788e-01 1.065680012106895447e-01 3.840898275375366211e-01 -7.800955325365066528e-02 4.366438370198011398e-03 -1.357309222221374512e-01 -3.353923186659812927e-02 2.641774713993072510e-02 -5.391521379351615906e-03 1.072023212909698486e-01 7.934577018022537231e-02 1.959421932697296143e-01
-1.348649617284536362e-02 -1.485227607190608978e-02 6.564407795667648315e-02 3.276700079441070557e-01 -8.978737890720367432e-02 -4.435806572437286377e-01 5.875749513506889343e-02 1.479568779468536377e-01 2.550393044948577881e-01 -1.449849754571914673e-01 -2.350019663572311401e-01 1.570025831460952759e-01 6.970351189374923706e-02 -1.964572817087173462e-01 -3.359071165323257446e-02 2.318292111158370972e-01 -1.568150967359542847e-01 1.576036810874938965e-01 -4.223833605647087097e-02 -6.117948144674301147e-02 -2.333857268095016479e-01 2.000510543584823608e-01 3.033789694309234619e-01 2.921365574002265930e-02 -4.442995786666870117e-02 -1.586139649152755737e-01 -8.725478500127792358e-02 -1.741348206996917725e-01 1.695058792829513550e-01 -2.198036462068557739e-01 7.327346503734588623e-02 -6.050441786646842957e-02
-3.724787533283233643e-01 -1.625222414731979370e-01 -2.264335379004478455e-02 -1.962960511445999146e-02 -7.446102797985076904e-02 -1.134336069226264954e-01 -1.992394775152206421e-01 -6.050821766257286072e-02 1.514408439397811890e-01 4.381013661623001099e-02 -1.967033445835113525e-01 1.735685914754867554e-01 1.229509115219116211e-01 -1.592634618282318115e-01 -1.862068325281143188e-01 5.946872755885124207e-02 -4.202982410788536072e-02 1.973850876092910767e-01 5.618904903531074524e-02 9.414055943489074707e-02 -2.769953310489654541e-01 3.291451036930084229e-01 2.305072247982025146e-01 -1.383822560310363770e-01 2.661506831645965576e-01 1.450964212417602539e-01 1.623964607715606689e-01 7.076763361692428589e-02 -2.265130728483200073e-01 6.034360080957412720e-02 2.046433836221694946e-02 -3.332933187484741211e-01
-2.922523617744445801e-01 -3.241392672061920166e-01 -7.512994855642318726e-02 2.553690373897552490e-01 6.529670953750610352e-02 -1.062029674649238586e-01 -2.628448605537414551e-01 -2.508162520825862885e-02 -4.857543483376502991e-02 1.890357583761215210e-01 -1.646830700337886810e-02 1.725206226110458374e-01 1.030036509037017822e-01 -1.746260672807693481e-01 1.441220492124557495e-01 3.988396376371383667e-02 -1.482111960649490356e-01 1.466897279024124146e-01 -1.794863641262054443e-01 -1.914809942245483398e-01 -2.778395414352416992e-01 2.178346663713455200e-01 1.483339220285415649e-01 -3.197769820690155029e-01 1.796595454216003418e-01 7.845245301723480225e-02 1.832483559846878052e-01 2.977683767676353455e-02 1.743735559284687042e-02 -4.317492991685867310e-02 -1.030551493167877197e-01 -2.735900580883026123e-01
-1.694155335426330566e-01 -1.644847914576530457e-02 5.500450357794761658e-02 2.480300962924957275e-01 -1.008120831102132797e-03 -3.708014786243438721e-01 -1.002252027392387390e-01 6.901489198207855225e-02 1.985754119232296944e-03 -1.321098059415817261e-01 -8.368128538131713867e-02 2.073454260826110840e-01 -8.374475687742233276e-02 1.710518635809421539e-02 -1.184135451912879944e-01 -1.245115324854850769e-02 -2.862487435340881348e-01 1.065098270773887634e-01 -2.564575076103210449e-01 3.277415642514824867e-03 -3.501758575439453125e-01 1.778342388570308685e-02 3.053241968154907227e-01 -1.963458061218261719e-01 -2.092097401618957520e-01 -2.387330979108810425e-01 2.693999409675598145e-01 -1.125489845871925354e-01 -4.415136948227882385e-02 1.464950889348983765e-01 1.333768516778945923e-01 -1.557665914297103882e-01
-1.942554861307144165e-01 3.371113166213035583e-02 -4.106968268752098083e-02 1.751979887485504150e-01 5.224101711064577103e-03 -1.703769713640213013e-01 -1.786962524056434631e-02 3.074010089039802551e-02 -1.160144880414009094e-01 5.020398274064064026e-02 -1.707168817520141602e-01 2.558914124965667725e-01 -9.158474206924438477e-02 8.395934104919433594e-02 -2.680616676807403564e-01 -2.108259648084640503e-01 -4.703103601932525635e-01 8.987330645322799683e-02 -1.716654002666473389e-01 -5.026477202773094177e-02 -2.821074724197387695e-01 2.929511070251464844e-01 2.397141009569168091e-01 -2.106168270111083984e-01 -1.337613612413406372e-01 -6.629197299480438232e-02 2.547225914895534515e-02 -1.224408596754074097e-01 -2.602559924125671387e-01 4.777854308485984802e-02 6.880331784486770630e-03 -1.399959474802017212e-01
1.950419694185256958e-02 -9.928965568542480469e-02 1.727017313241958618e-01 9.886915236711502075e-02 -6.080882251262664795e-02 -1.482555121183395386e-01 -2.615124545991420746e-02 2.313478291034698486e-01 1.288749724626541138e-01 -2.550901472568511963e-01 -7.775559090077877045e-03 3.004369437694549561e-01 1.226091459393501282e-01 -1.611256450414657593e-01 -2.237727791070938110e-01 5.665754154324531555e-02 -3.599129915237426758e-01 1.514054238796234131e-01 -1.977852582931518555e-01 -2.456718310713768005e-02 -3.389114439487457275e-01 7.515501976013183594e-02 1.657579392194747925e-01 -1.970766112208366394e-02 9.710814058780670166e-02 -3.157052695751190186e-01 1.648022085428237915e-01 -1.212411671876907349e-01 -1.526548415422439575e-01 -1.067700237035751343e-02 -1.780498400330543518e-02 -2.979016005992889404e-01
-2.384218871593475342e-01 -1.007468104362487793e-01 1.601091623306274414e-01 -8.483959361910820007e-03 -8.021964877843856812e-02 -3.082982599735260010e-01 2.875970443710684776e-03 2.046993374824523926e-02 2.759865224361419678e-01 -1.565221548080444336e-01 -1.436873078346252441e-01 2.157167196273803711e-01 -1.323083788156509399e-01 -1.892097592353820801e-01 7.927509397268295288e-02 8.022890985012054443e-02 -2.439726740121841431e-01 1.870110780000686646e-01 1.686989329755306244e-02 4.573906585574150085e-02 -2.045146822929382324e-01 1.576135158538818359e-01 3.730522990226745605e-01 -1.574047207832336426e-01 -1.858623921871185303e-01 -2.370580881834030151e-01 1.687510460615158081e-01 -1.909071654081344604e-01 1.283199638128280640e-01 -1.190866529941558838e-01 2.215743213891983032e-01 -9.285125136375427246e-02
-2.185429781675338745e-01 -3.256102502346038818e-01 -6.906314939260482788e-02 -3.145559504628181458e-02 -1.293486952781677246e-01 -1.626756787300109863e-01 -1.189659610390663147e-01 4.040526226162910461e-02 1.244741380214691162e-01 4.275768995285034180e-02 -2.987553775310516357e-01 1.369692087173461914e-01 1.116614937782287598e-01 -1.451683193445205688e-01 -5.284493789076805115e-02 7.286744564771652222e-02 -6.369777768850326538e-02 2.030094116926193237e-01 8.297447115182876587e-02 1.044942513108253479e-01 -2.180884629487991333e-01 2.321336120367050171e-01 3.013203442096710205e-01 -1.392388641834259033e-01 2.252888083457946777e-01 2.804337441921234131e-01 1.244438886642456055e-01 7.707493752241134644e-02 -1.092896163463592529e-01 7.763087749481201172e-02 1.101950928568840027e-01 -3.985641896724700928e-01
-2.102410495281219482e-01 -8.681712299585342407e-02 2.124353349208831787e-01 2.847915887832641602e-01 2.630488574504852295e-02 -4.440572559833526611e-01 -1.123063713312149048e-01 -9.547334909439086914e-02 8.946813642978668213e-02 -6.351146847009658813e-02 2.764752320945262909e-02 2.117537111043930054e-01 -7.000451534986495972e-02 -1.377881020307540894e-01 -9.504841268062591553e-02 2.806630509439855814e-04 -2.314722239971160889e-01 -8.686870336532592773e-02 -2.374577820301055908e-01 -4.026935622096061707e-02 -3.980559408664703369e-01 9.305056929588317871e-02 1.611801683902740479e-01 -4.691231623291969299e-02 -1.584591530263423920e-02 -5.786409974098205566e-02 3.386822640895843506e-01 -8.491601794958114624e-02 -2.229328453540802002e-01 -9.257971495389938354e-02 -9.820127487182617188e-02 -6.330682337284088135e-02
-3.703941404819488525e-02 -1.257538050413131714e-01 -1.424374878406524658e-01 1.583593934774398804e-01 8.310861885547637939e-02 -4.055281169712543488e-03 -2.279246598482131958e-01 2.657747268676757812e-01 3.067447841167449951e-01 -1.947438567876815796e-01 -1.755266785621643066e-01 3.143364191055297852e-01 -1.901105195283889771e-01 -1.006271806545555592e-03 1.668452844023704529e-02 1.994164101779460907e-02 8.236785978078842163e-02 -9.859927743673324585e-02 -3.191795647144317627e-01 -2.083437293767929077e-01 -4.688141047954559326e-01 1.884320378303527832e-01 8.064907044172286987e-02 9.301562607288360596e-02 1.268246173858642578e-01 -1.462390422821044922e-01 4.524425789713859558e-02 9.246768057346343994e-02 -2.759326063096523285e-02 1.150021143257617950e-02 -5.671235918998718262e-02 1.583320200443267822e-01
-8.646428585052490234e-02 7.392287254333496094e-02 3.621090576052665710e-02 3.395283222198486328e-02 1.316449046134948730e-01 -2.356307059526443481e-01 -6.764720380306243896e-02 2.249397337436676025e-01 6.110509485006332397e-02 -1.754643768072128296e-01 -8.689335733652114868e-02 2.792868614196777344e-01 -9.785582870244979858e-02 -1.504088044166564941e-01 -7.093148678541183472e-02 -4.148766770958900452e-02 -2.759742736816406250e-01 1.365355551242828369e-01 -8.375851064920425415e-02 -1.403196603059768677e-01 -5.439398884773254395e-01 1.084655225276947021e-01 3.861832618713378906e-01 -2.055466920137405396e-01 3.631972894072532654e-02 -1.334363520145416260e-01 -6.573278456926345825e-03 -1.421005129814147949e-01 -5.373349785804748535e-02 6.531720608472824097e-02 -1.464087516069412231e-01 -9.520611912012100220e-02
-3.577160537242889404e-01 -2.917762696743011475e-01 -4.420125111937522888e-02 1.639834232628345490e-02 -3.594577684998512268e-02 -1.515064388513565063e-01 -1.343591362237930298e-01 8.398623764514923096e-02 1.252386271953582764e-01 9.477931261062622070e-02 -4.405435323715209961e-01 7.239580154418945312e-02 1.169982925057411194e-01 -7.505857944488525391e-02 2.129863016307353973e-02 -1.048717200756072998e-01 4.199958220124244690e-02 7.052398473024368286e-02 6.427451968193054199e-02 2.079786509275436401e-01 -2.435451149940490723e-01 1.144033819437026978e-01 3.224771320819854736e-01 -6.280575692653656006e-02 2.894664704799652100e-01 8.087921887636184692e-02 2.486784160137176514e-01 5.333025753498077393e-02 -1.464841216802597046e-01 8.666034042835235596e-02 8.089441806077957153e-02 -2.357499152421951294e-01
-2.428728342056274414e-01 -2.868499159812927246e-01 -3.475642204284667969e-02 -9.316115826368331909e-02 -3.504722937941551208e-02 -1.397592425346374512e-01 -2.375792711973190308e-01 2.857961691915988922e-03 1.781909614801406860e-01 2.413057908415794373e-02 -2.809264957904815674e-01 1.440229117870330811e-01 3.269459679722785950e-02 -1.882194429636001587e-01 -1.255369186401367188e-01 6.934583932161331177e-02 -9.858339279890060425e-02 2.988910973072052002e-01 7.755435258150100708e-02 8.406107872724533081e-02 -1.193586364388465881e-01 2.398707270622253418e-01 1.739572584629058838e-01 -2.202725708484649658e-01 1.844465136528015137e-01 1.452914476394653320e-01 1.186542287468910217e-01 5.824133381247520447e-02 -2.645244598388671875e-01 8.062122017145156860e-02 1.005708519369363785e-02 -4.131503105163574219e-01
-1.107765883207321167e-01 -4.057125151157379150e-01 2.316296100616455078e-01 2.272893041372299194e-01 1.306506544351577759e-01 -1.647590696811676025e-01 1.504169404506683350e-01 -5.956554040312767029e-02 1.590904742479324341e-01 1.796286404132843018e-01 -2.535192072391510010e-01 1.878852397203445435e-01 -9.544261544942855835e-02 6.528028100728988647e-02 -3.189693093299865723e-01 1.211030595004558563e-02 -1.233900710940361023e-01 1.365788429975509644e-01 -1.632406711578369141e-01 -1.330644488334655762e-01 -3.147838115692138672e-01 -1.896993629634380341e-02 -1.343914717435836792e-01 4.397531226277351379e-02 1.511270254850387573e-01 8.065468072891235352e-02 -5.999863147735595703e-02 9.677031636238098145e-02 -6.776582449674606323e-02 -2.060903757810592651e-01 2.520655691623687744e-01 -1.562984883785247803e-01
-1.260927766561508179e-01 -1.756750643253326416e-01 2.178946733474731445e-01 1.338658574968576431e-02 1.344999521970748901e-01 -3.757258057594299316e-01 8.150769025087356567e-02 2.297492474317550659e-01 -7.617039233446121216e-02 -1.832063049077987671e-01 -1.770274341106414795e-01 1.919891536235809326e-01 -4.085136111825704575e-03 -1.212283596396446228e-02 -9.298972785472869873e-02 2.476427406072616577e-01 -2.765138447284698486e-01 5.273529328405857086e-03 -1.414546966552734375e-01 -7.849160581827163696e-02 -4.360703527927398682e-01 5.809449777007102966e-02 2.149376869201660156e-01 -9.556391090154647827e-02 3.629047796130180359e-02 -2.591082155704498291e-01 3.802995756268501282e-02 -1.459309905767440796e-01 -1.464138180017471313e-01 -5.975458770990371704e-03 -2.077846584143117070e-04 -2.121339142322540283e-01
-2.669042646884918213e-01 -4.516710713505744934e-02 1.870722174644470215e-01 1.165202073752880096e-02 1.016815081238746643e-01 5.459063686430454254e-04 2.176061868667602539e-01 -1.195184513926506042e-01 1.761696040630340576e-01 -5.105681344866752625e-02 -3.572861105203628540e-02 3.592055737972259521e-01 -1.367738991975784302e-01 -3.994085490703582764e-01 -1.837626397609710693e-01 -2.023066729307174683e-01 -2.389059811830520630e-01 1.722590476274490356e-01 1.033513993024826050e-01 -1.082437187433242798e-01 -2.839467227458953857e-01 2.942509949207305908e-02 2.017312794923782349e-01 -1.639751642942428589e-01 2.967568300664424896e-02 -2.770718932151794434e-01 -1.596921868622303009e-02 4.064411297440528870e-02 8.000655099749565125e-03 5.020231753587722778e-02 2.497265636920928955e-01 -2.922559389844536781e-03
-1.927810460329055786e-01 -3.535163402557373047e-02 1.135103851556777954e-01 3.931167125701904297e-01 1.459866017103195190e-01 -3.127724304795265198e-02 1.177086010575294495e-01 1.318892091512680054e-01 -1.096947565674781799e-01 1.157803907990455627e-01 1.774429902434349060e-02 -1.275143176317214966e-01 1.617334336042404175e-01 6.466060131788253784e-02 -3.237734138965606689e-01 1.744184941053390503e-01 1.092781778424978256e-02 8.642911911010742188e-03 2.750864326953887939e-01 5.278575699776411057e-03 -2.921930551528930664e-01 1.320088952779769897e-01 2.142331749200820923e-01 -2.222585678100585938e-01 2.141415029764175415e-01 -9.694816544651985168e-04 3.203789889812469482e-01 1.868147552013397217e-01 -1.720205396413803101e-01 7.472562044858932495e-02 1.736913770437240601e-01 1.013978347182273865e-01
1.859522461891174316e-01 -3.789117634296417236e-01 -7.429599761962890625e-02 1.521492451429367065e-01 8.457171916961669922e-02 -2.045441716909408569e-01 -1.270467042922973633e-01 1.895369291305541992e-01 7.833572477102279663e-02 -1.371658593416213989e-01 -7.479441910982131958e-02 3.817428946495056152e-01 1.099166870117187500e-01 -9.006402641534805298e-02 -8.471413701772689819e-02 3.184795677661895752e-01 4.291163384914398193e-02 1.428366750478744507e-01 -2.662780284881591797e-01 -2.088478803634643555e-01 -2.679550349712371826e-01 1.756415218114852905e-01 1.976639777421951294e-02 9.103134274482727051e-02 5.537137761712074280e-02 7.133147120475769043e-02 -8.872337639331817627e-03 -2.141861803829669952e-02 -1.992424428462982178e-01 -2.072104215621948242e-01 1.026758179068565369e-01 1.925892829895019531e-01
8.356994390487670898e-02 -1.916264295578002930e-01 1.012236177921295166e-01 1.392904818058013916e-01 3.773876428604125977e-01 -3.034945726394653320e-01 -1.750645041465759277e-01 1.089692264795303345e-01 1.414024680852890015e-01 2.571090161800384521e-01 -1.786449402570724487e-01 5.271178483963012695e-02 2.271720767021179199e-01 4.323558416217565536e-03 -4.551508277654647827e-02 -9.688096493482589722e-02 1.519432067871093750e-01 -3.072717972099781036e-02 -5.801811069250106812e-02 -2.227921504527330399e-03 -2.370009869337081909e-01 3.182591795921325684e-01 1.390034239739179611e-02 -9.080475196242332458e-03 1.030550301074981689e-01 -2.249599397182464600e-01 -1.951629072427749634e-01 7.079568505287170410e-02 -5.849843099713325500e-02 1.155390292406082153e-01 3.407668173313140869e-01 -2.082357704639434814e-01
9.815277159214019775e-02 -2.116815596818923950e-01 4.774621427059173584e-01 1.354635655879974365e-01 2.221414893865585327e-01 -9.807119518518447876e-02 1.218489110469818115e-01 3.531995117664337158e-01 1.181681677699089050e-01 -5.568619072437286377e-02 -1.913260519504547119e-01 2.082969099283218384e-01 -1.250030547380447388e-01 -2.472054362297058105e-01 -1.474435925483703613e-01 -2.383483648300170898e-01 -1.057083234190940857e-01 -4.090486094355583191e-02 3.658323362469673157e-02 -1.116990894079208374e-01 -2.080310285091400146e-01 1.649587750434875488e-01 1.109081879258155823e-01 1.499249637126922607e-01 -1.202751100063323975e-01 -1.249872520565986633e-01 -8.523765206336975098e-02 1.952531486749649048e-01 2.733890723902732134e-04 -1.376013010740280151e-01 1.351730674505233765e-01 -6.098307669162750244e-02
-2.296926081180572510e-01 -2.484945952892303467e-01 -4.546260461211204529e-02 -3.199577704071998596e-02 8.299908041954040527e-02 -1.389480382204055786e-01 -3.734388947486877441e-01 -1.300675868988037109e-01 1.085019484162330627e-01 7.442821562290191650e-02 -1.415797621011734009e-01 4.681721329689025879e-02 2.052646428346633911e-01 -7.425695657730102539e-02 3.029798530042171478e-02 -1.130464747548103333e-01 -1.723635941743850708e-01 2.645111083984375000e-01 5.474541708827018738e-02 -1.959486678242683411e-02 -3.410772383213043213e-01 1.847115010023117065e-01 2.493340373039245605e-01 -1.777234226465225220e-01 2.848900854587554932e-01 -1.064348369836807251e-01 7.325691729784011841e-02 1.400714218616485596e-01 -2.139312326908111572e-01 6.125406920909881592e-02 1.390995979309082031e-01 -2.556003630161285400e-01
3.935949131846427917e-02 5.877787247300148010e-02 1.846860796213150024e-01 1.484690457582473755e-01 -8.532747626304626465e-02 -3.107664883136749268e-01 8.557840436697006226e-02 -8.803562819957733154e-02 3.726040422916412354e-01 -4.465351253747940063e-02 -9.910533577203750610e-02 4.089078903198242188e-01 -9.335765615105628967e-03 2.731614187359809875e-02 -9.881875663995742798e-02 -9.023305773735046387e-02 -2.126976400613784790e-01 1.002764254808425903e-01 -1.040316745638847351e-01 -1.848277449607849121e-02 -3.166705965995788574e-01 4.333900213241577148e-01 8.199223130941390991e-02 2.098242044448852539e-01 -4.187866300344467163e-02 -1.255952268838882446e-01 9.170549362897872925e-02 1.093728989362716675e-01 -1.658364832401275635e-01 -7.891696691513061523e-02 7.975395768880844116e-02 -3.319821786135435104e-03
-9.354057163000106812e-02 -1.943225264549255371e-01 -3.827963024377822876e-02 -2.496958151459693909e-02 -8.230478316545486450e-02 -5.856210365891456604e-02 -1.492013931274414062e-01 -4.346495866775512695e-02 1.832556724548339844e-01 5.043098330497741699e-02 -2.489853948354721069e-01 7.154624164104461670e-02 6.872634589672088623e-02 -8.582955598831176758e-02 -2.000390551984310150e-02 1.665488071739673615e-02 -5.271173641085624695e-02 4.087041616439819336e-01 2.596103772521018982e-02 1.284105889499187469e-02 -2.160418778657913208e-01 2.602788507938385010e-01 2.694761455059051514e-01 -2.559530436992645264e-01 3.149819076061248779e-01 2.600181102752685547e-01 1.774382889270782471e-01 4.520557448267936707e-02 -2.254595160484313965e-01 8.668220788240432739e-02 6.518416851758956909e-02 -3.389537334442138672e-01
1.152922306209802628e-02 -1.699577569961547852e-01 1.440535932779312134e-01 7.471309602260589600e-02 2.388158626854419708e-02 -1.914748698472976685e-01 1.045716106891632080e-01 1.382341235876083374e-01 -1.102482154965400696e-01 -1.064888164401054382e-01 -1.098282113671302795e-01 4.371294081211090088e-01 1.596693992614746094e-01 -1.539322286844253540e-01 -1.318451017141342163e-01 9.070220589637756348e-02 -3.368003070354461670e-01 1.456517577171325684e-01 -7.447941601276397705e-02 -2.301311045885086060e-01 -2.415665835142135620e-01 1.108510866761207581e-01 3.326951265335083008e-01 -1.306732445955276489e-01 1.565676927566528320e-02 -3.003259897232055664e-01 2.390362173318862915e-01 -5.889951437711715698e-02 -6.430441886186599731e-02 8.612976223230361938e-02 6.752379238605499268e-02 1.311922371387481689e-01
-2.736613154411315918e-01 -2.549810707569122314e-01 -1.874657161533832550e-02 -1.590864919126033783e-02 -5.284275487065315247e-02 -1.437996476888656616e-01 -1.175186634063720703e-01 3.988646715879440308e-02 2.267453223466873169e-01 2.625422179698944092e-02 -3.025321364402770996e-01 1.418721377849578857e-01 1.909259110689163208e-01 -9.569077193737030029e-02 -7.368385791778564453e-03 6.021147966384887695e-02 7.461851835250854492e-02 2.901962995529174805e-01 3.538765758275985718e-02 -8.583828806877136230e-02 -1.124518364667892456e-01 1.908690482378005981e-01 2.967265248298645020e-01 -1.422675698995590210e-01 2.887583673000335693e-01 2.077237367630004883e-01 1.962912380695343018e-01 2.062079459428787231e-01 -1.667539030313491821e-01 -5.710901319980621338e-02 4.075045511126518250e-02 -3.339091539382934570e-01
-6.165973469614982605e-02 -2.438153028488159180e-01 6.083391606807708740e-03 -2.194804511964321136e-02 1.616202890872955322e-01 3.704986348748207092e-02 1.466181408613920212e-02 -6.237726658582687378e-02 1.364705711603164673e-01 -2.545864880084991455e-01 -7.173570245504379272e-02 3.066107034683227539e-01 2.770573794841766357e-01 -3.308296203613281250e-01 -1.120918616652488708e-01 1.863106936216354370e-01 2.176338285207748413e-01 2.416747957468032837e-01 -1.641827374696731567e-01 -1.749677211046218872e-01 -4.374675154685974121e-01 3.179855346679687500e-01 2.151197381317615509e-02 -7.965077459812164307e-02 -5.211310088634490967e-02 -8.327700942754745483e-02 -1.473138201981782913e-02 -4.332054406404495239e-02 2.113279886543750763e-03 1.331954635679721832e-02 7.229295372962951660e-02 -9.359782934188842773e-02
-7.439140230417251587e-02 -1.699699014425277710e-01 8.855422586202621460e-02 -7.510353624820709229e-02 -8.489169180393218994e-02 -3.582491278648376465e-01 1.095000505447387695e-01 4.423884674906730652e-02 1.593904048204421997e-01 -1.784747838973999023e-01 -1.681733876466751099e-01 3.979106545448303223e-01 3.641967847943305969e-02 -1.208192482590675354e-01 5.982143059372901917e-02 9.504672884941101074e-02 -2.288237214088439941e-01 1.058721989393234253e-01 -8.410996198654174805e-02 -1.106032170355319977e-02 -1.765343546867370605e-01 3.136461973190307617e-01 3.696745038032531738e-01 -1.202382743358612061e-01 -1.163545921444892883e-01 -2.340464591979980469e-01 2.063084542751312256e-01 -1.971738934516906738e-01 -5.218444019556045532e-02 7.399782538414001465e-02 -5.712166428565979004e-02 -1.324686706066131592e-01
2.940428070724010468e-02 -1.752086281776428223e-01 1.249327659606933594e-01 1.069279238581657410e-01 1.644299328327178955e-01 -1.269898265600204468e-01 1.560833901166915894e-01 8.999435603618621826e-02 4.094297587871551514e-01 1.045395731925964355e-01 1.091837733983993530e-01 3.383654952049255371e-01 1.352934092283248901e-01 -1.144977193325757980e-02 -3.419867753982543945e-01 1.549045741558074951e-01 -2.147072367370128632e-02 2.295552752912044525e-02 2.493201941251754761e-01 -2.240557670593261719e-01 -1.582414358854293823e-01 3.144416809082031250e-01 4.421479627490043640e-02 -8.519171923398971558e-02 1.449079513549804688e-01 1.518816221505403519e-02 -1.538342237472534180e-01 1.849637925624847412e-02 1.519577503204345703e-01 -6.213854625821113586e-02 1.098826080560684204e-01 -2.658436894416809082e-01
-3.456310033798217773e-01 3.551094606518745422e-02 -1.034897118806838989e-01 1.686212569475173950e-01 2.781679853796958923e-02 -1.118337735533714294e-01 -2.558292746543884277e-01 8.283516019582748413e-02 1.322824358940124512e-01 1.799660618416965008e-03 -2.979003489017486572e-01 2.594916895031929016e-02 1.072365194559097290e-01 4.217557143419981003e-03 -3.544093295931816101e-02 -3.527255263179540634e-03 -2.633071038872003555e-03 3.494645357131958008e-01 -2.546173706650733948e-02 1.947814822196960449e-01 -9.959167987108230591e-02 3.694581091403961182e-01 1.945795863866806030e-01 -1.394585967063903809e-01 2.054048329591751099e-02 -7.446439564228057861e-02 3.160997331142425537e-01 -9.831264615058898926e-02 -6.776199489831924438e-02 -8.857651799917221069e-02 3.581336140632629395e-01 -1.189186498522758484e-01
9.389710612595081329e-03 -2.063256055116653442e-01 -1.136904489248991013e-02 -3.561381250619888306e-02 -8.309327065944671631e-02 -1.392944008111953735e-01 -8.269893378019332886e-02 1.784515380859375000e-02 2.373074144124984741e-01 1.487915068864822388e-01 -1.625662446022033691e-01 4.186027348041534424e-01 1.738610863685607910e-01 -2.996988892555236816e-01 -2.002999037504196167e-01 -1.854920089244842529e-01 -1.200120300054550171e-01 4.027137532830238342e-02 7.913404703140258789e-02 -1.618590950965881348e-01 -3.423141539096832275e-01 2.506166696548461914e-01 -8.476863056421279907e-02 -2.515359595417976379e-02 2.177905738353729248e-01 -4.195144027471542358e-02 1.600492745637893677e-02 -2.470165677368640900e-02 2.159296274185180664e-01 1.577439904212951660e-01 2.739610970020294189e-01 -1.219878122210502625e-01
-3.295601308345794678e-01 -5.512921139597892761e-02 -3.975877910852432251e-02 -3.142357617616653442e-02 3.748047724366188049e-02 -1.016013473272323608e-01 -1.070114374160766602e-01 1.808353140950202942e-02 -3.942695632576942444e-02 2.243816852569580078e-01 -2.960646152496337891e-01 6.294591724872589111e-02 4.611718654632568359e-02 -2.844754792749881744e-02 -1.126582100987434387e-01 7.418001443147659302e-02 -1.644799858331680298e-01 3.090145885944366455e-01 -4.444126505404710770e-03 8.576577156782150269e-02 -2.249487340450286865e-01 2.014623880386352539e-01 1.885129213333129883e-01 -1.193998754024505615e-01 2.427233904600143433e-01 -1.494498252868652344e-01 2.497792541980743408e-01 -6.260528415441513062e-02 1.496010832488536835e-02 4.630383104085922241e-02 3.886264264583587646e-01 -3.546392023563385010e-01
-2.274300754070281982e-01 -1.980754584074020386e-01 3.657760471105575562e-02 2.295351922512054443e-01 1.698991656303405762e-01 -2.355150431394577026e-01 -1.974883973598480225e-01 -2.082590907812118530e-01 -1.472999108955264091e-03 1.002305746078491211e-01 -2.451576441526412964e-01 5.839298828504979610e-04 3.930659219622612000e-02 2.950911410152912140e-02 -7.972987741231918335e-02 5.493807792663574219e-02 -9.689149260520935059e-02 2.519633769989013672e-01 2.254646271467208862e-01 2.972257696092128754e-02 -6.034366041421890259e-02 2.079867720603942871e-01 2.965029478073120117e-01 -1.920033693313598633e-01 3.274288475513458252e-01 1.240220759063959122e-02 2.210242450237274170e-01 1.532019376754760742e-01 -2.253345549106597900e-01 -3.112160600721836090e-02 5.525625124573707581e-02 -2.749822139739990234e-01
-6.061193998903036118e-03 -1.978590339422225952e-01 -2.962252311408519745e-02 -1.676904857158660889e-01 1.417768150568008423e-01 -2.018098831176757812e-01 2.976618111133575439e-01 2.141093164682388306e-01 3.202164173126220703e-01 2.028104513883590698e-01 -2.034850865602493286e-01 2.821791172027587891e-01 -1.130225956439971924e-01 -8.386663347482681274e-02 -1.506278067827224731e-01 2.021822631359100342e-01 7.762036751955747604e-03 -1.317376196384429932e-01 2.002700567245483398e-01 1.547296941280364990e-01 -1.877126544713973999e-01 8.848933130502700806e-02 2.357886433601379395e-01 -3.358232080936431885e-01 1.260878294706344604e-01 -2.150477617979049683e-01 -3.999575600028038025e-02 4.193869605660438538e-02 -8.346722275018692017e-02 -1.300612241029739380e-01 4.049513954669237137e-03 -7.850261032581329346e-02
-4.339385405182838440e-02 -3.498350083827972412e-01 5.922907963395118713e-02 2.378705590963363647e-01 4.277569651603698730e-01 -5.254593864083290100e-02 -1.979629993438720703e-01 5.637814849615097046e-02 6.288085877895355225e-02 1.605570614337921143e-01 -1.192639842629432678e-01 3.395419418811798096e-01 1.839105486869812012e-01 -1.466688513755798340e-01 -9.379605948925018311e-02 -1.254950761795043945e-01 1.415095329284667969e-01 1.980636082589626312e-02 -8.802187442779541016e-02 6.404948979616165161e-02 -8.385122567415237427e-02 1.874953508377075195e-01 7.775682955980300903e-02 -1.080551296472549438e-01 1.223848238587379456e-01 -2.022598683834075928e-01 7.117024809122085571e-02 1.903787851333618164e-01 -3.816380798816680908e-01 -1.263447292149066925e-02 1.123150810599327087e-01 -2.484034374356269836e-02
5.234058201313018799e-02 -5.808059498667716980e-02 9.484933316707611084e-02 3.051893413066864014e-01 -4.544026777148246765e-02 -3.033262789249420166e-01 -1.710233651101589203e-02 -4.955895128659904003e-04 7.632111012935638428e-02 1.479378668591380119e-03 -2.065689414739608765e-01 1.895791441202163696e-01 -1.761554777622222900e-01 -7.862694561481475830e-02 -2.553591877222061157e-02 2.121500372886657715e-01 -2.939778566360473633e-01 1.283134222030639648e-01 -1.255807001143693924e-02 -1.694526374340057373e-01 -3.038755059242248535e-01 3.901806175708770752e-01 2.171761393547058105e-01 9.885009378194808960e-02 -1.065020039677619934e-01 -1.831773072481155396e-01 -4.765185713768005371e-02 -1.062551215291023254e-01 2.187968492507934570e-01 -8.890010416507720947e-02 1.449831575155258179e-01 -2.480826675891876221e-01
1.932070702314376831e-01 -5.659785494208335876e-02 1.517877578735351562e-01 2.272370308637619019e-01 1.169956251978874207e-01 -2.642297446727752686e-01 1.314334757626056671e-02 -1.486459076404571533e-01 2.034977972507476807e-01 8.927211165428161621e-02 -3.042763099074363708e-02 5.242967009544372559e-01 1.245861351490020752e-01 -1.118505001068115234e-01 -7.893808931112289429e-02 -1.851035058498382568e-01 -1.194744408130645752e-01 6.337495893239974976e-02 1.238515079021453857e-01 -1.969455629587173462e-01 -1.829736828804016113e-01 3.038080036640167236e-01 1.592635177075862885e-02 8.133233338594436646e-02 -8.167310804128646851e-02 -8.924225717782974243e-02 -2.359806373715400696e-02 3.276620209217071533e-01 -1.302776932716369629e-01 5.067437142133712769e-02 1.338310986757278442e-01 -1.422249823808670044e-01
-2.365443855524063110e-02 -4.186407327651977539e-01 9.069287031888961792e-02 3.143345415592193604e-01 3.016755580902099609e-01 -9.369950741529464722e-02 -5.363439768552780151e-02 3.333432599902153015e-02 1.755378991365432739e-01 1.266056597232818604e-01 -1.446655243635177612e-01 1.449664235115051270e-01 7.475072890520095825e-02 -2.053443789482116699e-01 1.224899291992187500e-02 -1.430562138557434082e-01 1.307269036769866943e-01 3.470794484019279480e-02 -9.381286799907684326e-02 1.823656260967254639e-01 -1.931043714284896851e-01 3.840821683406829834e-01 -3.133215010166168213e-02 -1.135183796286582947e-01 1.079145893454551697e-01 -1.862618923187255859e-01 1.864843964576721191e-01 -4.348262026906013489e-02 -2.976797223091125488e-01 -1.054899096488952637e-01 -1.688584312796592712e-02 -1.189834624528884888e-01
-5.978526175022125244e-02 -3.807654082775115967e-01 5.278209969401359558e-02 2.680410742759704590e-01 1.548528075218200684e-01 -1.603015065193176270e-01 1.501033157110214233e-01 9.572881460189819336e-02 2.498142421245574951e-01 3.913231566548347473e-02 1.698680073022842407e-01 1.793700754642486572e-01 -1.458400338888168335e-01 -2.033330798149108887e-01 -3.068325519561767578e-01 1.684411615133285522e-01 -3.028249926865100861e-02 1.616991870105266571e-02 -2.773623466491699219e-01 2.891248464584350586e-02 -5.001965910196304321e-02 3.575980961322784424e-01 1.455596834421157837e-01 1.925878971815109253e-01 1.015680283308029175e-01 -1.726716160774230957e-01 4.899346455931663513e-02 1.776498258113861084e-01 8.870920538902282715e-02 1.654582023620605469e-01 7.318295538425445557e-02 -5.520719662308692932e-02
3.088211826980113983e-02 -1.893783211708068848e-01 1.432652920484542847e-01 1.739837676286697388e-01 1.510139256715774536e-01 -1.837215721607208252e-01 7.770579308271408081e-02 1.991806924343109131e-01 1.301230043172836304e-01 3.526689708232879639e-01 -5.407616123557090759e-02 2.810510694980621338e-01 -2.886061966419219971e-01 -3.671382665634155273e-01 -2.726191878318786621e-01 3.380140662193298340e-02 -2.632150053977966309e-01 -8.421751670539379120e-03 1.498415414243936539e-02 8.640725165605545044e-02 -2.237637639045715332e-01 1.033227220177650452e-01 2.730661034584045410e-01 -3.590609505772590637e-02 -1.668593734502792358e-01 -3.772321157157421112e-03 4.888577386736869812e-02 1.983291059732437134e-01 -1.358176697976887226e-03 5.118756741285324097e-02 7.876712828874588013e-02 3.601372241973876953e-02
5.596050620079040527e-02 1.281469315290451050e-01 2.945112884044647217e-01 1.417081952095031738e-01 -3.620727360248565674e-02 -3.274209499359130859e-01 1.642919927835464478e-01 -9.902071952819824219e-02 1.236053109169006348e-01 1.162239238619804382e-01 -3.876795172691345215e-01 1.878185868263244629e-01 -1.401308327913284302e-01 -3.435251116752624512e-02 -1.058175861835479736e-01 8.154854923486709595e-02 -2.739368975162506104e-01 1.256514638662338257e-01 -1.347825974225997925e-01 -9.210059046745300293e-02 -3.829430341720581055e-01 1.283090114593505859e-01 1.121422648429870605e-01 -1.750960499048233032e-01 3.107565641403198242e-02 1.455148011445999146e-01 1.854227036237716675e-01 -2.146871089935302734e-01 -1.069157943129539490e-01 1.017892807722091675e-01 1.057875305414199829e-01 1.260056048631668091e-01
-1.186194121837615967e-01 -2.582682073116302490e-01 -2.451897040009498596e-02 8.057013899087905884e-02 2.264477312564849854e-02 -4.281168431043624878e-02 -2.566407620906829834e-01 3.473848477005958557e-02 1.385748982429504395e-01 1.484996918588876724e-02 -1.174103617668151855e-01 1.550006270408630371e-01 2.118052393198013306e-01 7.910613901913166046e-03 4.554628580808639526e-02 5.298160389065742493e-02 -1.301460564136505127e-01 2.668902575969696045e-01 1.297091599553823471e-02 1.528711169958114624e-01 -2.431759238243103027e-01 3.439806401729583740e-01 3.195288777351379395e-01 -1.671797633171081543e-01 2.727957963943481445e-01 1.386523246765136719e-01 2.162259668111801147e-01 9.177041240036487579e-03 -1.311969608068466187e-01 1.211064606904983521e-01 -3.516266867518424988e-02 -3.779827654361724854e-01
-1.946022808551788330e-01 -1.432113721966743469e-02 3.542473912239074707e-02 2.963097095489501953e-01 3.685487061738967896e-02 -1.321760863065719604e-01 8.505588024854660034e-02 2.213134914636611938e-01 3.437964990735054016e-02 1.655866205692291260e-01 -1.422375738620758057e-01 1.922485381364822388e-01 -1.663858145475387573e-01 -2.448418550193309784e-02 -1.870651543140411377e-01 -3.731065988540649414e-02 -4.518421590328216553e-01 -3.385881334543228149e-02 -1.757614314556121826e-01 -1.306195463985204697e-02 -2.610048651695251465e-01 3.795413076877593994e-01 3.111487925052642822e-01 -9.173495322465896606e-02 -3.320069983601570129e-02 -1.254799216985702515e-01 -6.116031110286712646e-02 -3.433536738157272339e-02 -2.468504011631011963e-01 2.453712280839681625e-03 -6.943829357624053955e-02 7.785964012145996094e-02
-7.011879235506057739e-02 -1.772841960191726685e-01 1.167054921388626099e-01 1.577332466840744019e-01 1.358210109174251556e-03 -4.400036111474037170e-02 -1.853847503662109375e-02 7.355291396379470825e-02 2.519800662994384766e-01 1.079946197569370270e-02 3.738687187433242798e-02 -5.969060119241476059e-03 5.612110346555709839e-02 9.310034103691577911e-03 1.469420045614242554e-01 -1.469794362783432007e-01 -3.165397793054580688e-02 1.342565752565860748e-02 2.726819813251495361e-01 -3.107858896255493164e-01 -4.114551246166229248e-01 1.774189025163650513e-01 1.881983876228332520e-01 -4.409083127975463867e-01 8.742985129356384277e-02 -1.354606151580810547e-01 8.178751915693283081e-02 1.811575144529342651e-01 -1.158883944153785706e-01 -1.569772511720657349e-01 2.556288838386535645e-01 1.853407919406890869e-01
-2.057866603136062622e-01 -2.226674854755401611e-01 -6.778028607368469238e-02 9.516724944114685059e-02 -5.208581686019897461e-03 -2.258628606796264648e-01 -1.752241551876068115e-01 -7.504154741764068604e-02 2.131716907024383545e-01 3.690284118056297302e-02 -3.014241456985473633e-01 2.449247092008590698e-01 1.620957404375076294e-01 1.262378506362438202e-02 -5.632515624165534973e-02 -4.884906485676765442e-02 -1.935864239931106567e-02 3.335594236850738525e-01 9.527129679918289185e-02 1.119448095560073853e-01 -2.244569212198257446e-01 1.625936627388000488e-01 1.655511111021041870e-01 -2.126072198152542114e-01 2.610948979854583740e-01 2.139935195446014404e-01 1.443914622068405151e-01 7.575350254774093628e-02 -2.282797694206237793e-01 -2.338468329980969429e-03 2.462103962898254395e-02 -3.185222744941711426e-01
1.425529122352600098e-01 -1.310048103332519531e-01 8.804389275610446930e-03 1.142492070794105530e-01 -1.672045737504959106e-01 -5.121464282274246216e-02 -1.966471411287784576e-02 3.290526866912841797e-01 7.199776917695999146e-02 2.945578470826148987e-02 -1.308319624513387680e-02 4.909292459487915039e-01 -5.286710709333419800e-02 6.009870022535324097e-02 2.180428802967071533e-02 1.764077097177505493e-01 -1.936956197023391724e-01 3.611874580383300781e-02 -2.533462941646575928e-01 -1.210372075438499451e-01 -4.710140228271484375e-01 1.449881494045257568e-01 2.315075844526290894e-01 1.237529814243316650e-01 -2.550692856311798096e-02 -1.339070200920104980e-01 2.353465370833873749e-02 -7.017703354358673096e-02 -6.475148350000381470e-02 4.470756277441978455e-02 1.530379354953765869e-01 -2.044304758310317993e-01
-4.736517742276191711e-02 -2.031861245632171631e-01 -1.926505416631698608e-01 -7.551610469818115234e-02 1.954029649496078491e-01 -1.950406879186630249e-01 -1.702583134174346924e-01 3.190048933029174805e-01 1.642521768808364868e-01 -8.862192928791046143e-02 -2.375049442052841187e-01 1.758152693510055542e-01 -2.670441865921020508e-01 4.089041426777839661e-02 -6.360725313425064087e-02 1.912282854318618774e-01 -1.863606274127960205e-01 -1.013153269886970520e-01 -2.130429595708847046e-01 -7.978685945272445679e-02 -4.281294643878936768e-01 1.227725073695182800e-01 3.925955295562744141e-02 1.781933158636093140e-01 7.091494649648666382e-02 -1.635201573371887207e-01 -3.229372203350067139e-02 -4.403138160705566406e-02 -2.001970708370208740e-01 -1.603954844176769257e-02 2.563169896602630615e-01 -4.164624586701393127e-02
-2.360810935497283936e-01 -3.549418598413467407e-02 -1.211340799927711487e-01 7.436788827180862427e-02 -6.471913773566484451e-03 -1.483615040779113770e-01 -1.617623567581176758e-01 -1.340438574552536011e-01 1.995454169809818268e-02 4.832855612039566040e-02 -3.982788026332855225e-01 7.382486760616302490e-02 2.127113044261932373e-01 4.765984043478965759e-02 5.811348557472229004e-02 5.380921065807342529e-03 -3.772327303886413574e-02 3.020068109035491943e-01 -6.486872583627700806e-02 7.521343417465686798e-03 -2.288658469915390015e-01 3.582722842693328857e-01 3.140808045864105225e-01 -1.181840226054191589e-01 2.786719501018524170e-01 -1.320160776376724243e-01 2.841123752295970917e-02 -7.953520119190216064e-02 -3.031590022146701813e-02 -8.883655816316604614e-02 2.464112937450408936e-01 -2.772775888442993164e-01
-3.002282381057739258e-01 1.832811236381530762e-01 7.589409593492746353e-03 2.062312513589859009e-01 6.579559296369552612e-02 -3.235731124877929688e-01 -8.310727775096893311e-03 1.803553253412246704e-01 8.004881441593170166e-02 4.993787407875061035e-02 -1.178861632943153381e-01 1.710986346006393433e-01 -1.735276877880096436e-01 -7.969393581151962280e-02 8.739310316741466522e-03 -1.729862391948699951e-01 -3.842650055885314941e-01 -9.524893760681152344e-02 -7.115296274423599243e-02 -4.336563870310783386e-02 -3.197092413902282715e-01 2.540833353996276855e-01 2.514017522335052490e-01 -1.983730047941207886e-01 -6.126124877482652664e-03 -1.889284104108810425e-01 3.713225573301315308e-02 1.843464374542236328e-01 -2.067616730928421021e-01 -9.403814375400543213e-02 8.492117375135421753e-02 1.030431315302848816e-01
-1.642997711896896362e-01 -8.935549296438694000e-03 1.681433618068695068e-01 1.362689733505249023e-01 6.841443479061126709e-02 -1.205039545893669128e-01 -4.146779775619506836e-01 -2.040291577577590942e-01 1.637402921915054321e-02 -3.517908230423927307e-02 -1.520698219537734985e-01 1.262713521718978882e-01 -8.808936923742294312e-02 -3.160569965839385986e-01 -1.188646554946899414e-01 -1.671526394784450531e-02 -5.412800982594490051e-02 1.769677102565765381e-01 -2.104483693838119507e-01 1.642649173736572266e-01 -2.708089053630828857e-01 1.863864958286285400e-01 3.580173552036285400e-01 4.014910385012626648e-02 4.133770614862442017e-02 1.856256425380706787e-01 1.729864999651908875e-02 2.274678349494934082e-01 -2.720320783555507660e-02 -1.380461901426315308e-01 2.582956254482269287e-01 1.120588332414627075e-01
-2.941119074821472168e-01 5.685559287667274475e-02 2.004655264317989349e-02 7.077206671237945557e-02 1.236129254102706909e-01 -1.058271005749702454e-01 1.052036285400390625e-01 4.305403679609298706e-02 1.587282121181488037e-01 1.414758414030075073e-01 -1.004594713449478149e-01 -2.614391967654228210e-02 1.666014790534973145e-01 2.015886455774307251e-02 1.259980052709579468e-01 5.441011488437652588e-02 -2.556323446333408356e-02 2.871359288692474365e-01 -2.406006492674350739e-02 6.449040491133928299e-03 -2.934936881065368652e-01 1.563410013914108276e-01 3.061936497688293457e-01 -2.099903970956802368e-01 2.355196923017501831e-01 4.780639335513114929e-02 3.331220448017120361e-01 -1.822531074285507202e-01 -1.751484572887420654e-01 -2.205136567354202271e-01 3.231831789016723633e-01 -2.112471908330917358e-01
-1.999642997980117798e-01 -3.108412921428680420e-01 -7.163823395967483521e-02 3.291513323783874512e-01 1.772816479206085205e-02 -7.295297086238861084e-02 -5.968074128031730652e-02 1.462199836969375610e-01 2.367760688066482544e-01 1.110702529549598694e-01 1.996231079101562500e-02 5.148364305496215820e-01 -9.363652020692825317e-02 -2.927106618881225586e-02 -2.514104843139648438e-01 -2.608574628829956055e-01 6.132166832685470581e-02 1.389957666397094727e-01 -3.473227098584175110e-02 -3.008518600836396217e-03 -2.247441560029983521e-01 1.072192788124084473e-01 -1.319071054458618164e-01 -2.442340739071369171e-02 8.636813610792160034e-02 -3.330570459365844727e-02 -1.211264207959175110e-01 1.542654186487197876e-01 7.086417078971862793e-02 1.357321348041296005e-02 2.496426254510879517e-01 -1.604517549276351929e-01
5.921781435608863831e-02 -2.811252474784851074e-01 1.204786077141761780e-01 -1.748070269823074341e-01 -6.120864301919937134e-02 -2.478188574314117432e-01 -4.085385426878929138e-02 1.994758993387222290e-01 2.113715261220932007e-01 1.129360198974609375e-01 -1.410007178783416748e-01 1.997216641902923584e-01 6.246070936322212219e-02 -1.920837759971618652e-01 -1.125369891524314880e-01 1.644005924463272095e-01 1.616144180297851562e-01 -2.241496890783309937e-01 2.452170103788375854e-01 -7.439770549535751343e-02 -2.024130076169967651e-01 1.406928002834320068e-01 2.542621791362762451e-01 -2.831806242465972900e-01 8.840722590684890747e-02 -3.901277482509613037e-01 -4.153335466980934143e-03 1.337089240550994873e-01 -1.095560565590858459e-01 -6.646171957254409790e-02 1.583957672119140625e-01 3.197620436549186707e-02
2.616371959447860718e-02 -1.883289366960525513e-01 7.578124105930328369e-02 6.640180945396423340e-02 1.261176466941833496e-01 -1.019143834710121155e-01 3.270674496889114380e-02 1.629303097724914551e-01 2.912492156028747559e-01 2.175144106149673462e-01 -1.992360353469848633e-01 -3.382026776671409607e-02 1.735435426235198975e-01 1.365147382020950317e-01 1.400285959243774414e-02 -1.290337294340133667e-01 -1.518336087465286255e-01 -3.644399344921112061e-01 -4.021208733320236206e-02 -1.180397570133209229e-01 -1.670862734317779541e-01 4.330303966999053955e-01 2.492855340242385864e-01 -1.214163750410079956e-02 -1.358552719466388226e-03 -1.208971589803695679e-01 9.158429689705371857e-03 2.642977535724639893e-01 1.675897836685180664e-01 1.566229909658432007e-01 2.519009262323379517e-02 -2.725061774253845215e-01
-1.849890500307083130e-01 -1.209271401166915894e-01 1.324595063924789429e-01 -2.444438822567462921e-02 1.203735843300819397e-01 -2.335841506719589233e-01 -1.855686120688915253e-02 4.176990315318107605e-02 2.794561386108398438e-01 -2.203280329704284668e-01 -1.935021579265594482e-02 2.698506414890289307e-01 -2.621705234050750732e-01 -4.740981385111808777e-02 -1.833399981260299683e-01 1.658427342772483826e-02 -3.474502563476562500e-01 1.095040049403905869e-02 -1.456736922264099121e-01 -2.244802266359329224e-01 -2.056908905506134033e-01 -5.528809502720832825e-03 3.205420970916748047e-01 -1.308515965938568115e-01 -1.697394251823425293e-01 -2.342781722545623779e-01 2.001387625932693481e-01 7.260923087596893311e-02 8.203411102294921875e-02 3.699076175689697266e-02 1.629949063062667847e-01 -1.970161944627761841e-01
6.832060217857360840e-02 -5.609244108200073242e-02 1.972332596778869629e-02 1.317685842514038086e-01 5.400205254554748535e-01 -5.412961170077323914e-02 1.359740048646926880e-01 1.321831941604614258e-01 1.390308290719985962e-01 1.576685607433319092e-01 1.996913924813270569e-02 4.748625159263610840e-01 -1.348523050546646118e-01 -2.693993151187896729e-01 -1.745701879262924194e-01 2.855270728468894958e-02 -5.538181215524673462e-02 7.722044736146926880e-02 -1.200577095150947571e-01 3.380939736962318420e-02 -1.845020949840545654e-01 1.806159615516662598e-01 1.435546725988388062e-01 4.779291152954101562e-02 1.503020226955413818e-01 -1.655766665935516357e-01 9.346628189086914062e-02 1.850450038909912109e-01 2.914752252399921417e-02 2.443821728229522705e-02 1.369879841804504395e-01 -1.563605964183807373e-01
-3.011467158794403076e-01 -1.782994568347930908e-01 -7.036810368299484253e-02 3.351269289851188660e-02 3.146576462313532829e-03 -8.168196678161621094e-02 -1.749318689107894897e-01 1.333819329738616943e-02 1.416314393281936646e-01 1.267234534025192261e-01 -2.562607526779174805e-01 8.316086977720260620e-02 5.724164843559265137e-02 -1.542135030031204224e-01 -1.390216313302516937e-02 -7.101702038198709488e-03 -9.909392148256301880e-02 2.066259384155273438e-01 1.473684608936309814e-01 1.008265167474746704e-01 -2.709829509258270264e-01 1.372065693140029907e-01 3.349304795265197754e-01 -9.508568048477172852e-02 2.487957477569580078e-01 1.879468411207199097e-01 1.929594874382019043e-01 -2.767106890678405762e-02 -2.079426348209381104e-01 -5.069083720445632935e-02 2.158058434724807739e-01 -4.153313934803009033e-01
6.555687636137008667e-02 -1.852414608001708984e-01 -2.572749741375446320e-02 8.273594826459884644e-02 -6.443808972835540771e-02 -2.601653933525085449e-01 -1.347285658121109009e-01 1.178042814135551453e-01 1.818300038576126099e-01 9.789548069238662720e-02 -1.421703845262527466e-01 5.335804224014282227e-01 1.938245594501495361e-01 -1.135030463337898254e-01 -2.155443876981735229e-01 5.612777918577194214e-02 3.095065057277679443e-02 1.573392897844314575e-01 -7.948569953441619873e-03 -2.237722277641296387e-01 -8.281353861093521118e-02 1.376066952943801880e-01 -1.948183327913284302e-01 3.382861614227294922e-02 1.772068738937377930e-01 -9.554061293601989746e-02 2.177275568246841431e-01 1.760013997554779053e-01 -1.224776506423950195e-01 -5.812190100550651550e-02 3.378568589687347412e-01 -1.010183468461036682e-01
-2.859934233129024506e-02 -1.295320987701416016e-01 1.784315854310989380e-01 -2.411042600870132446e-01 4.738513007760047913e-02 -1.336854696273803711e-01 1.560279279947280884e-01 4.191406816244125366e-02 1.082974523305892944e-01 1.535633951425552368e-01 -1.191459670662879944e-01 4.610023796558380127e-01 -2.667838037014007568e-01 5.625942721962928772e-02 -3.193679749965667725e-01 1.181221380829811096e-01 -2.594249844551086426e-01 5.998950079083442688e-02 -1.252366155385971069e-01 1.438583582639694214e-01 -1.704647839069366455e-01 1.445214301347732544e-01 1.858416013419628143e-02 -2.664298713207244873e-01 -5.994438752532005310e-02 -8.679196983575820923e-02 5.939668626524507999e-04 2.127057462930679321e-01 -1.620709002017974854e-01 -6.793788820505142212e-02 2.635900974273681641e-01 -9.280244261026382446e-02
-4.584507644176483154e-02 -2.029680162668228149e-01 3.256161510944366455e-01 3.346927836537361145e-02 5.269783362746238708e-02 -2.610293328762054443e-01 -9.922716021537780762e-02 5.921540409326553345e-02 -4.938047379255294800e-02 3.744161128997802734e-01 4.231199622154235840e-02 1.117224991321563721e-01 6.641207635402679443e-02 -7.440584897994995117e-02 -8.373633027076721191e-02 -7.493387162685394287e-02 7.440620660781860352e-02 4.033126831054687500e-01 -1.108496785163879395e-01 -1.303751766681671143e-01 -1.889010369777679443e-01 2.065979838371276855e-01 3.546075522899627686e-01 2.531347097828984261e-03 4.339209944009780884e-02 -2.163561619818210602e-02 -1.794333010911941528e-01 -1.634076237678527832e-01 1.312789227813482285e-02 2.046136260032653809e-01 7.573840767145156860e-02 -2.742111682891845703e-01
-9.990040212869644165e-02 -2.119501978158950806e-01 1.798541843891143799e-01 2.513755112886428833e-03 -1.199364010244607925e-02 -1.146350875496864319e-01 1.667341887950897217e-01 -7.304200530052185059e-02 -2.388166449964046478e-02 1.471685320138931274e-01 9.021963924169540405e-02 3.064378201961517334e-01 -2.658274173736572266e-01 -1.379914581775665283e-01 1.878898032009601593e-02 6.454690545797348022e-02 -7.224576175212860107e-02 -1.801383048295974731e-01 1.679682731628417969e-01 5.036020651459693909e-02 -1.412227153778076172e-01 4.130221605300903320e-01 1.220122724771499634e-01 -2.892831861972808838e-01 2.924942374229431152e-01 -1.474227905273437500e-01 6.163774058222770691e-02 2.273107171058654785e-01 -1.325211077928543091e-01 -4.981496185064315796e-02 3.255011439323425293e-01 -3.940958529710769653e-02
-1.836533546447753906e-01 2.165568433701992035e-02 -1.206546276807785034e-02 1.727581173181533813e-01 1.723550707101821899e-01 -2.379897087812423706e-01 6.365586817264556885e-02 1.883147954940795898e-01 2.096362411975860596e-02 5.294465925544500351e-03 -2.297123819589614868e-01 2.695813775062561035e-01 8.664635941386222839e-03 6.304505467414855957e-02 -2.317621707916259766e-01 -1.332416832447052002e-01 -4.496214091777801514e-01 1.126758195459842682e-02 -1.363645195960998535e-01 2.587768994271755219e-02 -2.834744751453399658e-01 3.392874300479888916e-01 2.960972189903259277e-01 -3.756399452686309814e-02 -1.607314944267272949e-01 -1.797521561384201050e-01 -2.722326852381229401e-02 -1.113407127559185028e-02 -2.036448866128921509e-01 1.034046709537506104e-02 3.928723558783531189e-02 1.684552617371082306e-02
-6.191619113087654114e-02 -1.075010001659393311e-01 1.503720283508300781e-01 2.810474932193756104e-01 4.778399169445037842e-01 -2.998720705509185791e-01 -4.595771804451942444e-02 2.166613489389419556e-01 1.543547958135604858e-01 3.710149601101875305e-02 2.840470895171165466e-02 2.848809957504272461e-01 1.608592085540294647e-02 -1.173913851380348206e-01 -1.919390857219696045e-01 3.308884054422378540e-02 -2.120246440172195435e-01 1.274716109037399292e-01 -1.703783273696899414e-01 4.540807381272315979e-02 -1.969997435808181763e-01 6.935000419616699219e-02 2.418702840805053711e-01 3.664412349462509155e-02 -1.507958024740219116e-01 -1.198603510856628418e-01 2.729000896215438843e-02 -3.042072057723999023e-01 -1.047183051705360413e-01 8.683465421199798584e-02 6.329187750816345215e-02 -8.888202160596847534e-02
-6.088941171765327454e-02 -6.172766909003257751e-02 -1.101683229207992554e-01 3.179174959659576416e-01 2.667204141616821289e-01 -2.262983918190002441e-01 2.017102986574172974e-01 -2.419089823961257935e-01 -1.886769980192184448e-01 9.055034071207046509e-02 -9.206709265708923340e-02 3.799807727336883545e-01 -1.347060352563858032e-01 2.129697985947132111e-02 -2.588375210762023926e-01 -7.833766937255859375e-02 2.950924262404441833e-02 9.250614047050476074e-02 -3.914408013224601746e-02 -3.152867546305060387e-03 -3.035458922386169434e-01 1.409924477338790894e-01 5.694045498967170715e-02 -6.108507886528968811e-02 -2.056650072336196899e-02 -1.092869639396667480e-01 -1.427951604127883911e-01 1.613475233316421509e-01 -2.752958238124847412e-02 1.838549077510833740e-01 3.818763792514801025e-01 1.340262871235609055e-02
-1.134450882673263550e-01 3.428639471530914307e-02 2.434917539358139038e-01 2.905125021934509277e-01 1.686487905681133270e-02 -1.960732340812683105e-01 1.301303654909133911e-01 -2.339566498994827271e-01 -3.994365781545639038e-02 -8.574289828538894653e-02 -3.329041004180908203e-01 3.064348697662353516e-01 8.513594977557659149e-03 -1.129629239439964294e-01 -9.230910241603851318e-02 1.615997999906539917e-01 -3.981809318065643311e-01 3.905462566763162613e-03 -2.058900296688079834e-01 -5.528701469302177429e-02 -9.337026625871658325e-02 2.401350438594818115e-01 1.025302559137344360e-01 -1.056273132562637329e-01 -1.957177370786666870e-01 2.508102729916572571e-02 1.840632408857345581e-01 -1.900259405374526978e-02 -2.135309278964996338e-01 -1.001681610941886902e-01 2.203959971666336060e-01 -3.585401922464370728e-02
-3.494450449943542480e-02 -1.668721288442611694e-01 -5.356449168175458908e-03 -4.385545849800109863e-02 2.180964946746826172e-01 -4.118926823139190674e-01 -2.617983222007751465e-01 -2.228782474994659424e-01 1.019788756966590881e-01 -9.455731138586997986e-03 -3.810116276144981384e-02 1.886722892522811890e-01 -9.094011783599853516e-02 3.358430927619338036e-03 3.833540156483650208e-02 2.016171067953109741e-01 4.764483869075775146e-02 1.230320110917091370e-01 -4.721255600452423096e-02 1.919116228818893433e-01 -2.078855037689208984e-01 1.629587113857269287e-01 4.134690761566162109e-01 -3.000034391880035400e-01 1.905820220708847046e-01 -5.884852632880210876e-02 9.209173917770385742e-02 2.123669683933258057e-01 6.822919100522994995e-02 -1.719038337469100952e-01 1.247984468936920166e-01 -7.255766540765762329e-02
-1.718140244483947754e-01 -7.493495196104049683e-02 1.132382750511169434e-01 -1.018913462758064270e-01 5.517833307385444641e-02 -2.218206077814102173e-01 2.990191280841827393e-01 1.274668276309967041e-01 5.022229999303817749e-02 -7.735095918178558350e-02 -8.300284296274185181e-02 9.713758528232574463e-02 4.793933779001235962e-02 -5.798965692520141602e-02 -1.497316807508468628e-01 -2.133029252290725708e-01 -4.009860455989837646e-01 1.444865763187408447e-01 -8.383174240589141846e-02 -1.333068460226058960e-01 -3.934457302093505859e-01 3.752899467945098877e-01 2.125040590763092041e-01 -1.725989133119583130e-01 2.074481695890426636e-01 -1.195183396339416504e-01 -4.073571786284446716e-02 -1.212902888655662537e-01 -7.668807357549667358e-02 -1.021912544965744019e-01 9.425885975360870361e-02 9.688805788755416870e-02
2.170838043093681335e-02 6.465177983045578003e-02 5.062238499522209167e-02 2.814962863922119141e-01 2.277542807860299945e-04 -4.053842425346374512e-01 -3.430864959955215454e-02 2.645007967948913574e-01 4.699247330427169800e-02 2.974375896155834198e-02 -1.062963232398033142e-01 8.832397311925888062e-02 -8.387089520692825317e-02 1.390956938266754150e-01 -2.719179987907409668e-01 -6.808781623840332031e-02 -4.463214576244354248e-01 9.173000603914260864e-02 -1.156979575753211975e-01 -1.015651151537895203e-01 -3.331842124462127686e-01 1.694617867469787598e-01 2.421493530273437500e-01 -2.294774949550628662e-01 -1.094649359583854675e-01 -1.026722192764282227e-01 7.868045568466186523e-02 5.646720528602600098e-02 -3.778915107250213623e-02 -1.682344526052474976e-01 6.597638875246047974e-02 5.089843273162841797e-02
-3.907378613948822021e-01 1.010332033038139343e-01 -1.343096941709518433e-01 -7.802078127861022949e-02 1.249402090907096863e-01 -2.251686751842498779e-01 -8.351226150989532471e-02 3.481007367372512817e-02 1.120291799306869507e-01 4.554735869169235229e-02 -3.323955237865447998e-01 -1.479686982929706573e-02 1.329257190227508545e-01 -1.231336742639541626e-01 -1.245361045002937317e-01 8.438746444880962372e-03 6.454411894083023071e-02 2.463064789772033691e-01 1.155755221843719482e-01 -5.924376100301742554e-02 -2.166980206966400146e-01 2.821823954582214355e-01 1.990374028682708740e-01 -1.455297619104385376e-01 2.112389653921127319e-01 -9.883552789688110352e-02 1.934071630239486694e-01 -1.490264385938644409e-01 -1.610992103815078735e-01 -4.004090558737516403e-03 3.492115139961242676e-01 -1.837040781974792480e-01
-7.283873111009597778e-02 -2.337099611759185791e-01 1.859026104211807251e-01 1.803987286984920502e-02 4.075817167758941650e-01 -3.032956719398498535e-01 -1.275745872408151627e-02 -7.044812291860580444e-02 8.166703395545482635e-03 1.861048042774200439e-01 -1.906906217336654663e-01 1.864863932132720947e-01 7.224999368190765381e-02 -2.329831570386886597e-01 -1.525840163230895996e-02 -1.470116525888442993e-01 2.589010894298553467e-01 -6.905403733253479004e-02 2.017568610608577728e-02 -9.755103848874568939e-03 -2.738498449325561523e-01 3.601510226726531982e-01 2.146398276090621948e-02 -2.353641092777252197e-01 1.166306436061859131e-01 -2.146505564451217651e-01 3.375864773988723755e-02 6.412245333194732666e-02 -9.760284423828125000e-02 -1.773796044290065765e-02 1.949680298566818237e-01 -9.550760686397552490e-02
-3.093711733818054199e-01 -1.838974952697753906e-01 -7.676628977060317993e-02 3.763871639966964722e-02 4.765920806676149368e-03 -2.266340404748916626e-01 -2.655845284461975098e-01 8.199550956487655640e-02 1.288986504077911377e-01 1.390188187360763550e-01 -2.962530851364135742e-01 1.048926338553428650e-01 1.736612617969512939e-01 -8.819298446178436279e-02 -3.738437965512275696e-02 6.325830705463886261e-03 -6.046847999095916748e-02 2.188336253166198730e-01 1.248036772012710571e-01 1.006257534027099609e-01 -1.906605660915374756e-01 2.894907593727111816e-01 2.857591211795806885e-01 -1.193577498197555542e-01 2.479701340198516846e-01 1.955280601978302002e-01 9.566561877727508545e-02 7.866844534873962402e-02 1.037775000440888107e-04 -3.774306550621986389e-02 2.184512615203857422e-01 -3.208122551441192627e-01
-1.779728680849075317e-01 -2.509888112545013428e-01 -8.086904883384704590e-02 7.898933440446853638e-02 2.423144318163394928e-02 3.560267761349678040e-02 -2.950890660285949707e-01 5.786443874239921570e-02 1.464601904153823853e-01 -2.270932681858539581e-02 -3.097442090511322021e-01 1.098059192299842834e-01 1.052896082401275635e-01 -1.983026564121246338e-01 -6.180384010076522827e-02 1.081508700735867023e-03 1.563604362308979034e-02 1.510613411664962769e-01 1.144456341862678528e-01 1.521305590867996216e-01 -8.859638869762420654e-02 2.538010478019714355e-01 3.667447566986083984e-01 -1.533496677875518799e-01 2.447859048843383789e-01 1.596871614456176758e-01 1.627266108989715576e-01 8.696075528860092163e-02 -2.122083753347396851e-01 4.874223377555608749e-03 7.785425335168838501e-02 -3.948512375354766846e-01
-1.569193750619888306e-01 -7.090767472982406616e-02 2.248614281415939331e-01 1.593232154846191406e-02 1.184564158320426941e-01 -1.465721875429153442e-01 3.147748708724975586e-01 1.021842733025550842e-01 -3.043176839128136635e-03 -6.213160231709480286e-02 -7.113952189683914185e-02 2.148115783929824829e-01 1.666086912155151367e-01 9.996995329856872559e-03 -2.992401421070098877e-01 -1.366280019283294678e-01 -2.074360549449920654e-01 2.435800433158874512e-01 -5.884683877229690552e-02 -1.863848417997360229e-01 -1.574516892433166504e-01 3.792863786220550537e-01 3.450484275817871094e-01 -1.944770514965057373e-01 1.221863031387329102e-01 -1.170808821916580200e-02 -1.769976019859313965e-01 2.761334180831909180e-02 -1.398257017135620117e-01 -6.712827086448669434e-02 -2.127546370029449463e-01 2.785057760775089264e-02
1.330076009035110474e-01 1.739076152443885803e-02 1.348321288824081421e-01 1.332446336746215820e-01 -1.350272446870803833e-01 -4.862001240253448486e-01 4.861551150679588318e-02 1.356613039970397949e-01 8.734077960252761841e-02 -1.765229254961013794e-01 7.122491300106048584e-02 1.736403703689575195e-01 -2.469120733439922333e-02 -2.293696999549865723e-01 -1.749179363250732422e-01 -9.658562391996383667e-02 -2.926620244979858398e-01 1.953747705556452274e-04 2.357286028563976288e-02 -6.802535802125930786e-02 -1.947328448295593262e-01 3.196725845336914062e-01 1.626678556203842163e-01 -1.045715957880020142e-01 2.403068691492080688e-01 -8.901716768741607666e-02 -7.187340408563613892e-02 -2.578523457050323486e-01 -2.131695449352264404e-01 7.192225009202957153e-02 1.975097320973873138e-02 -2.164567112922668457e-01
-1.386173665523529053e-01 -3.060062527656555176e-01 -7.686099410057067871e-02 -2.409134246408939362e-02 -2.873756689950823784e-03 -2.423810772597789764e-02 -1.881312280893325806e-01 1.605983474291861057e-03 1.244554370641708374e-01 2.219347283244132996e-02 -3.385473489761352539e-01 1.859558671712875366e-01 1.023586541414260864e-01 -4.258996620774269104e-02 3.716531395912170410e-02 7.914451882243156433e-03 -2.698481641709804535e-02 3.037060201168060303e-01 7.829949259757995605e-02 5.837013944983482361e-02 -2.948217391967773438e-01 1.718146502971649170e-01 3.121142685413360596e-01 -9.747134894132614136e-02 3.024591803550720215e-01 2.319222241640090942e-01 1.145060434937477112e-01 1.270696222782135010e-01 -2.826252877712249756e-01 6.402366794645786285e-03 7.640791684389114380e-02 -2.821550369262695312e-01
9.449073672294616699e-02 -1.574233621358871460e-01 -7.555440813302993774e-02 1.772708892822265625e-01 1.492886543273925781e-01 -1.939065158367156982e-01 8.384924381971359253e-02 -7.638561725616455078e-02 2.721693217754364014e-01 1.991322785615921021e-01 -3.027777671813964844e-01 3.434623777866363525e-01 -5.308344215154647827e-02 -9.978226572275161743e-02 -2.229052931070327759e-01 -1.567315012216567993e-01 5.027495324611663818e-02 3.127810359001159668e-01 -1.855006068944931030e-01 -6.707318872213363647e-02 -3.649436533451080322e-01 -5.845486745238304138e-02 -2.971613034605979919e-02 3.563144803047180176e-02 1.012832373380661011e-01 5.919267609715461731e-02 -6.869249790906906128e-02 2.390267103910446167e-01 -1.228329986333847046e-01 -1.555617749691009521e-01 1.675555408000946045e-01 -1.581398397684097290e-01
-1.692509651184082031e-01 -2.989244759082794189e-01 1.252464801073074341e-01 1.356156319379806519e-01 -9.310734458267688751e-04 -2.077014148235321045e-01 6.223437190055847168e-02 2.275109104812145233e-02 2.025361806154251099e-01 -8.484481275081634521e-02 -2.033197581768035889e-01 3.281024843454360962e-02 -1.226686686277389526e-01 -1.576385796070098877e-01 -4.878332465887069702e-02 1.703796833753585815e-01 -1.089001223444938660e-01 2.217906713485717773e-01 3.447555899620056152e-01 -1.097327545285224915e-01 -1.359646469354629517e-01 7.663107663393020630e-02 2.996618747711181641e-01 -1.779974251985549927e-01 1.432869434356689453e-01 -2.517504692077636719e-01 4.250044375658035278e-02 -1.325995028018951416e-01 7.166118919849395752e-02 1.953999996185302734e-01 3.797835111618041992e-01 9.904324263334274292e-02
-7.029902189970016479e-02 3.132865205407142639e-02 8.075879886746406555e-03 3.512830436229705811e-01 7.333221286535263062e-02 -1.802809089422225952e-01 2.026765495538711548e-01 -9.654844552278518677e-02 2.338754087686538696e-01 -9.716496616601943970e-02 -1.138180568814277649e-01 3.814634978771209717e-01 -1.162858828902244568e-01 -2.417103648185729980e-01 -1.572562940418720245e-02 1.595754772424697876e-01 4.285143315792083740e-02 1.376807317137718201e-02 1.278554499149322510e-01 -6.146532669663429260e-02 -1.481143534183502197e-01 3.217287361621856689e-01 3.141418099403381348e-01 1.196021586656570435e-01 -1.861212551593780518e-01 1.209114566445350647e-01 -5.311496555805206299e-02 -2.794376611709594727e-01 -2.934215590357780457e-03 -1.386002171784639359e-02 2.638760805130004883e-01 -3.848998248577117920e-02
7.726201415061950684e-02 -9.647741168737411499e-02 -7.910852879285812378e-02 8.495926111936569214e-02 1.459852606058120728e-01 -1.932223560288548470e-03 -1.765779405832290649e-01 8.187328279018402100e-02 3.288856148719787598e-01 -5.754537880420684814e-02 1.168558299541473389e-01 1.824637800455093384e-01 3.504912182688713074e-02 -2.129603773355484009e-01 -2.573939859867095947e-01 -9.171548485755920410e-02 3.364137560129165649e-02 1.059753298759460449e-01 1.280953641980886459e-02 -2.385764569044113159e-01 -2.460327595472335815e-01 4.252198934555053711e-01 7.258295267820358276e-02 -1.409463286399841309e-01 7.852444052696228027e-02 -5.160230398178100586e-02 1.026321649551391602e-01 1.152136474847793579e-01 1.772298663854598999e-01 -9.799404442310333252e-02 4.713333845138549805e-01 -2.549785375595092773e-02
-1.809225380420684814e-01 -1.701579391956329346e-01 1.278816163539886475e-01 2.497916668653488159e-01 2.148488610982894897e-01 1.062508090399205685e-03 -4.078979790210723877e-01 1.541254818439483643e-01 9.547411464154720306e-03 1.250756382942199707e-01 -1.550920903682708740e-01 1.295299679040908813e-01 1.173084378242492676e-01 -2.000780850648880005e-01 7.321388274431228638e-02 9.087379276752471924e-02 -1.506503075361251831e-01 1.853729337453842163e-01 -1.019727811217308044e-01 -8.093867450952529907e-02 -1.823315471410751343e-01 1.204768642783164978e-01 1.118729822337627411e-02 -1.586989313364028931e-01 3.697420954704284668e-01 1.546080112457275391e-01 2.370867133140563965e-01 2.739429101347923279e-02 -1.367676854133605957e-01 2.394436597824096680e-01 1.203890293836593628e-01 -2.100145667791366577e-01
-1.694420166313648224e-02 -6.025547906756401062e-02 2.089319676160812378e-01 3.972905874252319336e-02 5.913856253027915955e-02 -1.210408508777618408e-01 1.604584306478500366e-01 1.472953408956527710e-01 2.486547529697418213e-01 2.708620131015777588e-01 2.457688935101032257e-02 2.859903872013092041e-01 -2.814874351024627686e-01 -2.501099109649658203e-01 -9.536521136760711670e-02 3.050082325935363770e-01 6.989669054746627808e-02 -7.932808250188827515e-02 -1.230023149400949478e-02 1.205254346132278442e-01 -8.143998682498931885e-02 2.779899537563323975e-01 1.002365574240684509e-01 -3.616887331008911133e-01 -3.758448734879493713e-02 -2.824819982051849365e-01 -8.222835510969161987e-02 1.430115401744842529e-01 -1.158069893717765808e-01 -1.837158761918544769e-02 6.228457391262054443e-02 -2.169601023197174072e-01
4.163966979831457138e-03 -3.651414997875690460e-03 2.029678523540496826e-01 2.891739904880523682e-01 3.488671779632568359e-01 -1.272459775209426880e-01 1.562243551015853882e-01 1.383298933506011963e-01 8.354925364255905151e-02 -6.026759371161460876e-02 -1.849173307418823242e-01 1.250504553318023682e-01 -8.352234214544296265e-02 -6.802537292242050171e-02 -2.971234321594238281e-01 -1.474473625421524048e-01 -2.712691426277160645e-01 1.723428070545196533e-01 -4.003873765468597412e-01 1.325568556785583496e-01 -2.024403661489486694e-01 1.437315493822097778e-01 1.268578469753265381e-01 -1.726713180541992188e-01 6.506582349538803101e-02 -7.340415567159652710e-02 -1.545672863721847534e-01 5.372669547796249390e-02 1.054901108145713806e-01 2.708409428596496582e-01 4.286845400929450989e-02 -1.413755211979150772e-02
-3.430374199524521828e-03 -1.387405991554260254e-01 5.578451231122016907e-02 2.371650189161300659e-01 -1.135549545288085938e-01 -5.154916048049926758e-01 5.052408576011657715e-02 -1.675225794315338135e-01 8.618527650833129883e-02 -5.141032114624977112e-02 -2.634959518909454346e-01 3.094248175621032715e-01 -1.099135726690292358e-01 -1.548413038253784180e-01 -1.638262122869491577e-01 -7.259287685155868530e-02 1.432445049285888672e-01 1.226721927523612976e-01 -2.319619432091712952e-02 -2.109625488519668579e-01 -3.323294222354888916e-01 2.573836147785186768e-01 -1.196400076150894165e-02 -2.359177544713020325e-02 1.710185315459966660e-03 5.282454565167427063e-02 -2.380735278129577637e-01 3.299213573336601257e-02 3.904573246836662292e-02 5.558986589312553406e-02 1.695220917463302612e-01 -1.296696513891220093e-01
8.292603492736816406e-02 -7.370963692665100098e-02 9.947924315929412842e-02 5.029433965682983398e-02 -2.614831924438476562e-01 4.717273171991109848e-03 2.252139002084732056e-01 5.533770844340324402e-02 4.595759883522987366e-02 -2.002819627523422241e-01 -4.817177355289459229e-01 9.951562434434890747e-02 1.160224601626396179e-01 -2.435118518769741058e-02 -2.232219791039824486e-03 -1.522679626941680908e-01 2.281070873141288757e-02 8.285328000783920288e-02 7.217391976155340672e-04 1.191720087081193924e-02 -4.314765334129333496e-01 1.289998441934585571e-01 2.848045229911804199e-01 -1.658984273672103882e-01 -1.475652307271957397e-02 -7.053698599338531494e-02 4.854699224233627319e-02 6.236334890127182007e-02 -2.161783874034881592e-01 1.918253898620605469e-01 2.785633802413940430e-01 2.002920508384704590e-01
1.827206909656524658e-01 1.132142320275306702e-01 3.134754896163940430e-01 2.547496855258941650e-01 6.510414183139801025e-02 4.676320031285285950e-02 -1.228625923395156860e-01 -2.192930132150650024e-01 3.266379237174987793e-01 7.552948594093322754e-02 -3.506281375885009766e-01 2.563368976116180420e-01 -9.408153593540191650e-02 1.523210108280181885e-01 -1.106727868318557739e-01 1.025168374180793762e-01 -6.120158731937408447e-02 1.294917166233062744e-01 -9.603437036275863647e-02 -5.689374636858701706e-03 -3.328789398074150085e-02 3.105244040489196777e-01 1.984000205993652344e-01 -2.128212302923202515e-01 -1.882473565638065338e-02 -2.404417097568511963e-01 3.573353402316570282e-03 -1.739178448915481567e-01 -2.097607553005218506e-01 -6.656336039304733276e-02 -1.248910725116729736e-01 -2.742596529424190521e-02
1.904833316802978516e-01 -2.575907409191131592e-01 3.923290595412254333e-02 7.867849618196487427e-02 8.086991310119628906e-02 -1.876034587621688843e-01 -2.579620108008384705e-02 -6.701549142599105835e-02 7.633429765701293945e-02 2.219944000244140625e-01 1.070133373141288757e-01 1.350049376487731934e-01 2.839468121528625488e-01 3.657282516360282898e-02 -1.837222874164581299e-01 3.177112713456153870e-02 -8.938664942979812622e-02 1.974762417376041412e-02 -2.450419962406158447e-01 1.256080269813537598e-01 -3.079833686351776123e-01 4.894717335700988770e-01 8.459997177124023438e-02 -1.786404550075531006e-01 2.098956704139709473e-01 -2.002611607313156128e-01 1.667198389768600464e-01 -3.410809487104415894e-02 -9.875065088272094727e-02 3.850370272994041443e-02 2.300092726945877075e-01 -7.913223654031753540e-02
1.115738004446029663e-01 -1.625568568706512451e-01 8.289560675621032715e-02 1.222251355648040771e-01 3.730384409427642822e-01 -2.426941990852355957e-01 -1.980691999197006226e-01 8.305519074201583862e-02 1.344032585620880127e-01 5.087626632302999496e-03 -2.076954543590545654e-01 9.193094074726104736e-02 -1.149870976805686951e-01 -2.601344287395477295e-01 -1.451345384120941162e-01 9.680452197790145874e-02 1.624217927455902100e-01 1.438335776329040527e-01 -1.969722360372543335e-01 -1.272395849227905273e-01 9.525037556886672974e-02 3.803341090679168701e-01 1.326728165149688721e-01 -1.689790040254592896e-01 -2.517988681793212891e-01 -2.828367352485656738e-01 1.065686270594596863e-01 1.649182885885238647e-01 -1.323778629302978516e-01 8.588100969791412354e-02 6.274199485778808594e-02 -3.731521219015121460e-02
-4.253760874271392822e-01 -1.196755170822143555e-01 -3.780492767691612244e-02 9.314148128032684326e-02 -3.726063668727874756e-02 -1.022419705986976624e-01 -1.967180222272872925e-01 1.216352209448814392e-01 1.525389850139617920e-01 5.022472143173217773e-02 -2.427667528390884399e-01 5.205792933702468872e-02 4.750128835439682007e-02 4.640939459204673767e-02 -2.254296392202377319e-01 -5.592675134539604187e-02 -1.257536932826042175e-02 2.523495554924011230e-01 -7.708000484853982925e-03 4.439076036214828491e-02 -2.207650244235992432e-01 8.870603144168853760e-02 2.089247703552246094e-01 -9.162788838148117065e-02 3.666106462478637695e-01 -5.609560012817382812e-02 8.212708681821823120e-02 -1.621521264314651489e-01 3.092403709888458252e-02 -1.342168748378753662e-01 3.647747933864593506e-01 -2.938733696937561035e-01
-9.845322370529174805e-02 -1.693561077117919922e-01 1.012521386146545410e-01 2.356701493263244629e-01 2.152064889669418335e-01 -1.407451331615447998e-01 -2.265515364706516266e-02 -6.865561008453369141e-03 2.357835918664932251e-01 1.848545819520950317e-01 -1.969357430934906006e-01 2.246043384075164795e-01 -1.214592084288597107e-01 -1.477708369493484497e-01 -2.463598102331161499e-01 -1.771515607833862305e-01 -2.099578976631164551e-01 2.078013122081756592e-01 4.933652654290199280e-02 -8.463395386934280396e-02 -3.526279628276824951e-01 -2.237107455730438232e-01 -8.560384064912796021e-02 -7.676577568054199219e-02 -1.069138292223215103e-02 1.051378026604652405e-01 1.434871554374694824e-02 1.080506742000579834e-01 -2.622301876544952393e-01 -1.112722009420394897e-01 2.959749996662139893e-01 -2.126453369855880737e-01
-7.500468194484710693e-02 -1.094293594360351562e-01 1.101772561669349670e-01 2.624212503433227539e-01 3.544128239154815674e-01 -1.896547079086303711e-01 8.791399747133255005e-02 1.871326565742492676e-01 1.016363501548767090e-01 4.580597952008247375e-02 -4.920492321252822876e-02 1.711567342281341553e-01 1.957987062633037567e-02 -1.197515726089477539e-01 -2.831252515316009521e-01 1.406642049551010132e-01 -3.489279448986053467e-01 6.366801261901855469e-02 -3.242427110671997070e-01 -1.965699046850204468e-01 -3.339464664459228516e-01 -2.409889362752437592e-02 2.252853661775588989e-01 7.642523199319839478e-02 -1.985695362091064453e-01 -3.283479809761047363e-02 7.699362933635711670e-02 -7.803874462842941284e-02 -1.257409714162349701e-02 1.917038261890411377e-01 -2.258668467402458191e-02 -1.001968607306480408e-01
-4.008583426475524902e-01 1.830075681209564209e-02 3.036622144281864166e-02 -2.031114324927330017e-02 6.944801658391952515e-02 -5.981846898794174194e-02 9.203112684190273285e-03 1.026230603456497192e-01 -4.259686172008514404e-02 2.376499027013778687e-02 -2.780224382877349854e-01 4.746867343783378601e-02 1.728331595659255981e-01 -3.479300439357757568e-02 -6.528137717396020889e-03 2.092353850603103638e-01 -2.192706614732742310e-02 2.017447352409362793e-01 -3.062131628394126892e-02 -1.032449305057525635e-01 -1.844153106212615967e-01 3.590696454048156738e-01 2.794132828712463379e-01 -8.892206102609634399e-02 3.273040652275085449e-01 -8.034643530845642090e-02 2.937254309654235840e-01 -8.676671981811523438e-02 -7.638328522443771362e-02 -6.358977407217025757e-02 1.931397318840026855e-01 -3.248493969440460205e-01
1.131767258048057556e-01 -7.719539105892181396e-02 -8.831820636987686157e-02 2.657212503254413605e-02 1.650698333978652954e-01 -3.038335740566253662e-01 -8.233413845300674438e-02 1.340664476156234741e-01 -2.873990833759307861e-01 -2.586459219455718994e-01 -1.753241866827011108e-01 3.519906699657440186e-01 2.519375085830688477e-01 -2.300506681203842163e-01 -1.944086253643035889e-01 1.660168617963790894e-01 9.741049259901046753e-03 2.008847892284393311e-01 -7.550746947526931763e-02 -1.856023818254470825e-01 -1.793912798166275024e-01 2.349428087472915649e-01 1.090707778930664062e-01 -8.008430898189544678e-02 5.061582103371620178e-02 -1.099990382790565491e-01 -2.119770795106887817e-01 7.464617490768432617e-02 -8.057682961225509644e-02 1.939361542463302612e-01 1.402724534273147583e-01 -1.651938855648040771e-01
-1.252599991858005524e-02 -1.247817650437355042e-01 1.688727140426635742e-01 3.243370950222015381e-01 3.203488588333129883e-01 -3.154003024101257324e-01 3.359016403555870056e-02 1.319828778505325317e-01 7.662115246057510376e-02 3.061187863349914551e-01 -3.448382765054702759e-02 -6.180018559098243713e-02 8.688908070325851440e-02 -1.203679069876670837e-01 -3.816222026944160461e-02 -7.843614369630813599e-02 1.856510937213897705e-01 3.413488864898681641e-01 1.344601511955261230e-01 -1.193241849541664124e-01 -1.234802752733230591e-01 2.080951333045959473e-01 4.344848990440368652e-01 5.884957313537597656e-02 -4.516842309385538101e-04 2.564834058284759521e-02 2.400358021259307861e-02 2.575042657554149628e-02 -9.597408771514892578e-02 1.418417245149612427e-01 3.598559275269508362e-02 -1.704703122377395630e-01
2.422827035188674927e-01 -4.075278714299201965e-02 -9.880711883306503296e-02 9.702847898006439209e-02 9.891518950462341309e-02 -8.711760491132736206e-02 -8.032862842082977295e-02 8.968387544155120850e-02 2.293993085622787476e-01 -3.210882470011711121e-02 8.781946450471878052e-02 1.553276926279067993e-01 2.415405772626399994e-02 -2.111663222312927246e-01 -2.724803686141967773e-01 -1.283202320337295532e-01 3.960712254047393799e-02 4.840820096433162689e-03 8.705344796180725098e-02 -2.904529683291912079e-02 -3.060298860073089600e-01 5.644835829734802246e-01 1.285137683153152466e-01 -1.524804276414215565e-03 1.006473302841186523e-01 -1.150446832180023193e-01 -7.788882404565811157e-02 3.770004212856292725e-02 5.732691660523414612e-02 -1.644704788923263550e-01 4.070111215114593506e-01 -3.917657211422920227e-02
2.099514566361904144e-02 -4.091265052556991577e-02 -1.136241108179092407e-02 2.239362448453903198e-01 -1.690016537904739380e-01 -3.175266683101654053e-01 3.151645511388778687e-02 -1.112988144159317017e-01 1.687188744544982910e-01 -1.976866275072097778e-02 -5.799499526619911194e-02 2.553617954254150391e-01 -2.232097089290618896e-01 -1.413746178150177002e-01 -4.146097004413604736e-01 8.629959821701049805e-02 1.851628720760345459e-01 -3.477791696786880493e-02 -1.503085941076278687e-01 -3.828643262386322021e-02 -2.924926877021789551e-01 3.587161898612976074e-01 3.299262747168540955e-02 -7.525943219661712646e-02 6.909828633069992065e-02 -3.755988553166389465e-02 -2.850662767887115479e-01 -3.385396674275398254e-03 4.272258654236793518e-02 8.199005573987960815e-02 5.099850893020629883e-02 -2.812691032886505127e-01
3.080631606280803680e-02 1.062387302517890930e-01 2.924456726759672165e-03 3.060949444770812988e-01 -1.114376857876777649e-01 -3.599865734577178955e-01 -9.485602378845214844e-02 -1.671839654445648193e-01 2.647971808910369873e-01 -1.135542392730712891e-01 -1.360725015401840210e-01 1.607432067394256592e-01 -2.944803982973098755e-02 -1.141822636127471924e-01 -1.373400092124938965e-01 1.990516632795333862e-01 -2.616702914237976074e-01 1.058879494667053223e-01 -1.542056798934936523e-01 -1.172248870134353638e-01 -3.094337880611419678e-01 2.189105600118637085e-01 3.586363494396209717e-01 6.299189408309757710e-04 4.590944200754165649e-02 1.314681209623813629e-02 -6.991183012723922729e-02 -2.481401711702346802e-01 9.867066890001296997e-02 -5.754520744085311890e-02 9.347437322139739990e-02 -1.879552453756332397e-01
-3.390030190348625183e-02 5.769786611199378967e-02 3.015743941068649292e-02 2.458207607269287109e-01 1.309576481580734253e-01 -3.119185268878936768e-01 1.928025335073471069e-01 -1.317120045423507690e-01 5.456711351871490479e-02 -1.008281260728836060e-01 -2.381252944469451904e-01 3.882673978805541992e-01 -3.152521327137947083e-02 -8.639342337846755981e-02 -1.382320523262023926e-01 -6.330521777272224426e-03 -3.136011585593223572e-02 -4.034016653895378113e-02 1.443433482199907303e-02 -2.494903057813644409e-01 -3.382126092910766602e-01 1.576439589262008667e-01 -5.814196541905403137e-02 6.836210191249847412e-02 -3.208765015006065369e-02 -8.342551440000534058e-02 -1.358667016029357910e-01 2.739673554897308350e-01 -1.510428190231323242e-01 -2.066206187009811401e-01 1.451058685779571533e-01 -3.414509296417236328e-01
1.498490292578935623e-02 -6.063097342848777771e-02 -5.120057612657546997e-02 1.079979166388511658e-01 2.094921171665191650e-01 -2.567886710166931152e-01 8.078186959028244019e-02 -5.982495099306106567e-02 4.304634928703308105e-01 8.501968532800674438e-02 -1.839766204357147217e-01 2.766358852386474609e-01 -9.092574566602706909e-02 3.866172209382057190e-02 -2.587691843509674072e-01 -6.554606556892395020e-02 -3.213777840137481689e-01 1.554482132196426392e-01 3.206946654245257378e-03 -3.941035270690917969e-02 -3.312257826328277588e-01 3.969912603497505188e-02 -1.034438610076904297e-01 -5.086540430784225464e-02 -1.314596552401781082e-02 1.079840287566184998e-01 1.275548785924911499e-01 2.631186544895172119e-01 -8.964521437883377075e-02 -2.332586497068405151e-01 2.536039054393768311e-01 1.668800599873065948e-02
1.385627686977386475e-01 -3.088848888874053955e-01 4.589636623859405518e-02 3.455767333507537842e-01 -1.732081621885299683e-01 1.386823952198028564e-01 2.638735994696617126e-02 1.950243860483169556e-01 1.743370145559310913e-01 -1.900303512811660767e-01 -3.993383944034576416e-01 6.916240602731704712e-02 4.278772324323654175e-02 1.393527984619140625e-01 8.563551306724548340e-02 -2.736720070242881775e-02 9.760563075542449951e-02 -8.710995316505432129e-02 2.427527159452438354e-01 -1.902085989713668823e-01 -2.330560088157653809e-01 2.407451570034027100e-01 1.751235723495483398e-01 -1.898010373115539551e-01 -3.731247782707214355e-02 -2.569842636585235596e-01 -5.946186557412147522e-02 5.612684413790702820e-02 -6.610751897096633911e-02 -5.965993925929069519e-02 2.028297930955886841e-01 -3.776521235704421997e-02
-4.491543173789978027e-01 -5.468006804585456848e-02 -3.408579214010387659e-04 1.097111180424690247e-01 9.290403127670288086e-02 -1.161066442728042603e-01 5.114995408803224564e-03 1.843110471963882446e-02 -7.410153001546859741e-02 4.847733676433563232e-02 -2.794001102447509766e-01 4.889991879463195801e-02 3.172553330659866333e-02 2.623701700940728188e-03 -3.035818971693515778e-02 1.952938362956047058e-02 -3.754154965281486511e-02 1.829959452152252197e-01 9.012082219123840332e-02 1.111388206481933594e-01 -1.787394434213638306e-01 2.240731120109558105e-01 2.588536441326141357e-01 -1.727614253759384155e-01 2.011251598596572876e-01 -1.337823867797851562e-01 9.322096407413482666e-02 -1.262695491313934326e-01 -1.044939234852790833e-01 -6.420142203569412231e-02 3.822824060916900635e-01 -4.377218186855316162e-01
1.658731848001480103e-01 -1.412533223628997803e-01 4.159581288695335388e-02 3.815662562847137451e-01 1.845516115427017212e-01 -1.170926168560981750e-01 -3.349218890070915222e-02 -1.063680499792098999e-01 1.965500563383102417e-01 2.455025315284729004e-01 -3.257395923137664795e-01 2.713665068149566650e-01 7.182490825653076172e-02 4.833588749170303345e-02 -3.624242842197418213e-01 -1.436477601528167725e-01 -3.281488642096519470e-02 2.449681311845779419e-01 -8.456796407699584961e-02 -1.196543350815773010e-01 -2.498987168073654175e-01 -9.272959828376770020e-02 -6.630441546440124512e-02 -8.966729044914245605e-02 1.152999047189950943e-02 6.630855053663253784e-02 1.179349981248378754e-02 5.677251890301704407e-02 -1.633730828762054443e-01 -2.138148993253707886e-01 1.740346997976303101e-01 -1.739160418510437012e-01
9.678518772125244141e-02 -1.855179965496063232e-01 3.842062950134277344e-01 1.458617150783538818e-01 1.317455470561981201e-01 -5.875971913337707520e-02 1.566070690751075745e-02 8.831870555877685547e-02 1.777219176292419434e-01 1.464372873306274414e-01 -3.297823071479797363e-01 3.603016734123229980e-01 -1.364447921514511108e-01 -1.184259876608848572e-01 -1.489170044660568237e-01 -2.783048897981643677e-03 -3.731166720390319824e-01 2.359223924577236176e-02 9.613727033138275146e-02 -1.767925620079040527e-01 -4.781241714954376221e-02 2.831700816750526428e-02 1.495004892349243164e-01 -1.918010413646697998e-01 -8.689048886299133301e-02 -3.023073673248291016e-01 2.086480706930160522e-02 -1.716569811105728149e-01 -5.423737317323684692e-02 2.146583050489425659e-02 1.857655048370361328e-01 5.284926667809486389e-02
2.433593869209289551e-01 -2.243149131536483765e-01 1.876268237829208374e-01 1.589968800544738770e-01 2.981308996677398682e-01 -2.759037017822265625e-01 -3.143320605158805847e-02 1.787541508674621582e-01 1.997234821319580078e-01 2.066459804773330688e-01 -5.235464870929718018e-02 7.116034626960754395e-02 2.701346762478351593e-02 -1.440119594335556030e-01 -1.902699321508407593e-01 -5.903884395956993103e-02 1.805473715066909790e-01 -1.185260787606239319e-01 -1.253100037574768066e-01 7.335263490676879883e-02 -1.211319938302040100e-01 3.248729407787322998e-01 1.449463963508605957e-01 2.570270374417304993e-02 3.750065267086029053e-01 -1.197695285081863403e-01 5.211841315031051636e-03 6.567538529634475708e-02 6.193181872367858887e-02 1.347338408231735229e-01 2.937308549880981445e-01 -5.726089328527450562e-02
-1.620028764009475708e-01 -1.395845785737037659e-03 5.892323330044746399e-02 1.420323848724365234e-01 8.637665957212448120e-02 -4.648064821958541870e-02 1.414034795016050339e-02 2.043680846691131592e-01 -3.440268337726593018e-02 1.317738294601440430e-01 -2.672271728515625000e-01 1.752548515796661377e-01 -5.654548853635787964e-02 -2.494590729475021362e-02 -3.218009471893310547e-01 -4.347127303481101990e-02 -4.774491488933563232e-01 1.732142567634582520e-01 -1.811077743768692017e-01 -1.314035058021545410e-01 -3.367375433444976807e-01 1.660033613443374634e-01 2.663381099700927734e-01 -2.441051155328750610e-01 -3.571129217743873596e-02 -1.509802788496017456e-01 -1.397714368067681789e-03 -7.284246385097503662e-02 -2.230927199125289917e-01 -9.667542576789855957e-02 1.503560459241271019e-03 2.418965846300125122e-02
-2.308779060840606689e-01 -1.170989051461219788e-01 1.559320688247680664e-01 1.051768437027931213e-01 1.872621104121208191e-02 -2.156767696142196655e-01 2.263678163290023804e-01 -3.921541385352611542e-03 2.278329804539680481e-02 4.339407756924629211e-02 -1.112025305628776550e-01 2.257404923439025879e-01 1.097666919231414795e-01 6.816335022449493408e-02 -2.320711314678192139e-01 -1.950275301933288574e-01 -3.824769854545593262e-01 7.496504485607147217e-02 6.232431158423423767e-02 -1.853520721197128296e-01 -3.332866728305816650e-01 3.335994780063629150e-01 2.280142009258270264e-01 -1.562982350587844849e-01 1.386599540710449219e-01 -1.889578402042388916e-01 -1.431155484169721603e-02 -2.359627187252044678e-02 -1.874961256980895996e-01 -3.165359375998377800e-03 -4.542616754770278931e-02 2.081076651811599731e-01
1.180186495184898376e-01 -2.612770795822143555e-01 3.761316537857055664e-01 3.979415073990821838e-02 -1.737170666456222534e-01 -7.749666925519704819e-03 -2.565653920173645020e-01 2.827927470207214355e-01 2.050336599349975586e-01 -1.703934818506240845e-01 -9.368909895420074463e-02 1.975233554840087891e-01 -7.874907925724983215e-03 1.634655520319938660e-02 -1.957127600908279419e-01 -1.923915445804595947e-01 -5.748089402914047241e-03 -9.868958033621311188e-03 1.648438721895217896e-01 -7.237190753221511841e-02 -9.461083263158798218e-02 2.123879194259643555e-01 2.037648856639862061e-01 -3.744297847151756287e-02 -9.041538834571838379e-02 -3.871126100420951843e-02 2.734032273292541504e-01 -3.992421180009841919e-02 -3.375649452209472656e-01 1.545178592205047607e-01 2.230063378810882568e-01 3.318197652697563171e-02
1.019787862896919250e-01 -8.634490519762039185e-02 2.057013511657714844e-01 3.075934946537017822e-01 3.357748687267303467e-01 -2.439481467008590698e-01 -1.464110910892486572e-01 4.389818012714385986e-02 2.340718060731887817e-01 1.795175671577453613e-01 -1.336471140384674072e-01 1.785893589258193970e-01 6.584709882736206055e-02 2.798673324286937714e-02 5.079859867691993713e-02 3.543359413743019104e-02 1.686855405569076538e-01 -1.208986192941665649e-01 1.104342415928840637e-01 -1.611592322587966919e-01 -1.147487238049507141e-01 3.628314137458801270e-01 8.764664083719253540e-02 -1.309972554445266724e-01 3.807390332221984863e-01 -1.340443491935729980e-01 -1.438850462436676025e-01 1.526622921228408813e-01 7.469221204519271851e-02 5.548962205648422241e-02 1.814354062080383301e-01 -6.679310649633407593e-02
2.119070850312709808e-02 1.701880842447280884e-01 6.233154609799385071e-02 2.647751867771148682e-01 1.427830080501735210e-03 -2.792823612689971924e-01 -4.937233775854110718e-02 -7.542040199041366577e-02 5.236400663852691650e-02 -1.467310488224029541e-01 -2.593121528625488281e-01 2.820481061935424805e-01 8.501794189214706421e-02 -1.659243553876876831e-01 -3.353556394577026367e-01 -3.740552440285682678e-02 -9.526927769184112549e-02 1.721386760473251343e-01 -5.411863327026367188e-02 -1.819984316825866699e-01 -5.633117556571960449e-01 1.986086070537567139e-01 3.102900274097919464e-02 6.061587482690811157e-02 1.276031732559204102e-01 -4.752251133322715759e-02 -1.302039176225662231e-01 8.936174958944320679e-02 -4.238954558968544006e-02 -4.362274333834648132e-02 3.177539259195327759e-02 -8.018768578767776489e-02
-1.450656950473785400e-01 -2.469803206622600555e-03 -2.806188352406024933e-02 6.019188091158866882e-02 1.309861689805984497e-01 -8.730680565349757671e-04 1.375029534101486206e-01 1.584358215332031250e-01 2.959242649376392365e-02 1.961445622146129608e-02 -1.471174508333206177e-01 1.010190621018409729e-01 1.687592417001724243e-01 5.711330100893974304e-02 -2.756446897983551025e-01 -1.511082202196121216e-01 -4.305614531040191650e-01 3.664874657988548279e-02 -2.522099614143371582e-01 -1.513931751251220703e-01 -2.732149064540863037e-01 3.656509816646575928e-01 4.083030223846435547e-01 -2.252286225557327271e-01 4.872542247176170349e-02 -6.730812042951583862e-02 9.416176006197929382e-03 -1.182275861501693726e-01 -9.960960596799850464e-02 -1.040203347802162170e-01 5.079767107963562012e-02 7.982539385557174683e-02
-3.262260556221008301e-01 1.959425583481788635e-02 -6.887900084257125854e-02 2.868602275848388672e-01 9.324454516172409058e-02 -2.587103843688964844e-01 -1.664737798273563385e-02 1.271259486675262451e-01 1.236128881573677063e-01 1.939932852983474731e-01 -2.264825552701950073e-01 3.712247312068939209e-02 -1.210568696260452271e-01 -2.553940191864967346e-02 -6.649131327867507935e-02 2.465518563985824585e-01 1.498935371637344360e-01 2.168701738119125366e-01 1.777204871177673340e-01 -1.121920645236968994e-01 -9.671699255704879761e-02 6.418185681104660034e-02 2.663433253765106201e-01 -2.470164000988006592e-01 2.890994250774383545e-01 -1.650789231061935425e-01 1.985287219285964966e-01 -1.771153211593627930e-01 2.805460616946220398e-02 -2.590861869975924492e-03 2.925105094909667969e-01 -3.038043342530727386e-02
2.119965106248855591e-01 2.445290684700012207e-01 1.535148769617080688e-01 -7.580143958330154419e-02 1.353840678930282593e-01 -8.140707015991210938e-02 1.715863309800624847e-02 1.627199351787567139e-01 -7.720419019460678101e-02 -1.231677532196044922e-01 -2.731120288372039795e-01 8.650343120098114014e-02 -1.872496753931045532e-01 -9.931856766343116760e-03 -2.282710373401641846e-01 -2.047195732593536377e-01 1.127302795648574829e-01 1.272771358489990234e-01 -1.784780994057655334e-02 -3.980977535247802734e-01 -1.596058309078216553e-01 1.855008155107498169e-01 1.856341063976287842e-01 -1.714505106210708618e-01 1.477353721857070923e-01 1.529030948877334595e-01 9.122956544160842896e-02 2.992579936981201172e-01 -1.411089003086090088e-01 1.532133072614669800e-01 2.860721349716186523e-01 4.566399753093719482e-02
-2.090218663215637207e-01 -3.387636840343475342e-01 -4.428193718194961548e-02 1.091028377413749695e-01 1.745750079862773418e-03 -1.328610479831695557e-01 -2.910652458667755127e-01 -4.060180485248565674e-02 2.072792649269104004e-01 1.788497418165206909e-01 -1.082739457488059998e-01 5.225423350930213928e-02 -1.480501741170883179e-01 -6.209206953644752502e-02 7.214830070734024048e-02 3.246229514479637146e-02 -1.650926172733306885e-01 3.106535673141479492e-01 -2.877970039844512939e-02 7.177698612213134766e-02 -2.534586489200592041e-01 1.669632345438003540e-01 2.045281231403350830e-01 -3.049248158931732178e-01 3.337780833244323730e-01 5.261567980051040649e-02 1.424449086189270020e-01 1.753332465887069702e-01 -1.992698460817337036e-01 -8.721456676721572876e-02 6.389745324850082397e-02 -1.701366454362869263e-01
1.593224108219146729e-01 -6.049884855747222900e-02 2.047819048166275024e-01 1.171953827142715454e-01 2.852888703346252441e-01 -2.987165749073028564e-01 5.205371975898742676e-02 3.594945073127746582e-01 -5.532282404601573944e-03 1.000352129340171814e-01 -2.601112127304077148e-01 2.910614609718322754e-01 -2.334424555301666260e-01 -1.213799268007278442e-01 -2.379341870546340942e-01 -1.978073865175247192e-01 -9.873455017805099487e-02 3.178817778825759888e-02 -1.123782396316528320e-01 -2.206956222653388977e-02 -1.047021821141242981e-01 9.350283443927764893e-02 1.259139925241470337e-01 7.608357071876525879e-02 -1.446488895453512669e-03 -2.828245759010314941e-01 -1.143048629164695740e-01 2.655602991580963135e-01 -1.622461341321468353e-02 1.494225859642028809e-01 1.066319793462753296e-01 -1.502456665039062500e-01
-2.722252905368804932e-01 -2.547912299633026123e-01 -9.612791985273361206e-02 -1.171005368232727051e-01 1.172812655568122864e-01 -2.046271115541458130e-01 -1.457201838493347168e-01 1.367916762828826904e-01 2.219329625368118286e-01 1.300583928823471069e-01 -2.372839897871017456e-01 -2.139105089008808136e-02 2.272192686796188354e-01 4.691646248102188110e-02 -1.252691596746444702e-01 5.891833454370498657e-02 -5.583031103014945984e-02 1.247290223836898804e-01 -2.079599201679229736e-01 1.001671329140663147e-01 -2.702737748622894287e-01 2.596219778060913086e-01 7.327617704868316650e-02 1.743678376078605652e-02 1.941031217575073242e-01 2.029164582490921021e-01 2.771461904048919678e-01 7.551556453108787537e-03 -3.108511269092559814e-01 -1.838649362325668335e-01 1.933158934116363525e-01 -7.014427334070205688e-02
9.911110997200012207e-02 -3.955359160900115967e-01 6.150012463331222534e-02 6.838949024677276611e-02 2.215975373983383179e-01 -1.848639100790023804e-01 -1.379407197237014771e-01 -1.229136511683464050e-01 5.787615850567817688e-02 1.511974930763244629e-01 4.544307664036750793e-02 2.231266349554061890e-01 -2.076676487922668457e-02 -4.543702676892280579e-02 4.651190340518951416e-02 1.784273386001586914e-01 9.350255876779556274e-02 1.003940179944038391e-01 2.665647119283676147e-02 -1.058994904160499573e-01 -2.669978141784667969e-01 5.073854327201843262e-01 1.201431676745414734e-01 -1.525483373552560806e-02 1.502401679754257202e-01 -1.486196070909500122e-01 1.422742605209350586e-01 5.068651214241981506e-02 5.608740821480751038e-02 -2.072036080062389374e-02 3.760859668254852295e-01 -8.166145533323287964e-02
5.083291977643966675e-02 -1.004760563373565674e-01 1.734214425086975098e-01 -1.857755891978740692e-02 1.469446569681167603e-01 -2.049019187688827515e-01 5.468866601586341858e-02 3.160821795463562012e-01 7.812399417161941528e-02 -1.742471591569483280e-03 2.572452276945114136e-02 4.204065501689910889e-01 1.745335310697555542e-01 -4.692571237683296204e-02 -2.693758010864257812e-01 -5.933548510074615479e-02 -1.335604488849639893e-01 3.619246184825897217e-01 1.994455009698867798e-01 -8.407749980688095093e-02 -1.281587332487106323e-01 8.186519891023635864e-02 2.020040601491928101e-01 -1.299753487110137939e-01 2.784138321876525879e-01 -7.828979194164276123e-02 1.417569667100906372e-01 -1.938071250915527344e-01 3.247699141502380371e-02 1.847237795591354370e-01 1.215051263570785522e-01 -1.744257062673568726e-01
-8.246785402297973633e-02 -2.099383026361465454e-01 -6.203768029808998108e-02 1.813065260648727417e-01 -8.387989550828933716e-02 -1.373808532953262329e-01 -3.921457752585411072e-02 1.019935533404350281e-01 1.225092411041259766e-01 -1.359653100371360779e-02 -5.479110404849052429e-02 -2.248864434659481049e-02 -1.280253231525421143e-01 -1.531943231821060181e-01 -1.174455136060714722e-01 9.444271028041839600e-02 1.953770965337753296e-01 3.011971116065979004e-01 4.942156746983528137e-02 -2.393177151679992676e-01 -3.939383029937744141e-01 1.195577308535575867e-01 1.220104247331619263e-01 -2.565027475357055664e-01 3.262262344360351562e-01 -3.105287551879882812e-01 2.366943061351776123e-01 -8.595742285251617432e-02 1.731090992689132690e-02 -8.370361477136611938e-02 2.774689495563507080e-01 6.287114322185516357e-02
-1.465752627700567245e-02 -1.222045868635177612e-01 2.748176455497741699e-01 -3.499539941549301147e-02 -8.299098163843154907e-02 3.536995872855186462e-02 1.220489144325256348e-01 6.192378327250480652e-02 4.209206402301788330e-01 -7.593459635972976685e-02 -3.426431715488433838e-01 2.221256941556930542e-01 2.653417736291885376e-02 -2.293982803821563721e-01 7.532227784395217896e-02 3.837216645479202271e-02 -1.246891990303993225e-01 2.403869479894638062e-02 -1.808168441057205200e-01 -1.193544864654541016e-01 -2.302386760711669922e-01 8.825902640819549561e-02 2.468857318162918091e-01 -4.300591349601745605e-01 -7.616872340440750122e-02 -5.635360628366470337e-02 2.529625222086906433e-02 -2.328321039676666260e-01 -1.598685383796691895e-01 -2.189743518829345703e-02 9.637104719877243042e-02 4.640527442097663879e-02
6.907865405082702637e-02 -2.429601997137069702e-01 5.078315734863281250e-02 1.469747722148895264e-01 -2.074639350175857544e-01 -5.059411749243736267e-02 1.137241795659065247e-01 2.788568735122680664e-01 1.182182282209396362e-01 2.058388851583003998e-02 -1.561158895492553711e-01 -5.038107628934085369e-04 -5.308907479047775269e-02 -1.305199712514877319e-01 3.723033471032977104e-03 -5.245870724320411682e-02 7.197197526693344116e-02 1.342884302139282227e-01 -1.326105836778879166e-02 -3.291828930377960205e-02 -2.632496953010559082e-01 4.561375677585601807e-01 -7.834760099649429321e-02 -4.731887876987457275e-01 2.669155597686767578e-01 -1.498660743236541748e-01 1.688687056303024292e-01 -1.046056766062974930e-02 3.603327274322509766e-02 -7.637932151556015015e-02 2.240929007530212402e-01 5.263936519622802734e-02
1.827347725629806519e-01 -1.638054102659225464e-01 -1.524258106946945190e-01 9.910036623477935791e-02 -7.795977871865034103e-03 2.201323769986629486e-02 -2.054191827774047852e-01 1.007090955972671509e-01 -1.085682809352874756e-01 -3.404198959469795227e-02 -2.329657971858978271e-01 7.008729130029678345e-02 -3.166147172451019287e-01 -3.314117193222045898e-01 -1.532978862524032593e-01 -8.713287115097045898e-02 -1.136381551623344421e-01 -2.878207713365554810e-02 -1.163241118192672729e-01 6.574987620115280151e-02 -8.805940300226211548e-02 2.087280005216598511e-01 2.146773338317871094e-01 -1.478607803583145142e-01 2.618004567921161652e-02 2.672829292714595795e-02 -1.296242177486419678e-01 6.929789669811725616e-03 -5.775637552142143250e-02 3.896705210208892822e-01 4.002694189548492432e-01 -2.366898059844970703e-01
-1.141610890626907349e-01 2.201333083212375641e-02 2.251925319433212280e-01 3.983629643917083740e-01 -2.417562715709209442e-02 -1.220326200127601624e-01 -4.364997521042823792e-02 1.508756428956985474e-01 8.852147310972213745e-02 6.197725981473922729e-02 -2.464133352041244507e-01 3.766673803329467773e-01 -8.269511908292770386e-02 -1.662242561578750610e-01 -2.877601087093353271e-01 1.653235033154487610e-02 -5.648287944495677948e-03 -5.898406729102134705e-02 1.162320598959922791e-01 2.438413538038730621e-02 -3.283416926860809326e-01 3.262951970100402832e-01 -1.592766866087913513e-02 8.143097162246704102e-02 -7.760590314865112305e-02 -2.737320959568023682e-02 -2.166340202093124390e-01 -1.700643100775778294e-03 -9.467846155166625977e-02 -9.667056798934936523e-02 -1.059880778193473816e-01 -2.882441878318786621e-01
-6.918867677450180054e-02 -2.289195805788040161e-01 -2.888209819793701172e-01 5.310841649770736694e-02 -7.658103108406066895e-02 -1.609003990888595581e-01 -2.311511784791946411e-01 8.905213326215744019e-02 9.392683207988739014e-02 -4.850902408361434937e-02 -1.933182924985885620e-01 1.817423254251480103e-01 2.501701414585113525e-01 -1.237851753830909729e-01 -3.331805467605590820e-01 2.942131087183952332e-02 -1.401915550231933594e-01 7.547882944345474243e-02 6.820938736200332642e-02 1.056870520114898682e-01 -2.626633644104003906e-01 2.410021424293518066e-01 1.438311953097581863e-02 -5.662196874618530273e-02 1.655138731002807617e-01 1.842730045318603516e-01 1.003230661153793335e-01 1.211094185709953308e-01 -2.842557132244110107e-01 -1.195126026868820190e-01 1.850450485944747925e-01 -3.240767121315002441e-01
-3.177017569541931152e-01 -2.426813840866088867e-01 -1.039122641086578369e-01 7.523253560066223145e-02 -7.905124686658382416e-03 -1.038116663694381714e-01 -1.175316050648689270e-01 -4.502310976386070251e-02 9.075457602739334106e-02 -1.802168972790241241e-02 -3.105717301368713379e-01 1.124005913734436035e-01 1.019885987043380737e-01 -7.497892528772354126e-02 -2.350464090704917908e-02 5.954962968826293945e-02 1.297159045934677124e-01 2.658105194568634033e-01 4.864794760942459106e-02 7.798673212528228760e-02 -1.885097324848175049e-01 2.690943181514739990e-01 2.950239777565002441e-01 -1.399349868297576904e-01 1.862157881259918213e-01 1.861931234598159790e-01 1.678592264652252197e-01 1.859410852193832397e-01 -1.693882942199707031e-01 -8.122559520415961742e-04 1.877356469631195068e-01 -3.908070325851440430e-01
1.851750910282135010e-01 -3.191057741641998291e-01 1.150439754128456116e-01 1.525323837995529175e-02 1.915143579244613647e-01 -1.796142458915710449e-01 -1.168922111392021179e-01 4.465701058506965637e-02 5.043440312147140503e-02 1.677671819925308228e-01 -1.862743310630321503e-02 3.284940421581268311e-01 -6.280174851417541504e-02 -1.017225459218025208e-01 -3.966793045401573181e-02 1.969848871231079102e-01 1.409740303643047810e-03 1.146111935377120972e-01 1.044873613864183426e-02 -1.265680789947509766e-01 -1.601306796073913574e-01 4.420452117919921875e-01 -1.703332364559173584e-02 -8.472051471471786499e-02 2.663078904151916504e-01 -2.639074325561523438e-01 3.858510032296180725e-02 -2.999216504395008087e-02 4.597876965999603271e-02 -2.429203130304813385e-02 3.989269137382507324e-01 -9.809185564517974854e-02
-1.094974204897880554e-01 -3.346926867961883545e-01 -7.397398352622985840e-02 1.929985433816909790e-01 3.143064379692077637e-01 -1.539766043424606323e-01 -1.084560006856918335e-01 9.784200042486190796e-02 1.272695809602737427e-01 2.406225204467773438e-01 -7.349517196416854858e-02 2.192190289497375488e-01 7.561576203443109989e-04 -2.073590606451034546e-01 3.889051824808120728e-02 -2.046253979206085205e-01 1.396823972463607788e-01 4.891650751233100891e-02 -1.061611697077751160e-01 1.367570459842681885e-01 -2.188832163810729980e-01 3.299344480037689209e-01 5.305762216448783875e-02 -1.334964632987976074e-01 2.226054072380065918e-01 -2.925890386104583740e-01 5.934034660458564758e-02 -3.134646220132708549e-03 -1.773968189954757690e-01 9.910754859447479248e-02 2.199765741825103760e-01 -1.335879713296890259e-01
2.535131275653839111e-01 -4.277812838554382324e-01 9.193412214517593384e-02 -3.526409156620502472e-03 1.139775216579437256e-01 -1.813708096742630005e-01 -1.747394353151321411e-01 -8.249223232269287109e-02 6.772188097238540649e-02 1.585555523633956909e-01 -2.260617725551128387e-02 2.080627530813217163e-01 -4.969339352101087570e-03 -3.078089095652103424e-02 3.245076909661293030e-02 7.381798326969146729e-02 5.545817688107490540e-02 1.245954930782318115e-01 2.167990244925022125e-02 -1.420376300811767578e-01 -2.850779592990875244e-01 4.747337102890014648e-01 8.897975832223892212e-02 3.307636082172393799e-02 1.197103932499885559e-01 -3.375246375799179077e-02 1.052749082446098328e-01 -1.286086812615394592e-02 2.291307412087917328e-02 7.354673743247985840e-02 4.359359145164489746e-01 -4.953343048691749573e-02
-1.383221596479415894e-01 -6.364318728446960449e-02 1.259134113788604736e-01 3.604353964328765869e-01 7.790477573871612549e-02 -3.539039790630340576e-01 -3.774951994419097900e-01 -7.361858338117599487e-02 2.042374908924102783e-01 8.973324298858642578e-02 -2.080518156290054321e-01 2.258202433586120605e-01 -1.419653445482254028e-01 -4.586050286889076233e-02 -1.127195507287979126e-01 1.640902161598205566e-01 -4.884288087487220764e-02 1.671994626522064209e-01 4.648923128843307495e-02 2.089985609054565430e-01 -1.944794505834579468e-01 2.163069397211074829e-01 3.575033247470855713e-01 8.989784121513366699e-02 -4.059945046901702881e-02 -5.621777102351188660e-02 1.592363044619560242e-02 6.694623827934265137e-02 1.302046477794647217e-01 1.221508532762527466e-02 1.421998441219329834e-01 -4.820301383733749390e-02
1.621942222118377686e-01 -1.463682111352682114e-02 1.450228095054626465e-01 2.172785699367523193e-01 3.692773580551147461e-01 -3.424235284328460693e-01 -5.664795637130737305e-02 -8.833583444356918335e-03 1.445443034172058105e-01 1.943385154008865356e-01 -1.172679066658020020e-01 1.325839459896087646e-01 2.352066487073898315e-01 -6.108583137392997742e-02 -8.238562941551208496e-02 -1.003954559564590454e-01 1.280505806207656860e-01 -6.146722659468650818e-02 -7.765970379114151001e-02 -1.394889652729034424e-01 -3.034124672412872314e-01 2.920649349689483643e-01 7.260778546333312988e-02 -2.102213725447654724e-02 2.601120769977569580e-01 -1.479742825031280518e-01 -1.534535586833953857e-01 1.765685677528381348e-01 -7.135588675737380981e-03 6.917069107294082642e-02 2.532790005207061768e-01 -2.010384500026702881e-01
1.913054734468460083e-01 -1.568168103694915771e-01 2.300637215375900269e-01 3.395826518535614014e-01 3.250875174999237061e-01 -2.920323014259338379e-01 -8.268562704324722290e-02 3.331641480326652527e-02 1.868316829204559326e-01 7.040506601333618164e-02 -9.730719961225986481e-03 1.242458075284957886e-01 -5.342120304703712463e-02 -2.337036840617656708e-02 1.281231082975864410e-02 1.729963719844818115e-02 1.175819635391235352e-01 -7.589545100927352905e-02 1.090154275298118591e-01 -1.670683771371841431e-01 -8.089157938957214355e-02 4.063903689384460449e-01 1.735405921936035156e-01 6.092929281294345856e-03 2.879700660705566406e-01 -1.949489116668701172e-01 -1.456824392080307007e-01 4.149612039327621460e-02 4.092425107955932617e-02 1.221891716122627258e-01 2.883275747299194336e-01 -8.688186854124069214e-02
8.158264309167861938e-02 -2.277832329273223877e-01 1.440025269985198975e-01 2.743265032768249512e-01 1.337124556303024292e-01 1.750687956809997559e-01 -8.019500970840454102e-02 4.465138539671897888e-02 2.158863693475723267e-01 -7.321006804704666138e-02 8.433021605014801025e-03 2.046962976455688477e-01 1.390103995800018311e-01 1.226116791367530823e-01 -1.411352753639221191e-01 -8.127216994762420654e-02 -2.859495766460895538e-02 5.377924069762229919e-02 3.693792037665843964e-03 -7.522874325513839722e-02 5.457870289683341980e-02 3.682236671447753906e-01 2.152549624443054199e-01 -2.970745861530303955e-01 3.117303252220153809e-01 -2.356747686862945557e-01 -8.478011935949325562e-02 1.469519585371017456e-01 -3.025235794484615326e-02 -6.730937957763671875e-02 3.512704670429229736e-01 2.020342648029327393e-01
1.751391440629959106e-01 1.225902959704399109e-01 4.453328624367713928e-02 1.768082976341247559e-01 6.526142358779907227e-03 -4.715989232063293457e-01 5.659509077668190002e-02 -1.528669148683547974e-02 -9.720665961503982544e-02 -1.925153583288192749e-01 -8.335125446319580078e-02 3.032425343990325928e-01 -3.255691751837730408e-02 -2.333096414804458618e-01 -1.462015211582183838e-01 1.232484355568885803e-01 -2.384688854217529297e-01 4.127922654151916504e-02 -3.803766146302223206e-02 7.393439114093780518e-02 -2.255142182111740112e-01 1.517558246850967407e-01 2.573195397853851318e-01 -9.868516027927398682e-02 2.824330627918243408e-01 -4.240315780043601990e-02 -1.937431097030639648e-02 -2.779487892985343933e-02 -2.226305902004241943e-01 -1.109823361039161682e-01 5.491631478071212769e-02 -3.078323602676391602e-01
-4.888198524713516235e-02 -3.097628951072692871e-01 5.736474320292472839e-02 2.703997194766998291e-01 3.620559275150299072e-01 1.171242911368608475e-02 -8.495542407035827637e-02 1.682202666997909546e-01 1.010406166315078735e-01 -2.451213542371988297e-03 1.019338145852088928e-01 9.465432912111282349e-02 2.483705431222915649e-01 -6.652852892875671387e-02 -1.071906238794326782e-01 -1.886705458164215088e-01 1.235900670289993286e-01 1.055078804492950439e-01 -4.407799988985061646e-02 7.772503793239593506e-02 -1.941261291503906250e-01 3.022539913654327393e-01 -5.902421846985816956e-02 -3.641693592071533203e-01 1.513781845569610596e-01 -5.782072618603706360e-02 1.633400022983551025e-01 1.552822813391685486e-02 -6.883101910352706909e-02 1.278137564659118652e-01 3.163992464542388916e-01 -2.045719325542449951e-01
-1.827633976936340332e-01 -3.228581249713897705e-01 -5.172602832317352295e-02 2.724687196314334869e-02 -1.063555777072906494e-01 -1.040687412023544312e-01 -1.758379191160202026e-01 -1.821906678378582001e-02 2.105664610862731934e-01 5.645002797245979309e-02 -3.479557335376739502e-01 7.894628494977951050e-02 1.720159947872161865e-01 -1.661737710237503052e-01 -2.379433251917362213e-02 1.257704012095928192e-02 -1.257595121860504150e-01 3.085639178752899170e-01 9.801100939512252808e-02 6.252779066562652588e-02 -1.441160440444946289e-01 2.389978766441345215e-01 2.557684481143951416e-01 -9.965518862009048462e-02 1.104141026735305786e-01 2.332067787647247314e-01 2.265406548976898193e-01 1.060553714632987976e-01 -2.359635531902313232e-01 -1.343469023704528809e-01 7.839021086692810059e-02 -2.932442128658294678e-01
-7.320582866668701172e-02 -3.015295267105102539e-01 -8.690562099218368530e-03 1.612227261066436768e-01 3.779023289680480957e-01 -9.110531955957412720e-02 -7.332576811313629150e-02 -4.917726851999759674e-03 4.976883158087730408e-02 2.619511485099792480e-01 -1.903598606586456299e-01 1.030055899173021317e-02 5.937147513031959534e-02 -2.608844935894012451e-01 -9.384868294000625610e-02 -1.377344429492950439e-01 1.209233999252319336e-01 -1.367773711681365967e-01 -1.800240427255630493e-01 8.441707491874694824e-02 -3.220101594924926758e-01 1.065457537770271301e-01 1.998302340507507324e-01 -3.509753048419952393e-01 1.595532298088073730e-01 -3.256322145462036133e-01 -4.338254407048225403e-02 -5.252675712108612061e-02 -1.360327899456024170e-01 8.556738495826721191e-02 2.666471526026725769e-02 -2.535549364984035492e-02
-3.888182938098907471e-01 -7.852158695459365845e-02 -4.352050274610519409e-02 6.497526913881301880e-02 -3.156889975070953369e-02 -1.759443432092666626e-01 -3.060797750949859619e-01 3.984084725379943848e-02 1.626023054122924805e-01 1.153316423296928406e-01 -3.843967020511627197e-01 6.275742501020431519e-02 3.460308536887168884e-02 7.838745415210723877e-02 3.387445211410522461e-02 -2.062018029391765594e-02 -5.175269325263798237e-04 1.198134571313858032e-01 -8.278709836304187775e-03 1.437243670225143433e-01 -2.312267869710922241e-01 2.556389868259429932e-01 2.230688780546188354e-01 -2.456730902194976807e-01 1.988508701324462891e-01 -7.061050832271575928e-02 1.336376965045928955e-01 -4.649884626269340515e-02 7.962854579091072083e-03 -1.776831299066543579e-01 2.659124135971069336e-01 -2.793802618980407715e-01
-7.458923012018203735e-02 -1.331383734941482544e-01 2.784018516540527344e-01 2.000472694635391235e-01 1.498171091079711914e-01 -2.618768811225891113e-01 -1.855195015668869019e-01 2.301267683506011963e-01 1.012412551790475845e-02 3.373750150203704834e-01 -5.559880658984184265e-02 -4.102387651801109314e-02 1.227521002292633057e-01 -1.387400180101394653e-01 -3.139450848102569580e-01 -1.962264925241470337e-01 1.403763890266418457e-01 2.363180816173553467e-01 -1.021376773715019226e-01 -1.361334621906280518e-01 -2.302976697683334351e-01 1.806028932332992554e-01 3.341266214847564697e-01 4.282733425498008728e-02 -1.287090629339218140e-01 -1.743224449455738068e-02 -2.301004342734813690e-02 -3.543356806039810181e-02 -1.166699901223182678e-01 1.542238742113113403e-01 3.272239118814468384e-02 -1.730142384767532349e-01
-1.618792563676834106e-01 7.132632285356521606e-02 -1.970868557691574097e-01 3.397054672241210938e-01 -1.337811499834060669e-01 -2.187250927090644836e-02 -9.193971753120422363e-02 -2.897072397172451019e-02 6.811723113059997559e-02 8.712209761142730713e-02 -8.542910218238830566e-02 9.469277411699295044e-02 -5.863771587610244751e-02 -1.740784496068954468e-01 -1.584386080503463745e-01 1.582641750574111938e-01 4.619308561086654663e-02 2.293550372123718262e-01 1.821817308664321899e-01 -1.217797398567199707e-01 -1.986680775880813599e-01 1.816507726907730103e-01 4.785902798175811768e-01 -2.980086766183376312e-02 -1.061550807207822800e-02 -2.030526846647262573e-01 3.382331877946853638e-02 -1.268103420734405518e-01 6.613869965076446533e-02 1.687052398920059204e-01 4.088022708892822266e-01 -1.035660728812217712e-01
-7.437869906425476074e-02 -1.781939268112182617e-01 1.051218993961811066e-02 2.031900435686111450e-01 1.303414702415466309e-01 -3.669283092021942139e-01 -2.971146814525127411e-02 -1.505337804555892944e-01 1.652105152606964111e-02 5.232091620564460754e-02 -2.216816395521163940e-01 2.362110763788223267e-01 1.790028512477874756e-01 -1.409540921449661255e-01 -2.932574450969696045e-01 1.145180612802505493e-01 1.930986642837524414e-01 6.707818806171417236e-02 -2.451743334531784058e-01 -6.238738819956779480e-02 -2.143445909023284912e-01 3.395291268825531006e-01 -1.651684790849685669e-01 -1.836891621351242065e-01 1.978050023317337036e-01 -1.516013890504837036e-01 -1.654134392738342285e-01 1.313198357820510864e-01 4.684210941195487976e-02 4.430953040719032288e-02 2.099003344774246216e-01 -6.487935781478881836e-02
1.534236222505569458e-01 -2.105107903480529785e-01 9.814127534627914429e-02 1.106926947832107544e-01 1.791197955608367920e-01 -3.129108846187591553e-01 -9.402020275592803955e-02 4.299963824450969696e-03 -9.134889394044876099e-02 -3.386867046356201172e-01 6.529537588357925415e-02 2.331300377845764160e-01 6.013670563697814941e-02 -2.081833779811859131e-01 -3.488915264606475830e-01 1.840574592351913452e-01 -7.777696847915649414e-02 2.108784206211566925e-02 -1.378645896911621094e-01 -1.335769295692443848e-01 1.789775118231773376e-02 2.765003442764282227e-01 1.325246989727020264e-01 -3.983332216739654541e-02 3.296054601669311523e-01 -2.293134331703186035e-01 4.208203032612800598e-02 -4.883353039622306824e-02 -1.092703342437744141e-01 1.745231151580810547e-01 1.580461114645004272e-01 -1.231187805533409119e-01
-7.464991509914398193e-02 -1.244043782353401184e-01 -4.404847975820302963e-03 3.760148882865905762e-01 1.253496557474136353e-01 -1.057137846946716309e-01 -2.072159349918365479e-01 -9.295332431793212891e-02 4.225749373435974121e-01 -1.808050274848937988e-01 -2.694796323776245117e-01 2.248586528003215790e-02 -3.575545549392700195e-02 -2.111736685037612915e-02 -1.573920696973800659e-01 4.054001718759536743e-02 -1.884434670209884644e-01 1.479801535606384277e-01 1.539264172315597534e-01 1.684722900390625000e-01 -3.974072635173797607e-01 1.888021081686019897e-01 2.469709515571594238e-01 8.541940152645111084e-02 7.929158955812454224e-02 -8.552187681198120117e-02 -2.139486968517303467e-01 3.640180453658103943e-02 8.567676693201065063e-02 -2.382771670818328857e-02 3.131166473031044006e-02 7.488942891359329224e-02
-2.072484344244003296e-01 -1.908202618360519409e-01 -8.956527709960937500e-02 2.085855044424533844e-02 1.349931061267852783e-01 -2.611372470855712891e-01 3.329546451568603516e-01 -1.187645923346281052e-02 -3.184758871793746948e-02 -1.785459741950035095e-02 -2.364491224288940430e-01 3.681650459766387939e-01 1.164374575018882751e-01 -2.702212333679199219e-02 -2.334385216236114502e-01 -1.454706192016601562e-01 -2.604744583368301392e-02 1.955213844776153564e-01 -4.482305049896240234e-02 -1.069334968924522400e-01 -3.935897052288055420e-01 1.518005281686782837e-01 1.730919182300567627e-01 -1.687026768922805786e-01 -1.914410293102264404e-01 -1.060192584991455078e-01 -1.805808991193771362e-01 1.320751905441284180e-01 4.118491709232330322e-02 -1.510619819164276123e-01 7.253250479698181152e-02 1.248379871249198914e-01
-1.948248594999313354e-01 -3.490177094936370850e-01 -7.043931633234024048e-02 2.009855508804321289e-01 3.743880391120910645e-01 -7.568632066249847412e-02 -1.908571124076843262e-01 4.870971664786338806e-02 5.856710672378540039e-02 1.749058961868286133e-01 -8.422384411096572876e-02 2.279449403285980225e-01 1.445171516388654709e-02 -1.901594847440719604e-01 5.208125710487365723e-02 4.877600446343421936e-02 9.946522861719131470e-02 1.142312660813331604e-01 -1.476930081844329834e-01 1.113123223185539246e-01 -2.651489675045013428e-01 2.807150483131408691e-01 5.250098928809165955e-02 -1.605371385812759399e-01 1.843594759702682495e-01 -3.065932989120483398e-01 1.651162803173065186e-01 -4.646200686693191528e-02 -2.542152404785156250e-01 -3.501900658011436462e-02 8.809193223714828491e-02 -9.920805692672729492e-02
-4.731911793351173401e-02 1.782161183655261993e-02 1.458399742841720581e-01 -5.057475529611110687e-03 2.093645036220550537e-01 2.599445283412933350e-01 -1.981628239154815674e-01 5.882707983255386353e-02 1.391165405511856079e-01 -1.230959296226501465e-01 -2.241006493568420410e-01 3.466829955577850342e-01 -3.089787662029266357e-01 -4.201644565910100937e-03 -2.626753747463226318e-01 -6.802133470773696899e-02 -1.167881041765213013e-01 4.548144713044166565e-02 -4.083140194416046143e-02 -2.082743793725967407e-01 -1.437254250049591064e-01 1.053866073489189148e-01 1.118480265140533447e-01 -2.895591259002685547e-01 1.321475356817245483e-01 1.158024072647094727e-01 -2.344565242528915405e-01 1.038807407021522522e-01 -3.295003175735473633e-01 7.981570810079574585e-02 1.697812527418136597e-01 -1.368058323860168457e-01
4.440045356750488281e-02 -1.794207096099853516e-01 1.112017333507537842e-01 8.664806187152862549e-02 9.352690540254116058e-03 -3.457303941249847412e-01 -4.641685634851455688e-02 2.532751262187957764e-01 2.400771714746952057e-03 -3.612447157502174377e-02 1.129595488309860229e-01 3.682331740856170654e-01 1.924014687538146973e-01 -4.781354218721389771e-02 -3.412113785743713379e-01 -1.498191058635711670e-01 -3.231445252895355225e-01 2.802598178386688232e-01 4.627357237040996552e-03 1.313378959894180298e-01 -1.380777209997177124e-01 7.138005644083023071e-02 2.169856876134872437e-01 1.956735923886299133e-02 1.373190879821777344e-01 -2.318086624145507812e-01 1.385704725980758667e-01 -5.059088394045829773e-02 -9.776394814252853394e-02 1.015939861536026001e-01 1.752496808767318726e-01 -1.240634620189666748e-01
2.407362908124923706e-01 -2.919271290302276611e-01 -5.994627624750137329e-02 2.139280885457992554e-01 2.437080144882202148e-01 -7.493714988231658936e-02 4.011338576674461365e-02 7.525128126144409180e-02 2.037919908761978149e-01 -1.999856717884540558e-02 -2.429191954433917999e-02 3.031141757965087891e-01 5.850074812769889832e-02 1.223242375999689102e-02 4.742378741502761841e-02 3.626950457692146301e-02 9.178331494331359863e-02 1.216195672750473022e-01 -1.355471163988113403e-01 -1.203426048159599304e-01 -2.678940296173095703e-01 3.729595243930816650e-01 1.380849722772836685e-02 2.103085443377494812e-02 3.069213330745697021e-01 2.179345488548278809e-02 -7.222180068492889404e-02 -3.239783644676208496e-01 -2.280702590942382812e-01 9.469959139823913574e-02 -2.984276507049798965e-03 -2.454231977462768555e-01
-1.542026102542877197e-01 -3.251595497131347656e-01 -6.571861356496810913e-02 5.686986260116100311e-03 -9.712021797895431519e-03 9.418898262083530426e-03 -2.848832905292510986e-01 -6.061336398124694824e-02 2.534279823303222656e-01 -2.701049298048019409e-02 -3.637957870960235596e-01 1.616680324077606201e-01 2.159087732434272766e-02 -9.614454209804534912e-02 1.496007945388555527e-02 3.455011546611785889e-02 -7.683803141117095947e-02 2.512696087360382080e-01 4.149569198489189148e-02 9.353680163621902466e-02 -1.249019429087638855e-01 2.244987934827804565e-01 2.506780922412872314e-01 -2.146237939596176147e-01 2.284881025552749634e-01 1.095331460237503052e-01 1.803016811609268188e-01 1.042829155921936035e-01 -2.937820851802825928e-01 3.652501478791236877e-02 5.254888162016868591e-02 -3.068444132804870605e-01
-8.118988573551177979e-02 -3.349507153034210205e-01 -3.014097176492214203e-02 2.329440414905548096e-01 1.938276290893554688e-01 -1.016635671257972717e-01 8.037942647933959961e-02 -7.186514884233474731e-02 -1.290892250835895538e-02 -5.796466767787933350e-02 -4.376318678259849548e-02 8.865024894475936890e-02 8.259521424770355225e-02 -2.465652823448181152e-01 -4.933375865221023560e-02 1.598562449216842651e-01 1.156149953603744507e-01 1.169414073228836060e-01 -1.631948053836822510e-01 2.092592604458332062e-02 -5.531751513481140137e-01 2.261577546596527100e-01 -7.652228325605392456e-02 -2.526249289512634277e-01 2.211186140775680542e-01 -1.328438520431518555e-01 1.064901426434516907e-01 3.868329152464866638e-02 -1.589277833700180054e-01 2.176852524280548096e-01 1.552078872919082642e-01 2.367536909878253937e-02
-1.279994994401931763e-01 -9.917384386062622070e-02 3.476485237479209900e-02 8.987365663051605225e-02 1.581850200891494751e-01 -9.301426261663436890e-02 1.341555416584014893e-01 1.811169981956481934e-01 -1.210754811763763428e-01 7.925041019916534424e-03 -2.114704102277755737e-01 4.294994845986366272e-02 8.384822309017181396e-02 1.183781400322914124e-02 -2.508687078952789307e-01 -2.478284016251564026e-02 -5.267474651336669922e-01 7.153798639774322510e-02 -1.026613451540470123e-02 -1.027618050575256348e-01 -3.109810054302215576e-01 1.799707859754562378e-01 3.399820923805236816e-01 -2.986992895603179932e-01 1.318564862012863159e-01 -8.726052939891815186e-02 -1.204490363597869873e-01 -5.079999566078186035e-02 -2.709353566169738770e-01 -6.745726615190505981e-02 -5.992887075990438461e-03 -2.788843214511871338e-02
1.250916272401809692e-01 -1.535913795232772827e-01 1.584451459348201752e-02 1.282647550106048584e-01 -2.258331030607223511e-01 8.452557772397994995e-02 1.424752175807952881e-01 1.184681314043700695e-03 2.320070862770080566e-01 -9.490967541933059692e-02 -3.939398825168609619e-01 1.067294478416442871e-01 -1.545903682708740234e-01 1.002814546227455139e-01 3.379535675048828125e-02 -2.012356072664260864e-01 -1.732250303030014038e-01 -3.947092220187187195e-02 4.991674050688743591e-02 2.423984371125698090e-02 -3.451472222805023193e-01 5.585274100303649902e-02 3.849968314170837402e-01 -1.954541653394699097e-01 3.928225114941596985e-02 -1.730356514453887939e-01 1.756196916103363037e-01 2.677921950817108154e-02 -2.519525587558746338e-01 1.092465128749608994e-02 2.408048510551452637e-01 1.807219833135604858e-01
2.700832188129425049e-01 -2.259535938501358032e-01 1.227479949593544006e-01 7.003107666969299316e-02 6.070607900619506836e-02 -1.039585173130035400e-01 -5.397941172122955322e-02 -1.912906169891357422e-01 1.431154161691665649e-01 1.645908206701278687e-01 6.190627440810203552e-02 1.623142510652542114e-01 2.385719716548919678e-01 2.510904148221015930e-02 -8.260736614465713501e-02 1.328158080577850342e-01 1.239610016345977783e-01 3.304784372448921204e-02 -4.973236471414566040e-02 -5.701076611876487732e-02 -3.894485831260681152e-01 4.967925548553466797e-01 2.034543454647064209e-01 6.522871088236570358e-03 1.561935842037200928e-01 -1.301528513431549072e-01 1.602678447961807251e-01 7.493211422115564346e-03 -3.411216661334037781e-02 6.561513990163803101e-02 3.275179266929626465e-01 1.902688480913639069e-02
6.434430927038192749e-02 -1.166414096951484680e-02 -8.200602233409881592e-02 2.125949710607528687e-01 5.285101942718029022e-03 -2.673683464527130127e-01 1.535048633813858032e-01 6.775774806737899780e-02 3.194049745798110962e-02 -1.337086595594882965e-02 -2.371113747358322144e-01 3.671065270900726318e-01 -3.788144290447235107e-01 -1.604220420122146606e-01 -9.017643332481384277e-02 2.081728726625442505e-02 1.634872704744338989e-01 1.738190054893493652e-01 -7.693424075841903687e-02 -1.810391545295715332e-01 -4.251575469970703125e-01 3.082410395145416260e-01 -2.054819092154502869e-02 9.144665300846099854e-02 1.484305411577224731e-01 3.049397468566894531e-02 -1.184166893362998962e-01 -2.319414354860782623e-02 1.175132319331169128e-01 1.939300820231437683e-02 2.003931999206542969e-01 -4.570015147328376770e-02
-2.753634750843048096e-01 -2.125952988862991333e-01 -6.270291656255722046e-02 9.095986932516098022e-02 -7.597941905260086060e-02 -1.611191034317016602e-01 -2.294263392686843872e-01 -1.485783699899911880e-02 9.523857384920120239e-02 2.687755972146987915e-02 -3.248981833457946777e-01 1.455463171005249023e-01 1.674270629882812500e-01 -3.726943209767341614e-02 -1.219350323081016541e-01 6.581656634807586670e-02 1.066392585635185242e-01 1.918361932039260864e-01 -9.504264220595359802e-03 1.052060499787330627e-01 -3.130849599838256836e-01 1.566289812326431274e-01 2.592069506645202637e-01 -2.027747035026550293e-01 2.341679036617279053e-01 2.466598004102706909e-01 9.386943280696868896e-02 1.697606295347213745e-01 -1.080231592059135437e-01 3.231124579906463623e-02 9.097351878881454468e-02 -3.640603125095367432e-01
-1.468343883752822876e-01 1.635625958442687988e-02 3.454814106225967407e-02 1.837605386972427368e-01 9.171519428491592407e-02 -6.318872421979904175e-02 -7.002102211117744446e-04 2.587666511535644531e-01 -8.228477090597152710e-02 -3.048464469611644745e-02 -1.866361051797866821e-01 1.528217941522598267e-01 -5.813415721058845520e-02 1.285058259963989258e-01 -1.726520955562591553e-01 2.911334112286567688e-02 -4.746092855930328369e-01 -3.585776314139366150e-02 -3.338679671287536621e-01 -1.359238773584365845e-01 -3.675496280193328857e-01 2.774689793586730957e-01 2.467779815196990967e-01 -2.478021830320358276e-01 5.115630477666854858e-02 -1.332129836082458496e-01 3.230957314372062683e-02 3.812249749898910522e-02 -1.242605224251747131e-01 -5.828205123543739319e-02 -9.328750520944595337e-02 -7.834631204605102539e-02
-1.993220485746860504e-02 -1.368150115013122559e-01 8.741986751556396484e-02 -2.107839882373809814e-01 6.297614425420761108e-02 -6.858624517917633057e-02 -1.133294850587844849e-01 2.383117228746414185e-01 4.529090821743011475e-01 -5.888256803154945374e-02 -1.839701235294342041e-01 4.339612722396850586e-01 -1.121498122811317444e-01 -1.882132738828659058e-01 -3.258688151836395264e-01 1.210093311965465546e-02 -1.423675715923309326e-01 4.732810333371162415e-02 -3.995994478464126587e-02 -4.871882125735282898e-02 -2.317668944597244263e-01 -6.121126934885978699e-02 6.170608475804328918e-02 -1.740071624517440796e-01 1.014384180307388306e-01 -5.148918181657791138e-02 7.206971943378448486e-02 3.173249363899230957e-01 -4.139854013919830322e-02 -8.138023316860198975e-02 1.330375969409942627e-01 -5.013034120202064514e-02
1.132855117321014404e-01 -1.017753779888153076e-01 1.322054564952850342e-01 2.528899908065795898e-01 -8.995183557271957397e-02 -4.750662446022033691e-01 -2.559612393379211426e-01 -1.235425099730491638e-01 1.941979229450225830e-01 -3.618636727333068848e-02 -1.571946591138839722e-01 2.379190623760223389e-01 -1.956330984830856323e-01 9.017657488584518433e-02 -1.902401298284530640e-01 9.203095734119415283e-02 9.723206609487533569e-02 2.290760278701782227e-01 1.117790043354034424e-01 2.310736477375030518e-01 -3.138257265090942383e-01 1.760655045509338379e-01 2.548077106475830078e-01 -1.160159558057785034e-01 5.968984588980674744e-02 4.107005149126052856e-02 -1.013195440173149109e-01 -3.634883463382720947e-02 5.328379105776548386e-03 -6.037286296486854553e-02 1.135037094354629517e-01 1.818980835378170013e-02
-2.761493921279907227e-01 4.811761528253555298e-02 -5.006561800837516785e-02 2.512034401297569275e-02 1.545421630144119263e-01 -1.283739060163497925e-01 7.707660645246505737e-02 1.382872462272644043e-01 1.331113278865814209e-01 1.568872332572937012e-01 -3.274866342544555664e-01 -5.722602084279060364e-02 1.348069459199905396e-01 -8.743765950202941895e-02 7.272110879421234131e-02 -4.094906896352767944e-02 -6.636003404855728149e-02 2.493328899145126343e-01 1.810727119445800781e-01 -7.748814672231674194e-02 -2.564938366413116455e-02 2.896549999713897705e-01 2.694633007049560547e-01 -1.822886168956756592e-01 3.004124164581298828e-01 -1.343052536249160767e-01 2.781859338283538818e-01 -1.614416688680648804e-01 -2.954395413398742676e-01 -1.967816799879074097e-01 1.442324668169021606e-01 -1.136510446667671204e-01
-1.767979860305786133e-01 -2.004342079162597656e-01 3.758837282657623291e-01 -4.054136201739311218e-02 -5.380191281437873840e-02 4.175359010696411133e-02 1.597446799278259277e-01 1.052946299314498901e-01 2.584350109100341797e-01 -7.434897124767303467e-02 -3.274345397949218750e-01 2.370767146348953247e-01 -2.724333405494689941e-01 -1.147303581237792969e-01 -1.397648900747299194e-01 -5.171054229140281677e-02 -5.238473787903785706e-02 -2.109755575656890869e-01 5.802941322326660156e-02 1.399627625942230225e-01 -2.529572546482086182e-01 1.377556174993515015e-01 9.841122478246688843e-02 -4.573241174221038818e-01 -1.957401819527149200e-02 -4.362282902002334595e-02 3.264071047306060791e-02 -4.246514290571212769e-02 2.841743826866149902e-02 6.674043089151382446e-02 1.190656274557113647e-01 4.967556893825531006e-02
1.300854086875915527e-01 -2.141819596290588379e-01 8.362553268671035767e-02 2.267650514841079712e-01 4.652081727981567383e-01 -2.682365179061889648e-01 -4.459746927022933960e-02 -1.415364537388086319e-02 3.433212339878082275e-01 5.801105871796607971e-02 -7.795095443725585938e-02 2.331432700157165527e-01 7.047481834888458252e-02 9.566751867532730103e-02 -1.789494672266300768e-05 7.100126147270202637e-02 2.556046843528747559e-01 -2.637631259858608246e-02 -6.104355305433273315e-02 -7.561967521905899048e-02 -1.637973785400390625e-01 2.322031855583190918e-01 2.430522143840789795e-01 6.197547074407339096e-03 1.860822141170501709e-01 -1.667216569185256958e-01 -9.769339859485626221e-02 1.788766123354434967e-02 1.012487709522247314e-01 2.876934781670570374e-02 2.590149044990539551e-01 -1.470148265361785889e-01
1.689547905698418617e-03 -3.037884533405303955e-01 1.526950150728225708e-01 3.161363303661346436e-01 1.377369463443756104e-01 -1.678003370761871338e-01 7.510798983275890350e-03 -2.051818370819091797e-02 3.368931710720062256e-01 1.373490840196609497e-01 -1.453610509634017944e-01 1.950294226408004761e-01 -1.018322482705116272e-01 -1.716103777289390564e-02 -3.724752068519592285e-01 -2.628752589225769043e-01 8.293760567903518677e-02 9.762231260538101196e-02 1.287204865366220474e-02 -2.489886060357093811e-02 -1.549055874347686768e-01 -4.944777488708496094e-02 4.120105132460594177e-02 3.322767466306686401e-02 2.864434011280536652e-02 5.693306773900985718e-02 -8.121993392705917358e-02 -1.179023459553718567e-02 -2.182209044694900513e-01 -2.832643687725067139e-01 2.989605963230133057e-01 -2.287825793027877808e-01
2.838788554072380066e-03 -1.775504648685455322e-01 1.124784871935844421e-01 -1.700743287801742554e-01 1.293760985136032104e-01 -1.480258256196975708e-01 1.532210111618041992e-01 2.782430648803710938e-01 3.013657033443450928e-01 -3.790845349431037903e-02 -2.198186963796615601e-01 5.067400932312011719e-01 -1.069729030132293701e-01 -1.504045128822326660e-01 -1.158071756362915039e-01 1.832924317568540573e-03 -1.805790364742279053e-01 1.515713185071945190e-01 -4.668578132987022400e-02 -9.439902007579803467e-02 -3.034640848636627197e-01 -1.594987697899341583e-02 -1.237815886270254850e-04 -2.703881263732910156e-01 2.223146110773086548e-01 1.162582542747259140e-02 7.147774845361709595e-02 1.786948293447494507e-01 7.954256981611251831e-02 -6.627869606018066406e-02 1.071870326995849609e-01 3.956004977226257324e-02
-1.266584545373916626e-01 -1.989321783185005188e-02 1.661693602800369263e-01 2.122433483600616455e-01 7.188388612121343613e-03 -3.546226322650909424e-01 -2.471607411280274391e-03 2.683259174227714539e-02 1.882207393646240234e-01 1.018311977386474609e-01 -1.984787583351135254e-01 2.757095396518707275e-01 -1.587099730968475342e-01 1.968879252672195435e-01 -3.083146512508392334e-01 1.803359389305114746e-01 -2.737218737602233887e-01 1.788830161094665527e-01 -7.161593437194824219e-02 -1.002248972654342651e-01 -9.556990116834640503e-02 -7.051598280668258667e-02 4.116823077201843262e-01 -1.943065077066421509e-01 -1.112755313515663147e-01 -1.130420342087745667e-01 -1.140390243381261826e-02 7.194611709564924240e-03 -8.580920286476612091e-03 -1.407488286495208740e-01 1.996199041604995728e-01 -5.580087378621101379e-02
-1.354333758354187012e-01 -1.206654086709022522e-01 -2.917788689956068993e-03 1.453748494386672974e-01 1.544042527675628662e-01 -1.058857589960098267e-01 1.003926247358322144e-01 5.290828272700309753e-02 -1.961867362260818481e-01 -5.461826175451278687e-02 -2.540616393089294434e-01 2.555077672004699707e-01 -3.021299466490745544e-02 4.310782253742218018e-02 -2.235214561223983765e-01 -1.449202746152877808e-01 -3.919081389904022217e-01 8.869829028844833374e-02 -2.219105511903762817e-01 -2.043993175029754639e-01 -2.296919822692871094e-01 2.582466602325439453e-01 3.481996655464172363e-01 -1.300019770860671997e-01 -3.460803627967834473e-02 1.904432312585413456e-03 -1.483126264065504074e-02 -6.123889982700347900e-02 -2.782155871391296387e-01 -1.717919260263442993e-01 1.009889766573905945e-01 1.436084359884262085e-01
1.785663217306137085e-01 -2.758173644542694092e-01 8.693557977676391602e-02 1.377705335617065430e-01 3.231474384665489197e-02 -2.897137310355901718e-03 8.705937303602695465e-03 1.120465528219938278e-02 1.554885357618331909e-01 2.252727746963500977e-01 1.092375293374061584e-01 1.213310435414314270e-01 1.726530045270919800e-01 9.454486519098281860e-02 -1.814949810504913330e-01 9.308441728353500366e-02 7.280698418617248535e-02 7.087414711713790894e-02 -2.595419585704803467e-01 1.516520380973815918e-01 -4.173627495765686035e-01 4.082087576389312744e-01 -1.924472860991954803e-02 -1.972063928842544556e-01 2.733457088470458984e-01 -1.858930289745330811e-01 4.365381598472595215e-02 2.865562587976455688e-02 -1.750058829784393311e-01 6.016163527965545654e-02 1.974017024040222168e-01 -1.277847141027450562e-01
5.129131302237510681e-02 -1.828923970460891724e-01 1.026763841509819031e-01 3.504231274127960205e-01 2.002198994159698486e-01 -1.755549013614654541e-01 1.062513813376426697e-01 -1.142468526959419250e-01 2.585403025150299072e-01 2.159848362207412720e-01 -2.765876948833465576e-01 3.340629339218139648e-01 -1.466992795467376709e-01 -3.261656686663627625e-02 -1.132782027125358582e-01 -8.802212774753570557e-02 1.195098087191581726e-01 1.785464286804199219e-01 -1.109314933419227600e-01 -7.952590286731719971e-02 -3.876945078372955322e-01 1.988736353814601898e-02 -1.002055257558822632e-01 -7.070796936750411987e-02 1.412264071404933929e-02 7.026729732751846313e-02 -2.908642869442701340e-03 1.184805706143379211e-01 -1.146440505981445312e-01 -2.190181463956832886e-01 2.643145024776458740e-01 -9.941485524177551270e-02
7.799185812473297119e-02 -1.800170689821243286e-01 -3.536425828933715820e-01 1.576114892959594727e-01 1.352980434894561768e-01 -1.447422206401824951e-01 -2.687091752886772156e-02 1.128015369176864624e-01 2.243797481060028076e-01 1.387197524309158325e-01 -2.932412922382354736e-01 1.995148807764053345e-01 3.117598593235015869e-01 -1.333756744861602783e-01 -2.002291530370712280e-01 -1.537868678569793701e-01 -4.160622134804725647e-02 1.957930475473403931e-01 9.802980720996856689e-02 3.004154190421104431e-02 -1.574361622333526611e-01 3.085847795009613037e-01 -1.234305873513221741e-01 -3.746461868286132812e-02 2.067680954933166504e-01 -1.644227158976718783e-04 3.606970980763435364e-02 -4.321444407105445862e-02 -8.042077720165252686e-02 -1.325842738151550293e-01 3.370685577392578125e-01 1.182480305433273315e-01
7.946912944316864014e-02 -7.252657413482666016e-02 3.319080173969268799e-01 -4.889974743127822876e-02 -5.817211046814918518e-02 7.202350348234176636e-02 1.883683353662490845e-01 5.210212990641593933e-02 1.844002157449722290e-01 -1.906967163085937500e-01 -4.031977057456970215e-02 -1.015209183096885681e-01 -1.726596616208553314e-02 -1.221466064453125000e-01 -1.228010281920433044e-01 -1.411941647529602051e-02 -2.175682410597801208e-02 -9.979066997766494751e-02 -1.348516196012496948e-01 7.811831682920455933e-02 -6.950769573450088501e-02 5.209327340126037598e-01 3.113683760166168213e-01 -5.617690831422805786e-02 3.511967658996582031e-01 -7.966881617903709412e-03 8.449003100395202637e-02 1.067033410072326660e-01 -1.348557621240615845e-01 1.129294410347938538e-01 3.630869686603546143e-01 2.404651232063770294e-02
-1.002355366945266724e-01 3.080617461819201708e-04 7.303712517023086548e-02 2.200655043125152588e-01 3.248301744461059570e-01 -2.973517477512359619e-01 4.976257309317588806e-02 1.007704958319664001e-01 9.241829067468643188e-02 3.878041356801986694e-02 -7.692221552133560181e-02 2.884823381900787354e-01 -1.738870702683925629e-02 -8.353646099567413330e-02 -3.121065199375152588e-01 1.553282290697097778e-01 -2.148040235042572021e-01 1.845990568399429321e-01 -3.170084655284881592e-01 -2.207886613905429840e-02 -3.724589943885803223e-01 4.208941385149955750e-02 2.350881695747375488e-01 3.394767642021179199e-02 -2.179592102766036987e-01 -1.578061729669570923e-01 -4.722827672958374023e-02 -9.568288177251815796e-02 -6.312741339206695557e-02 1.270565092563629150e-01 9.533058106899261475e-02 -1.024557277560234070e-01
-1.321367621421813965e-01 7.035815715789794922e-02 -1.300493162125349045e-02 2.236743867397308350e-01 -3.622381761670112610e-02 -2.925480008125305176e-01 -5.862965062260627747e-02 2.867868840694427490e-01 1.351124942302703857e-01 9.119167923927307129e-03 -2.795611917972564697e-01 2.867292165756225586e-01 8.088271319866180420e-02 -2.228207141160964966e-02 -3.771204650402069092e-01 2.076426595449447632e-01 -2.379812672734260559e-02 -9.255381301045417786e-03 6.043814867734909058e-02 -1.376340985298156738e-01 -3.527118563652038574e-01 3.375890851020812988e-01 -2.236058190464973450e-02 4.144840314984321594e-02 3.037608601152896881e-02 -7.589095085859298706e-02 -2.249682843685150146e-01 -2.383197471499443054e-02 -9.376371651887893677e-02 9.555721282958984375e-02 -8.990664035081863403e-02 -1.898008137941360474e-01
2.951456792652606964e-02 -3.114897906780242920e-01 1.418679058551788330e-01 1.591708064079284668e-01 3.270831108093261719e-01 -1.794981360435485840e-01 6.409694999456405640e-02 1.181946247816085815e-01 2.748876810073852539e-01 1.814291812479496002e-02 1.733861118555068970e-02 3.591538965702056885e-01 -9.831500053405761719e-02 -7.426412403583526611e-02 -4.362829625606536865e-01 -1.994865089654922485e-01 -1.595362424850463867e-01 1.531198173761367798e-01 -3.955115750432014465e-02 -2.452679537236690521e-02 -1.438673734664916992e-01 5.325332656502723694e-02 1.442527920007705688e-01 4.588828422129154205e-03 1.235108152031898499e-01 -8.709599822759628296e-02 -2.498499490320682526e-02 -8.432591706514358521e-02 1.196555942296981812e-01 -1.131711378693580627e-01 2.717819809913635254e-01 -1.478616893291473389e-01
-1.180168390274047852e-01 -1.870078891515731812e-01 4.084056243300437927e-02 1.649521291255950928e-01 3.711108565330505371e-01 -1.785382777452468872e-01 -7.990816235542297363e-02 -1.289363652467727661e-01 1.694104075431823730e-02 2.745231091976165771e-01 -2.018127143383026123e-01 1.961852423846721649e-02 -7.161814719438552856e-02 -2.030068486928939819e-01 -5.079609155654907227e-02 -4.786535352468490601e-02 2.856440246105194092e-01 -4.776692017912864685e-02 -2.446217089891433716e-01 -1.532475948333740234e-01 -1.667092293500900269e-01 2.715708613395690918e-01 2.527322769165039062e-01 -1.675961762666702271e-01 5.138066411018371582e-02 -3.946519196033477783e-01 5.013438314199447632e-02 6.716705858707427979e-02 -1.418715417385101318e-01 -6.440534442663192749e-02 1.002518609166145325e-01 -3.455236181616783142e-02
-6.821935623884201050e-02 -1.429275143891572952e-02 1.590695083141326904e-01 3.527832329273223877e-01 2.326942980289459229e-01 -3.411690294742584229e-01 1.608125418424606323e-01 1.274662911891937256e-01 3.046566843986511230e-01 9.667832404375076294e-02 -1.096450388431549072e-01 2.411639988422393799e-01 -9.879958629608154297e-02 1.762409806251525879e-01 -2.306945770978927612e-01 7.935584336519241333e-02 -1.841871738433837891e-01 1.410796195268630981e-01 -1.904564350843429565e-01 -1.422764509916305542e-01 -6.965035200119018555e-02 -3.394996747374534607e-02 3.979181349277496338e-01 -1.130216792225837708e-01 5.562653020024299622e-02 -1.357304304838180542e-01 -9.744179248809814453e-02 -1.283363103866577148e-01 2.658875845372676849e-02 -5.875549092888832092e-02 -9.846173226833343506e-02 -1.060660108923912048e-01
-9.215780347585678101e-02 -9.414941817522048950e-02 1.707512140274047852e-01 2.260524183511734009e-01 -7.835204713046550751e-03 -3.156383037567138672e-01 -3.257990479469299316e-01 -1.810404211282730103e-01 7.725439965724945068e-02 -8.221559692174196243e-04 -1.017726361751556396e-01 8.404793590307235718e-02 5.901509895920753479e-02 1.660513132810592651e-02 -2.711568772792816162e-01 -1.507000532001256943e-02 -7.451248355209827423e-03 3.278371989727020264e-01 1.012974083423614502e-01 1.250383257865905762e-01 -1.220937818288803101e-01 1.583634316921234131e-01 5.270739197731018066e-01 -1.548897773027420044e-01 -1.300651952624320984e-02 4.042260814458131790e-03 1.280595660209655762e-01 1.538646072149276733e-01 1.580342091619968414e-02 1.216933131217956543e-01 9.197138994932174683e-02 1.545518189668655396e-01
1.595703214406967163e-01 -4.172463715076446533e-01 -4.738591238856315613e-02 1.277442276477813721e-01 9.945290535688400269e-02 -5.254829768091440201e-03 3.598971292376518250e-02 2.776822745800018311e-01 -6.828173529356718063e-03 1.262040734291076660e-01 -1.728657484054565430e-01 3.167468607425689697e-01 2.712664008140563965e-01 -1.344200670719146729e-01 7.141922414302825928e-02 3.812330216169357300e-02 1.053430978208780289e-02 1.500808149576187134e-01 -1.867746114730834961e-01 1.564066484570503235e-02 -2.913227677345275879e-01 2.354564666748046875e-01 -1.756758987903594971e-02 8.760631317272782326e-04 1.738731265068054199e-01 -1.281130760908126831e-01 -9.035015851259231567e-02 -3.291900753974914551e-01 -5.070399120450019836e-02 1.268056184053421021e-01 2.092565447092056274e-01 -1.586456596851348877e-01
1.917176842689514160e-01 -1.211310252547264099e-01 1.108979508280754089e-01 1.294732540845870972e-01 1.091041788458824158e-01 1.033919975161552429e-01 -7.011392153799533844e-03 2.759250700473785400e-01 1.545252054929733276e-01 1.839798092842102051e-01 -3.127978742122650146e-01 -4.551149904727935791e-02 -2.074429839849472046e-01 3.837541490793228149e-02 -6.022783368825912476e-02 -1.398899825289845467e-03 -1.141176670789718628e-01 7.951747626066207886e-02 8.129513263702392578e-02 -4.969703853130340576e-01 -3.108604550361633301e-01 1.097187399864196777e-01 7.746354490518569946e-02 -4.567000269889831543e-02 4.604774713516235352e-02 -6.166518107056617737e-02 1.619737148284912109e-01 3.768019080162048340e-01 -1.164147183299064636e-01 -7.010307163000106812e-02 3.962456434965133667e-02 -1.763219088315963745e-01
5.799658596515655518e-02 -2.945809392258524895e-04 6.374999880790710449e-02 2.293228730559349060e-02 1.139601767063140869e-01 -2.622448503971099854e-01 1.281192898750305176e-01 2.700790166854858398e-01 4.777912795543670654e-01 -8.196957409381866455e-03 -7.737414538860321045e-02 5.130944848060607910e-01 1.485653035342693329e-02 -2.414852939546108246e-02 -3.722571432590484619e-01 -1.818887740373611450e-01 -1.528867781162261963e-01 1.296335011720657349e-01 6.897843629121780396e-02 -2.573587186634540558e-02 -1.301429867744445801e-01 4.303495213389396667e-02 1.590916216373443604e-01 1.530778221786022186e-02 5.043771117925643921e-03 -1.089093014597892761e-01 1.028716489672660828e-01 1.173330284655094147e-02 -1.685983836650848389e-01 -2.521571703255176544e-02 9.622891247272491455e-02 1.072777784429490566e-03
-1.945407837629318237e-01 8.215936273336410522e-02 2.107751220464706421e-01 1.541876345872879028e-01 3.590734675526618958e-02 -3.081550896167755127e-01 -8.308318257331848145e-02 4.932414740324020386e-03 1.853480339050292969e-01 -2.066271603107452393e-01 -1.468379199504852295e-01 -7.979180663824081421e-02 6.027141585946083069e-03 -8.332309126853942871e-02 -2.060215175151824951e-01 6.542110815644264221e-03 -2.327022850513458252e-01 -1.624621748924255371e-01 -5.793172866106033325e-02 5.092611536383628845e-02 -4.123418033123016357e-01 1.182967200875282288e-01 1.803329586982727051e-01 1.150630936026573181e-01 -1.729858517646789551e-01 -2.519006431102752686e-01 3.708851523697376251e-03 1.364830732345581055e-01 -3.115636110305786133e-01 1.537225395441055298e-01 2.717820405960083008e-01 -8.199792355298995972e-02
1.454284936189651489e-01 -3.514785468578338623e-01 1.664156615734100342e-01 -6.797895301133394241e-03 4.616850987076759338e-02 -2.309554219245910645e-01 -1.312293410301208496e-01 6.581594794988632202e-02 3.885370492935180664e-01 3.584020584821701050e-02 -5.710636824369430542e-02 8.706040680408477783e-02 1.194865778088569641e-01 8.917319774627685547e-02 -1.179403141140937805e-01 -2.055166065692901611e-01 -1.523500382900238037e-01 -4.787416383624076843e-02 -1.801182031631469727e-01 -4.203971624374389648e-01 9.899827651679515839e-03 1.839365512132644653e-01 1.232094913721084595e-01 5.201258882880210876e-02 2.402510493993759155e-01 -1.374451965093612671e-01 -4.229337722063064575e-02 1.273577362298965454e-01 -2.319269180297851562e-01 -8.389876782894134521e-02 -3.239900106564164162e-03 -2.590952217578887939e-01
-3.632581830024719238e-01 -2.474674209952354431e-02 -6.300451606512069702e-02 2.073836922645568848e-01 1.295447200536727905e-01 -7.163845002651214600e-02 1.896456927061080933e-01 3.322000205516815186e-01 -3.446929901838302612e-02 1.757302284240722656e-01 -3.497955622151494026e-03 1.629484742879867554e-01 7.217920571565628052e-02 9.409105032682418823e-02 9.882180020213127136e-04 -1.164320707321166992e-01 6.285067647695541382e-02 -7.567927241325378418e-02 3.654281049966812134e-02 -3.062578141689300537e-01 3.155300393700599670e-02 2.859451770782470703e-01 1.526087522506713867e-01 -6.102752685546875000e-02 1.084406003355979919e-01 -1.793318986892700195e-01 2.334830313920974731e-01 1.091800034046173096e-01 -2.996959686279296875e-01 -1.192014142870903015e-01 3.634064793586730957e-01 -7.026776671409606934e-02
1.325467228889465332e-01 -1.961552202701568604e-01 1.614764183759689331e-01 3.233374953269958496e-01 2.292957007884979248e-01 -5.034290999174118042e-02 1.539828777313232422e-01 1.700745522975921631e-01 1.953880935907363892e-01 8.151960372924804688e-02 -3.860459104180335999e-02 2.434529513120651245e-01 -8.214109390974044800e-02 -3.059490025043487549e-01 -3.188194036483764648e-01 7.073903083801269531e-02 -7.083701342344284058e-02 -8.123838156461715698e-02 -3.251707926392555237e-02 1.408056318759918213e-01 -2.947918772697448730e-01 -4.266929253935813904e-02 3.271453380584716797e-01 -3.786277770996093750e-02 -1.307100504636764526e-01 -1.244591623544692993e-01 -1.285583972930908203e-01 9.277219325304031372e-02 -1.589583009481430054e-01 2.255092561244964600e-01 1.676325649023056030e-01 -3.726636618375778198e-02
1.057143732905387878e-01 -6.808216124773025513e-02 6.428005546331405640e-02 2.459367066621780396e-01 2.618484385311603546e-02 -1.678609848022460938e-01 -1.678688526153564453e-01 -2.736356109380722046e-02 3.036460839211940765e-02 9.138642996549606323e-02 -5.986397266387939453e-01 2.093602418899536133e-01 -1.845568120479583740e-01 -3.038704581558704376e-02 -1.706588640809059143e-02 2.183056324720382690e-01 -8.386301249265670776e-02 1.090095862746238708e-01 -1.955401152372360229e-02 -2.683642208576202393e-01 1.349240988492965698e-01 1.676310598850250244e-01 1.327746808528900146e-01 -1.783869415521621704e-01 -6.106586381793022156e-02 -7.711439579725265503e-02 7.951490581035614014e-02 3.125835359096527100e-01 -3.121190890669822693e-02 2.095403224229812622e-01 -3.671649098396301270e-02 -1.427005380392074585e-01
-4.008764624595642090e-01 -4.418556054588407278e-04 6.949496269226074219e-02 1.068184599280357361e-01 1.742098182439804077e-01 -3.748714029788970947e-01 -5.995560809969902039e-02 1.803387254476547241e-01 4.765483085066080093e-03 -1.517298966646194458e-01 -3.719335421919822693e-02 2.269074916839599609e-01 -3.198400139808654785e-02 -2.358731813728809357e-02 1.084671393036842346e-01 -1.135245710611343384e-02 -1.088599637150764465e-01 -3.424948081374168396e-02 -2.814526259899139404e-01 -1.161560192704200745e-01 -3.725960850715637207e-01 1.882717162370681763e-01 2.820102274417877197e-01 -5.179674923419952393e-02 -1.836033910512924194e-01 -2.812313102185726166e-02 2.201330512762069702e-01 -1.762683093547821045e-01 -1.553155183792114258e-01 9.082146920263767242e-03 -4.411516711115837097e-02 -1.558066159486770630e-01
-1.477313600480556488e-02 1.923380196094512939e-01 8.369386196136474609e-02 -2.017603628337383270e-02 1.985026448965072632e-01 9.511787444353103638e-02 -1.374858617782592773e-01 1.660109013319015503e-01 2.818265557289123535e-01 6.375681143254041672e-03 -1.779456585645675659e-01 2.823753058910369873e-01 -1.696641743183135986e-01 -3.022952973842620850e-01 -2.146738171577453613e-01 1.108409911394119263e-01 -3.909650724381208420e-03 4.120129346847534180e-02 1.534460633993148804e-01 -2.590559124946594238e-01 -9.432242810726165771e-02 1.925919502973556519e-01 1.930683553218841553e-01 -2.435992807149887085e-01 2.762385010719299316e-01 1.584013104438781738e-01 -1.323863267898559570e-01 1.010070443153381348e-01 -3.426317274570465088e-01 5.380075797438621521e-02 7.703271508216857910e-02 2.705497667193412781e-02
-1.051219031214714050e-01 -3.020931780338287354e-02 1.416774988174438477e-01 1.081000789999961853e-01 7.481997460126876831e-02 -2.808455377817153931e-02 1.144402399659156799e-01 2.151365727186203003e-01 -1.273991167545318604e-01 4.333549365401268005e-02 -1.548218876123428345e-01 8.992008119821548462e-02 -1.247653644531965256e-02 1.270418148487806320e-02 -2.383116483688354492e-01 -1.647844165563583374e-01 -4.538174271583557129e-01 -8.102670311927795410e-02 -1.575523316860198975e-01 -6.923855841159820557e-02 -2.815415859222412109e-01 3.042648434638977051e-01 3.799123764038085938e-01 -3.382970690727233887e-01 6.813265383243560791e-02 -8.888749033212661743e-02 1.995208207517862320e-03 -1.486172974109649658e-01 -2.049361318349838257e-01 -6.080928444862365723e-02 4.720201715826988220e-02 2.779007703065872192e-02
4.327718913555145264e-02 -1.371518522500991821e-01 1.073508933186531067e-01 -2.859466969966888428e-01 2.283370308578014374e-02 -2.162596434354782104e-01 -2.709726430475711823e-02 1.756559163331985474e-01 3.614974319934844971e-01 -1.044184565544128418e-01 -9.523638337850570679e-02 3.712981045246124268e-01 -3.271577879786491394e-02 -1.645861566066741943e-01 -3.345107436180114746e-01 -1.123144477605819702e-01 -2.070647180080413818e-01 2.538985013961791992e-01 -1.219272334128618240e-02 8.889096975326538086e-02 -3.290043771266937256e-01 9.431554004549980164e-03 1.072370931506156921e-01 -2.117495238780975342e-01 9.870638698339462280e-02 -1.437897086143493652e-01 4.342896491289138794e-02 1.756554543972015381e-01 5.841496214270591736e-02 -6.085754185914993286e-02 9.594762325286865234e-02 -8.011903613805770874e-02
6.896938383579254150e-02 -2.653796672821044922e-01 5.711783189326524734e-03 1.781886965036392212e-01 -1.077836100012063980e-02 -2.724541723728179932e-01 -2.086340636014938354e-01 1.563698053359985352e-01 2.638491801917552948e-03 3.153205811977386475e-01 -7.961432635784149170e-02 -9.514956921339035034e-02 -6.888709217309951782e-02 -3.794095292687416077e-02 -1.755487918853759766e-01 1.325563248246908188e-02 6.596915423870086670e-02 2.922480404376983643e-01 -8.688723295927047729e-02 -1.810666173696517944e-02 -4.542099237442016602e-01 2.305619418621063232e-01 3.368808031082153320e-01 1.288392841815948486e-01 -1.419997811317443848e-01 1.011048704385757446e-01 1.549779623746871948e-01 4.508795216679573059e-02 -1.065145283937454224e-01 1.789086610078811646e-01 -9.232877939939498901e-02 -5.652034655213356018e-02
-2.300891280174255371e-01 -1.515608131885528564e-01 -2.004209347069263458e-02 2.301148027181625366e-01 -8.305424451828002930e-02 -1.041424944996833801e-01 -6.112020928412675858e-03 1.225036308169364929e-01 1.972411721944808960e-01 1.792334318161010742e-01 7.729279808700084686e-03 4.964878037571907043e-02 9.335304051637649536e-02 -1.935989260673522949e-01 1.295386105775833130e-01 3.781621530652046204e-02 -1.876733079552650452e-02 3.860126733779907227e-01 6.208692491054534912e-02 -1.923195570707321167e-01 -1.062255501747131348e-01 2.840350270271301270e-01 2.597564160823822021e-01 -7.345116883516311646e-02 -4.161574691534042358e-02 1.610294543206691742e-02 1.275723576545715332e-01 1.732014417648315430e-01 -3.425363600254058838e-01 -1.403749883174896240e-01 -8.221947401762008667e-02 -3.910214006900787354e-01
-1.184419393539428711e-01 1.524924737168475986e-04 2.225066572427749634e-01 -7.293295115232467651e-02 -7.231740653514862061e-02 -2.177342027425765991e-02 1.824220567941665649e-01 9.563301503658294678e-02 2.219814807176589966e-01 -1.133927032351493835e-01 -4.671274125576019287e-01 3.186110556125640869e-01 -1.355565637350082397e-01 -1.446676999330520630e-01 9.778794646263122559e-02 -3.372393175959587097e-02 -1.144663095474243164e-01 -1.851860880851745605e-01 1.086813397705554962e-02 -1.847269237041473389e-01 -1.501248329877853394e-01 1.604201346635818481e-01 1.685713082551956177e-01 -3.995774984359741211e-01 -5.105721578001976013e-02 6.825123727321624756e-02 2.485079132020473480e-02 1.087214890867471695e-02 -2.099909931421279907e-01 1.491545583121478558e-03 2.809849083423614502e-01 -4.599816352128982544e-02
7.838025689125061035e-03 -1.852678209543228149e-01 6.034259870648384094e-02 1.948053091764450073e-01 1.089806258678436279e-01 1.397037208080291748e-01 1.174197569489479065e-01 1.036675926297903061e-02 2.746332287788391113e-01 1.764646768569946289e-01 -7.258151471614837646e-02 3.097160756587982178e-01 -1.118936017155647278e-01 -3.077053427696228027e-01 -9.838869422674179077e-02 6.457363814115524292e-02 5.929813534021377563e-02 4.923527315258979797e-02 4.295579716563224792e-02 1.825867146253585815e-01 -1.675800532102584839e-01 4.842269420623779297e-01 -2.061985246837139130e-02 -9.997325390577316284e-02 1.955549567937850952e-01 -2.987259626388549805e-01 3.871324879582971334e-04 2.220273911952972412e-01 -1.416096091270446777e-01 4.594733193516731262e-02 1.909448802471160889e-01 -2.062956243753433228e-02
-1.338606625795364380e-01 -9.483741223812103271e-02 2.411820888519287109e-01 -1.581004410982131958e-01 1.172077655792236328e-02 1.449064463376998901e-01 7.522879540920257568e-02 8.369183540344238281e-02 -1.398691628128290176e-02 -6.716012954711914062e-02 -5.238443017005920410e-01 3.417035341262817383e-01 2.553497254848480225e-02 -1.784684956073760986e-01 2.702087350189685822e-02 1.378767844289541245e-02 -7.483515143394470215e-02 -3.203021362423896790e-02 -5.250375717878341675e-02 5.805600062012672424e-02 -1.675272434949874878e-01 2.473239302635192871e-01 3.284414410591125488e-01 -1.973858624696731567e-01 -2.089246809482574463e-01 2.012284249067306519e-01 6.779398769140243530e-02 -1.039934977889060974e-01 -1.554851084947586060e-01 7.048117369413375854e-02 2.219886779785156250e-01 -4.693747032433748245e-03
4.594065248966217041e-02 1.070739515125751495e-02 2.478847801685333252e-01 1.236664950847625732e-01 1.797630451619625092e-02 -3.720262944698333740e-01 4.745108634233474731e-02 3.845777511596679688e-01 -1.041075512766838074e-01 7.463975250720977783e-02 -3.065817952156066895e-01 2.124217748641967773e-01 -1.789522618055343628e-01 1.354761272668838501e-01 -2.428096830844879150e-01 3.105492889881134033e-02 -2.337533831596374512e-01 7.220718264579772949e-02 1.400192454457283020e-02 8.820748329162597656e-02 -1.407723724842071533e-01 3.326883018016815186e-01 1.218627318739891052e-01 1.135850511491298676e-02 2.690248787403106689e-01 2.517770789563655853e-02 -1.550709009170532227e-01 1.168059930205345154e-01 6.078544259071350098e-02 1.270112097263336182e-01 1.274861842393875122e-01 7.902801036834716797e-02
-5.321925505995750427e-02 -2.092542499303817749e-01 7.500982284545898438e-02 3.976943492889404297e-01 6.778311450034379959e-03 -1.839301735162734985e-01 -9.945048391819000244e-02 2.065021991729736328e-01 1.816953271627426147e-01 2.968184351921081543e-01 -1.806714981794357300e-01 -5.669802892953157425e-03 -8.634097129106521606e-02 1.444838941097259521e-01 5.925021693110466003e-02 -1.984185352921485901e-02 4.372404143214225769e-02 1.301551610231399536e-01 1.914136409759521484e-01 -1.818759292364120483e-01 -3.362637460231781006e-01 1.772852689027786255e-01 -1.120766550302505493e-01 1.205044910311698914e-01 2.396056205034255981e-01 7.994486950337886810e-03 1.044133454561233521e-01 3.026742339134216309e-01 -2.234024703502655029e-01 8.225195854902267456e-02 1.775213181972503662e-01 9.395498037338256836e-02
3.813833743333816528e-02 -1.435320526361465454e-01 1.311227828264236450e-01 1.725676655769348145e-01 2.810583412647247314e-01 -1.592198759317398071e-01 -2.298763543367385864e-01 -1.857168972492218018e-02 -2.734935097396373749e-02 -1.853431463241577148e-01 -1.704018712043762207e-01 -3.279971331357955933e-02 -1.903821974992752075e-01 -1.493095010519027710e-01 -2.102427780628204346e-01 7.010409981012344360e-02 1.547103077173233032e-01 1.449215114116668701e-01 -3.688108325004577637e-01 -1.038212850689888000e-01 -5.520083382725715637e-02 1.694123595952987671e-01 5.934903025627136230e-02 -2.663254439830780029e-01 3.639687970280647278e-02 -4.001747965812683105e-01 5.080251395702362061e-02 -9.846567362546920776e-02 7.973968237638473511e-02 1.199213713407516479e-01 2.753114402294158936e-01 -1.798792481422424316e-01
2.123509496450424194e-01 -4.171012341976165771e-02 3.823357075452804565e-02 1.461773216724395752e-01 2.439252883195877075e-01 1.095327809453010559e-01 -2.036363631486892700e-01 1.740441843867301941e-02 1.655093133449554443e-01 1.402387022972106934e-01 -1.035886630415916443e-01 2.288511842489242554e-01 -1.065270677208900452e-01 -9.465734660625457764e-02 -1.497589647769927979e-01 -9.581777453422546387e-02 5.909175798296928406e-02 -2.763880491256713867e-01 1.880331635475158691e-01 -2.248830199241638184e-01 -2.649056725203990936e-02 4.049117267131805420e-01 3.723675906658172607e-01 -1.049202233552932739e-01 -1.600044220685958862e-01 2.010290138423442841e-02 8.702748268842697144e-02 -2.387988194823265076e-02 -2.893781363964080811e-01 7.438971102237701416e-02 2.239971160888671875e-01 -3.549301996827125549e-02
-8.048848249018192291e-03 -1.577743440866470337e-01 2.637259960174560547e-01 3.016243875026702881e-01 1.602860689163208008e-01 -1.417165622115135193e-02 1.049221977591514587e-01 -1.937449425458908081e-01 2.769472599029541016e-01 2.550162971019744873e-01 -1.843543052673339844e-01 3.305487632751464844e-01 -1.748284697532653809e-01 2.237672684714198112e-03 -2.290997207164764404e-01 -6.712745875120162964e-02 -5.575760826468467712e-02 1.035593003034591675e-01 -7.221538573503494263e-02 -2.531920559704303741e-02 -2.836118936538696289e-01 -2.755909226834774017e-02 -8.817172609269618988e-03 5.288396403193473816e-02 1.187013369053602219e-02 1.503736674785614014e-01 -3.719839081168174744e-02 1.596064418554306030e-01 -2.659439146518707275e-01 -1.460503786802291870e-01 2.026459574699401855e-01 -2.846723198890686035e-01
-1.487377434968948364e-01 -6.388112902641296387e-02 -5.314391851425170898e-02 2.341052442789077759e-01 2.736366987228393555e-01 -1.441864520311355591e-01 -3.121936619281768799e-01 -1.115754768252372742e-01 7.173989713191986084e-02 1.682902127504348755e-02 -1.071330010890960693e-01 1.624959893524646759e-02 -7.209351658821105957e-02 1.356880664825439453e-01 1.835420429706573486e-01 1.176139935851097107e-01 1.331925690174102783e-01 1.172858029603958130e-01 -1.358070075511932373e-01 8.636181056499481201e-02 -4.037063419818878174e-01 2.546750605106353760e-01 3.735068440437316895e-01 -1.367252916097640991e-01 1.236599385738372803e-01 -3.069921955466270447e-02 -2.213483750820159912e-01 2.146724462509155273e-01 4.689083900302648544e-03 1.648631095886230469e-01 1.246311217546463013e-01 -1.574785560369491577e-01
-1.402899473905563354e-01 -2.272358983755111694e-01 2.586705088615417480e-01 2.033540755510330200e-01 6.381437927484512329e-02 -8.578628301620483398e-02 5.536386370658874512e-02 7.085581775754690170e-03 8.325585722923278809e-02 -7.743826508522033691e-02 2.480370551347732544e-01 -1.941428333520889282e-02 -1.657593697309494019e-01 -9.690938889980316162e-02 -1.442501544952392578e-01 1.936237514019012451e-01 3.613966330885887146e-02 2.030177563428878784e-01 -3.012558631598949432e-02 -4.284583032131195068e-01 -2.345063090324401855e-01 3.777705430984497070e-01 3.713287040591239929e-02 -8.409391343593597412e-02 -2.649782970547676086e-02 1.740409135818481445e-01 2.834905982017517090e-01 6.519325822591781616e-02 -4.333302378654479980e-02 1.221754923462867737e-01 2.286345213651657104e-01 -1.342776268720626831e-01
-2.493226081132888794e-01 -5.202952399849891663e-02 -8.887706696987152100e-02 2.471485435962677002e-01 8.894682675600051880e-02 -3.278081417083740234e-01 4.816019907593727112e-02 1.551296561956405640e-01 1.615419536828994751e-01 -1.222121119499206543e-01 -2.532186359167098999e-02 2.280063331127166748e-01 1.171750202775001526e-02 -9.467175230383872986e-03 6.611891835927963257e-02 3.185326978564262390e-02 -1.622000783681869507e-01 -2.861546911299228668e-02 -2.410453259944915771e-01 2.830914035439491272e-02 -5.004107952117919922e-01 -1.143606379628181458e-02 2.753981947898864746e-01 -2.833868265151977539e-01 -1.991008967161178589e-01 -2.645249292254447937e-02 1.078210324048995972e-01 -1.894319243729114532e-02 -1.352095156908035278e-01 3.580498695373535156e-02 -1.502415090799331665e-01 -1.947689503431320190e-01
-1.814463734626770020e-01 -2.868632376194000244e-01 9.496990591287612915e-02 1.327919363975524902e-01 -1.862661689519882202e-01 8.057582192122936249e-03 2.633832208812236786e-02 3.815186917781829834e-01 -3.570690006017684937e-02 -1.605307608842849731e-01 -1.302643418312072754e-01 1.699798554182052612e-01 1.083090528845787048e-01 -1.227441802620887756e-01 -4.400692507624626160e-02 -1.209747493267059326e-01 -3.658413887023925781e-02 1.138196066021919250e-01 1.707296818494796753e-02 1.124433428049087524e-01 -3.746364116668701172e-01 3.035118579864501953e-01 -1.360965520143508911e-01 -2.790275514125823975e-01 2.937663495540618896e-01 2.248500660061836243e-02 1.275140196084976196e-01 -4.986678436398506165e-02 -1.885874122381210327e-01 -7.077216356992721558e-02 1.162469461560249329e-01 -2.124410122632980347e-01
1.245883107185363770e-01 -1.564438045024871826e-01 1.401222348213195801e-01 3.493681550025939941e-01 2.179645299911499023e-01 -1.007553339004516602e-01 1.302912086248397827e-01 -1.259560883045196533e-01 3.514432609081268311e-01 1.211524978280067444e-01 -2.315183430910110474e-01 1.600250452756881714e-01 -1.136073321104049683e-01 -7.163855433464050293e-02 -3.696870207786560059e-01 -1.546277850866317749e-01 -5.167821422219276428e-02 1.339318007230758667e-01 -5.796734243631362915e-03 7.028327882289886475e-02 -2.691302895545959473e-01 -5.338988453149795532e-02 4.204543679952621460e-02 5.665672197937965393e-02 1.085727587342262268e-01 1.009409204125404358e-01 2.323809266090393066e-02 9.622921049594879150e-02 -2.435515075922012329e-01 -1.010318398475646973e-01 3.249097168445587158e-01 -1.381469964981079102e-01
-2.216545194387435913e-01 -1.568690873682498932e-02 6.629351526498794556e-02 4.639010876417160034e-02 1.646946966648101807e-01 -1.919889003038406372e-01 3.642718791961669922e-01 -3.750335797667503357e-02 -2.877373015508055687e-03 -3.748184815049171448e-02 -2.128887474536895752e-01 3.500851616263389587e-02 1.876855045557022095e-01 -8.210361003875732422e-02 -2.411155104637145996e-01 -2.750873863697052002e-01 -2.448140233755111694e-01 8.192683011293411255e-02 -6.550347805023193359e-02 4.570186883211135864e-02 -2.681207656860351562e-01 2.791181206703186035e-01 3.614013791084289551e-01 -1.614542007446289062e-01 2.713178098201751709e-01 1.127942278981208801e-02 -1.764038763940334320e-02 -3.686798969283699989e-03 -2.167479842901229858e-01 1.791262067854404449e-02 -1.049014255404472351e-01 1.019078865647315979e-01
1.715070307254791260e-01 -9.489994496107101440e-02 1.255438383668661118e-02 -6.472142040729522705e-02 1.823606938123703003e-01 -4.717393964529037476e-02 -1.237428337335586548e-01 6.442587077617645264e-02 3.665401414036750793e-02 -4.062399268150329590e-02 -4.085948765277862549e-01 1.910687237977981567e-01 -4.285554587841033936e-02 -2.117821425199508667e-01 -4.608312621712684631e-02 -3.554526269435882568e-01 -1.153504848480224609e-01 -3.265784978866577148e-01 2.645693160593509674e-02 -2.611907124519348145e-01 -1.037824377417564392e-01 4.429595470428466797e-01 1.984618604183197021e-01 5.705846939235925674e-03 4.002547264099121094e-02 -9.885707497596740723e-02 1.078447923064231873e-01 -1.637345999479293823e-01 -1.472294032573699951e-01 6.986231356859207153e-02 1.957150176167488098e-02 -9.296026825904846191e-02
2.459443174302577972e-02 -2.215315699577331543e-01 -1.778383925557136536e-02 1.314564198255538940e-01 1.810865253210067749e-01 -2.365913391113281250e-01 2.118155956268310547e-01 4.520783573389053345e-02 2.397925779223442078e-02 -3.076694905757904053e-01 -1.403581798076629639e-01 2.147542834281921387e-01 -1.192838549613952637e-01 -1.710559576749801636e-01 -1.607214808464050293e-01 -1.424973309040069580e-01 2.770067155361175537e-01 3.148415312170982361e-02 -1.694370508193969727e-01 -4.602023959159851074e-02 -2.062726020812988281e-01 3.440252840518951416e-01 2.670741975307464600e-01 5.896340310573577881e-02 -4.494164884090423584e-02 6.374066323041915894e-02 -1.010139137506484985e-01 9.640008956193923950e-02 2.002591639757156372e-01 -1.048681363463401794e-01 3.490702509880065918e-01 -5.979183688759803772e-02
-8.039259910583496094e-02 -4.389567971229553223e-01 8.203908801078796387e-02 7.645249366760253906e-02 -7.926715910434722900e-02 2.037052437663078308e-02 -2.314988374710083008e-01 5.876337736845016479e-02 -1.638850420713424683e-01 -2.294515818357467651e-01 -1.871527880430221558e-01 3.393028974533081055e-01 -2.524258792400360107e-01 -2.313073957338929176e-03 -3.424805998802185059e-01 -1.368905156850814819e-01 -4.260665178298950195e-02 3.355119004845619202e-02 -1.746544986963272095e-01 -3.869434446096420288e-02 -1.996329277753829956e-01 1.817506998777389526e-01 8.357258141040802002e-02 -4.671556875109672546e-02 1.524228006601333618e-01 -2.536653280258178711e-01 -1.561524122953414917e-01 -4.825705662369728088e-02 1.369534283876419067e-01 -5.899213254451751709e-03 2.100182175636291504e-01 3.057575412094593048e-02
-9.623820334672927856e-02 -2.027387022972106934e-01 -3.455522656440734863e-01 1.133214682340621948e-01 -8.552964031696319580e-02 -1.499889343976974487e-01 -2.451576292514801025e-01 7.674795389175415039e-02 2.266582846641540527e-01 3.445473313331604004e-02 -2.032065689563751221e-01 8.092834055423736572e-02 1.387572735548019409e-01 -1.652070432901382446e-01 -2.213580757379531860e-01 6.812067236751317978e-03 -1.407813876867294312e-01 1.469951029866933823e-02 -2.852823771536350250e-02 4.660427570343017578e-02 -2.157963663339614868e-01 3.986992835998535156e-01 4.363492503762245178e-02 -5.547543987631797791e-02 1.908056139945983887e-01 1.805399656295776367e-01 9.619883447885513306e-02 3.773595392704010010e-02 -1.375690996646881104e-01 -1.802434921264648438e-01 1.351338922977447510e-01 -3.777574002742767334e-01
-1.353791356086730957e-01 -1.041624918580055237e-01 3.317357599735260010e-01 -1.303808111697435379e-02 3.714384138584136963e-02 2.913658507168292999e-02 2.775150351226329803e-02 2.795825302600860596e-01 1.753381080925464630e-02 -9.876066446304321289e-02 2.755150385200977325e-02 5.189933627843856812e-02 -1.157954186201095581e-01 3.718299865722656250e-01 -2.383615523576736450e-01 -4.474342241883277893e-02 8.959905058145523071e-02 2.840356826782226562e-01 -1.666720807552337646e-01 2.125135064125061035e-02 -9.913291782140731812e-02 2.021535485982894897e-01 1.845216751098632812e-01 -1.994500458240509033e-01 -8.128512650728225708e-02 -2.122678607702255249e-01 1.166559755802154541e-01 2.571780085563659668e-01 -1.663542240858078003e-01 -1.603593230247497559e-01 1.986398994922637939e-01 -2.995375692844390869e-01
3.072448074817657471e-01 -2.944686710834503174e-01 3.912598490715026855e-01 1.863600015640258789e-01 1.796378046274185181e-01 -2.292257100343704224e-01 4.872483387589454651e-02 -1.298261880874633789e-01 2.248528301715850830e-01 -5.675434693694114685e-02 -3.213816881179809570e-01 -1.597273200750350952e-01 -9.078852087259292603e-02 -4.745750874280929565e-02 -2.772229611873626709e-01 1.086292266845703125e-01 -1.286842525005340576e-01 -1.096315085887908936e-01 -8.217083290219306946e-03 -8.337339758872985840e-02 9.303360432386398315e-02 2.223283201456069946e-01 8.080671727657318115e-02 -2.759969234466552734e-01 1.571222543716430664e-01 3.570701554417610168e-02 6.424507498741149902e-02 2.487738244235515594e-02 -1.384612619876861572e-01 8.682312071323394775e-02 2.214701287448406219e-02 -1.049254983663558960e-01
-1.467553526163101196e-01 -1.429789662361145020e-01 1.945298016071319580e-01 1.397653520107269287e-01 2.759092748165130615e-01 -7.101951539516448975e-02 -2.144301682710647583e-01 1.000036224722862244e-01 1.048931479454040527e-01 -7.511944323778152466e-02 -7.347743958234786987e-02 2.074505388736724854e-01 -5.834114551544189453e-02 -8.034236729145050049e-02 -5.486435815691947937e-02 2.959488630294799805e-01 -2.609360814094543457e-01 3.738570809364318848e-01 3.344690054655075073e-02 2.830131947994232178e-01 -1.986203789710998535e-01 1.368914395570755005e-01 3.095273077487945557e-01 2.338948426768183708e-03 1.255817115306854248e-01 -4.032362625002861023e-02 8.751635323278605938e-05 3.367015719413757324e-01 1.155429705977439880e-02 5.069477483630180359e-03 1.526230126619338989e-01 -2.582556568086147308e-02
-1.035903245210647583e-01 -2.487610094249248505e-02 1.940943859517574310e-02 1.211718246340751648e-01 7.658576592803001404e-03 -2.366935759782791138e-01 6.513168662786483765e-02 6.114692986011505127e-02 2.330941557884216309e-01 5.780384875833988190e-03 -1.643218249082565308e-01 1.939743757247924805e-01 -1.317454278469085693e-01 3.676652163267135620e-02 -4.478232860565185547e-01 -1.413723640143871307e-02 -3.487322628498077393e-01 2.323669195175170898e-01 -1.464777588844299316e-01 -7.680042088031768799e-02 -1.116730794310569763e-01 -3.397538885474205017e-02 2.977437674999237061e-01 -1.596000641584396362e-01 -1.678171455860137939e-01 -3.156559467315673828e-01 -8.249067515134811401e-02 2.917267382144927979e-02 -1.713351160287857056e-01 -1.091125607490539551e-01 2.466252148151397705e-01 5.315680429339408875e-02
-1.505010575056076050e-01 -2.854185104370117188e-01 -1.571991294622421265e-01 -9.548410773277282715e-03 -8.649489283561706543e-02 -8.489831537008285522e-02 -1.147962659597396851e-01 1.354642957448959351e-01 2.001038342714309692e-01 -1.937575452029705048e-02 -2.232316583395004272e-01 1.553456038236618042e-01 4.815875366330146790e-02 6.590423732995986938e-02 -1.657127290964126587e-01 -1.237000226974487305e-01 -2.227367460727691650e-01 5.531092733144760132e-02 8.720950037240982056e-02 3.515462577342987061e-02 -2.630978226661682129e-01 4.115688800811767578e-01 -8.098969236016273499e-03 -1.835161470808088779e-03 2.793896496295928955e-01 3.226979374885559082e-01 8.592400699853897095e-02 1.360918134450912476e-01 -1.698809266090393066e-01 -4.667766392230987549e-02 1.867239326238632202e-01 -2.947324812412261963e-01
9.864152967929840088e-02 -1.628313958644866943e-01 -2.413021028041839600e-01 2.698462009429931641e-01 -4.275882150977849960e-03 -3.816660726442933083e-03 1.021930947899818420e-01 -3.673163009807467461e-04 2.629108428955078125e-01 8.494571596384048462e-02 -1.568610221147537231e-01 2.719661593437194824e-01 2.320571616291999817e-02 -2.334303706884384155e-01 -1.705089807510375977e-01 -2.408967912197113037e-01 -1.075255032628774643e-02 2.028102576732635498e-01 -1.422497779130935669e-01 -2.040490061044692993e-01 -1.320495754480361938e-01 2.491203397512435913e-01 -3.091004304587841034e-02 9.789711982011795044e-02 4.651499167084693909e-02 -2.660212516784667969e-01 2.338861674070358276e-02 1.540046930313110352e-01 -1.120841726660728455e-01 7.664427906274795532e-02 4.430407583713531494e-01 -1.097375247627496719e-02
-2.113327980041503906e-01 -1.207718551158905029e-01 -5.135249346494674683e-02 4.004448056221008301e-01 2.833498641848564148e-02 2.240459434688091278e-02 -2.353126881644129753e-03 3.271901309490203857e-01 -1.620095074176788330e-01 1.553597450256347656e-01 -6.637918204069137573e-02 -7.053692825138568878e-03 -4.072545841336250305e-02 1.350305881351232529e-02 3.495413810014724731e-02 1.603811532258987427e-01 -8.197135478258132935e-02 6.680734455585479736e-02 3.986358642578125000e-02 -8.329322934150695801e-02 9.641879051923751831e-02 3.175562322139739990e-01 3.527361750602722168e-01 -8.074960112571716309e-02 5.300519615411758423e-02 -5.502066388726234436e-02 4.490382075309753418e-01 9.846834093332290649e-02 -7.660774141550064087e-02 -1.330828070640563965e-01 2.749073505401611328e-01 -9.304862469434738159e-02
-7.137521356344223022e-02 1.288108825683593750e-01 1.955621838569641113e-01 2.809960953891277313e-02 1.941671944223344326e-03 -1.180069819092750549e-01 -3.328411653637886047e-02 2.999431490898132324e-01 3.113451600074768066e-01 1.089385058730840683e-02 -2.436195015907287598e-01 -3.322027996182441711e-02 -2.692097723484039307e-01 9.125461429357528687e-02 -1.498917490243911743e-01 -5.364278703927993774e-02 -3.065149486064910889e-01 1.503854691982269287e-01 1.972823590040206909e-02 -2.878603339195251465e-01 -2.844289243221282959e-01 1.117715090513229370e-01 1.536573320627212524e-01 -1.608933135867118835e-02 2.489981800317764282e-02 -1.604122668504714966e-01 2.565090060234069824e-01 3.580218553543090820e-01 2.076494693756103516e-02 -5.324314534664154053e-02 1.646396070718765259e-01 5.327552556991577148e-02
1.052379757165908813e-01 -9.618019312620162964e-02 2.610119581222534180e-01 2.710495293140411377e-01 6.259800493717193604e-02 -1.720568686723709106e-01 9.076259285211563110e-02 -3.125132918357849121e-01 3.281646072864532471e-01 -3.301436081528663635e-02 -3.934857845306396484e-01 2.627701759338378906e-01 -9.426116943359375000e-02 5.297394469380378723e-02 -2.865911424160003662e-01 -6.434522569179534912e-02 -2.084199041128158569e-01 1.609061807394027710e-01 -9.925749152898788452e-02 -5.394748598337173462e-02 -2.408080697059631348e-01 -1.025538146495819092e-01 -3.820822387933731079e-02 -2.391874045133590698e-01 1.070053055882453918e-01 -6.455369293689727783e-02 5.310958251357078552e-02 -8.534889668226242065e-02 -1.099639385938644409e-01 -3.348529804497957230e-03 1.197942420840263367e-01 -8.113518357276916504e-02
-9.813647717237472534e-02 -2.728725969791412354e-01 -1.341346502304077148e-01 2.291439473628997803e-01 -7.970545440912246704e-02 -7.823431491851806641e-02 2.530312724411487579e-02 1.165550127625465393e-01 -6.538634002208709717e-02 2.887922525405883789e-01 -1.417344063520431519e-01 1.036279648542404175e-01 -1.144592091441154480e-01 -9.245580434799194336e-02 1.979578584432601929e-01 -1.868352480232715607e-02 1.003402769565582275e-01 2.004743069410324097e-01 9.625837951898574829e-02 -5.817143246531486511e-02 -2.510444521903991699e-01 1.823969781398773193e-01 1.272624433040618896e-01 -3.822087347507476807e-01 2.417051196098327637e-01 -1.659130603075027466e-01 1.485828757286071777e-01 2.242788225412368774e-01 -9.557053446769714355e-02 2.187483571469783783e-02 3.806308507919311523e-01 6.874246895313262939e-02
-1.484184712171554565e-01 9.599061310291290283e-02 7.089685648679733276e-02 2.747611999511718750e-01 -8.669875562191009521e-02 1.751090288162231445e-01 -6.833782792091369629e-02 1.699187755584716797e-01 1.875353902578353882e-01 -2.109921723604202271e-01 -5.907374992966651917e-02 2.229858636856079102e-01 2.321776300668716431e-01 -9.716866165399551392e-02 -2.312748432159423828e-01 1.414531320333480835e-01 6.894184648990631104e-02 -1.976380944252014160e-01 1.432335842400789261e-02 -2.186610251665115356e-01 7.602410763502120972e-02 2.636272013187408447e-01 4.117342233657836914e-01 -3.657734990119934082e-01 6.929127126932144165e-02 -6.553626805543899536e-02 1.940476894378662109e-01 -5.859721824526786804e-02 -4.351212084293365479e-02 -1.307938098907470703e-01 1.473239436745643616e-02 -8.332439512014389038e-02
-2.434104681015014648e-02 -3.066043853759765625e-01 -2.359469532966613770e-01 2.640711665153503418e-01 2.438828051090240479e-01 -1.871397495269775391e-01 1.904547661542892456e-01 -1.881884969770908356e-02 1.490849554538726807e-01 -9.567704796791076660e-02 -1.692653819918632507e-02 3.244827687740325928e-01 -1.813306063413619995e-01 -1.102877259254455566e-01 -2.951176464557647705e-01 -1.144634094089269638e-02 -1.828010752797126770e-02 1.846918016672134399e-01 -1.042448636144399643e-02 -2.092552185058593750e-01 -1.602835953235626221e-01 3.306783437728881836e-01 2.330971695482730865e-02 -1.603655517101287842e-01 -5.203086882829666138e-02 1.952395960688591003e-02 -2.185600101947784424e-01 -2.468111366033554077e-02 1.758182235062122345e-02 -2.121061235666275024e-01 2.016479521989822388e-01 -5.076025426387786865e-02
-1.438526958227157593e-01 -3.141684234142303467e-01 1.088861003518104553e-02 9.778267145156860352e-02 2.617448270320892334e-01 -1.997246891260147095e-01 -2.731326520442962646e-01 1.270342767238616943e-01 8.685994893312454224e-02 2.238659560680389404e-01 -7.247345149517059326e-02 1.158981844782829285e-01 1.094093918800354004e-01 -2.009123265743255615e-01 -5.599697679281234741e-02 -2.070679813623428345e-01 1.957834661006927490e-01 -4.466018825769424438e-02 -2.140247076749801636e-01 1.211199015378952026e-01 -2.741586267948150635e-01 3.143300712108612061e-01 1.171736568212509155e-01 -9.867527335882186890e-02 8.176871389150619507e-02 -2.928361892700195312e-01 -8.838865160942077637e-02 -1.029111742973327637e-01 -2.698879539966583252e-01 -5.398573353886604309e-03 1.227198764681816101e-01 9.194226004183292389e-03
-1.372439414262771606e-01 -1.840781867504119873e-01 -8.224921301007270813e-03 2.605614364147186279e-01 6.240801513195037842e-02 8.747850358486175537e-02 -3.526476770639419556e-02 2.697924375534057617e-01 1.548874229192733765e-01 8.248998969793319702e-02 -7.729096710681915283e-02 2.984738647937774658e-01 -1.359704975038766861e-02 -7.839273661375045776e-02 -3.307887166738510132e-02 -4.508453235030174255e-02 2.747376561164855957e-01 5.522584542632102966e-02 2.488869726657867432e-01 -1.168446093797683716e-01 -2.934025414288043976e-02 3.577412962913513184e-01 9.563937038183212280e-02 -2.182031720876693726e-01 3.398838043212890625e-01 -2.496763616800308228e-01 -5.256754811853170395e-03 8.807045221328735352e-02 -4.162992537021636963e-02 -1.587182730436325073e-01 3.137251436710357666e-01 -8.780476450920104980e-02
-1.782181710004806519e-01 -1.501204669475555420e-01 9.008201770484447479e-03 1.840484440326690674e-01 2.149825841188430786e-01 7.099995762109756470e-02 -3.198357820510864258e-01 2.654712200164794922e-01 1.498704999685287476e-01 -3.280045231804251671e-03 -7.785256952047348022e-02 1.140488609671592712e-01 2.760579884052276611e-01 -2.305794954299926758e-01 -1.921684108674526215e-02 4.307368025183677673e-02 -1.290683150291442871e-01 1.885440051555633545e-01 -2.549802958965301514e-01 -1.022954583168029785e-01 -3.635279834270477295e-01 1.608219593763351440e-01 6.376542896032333374e-02 -1.000922322273254395e-01 2.906350195407867432e-01 2.205754816532135010e-01 1.439595520496368408e-01 -9.114795923233032227e-02 -1.269503980875015259e-01 1.483764499425888062e-01 -9.328241646289825439e-02 -7.617896795272827148e-02
-2.264292240142822266e-01 -3.055271506309509277e-01 -1.298264414072036743e-01 1.651942580938339233e-01 2.365464270114898682e-01 -1.706253439188003540e-01 -2.754150032997131348e-01 -1.617451906204223633e-01 1.257212013006210327e-01 8.304915577173233032e-02 -5.722444504499435425e-02 1.311423331499099731e-01 -1.861216127872467041e-01 -4.334045946598052979e-02 9.053719043731689453e-02 1.294495761394500732e-01 -2.846748754382133484e-02 1.833818852901458740e-01 -1.849313527345657349e-01 2.293688356876373291e-01 2.368078101426362991e-03 2.647652924060821533e-01 1.875372231006622314e-01 -1.831382066011428833e-01 2.260278463363647461e-01 6.656011566519737244e-03 6.576973199844360352e-02 1.765110641717910767e-01 -4.009309783577919006e-02 -7.329977303743362427e-02 4.002973139286041260e-01 -7.489284127950668335e-02
-1.592591404914855957e-02 1.700773253105580807e-03 5.583743378520011902e-02 3.154537081718444824e-01 -2.131841145455837250e-02 -1.982685625553131104e-01 1.286605256609618664e-03 -3.389377519488334656e-02 1.659973412752151489e-01 9.327461011707782745e-03 -2.850183844566345215e-01 2.290524244308471680e-01 -1.101729348301887512e-01 -1.135576292872428894e-01 4.918396845459938049e-02 1.653327494859695435e-01 -2.632683217525482178e-01 1.029535755515098572e-01 -3.366028517484664917e-02 -8.727429062128067017e-02 -4.367316365242004395e-01 3.930125236511230469e-01 1.978796273469924927e-01 1.388536095619201660e-01 1.440781354904174805e-01 -2.934744022786617279e-02 -2.181933969259262085e-01 -1.499266922473907471e-01 1.614490747451782227e-01 -4.961846768856048584e-02 1.147615015506744385e-01 -1.198983415961265564e-01
-2.657602429389953613e-01 9.480927139520645142e-02 8.511707931756973267e-02 2.132941335439682007e-01 1.262840479612350464e-01 -4.570068717002868652e-01 1.099692732095718384e-01 3.989037498831748962e-02 9.082102030515670776e-02 5.263365339487791061e-03 -2.621937692165374756e-01 1.653316915035247803e-01 -2.518811821937561035e-01 1.143837347626686096e-01 -1.396460831165313721e-01 1.073371246457099915e-01 -2.782373726367950439e-01 4.977423697710037231e-02 -6.107173860073089600e-02 -2.431877702474594116e-01 -1.294538676738739014e-01 -1.183356270194053650e-01 3.214306831359863281e-01 -2.800225913524627686e-01 4.378195106983184814e-02 3.150815144181251526e-02 -8.857977390289306641e-02 2.841914817690849304e-02 -9.522929787635803223e-02 -1.573852151632308960e-01 8.488284051418304443e-02 -9.688474237918853760e-02
-2.968524694442749023e-01 -1.017290130257606506e-01 1.729319989681243896e-01 1.165088713169097900e-01 -3.221835196018218994e-02 -8.953034877777099609e-02 -4.405893012881278992e-02 -1.116846688091754913e-02 2.345781475305557251e-01 3.686029613018035889e-01 5.920470878481864929e-02 -1.004246473312377930e-01 8.025821298360824585e-02 -5.378363654017448425e-02 -1.616835445165634155e-01 1.226675584912300110e-01 9.641826152801513672e-02 2.455476224422454834e-01 -8.277643471956253052e-02 -2.525465190410614014e-01 -1.565764844417572021e-01 2.681092023849487305e-01 2.553703486919403076e-01 -8.958766609430313110e-02 2.923326790332794189e-01 -4.970930889248847961e-02 3.066483326256275177e-02 1.095811426639556885e-01 -3.704654872417449951e-01 -1.527034044265747070e-01 -1.776913180947303772e-02 -1.424957066774368286e-01
-2.245536148548126221e-01 -4.113317728042602539e-01 -3.170750290155410767e-02 1.349387317895889282e-01 9.560254961252212524e-02 -8.239672333002090454e-02 -1.459112018346786499e-01 1.414915323257446289e-01 1.448629945516586304e-01 2.500185370445251465e-01 -1.802849620580673218e-01 -4.523636400699615479e-02 1.827831566333770752e-01 2.379892617464065552e-01 4.765995778143405914e-03 7.385312765836715698e-02 8.939777500927448273e-03 1.017649471759796143e-01 -1.616249829530715942e-01 8.116166293621063232e-02 -2.341403067111968994e-01 5.165650248527526855e-01 9.992325305938720703e-02 -7.670471072196960449e-02 1.130261048674583435e-01 1.555972099304199219e-01 8.648460358381271362e-02 -1.929472573101520538e-02 -1.870921552181243896e-01 -1.257483959197998047e-01 1.178360208868980408e-01 1.207456830888986588e-02
-2.942970395088195801e-01 -7.507408503443002701e-03 5.214982852339744568e-02 1.460175663232803345e-01 -7.614523172378540039e-02 -2.613336145877838135e-01 3.692722320556640625e-02 1.175954788923263550e-01 2.467112690210342407e-01 -1.476453840732574463e-01 -9.521778672933578491e-02 2.606272511184215546e-02 -1.456940621137619019e-01 -5.128699541091918945e-02 -6.939061731100082397e-02 -2.733981050550937653e-02 -3.213332295417785645e-01 -1.040021777153015137e-01 -1.246563345193862915e-01 1.842363625764846802e-01 -3.501292765140533447e-01 9.740707278251647949e-02 2.336093634366989136e-01 2.221340984106063843e-01 -1.057919263839721680e-01 4.574313759803771973e-02 1.011073365807533264e-01 1.359109580516815186e-01 -2.147802710533142090e-01 3.273552358150482178e-01 1.846257895231246948e-01 -2.219656705856323242e-01
8.612249046564102173e-02 -4.069696962833404541e-01 4.944196715950965881e-02 9.250202775001525879e-02 2.254672199487686157e-01 -2.955219149589538574e-01 -9.650006890296936035e-02 1.771005094051361084e-01 8.733332157135009766e-02 -1.065802201628684998e-01 -6.649277359247207642e-02 1.242288351058959961e-01 1.217417269945144653e-01 6.335709244012832642e-02 1.434946656227111816e-01 -9.335172921419143677e-02 1.697715520858764648e-01 -2.682184427976608276e-02 -9.098698198795318604e-02 3.046869635581970215e-01 -3.177367746829986572e-01 2.988935112953186035e-01 1.782739907503128052e-02 -1.709700971841812134e-01 1.547642499208450317e-01 -8.149564266204833984e-02 1.130116730928421021e-01 1.585477590560913086e-01 -1.521226018667221069e-01 2.463733851909637451e-01 2.005714029073715210e-01 -8.403170108795166016e-02
-1.601845473051071167e-01 -1.811021268367767334e-01 7.783187180757522583e-02 2.331396639347076416e-01 -1.142801716923713684e-02 -1.065856441855430603e-01 -4.612889587879180908e-01 -1.250208020210266113e-01 2.627636492252349854e-01 3.307120874524116516e-02 -1.952674426138401031e-02 3.697193041443824768e-02 -2.314127832651138306e-01 1.028858404606580734e-02 -2.459585070610046387e-01 1.981267333030700684e-01 6.417062133550643921e-02 9.214215725660324097e-02 -1.957920640707015991e-01 2.040958702564239502e-01 -2.307316958904266357e-01 2.039034068584442139e-01 3.569389879703521729e-01 -1.442080736160278320e-01 5.880978703498840332e-02 9.372583031654357910e-02 3.918347135186195374e-02 1.481374651193618774e-01 5.898021906614303589e-02 1.331852842122316360e-02 1.938658207654953003e-01 5.789782479405403137e-02
1.391187310218811035e-01 -2.524174153804779053e-01 1.129420176148414612e-01 1.841169297695159912e-01 3.572143018245697021e-01 -3.188093602657318115e-01 -1.000706627964973450e-01 3.539981320500373840e-02 1.449843645095825195e-01 3.540138900279998779e-02 -2.854102551937103271e-01 1.033728122711181641e-01 3.539603203535079956e-02 7.215400785207748413e-02 -6.410368531942367554e-02 7.129397988319396973e-02 3.907809853553771973e-01 5.496525671333074570e-03 -1.509259492158889771e-01 -1.261209547519683838e-01 -1.372306495904922485e-01 4.951153695583343506e-02 3.841517269611358643e-01 -5.492706224322319031e-02 9.736239910125732422e-02 -1.981873810291290283e-01 -6.990098953247070312e-02 1.402087658643722534e-01 1.049913614988327026e-01 4.264952987432479858e-02 2.154780924320220947e-01 -6.184111535549163818e-02
4.457473382353782654e-02 -1.614111810922622681e-01 1.917875558137893677e-01 2.341414801776409149e-02 1.666347235441207886e-01 1.557655334472656250e-01 3.910483419895172119e-02 3.683395385742187500e-01 2.108849287033081055e-01 -4.736059159040451050e-02 -2.533984780311584473e-01 2.316396236419677734e-01 -1.295861303806304932e-01 -2.068226188421249390e-01 -2.141451984643936157e-01 -1.403003633022308350e-01 -1.276759952306747437e-01 2.961228489875793457e-01 -5.159834399819374084e-02 1.419870257377624512e-01 -1.267209351062774658e-01 1.127831414341926575e-01 1.411915719509124756e-01 -1.629210859537124634e-01 3.563206195831298828e-01 -1.255743801593780518e-01 1.394895762205123901e-01 2.089613527059555054e-01 2.134863846004009247e-02 8.736997842788696289e-02 1.985483244061470032e-02 1.982269436120986938e-01
-6.914906948804855347e-02 -6.739264726638793945e-02 1.120878681540489197e-01 3.833102881908416748e-01 2.767826318740844727e-01 -4.479335993528366089e-02 1.315930187702178955e-01 -1.556128114461898804e-01 2.390700429677963257e-01 2.206264436244964600e-01 -2.619593143463134766e-01 2.582651674747467041e-01 -6.393558531999588013e-02 -6.379116326570510864e-02 -2.561630308628082275e-01 -1.212973669171333313e-01 -2.480823919177055359e-02 7.651975750923156738e-02 -7.468532025814056396e-02 -4.406329616904258728e-02 -2.470822632312774658e-01 -1.083993762731552124e-01 1.944854855537414551e-02 6.231859698891639709e-02 1.856587082147598267e-01 9.672007709741592407e-02 1.112591847777366638e-01 3.558946773409843445e-02 -2.019753158092498779e-01 -2.224689722061157227e-01 3.278912603855133057e-01 -1.872826367616653442e-01
9.750078432261943817e-03 -1.397942602634429932e-01 2.110895961523056030e-01 2.185282856225967407e-02 1.693160682916641235e-01 -1.028641760349273682e-01 1.636264473199844360e-01 2.906989119946956635e-02 1.007798239588737488e-01 2.295885384082794189e-01 -3.212985098361968994e-01 8.769556134939193726e-02 6.131703406572341919e-02 1.881213933229446411e-01 3.596141468733549118e-04 -3.352583646774291992e-01 -1.623985320329666138e-01 -4.448978230357170105e-02 -1.818816363811492920e-01 -2.975513041019439697e-01 -2.124084718525409698e-02 2.532057762145996094e-01 1.671103537082672119e-01 2.163072861731052399e-02 2.235945612192153931e-01 -2.406515330076217651e-01 2.173464745283126831e-01 2.172692716121673584e-01 4.141097143292427063e-02 1.400839835405349731e-01 9.586043655872344971e-02 -2.594432234764099121e-01
-8.265697956085205078e-02 1.034520659595727921e-02 3.890740871429443359e-01 3.632853627204895020e-01 8.868587017059326172e-02 5.707471817731857300e-02 -1.884753257036209106e-01 -6.742589920759201050e-02 -2.016608975827693939e-02 -6.248036399483680725e-02 -4.646548032760620117e-01 1.736792325973510742e-01 -1.757418066263198853e-01 -2.772017940878868103e-02 -1.285475492477416992e-01 1.798762679100036621e-01 -3.301903605461120605e-02 2.305655926465988159e-02 -3.029664978384971619e-02 -1.247922107577323914e-01 -1.233723759651184082e-01 1.890763044357299805e-01 1.208754703402519226e-01 -2.039310149848461151e-02 1.497357338666915894e-01 -1.299723386764526367e-01 1.238489598035812378e-01 2.790977358818054199e-01 -7.909477502107620239e-02 1.478932052850723267e-01 -1.569445133209228516e-01 -2.412124425172805786e-01
1.532218903303146362e-01 -6.375453621149063110e-02 -2.056267112493515015e-02 2.167032808065414429e-01 2.863433957099914551e-01 -2.311401367187500000e-01 -2.388761937618255615e-01 5.963148176670074463e-02 2.625868320465087891e-01 2.007665634155273438e-01 3.953974694013595581e-02 1.524735987186431885e-01 8.655537664890289307e-02 -3.580198064446449280e-02 -1.545903235673904419e-01 -8.797144889831542969e-02 1.123512834310531616e-01 -5.568158347159624100e-03 8.458153158426284790e-02 -9.669176489114761353e-02 -1.842157244682312012e-01 4.080235064029693604e-01 7.482448220252990723e-02 -4.126430675387382507e-02 3.587584793567657471e-01 -1.439387947320938110e-01 -5.362226441502571106e-02 9.968991577625274658e-02 1.104914695024490356e-01 6.203158199787139893e-02 3.533171415328979492e-01 -1.206316277384757996e-01
-1.750484257936477661e-01 -5.814991891384124756e-02 -1.892276480793952942e-02 3.281532824039459229e-01 -3.143778815865516663e-02 -9.412710368633270264e-02 -3.935559093952178955e-01 -1.725473627448081970e-02 1.465074252337217331e-02 -8.255607634782791138e-02 -6.632871925830841064e-02 -1.637222303543239832e-04 6.368021667003631592e-02 -9.502726048231124878e-02 -2.125130593776702881e-01 2.233182340860366821e-01 1.321299821138381958e-01 1.083061099052429199e-01 1.149160861968994141e-01 6.924115121364593506e-02 -1.710767000913619995e-01 1.679604351520538330e-01 5.407849550247192383e-01 -3.028486669063568115e-01 5.228628404438495636e-03 -1.169017981737852097e-03 3.201809898018836975e-02 2.029155641794204712e-01 -1.089949384331703186e-01 -1.022034958004951477e-01 1.060176491737365723e-01 9.342397004365921021e-02
-1.038165464997291565e-01 1.973137818276882172e-02 -1.422045528888702393e-01 4.282066971063613892e-02 1.100494787096977234e-01 -8.778718113899230957e-02 8.224454522132873535e-02 2.616775929927825928e-01 7.791548501700162888e-03 1.127444803714752197e-01 -2.226590514183044434e-01 1.333975940942764282e-01 -1.542729791253805161e-02 4.224891215562820435e-02 -2.038291990756988525e-01 -1.102886050939559937e-01 -4.096933007240295410e-01 2.921147830784320831e-02 -1.529188603162765503e-01 -1.026751399040222168e-01 -3.420730233192443848e-01 3.068141043186187744e-01 4.027262628078460693e-01 -2.430727034807205200e-01 -1.866040192544460297e-02 3.533501178026199341e-02 -7.711282372474670410e-02 -4.055126011371612549e-02 -2.694679200649261475e-01 -1.293744146823883057e-01 -3.532273694872856140e-02 -3.174371644854545593e-02
8.618248999118804932e-02 -3.166081383824348450e-02 1.303488314151763916e-01 2.521920800209045410e-01 1.035479903221130371e-01 1.560679972171783447e-01 2.333269417285919189e-01 1.070483550429344177e-01 2.218518853187561035e-01 3.758511543273925781e-01 -2.961598336696624756e-01 4.231419563293457031e-01 -9.166137874126434326e-02 -7.639089226722717285e-02 -2.382503151893615723e-01 -8.909784257411956787e-03 -7.858322560787200928e-02 -8.822584152221679688e-02 -1.126185879111289978e-01 -9.580142796039581299e-02 -1.168420240283012390e-01 1.273913085460662842e-01 2.294804453849792480e-01 -9.732000529766082764e-02 -1.828260347247123718e-02 -8.460324257612228394e-02 6.051620841026306152e-02 3.399789929389953613e-01 4.184434935450553894e-02 1.195027232170104980e-01 -1.039695590734481812e-01 1.617245376110076904e-02
1.538930535316467285e-01 -1.794228553771972656e-01 4.138696566224098206e-02 1.583297699689865112e-01 2.078818529844284058e-01 8.442767709493637085e-02 1.904157251119613647e-01 1.410597115755081177e-01 -1.155230309814214706e-02 2.814022004604339600e-01 -1.864569932222366333e-01 2.848761975765228271e-01 -1.510413922369480133e-02 -3.670417368412017822e-01 -3.685620129108428955e-01 8.613064140081405640e-02 -2.322289347648620605e-01 2.788034640252590179e-02 -1.928829401731491089e-02 4.832014068961143494e-02 -8.331932872533798218e-02 2.773055061697959900e-02 2.826783061027526855e-01 -1.494415849447250366e-01 -1.320549547672271729e-01 -9.774154424667358398e-02 -4.404870793223381042e-02 2.650308012962341309e-01 1.544180419296026230e-02 1.096746996045112610e-01 2.031356394290924072e-01 -1.316391676664352417e-01
-1.509692072868347168e-01 -2.646367847919464111e-01 2.957149744033813477e-01 3.152627348899841309e-01 -6.925027817487716675e-03 -2.495243251323699951e-01 -3.468966782093048096e-01 -1.034641787409782410e-01 -1.826635748147964478e-02 -1.032604426145553589e-01 -5.182984471321105957e-02 1.344624161720275879e-01 1.519206315279006958e-01 1.221389919519424438e-01 6.632464006543159485e-03 1.684390306472778320e-01 2.202165685594081879e-02 -5.143374204635620117e-02 2.526511065661907196e-02 1.396938413381576538e-01 -4.534395411610603333e-02 3.265124857425689697e-01 3.935492634773254395e-01 -8.022651821374893188e-02 -8.740755915641784668e-02 4.618062451481819153e-02 -1.875138878822326660e-01 1.406623274087905884e-01 -5.694653093814849854e-02 -4.060193896293640137e-03 1.509745866060256958e-01 -2.115876674652099609e-01
-9.654580615460872650e-03 -2.721819877624511719e-01 2.137580215930938721e-01 1.082071140408515930e-01 4.923121258616447449e-02 -3.128169178962707520e-01 2.293057739734649658e-03 2.353252619504928589e-01 -9.231678396463394165e-02 -9.083659946918487549e-02 8.652867376804351807e-02 3.501040637493133545e-01 2.516656219959259033e-01 -3.249178081750869751e-02 -3.647849261760711670e-01 -1.294768005609512329e-01 -1.753720343112945557e-01 1.750288158655166626e-01 2.068571597337722778e-01 -9.381826967000961304e-03 -2.511500716209411621e-01 3.675181791186332703e-02 1.961203664541244507e-01 -1.242209449410438538e-01 4.846907407045364380e-02 -5.497915297746658325e-02 1.676829755306243896e-01 -7.114189863204956055e-02 6.604874134063720703e-02 1.792533397674560547e-01 1.946943551301956177e-01 -1.271357983350753784e-01
8.491633832454681396e-02 -2.207447439432144165e-01 1.572032272815704346e-01 3.297926783561706543e-01 4.115792363882064819e-02 -4.422071576118469238e-02 3.541922196745872498e-02 2.439749985933303833e-01 1.171896308660507202e-01 5.217196047306060791e-02 -3.144959732890129089e-02 -7.721860706806182861e-02 -1.970323175191879272e-01 8.023249357938766479e-02 7.343797385692596436e-02 3.909072838723659515e-03 -4.224050417542457581e-02 -4.001018032431602478e-02 1.452763527631759644e-01 -3.807119131088256836e-01 -3.499454855918884277e-01 2.074502706527709961e-01 2.601222097873687744e-01 -3.515553772449493408e-01 -1.481398195028305054e-02 -9.802564233541488647e-02 -5.278515815734863281e-02 8.352058380842208862e-02 -1.536033023148775101e-02 1.000730022788047791e-01 2.811347544193267822e-01 1.924082934856414795e-01
-1.908963322639465332e-01 -3.560088202357292175e-02 6.869290769100189209e-02 3.872233629226684570e-02 1.968731284141540527e-01 -2.689055502414703369e-01 2.759683132171630859e-01 1.647852361202239990e-01 1.132906451821327209e-01 1.836030557751655579e-02 -5.977528542280197144e-02 2.574913203716278076e-01 3.216629624366760254e-01 -5.163883045315742493e-02 -3.497591316699981689e-01 -1.867807209491729736e-01 -3.259190618991851807e-01 1.376166790723800659e-01 -5.701326206326484680e-02 5.217300355434417725e-02 -1.341780126094818115e-01 3.470677435398101807e-01 3.073625862598419189e-01 -7.963100075721740723e-02 8.453375846147537231e-02 -2.160603925585746765e-02 3.323969990015029907e-02 1.592738367617130280e-02 -9.193827211856842041e-02 -4.727994278073310852e-02 -3.944364935159683228e-02 6.058299168944358826e-02
8.878686279058456421e-02 -1.417156606912612915e-01 1.023355498909950256e-01 1.833674758672714233e-01 5.139040201902389526e-02 -3.168221116065979004e-01 -9.552100673317909241e-03 2.191681265830993652e-01 2.307029962539672852e-01 -9.091171622276306152e-02 -3.271738886833190918e-01 -4.808297753334045410e-02 1.106294989585876465e-01 -1.247750371694564819e-01 -2.255085557699203491e-01 8.012424409389495850e-02 -1.932976394891738892e-01 1.216685846447944641e-01 -2.695350646972656250e-01 -3.222945332527160645e-01 1.708572506904602051e-01 -1.251296401023864746e-01 2.707563936710357666e-01 -1.650356650352478027e-01 9.656336158514022827e-02 -1.704879105091094971e-02 -9.742461889982223511e-02 9.729371964931488037e-02 -1.507009863853454590e-01 8.532515168190002441e-02 -6.932666152715682983e-02 -2.888133823871612549e-01
1.306306570768356323e-01 1.603018306195735931e-02 1.342119574546813965e-01 1.472125649452209473e-01 3.333254158496856689e-01 -4.603638648986816406e-01 1.958637237548828125e-01 1.403994709253311157e-01 1.413203477859497070e-01 1.284014880657196045e-01 6.304480880498886108e-02 9.733168780803680420e-02 8.707769960165023804e-02 -7.611010968685150146e-02 -5.763015896081924438e-02 1.775817722082138062e-01 -6.988097727298736572e-02 1.099420860409736633e-01 -2.813418507575988770e-01 9.233046323060989380e-03 -4.296786487102508545e-01 1.475527584552764893e-01 9.563776105642318726e-02 -6.183468922972679138e-02 -8.413366740569472313e-04 4.845319315791130066e-03 4.114678502082824707e-02 -1.752804517745971680e-01 -1.251757889986038208e-01 2.095119655132293701e-01 1.219306439161300659e-01 -2.032093703746795654e-01
-2.841374874114990234e-01 -2.533934414386749268e-01 7.389575988054275513e-02 2.144366204738616943e-01 3.825796395540237427e-02 -3.517616987228393555e-01 -1.930381208658218384e-01 9.612391889095306396e-02 1.660664528608322144e-01 1.582281291484832764e-01 -1.025426201522350311e-02 -1.071521192789077759e-01 -5.841201543807983398e-02 4.596018791198730469e-02 -9.845326840877532959e-02 3.304187953472137451e-01 2.965969033539295197e-02 2.484400719404220581e-01 -1.064175441861152649e-01 -2.600352466106414795e-01 -2.249135226011276245e-01 8.429345488548278809e-02 1.422219276428222656e-01 1.090124808251857758e-02 2.151480019092559814e-01 1.050744801759719849e-01 6.192412227392196655e-02 2.275947630405426025e-01 -8.676524460315704346e-02 -4.896518960595130920e-02 2.625620961189270020e-01 1.786203235387802124e-01
4.558257758617401123e-02 -5.507621914148330688e-02 1.450566500425338745e-01 -1.248078271746635437e-01 2.721164748072624207e-02 4.373977333307266235e-02 8.337638527154922485e-02 2.963957749307155609e-02 3.163952231407165527e-01 -2.291264533996582031e-01 -4.353861808776855469e-01 2.125009298324584961e-01 -1.113287657499313354e-01 -2.597455121576786041e-02 -5.113114044070243835e-02 1.099694967269897461e-01 -2.114837467670440674e-01 -1.344628483057022095e-01 -8.623661100864410400e-02 -2.012526616454124451e-02 -2.675634324550628662e-01 9.023810923099517822e-02 1.906979084014892578e-01 -4.817746281623840332e-01 3.285200893878936768e-02 1.551124826073646545e-02 9.924674779176712036e-02 -6.484756618738174438e-02 -5.473035946488380432e-02 2.279544621706008911e-02 2.998768091201782227e-01 -7.083971053361892700e-02
-2.805077284574508667e-02 6.324220448732376099e-03 2.034979164600372314e-01 3.090823888778686523e-01 -2.487718313932418823e-01 -1.225392520427703857e-01 -2.339010685682296753e-02 -1.113291084766387939e-01 1.835482716560363770e-01 3.848166763782501221e-02 -3.509862422943115234e-01 1.185474321246147156e-01 -6.600550562143325806e-02 -5.059607326984405518e-02 -5.384730920195579529e-02 -1.706809997558593750e-01 -4.035692512989044189e-01 5.106377601623535156e-02 -3.556987941265106201e-01 -2.293319813907146454e-02 -3.434030711650848389e-01 1.326024234294891357e-01 2.593998610973358154e-01 6.175396963953971863e-02 -1.219440549612045288e-01 -7.044531404972076416e-03 1.372576355934143066e-01 -9.570801258087158203e-02 -6.892818957567214966e-02 -6.505140569061040878e-03 5.731465294957160950e-02 -1.043519601225852966e-01
-7.708765566349029541e-02 -1.947767734527587891e-01 -1.943024545907974243e-01 3.330371677875518799e-01 -1.089178025722503662e-02 -3.021174110472202301e-02 2.747222781181335449e-02 3.290657699108123779e-02 1.643586903810501099e-01 1.246329173445701599e-01 2.840594388544559479e-02 1.184328421950340271e-01 2.068813741207122803e-01 6.170154735445976257e-02 5.204502493143081665e-02 -1.739138066768646240e-01 -1.691190004348754883e-01 -1.694808304309844971e-01 -8.393336087465286255e-02 -1.723596751689910889e-01 -9.387346357107162476e-02 4.265425801277160645e-01 1.927216202020645142e-01 -2.380126863718032837e-01 6.753823161125183105e-02 -2.046183794736862183e-01 1.394684910774230957e-01 3.380470871925354004e-01 -1.433674991130828857e-01 2.854800522327423096e-01 8.245278149843215942e-02 3.516409778967499733e-03
6.779134273529052734e-02 -3.180914372205734253e-02 -3.474791347980499268e-02 3.807989060878753662e-01 9.404533356428146362e-02 -3.970533609390258789e-01 -7.527329772710800171e-02 -1.194585487246513367e-01 6.684915721416473389e-02 -1.650794297456741333e-01 -1.602483987808227539e-01 2.090301960706710815e-01 -8.050043135881423950e-02 -1.627508923411369324e-02 -3.686856925487518311e-01 7.758589088916778564e-02 1.705241054296493530e-01 3.898498415946960449e-02 -1.631929576396942139e-01 -8.595532923936843872e-02 -2.923388481140136719e-01 2.789971828460693359e-01 -1.775721907615661621e-01 -1.508817225694656372e-01 -9.684911370277404785e-02 -7.986181974411010742e-02 -1.448557674884796143e-01 9.616524726152420044e-02 -6.702382117509841919e-02 3.032837063074111938e-02 2.490907162427902222e-01 -1.276468783617019653e-01
2.368400096893310547e-01 1.274155378341674805e-01 4.650961160659790039e-01 2.500799298286437988e-01 -5.758300423622131348e-03 -2.789173126220703125e-01 -8.341764658689498901e-02 1.441542897373437881e-02 1.625221669673919678e-01 4.775815829634666443e-02 -4.517959952354431152e-01 2.679732143878936768e-01 -1.375781139358878136e-03 -1.897620968520641327e-02 -3.056071400642395020e-01 -2.560933306813240051e-02 -1.821495890617370605e-01 1.007178872823715210e-01 -9.164665639400482178e-02 -9.438373893499374390e-02 -6.966391950845718384e-02 2.355270981788635254e-01 1.086903363466262817e-01 -2.729090861976146698e-02 9.347414597868919373e-03 -1.009754240512847900e-01 -6.578563153743743896e-02 -1.121351029723882675e-02 -9.251388907432556152e-02 -8.232685923576354980e-02 2.940368605777621269e-03 3.449285402894020081e-02
1.719440221786499023e-01 3.907931596040725708e-02 8.432310074567794800e-02 6.525980681180953979e-02 1.380687654018402100e-01 1.062442511320114136e-01 -2.156913727521896362e-01 2.083098888397216797e-01 1.421677023172378540e-01 4.002274014055728912e-03 -1.989196538925170898e-01 2.766650617122650146e-01 -2.835259437561035156e-01 -1.889538168907165527e-01 -3.065947294235229492e-01 -9.226459264755249023e-02 -1.611713916063308716e-01 1.408532541245222092e-02 5.399757996201515198e-02 -3.064245283603668213e-01 -1.320841312408447266e-01 -4.082025587558746338e-02 2.227544784545898438e-01 -2.610794007778167725e-01 1.715916246175765991e-01 1.445698589086532593e-01 -1.770373135805130005e-01 6.125696003437042236e-02 -2.254744470119476318e-01 1.919477581977844238e-01 2.219683676958084106e-01 -7.473065517842769623e-03
-2.473451495170593262e-01 -1.962127536535263062e-01 4.442986100912094116e-02 3.010532557964324951e-01 3.870286419987678528e-02 -3.162255585193634033e-01 1.206104084849357605e-01 2.492555230855941772e-01 7.982113212347030640e-02 1.349739637225866318e-02 -4.166006296873092651e-02 1.978357136249542236e-01 6.670956313610076904e-02 -2.317550033330917358e-01 8.769204467535018921e-02 -1.430046558380126953e-01 1.396536827087402344e-01 6.749568879604339600e-02 1.103903651237487793e-01 2.194735556840896606e-01 -3.569861352443695068e-01 2.211747467517852783e-01 -1.537863314151763916e-01 -2.359892427921295166e-01 1.052077561616897583e-01 1.807189285755157471e-01 1.015241891145706177e-01 7.383676618337631226e-02 -1.613294333219528198e-01 -7.134938985109329224e-02 1.100950911641120911e-01 -2.301635295152664185e-01
-1.784922331571578979e-01 -1.700731515884399414e-01 -9.812849573791027069e-03 1.618489027023315430e-01 2.091345489025115967e-01 -1.318468749523162842e-01 2.256137877702713013e-01 -3.903531283140182495e-02 3.125075101852416992e-01 3.517028316855430603e-02 -4.503111541271209717e-02 1.904549002647399902e-01 -7.264464348554611206e-02 -2.382810413837432861e-02 2.183129312470555305e-03 6.060064304620027542e-03 2.691352963447570801e-01 2.279887944459915161e-01 -3.014615774154663086e-01 -2.128964364528656006e-01 -8.286231756210327148e-02 2.620095610618591309e-01 4.271664917469024658e-01 1.207713484764099121e-01 -6.919353455305099487e-02 1.619777232408523560e-01 2.618622779846191406e-01 -8.186306804418563843e-02 -2.679237723350524902e-02 -1.112025231122970581e-01 -5.733146518468856812e-02 -2.086831256747245789e-02
2.091281116008758545e-01 3.546680137515068054e-02 2.461230158805847168e-01 2.924696356058120728e-02 9.752873331308364868e-03 -1.540787220001220703e-01 -1.509922146797180176e-01 2.574003934860229492e-01 2.480501085519790649e-01 2.230087220668792725e-01 -1.907653957605361938e-01 -1.220871210098266602e-01 -1.468410342931747437e-01 9.014464169740676880e-02 -1.518959105014801025e-01 -9.273851662874221802e-02 -1.612417697906494141e-01 1.076635345816612244e-01 1.838004291057586670e-01 -2.019401639699935913e-01 -3.608566224575042725e-01 1.083767712116241455e-01 2.106318622827529907e-01 -1.833202242851257324e-01 7.773536443710327148e-02 -9.510651975870132446e-02 8.562144637107849121e-02 3.146859705448150635e-01 -1.547485124319791794e-03 1.606749184429645538e-02 3.042085468769073486e-01 -1.021243184804916382e-01
-1.643562316894531250e-01 -6.844139844179153442e-02 6.759995967149734497e-02 3.645404875278472900e-01 2.023777551949024200e-02 -1.988340914249420166e-01 -2.617772519588470459e-01 -9.079811163246631622e-03 2.278302609920501709e-01 -2.579069435596466064e-01 -1.086882054805755615e-01 2.396091222763061523e-01 9.273794293403625488e-02 2.209671400487422943e-02 -3.232678398489952087e-02 1.568011045455932617e-01 1.401129923760890961e-02 2.921463847160339355e-01 -5.615260452032089233e-02 8.340039104223251343e-02 -3.102671802043914795e-01 -4.289674013853073120e-02 1.367014497518539429e-01 -4.731484502553939819e-02 2.484935075044631958e-01 6.450826674699783325e-02 1.092388853430747986e-02 3.659209609031677246e-01 8.885265141725540161e-02 -5.342482402920722961e-02 2.728044986724853516e-01 1.160905044525861740e-02
-2.749917805194854736e-01 -7.415218651294708252e-02 -1.644564419984817505e-01 2.759422957897186279e-01 -8.361769467592239380e-02 -2.243001759052276611e-01 -1.045848503708839417e-01 4.913666099309921265e-02 5.298507399857044220e-03 3.591105341911315918e-02 -1.504345834255218506e-01 8.691403269767761230e-02 -2.076006233692169189e-01 -2.022388726472854614e-01 -1.578792333602905273e-01 1.593043804168701172e-01 8.978796750307083130e-02 2.427501082420349121e-01 1.179213598370552063e-01 -3.383352160453796387e-01 -2.289280146360397339e-01 4.474232718348503113e-02 3.503155112266540527e-01 -3.653893992304801941e-02 6.178093701601028442e-02 -2.339447289705276489e-01 1.255965977907180786e-01 -1.714558899402618408e-01 -1.620438508689403534e-02 1.141951158642768860e-01 2.972799837589263916e-01 1.672853715717792511e-03
1.284396499395370483e-01 -1.100144907832145691e-02 4.995032027363777161e-02 1.157513186335563660e-01 6.445559859275817871e-02 1.947539672255516052e-02 -1.055408269166946411e-01 1.437642425298690796e-01 1.713158935308456421e-01 -1.099741682410240173e-01 -1.255090981721878052e-01 1.932182908058166504e-01 -1.564612239599227905e-01 -3.719861507415771484e-01 -2.970932424068450928e-01 2.552222609519958496e-01 -2.101699411869049072e-01 3.588946163654327393e-01 1.927981972694396973e-01 1.155692040920257568e-01 -1.142010465264320374e-01 4.658006876707077026e-02 3.713925182819366455e-01 3.005288727581501007e-02 2.478452324867248535e-01 -1.331233978271484375e-01 -6.067558424547314644e-04 -1.311427056789398193e-01 -7.211225479841232300e-02 -1.117369160056114197e-01 1.516757309436798096e-01 -7.597454637289047241e-02
-6.472969055175781250e-02 -7.751680165529251099e-02 -2.105165086686611176e-02 3.553933501243591309e-01 1.431693285703659058e-01 -4.628295078873634338e-02 -1.088602561503648758e-02 -6.723517552018165588e-03 1.289914101362228394e-01 6.049188971519470215e-02 4.543581046164035797e-03 2.630149126052856445e-01 -1.025187131017446518e-02 -1.705345511436462402e-01 -9.361306577920913696e-02 8.016948588192462921e-03 1.455552726984024048e-01 1.912474781274795532e-01 2.065309435129165649e-01 3.023758158087730408e-02 -1.010827198624610901e-01 3.091536462306976318e-01 1.266636550426483154e-01 -2.069786041975021362e-01 5.177576541900634766e-01 -1.663483977317810059e-01 4.126680642366409302e-02 1.198146259412169456e-03 3.772845119237899780e-02 -7.135429978370666504e-02 3.774508535861968994e-01 -1.727065816521644592e-02
2.307311818003654480e-02 -2.957916855812072754e-01 1.639791131019592285e-01 1.230325549840927124e-01 2.556412480771541595e-02 -7.912959903478622437e-02 -4.601794853806495667e-02 1.417528837919235229e-01 3.882363736629486084e-01 -9.816280566155910492e-03 1.082726046442985535e-01 2.351772636175155640e-01 -1.661660671234130859e-01 1.703179180622100830e-01 -1.238841563463211060e-02 1.691692322492599487e-01 8.370028436183929443e-02 5.403617396950721741e-02 1.882173493504524231e-02 -5.523833632469177246e-02 -1.431398540735244751e-01 1.085384786128997803e-01 2.221644669771194458e-01 -1.846934482455253601e-02 -9.723112732172012329e-02 -2.658885121345520020e-01 -1.712837964296340942e-01 4.514558613300323486e-01 -1.010632812976837158e-01 1.033874675631523132e-01 2.912218272686004639e-01 -1.525224000215530396e-01
6.333309412002563477e-02 -2.118708640336990356e-01 6.674137711524963379e-02 2.544503808021545410e-01 -1.518955230712890625e-01 1.854086853563785553e-02 5.220948904752731323e-02 1.628866940736770630e-01 2.237981371581554413e-02 6.920799612998962402e-03 -1.016959324479103088e-01 3.081869147717952728e-02 1.240429729223251343e-01 -1.046203300356864929e-01 -9.826277196407318115e-02 6.237910687923431396e-02 7.119428366422653198e-02 9.272969327867031097e-03 8.695413172245025635e-02 -8.341872692108154297e-02 -3.413508534431457520e-01 4.648109674453735352e-01 -4.219212755560874939e-02 -4.457090198993682861e-01 2.062637358903884888e-01 -2.105065286159515381e-01 1.667499840259552002e-01 6.519031524658203125e-02 -1.658873446285724640e-02 -2.354534417390823364e-01 2.076500356197357178e-01 -8.415013551712036133e-02
1.739659309387207031e-01 -1.714264303445816040e-01 1.906097680330276489e-02 -4.662143532186746597e-03 5.873730406165122986e-02 9.362700581550598145e-02 -6.197217479348182678e-02 -3.843684121966362000e-02 -6.552577018737792969e-02 -2.643660269677639008e-02 -9.523004293441772461e-02 7.648851722478866577e-02 -3.788455128669738770e-01 -3.855292126536369324e-02 -3.190889358520507812e-01 2.367345849052071571e-03 -7.831209152936935425e-02 4.547140374779701233e-02 -1.634573787450790405e-01 4.084290191531181335e-02 -5.714932456612586975e-02 3.323083817958831787e-01 2.351914048194885254e-01 -1.657793372869491577e-01 5.032922700047492981e-02 1.638670116662979126e-01 -1.246149763464927673e-01 -2.216899544000625610e-01 -3.906115293502807617e-01 2.366986274719238281e-01 3.296474218368530273e-01 -1.061752885580062866e-01
8.670765161514282227e-02 -1.544054895639419556e-01 2.174329757690429688e-01 2.500592768192291260e-01 4.263977408409118652e-01 -1.137205883860588074e-01 -1.555194519460201263e-02 2.138793282210826874e-02 2.921457290649414062e-01 1.305448114871978760e-01 1.661586947739124298e-02 1.064422428607940674e-01 2.336917668581008911e-01 -1.551495939493179321e-01 6.726251542568206787e-02 -1.718034222722053528e-02 -1.935497485101222992e-02 6.167680770158767700e-02 -2.797401547431945801e-01 8.334443718194961548e-02 -3.512135744094848633e-01 4.044529795646667480e-02 1.540315002202987671e-01 -9.951382130384445190e-02 1.817951053380966187e-01 -4.006450250744819641e-02 -9.635624289512634277e-02 7.311945408582687378e-02 1.762585341930389404e-01 8.423571288585662842e-02 2.333308309316635132e-01 -2.756823599338531494e-01
1.365950703620910645e-01 -1.827821582555770874e-01 -1.369310617446899414e-01 2.487542927265167236e-01 -6.698314845561981201e-02 3.310468792915344238e-02 -9.556987136602401733e-02 -3.031165525317192078e-02 1.642509698867797852e-01 3.469848260283470154e-02 -2.208488881587982178e-01 3.597278296947479248e-01 3.528647422790527344e-01 -2.153903543949127197e-01 -2.840004265308380127e-01 -1.510253548622131348e-01 -5.012087523937225342e-02 2.677554786205291748e-01 -3.772463649511337280e-02 -1.938547566533088684e-02 -2.190537750720977783e-01 2.302580028772354126e-01 -5.986721441149711609e-02 8.405242115259170532e-03 1.133290007710456848e-01 -5.157725140452384949e-02 5.609525367617607117e-02 2.159117907285690308e-01 -3.479604423046112061e-02 -1.199351996183395386e-01 3.307691514492034912e-01 -1.673841150477528572e-03
1.025304943323135376e-02 -3.091826140880584717e-01 2.292798757553100586e-01 2.244457304477691650e-01 2.413431555032730103e-01 -3.006292879581451416e-01 -4.026573523879051208e-02 1.093161627650260925e-01 -4.570382460951805115e-02 1.578714251518249512e-01 -1.074891462922096252e-01 -1.364768892526626587e-01 2.106088250875473022e-01 -2.281291037797927856e-01 -2.658702135086059570e-01 -9.519355744123458862e-02 3.122315108776092529e-01 1.884315311908721924e-01 -1.433607190847396851e-01 -1.229699328541755676e-01 -1.426433324813842773e-01 1.923913657665252686e-01 3.077931702136993408e-01 -5.301104485988616943e-02 -2.693890221416950226e-02 2.557653002440929413e-02 -1.770272664725780487e-02 1.911325193941593170e-02 -1.288861036300659180e-01 2.518158257007598877e-01 1.678316039033234119e-03 -1.259646005928516388e-02
-8.560828119516372681e-02 -2.285987287759780884e-01 8.795416355133056641e-02 -5.360693857073783875e-02 4.961070790886878967e-02 8.604282047599554062e-04 7.050007581710815430e-02 2.496482878923416138e-01 7.293189316987991333e-02 -4.978612065315246582e-02 1.136603672057390213e-02 1.563329063355922699e-02 -1.683446764945983887e-01 -6.442217528820037842e-02 -1.136156991124153137e-01 -9.068054705858230591e-02 -3.518395125865936279e-02 -2.189034670591354370e-01 -2.031478881835937500e-01 1.734706461429595947e-01 -1.435514390468597412e-01 3.281438350677490234e-01 4.355287849903106689e-01 1.172334477305412292e-01 1.883802115917205811e-01 1.322769373655319214e-01 -1.003762781620025635e-01 2.037568986415863037e-01 -1.155584901571273804e-01 3.732135146856307983e-02 4.715750217437744141e-01 6.569863110780715942e-02
-1.447662711143493652e-01 2.181151648983359337e-03 -8.026234805583953857e-02 2.309138625860214233e-01 1.782804578542709351e-01 -1.052446383982896805e-02 -6.985124666243791580e-03 2.453386485576629639e-01 -9.038203395903110504e-03 8.835388720035552979e-02 -2.085084915161132812e-01 1.818177849054336548e-01 -7.463055849075317383e-02 1.250840723514556885e-01 -1.568717807531356812e-01 -1.232026740908622742e-01 -4.619796276092529297e-01 2.505162917077541351e-02 -1.026787161827087402e-01 -1.695593446493148804e-01 -3.281119167804718018e-01 2.619309127330780029e-01 2.768021821975708008e-01 -2.368174195289611816e-01 8.794268220663070679e-02 -1.338457316160202026e-01 1.072378130629658699e-03 -9.149485826492309570e-02 -2.495727092027664185e-01 -1.478964239358901978e-01 4.556477535516023636e-03 3.464534878730773926e-02
1.520435442216694355e-03 -6.532153487205505371e-02 -9.603650867938995361e-02 1.249647811055183411e-01 1.603516489267349243e-01 -2.911228835582733154e-01 3.256789967417716980e-02 2.185060679912567139e-01 3.359082341194152832e-02 1.109434291720390320e-02 -5.277806892991065979e-02 2.410576343536376953e-01 -5.841270089149475098e-03 -8.037063293159008026e-03 -7.294121384620666504e-02 -1.363971177488565445e-02 -4.092288613319396973e-01 -6.233997642993927002e-02 -2.725258469581604004e-01 -1.282755732536315918e-01 -3.027493059635162354e-01 1.519532650709152222e-01 2.642894089221954346e-01 -4.036757647991180420e-01 -4.506155848503112793e-02 -4.229809623211622238e-03 4.292571544647216797e-02 -1.840322911739349365e-01 -2.670918405055999756e-01 -1.050442382693290710e-01 -1.111629605293273926e-01 -4.185592755675315857e-02
4.841099679470062256e-02 -9.868577122688293457e-02 1.745662689208984375e-01 2.740630507469177246e-01 7.507374137639999390e-02 -2.389582246541976929e-01 -5.531782656908035278e-02 4.503015801310539246e-02 2.374912351369857788e-01 2.680040299892425537e-01 1.068251114338636398e-02 2.786142230033874512e-01 -2.026898711919784546e-01 1.542005240917205811e-01 -2.495180666446685791e-01 -1.128527224063873291e-01 -1.032852157950401306e-01 1.370517909526824951e-01 -1.657587103545665741e-02 -4.989650845527648926e-02 -3.491774499416351318e-01 -2.686076983809471130e-02 2.010722458362579346e-02 4.716183990240097046e-02 6.339963525533676147e-02 1.995117515325546265e-01 -1.307230740785598755e-01 2.289350628852844238e-01 -2.030563354492187500e-01 -1.754493266344070435e-01 2.421800792217254639e-01 -2.592380642890930176e-01
8.600260131061077118e-03 -1.200887933373451233e-01 -2.662314334884285927e-03 2.068736255168914795e-01 3.466637730598449707e-01 -4.125446975231170654e-01 -1.486041992902755737e-01 5.185932666063308716e-02 6.357786804437637329e-02 4.000275135040283203e-01 -8.387111127376556396e-02 -1.385441282764077187e-03 2.117639631032943726e-01 -1.411281377077102661e-01 -9.915767610073089600e-02 -2.073221653699874878e-02 1.459971815347671509e-01 1.024518981575965881e-01 -4.252454638481140137e-02 -1.170118302106857300e-01 -1.970447152853012085e-01 1.689571589231491089e-01 3.232558667659759521e-01 -1.305804103612899780e-01 2.540088593959808350e-01 -1.196687892079353333e-01 -3.986452147364616394e-02 -2.059065736830234528e-02 -4.806653037667274475e-02 2.279603034257888794e-01 6.866867840290069580e-02 -7.320664823055267334e-02
-9.284938871860504150e-02 1.744538843631744385e-01 3.833454474806785583e-02 5.974916741251945496e-03 2.465742677450180054e-01 -1.801192313432693481e-01 1.619736850261688232e-01 1.626210212707519531e-01 2.317541688680648804e-01 -7.974267750978469849e-02 -1.577902734279632568e-01 3.361699283123016357e-01 1.024743169546127319e-01 -1.210851371288299561e-01 -3.266914486885070801e-01 -1.442564427852630615e-01 -1.745217144489288330e-01 3.625946044921875000e-01 1.066999286413192749e-01 4.639114066958427429e-02 -2.348554879426956177e-01 2.812297344207763672e-01 1.903082281351089478e-01 6.245086435228586197e-03 1.532878577709197998e-01 2.623723447322845459e-01 5.367656424641609192e-02 1.196027696132659912e-01 3.365659713745117188e-02 -5.671535432338714600e-02 -2.837468869984149933e-02 4.679647460579872131e-02
-2.460638284683227539e-01 7.053305208683013916e-02 3.446171432733535767e-02 2.674697935581207275e-01 1.641997098922729492e-01 -1.469270735979080200e-01 3.599418699741363525e-01 1.600038409233093262e-01 5.065225809812545776e-02 -1.109041497111320496e-01 -1.385691612958908081e-01 7.645864784717559814e-02 -2.258063852787017822e-02 -3.070883452892303467e-02 -3.788888454437255859e-01 -1.310252845287322998e-01 -4.264458417892456055e-01 1.312936991453170776e-01 1.658099144697189331e-02 -2.076463252305984497e-01 -1.226183995604515076e-01 2.498612850904464722e-01 2.054767757654190063e-01 -1.500659286975860596e-01 8.655807375907897949e-02 -4.348880797624588013e-02 -1.172611564397811890e-01 2.400093711912631989e-02 -2.031637132167816162e-01 -6.531779654324054718e-03 7.883881032466888428e-02 -3.952430561184883118e-03
-2.113275825977325439e-01 -4.197989124804735184e-03 4.876489564776420593e-02 1.245819106698036194e-01 1.069450750946998596e-01 2.552993409335613251e-02 2.870554625988006592e-01 1.453822404146194458e-01 -8.057814091444015503e-02 1.178695037961006165e-01 -1.423274278640747070e-01 7.995217293500900269e-02 2.421528100967407227e-03 -1.636044308543205261e-02 -1.380665600299835205e-01 -2.075622975826263428e-01 -5.041545033454895020e-01 9.563743323087692261e-02 -8.774663507938385010e-02 -2.546946145594120026e-02 -3.319768011569976807e-01 4.138915538787841797e-01 2.834251821041107178e-01 -1.251340806484222412e-01 9.674473851919174194e-02 3.561224415898323059e-02 -7.141047716140747070e-02 -2.276288159191608429e-02 -1.555575281381607056e-01 -1.131898015737533569e-01 9.907587617635726929e-02 1.019057352095842361e-02
7.862466573715209961e-02 -1.156074851751327515e-01 3.890793025493621826e-02 4.010961055755615234e-01 2.181529998779296875e-01 -2.823013663291931152e-01 3.020126819610595703e-01 -8.475902676582336426e-02 2.635762095451354980e-01 2.056783139705657959e-01 -2.168394774198532104e-01 2.963615655899047852e-01 -6.027989834547042847e-02 6.195642799139022827e-02 -1.060004457831382751e-01 -2.574431151151657104e-02 1.572382748126983643e-01 2.332827001810073853e-01 -4.421085119247436523e-02 -1.422615349292755127e-01 -3.705579042434692383e-01 9.404373355209827423e-03 -5.751943215727806091e-02 -8.267188072204589844e-02 -3.313921019434928894e-02 9.796830266714096069e-02 4.168849810957908630e-02 1.554211080074310303e-01 -7.405068725347518921e-02 -8.828766644001007080e-03 1.609119623899459839e-01 -9.725128114223480225e-02
6.242446601390838623e-02 -1.543797254562377930e-01 1.323246806859970093e-01 1.686687022447586060e-01 -6.438231468200683594e-02 1.346278190612792969e-01 -7.690296322107315063e-02 3.287001550197601318e-01 -1.306051164865493774e-01 1.534719318151473999e-01 -1.984907686710357666e-02 1.725175529718399048e-01 -1.982508040964603424e-02 2.969681620597839355e-01 -3.720698952674865723e-01 1.197482198476791382e-01 -7.511442154645919800e-02 1.923069916665554047e-02 -2.031197845935821533e-01 -2.243673354387283325e-01 -3.569154068827629089e-02 7.696791738271713257e-02 1.403253376483917236e-01 -5.998117476701736450e-02 5.846691876649856567e-02 -2.068207971751689911e-02 3.982800245285034180e-01 1.218914985656738281e-01 -3.202330172061920166e-01 1.442171633243560791e-01 1.414165049791336060e-01 -1.708305627107620239e-01
8.062407374382019043e-02 -2.287711203098297119e-02 3.186081051826477051e-01 5.601807683706283569e-02 1.812230423092842102e-02 -2.641758322715759277e-01 6.443312019109725952e-02 2.003910578787326813e-02 1.690637767314910889e-01 1.175228431820869446e-01 3.985782619565725327e-03 -7.686830312013626099e-02 -1.887109875679016113e-01 -2.415122278034687042e-02 -2.472493201494216919e-01 -8.599457889795303345e-02 7.596020400524139404e-02 1.357639133930206299e-01 -1.327058672904968262e-01 -3.825766444206237793e-01 -2.370085120201110840e-01 5.271200090646743774e-02 2.702694535255432129e-01 -1.399314999580383301e-01 3.011475503444671631e-01 -1.281786710023880005e-01 5.667649954557418823e-02 2.851517498493194580e-01 -2.822457253932952881e-01 -1.326145976781845093e-01 -1.135446131229400635e-01 -1.381124407052993774e-01
1.829154938459396362e-01 -3.176125586032867432e-01 6.632206588983535767e-02 2.927701771259307861e-01 -1.388387829065322876e-01 -7.335912436246871948e-02 -3.924071788787841797e-02 1.375485360622406006e-01 -1.192046212963759899e-03 1.817863583564758301e-01 -8.544328808784484863e-02 -7.940460927784442902e-03 -5.233115050941705704e-03 -2.555403113365173340e-02 4.652617871761322021e-02 1.478027179837226868e-02 8.288655430078506470e-03 -2.276533842086791992e-02 6.161796627566218376e-04 -1.092691272497177124e-01 -3.596264123916625977e-01 3.770238161087036133e-01 -8.648059330880641937e-03 -3.796491026878356934e-01 3.026828765869140625e-01 -2.215494662523269653e-01 1.155439838767051697e-01 1.536068022251129150e-01 8.522589504718780518e-02 -1.276570260524749756e-01 2.394609153270721436e-01 1.407149992883205414e-02
-3.241464197635650635e-01 -2.616016566753387451e-01 2.006407231092453003e-01 6.900291889905929565e-02 9.447278082370758057e-02 -1.703184545040130615e-01 -1.703535914421081543e-01 2.408932894468307495e-01 1.636756956577301025e-01 4.840274900197982788e-02 1.280473172664642334e-01 2.602622471749782562e-02 -3.897983580827713013e-03 -4.985471721738576889e-03 -2.007416216656565666e-03 1.329929828643798828e-01 3.633722895756363869e-03 7.801358401775360107e-02 -3.913961723446846008e-02 -1.328674554824829102e-01 -3.022028803825378418e-01 4.840414822101593018e-01 2.045834623277187347e-02 -2.473319023847579956e-01 2.136025875806808472e-01 1.141379177570343018e-01 1.867354959249496460e-01 -1.347260624170303345e-01 7.424951344728469849e-02 2.421813905239105225e-01 -3.516297042369842529e-02 -5.458432808518409729e-02
-1.596453636884689331e-01 -2.670518755912780762e-01 -2.708348631858825684e-01 3.532382473349571228e-02 -1.066887006163597107e-02 -1.995179951190948486e-01 -1.109799742698669434e-01 1.168005168437957764e-01 2.264389246702194214e-01 -1.109597533941268921e-01 -1.875199973583221436e-01 1.175726056098937988e-01 6.075698882341384888e-02 -4.530486837029457092e-02 -2.692657113075256348e-01 1.003077719360589981e-02 -1.596559584140777588e-02 6.128851324319839478e-02 1.406062021851539612e-02 9.127297252416610718e-02 -1.732510179281234741e-01 2.507879137992858887e-01 1.236337795853614807e-02 -1.486982405185699463e-01 2.922014594078063965e-01 3.241165280342102051e-01 -2.182279899716377258e-02 3.261390328407287598e-02 -2.312831133604049683e-01 -2.510266005992889404e-01 1.016959622502326965e-01 -3.539202213287353516e-01
-1.346724182367324829e-01 -4.527203142642974854e-01 -4.122088849544525146e-02 2.343021035194396973e-01 3.705330491065979004e-01 -2.043719738721847534e-01 -3.019960410892963409e-02 -9.281732887029647827e-02 -8.271289058029651642e-03 1.512223035097122192e-01 -1.974944397807121277e-02 1.661861240863800049e-01 1.669182777404785156e-01 -1.585623323917388916e-01 -1.895566284656524658e-02 -8.405815064907073975e-02 6.936667859554290771e-02 1.027985811233520508e-01 -1.316822618246078491e-01 1.370230317115783691e-01 -2.505718767642974854e-01 2.750353515148162842e-01 3.630594536662101746e-02 -2.093640118837356567e-01 8.745948970317840576e-02 -2.369875013828277588e-01 -1.984390802681446075e-02 -3.699481952935457230e-03 -2.321335375308990479e-01 1.320076435804367065e-01 1.918649077415466309e-01 -1.136994659900665283e-01
-9.223518520593643188e-02 -1.419427394866943359e-01 -3.062207996845245361e-01 -8.047255128622055054e-02 -3.315144777297973633e-02 -1.277005225419998169e-01 -1.783836483955383301e-01 6.003583967685699463e-02 1.445353180170059204e-01 2.198684588074684143e-02 -2.448740601539611816e-01 2.202462404966354370e-01 1.624638885259628296e-01 1.894523203372955322e-02 -2.078207284212112427e-01 8.737143874168395996e-02 -8.339730650186538696e-02 -2.218090742826461792e-02 1.513406187295913696e-01 -4.660066217184066772e-03 -2.845985293388366699e-01 3.219605088233947754e-01 1.283629685640335083e-01 -8.992865681648254395e-02 2.375635057687759399e-01 1.833206415176391602e-01 8.300933986902236938e-03 7.506158202886581421e-02 -3.194147646427154541e-01 -1.640016734600067139e-01 1.086350902915000916e-01 -3.671271800994873047e-01
1.187955960631370544e-01 -2.822111546993255615e-01 8.659299463033676147e-02 1.769523769617080688e-01 2.241269946098327637e-01 -9.112638980150222778e-02 1.396249234676361084e-01 -5.601623654365539551e-02 7.835352420806884766e-02 2.416027784347534180e-01 -8.470112830400466919e-02 1.072199940681457520e-01 9.951493144035339355e-02 2.457190454006195068e-01 3.606706485152244568e-02 -1.623019874095916748e-01 -2.805103547871112823e-02 -1.094364523887634277e-01 -2.753557264804840088e-01 -2.478655874729156494e-01 -2.254008203744888306e-01 2.829663753509521484e-01 6.090244278311729431e-02 -6.473109126091003418e-02 1.506156474351882935e-01 -7.430440187454223633e-02 9.869837760925292969e-02 2.836998999118804932e-01 3.737540543079376221e-02 1.542370617389678955e-01 1.928954720497131348e-01 -3.681505024433135986e-01
-5.351243540644645691e-02 -1.875204294919967651e-01 2.341777831315994263e-01 1.750709414482116699e-01 2.927296459674835205e-01 1.346250027418136597e-01 -5.255834385752677917e-02 1.082574874162673950e-01 4.886255040764808655e-02 3.291618227958679199e-01 -2.926997840404510498e-01 1.072667017579078674e-01 1.634429953992366791e-02 -3.371129631996154785e-01 -2.225677222013473511e-01 -5.646342411637306213e-03 -1.275687217712402344e-01 -6.357086449861526489e-02 -1.248851343989372253e-01 1.239908635616302490e-01 -3.499228954315185547e-01 1.452777236700057983e-01 1.120757982134819031e-01 -1.207855418324470520e-01 3.277737647294998169e-02 -2.457380592823028564e-01 -1.590359658002853394e-01 1.219854205846786499e-01 5.231271311640739441e-02 5.432575196027755737e-02 1.324988603591918945e-01 1.998172402381896973e-01
-5.177115276455879211e-02 -1.499863415956497192e-01 -9.624470770359039307e-02 1.929946243762969971e-01 4.552325606346130371e-02 -2.224886119365692139e-01 3.682748377323150635e-01 2.954359911382198334e-02 -1.833680085837841034e-02 -9.597615897655487061e-02 -8.429227024316787720e-02 3.114437460899353027e-01 -3.149183839559555054e-02 -2.564132958650588989e-02 -2.420927882194519043e-01 6.987082213163375854e-02 1.707862317562103271e-01 3.254238069057464600e-01 -5.612959340214729309e-02 -1.097744703292846680e-01 -3.287299871444702148e-01 1.592730581760406494e-01 8.157887309789657593e-02 -8.029661327600479126e-02 5.806583538651466370e-02 1.983217149972915649e-01 -2.558388113975524902e-01 2.802376151084899902e-01 8.465365506708621979e-03 3.615543618798255920e-02 2.765596508979797363e-01 9.672801941633224487e-03
-1.210387498140335083e-01 -1.073142886161804199e-01 -1.475540250539779663e-01 -3.807371854782104492e-02 -8.083672821521759033e-02 -1.147825196385383606e-01 -1.996811181306838989e-01 -1.500836387276649475e-02 1.708201169967651367e-01 2.293599210679531097e-02 -2.050506621599197388e-01 2.465783059597015381e-01 2.265240699052810669e-01 -8.458048105239868164e-02 -7.555307447910308838e-02 -1.346304565668106079e-01 -1.705543696880340576e-01 -1.154971867799758911e-02 8.560755103826522827e-02 9.448570758104324341e-02 -1.354464888572692871e-01 4.483442604541778564e-01 7.966076955199241638e-03 -3.698506206274032593e-02 3.056517541408538818e-01 1.239649131894111633e-01 8.631762117147445679e-02 1.370976716279983521e-01 -1.560585051774978638e-01 -1.605248004198074341e-01 1.964564621448516846e-01 -4.311946332454681396e-01
-3.778458237648010254e-01 1.610771417617797852e-01 2.973110042512416840e-02 2.080618739128112793e-01 4.048857837915420532e-02 -4.984896257519721985e-02 -1.510181557387113571e-02 1.315223872661590576e-01 6.393618136644363403e-02 1.116990670561790466e-01 -2.931539118289947510e-01 -8.771666139364242554e-02 5.004834011197090149e-02 -1.787792742252349854e-01 4.810053110122680664e-02 2.002725899219512939e-01 1.019716635346412659e-02 9.402989596128463745e-02 8.637091517448425293e-02 6.947901420062407851e-05 -2.539736330509185791e-01 2.716204524040222168e-01 2.400936633348464966e-01 -2.542653083801269531e-01 2.646834254264831543e-01 -1.526340693235397339e-01 1.374564766883850098e-01 -2.776997089385986328e-01 -4.757782444357872009e-02 -2.812086418271064758e-02 1.301145702600479126e-01 -3.033866286277770996e-01
1.884112060070037842e-01 -1.734548062086105347e-01 -1.499381363391876221e-01 6.256679445505142212e-02 1.624005585908889771e-01 -1.528427302837371826e-01 9.661945700645446777e-02 4.647083953022956848e-02 2.487474977970123291e-01 -2.367489188909530640e-01 -3.555942773818969727e-01 2.257207930088043213e-01 -1.941762864589691162e-01 -2.277919352054595947e-01 -2.736754119396209717e-01 9.003097563982009888e-02 -1.468205451965332031e-01 2.594273090362548828e-01 1.046183928847312927e-01 -2.093406766653060913e-01 -6.931141763925552368e-02 1.435026079416275024e-01 2.796830236911773682e-01 -6.072193011641502380e-02 -1.039880663156509399e-01 5.116674676537513733e-02 -7.905869185924530029e-02 -1.658204048871994019e-01 -1.038003265857696533e-01 1.413357406854629517e-01 2.220583260059356689e-01 2.638789638876914978e-02
-6.775765120983123779e-02 -8.557490073144435883e-03 1.201226636767387390e-01 1.460714489221572876e-01 1.775083988904953003e-01 -2.284644246101379395e-01 -1.195976659655570984e-01 2.380567193031311035e-01 -3.919246047735214233e-02 2.404166907072067261e-01 -1.462236791849136353e-01 1.057422980666160583e-01 1.227613687515258789e-01 -5.714955553412437439e-02 -1.830963343381881714e-01 -2.863572537899017334e-01 2.383536249399185181e-01 1.474569141864776611e-01 -6.710384041070938110e-02 -7.841955125331878662e-02 -3.942285776138305664e-01 6.131466105580329895e-02 3.852481544017791748e-01 1.264729797840118408e-01 1.476753652095794678e-01 1.095453277230262756e-01 -9.942185133695602417e-02 1.850891299545764923e-02 -3.145713731646537781e-02 3.460857570171356201e-01 1.887373626232147217e-02 -3.430776670575141907e-02
2.368055731058120728e-01 2.547855675220489502e-02 3.352213650941848755e-02 5.176871269941329956e-02 -1.652605086565017700e-01 -7.680828124284744263e-02 -6.649944186210632324e-02 1.773352921009063721e-01 1.482606083154678345e-01 6.548778712749481201e-02 -1.434558480978012085e-01 -7.735428959131240845e-02 -1.967893242835998535e-01 -1.554570198059082031e-01 -3.244933485984802246e-01 -9.111875295639038086e-02 1.204175036400556564e-02 1.858367323875427246e-01 -5.257191136479377747e-02 -1.348541527986526489e-01 -2.703170776367187500e-01 4.571425914764404297e-02 1.374221444129943848e-01 -3.954355418682098389e-01 6.622347235679626465e-02 -1.802378594875335693e-01 1.426070779561996460e-01 4.499319791793823242e-01 -2.206583917140960693e-01 -1.673139631748199463e-02 -5.405728518962860107e-02 -1.532361656427383423e-01
-2.201331220567226410e-02 -1.668494492769241333e-01 1.544588152319192886e-02 2.855954468250274658e-01 2.322686761617660522e-01 -1.554706245660781860e-01 1.026340201497077942e-01 -1.614516824483871460e-01 1.148606240749359131e-01 8.235219120979309082e-02 -2.224848717451095581e-01 3.234364390373229980e-01 -1.163174882531166077e-01 3.388956561684608459e-02 -2.312680631875991821e-01 -1.076934486627578735e-01 9.008520096540451050e-02 1.679941415786743164e-01 -1.334297060966491699e-01 -1.847871243953704834e-01 -3.295453488826751709e-01 2.678429521620273590e-02 -9.428835660219192505e-02 -6.793460994958877563e-02 -1.366201508790254593e-02 1.308251172304153442e-01 -3.497925819829106331e-03 2.310383506119251251e-02 -1.426458358764648438e-01 -2.541282176971435547e-01 2.710763216018676758e-01 -3.659743070602416992e-01
1.167110130190849304e-01 -1.399417407810688019e-02 1.583932638168334961e-01 7.513038069009780884e-02 2.414804138243198395e-02 1.201410964131355286e-01 1.229825895279645920e-02 2.898583561182022095e-02 2.256075143814086914e-01 -1.725928336381912231e-01 -1.940705776214599609e-01 2.167966365814208984e-01 -1.342971920967102051e-01 -3.095208406448364258e-01 -1.265805959701538086e-01 -1.715635210275650024e-01 -1.244017332792282104e-01 2.201336920261383057e-01 -1.815167814493179321e-01 -1.311195939779281616e-01 -7.079223543405532837e-02 3.584598898887634277e-01 2.119362503290176392e-01 -2.779095172882080078e-01 -2.015666067600250244e-01 9.832096844911575317e-02 3.593606501817703247e-02 3.650275990366935730e-02 -2.338682562112808228e-01 3.642083108425140381e-01 -6.657027453184127808e-02 1.922706887125968933e-02
-2.231735124951228499e-04 -9.531406313180923462e-02 1.621544808149337769e-01 -3.262871131300926208e-02 -8.074433356523513794e-02 -6.778713315725326538e-02 5.298689007759094238e-02 1.009074300527572632e-01 3.052298128604888916e-01 -5.030272156000137329e-02 -5.263696312904357910e-01 6.192972883582115173e-02 1.604064926505088806e-02 3.345831111073493958e-02 3.799756616353988647e-02 -2.136554196476936340e-02 -2.280664294958114624e-01 6.292873993515968323e-03 -9.347467124462127686e-02 -8.591512590646743774e-02 -2.324592471122741699e-01 1.489830762147903442e-01 2.184504717588424683e-01 -4.868003427982330322e-01 -1.432980298995971680e-01 -6.212699040770530701e-02 4.085501655936241150e-02 -3.118048049509525299e-02 -1.100436449050903320e-01 -2.175325062125921249e-03 2.905730307102203369e-01 8.303757011890411377e-02
1.309959739446640015e-01 -2.248696237802505493e-01 9.539312869310379028e-02 2.963564693927764893e-01 2.318821251392364502e-01 1.024482846260070801e-01 1.045795083045959473e-01 3.236065432429313660e-02 -1.239564456045627594e-02 2.470978200435638428e-01 -1.013981848955154419e-01 3.130944371223449707e-01 -6.754962354898452759e-02 -3.326815366744995117e-01 -1.403597146272659302e-01 2.014984935522079468e-01 -2.918624132871627808e-02 1.676381081342697144e-01 1.759965345263481140e-02 1.236764192581176758e-01 -9.607929736375808716e-02 3.388549387454986572e-01 1.295159608125686646e-01 -1.186088994145393372e-01 9.392023831605911255e-02 -1.992172896862030029e-01 -1.782918907701969147e-02 1.822750717401504517e-01 -7.549117505550384521e-02 1.496250182390213013e-01 3.222285509109497070e-01 2.469203621149063110e-02
4.317547753453254700e-02 -2.209932804107666016e-01 9.972162544727325439e-02 2.048301845788955688e-01 1.326366215944290161e-01 -1.395699679851531982e-01 4.182579927146434784e-03 4.055102914571762085e-02 2.174456119537353516e-01 1.267155110836029053e-01 -2.007570862770080566e-01 4.039694368839263916e-02 1.957919150590896606e-01 2.027998417615890503e-01 -6.566101312637329102e-02 -2.369963675737380981e-01 3.021682240068912506e-02 -1.665597409009933472e-01 -2.047388106584548950e-01 -2.765156328678131104e-01 -1.103152111172676086e-01 2.664303779602050781e-01 1.582431644201278687e-01 -9.684278070926666260e-02 2.217898070812225342e-01 -2.268455624580383301e-01 1.537973284721374512e-01 2.745231688022613525e-01 1.365730762481689453e-01 1.497543454170227051e-01 9.518484026193618774e-02 -3.146989345550537109e-01
-5.293639898300170898e-01 1.771288551390171051e-02 2.127589136362075806e-01 7.232793420553207397e-02 1.012725159525871277e-01 -1.433936655521392822e-01 1.231096237897872925e-01 -1.464836895465850830e-01 8.086875081062316895e-02 6.734429299831390381e-02 -3.174935877323150635e-01 -6.458649039268493652e-02 -2.928418666124343872e-02 1.882897466421127319e-01 8.429692126810550690e-03 1.246102750301361084e-01 1.011544615030288696e-01 5.758351087570190430e-02 -1.183744743466377258e-01 -6.371688097715377808e-02 -1.864201277494430542e-01 2.438623458147048950e-01 6.422606855630874634e-02 -1.604662537574768066e-01 1.859227418899536133e-01 -6.514216214418411255e-02 2.583351135253906250e-01 -6.565731018781661987e-02 -2.199332267045974731e-01 6.103252992033958435e-03 3.081284761428833008e-01 -1.569937616586685181e-01
1.984603106975555420e-01 -4.919968917965888977e-02 3.907608985900878906e-01 1.608502119779586792e-01 -4.409296065568923950e-02 -1.095159202814102173e-01 -1.399290859699249268e-01 2.233288735151290894e-01 3.807931840419769287e-01 1.880666986107826233e-02 -3.971716165542602539e-01 -2.307221107184886932e-02 -1.927354931831359863e-01 2.034545689821243286e-02 -1.793508380651473999e-01 3.452061116695404053e-02 -1.958149112761020660e-02 8.398219943046569824e-02 5.084201693534851074e-02 -1.845388263463973999e-01 -2.171516790986061096e-02 5.380902066826820374e-02 1.137839481234550476e-01 -2.541706264019012451e-01 -6.929647177457809448e-02 -2.497521787881851196e-01 5.584743991494178772e-02 2.353710830211639404e-01 -7.329922169446945190e-02 -1.216894462704658508e-01 2.245718687772750854e-01 -1.937372796237468719e-02
-8.337294682860374451e-03 -2.417907118797302246e-01 -2.889406122267246246e-02 -7.513047754764556885e-02 3.093914687633514404e-02 -5.055172741413116455e-02 1.484955400228500366e-01 3.131412565708160400e-01 1.066519618034362793e-01 1.503574848175048828e-01 -3.042604327201843262e-01 1.076013408601284027e-02 -1.504168510437011719e-01 2.423392832279205322e-01 -3.787023723125457764e-01 -5.537337064743041992e-02 1.302905529737472534e-01 1.926440000534057617e-01 8.343986235558986664e-03 -1.564554721117019653e-01 -1.600952595472335815e-01 2.258262038230895996e-01 -6.998583674430847168e-03 -2.353872545063495636e-02 -1.073586791753768921e-01 -2.563065588474273682e-01 9.137867391109466553e-02 1.370920836925506592e-01 2.093978822231292725e-01 1.401728764176368713e-02 2.999077364802360535e-02 -3.894699513912200928e-01
-1.668965518474578857e-01 -1.399263292551040649e-01 -3.477170765399932861e-01 7.293353974819183350e-02 3.978727385401725769e-02 -1.953935176134109497e-01 -1.308262795209884644e-01 1.197751425206661224e-02 1.345811337232589722e-01 1.150110270828008652e-02 -2.241023480892181396e-01 2.042688429355621338e-01 3.666750388219952583e-03 -1.683507487177848816e-02 -1.334333270788192749e-01 2.555831708014011383e-02 -1.893178075551986694e-01 6.298474222421646118e-02 4.271373152732849121e-02 1.354923993349075317e-01 -3.265152573585510254e-01 3.850705623626708984e-01 -1.175838485360145569e-01 -2.374574542045593262e-02 3.242860734462738037e-01 2.160850018262863159e-01 1.131824478507041931e-01 7.009158283472061157e-02 -1.496577113866806030e-01 3.396354243159294128e-02 2.451603114604949951e-01 -2.405587434768676758e-01
1.305696219205856323e-01 -4.980208352208137512e-02 -4.482523724436759949e-02 3.587065637111663818e-01 1.058765873312950134e-01 -2.767419517040252686e-01 1.849111169576644897e-01 -1.291369646787643433e-01 1.025157570838928223e-01 -6.603382993489503860e-03 -1.308418512344360352e-01 2.296766191720962524e-01 4.992907121777534485e-02 2.186114639043807983e-01 -5.863510072231292725e-02 2.526918053627014160e-01 2.723967656493186951e-02 1.924482434988021851e-01 1.447209417819976807e-01 1.195400580763816833e-01 -3.627193570137023926e-01 1.718612760305404663e-01 1.042359992861747742e-01 -1.715033203363418579e-01 1.282373219728469849e-01 -1.411776710301637650e-02 5.459476262331008911e-02 -2.058848291635513306e-01 1.154073402285575867e-01 3.822813183069229126e-02 4.008283019065856934e-01 3.575930371880531311e-02
-1.573830842971801758e-01 3.161217272281646729e-02 -1.726974844932556152e-01 4.348562061786651611e-01 9.527206420898437500e-03 -3.393137594684958458e-03 -6.997837126255035400e-02 -7.748118788003921509e-02 3.177885711193084717e-01 -1.870907247066497803e-01 -8.436150848865509033e-02 2.284376919269561768e-01 1.219646930694580078e-01 -4.731485992670059204e-02 -1.385061442852020264e-02 1.095720455050468445e-01 -7.122103869915008545e-02 1.727086454629898071e-01 -7.704918086528778076e-02 -1.437375247478485107e-01 -2.752608656883239746e-01 1.519635617733001709e-01 3.257138133049011230e-01 -3.764615952968597412e-02 1.344755738973617554e-01 -1.876572668552398682e-01 -1.055438518524169922e-01 -6.417351961135864258e-02 1.135791614651679993e-01 -1.790745183825492859e-02 3.998089432716369629e-01 1.010380014777183533e-01
-1.601738780736923218e-01 -1.416945755481719971e-01 1.505737900733947754e-01 -4.260844737291336060e-02 1.484537571668624878e-01 -2.709435820579528809e-01 4.477350786328315735e-02 8.386405557394027710e-02 1.087020263075828552e-01 -1.818122863769531250e-01 -5.135780945420265198e-02 5.993283987045288086e-01 1.549325138330459595e-01 -1.467503756284713745e-01 -2.861225008964538574e-01 -2.239795774221420288e-01 -2.431444823741912842e-01 2.673783004283905029e-01 -2.532754465937614441e-02 -7.138028740882873535e-02 -7.644616812467575073e-02 1.117645874619483948e-01 1.446570903062820435e-01 -2.473296597599983215e-02 3.852585703134536743e-02 -3.445920767262578011e-03 1.683030277490615845e-01 1.061074063181877136e-01 -5.597417801618576050e-02 -1.890021003782749176e-02 1.387454867362976074e-01 -3.121331147849559784e-02
-3.772854804992675781e-02 -9.146872907876968384e-02 1.238494738936424255e-01 3.325722813606262207e-01 2.355958968400955200e-01 -2.722856402397155762e-01 -1.840716153383255005e-01 1.214762553572654724e-01 8.078648895025253296e-02 3.644760847091674805e-01 -7.470449805259704590e-02 3.569214791059494019e-02 1.364942044019699097e-01 -5.338793620467185974e-02 -1.115422099828720093e-01 -1.560203582048416138e-01 1.877012103796005249e-01 3.551461696624755859e-01 3.471552953124046326e-02 -1.739826053380966187e-01 -1.623247712850570679e-01 1.567670553922653198e-01 3.751557469367980957e-01 3.919542301446199417e-03 9.942280501127243042e-02 -4.280809685587882996e-02 -4.077147226780653000e-03 -4.099668469280004501e-03 -1.100885346531867981e-01 2.392892688512802124e-01 -7.267361506819725037e-03 -1.256738603115081787e-01
-9.695572406053543091e-02 2.031704597175121307e-02 -7.040423899888992310e-02 7.445218414068222046e-02 2.358267754316329956e-01 -3.358272090554237366e-02 1.895269751548767090e-01 1.692465692758560181e-01 1.900806464254856110e-02 1.579982489347457886e-01 -2.488083392381668091e-01 2.093177884817123413e-01 -2.473692223429679871e-02 4.031769558787345886e-02 -2.011478096246719360e-01 -2.123618274927139282e-01 -5.311144590377807617e-01 1.250019073486328125e-01 -1.047215461730957031e-01 -1.219702046364545822e-02 -2.075438052415847778e-01 2.902748584747314453e-01 3.621060252189636230e-01 -1.968896538019180298e-01 9.249735623598098755e-03 5.342146381735801697e-02 -1.900411024689674377e-02 3.498491272330284119e-02 -1.327881664037704468e-01 4.624283313751220703e-02 1.007813028991222382e-02 9.539186954498291016e-02
6.306035816669464111e-02 -1.283076554536819458e-01 2.486058138310909271e-02 -6.625520531088113785e-03 -4.764737188816070557e-02 -1.261152178049087524e-01 -6.418889015913009644e-02 2.726263105869293213e-01 2.094950079917907715e-01 -1.591479629278182983e-01 -5.311895534396171570e-02 -4.582859575748443604e-03 1.831867732107639313e-02 3.429317176342010498e-01 -3.653219938278198242e-01 -8.422972261905670166e-02 1.477166712284088135e-01 5.345112085342407227e-02 1.427028030157089233e-01 6.783770397305488586e-03 -9.137103706598281860e-02 1.952378153800964355e-01 2.959846556186676025e-01 -7.118187099695205688e-02 1.946710236370563507e-02 -2.837809026241302490e-01 1.714715063571929932e-01 2.888304293155670166e-01 -3.070289492607116699e-01 -9.676915593445301056e-03 8.109990507364273071e-02 -2.698616087436676025e-01
-1.072436571121215820e-01 -2.387526780366897583e-01 2.089619338512420654e-01 1.332859625108540058e-03 -1.630207002162933350e-01 3.386402502655982971e-03 -2.565515600144863129e-02 1.651422530412673950e-01 1.868518888950347900e-01 -2.043999880552291870e-01 -4.459147751331329346e-01 2.599171102046966553e-01 -9.367607533931732178e-02 -1.690305173397064209e-01 2.595410123467445374e-02 2.953603677451610565e-02 -1.894217580556869507e-01 -1.136270388960838318e-01 -5.427042394876480103e-02 8.069180697202682495e-02 -4.762375354766845703e-02 3.441973030567169189e-01 1.655752956867218018e-01 -2.088406980037689209e-01 -5.051988735795021057e-02 2.459570020437240601e-02 -1.220809016376733780e-02 -3.007846474647521973e-01 -1.827238053083419800e-01 4.684795811772346497e-02 2.612092494964599609e-01 -6.100054085254669189e-02
-2.158201932907104492e-01 -3.158736228942871094e-01 -2.005117982625961304e-01 9.132347255945205688e-02 -9.628722071647644043e-02 -9.254875779151916504e-02 -1.736124008893966675e-01 1.672730147838592529e-01 1.396393775939941406e-01 -5.602472648024559021e-02 -2.388764619827270508e-01 2.385509312152862549e-01 1.835235357284545898e-01 -1.582747399806976318e-01 -1.564195156097412109e-01 -2.202511020004749298e-02 -1.778669506311416626e-01 2.913393080234527588e-02 2.821297943592071533e-02 1.707457192242145538e-02 -1.120155006647109985e-01 3.498567640781402588e-01 -9.997166693210601807e-02 -2.223996371030807495e-01 3.294174373149871826e-01 7.802641391754150391e-02 1.335758715867996216e-01 6.808367371559143066e-02 -1.911926716566085815e-01 -1.853915452957153320e-01 1.459691673517227173e-01 -2.270740270614624023e-01
2.019351720809936523e-02 -2.128463536500930786e-01 1.378395855426788330e-01 -1.375895738601684570e-02 -1.098099350929260254e-01 -1.635919958353042603e-01 2.175315320491790771e-01 2.133618146181106567e-01 2.505240142345428467e-01 1.147126592695713043e-02 -2.870368063449859619e-01 1.858450174331665039e-01 -2.151197753846645355e-02 -1.786031574010848999e-01 -2.782889008522033691e-01 -1.211155280470848083e-01 -1.952109336853027344e-01 3.455768823623657227e-01 -1.035502403974533081e-01 -1.003073602914810181e-01 -3.201899826526641846e-01 4.705746471881866455e-02 -1.464959830045700073e-01 -3.503967449069023132e-02 -1.857659779489040375e-02 8.674781024456024170e-02 -5.052526295185089111e-02 1.489537060260772705e-01 -7.652579993009567261e-02 -2.198520749807357788e-01 3.264615833759307861e-01 -4.412364214658737183e-03
-8.875866979360580444e-02 -2.816527485847473145e-01 -2.152335494756698608e-01 1.359766870737075806e-01 2.044067978858947754e-01 5.411665514111518860e-02 1.672425679862499237e-02 -1.861688122153282166e-02 -9.930806607007980347e-02 -1.527355462312698364e-01 1.259680390357971191e-01 3.050183951854705811e-01 6.309022661298513412e-03 -5.344559252262115479e-02 -2.214348763227462769e-01 -1.269596219062805176e-01 -7.762421667575836182e-02 2.845859527587890625e-01 8.640408515930175781e-02 -1.889497637748718262e-01 -1.468056589365005493e-01 2.597873806953430176e-01 1.293738633394241333e-01 -3.116140067577362061e-01 2.728480994701385498e-01 -1.525827567093074322e-03 -5.928520485758781433e-02 2.971507608890533447e-02 8.519794791936874390e-02 -2.200988382101058960e-01 3.179182708263397217e-01 -1.543163806200027466e-01
-1.128273457288742065e-01 -3.141669556498527527e-02 8.417826145887374878e-02 9.154769778251647949e-02 3.338089287281036377e-01 -3.152156770229339600e-01 1.123281642794609070e-01 2.970125973224639893e-01 1.391681563109159470e-02 2.537014521658420563e-02 -1.512077301740646362e-01 2.813449501991271973e-01 -1.361788362264633179e-01 -1.304853055626153946e-02 -3.217729330062866211e-01 1.184787228703498840e-01 -2.923774719238281250e-01 1.475902050733566284e-01 -2.849549651145935059e-01 5.905436351895332336e-02 -2.357892841100692749e-01 1.551233828067779541e-01 2.046421915292739868e-01 -2.009798586368560791e-01 -1.043095216155052185e-01 -2.946082875132560730e-02 -1.170792132616043091e-01 -1.596302390098571777e-01 -1.061835289001464844e-01 5.292154848575592041e-02 1.560034137219190598e-02 3.007393702864646912e-02
-2.175909727811813354e-01 -1.815103143453598022e-01 1.310357004404067993e-01 -8.097506314516067505e-02 1.384990960359573364e-01 -1.506188958883285522e-01 9.216228127479553223e-02 1.277679651975631714e-01 3.708728849887847900e-01 -8.751722425222396851e-02 -1.451413035392761230e-01 3.047434985637664795e-01 -2.238214462995529175e-01 -2.337186485528945923e-01 -3.968516886234283447e-01 1.146764680743217468e-01 -2.695955038070678711e-01 -1.062380429357290268e-02 8.463384956121444702e-02 -5.487783625721931458e-02 -8.476997166872024536e-02 9.013517200946807861e-02 4.138027504086494446e-02 -3.322025835514068604e-01 2.046711370348930359e-02 1.706788688898086548e-02 1.812902092933654785e-01 2.071850448846817017e-01 -4.742018878459930420e-02 3.135518729686737061e-02 5.672974884510040283e-02 -3.858778625726699829e-02
-1.108521074056625366e-01 -2.069854587316513062e-01 6.859351694583892822e-02 1.497462391853332520e-01 -4.755257070064544678e-02 -6.266481429338455200e-02 3.164240345358848572e-02 3.166870474815368652e-01 2.830971777439117432e-01 -7.997934520244598389e-02 6.228457763791084290e-02 1.581902056932449341e-01 -2.939066290855407715e-01 2.906833887100219727e-01 -1.111744791269302368e-01 3.993052244186401367e-02 2.047451585531234741e-01 5.850037187337875366e-02 -9.123513847589492798e-02 -3.576867878437042236e-01 -2.743490934371948242e-01 -6.105171889066696167e-02 7.190163433551788330e-02 -1.299828439950942993e-01 1.189445182681083679e-01 8.585305884480476379e-03 -8.224132657051086426e-02 1.444172710180282593e-01 -2.940238714218139648e-01 1.072091087698936462e-01 1.974177509546279907e-01 -2.203582972288131714e-01
-2.115738391876220703e-01 -1.575262546539306641e-01 1.673877388238906860e-01 1.434312760829925537e-01 -5.313926562666893005e-02 3.268720209598541260e-02 2.350486814975738525e-01 1.216652169823646545e-01 -1.687629893422126770e-02 -4.980954155325889587e-02 -3.045242466032505035e-02 2.476751618087291718e-02 -2.456950992345809937e-01 -1.475561857223510742e-01 -1.389748454093933105e-01 -1.210848167538642883e-01 2.366855442523956299e-01 -8.482826501131057739e-02 2.722681462764739990e-01 -4.167555645108222961e-02 -2.904295027256011963e-01 4.152059555053710938e-01 1.652656942605972290e-01 -3.258081674575805664e-01 2.197152674198150635e-01 -1.959670633077621460e-01 1.003798320889472961e-01 6.287362426519393921e-02 -1.712642610073089600e-01 1.163706090301275253e-02 1.580259352922439575e-01 5.504031479358673096e-02
-1.986825466156005859e-01 -2.938719652593135834e-02 1.624133586883544922e-01 1.838791966438293457e-01 -4.863655567169189453e-02 -2.023653984069824219e-01 2.603259086608886719e-01 8.675256371498107910e-02 3.209348767995834351e-02 -9.660867601633071899e-02 -3.617087602615356445e-01 1.592124104499816895e-01 -1.528047919273376465e-01 -2.061912976205348969e-02 -2.552459836006164551e-01 1.030051037669181824e-01 -3.693708181381225586e-01 1.694809347391128540e-01 -2.729445993900299072e-01 -6.442691385746002197e-02 -1.918238699436187744e-01 1.420140415430068970e-01 2.881105542182922363e-01 -1.202861685305833817e-02 -8.286491781473159790e-02 1.723277270793914795e-01 1.342982985079288483e-02 -1.322090178728103638e-01 -1.474506258964538574e-01 -1.866819709539413452e-01 1.296811252832412720e-01 -5.676217377185821533e-02
4.379701986908912659e-02 -2.260191291570663452e-01 4.695806652307510376e-02 -1.143450848758220673e-02 1.949059069156646729e-01 -8.454644680023193359e-02 -6.643784791231155396e-02 3.275943398475646973e-01 2.825949788093566895e-01 -1.228766143321990967e-01 -1.114012598991394043e-01 4.771723747253417969e-01 -1.148373261094093323e-01 -1.509172618389129639e-01 -2.280235439538955688e-01 -6.755721569061279297e-02 -2.906785607337951660e-01 1.366482228040695190e-01 -5.594025552272796631e-02 -1.513490825891494751e-02 -1.601824611425399780e-01 -5.754710733890533447e-02 3.813137486577033997e-02 -1.844347715377807617e-01 9.076946973800659180e-02 5.964873358607292175e-02 6.973659247159957886e-02 3.839011490345001221e-01 -1.014976054430007935e-01 -3.767900913953781128e-02 9.564383327960968018e-02 6.582845002412796021e-02
-6.896070390939712524e-02 -5.692388117313385010e-02 1.197612062096595764e-01 2.430658936500549316e-01 5.669910460710525513e-02 -1.033001691102981567e-01 3.017959892749786377e-01 -1.498947013169527054e-02 1.784226447343826294e-01 -1.143514513969421387e-01 -3.562984764575958252e-01 1.785772591829299927e-01 -6.592551711946725845e-03 5.071100965142250061e-02 -2.899385094642639160e-01 2.637282907962799072e-01 -2.943505942821502686e-01 2.346420884132385254e-01 -3.382394015789031982e-01 3.762253792956471443e-03 -7.663332670927047729e-02 9.828495979309082031e-02 2.747051715850830078e-01 -1.021883562207221985e-01 6.094047799706459045e-02 3.579729795455932617e-02 -7.924400269985198975e-02 -2.546131610870361328e-01 -6.469346582889556885e-03 2.508085034787654877e-02 9.816942363977432251e-02 -9.715868532657623291e-02
-2.850032746791839600e-01 -1.057619825005531311e-01 1.926094889640808105e-01 -2.327480167150497437e-01 2.473461329936981201e-01 -1.096449606120586395e-02 2.305474877357482910e-02 2.059042751789093018e-01 2.534051835536956787e-01 6.389735639095306396e-02 -2.083558738231658936e-01 2.891123890876770020e-01 -1.547366678714752197e-01 -1.807843707501888275e-02 -2.265179902315139771e-01 6.238451600074768066e-02 -2.804637849330902100e-01 4.889680817723274231e-02 -2.070793323218822479e-02 4.439623153302818537e-04 -3.797766864299774170e-01 4.872582852840423584e-02 -5.169571377336978912e-03 -2.439252734184265137e-01 -5.765565484762191772e-02 -1.055262163281440735e-01 2.628777623176574707e-01 1.988191455602645874e-01 7.630392163991928101e-02 1.102027371525764465e-01 9.236148744821548462e-02 1.093810889869928360e-02
2.427029013633728027e-01 -4.779778718948364258e-01 5.419088527560234070e-02 -1.963761635124683380e-02 -3.526802733540534973e-02 -1.190411895513534546e-01 -1.016477346420288086e-01 -1.063854917883872986e-01 1.094826087355613708e-01 -2.729831822216510773e-02 4.556605219841003418e-02 2.188482731580734253e-01 4.084075987339019775e-02 -9.536712616682052612e-02 -5.302203446626663208e-02 8.098204433917999268e-02 1.047939509153366089e-01 2.018597871065139771e-01 -1.940777339041233063e-02 -4.189925193786621094e-01 -2.913125157356262207e-01 3.629198670387268066e-01 1.732741147279739380e-01 1.644075103104114532e-02 -7.198220491409301758e-02 -2.617116831243038177e-02 1.138522401452064514e-01 -5.156654119491577148e-02 4.482572525739669800e-02 -1.598060480318963528e-04 2.799481451511383057e-01 -1.140780225396156311e-01
2.280932813882827759e-01 3.117306344211101532e-02 -1.205584853887557983e-01 -8.000285178422927856e-02 2.463444918394088745e-01 -3.627631813287734985e-02 -4.011554270982742310e-02 8.369737863540649414e-02 -2.318104207515716553e-01 -1.291241496801376343e-01 -2.670732140541076660e-01 -1.419280003756284714e-02 -2.756730020046234131e-01 9.169014543294906616e-02 -2.204471379518508911e-01 -8.615873754024505615e-03 -2.931705489754676819e-02 1.139127984642982483e-01 7.262261118739843369e-03 -1.787341088056564331e-01 -3.103881776332855225e-01 3.641898334026336670e-01 2.712897658348083496e-01 -2.888412773609161377e-01 4.469926282763481140e-02 4.233440756797790527e-02 1.316389590501785278e-01 1.894811689853668213e-01 8.590533584356307983e-02 2.338788844645023346e-02 2.797195911407470703e-01 -7.354908436536788940e-02
2.632027957588434219e-03 -2.855685651302337646e-01 -6.749434396624565125e-03 1.116209179162979126e-01 -4.911535885185003281e-03 -2.001518458127975464e-01 1.947374939918518066e-01 3.753373026847839355e-01 -2.054031938314437866e-02 5.656478926539421082e-02 1.142043843865394592e-01 -2.227368066087365150e-03 1.684461683034896851e-01 -1.095392704010009766e-01 -8.327460289001464844e-02 1.383380591869354248e-01 -3.884529322385787964e-02 1.323374807834625244e-01 8.231473620980978012e-04 -2.028683871030807495e-01 -8.191908895969390869e-02 7.255163788795471191e-02 4.025700986385345459e-01 -2.085352838039398193e-01 1.257867813110351562e-01 1.097494363784790039e-01 3.715616166591644287e-01 1.361152976751327515e-01 -2.373180389404296875e-01 -2.450465261936187744e-01 1.594178378582000732e-01 -1.445716596208512783e-03
-2.588641941547393799e-01 -1.006378382444381714e-01 -5.310613662004470825e-02 7.803173270076513290e-03 6.134503521025180817e-03 -3.576724231243133545e-02 3.434107005596160889e-01 1.731189191341400146e-01 9.212094545364379883e-02 -1.584530808031558990e-02 -2.084402590990066528e-01 2.497310787439346313e-01 9.433418512344360352e-02 3.018166869878768921e-02 -2.276103794574737549e-01 -8.852182328701019287e-02 -3.783527314662933350e-01 2.115156352519989014e-01 -3.203986957669258118e-02 -1.429414004087448120e-01 -2.389842122793197632e-01 3.806977570056915283e-01 2.025764137506484985e-01 -2.530819177627563477e-01 7.839922793209552765e-03 -2.085463255643844604e-01 2.388211153447628021e-02 -1.014482695609331131e-02 -9.495566785335540771e-02 -1.083163470029830933e-01 -7.064680010080337524e-02 -1.768750324845314026e-02
2.480557560920715332e-02 1.350721269845962524e-01 2.283772081136703491e-01 4.460105672478675842e-02 -1.104075014591217041e-01 2.737797610461711884e-02 1.137770432978868484e-02 -1.662490218877792358e-01 1.174406483769416809e-01 -4.443996772170066833e-02 -4.963048100471496582e-01 2.940635979175567627e-01 -1.094764396548271179e-01 -8.130716532468795776e-02 7.568964362144470215e-02 5.377824418246746063e-03 -2.176523655652999878e-01 1.062267273664474487e-01 -1.542781889438629150e-01 -2.083083689212799072e-01 -1.379535645246505737e-01 2.205742299556732178e-01 2.266831845045089722e-01 -3.549301922321319580e-01 -6.287453323602676392e-02 -3.467967361211776733e-02 1.672180891036987305e-01 -2.138750851154327393e-01 1.659724675118923187e-02 5.099376291036605835e-02 2.132627367973327637e-01 -1.235373020172119141e-01
8.313087746500968933e-03 -2.173657417297363281e-01 1.017919778823852539e-01 3.398271799087524414e-01 1.055121049284934998e-01 -1.895398944616317749e-01 1.462529599666595459e-01 3.647764921188354492e-01 3.070642650127410889e-01 1.002985611557960510e-01 -2.558986842632293701e-01 3.335314691066741943e-01 -8.615341782569885254e-02 -1.711733937263488770e-01 -1.891436725854873657e-01 -1.033967584371566772e-01 -1.929643154144287109e-01 3.448937460780143738e-02 7.214825600385665894e-02 -3.435582295060157776e-02 6.033966317772865295e-02 -3.350458666682243347e-02 -2.202267572283744812e-02 -1.238182336091995239e-01 -1.928971409797668457e-01 -1.419751644134521484e-01 1.304627060890197754e-01 1.172265261411666870e-01 -2.191672623157501221e-01 2.304636538028717041e-01 5.664656311273574829e-02 -5.647249519824981689e-02
2.424956262111663818e-01 -3.947140574455261230e-01 7.637898623943328857e-02 1.351739913225173950e-01 5.792127922177314758e-02 -7.115082815289497375e-03 -3.066386841237545013e-02 -1.810628324747085571e-01 -9.536232799291610718e-02 4.440924152731895447e-02 -2.414837665855884552e-02 2.747412323951721191e-01 4.341063275933265686e-02 -1.028310656547546387e-01 7.658568769693374634e-02 -2.084252238273620605e-02 8.404375612735748291e-02 1.930786222219467163e-01 5.738420877605676651e-03 -3.369970619678497314e-01 -3.208095133304595947e-01 3.970572352409362793e-01 1.448979973793029785e-01 1.431104391813278198e-01 -9.655988216400146484e-02 -3.403976559638977051e-02 2.338082492351531982e-01 -2.268189564347267151e-02 4.677102435380220413e-03 -8.832367509603500366e-02 2.140670865774154663e-01 -1.974038183689117432e-01
-2.940420806407928467e-01 -1.564840078353881836e-01 2.159028202295303345e-01 5.418993905186653137e-02 -9.774294495582580566e-02 -2.671379782259464264e-02 1.037182062864303589e-01 2.292635440826416016e-01 2.183441221714019775e-01 7.053999230265617371e-03 9.229301661252975464e-02 1.557907015085220337e-01 9.933153539896011353e-02 5.501317605376243591e-02 -2.440876662731170654e-01 8.782531321048736572e-02 2.897784709930419922e-01 1.393607705831527710e-01 -7.615011930465698242e-02 -1.690379679203033447e-01 -7.443458586931228638e-02 2.365434356033802032e-02 2.895938754081726074e-01 -6.174624338746070862e-02 -3.530264273285865784e-02 -1.266707479953765869e-01 -1.412318944931030273e-01 2.786934375762939453e-01 -3.099919259548187256e-01 2.409556955099105835e-01 2.601379752159118652e-01 -1.921957731246948242e-01
-5.318968296051025391e-01 -1.845363080501556396e-01 -1.474363207817077637e-01 1.036926433444023132e-01 3.616477362811565399e-03 1.226355731487274170e-01 1.230029854923486710e-02 5.830867588520050049e-02 2.528532408177852631e-02 -1.215172484517097473e-01 -1.192605718970298767e-01 1.602189540863037109e-01 7.091171294450759888e-02 -3.728323802351951599e-02 2.517832443118095398e-02 -6.387132406234741211e-02 1.325699836015701294e-01 2.654270529747009277e-01 2.426317334175109863e-02 9.311424568295478821e-03 -2.453912794589996338e-01 2.066786885261535645e-01 2.140153497457504272e-01 -6.632948666810989380e-02 1.993355751037597656e-01 -1.111072003841400146e-01 7.150123268365859985e-02 -3.644973412156105042e-02 -1.011926084756851196e-01 -3.316938132047653198e-02 3.849286437034606934e-01 -3.250232338905334473e-01
-1.049616038799285889e-01 -2.921632230281829834e-01 4.419455304741859436e-02 2.831536829471588135e-01 3.645216226577758789e-01 -2.812776565551757812e-01 1.320649832487106323e-01 2.223852835595607758e-02 1.239968612790107727e-01 2.888370752334594727e-01 -8.992458134889602661e-02 -2.522970736026763916e-01 -9.566190838813781738e-02 2.049657404422760010e-01 -2.371440827846527100e-01 -3.102475218474864960e-02 -1.659341901540756226e-01 4.301771894097328186e-02 -9.688943624496459961e-02 -8.579619228839874268e-02 -6.345672905445098877e-02 1.679884642362594604e-01 -8.277443237602710724e-03 -3.067418187856674194e-02 -5.032784119248390198e-02 -1.510512270033359528e-02 2.888455092906951904e-01 1.907434314489364624e-02 -1.110718492418527603e-02 5.556724965572357178e-02 1.802951991558074951e-01 -3.331636488437652588e-01
1.725152879953384399e-01 -1.183748319745063782e-01 1.205794438719749451e-01 2.101687043905258179e-01 3.157449364662170410e-01 -3.525629341602325439e-01 -6.822143495082855225e-02 2.070987224578857422e-01 9.755992889404296875e-02 -1.217259764671325684e-01 1.000800281763076782e-01 2.532078921794891357e-01 1.080097407102584839e-01 1.205754578113555908e-01 1.168845337815582752e-03 8.455892652273178101e-02 6.120296195149421692e-02 1.894250363111495972e-01 -1.574528962373733521e-01 -2.862587273120880127e-01 2.625251747667789459e-02 2.502965927124023438e-01 8.850213140249252319e-02 -9.552037343382835388e-03 2.773380875587463379e-01 -8.790787309408187866e-02 6.091528385877609253e-02 -2.290236577391624451e-02 4.213870689272880554e-02 1.599831134080886841e-01 3.504718840122222900e-01 -1.935192942619323730e-01
-2.446835041046142578e-01 3.757328167557716370e-02 1.238733381032943726e-01 2.143248319625854492e-01 2.996717020869255066e-02 -2.117095701396465302e-02 1.642668694257736206e-01 -2.860132604837417603e-02 2.033394724130630493e-01 -6.196824833750724792e-02 -4.606891274452209473e-01 2.059326469898223877e-01 -4.394381120800971985e-02 6.298081576824188232e-02 -3.084802925586700439e-01 1.248563528060913086e-01 -8.194085955619812012e-02 2.368847131729125977e-01 -3.254420459270477295e-01 -5.376524105668067932e-02 -5.515978671610355377e-03 3.806410729885101318e-01 1.861208230257034302e-01 1.020506769418716431e-01 1.280989497900009155e-01 2.681045606732368469e-02 -5.153182148933410645e-02 -6.885050982236862183e-02 2.045707078650593758e-03 -8.953558653593063354e-02 5.829310044646263123e-02 1.851102858781814575e-01
9.190035611391067505e-02 -1.723183989524841309e-01 1.150743141770362854e-01 5.966250225901603699e-02 -5.233701318502426147e-02 -1.563317030668258667e-01 -1.869548484683036804e-02 -1.271147131919860840e-01 2.337933033704757690e-01 3.195897638797760010e-01 -8.058775216341018677e-03 2.629947662353515625e-01 2.681367993354797363e-01 9.811453521251678467e-02 -6.924148648977279663e-02 1.870770603418350220e-01 9.909049421548843384e-02 -3.302643308416008949e-03 -1.840909123420715332e-01 9.258532524108886719e-02 -4.674075841903686523e-01 3.246212303638458252e-01 7.388738449662923813e-03 -1.635254025459289551e-01 1.284762620925903320e-01 -1.610943078994750977e-01 2.289884984493255615e-01 4.496700689196586609e-02 -9.009359031915664673e-02 1.501358449459075928e-01 1.133920997381210327e-01 1.032586097717285156e-01
6.885033845901489258e-02 -1.388448178768157959e-01 1.402041614055633545e-01 3.122130632400512695e-01 4.532398879528045654e-01 -4.777429401874542236e-01 2.722419239580631256e-02 1.034367755055427551e-01 2.031097747385501862e-02 1.700692921876907349e-01 -1.066370457410812378e-01 1.005940809845924377e-01 2.047600150108337402e-01 -2.864703349769115448e-02 -1.231379210948944092e-01 1.868016868829727173e-01 -9.259768575429916382e-02 2.497091703116893768e-02 -2.294694632291793823e-01 -4.741944000124931335e-02 -1.934290528297424316e-01 5.486140772700309753e-02 1.512275040149688721e-01 4.651428759098052979e-02 -1.436338126659393311e-01 1.278821472078561783e-02 -6.935209035873413086e-02 -9.126375615596771240e-02 -4.531880095601081848e-02 2.289104163646697998e-01 1.627827584743499756e-01 -1.602034866809844971e-01
-2.102777063846588135e-01 -1.605731695890426636e-01 3.958444297313690186e-02 6.893102824687957764e-02 1.727327257394790649e-01 -5.621364712715148926e-02 2.099403440952301025e-01 2.421997934579849243e-01 2.000610530376434326e-01 -1.114438921213150024e-01 -2.246457189321517944e-01 4.126641750335693359e-01 6.427463144063949585e-02 -2.254926264286041260e-01 -2.867766320705413818e-01 8.621055632829666138e-02 -1.673526018857955933e-01 1.575838923454284668e-01 7.659040391445159912e-02 -6.197377294301986694e-02 -9.495677053928375244e-02 -5.574735347181558609e-03 7.000024616718292236e-02 -3.080422878265380859e-01 -1.054073423147201538e-01 -1.939845979213714600e-01 1.349542438983917236e-01 3.309462964534759521e-01 -9.683385491371154785e-02 5.128279328346252441e-02 6.434690952301025391e-02 -7.800952345132827759e-02
-2.694139480590820312e-01 -6.033701077103614807e-02 -8.616823703050613403e-02 3.301186859607696533e-01 8.804237842559814453e-02 -1.442512571811676025e-01 1.632807105779647827e-01 2.331558167934417725e-01 -2.950594574213027954e-02 6.918941438198089600e-02 6.541752070188522339e-02 8.437994867563247681e-02 1.396206170320510864e-01 1.284383535385131836e-01 -6.033080816268920898e-02 9.461573511362075806e-02 4.285902157425880432e-02 5.620487034320831299e-03 9.014664590358734131e-02 -3.474777638912200928e-01 1.709677651524543762e-02 2.145379185676574707e-01 2.560865581035614014e-01 -2.895323038101196289e-01 1.526091992855072021e-01 -4.691927880048751831e-02 2.837332189083099365e-01 1.540017873048782349e-02 -3.031469285488128662e-01 -1.044489368796348572e-01 3.108268678188323975e-01 -5.770822986960411072e-03
-1.101029887795448303e-01 -1.816140264272689819e-01 3.364868834614753723e-02 2.867150008678436279e-01 -7.280162721872329712e-02 -6.976638454943895340e-03 6.554374843835830688e-02 6.567201018333435059e-02 3.398863971233367920e-01 -2.486021518707275391e-01 -4.940158873796463013e-02 9.387128800153732300e-02 4.550397768616676331e-02 -2.505759000778198242e-01 -1.243180111050605774e-01 5.305961892008781433e-02 1.549020991660654545e-03 1.480737924575805664e-01 2.069782465696334839e-02 -2.677715718746185303e-01 -2.390765398740768433e-01 7.729688286781311035e-02 1.246400699019432068e-01 5.498589575290679932e-02 2.683425545692443848e-01 9.201576560735702515e-02 -3.003245033323764801e-02 6.603311002254486084e-02 1.201286911964416504e-01 1.146500408649444580e-01 5.358159542083740234e-01 9.864369034767150879e-02
-6.975436210632324219e-02 -4.119967222213745117e-01 3.152199555188417435e-03 1.541500389575958252e-01 4.840139746665954590e-01 -2.767508029937744141e-01 -1.890183389186859131e-01 1.066361442208290100e-01 -2.776137739419937134e-02 1.508844345808029175e-01 -2.104431092739105225e-01 5.463159084320068359e-02 -1.514465548098087311e-02 -8.974765241146087646e-02 -3.590213134884834290e-02 4.261387139558792114e-02 5.744020640850067139e-02 -1.115616634488105774e-01 5.852336436510086060e-02 -2.205927856266498566e-02 -1.487828046083450317e-01 2.229062169790267944e-01 1.147203985601663589e-02 -3.943561613559722900e-01 9.609938412904739380e-02 -2.320204824209213257e-01 4.598683118820190430e-02 1.362404227256774902e-01 -1.128099188208580017e-01 6.590692698955535889e-02 7.062151283025741577e-02 -9.237709641456604004e-02
3.039987385272979736e-02 -1.124943867325782776e-01 7.585890125483274460e-03 -1.106700450181961060e-01 1.164592579007148743e-01 2.792580239474773407e-02 1.348628252744674683e-01 1.860853284597396851e-01 2.208085209131240845e-01 -2.679941952228546143e-01 -9.601481142453849316e-04 5.630661919713020325e-02 -8.442083746194839478e-02 1.363192498683929443e-01 -3.435389697551727295e-02 -3.494203835725784302e-02 -2.727022394537925720e-03 -8.137941360473632812e-02 -1.360772550106048584e-01 1.841517239809036255e-01 -8.349481970071792603e-02 4.240134060382843018e-01 3.803669214248657227e-01 -4.806449636816978455e-02 1.359287649393081665e-01 2.948583662509918213e-02 -3.656814992427825928e-02 2.560684680938720703e-01 -1.226467713713645935e-01 1.583804190158843994e-01 4.851429760456085205e-01 -2.337113022804260254e-02
7.989367842674255371e-02 -1.695067286491394043e-01 -1.220981329679489136e-01 7.805963605642318726e-02 1.287373341619968414e-02 -1.251631677150726318e-01 -2.124347351491451263e-02 3.227449581027030945e-02 2.665422260761260986e-01 -1.797051131725311279e-01 -3.022213280200958252e-01 3.633254170417785645e-01 -2.196273654699325562e-01 -2.506534159183502197e-01 -2.572571635246276855e-01 9.426050633192062378e-02 -1.128824278712272644e-01 1.908651739358901978e-01 1.108693331480026245e-01 1.472598407417535782e-02 5.928491801023483276e-02 2.082184404134750366e-01 3.992117643356323242e-01 4.695516545325517654e-03 -1.025218963623046875e-01 -3.569405153393745422e-02 2.869023568928241730e-02 -2.104584425687789917e-01 -1.080945879220962524e-01 5.401543155312538147e-02 2.662758231163024902e-01 -5.830168351531028748e-02
9.788761287927627563e-02 1.780264079570770264e-02 1.722400635480880737e-01 1.829175651073455811e-01 2.526977360248565674e-01 3.561208024621009827e-02 -1.098820269107818604e-01 3.790010511875152588e-01 1.870891004800796509e-01 1.509425342082977295e-01 -1.622922420501708984e-01 3.104222938418388367e-02 -1.554681658744812012e-01 3.462967872619628906e-01 -1.008512005209922791e-01 -1.471638679504394531e-01 -1.217037066817283630e-01 1.409928798675537109e-01 1.744016557931900024e-01 -3.954679071903228760e-01 -3.751829862594604492e-01 6.859266199171543121e-03 9.576597809791564941e-02 -8.262497186660766602e-02 1.041227579116821289e-01 -8.799260109663009644e-02 1.174352988600730896e-01 1.232478916645050049e-01 -2.764641307294368744e-02 5.203055962920188904e-02 8.793172985315322876e-02 -8.971866965293884277e-02
4.769986867904663086e-02 -2.098654657602310181e-01 -1.645058989524841309e-01 -2.768832724541425705e-03 1.152606680989265442e-01 -7.245559245347976685e-02 5.566734075546264648e-02 1.055756211280822754e-01 1.308427006006240845e-01 -4.192818701267242432e-02 -1.608219295740127563e-01 1.469105482101440430e-01 -2.545000314712524414e-01 7.398239336907863617e-03 4.366413690149784088e-03 1.558459401130676270e-01 5.821275711059570312e-02 1.343035846948623657e-01 -4.869920909404754639e-01 -1.333466023206710815e-01 -4.620301127433776855e-01 3.096444904804229736e-01 2.914763987064361572e-01 1.618428975343704224e-01 -6.293447315692901611e-02 1.028690710663795471e-01 -2.309092087671160698e-03 6.700415909290313721e-02 -9.242682904005050659e-02 5.655670911073684692e-02 -1.016318146139383316e-02 -1.030571982264518738e-01
1.835817247629165649e-01 4.441603645682334900e-02 1.062700897455215454e-01 1.952372938394546509e-01 3.524895906448364258e-01 -1.617876440286636353e-01 1.251072138547897339e-01 3.600265681743621826e-01 1.538161486387252808e-01 1.794155240058898926e-01 -2.090464085340499878e-01 2.493783086538314819e-01 -8.769378997385501862e-03 -1.420916765928268433e-01 -2.585707008838653564e-01 2.076126867905259132e-03 -4.639305546879768372e-02 1.547533180564641953e-02 -2.103470414876937866e-01 -1.079292315989732742e-02 -1.450081616640090942e-01 2.251962721347808838e-01 -2.180370735004544258e-03 5.176629126071929932e-02 2.611249983310699463e-01 -2.653326094150543213e-01 -9.622312337160110474e-02 2.248003184795379639e-01 5.999143049120903015e-02 1.343126147985458374e-01 1.586059331893920898e-01 6.319618970155715942e-02
-2.292674481868743896e-01 -2.840264439582824707e-01 1.315513439476490021e-02 1.682734042406082153e-01 1.939985752105712891e-01 -2.297715842723846436e-01 2.189095020294189453e-01 7.594495266675949097e-02 2.198443114757537842e-01 1.728334724903106689e-01 -1.869920492172241211e-01 -1.823721677064895630e-01 1.649704873561859131e-01 3.094370067119598389e-01 2.744651865214109421e-03 -6.264944374561309814e-02 -2.105277925729751587e-01 -2.920488640666007996e-02 1.016555819660425186e-03 4.916220437735319138e-03 -6.939741969108581543e-02 1.178445443511009216e-01 1.184831336140632629e-01 -1.751718521118164062e-01 -1.950678648427128792e-03 4.461441561579704285e-02 2.301295846700668335e-01 -1.196818128228187561e-01 -1.121859699487686157e-01 1.460607796907424927e-01 3.654204010963439941e-01 -2.747241854667663574e-01
-9.800460189580917358e-02 -5.375277996063232422e-02 8.860873989760875702e-03 3.485614955425262451e-01 -1.953878998756408691e-02 -2.330026477575302124e-01 -7.012748159468173981e-03 1.712983101606369019e-01 2.360326051712036133e-01 -2.378177195787429810e-01 -8.949128538370132446e-02 3.597439229488372803e-01 -2.145946025848388672e-01 -1.672470271587371826e-01 1.344578433781862259e-02 1.915237903594970703e-01 1.387817114591598511e-01 1.407817155122756958e-01 -2.075950205326080322e-01 -9.137348830699920654e-02 -3.842497467994689941e-01 1.570996046066284180e-01 -5.484636127948760986e-02 4.481228440999984741e-02 -6.498724967241287231e-02 6.210549175739288330e-02 3.955329954624176025e-02 -3.127714991569519043e-02 1.044372543692588806e-01 1.323556900024414062e-01 3.037710189819335938e-01 -1.486476212739944458e-01
2.803676994517445564e-03 4.375214874744415283e-02 9.429831802845001221e-02 1.209049299359321594e-01 4.457980766892433167e-02 -4.018447399139404297e-01 -3.596740588545799255e-02 3.371790945529937744e-01 3.610637784004211426e-02 -1.337082535028457642e-01 -3.521814942359924316e-01 2.126783430576324463e-01 5.337230488657951355e-02 2.232766747474670410e-01 -3.786368370056152344e-01 -1.340171415358781815e-02 -2.773613631725311279e-01 9.334363043308258057e-02 -1.214240044355392456e-01 9.780051559209823608e-02 3.305377438664436340e-02 2.750714719295501709e-01 6.714593619108200073e-02 -3.716970607638359070e-02 2.222059667110443115e-01 -3.548046108335256577e-03 -5.392783787101507187e-03 1.371313482522964478e-01 -1.472107619047164917e-01 -1.370885670185089111e-01 8.831675350666046143e-02 4.838717728853225708e-02
7.850290834903717041e-02 -2.637358903884887695e-01 4.302738234400749207e-03 1.718124598264694214e-01 3.298439383506774902e-01 -3.101418614387512207e-01 -1.295429766178131104e-01 -2.184148319065570831e-02 1.106692701578140259e-01 1.921299397945404053e-01 -3.748631477355957031e-02 1.540465354919433594e-01 8.228750526905059814e-02 -1.305632889270782471e-01 -4.755143821239471436e-02 5.603415146470069885e-02 1.959968358278274536e-01 1.033331528306007385e-01 -1.082170307636260986e-01 -4.535457585006952286e-03 -3.306612968444824219e-01 3.810063600540161133e-01 1.217905059456825256e-02 -1.686036288738250732e-01 2.098492980003356934e-01 -2.686348557472229004e-01 3.948228806257247925e-02 1.561202108860015869e-01 -7.691999524831771851e-02 8.095793426036834717e-02 2.632369995117187500e-01 -3.438675776124000549e-02
-8.208538591861724854e-02 -3.226043581962585449e-01 7.845896482467651367e-02 2.729942500591278076e-01 5.687597021460533142e-02 -2.550773620605468750e-01 -1.665168255567550659e-01 -1.203488335013389587e-01 7.400662451982498169e-02 -9.494450688362121582e-02 -2.031669318675994873e-01 1.674966663122177124e-01 -2.266495022922754288e-03 -3.619337826967239380e-02 -1.572987884283065796e-01 1.007905900478363037e-01 -7.591585814952850342e-02 1.049463152885437012e-01 5.613118782639503479e-02 2.928675711154937744e-01 -2.811258733272552490e-01 -1.786701194941997528e-02 3.608238995075225830e-01 -1.585704237222671509e-01 9.185358881950378418e-02 -1.106751500628888607e-03 -1.826156489551067352e-02 3.058202266693115234e-01 2.327927798032760620e-01 -2.023144215345382690e-01 1.975839287042617798e-01 3.326024115085601807e-02
-2.592133171856403351e-02 3.417648002505302429e-02 5.790369585156440735e-02 1.805181354284286499e-01 -9.884170442819595337e-02 -4.078902304172515869e-01 2.049480080604553223e-01 1.229563131928443909e-01 2.597476541996002197e-01 -5.522485449910163879e-02 -1.168046891689300537e-01 1.094346567988395691e-01 -6.239732727408409119e-02 1.216559559106826782e-01 -4.040375649929046631e-01 -2.520128712058067322e-02 -4.050661027431488037e-01 -1.193857099860906601e-02 4.163426905870437622e-02 -1.721934527158737183e-01 -1.677889972925186157e-01 3.017670661211013794e-02 2.241246849298477173e-01 -1.691102683544158936e-01 -1.160041019320487976e-01 -1.555568724870681763e-01 -2.849807031452655792e-02 1.935524642467498779e-01 -1.641483753919601440e-01 -1.079851984977722168e-01 8.485073596239089966e-02 -1.581381708383560181e-01
3.563788160681724548e-02 -7.593853026628494263e-02 1.140058860182762146e-01 2.054693102836608887e-01 2.250711768865585327e-01 1.327814757823944092e-01 8.618954569101333618e-02 1.699173264205455780e-02 1.743272393941879272e-01 1.827468574047088623e-01 -9.292805194854736328e-02 1.707427203655242920e-01 -7.620948553085327148e-02 -3.700765073299407959e-01 -4.143476188182830811e-01 1.136472523212432861e-01 -5.261628329753875732e-02 6.610386818647384644e-02 -1.242026761174201965e-01 1.004099249839782715e-01 -2.006965577602386475e-01 5.678333714604377747e-02 3.410468995571136475e-01 -3.466922044754028320e-02 -4.710978269577026367e-02 -1.250512003898620605e-01 6.908321753144264221e-03 2.531953155994415283e-01 1.194833666086196899e-01 2.994016110897064209e-01 2.301658242940902710e-01 1.523798704147338867e-02
2.812077477574348450e-02 -1.756009906530380249e-01 1.807025820016860962e-01 2.400003820657730103e-01 -5.990675091743469238e-02 -3.437309861183166504e-01 -1.195036917924880981e-01 1.995654553174972534e-01 1.215997189283370972e-01 1.805388778448104858e-01 -5.520331114530563354e-02 -1.011457517743110657e-01 -5.235772579908370972e-02 -1.143892854452133179e-01 -2.933968603610992432e-01 -1.229844614863395691e-01 2.616592943668365479e-01 2.450898289680480957e-01 -6.181199476122856140e-02 -5.670857429504394531e-02 -2.107861191034317017e-01 1.564954966306686401e-01 3.381427228450775146e-01 -2.203082442283630371e-01 -1.332028508186340332e-01 7.819720357656478882e-02 -1.363092213869094849e-01 -6.330116093158721924e-02 -1.625372022390365601e-01 2.876795530319213867e-01 2.108830399811267853e-02 -3.382418677210807800e-02
8.780854940414428711e-02 -7.084916532039642334e-02 1.748009920120239258e-01 3.879294171929359436e-02 2.488046437501907349e-01 -3.274521231651306152e-01 7.981664687395095825e-02 8.753380971029400826e-04 2.490574270486831665e-01 6.537629663944244385e-02 -3.041717112064361572e-01 7.537093013525009155e-02 -9.676019102334976196e-02 -1.830689050257205963e-02 -9.539830684661865234e-02 1.255560666322708130e-01 -4.411598742008209229e-01 7.222489267587661743e-02 -1.084666997194290161e-01 -1.734959781169891357e-01 7.269790023565292358e-02 1.622284203767776489e-02 3.805976212024688721e-01 -3.351145386695861816e-01 -1.188967600464820862e-01 -4.164315760135650635e-02 -1.022148951888084412e-01 -2.542714029550552368e-02 -2.101923078298568726e-01 5.078696645796298981e-03 5.167135968804359436e-02 -4.890433698892593384e-02
-2.607414498925209045e-02 -1.528199911117553711e-01 1.124128401279449463e-01 6.129903718829154968e-02 5.547924712300300598e-02 -1.127536818385124207e-01 -2.708591222763061523e-01 -6.995724886655807495e-02 7.147500663995742798e-02 -3.363234922289848328e-03 -3.810046017169952393e-01 2.438982576131820679e-01 -1.152711659669876099e-01 8.401536196470260620e-02 -1.352096199989318848e-01 2.743167877197265625e-01 -2.858306765556335449e-01 2.340749651193618774e-01 6.009401381015777588e-02 6.652817875146865845e-02 -2.249366044998168945e-01 1.745368093252182007e-01 3.906073570251464844e-01 2.275320887565612793e-01 2.229594737291336060e-01 6.252986937761306763e-02 -8.675599098205566406e-02 8.357829600572586060e-02 7.059041410684585571e-02 2.608522400259971619e-02 1.799531877040863037e-01 7.591114193201065063e-02
-2.416947633028030396e-01 -3.082248568534851074e-01 -3.095623552799224854e-01 3.161033987998962402e-01 -1.397572308778762817e-01 -4.273974522948265076e-02 2.099134400486946106e-02 -6.432115286588668823e-02 1.532173603773117065e-01 -8.582054823637008667e-02 -2.664778530597686768e-01 8.655286580324172974e-02 -7.562933862209320068e-02 1.860252954065799713e-02 -1.689743846654891968e-01 2.086252570152282715e-01 5.814649537205696106e-02 1.828079223632812500e-01 2.001026570796966553e-01 -4.187190160155296326e-02 -2.480332851409912109e-01 -2.142968587577342987e-02 2.139837145805358887e-01 -2.167272120714187622e-01 2.774349153041839600e-01 -1.327465772628784180e-01 2.134230583906173706e-01 5.112216249108314514e-02 -1.537353098392486572e-01 1.728012710809707642e-01 8.831845223903656006e-02 -5.092264618724584579e-03
9.596896916627883911e-02 -5.061048865318298340e-01 2.549529969692230225e-01 8.182390779256820679e-02 -5.827748402953147888e-02 -7.827454805374145508e-02 -1.486808508634567261e-01 -4.361126571893692017e-02 -1.119126379489898682e-01 -1.487920284271240234e-01 4.903052002191543579e-03 -1.023802384734153748e-01 2.051106654107570648e-02 1.487710326910018921e-01 -3.231973052024841309e-01 -2.921456843614578247e-02 5.291029810905456543e-03 1.153431087732315063e-01 -6.525255739688873291e-02 -2.571866214275360107e-01 -3.452734649181365967e-01 1.407175958156585693e-01 1.535855680704116821e-01 3.477431461215019226e-02 -2.531745471060276031e-02 4.099143669009208679e-02 2.330860495567321777e-01 8.842343837022781372e-02 -9.689521044492721558e-02 1.142797172069549561e-01 3.426508903503417969e-01 -6.717651337385177612e-02
8.248438686132431030e-02 1.859476864337921143e-01 -1.954376883804798126e-02 3.173569142818450928e-01 -1.635770313441753387e-02 -2.233547717332839966e-01 1.172930840402841568e-02 4.297079145908355713e-02 2.118707150220870972e-01 2.406225539743900299e-03 -3.577421307563781738e-01 2.560410201549530029e-01 -8.484733104705810547e-02 3.151741251349449158e-02 3.415802493691444397e-02 9.248667955398559570e-02 -2.378674894571304321e-01 1.219396516680717468e-01 -7.340531051158905029e-02 -8.774362504482269287e-02 -4.838864803314208984e-01 2.877952754497528076e-01 1.678089648485183716e-01 1.954658329486846924e-01 9.252764284610748291e-02 -9.547169506549835205e-02 -5.493108183145523071e-02 -3.693844005465507507e-02 9.335853904485702515e-02 -9.348548948764801025e-02 8.517343550920486450e-02 -1.854581534862518311e-01
-2.246627658605575562e-01 1.216970477253198624e-02 1.086736321449279785e-01 9.184250980615615845e-02 1.853296458721160889e-01 -1.727466881275177002e-01 1.446737349033355713e-01 2.691970467567443848e-01 1.453334689140319824e-01 6.130927801132202148e-02 -2.348720133304595947e-01 4.471705555915832520e-01 2.875475212931632996e-02 7.873798906803131104e-02 -3.001571893692016602e-01 -1.238869652152061462e-01 -3.699353635311126709e-01 8.382365852594375610e-02 8.236555755138397217e-02 -4.113761708140373230e-02 -1.999633163213729858e-01 1.723757088184356689e-01 2.611956298351287842e-01 -7.731428742408752441e-02 7.089343667030334473e-02 -1.228552535176277161e-01 -6.227136030793190002e-02 1.528376042842864990e-01 -3.014000691473484039e-02 -1.129629909992218018e-01 1.635043323040008545e-02 1.467125117778778076e-01
-1.534145027399063110e-01 -3.631620109081268311e-01 -3.483636304736137390e-02 3.690172135829925537e-01 6.390886008739471436e-02 -6.396492570638656616e-02 8.656035363674163818e-02 2.294603921473026276e-02 1.343968957662582397e-01 1.404612213373184204e-01 4.572845995426177979e-02 9.725342690944671631e-02 9.927987307310104370e-02 2.451251447200775146e-01 -9.805373102426528931e-02 -5.679184570908546448e-02 -1.045326143503189087e-01 -1.000658869743347168e-01 -2.599150538444519043e-01 -1.207803115248680115e-01 1.285567134618759155e-02 3.519780635833740234e-01 1.319377869367599487e-01 -3.752270638942718506e-01 2.162062823772430420e-01 -1.563705354928970337e-01 -1.537241332698613405e-04 1.698611974716186523e-01 -5.861815065145492554e-02 2.428515106439590454e-01 9.763961285352706909e-02 3.916772454977035522e-02
7.102912664413452148e-02 -1.763888746500015259e-01 4.063968732953071594e-02 6.863588094711303711e-02 6.049972027540206909e-02 9.665055572986602783e-02 5.546827614307403564e-02 5.727043002843856812e-02 2.200735807418823242e-01 -1.648043394088745117e-01 -4.282256960868835449e-01 -9.184402227401733398e-02 -3.575737401843070984e-02 -1.757577620446681976e-02 -4.682180657982826233e-02 -2.099637985229492188e-01 1.751758754253387451e-01 4.036028683185577393e-02 1.906412243843078613e-01 -8.224330097436904907e-02 -3.250604867935180664e-01 1.308989375829696655e-01 3.624903857707977295e-01 -1.996676623821258545e-01 -1.380146145820617676e-01 -1.305979043245315552e-01 2.113040834665298462e-01 8.682799339294433594e-02 -3.291465044021606445e-01 -1.548816412687301636e-01 1.263773441314697266e-01 1.295102834701538086e-01
-3.812867403030395508e-01 -5.958297103643417358e-02 1.752947568893432617e-01 -6.229045614600181580e-02 1.971219629049301147e-01 -1.049724221229553223e-01 5.069846659898757935e-02 1.391579769551753998e-02 1.501700133085250854e-01 7.401204854249954224e-02 -1.891386508941650391e-01 -2.249743416905403137e-02 3.163072094321250916e-02 3.698746562004089355e-01 -2.511399425566196442e-02 8.280228823423385620e-02 4.533842206001281738e-02 9.886368364095687866e-02 -5.241417512297630310e-02 3.698304295539855957e-02 -9.935487061738967896e-02 3.831110000610351562e-01 2.204023897647857666e-01 -2.592689990997314453e-01 -7.716029649600386620e-04 -4.928706958889961243e-02 1.029108688235282898e-01 -2.797522544860839844e-01 -9.169822931289672852e-02 9.446066617965698242e-02 2.438267469406127930e-01 -3.126759827136993408e-01
8.365532755851745605e-02 -2.174807637929916382e-01 1.528833508491516113e-01 2.611000835895538330e-01 -3.096669726073741913e-02 -9.987674653530120850e-02 -1.470050215721130371e-01 2.603056132793426514e-01 -4.841767624020576477e-02 7.703205570578575134e-03 -1.657393760979175568e-02 -1.314032226800918579e-01 2.155992435291409492e-03 -1.386818587779998779e-01 -1.390758305788040161e-01 1.883893460035324097e-01 -6.012479588389396667e-02 6.887681782245635986e-02 1.807787418365478516e-01 -2.900628745555877686e-01 -1.150813624262809753e-01 -4.886330664157867432e-02 4.193806052207946777e-01 -2.397428154945373535e-01 1.053244099020957947e-01 6.742645055055618286e-02 1.877688318490982056e-01 7.589304447174072266e-02 -3.363845348358154297e-01 4.240917041897773743e-02 3.264763355255126953e-01 8.647356927394866943e-02
1.657565683126449585e-01 -2.413319647312164307e-01 1.514324843883514404e-01 6.538119167089462280e-02 1.042793914675712585e-01 -3.041103780269622803e-01 -1.882943063974380493e-01 -6.635963916778564453e-02 2.932031750679016113e-01 1.073039546608924866e-01 -4.200472533702850342e-01 -2.223557420074939728e-02 -2.107665240764617920e-01 -1.280842721462249756e-01 -1.943437457084655762e-01 5.055896565318107605e-02 -2.778784334659576416e-01 -5.251724272966384888e-02 -2.110042870044708252e-01 -2.158713489770889282e-01 2.007604390382766724e-01 2.492507696151733398e-01 1.230974793434143066e-01 -1.257793307304382324e-01 8.021206408739089966e-02 -1.549821794033050537e-01 -2.738563902676105499e-02 1.226280182600021362e-01 -9.384560585021972656e-02 5.426368862390518188e-02 7.697621360421180725e-03 -7.574736326932907104e-02
2.021014876663684845e-02 -2.276543378829956055e-01 1.656783968210220337e-01 -6.246535573154687881e-03 8.450890332460403442e-02 9.488865733146667480e-02 -5.537679418921470642e-02 1.322578489780426025e-01 1.319294124841690063e-01 -1.239328980445861816e-01 -3.802647888660430908e-01 2.228034883737564087e-01 -1.661828905344009399e-01 -1.282035112380981445e-01 3.643918782472610474e-02 -1.904778629541397095e-01 1.395826786756515503e-01 5.081148352473974228e-03 -4.685062542557716370e-02 -1.576228439807891846e-01 6.798982620239257812e-02 2.912485599517822266e-01 4.111808538436889648e-01 -3.049197793006896973e-01 -8.702022023499011993e-03 2.400986850261688232e-01 -1.819645017385482788e-01 -1.303032934665679932e-01 -1.525242626667022705e-01 2.796938456594944000e-02 2.035369426012039185e-01 -5.977336317300796509e-02
-1.611579656600952148e-01 -4.070472419261932373e-01 4.126715660095214844e-02 2.252035886049270630e-01 3.726322650909423828e-01 -1.414203364402055740e-02 -2.316463291645050049e-01 4.190984368324279785e-02 9.819560497999191284e-02 2.038901001214981079e-01 7.655582576990127563e-02 2.989172041416168213e-01 9.355047345161437988e-02 -1.473768800497055054e-01 -1.556338518857955933e-01 -8.337350189685821533e-02 1.238761842250823975e-01 4.603242874145507812e-02 -2.223570793867111206e-01 6.006315723061561584e-02 -2.205198407173156738e-01 3.587896227836608887e-01 9.693508036434650421e-03 -1.824720203876495361e-01 1.443452239036560059e-01 -1.571686565876007080e-01 1.131828278303146362e-01 2.280745655298233032e-02 -2.825671061873435974e-02 -1.884244731627404690e-03 -4.401965066790580750e-03 -1.114728450775146484e-01
1.384331136941909790e-01 -4.261605441570281982e-02 6.008608266711235046e-02 3.313251435756683350e-01 7.626444101333618164e-02 -3.228807747364044189e-01 1.396340429782867432e-01 3.173435926437377930e-01 4.212766289710998535e-01 1.079110428690910339e-01 -1.321588605642318726e-01 4.101510345935821533e-01 -1.874957680702209473e-01 5.336533486843109131e-02 -1.919757574796676636e-02 -1.091123372316360474e-01 -1.346770673990249634e-01 -7.462930679321289062e-02 7.884255610406398773e-03 1.376753300428390503e-01 7.125180959701538086e-02 1.326663941144943237e-01 9.063365310430526733e-02 3.788335621356964111e-02 -1.191033944487571716e-01 -1.692199707031250000e-01 6.922783702611923218e-02 3.895993903279304504e-02 -2.224680334329605103e-01 3.058727458119392395e-02 1.868916749954223633e-01 -2.714935876429080963e-02
3.430704027414321899e-02 -1.989125460386276245e-01 1.120447441935539246e-01 -6.165305152535438538e-03 1.686564832925796509e-01 -3.003891706466674805e-01 -8.722074329853057861e-02 -4.251527041196823120e-02 3.145473003387451172e-01 1.130293831229209900e-01 -2.018326222896575928e-01 1.720151901245117188e-01 -6.367027759552001953e-02 8.363116532564163208e-02 -4.575128480792045593e-02 -2.114328294992446899e-01 -2.276041507720947266e-01 4.541657119989395142e-02 -1.686692833900451660e-01 -4.898872971534729004e-01 -1.404221802949905396e-01 1.376180946826934814e-01 4.799959436058998108e-02 -1.646242290735244751e-01 2.461848706007003784e-01 1.194534227252006531e-01 -1.993275135755538940e-01 2.210199385881423950e-01 6.209654733538627625e-03 1.384669095277786255e-01 1.247328426688909531e-02 -7.411196827888488770e-02
-1.375765204429626465e-01 -1.960711367428302765e-02 1.383981481194496155e-02 1.087511554360389709e-01 1.251183450222015381e-01 -5.450346693396568298e-02 7.015832513570785522e-02 2.596644759178161621e-01 2.537431567907333374e-02 1.163627058267593384e-01 -1.329199671745300293e-01 3.005129098892211914e-01 -7.803397625684738159e-02 8.924737572669982910e-02 -1.359274983406066895e-01 -1.960110962390899658e-01 -5.247154831886291504e-01 2.722849324345588684e-02 -1.552120745182037354e-01 -9.694369882345199585e-02 -3.812778890132904053e-01 2.308988124132156372e-01 3.051916062831878662e-01 -1.479612737894058228e-01 9.020759910345077515e-02 8.977889083325862885e-03 -4.105429351329803467e-02 -3.637392073869705200e-02 -2.099830359220504761e-01 -5.065486952662467957e-02 -4.648261517286300659e-02 -3.552449494600296021e-02
-4.574603438377380371e-01 -9.426128864288330078e-02 -1.455221325159072876e-01 2.234646677970886230e-01 4.402538761496543884e-02 -1.554578989744186401e-01 -5.852744355797767639e-02 2.245419025421142578e-01 2.518963217735290527e-01 2.151396721601486206e-01 -2.059324532747268677e-01 -1.279535144567489624e-01 -4.085102304816246033e-02 -8.594414591789245605e-02 7.588987797498703003e-02 1.075259372591972351e-01 -1.995251774787902832e-01 2.275723069906234741e-01 -3.115653246641159058e-02 -7.685176283121109009e-02 -1.095663849264383316e-02 1.466669440269470215e-01 1.482799947261810303e-01 -2.133588641881942749e-01 1.588849127292633057e-01 -2.401950955390930176e-02 2.503865659236907959e-01 1.035030782222747803e-01 -2.520337700843811035e-01 9.546091780066490173e-03 1.098838169127702713e-02 -2.920807898044586182e-01
-5.311443656682968140e-02 -1.956012248992919922e-01 -1.752091757953166962e-02 2.254411727190017700e-01 -1.836329996585845947e-01 3.803959116339683533e-02 2.811090275645256042e-02 2.261104285717010498e-01 -1.176838204264640808e-01 1.063685864210128784e-01 -9.558253735303878784e-02 1.477473974227905273e-01 8.918790519237518311e-02 -6.896242499351501465e-02 8.054528385400772095e-02 -3.653970360755920410e-02 -9.912302717566490173e-03 -3.925189003348350525e-02 -3.293395042419433594e-02 -1.362963169813156128e-01 -3.633043766021728516e-01 3.798901140689849854e-01 -7.685308228246867657e-04 -4.028781056404113770e-01 3.060263991355895996e-01 -1.974641382694244385e-01 1.112918704748153687e-01 1.629202067852020264e-01 2.319383062422275543e-02 -1.583163142204284668e-01 2.855487167835235596e-01 -7.355764508247375488e-02
-9.982988238334655762e-02 3.484729677438735962e-02 -1.274893283843994141e-01 4.289706945419311523e-01 -5.759890750050544739e-02 8.662194013595581055e-03 -6.843187659978866577e-02 -2.984030358493328094e-02 2.654028236865997314e-01 -1.648784875869750977e-01 -1.933813393115997314e-01 2.828448414802551270e-01 4.619907215237617493e-02 4.323786124587059021e-02 -1.964775919914245605e-01 1.156109273433685303e-01 -2.417838126420974731e-01 3.012139499187469482e-01 1.062726825475692749e-01 1.236865371465682983e-01 -2.236422598361968994e-01 2.583541572093963623e-01 8.605498075485229492e-02 -1.116307899355888367e-01 1.257176101207733154e-01 -2.021741420030593872e-01 -1.580210775136947632e-01 1.585247665643692017e-01 1.894168555736541748e-01 1.303496211767196655e-01 1.860357671976089478e-01 -4.381816089153289795e-02
-1.800236254930496216e-01 -2.294201254844665527e-01 4.340582713484764099e-02 7.728621829301118851e-03 2.182601690292358398e-01 -3.357998728752136230e-01 -5.646396894007921219e-03 1.733115911483764648e-01 7.764246314764022827e-03 1.935292966663837433e-02 1.830883137881755829e-02 1.150795966386795044e-01 3.970691561698913574e-02 -1.681169271469116211e-01 1.820194870233535767e-01 -1.015576124191284180e-01 3.289303183555603027e-01 1.574213504791259766e-01 -1.609952151775360107e-01 1.498826444149017334e-01 -3.837884664535522461e-01 2.922467887401580811e-01 8.861203491687774658e-02 -1.245811730623245239e-01 2.822104692459106445e-01 -1.651975065469741821e-01 1.150432750582695007e-01 5.224942415952682495e-02 -2.018946260213851929e-01 -1.115725114941596985e-01 1.237641349434852600e-01 -7.992064952850341797e-02
5.723619088530540466e-02 -2.677467465400695801e-01 1.176145449280738831e-01 -7.100325077772140503e-02 -7.270722091197967529e-02 6.986948847770690918e-02 8.583623170852661133e-02 -5.179554969072341919e-02 2.184777557849884033e-01 4.575017094612121582e-02 -4.082314074039459229e-01 1.744740903377532959e-01 -5.932465661317110062e-03 -2.300883531570434570e-01 -9.804726392030715942e-02 -3.595567494630813599e-02 -1.772840023040771484e-01 -1.677680611610412598e-01 -2.783644013106822968e-02 -4.264288768172264099e-02 6.429381668567657471e-02 3.687026202678680420e-01 2.636958956718444824e-01 -3.764419853687286377e-01 -1.012331470847129822e-01 1.703964173793792725e-01 -3.623691201210021973e-02 -1.678937971591949463e-01 -2.505185008049011230e-01 -2.174216508865356445e-02 1.490117013454437256e-01 -8.620301634073257446e-02
8.737639337778091431e-02 -1.707220077514648438e-01 3.467125445604324341e-02 3.510663509368896484e-01 1.257625967264175415e-01 -1.125527918338775635e-01 -1.484840363264083862e-01 1.612255871295928955e-01 -1.405262500047683716e-01 1.320302486419677734e-01 -7.098885625600814819e-02 -1.080703437328338623e-01 1.004440858960151672e-01 6.087647005915641785e-02 8.270765841007232666e-02 1.266045421361923218e-01 -1.107823941856622696e-02 -1.072767451405525208e-01 1.707371771335601807e-01 -2.437281757593154907e-01 -2.501412332057952881e-01 2.258794009685516357e-01 2.884790301322937012e-01 -3.281477391719818115e-01 1.641760468482971191e-01 -9.571712464094161987e-02 -8.699203282594680786e-02 2.137559801340103149e-01 -1.194251626729965210e-01 5.650278180837631226e-02 3.633266389369964600e-01 1.678299754858016968e-01
-6.141274422407150269e-02 -7.505398243665695190e-02 1.180914267897605896e-01 -1.244632899761199951e-01 9.726540744304656982e-02 -1.939674764871597290e-01 2.752140760421752930e-01 4.381215572357177734e-02 3.767621517181396484e-01 1.150013878941535950e-03 -1.188353002071380615e-01 2.780241966247558594e-01 -8.621815592050552368e-02 -1.660190075635910034e-01 -2.813605368137359619e-01 9.361777454614639282e-02 -3.178078830242156982e-01 2.605116665363311768e-01 8.023895323276519775e-02 -3.272487595677375793e-02 -1.634185165166854858e-01 6.713076680898666382e-02 2.339760512113571167e-01 -1.528083831071853638e-01 2.103039771318435669e-01 -1.659426689147949219e-01 1.617236435413360596e-01 8.382957428693771362e-02 -3.112716134637594223e-03 1.753656752407550812e-02 2.789993584156036377e-01 1.064378097653388977e-01
6.254164874553680420e-02 -1.304215937852859497e-01 1.207453981041908264e-01 1.007465794682502747e-01 1.255657821893692017e-01 -1.094838008284568787e-01 3.778931796550750732e-01 1.265033055096864700e-02 2.196827232837677002e-01 8.258810639381408691e-02 2.672951854765415192e-02 1.892845034599304199e-01 8.360454440116882324e-02 -3.322273492813110352e-01 -2.919461727142333984e-01 7.937599718570709229e-02 -1.759428530931472778e-01 2.701980173587799072e-01 -1.449447445338591933e-04 -1.071805879473686218e-02 -1.217715293169021606e-01 1.334526836872100830e-01 2.853579819202423096e-01 -8.842565864324569702e-02 -1.170439869165420532e-01 -8.605487644672393799e-02 2.076258808374404907e-01 4.190859198570251465e-02 1.561633497476577759e-02 1.043124198913574219e-01 3.933452367782592773e-01 1.591586172580718994e-01
2.688985504209995270e-02 2.100292891263961792e-01 4.435063526034355164e-02 1.263556033372879028e-01 -2.875413000583648682e-02 -4.909192919731140137e-01 -5.968293920159339905e-02 1.537991911172866821e-01 1.581292748451232910e-01 -1.726091653108596802e-01 -2.324839532375335693e-01 2.052252143621444702e-01 -1.103111635893583298e-02 7.957207411527633667e-02 -6.849234551191329956e-02 -7.205626461654901505e-03 -3.074819147586822510e-01 -7.706107944250106812e-02 -1.212623938918113708e-01 7.219586521387100220e-02 -1.660655289888381958e-01 3.017009794712066650e-01 4.428817033767700195e-01 1.913487538695335388e-02 1.200098618865013123e-01 1.040192414075136185e-02 1.680781841278076172e-01 7.868831604719161987e-02 -8.883544057607650757e-02 9.502582997083663940e-02 -2.174612600356340408e-03 6.807762384414672852e-02
-4.236693680286407471e-02 8.280684053897857666e-02 1.010551080107688904e-01 1.938183456659317017e-01 -5.893059447407722473e-02 -2.361930161714553833e-01 -2.965718694031238556e-02 6.550678610801696777e-02 1.816515773534774780e-01 -1.273415982723236084e-01 -3.316054046154022217e-01 2.808277606964111328e-01 4.307831823825836182e-02 -5.039583519101142883e-02 7.062181085348129272e-02 5.218791589140892029e-02 -3.302488327026367188e-01 1.797273010015487671e-01 -1.969870328903198242e-01 -5.430478230118751526e-02 -3.584518134593963623e-01 2.954541146755218506e-01 2.640198767185211182e-01 2.971702814102172852e-01 -4.871070757508277893e-02 -7.531862705945968628e-02 3.459056373685598373e-03 3.253587335348129272e-02 1.867579855024814606e-02 3.255414217710494995e-02 2.274191975593566895e-01 -9.916150569915771484e-02
-1.627146750688552856e-01 -1.592976599931716919e-01 1.186346518807113171e-03 3.421171307563781738e-01 8.994073420763015747e-02 -2.581224143505096436e-01 1.571808755397796631e-02 -1.142903119325637817e-01 2.457960247993469238e-01 -3.455838263034820557e-01 3.304719179868698120e-02 3.024397194385528564e-01 1.308502852916717529e-01 -2.471066862344741821e-01 -3.615059331059455872e-02 9.890580922365188599e-02 1.618871837854385376e-01 1.722371727228164673e-01 -8.841152489185333252e-02 -1.327076852321624756e-01 -2.129221409559249878e-01 2.756764292716979980e-01 1.522399932146072388e-01 1.388873010873794556e-01 1.955495215952396393e-02 -1.455980688333511353e-01 2.134273052215576172e-01 -4.211581870913505554e-02 5.369083955883979797e-02 8.614518493413925171e-02 1.321404278278350830e-01 -1.990636885166168213e-01
3.198275268077850342e-01 -2.236572653055191040e-01 2.579165399074554443e-01 2.947333455085754395e-01 3.543083369731903076e-01 -3.056233525276184082e-01 -1.585176140069961548e-01 4.090242087841033936e-02 1.855904012918472290e-01 9.875988215208053589e-02 -4.390990138053894043e-01 1.651639789342880249e-01 1.488506644964218140e-01 4.694102704524993896e-02 -2.993123233318328857e-02 4.973272234201431274e-02 1.419870741665363312e-02 -1.410710662603378296e-01 -1.446174830198287964e-01 -1.403995454311370850e-01 -1.856103166937828064e-02 1.532467156648635864e-01 1.136753335595130920e-02 -2.356323450803756714e-01 -3.852911293506622314e-02 -2.923434972763061523e-02 -3.681396692991256714e-02 5.612109228968620300e-02 -7.058556377887725830e-02 -4.918967187404632568e-02 -3.674047812819480896e-02 2.718520350754261017e-02
-1.586832702159881592e-01 -1.481187641620635986e-01 1.376542299985885620e-01 -8.009880036115646362e-02 3.141347551718354225e-03 -2.061342149972915649e-01 2.092478722333908081e-01 5.216622725129127502e-02 2.346581220626831055e-02 7.868108153343200684e-02 -3.449716791510581970e-02 3.191406428813934326e-01 1.145557686686515808e-01 -6.805244088172912598e-02 -3.797579705715179443e-01 -9.033454954624176025e-02 -3.853358030319213867e-01 2.161015421152114868e-01 1.532752625644207001e-02 -4.818373173475265503e-02 -3.805430829524993896e-01 1.629925221204757690e-01 2.960361242294311523e-01 6.330553442239761353e-02 1.068701446056365967e-01 3.570634173229336739e-03 -1.319261938333511353e-01 -3.639249876141548157e-02 -2.075358480215072632e-01 -1.340756714344024658e-01 7.088959217071533203e-03 -8.106055855751037598e-02
-1.151186674833297729e-01 -3.037962317466735840e-01 -3.545824438333511353e-03 3.848038911819458008e-01 8.185988664627075195e-02 -1.068503707647323608e-01 8.421848714351654053e-02 -1.666877716779708862e-01 -4.682721570134162903e-02 2.765938267111778259e-02 4.229599609971046448e-02 1.175599172711372375e-01 2.006550580263137817e-01 -3.392749130725860596e-01 5.239157006144523621e-02 1.432931274175643921e-01 7.033999264240264893e-02 1.975129991769790649e-01 -1.657776683568954468e-01 1.051226481795310974e-01 -3.060830533504486084e-01 3.818357288837432861e-01 -1.870674267411231995e-02 -2.044316530227661133e-01 -8.351595140993595123e-03 -1.429095715284347534e-01 8.545070886611938477e-02 6.063284724950790405e-02 -7.427667081356048584e-02 1.597879230976104736e-01 1.327096819877624512e-01 -2.278300672769546509e-01
-1.006533801555633545e-01 -3.836372494697570801e-02 5.899743642657995224e-03 2.088581025600433350e-01 -8.296360075473785400e-02 -3.756689429283142090e-01 5.366682074964046478e-03 -9.199087321758270264e-02 1.005534306168556213e-01 -1.446500569581985474e-01 -9.806817770004272461e-02 1.992434412240982056e-01 -2.850549519062042236e-01 9.706149809062480927e-03 -2.222597151994705200e-01 1.117889117449522018e-02 1.558403074741363525e-01 -3.341690450906753540e-02 -1.765441596508026123e-01 1.343572326004505157e-02 -4.101967513561248779e-01 4.063884913921356201e-01 -1.001649126410484314e-01 -1.522887647151947021e-01 -5.184746161103248596e-02 -2.873812802135944366e-02 -2.203654199838638306e-01 -6.941004842519760132e-02 -6.355167925357818604e-02 2.922691032290458679e-02 1.348180323839187622e-01 -2.714104056358337402e-01
5.150934308767318726e-02 1.273237615823745728e-01 2.599535882472991943e-01 1.542663574218750000e-02 7.093622814863920212e-03 -1.456206291913986206e-01 -4.998736828565597534e-02 -1.238120868802070618e-01 1.513269841670989990e-01 -1.760086268186569214e-01 -4.018365740776062012e-01 2.994878888130187988e-01 -1.191560104489326477e-01 -1.279880255460739136e-01 -7.614972442388534546e-02 3.956620767712593079e-02 -5.989458784461021423e-02 1.051462627947330475e-02 -7.963503152132034302e-02 -6.047720089554786682e-02 -8.839192241430282593e-02 1.392518579959869385e-01 1.361195445060729980e-01 -3.379945158958435059e-01 -3.557324782013893127e-02 1.419667303562164307e-01 4.348610639572143555e-01 -1.185476630926132202e-01 -2.737842202186584473e-01 1.152346953749656677e-01 2.057112306356430054e-01 4.947885498404502869e-02
7.602572441101074219e-02 -1.510808914899826050e-01 1.576892286539077759e-01 1.497327834367752075e-01 1.622814089059829712e-01 -4.106149077415466309e-01 3.292239457368850708e-02 -1.465418189764022827e-01 2.560173273086547852e-01 2.426417171955108643e-01 -2.112221270799636841e-01 3.067471683025360107e-01 1.350190043449401855e-01 9.949193894863128662e-02 -2.307898849248886108e-01 -1.551502346992492676e-01 -1.008579656481742859e-01 3.702635690569877625e-02 -1.576342135667800903e-01 -1.750301271677017212e-01 -2.780378460884094238e-01 1.226124353706836700e-02 -1.405954658985137939e-01 -7.086636871099472046e-02 -1.437605470418930054e-01 -1.138017047196626663e-02 1.648411341011524200e-02 1.508577167987823486e-01 -1.805051416158676147e-01 8.212954550981521606e-02 2.668606340885162354e-01 -1.199075803160667419e-01
-2.079100348055362701e-02 -1.126580834388732910e-01 -1.845313119702041149e-03 1.348061263561248779e-01 1.343589872121810913e-01 1.120071634650230408e-01 -1.527685821056365967e-01 4.209237396717071533e-01 6.636933237314224243e-02 -1.083891987800598145e-01 -4.541647434234619141e-02 1.914152055978775024e-01 -1.512277573347091675e-01 -3.787206411361694336e-01 -3.253455460071563721e-01 1.567953974008560181e-01 -8.107414841651916504e-02 1.846973039209842682e-02 -1.782153695821762085e-01 -2.287652157247066498e-02 2.640916407108306885e-02 2.992976903915405273e-01 2.553703486919403076e-01 -1.120191439986228943e-01 3.358910381793975830e-01 -1.637705564498901367e-01 8.029130846261978149e-02 4.426651634275913239e-03 7.728578988462686539e-03 1.056751832365989685e-01 8.288077265024185181e-02 1.206421181559562683e-01
6.750647444278001785e-03 -7.321777194738388062e-02 1.422754377126693726e-01 -4.392245784401893616e-02 -1.699411869049072266e-01 1.399563625454902649e-02 7.364331930875778198e-02 1.028350293636322021e-01 1.742484420537948608e-01 -1.322426348924636841e-01 -1.558341234922409058e-01 1.254558265209197998e-01 7.480368018150329590e-02 4.857723414897918701e-02 -2.891656458377838135e-01 1.526567637920379639e-01 -1.495573818683624268e-01 3.485395610332489014e-01 1.521199047565460205e-01 -2.428238987922668457e-01 -2.327639162540435791e-01 1.328196674585342407e-01 5.439846515655517578e-01 2.680319920182228088e-02 4.413968697190284729e-02 -9.441349655389785767e-02 1.227945610880851746e-01 -1.952584832906723022e-02 -6.753428280353546143e-02 1.017258036881685257e-02 2.856330871582031250e-01 1.327249854803085327e-01
-1.197359189391136169e-01 8.831636607646942139e-02 -5.485500209033489227e-03 4.751793146133422852e-01 3.068949282169342041e-01 -4.642158374190330505e-02 2.391602694988250732e-01 3.434490263462066650e-01 8.260161429643630981e-02 -6.602785736322402954e-02 -1.541383117437362671e-01 1.463527232408523560e-02 -6.302566826343536377e-02 -7.767405360937118530e-02 -3.607006669044494629e-01 1.897696778178215027e-02 -1.448651701211929321e-01 2.808606326580047607e-01 -2.845648229122161865e-01 2.049384452402591705e-02 -1.744536310434341431e-02 1.357447206974029541e-01 2.122665792703628540e-01 -7.117719203233718872e-02 8.438160270452499390e-02 -2.908238582313060760e-02 -1.585721224546432495e-01 4.617889598011970520e-02 -5.590453743934631348e-02 -1.276369579136371613e-02 7.075255364179611206e-02 -1.061130538582801819e-01
1.483952254056930542e-01 1.530773937702178955e-01 3.666549623012542725e-01 2.733347415924072266e-01 9.096652269363403320e-02 -2.041007578372955322e-01 2.108302339911460876e-02 -1.517178416252136230e-01 2.057924270629882812e-01 1.898500882089138031e-02 -4.283964335918426514e-01 3.586563169956207275e-01 -4.149678349494934082e-02 -9.411136060953140259e-02 -7.673954218626022339e-02 5.537934228777885437e-02 -6.502250581979751587e-02 2.095947861671447754e-01 -9.105267375707626343e-02 -1.925784349441528320e-01 -2.090415209531784058e-01 1.620700806379318237e-01 3.855877742171287537e-02 -1.971378177404403687e-01 7.319907844066619873e-02 -5.781491845846176147e-02 -1.542470604181289673e-01 -1.824433058500289917e-01 -4.965452104806900024e-02 -7.143844664096832275e-02 -7.323864381760358810e-03 -1.426490396261215210e-01
-3.504095077514648438e-01 -1.878835558891296387e-01 -1.073482334613800049e-01 -1.813999004662036896e-02 7.550516724586486816e-02 -8.674113452434539795e-02 -1.571958959102630615e-01 -7.133187260478734970e-03 1.319340467453002930e-01 3.383840247988700867e-02 -3.478981554508209229e-01 2.083640247583389282e-01 7.643359154462814331e-02 -1.252838522195816040e-01 -1.155512705445289612e-01 2.617298997938632965e-02 -1.797603964805603027e-01 1.469521075487136841e-01 3.668178617954254150e-02 -2.469873800873756409e-02 -7.865516841411590576e-02 1.484521329402923584e-01 1.466719806194305420e-01 -1.711874306201934814e-01 3.183180093765258789e-01 1.142177060246467590e-01 1.570935845375061035e-01 1.229479014873504639e-01 -2.141296416521072388e-01 -1.085394546389579773e-01 1.019223481416702271e-01 -4.651927649974822998e-01
-3.204639256000518799e-02 -3.843988478183746338e-02 -1.442591995000839233e-01 1.872669905424118042e-01 -1.827353239059448242e-02 -3.304685056209564209e-01 2.075220197439193726e-01 8.391929790377616882e-03 3.079001903533935547e-01 -1.493562664836645126e-02 -2.157764732837677002e-01 2.903160750865936279e-01 -1.177030578255653381e-01 4.886091873049736023e-02 -3.013738691806793213e-01 8.713556826114654541e-02 -1.712631992995738983e-02 2.716142237186431885e-01 1.858070343732833862e-01 -4.873466491699218750e-02 -3.111852109432220459e-01 2.081335186958312988e-01 1.075657233595848083e-01 -3.727018088102340698e-02 -5.860513448715209961e-02 -1.105557531118392944e-01 -1.115301549434661865e-01 -2.202595584094524384e-02 1.262879520654678345e-01 4.884731024503707886e-02 3.701371252536773682e-01 -2.020865119993686676e-02
1.674143224954605103e-01 3.880801424384117126e-02 -7.399978488683700562e-02 1.994861811399459839e-01 -1.020115986466407776e-01 -5.181013420224189758e-02 1.482664644718170166e-01 1.118867918848991394e-01 2.330069392919540405e-01 1.662267744541168213e-01 -1.249890401959419250e-01 2.472727447748184204e-01 1.905479431152343750e-01 -4.310944080352783203e-01 -2.458560615777969360e-01 -1.062499508261680603e-01 -5.138706043362617493e-02 3.988041728734970093e-02 -2.511383593082427979e-01 -2.450053542852401733e-01 -1.493166238069534302e-01 2.217365950345993042e-01 -4.840093106031417847e-02 7.989642769098281860e-02 1.202403157949447632e-01 -3.211126029491424561e-01 1.959324069321155548e-02 1.999419778585433960e-01 -4.294366016983985901e-02 -2.227534726262092590e-02 1.318794786930084229e-01 -1.996158957481384277e-01
5.823349580168724060e-03 -5.982397496700286865e-02 -6.483768112957477570e-03 1.661374717950820923e-01 1.150147174485027790e-03 -5.592062696814537048e-02 6.415892392396926880e-03 2.636768519878387451e-01 7.173302769660949707e-02 -1.699286997318267822e-01 1.011023595929145813e-01 1.232256814837455750e-01 9.172839112579822540e-03 -1.837866306304931641e-01 -1.912954151630401611e-01 -2.249842509627342224e-02 1.503996700048446655e-01 2.494239509105682373e-01 -2.907005697488784790e-02 -1.531933993101119995e-01 -3.236632645130157471e-01 1.773482710123062134e-01 1.766936928033828735e-01 5.711064208298921585e-03 1.411049962043762207e-01 -3.581060841679573059e-02 7.106798887252807617e-02 2.145655900239944458e-01 7.328937947750091553e-02 -1.354504078626632690e-01 6.172152757644653320e-01 1.099766343832015991e-01
4.144430905580520630e-02 -1.841489970684051514e-01 2.577061653137207031e-01 1.022491753101348877e-01 3.541041165590286255e-02 2.318554520606994629e-01 -1.308112442493438721e-01 3.201203346252441406e-01 1.575101613998413086e-01 1.013807952404022217e-01 -1.987821757793426514e-01 -2.394213154911994934e-02 -3.795803710818290710e-02 -5.678003653883934021e-02 -2.524081766605377197e-01 3.306666389107704163e-02 4.459742829203605652e-02 -2.560174651443958282e-02 5.877484381198883057e-02 -1.089208051562309265e-01 -2.401977330446243286e-01 2.450613379478454590e-01 1.829317212104797363e-01 -3.404663642868399620e-03 -3.215451240539550781e-01 -1.065013036131858826e-01 3.013561367988586426e-01 -1.149674281477928162e-01 -3.504919111728668213e-01 6.146546825766563416e-02 2.206339687108993530e-01 -7.074341177940368652e-02
-1.572367697954177856e-01 -4.759712219238281250e-01 1.529454439878463745e-01 2.228569798171520233e-02 3.320434391498565674e-01 -1.049901768565177917e-01 1.121467445045709610e-02 1.110249683260917664e-01 2.888440191745758057e-01 -3.412653505802154541e-02 -4.545035306364297867e-03 2.173600494861602783e-01 1.570002585649490356e-01 -1.112205162644386292e-01 -1.044745296239852905e-01 -1.827163249254226685e-01 1.538290828466415405e-01 5.984192830510437489e-04 -1.623969823122024536e-01 2.005018889904022217e-01 -2.232715934514999390e-01 3.485649228096008301e-01 1.249714717268943787e-01 -9.627547860145568848e-02 1.292767226696014404e-01 -2.432339638471603394e-01 4.695788491517305374e-03 5.010542273521423340e-02 -1.132691055536270142e-01 -5.232965850154869258e-05 -9.586539119482040405e-03 -1.133929379284381866e-02
-3.991401195526123047e-01 -1.941789984703063965e-01 -7.923610508441925049e-02 1.641809344291687012e-01 -1.136669330298900604e-02 4.228944331407546997e-02 -2.269349992275238037e-01 -7.366737723350524902e-02 8.866375684738159180e-02 9.398454800248146057e-03 -2.079622447490692139e-01 1.507457643747329712e-01 6.882916670292615891e-03 5.664563272148370743e-03 -3.495324030518531799e-02 -9.133885800838470459e-02 3.417249396443367004e-02 1.962133496999740601e-01 -5.022352933883666992e-02 -9.154925122857093811e-03 -2.166634052991867065e-01 2.589270472526550293e-01 1.144142374396324158e-01 -9.670673310756683350e-02 2.035381793975830078e-01 2.595896134153008461e-03 1.898029595613479614e-01 -5.346198007464408875e-02 1.092684045433998108e-01 -9.335660934448242188e-02 3.830062747001647949e-01 -4.482949674129486084e-01
-2.149284631013870239e-02 -3.393090963363647461e-01 -2.296454310417175293e-01 1.033169552683830261e-01 2.700194157660007477e-02 -1.146731302142143250e-01 -1.732293218374252319e-01 4.756278544664382935e-02 2.089142501354217529e-01 -2.454597689211368561e-02 -1.538278758525848389e-01 1.015838459134101868e-01 1.476565599441528320e-01 -1.766692698001861572e-01 -2.233822941780090332e-01 -1.033100262284278870e-01 -2.072801589965820312e-01 2.126272069290280342e-03 1.368702501058578491e-01 3.245891630649566650e-02 -1.308225840330123901e-01 3.811557292938232422e-01 1.901918835937976837e-02 -1.561941858381032944e-02 3.344693779945373535e-01 1.517864465713500977e-01 2.964400500059127808e-02 8.970442414283752441e-02 -1.881196349859237671e-01 -9.847650676965713501e-02 1.055640727281570435e-01 -3.964944481849670410e-01
1.774599403142929077e-01 -2.262508422136306763e-01 -4.200381040573120117e-02 2.702437639236450195e-01 -1.940077245235443115e-01 -9.527531266212463379e-02 6.725357472896575928e-02 -1.138942837715148926e-01 3.416181206703186035e-01 1.533397883176803589e-01 -1.338687241077423096e-01 9.368510544300079346e-02 -8.497251570224761963e-02 -2.848759293556213379e-01 -2.640276253223419189e-01 -6.352647393941879272e-02 2.044052351266145706e-03 3.493245840072631836e-01 -1.680630743503570557e-01 -9.962373971939086914e-02 -1.553642302751541138e-01 8.842132240533828735e-02 -6.121620070189237595e-03 8.771618455648422241e-02 1.979561597108840942e-01 -2.264409959316253662e-01 3.184179961681365967e-02 2.042433172464370728e-01 -2.127565294504165649e-01 -9.746592491865158081e-02 2.397293597459793091e-01 -6.293021887540817261e-02
-5.256766080856323242e-02 7.063630223274230957e-02 -2.738314867019653320e-01 5.988852307200431824e-02 9.215731918811798096e-02 -1.018484383821487427e-01 -8.327234536409378052e-02 9.827394783496856689e-02 5.764348059892654419e-02 -8.168915659189224243e-02 -2.333076484501361847e-02 1.025033891201019287e-01 -1.425996720790863037e-01 -1.103419736027717590e-01 -2.175362557172775269e-01 -7.123080641031265259e-02 1.819594502449035645e-01 9.617139399051666260e-02 -5.157065391540527344e-01 -2.161463797092437744e-01 -1.968640536069869995e-01 5.796943604946136475e-02 3.173854053020477295e-01 1.514239013195037842e-01 1.540912687778472900e-01 -1.218366175889968872e-01 9.199101477861404419e-02 -4.977460578083992004e-02 -2.057928740978240967e-01 1.291872560977935791e-02 2.069098800420761108e-01 -3.414660692214965820e-01
-4.471227154135704041e-02 -1.195785626769065857e-01 -1.485015079379081726e-02 3.401652574539184570e-01 7.682736217975616455e-02 -2.994276881217956543e-01 -1.835430115461349487e-01 3.193642944097518921e-02 -9.087013453245162964e-02 4.097733497619628906e-01 -1.605315357446670532e-01 3.860291093587875366e-02 1.311910897493362427e-01 2.470449544489383698e-02 -4.158351942896842957e-02 -2.672204375267028809e-01 9.165851026773452759e-02 8.031972497701644897e-02 -6.464520841836929321e-02 -1.122271567583084106e-01 -2.105719149112701416e-01 6.785893440246582031e-02 4.319572150707244873e-01 -4.005438834428787231e-02 -4.443141818046569824e-02 -1.090387701988220215e-01 2.176132053136825562e-02 -9.138862788677215576e-02 -8.469168096780776978e-02 3.159048855304718018e-01 1.092623621225357056e-01 -1.809779554605484009e-01
1.173256486654281616e-01 1.751374453306198120e-01 2.187081426382064819e-01 1.300865709781646729e-01 -3.262146562337875366e-02 1.334588881582021713e-02 -1.109481230378150940e-01 -2.448014728724956512e-02 2.015841454267501831e-01 -1.127733290195465088e-01 -2.583964765071868896e-01 2.934848666191101074e-01 -2.986692637205123901e-02 -1.510171294212341309e-01 -8.366305381059646606e-02 -4.576505348086357117e-02 -3.233019113540649414e-01 1.998712718486785889e-01 9.908903390169143677e-03 -7.557134330272674561e-02 2.407809719443321228e-03 3.420575559139251709e-01 2.040101289749145508e-01 -3.609708249568939209e-01 -6.796204298734664917e-02 6.513025611639022827e-02 2.247996181249618530e-01 -1.001137867569923401e-01 -1.335531175136566162e-01 2.886512875556945801e-01 8.463072031736373901e-02 -1.437304764986038208e-01
-1.056088283658027649e-01 -2.459326386451721191e-01 1.972570717334747314e-01 -4.195074364542961121e-02 9.378903359174728394e-02 -1.239967048168182373e-01 1.185156777501106262e-01 1.206561326980590820e-01 2.573112547397613525e-01 6.716620922088623047e-02 2.108822911977767944e-01 -3.659098222851753235e-02 3.464102745056152344e-02 5.662438645958900452e-02 -2.663756608963012695e-01 -1.353632807731628418e-01 1.004964336752891541e-01 1.966271102428436279e-01 -2.246067076921463013e-01 -6.830404698848724365e-02 -1.950404047966003418e-01 -5.490873381495475769e-02 3.903239965438842773e-01 -1.523432880640029907e-01 1.503535211086273193e-01 7.148163858801126480e-03 -5.316095054149627686e-02 2.730123400688171387e-01 -1.410913914442062378e-01 3.167827427387237549e-01 2.870570123195648193e-01 -3.912375122308731079e-02
-5.680270120501518250e-02 -2.104490995407104492e-01 -3.783564269542694092e-02 -6.148666515946388245e-02 1.144146099686622620e-01 -1.767603904008865356e-01 7.778441160917282104e-02 2.681444585323333740e-01 4.385775029659271240e-01 2.195158228278160095e-02 1.192134097218513489e-01 -2.171079255640506744e-02 -1.813322901725769043e-01 -2.237309701740741730e-02 -1.640610098838806152e-01 1.814792603254318237e-01 9.299686551094055176e-02 6.308565288782119751e-02 -1.955974400043487549e-01 -5.582203716039657593e-02 -2.425802350044250488e-01 5.635192617774009705e-02 2.446094751358032227e-01 -3.523125872015953064e-02 -3.712033107876777649e-02 -2.502996623516082764e-01 -1.608001589775085449e-01 2.978120446205139160e-01 -2.023261487483978271e-01 1.291065961122512817e-01 3.313471078872680664e-01 3.416864573955535889e-02
1.063437461853027344e-01 -6.202907860279083252e-02 1.821708083152770996e-01 3.569604158401489258e-01 6.522522121667861938e-02 -1.540318876504898071e-01 -7.286453992128372192e-02 6.043300777673721313e-02 -6.351911276578903198e-02 1.148839518427848816e-01 -8.030226826667785645e-02 -1.301076412200927734e-01 2.272459119558334351e-01 -1.855823583900928497e-02 -2.569115459918975830e-01 -4.659891873598098755e-02 2.313772588968276978e-01 2.798874974250793457e-01 -1.091447845101356506e-01 -1.409471500664949417e-02 -1.832932382822036743e-01 3.476614058017730713e-01 3.702834248542785645e-01 -5.144900828599929810e-02 -1.943314820528030396e-01 2.447723895311355591e-01 1.366062164306640625e-01 1.792602241039276123e-02 -1.623926311731338501e-01 1.953847557306289673e-01 -5.282461270689964294e-02 -6.574149429798126221e-02
-3.389329016208648682e-01 -1.899039298295974731e-01 -5.089480429887771606e-02 8.504327386617660522e-02 -1.139371991157531738e-01 -1.128244847059249878e-01 -5.955807864665985107e-02 4.167914390563964844e-02 1.865442097187042236e-01 -8.417805656790733337e-03 -1.288195252418518066e-01 9.307523071765899658e-02 -1.826677769422531128e-01 -1.748522818088531494e-01 -1.698889285326004028e-01 1.951662003993988037e-01 1.161051243543624878e-01 2.356998026371002197e-01 1.097168400883674622e-01 -1.785898655652999878e-01 -3.250614106655120850e-01 1.650983095169067383e-01 2.201621830463409424e-01 4.656444489955902100e-02 1.596497893333435059e-01 -3.296004235744476318e-01 1.452971696853637695e-01 -2.390696555376052856e-01 -1.299692541360855103e-01 6.947174202650785446e-03 3.022294640541076660e-01 4.600823391228914261e-03
-1.106370538473129272e-01 -2.284993231296539307e-01 -3.133148187771439552e-03 8.997968398034572601e-03 -3.082201071083545685e-02 2.247290499508380890e-02 1.398190557956695557e-01 1.847111284732818604e-01 3.183268010616302490e-02 -3.791335225105285645e-02 -1.373234242200851440e-01 8.468626439571380615e-02 6.487571448087692261e-02 -2.571946978569030762e-01 -1.070767939090728760e-01 1.800181716680526733e-02 1.131969764828681946e-01 4.040220379829406738e-02 -1.770150810480117798e-01 -3.124512732028961182e-03 -4.161673188209533691e-01 3.190003335475921631e-01 -1.752709150314331055e-01 -4.675298333168029785e-01 3.326372802257537842e-01 -2.164688892662525177e-02 1.588921248912811279e-01 1.329362690448760986e-01 -1.389511376619338989e-01 -1.210739985108375549e-01 5.060280859470367432e-02 -9.536194801330566406e-02
-3.504804670810699463e-01 -1.776265650987625122e-01 -1.413620710372924805e-01 6.815633922815322876e-02 -9.358500130474567413e-03 -6.060675904154777527e-02 -1.417161971330642700e-01 6.819335371255874634e-02 1.414946615695953369e-01 -1.420743763446807861e-02 -3.012169599533081055e-01 1.170302852988243103e-01 7.679239846765995026e-03 -6.169937551021575928e-02 -1.208164691925048828e-01 1.316214650869369507e-01 -9.706923365592956543e-02 2.578912079334259033e-01 6.028253957629203796e-02 7.661503553390502930e-02 -2.238071858882904053e-01 2.551792562007904053e-01 1.078390181064605713e-01 -1.764481514692306519e-01 2.064986377954483032e-01 2.258979380130767822e-01 2.399979680776596069e-01 2.042056769132614136e-01 -9.035506099462509155e-02 1.280900090932846069e-01 1.232332214713096619e-01 -3.948679864406585693e-01
-1.119821146130561829e-01 -8.536377549171447754e-02 1.702516227960586548e-01 1.216632872819900513e-01 1.953357607126235962e-01 -2.696026861667633057e-01 1.837894022464752197e-01 -5.766416713595390320e-02 -3.982715308666229248e-02 -1.632655858993530273e-01 5.662380903959274292e-02 1.618443280458450317e-01 2.136736661195755005e-01 -1.217474713921546936e-01 -1.363745033740997314e-01 -1.608916223049163818e-01 -4.578308761119842529e-01 2.986000478267669678e-01 -2.973071113228797913e-02 3.294993937015533447e-02 -1.883492022752761841e-01 1.658147424459457397e-01 2.728308439254760742e-01 -1.197381541132926941e-01 3.094163239002227783e-01 -1.500852108001708984e-01 8.324376307427883148e-03 -4.573176428675651550e-02 -4.821092262864112854e-02 -8.506388962268829346e-02 6.034113839268684387e-02 -1.993109732866287231e-01
-5.499541386961936951e-02 -1.392691880464553833e-01 3.940773010253906250e-02 -7.336921244859695435e-02 5.513168498873710632e-02 -1.174371838569641113e-01 -7.687723729759454727e-03 -2.557457797229290009e-02 2.529419958591461182e-01 -2.269433885812759399e-01 3.662025555968284607e-02 2.146392464637756348e-01 -1.122663021087646484e-01 -1.489947587251663208e-01 -3.600503504276275635e-01 -3.068584203720092773e-01 2.803447246551513672e-01 -9.733994305133819580e-02 -2.263372987508773804e-01 3.107076883316040039e-02 -7.880800217390060425e-02 1.211076676845550537e-01 3.601507842540740967e-01 -3.197716921567916870e-02 3.358709625899791718e-03 1.823116838932037354e-02 2.333785146474838257e-01 -7.741441484540700912e-03 -1.044262796640396118e-01 8.211367763578891754e-03 1.423151642084121704e-01 -3.919664621353149414e-01
-2.071846574544906616e-01 -8.158559352159500122e-02 -5.018327501602470875e-04 5.630616098642349243e-02 2.215188294649124146e-01 -3.482379615306854248e-01 1.000349372625350952e-01 3.381125628948211670e-02 1.325283646583557129e-01 -1.365668326616287231e-01 8.550025522708892822e-04 2.287861406803131104e-01 2.208485305309295654e-01 -8.353877067565917969e-02 -8.409089595079421997e-02 -1.225244477391242981e-01 -3.460102081298828125e-01 2.063673883676528931e-01 -2.590675652027130127e-01 -1.707390397787094116e-01 -2.016827166080474854e-01 2.398392856121063232e-01 2.230824977159500122e-01 -1.247083097696304321e-01 -5.515211448073387146e-02 -1.233392879366874695e-01 -2.323388122022151947e-02 -2.311287075281143188e-01 -2.709757387638092041e-01 -4.291844088584184647e-03 -1.050310358405113220e-01 -1.434398740530014038e-01
-1.365921497344970703e-01 -1.221312358975410461e-01 4.465090110898017883e-03 -4.394181538373231888e-03 9.884857386350631714e-02 -7.619895786046981812e-02 5.101873353123664856e-02 4.915297403931617737e-02 2.441239207983016968e-01 8.670794218778610229e-02 3.782843053340911865e-02 4.561624526977539062e-01 -1.372651457786560059e-01 -6.766951084136962891e-02 -1.778391450643539429e-01 2.074146419763565063e-01 3.292996436357498169e-02 -1.904471814632415771e-01 1.323505789041519165e-01 1.247671246528625488e-01 6.752908229827880859e-02 4.121229350566864014e-01 6.796323508024215698e-02 -1.383509486913681030e-01 2.612749338150024414e-01 -2.348340600728988647e-01 1.118982618208974600e-04 1.780956238508224487e-01 -8.668423444032669067e-02 -2.452266365289688110e-01 2.012673318386077881e-01 -1.979921609163284302e-01
-1.375929862260818481e-01 1.161923259496688843e-01 2.157770097255706787e-01 2.521929144859313965e-01 1.292531285434961319e-02 -2.459068596363067627e-01 2.747646346688270569e-02 -8.356425166130065918e-02 2.685829997062683105e-01 -2.000133991241455078e-01 -3.371221423149108887e-01 1.480342447757720947e-01 6.393337249755859375e-02 -1.814504861831665039e-01 1.032365038990974426e-01 5.607637390494346619e-02 -2.809081971645355225e-01 7.105791568756103516e-02 -4.015098325908184052e-03 -8.723191916942596436e-02 -3.208369910717010498e-01 2.610881626605987549e-01 2.455900758504867554e-01 2.862589657306671143e-01 4.338848218321800232e-02 -6.782530248165130615e-02 4.728111997246742249e-02 4.159333929419517517e-02 6.381878256797790527e-02 -6.857261806726455688e-02 2.042274177074432373e-01 -1.569436937570571899e-01
-8.158517628908157349e-02 -2.578171789646148682e-01 1.336825937032699585e-01 1.600635945796966553e-01 4.226672351360321045e-01 1.997435610974207520e-04 3.676478564739227295e-02 5.765085667371749878e-02 2.916530966758728027e-01 8.567232638597488403e-02 3.398864716291427612e-02 1.887675374746322632e-01 3.318737447261810303e-01 -1.246464028954505920e-01 1.049474030733108521e-01 -4.290383681654930115e-02 -7.281568646430969238e-02 -5.526730790734291077e-02 -1.370829939842224121e-01 1.092866733670234680e-01 -4.046988487243652344e-01 1.146295592188835144e-01 8.654858916997909546e-02 -1.059913560748100281e-01 1.574043184518814087e-01 -6.444241851568222046e-02 -1.395213156938552856e-01 1.924802362918853760e-02 7.292127609252929688e-02 -6.752237677574157715e-02 2.376217842102050781e-01 -2.872183024883270264e-01
-1.761031895875930786e-01 -1.592917740345001221e-01 1.580255925655364990e-01 1.107390224933624268e-01 7.661936432123184204e-02 -2.667215764522552490e-01 2.888541221618652344e-01 2.201092392206192017e-01 -6.780041009187698364e-02 -1.425208598375320435e-01 1.029692217707633972e-01 3.002041280269622803e-01 4.293058440089225769e-02 -7.340677082538604736e-02 -2.769198119640350342e-01 -3.020309098064899445e-02 -2.054443508386611938e-01 2.310202866792678833e-01 6.387881934642791748e-02 6.787341088056564331e-02 -1.798352599143981934e-01 1.308069974184036255e-01 2.140073329210281372e-01 4.978105425834655762e-04 3.563116192817687988e-01 -1.586989164352416992e-01 2.786840796470642090e-01 -9.925886243581771851e-02 -1.479191333055496216e-02 1.068565621972084045e-02 2.072830349206924438e-01 -6.741617619991302490e-02
-1.764426976442337036e-01 -3.442165255546569824e-01 4.153339564800262451e-02 1.934403926134109497e-01 3.241886794567108154e-01 -2.042394876480102539e-01 6.502508372068405151e-02 -7.092282921075820923e-02 -1.206074729561805725e-01 4.371098428964614868e-02 -1.430115848779678345e-01 1.986872255802154541e-01 1.187713295221328735e-01 -2.826331257820129395e-01 -6.453376263380050659e-02 1.456431746482849121e-01 7.750619947910308838e-02 5.392560362815856934e-02 -7.761059701442718506e-02 9.266985952854156494e-02 -2.996638715267181396e-01 1.563585102558135986e-01 -4.448711872100830078e-02 -3.141325414180755615e-01 2.026440352201461792e-01 -2.017307579517364502e-01 5.230656638741493225e-02 4.444112256169319153e-02 -2.780165672302246094e-01 1.564102172851562500e-01 1.802408993244171143e-01 -1.649049669504165649e-02
-8.444798737764358521e-02 -2.713764905929565430e-01 1.358802020549774170e-01 6.683484464883804321e-02 9.255474805831909180e-02 -1.328107267618179321e-01 -9.040391445159912109e-02 -3.572538867592811584e-02 4.390008449554443359e-01 -3.993125166743993759e-03 -2.821339666843414307e-01 9.447510540485382080e-02 -2.626200616359710693e-01 -1.676692813634872437e-01 -1.136642023921012878e-01 -7.575747370719909668e-02 -2.537934184074401855e-01 -1.049935165792703629e-02 -1.852116137742996216e-01 -4.587036669254302979e-01 1.102550420910120010e-03 -1.571368612349033356e-02 2.387675642967224121e-01 -1.344720870256423950e-01 1.185826286673545837e-01 -1.148033142089843750e-01 -1.726014614105224609e-01 2.829151926562190056e-03 -8.994431234896183014e-03 1.768796588294208050e-03 -4.044765233993530273e-02 -1.424759924411773682e-01
-1.412189900875091553e-01 1.091059669852256775e-02 -5.272023752331733704e-02 3.002178966999053955e-01 9.339378774166107178e-02 -3.098301589488983154e-01 -3.715384006500244141e-01 -3.412516415119171143e-02 2.704247832298278809e-01 1.563947349786758423e-01 -7.837634533643722534e-02 -6.737700849771499634e-02 1.986250095069408417e-02 -1.840519905090332031e-02 -5.703553929924964905e-02 -1.373167634010314941e-01 1.418972909450531006e-01 3.113971352577209473e-01 9.976317733526229858e-02 1.842741109430789948e-02 -2.715267837047576904e-01 1.132569089531898499e-01 5.017199516296386719e-01 -8.138167858123779297e-02 -7.047823071479797363e-02 7.433168590068817139e-02 1.015080735087394714e-01 8.818854391574859619e-02 1.556813903152942657e-02 8.704751729965209961e-02 4.915246739983558655e-02 2.979678101837635040e-02
-5.962450057268142700e-02 -2.672523856163024902e-01 1.160396635532379150e-01 2.770275771617889404e-01 -1.112953852862119675e-02 -1.566753536462783813e-01 2.389349937438964844e-01 -1.324055939912796021e-01 1.432230025529861450e-01 3.538005053997039795e-01 -2.240868359804153442e-01 2.198208719491958618e-01 -1.153262183070182800e-01 -8.851885050535202026e-02 -4.577489569783210754e-02 -1.450337767601013184e-01 1.146380230784416199e-01 9.797959774732589722e-02 -1.159502863883972168e-01 -1.548826843500137329e-01 -3.987945318222045898e-01 -1.310124807059764862e-02 -5.136704444885253906e-02 7.362382858991622925e-02 4.525789991021156311e-02 -1.310278028249740601e-01 -1.777335256338119507e-02 1.920050680637359619e-01 -1.454647779464721680e-01 -1.641837954521179199e-01 2.900098264217376709e-01 -1.759736537933349609e-01
-2.352244108915328979e-01 1.413167715072631836e-01 2.025593817234039307e-02 -1.026595309376716614e-01 -1.529710600152611732e-03 1.191911548376083374e-01 -1.852676644921302795e-02 1.955646276473999023e-01 5.002943277359008789e-01 1.661830544471740723e-01 -2.562950253486633301e-01 1.716325581073760986e-01 -2.055475711822509766e-01 1.123325228691101074e-01 -3.325220644474029541e-01 -2.160620093345642090e-01 -6.640204042196273804e-02 7.575375586748123169e-02 -6.661802530288696289e-02 -3.137674555182456970e-02 -3.834336996078491211e-02 2.390813082456588745e-01 5.910853296518325806e-02 -1.777500957250595093e-01 1.958128809928894043e-02 3.390633314847946167e-02 -1.364581733942031860e-01 7.733875513076782227e-02 -8.509957045316696167e-02 -9.440969675779342651e-02 3.166047930717468262e-01 -1.547764241695404053e-01
-2.482977323234081268e-02 -7.785528898239135742e-02 -5.911031737923622131e-03 1.519463509321212769e-01 8.792228251695632935e-02 -2.606480717658996582e-01 -6.930020451545715332e-02 1.850080341100692749e-01 1.628155708312988281e-01 -1.625342071056365967e-01 -1.454498022794723511e-01 3.545503616333007812e-01 -1.248573288321495056e-01 1.932497136294841766e-02 1.220796853303909302e-01 1.752344667911529541e-01 -2.045122683048248291e-01 2.961916103959083557e-02 -2.200619280338287354e-01 -2.920389771461486816e-01 -3.996317088603973389e-01 2.709017992019653320e-01 1.311045438051223755e-01 1.077682226896286011e-01 -1.029589846730232239e-01 -2.094649374485015869e-01 -3.138609603047370911e-02 -9.428782761096954346e-02 -1.724307686090469360e-01 6.697355955839157104e-02 8.632226288318634033e-02 -2.231746762990951538e-01
-3.540412187576293945e-01 -1.316567212343215942e-01 -7.003940176218748093e-03 5.282009765505790710e-02 -5.496939644217491150e-02 -1.440153419971466064e-01 -1.961846947669982910e-01 1.901645027101039886e-02 1.168989837169647217e-01 -3.188771009445190430e-02 -1.792045831680297852e-01 1.566944718360900879e-01 1.102562174201011658e-01 -1.712702661752700806e-01 -2.367537468671798706e-02 2.140035033226013184e-01 -1.284919679164886475e-01 2.510210275650024414e-01 1.300642639398574829e-01 1.395315229892730713e-01 -3.233393728733062744e-01 1.965128034353256226e-01 3.259445130825042725e-01 -4.057605192065238953e-02 3.853933811187744141e-01 8.811768144369125366e-02 -1.084863245487213135e-01 6.362781859934329987e-03 1.015902236104011536e-01 -6.211840733885765076e-02 2.801135480403900146e-01 -7.048190385103225708e-02
-9.599842876195907593e-02 -3.172624707221984863e-01 -3.848407359328120947e-04 1.412186771631240845e-01 3.685373067855834961e-01 -6.219651550054550171e-02 -6.871466338634490967e-02 2.588781900703907013e-02 2.194972932338714600e-01 1.726865768432617188e-01 -5.759487301111221313e-02 2.599644064903259277e-01 -5.347862467169761658e-02 -1.411314010620117188e-01 5.982803646475076675e-03 -2.835586369037628174e-01 1.425937265157699585e-01 -3.067097393795847893e-03 -1.674462854862213135e-01 1.907315701246261597e-01 -1.073432043194770813e-01 3.493542969226837158e-01 9.779509156942367554e-02 -1.869649887084960938e-01 4.912319034337997437e-02 -3.171133100986480713e-01 3.618263825774192810e-02 1.173715144395828247e-01 -2.542169988155364990e-01 -1.164764072746038437e-02 1.538769453763961792e-01 -6.032462790608406067e-02
-7.943326234817504883e-02 -9.524884819984436035e-02 1.759660840034484863e-01 2.790405154228210449e-01 -3.943611402064561844e-03 -1.415896415710449219e-01 2.753802575170993805e-02 1.546793729066848755e-01 3.530652821063995361e-02 -2.261982560157775879e-01 -1.385201662778854370e-01 1.231887564063072205e-01 3.490430414676666260e-01 -2.002610564231872559e-01 6.364545226097106934e-02 -1.987912654876708984e-01 9.812195599079132080e-02 1.008047759532928467e-01 3.141824528574943542e-02 -1.047572866082191467e-01 -4.057694673538208008e-01 2.581108175218105316e-02 -1.664377301931381226e-01 -1.850160658359527588e-01 2.087152153253555298e-01 -4.138617590069770813e-02 1.775483787059783936e-01 1.018576622009277344e-01 -3.533036112785339355e-01 -1.304598152637481689e-01 8.187539875507354736e-02 -2.098695486783981323e-01
-5.510289967060089111e-02 -2.933753728866577148e-01 1.685997098684310913e-01 1.140380129218101501e-01 2.034728229045867920e-01 -1.901996135711669922e-01 -1.762979924678802490e-01 1.459342688322067261e-01 3.064865469932556152e-01 7.275310158729553223e-02 -2.832053005695343018e-01 -3.870978951454162598e-03 -1.153328418731689453e-01 9.361073374748229980e-02 -5.830475315451622009e-02 -2.199512571096420288e-01 -2.625860571861267090e-01 4.150864109396934509e-02 -2.061031460762023926e-01 -4.365544319152832031e-01 -8.291152864694595337e-02 1.426879037171602249e-02 6.488453596830368042e-02 -4.409712273627519608e-03 1.826067119836807251e-01 -1.171162649989128113e-01 -1.444455683231353760e-01 1.950044333934783936e-01 5.115555226802825928e-02 1.292347162961959839e-01 9.226945787668228149e-02 -1.933763325214385986e-01
-2.213417589664459229e-01 5.781511217355728149e-02 -2.998329000547528267e-03 2.318012416362762451e-01 3.438683971762657166e-02 -1.190854832530021667e-01 1.127549186348915100e-01 3.061780631542205811e-01 1.435882002115249634e-01 8.103723824024200439e-02 -2.214218825101852417e-01 -7.026561349630355835e-02 1.985732764005661011e-01 -1.136542931199073792e-01 1.259248554706573486e-01 5.474886856973171234e-03 7.180050015449523926e-02 1.246558427810668945e-01 7.948194444179534912e-02 4.426446929574012756e-02 -1.465445458889007568e-01 2.503345310688018799e-01 1.657240837812423706e-01 -1.902686357498168945e-01 1.763373613357543945e-01 -2.132639735937118530e-01 2.360891550779342651e-01 -2.621542215347290039e-01 -3.327277302742004395e-01 -7.091501355171203613e-02 1.694795042276382446e-01 -3.169176280498504639e-01
-3.792730718851089478e-02 1.032331958413124084e-01 -2.866234779357910156e-01 5.953947827219963074e-02 1.210795342922210693e-01 -7.816397398710250854e-02 -1.235420107841491699e-01 2.144387811422348022e-01 1.779079586267471313e-01 -7.978564128279685974e-03 -2.946981601417064667e-02 -9.837127290666103363e-04 9.775255620479583740e-02 -2.160596996545791626e-01 -1.636324822902679443e-01 -1.837923675775527954e-01 1.337197571992874146e-01 1.584336459636688232e-01 -4.705922007560729980e-01 -1.460993289947509766e-01 -1.514892578125000000e-01 9.248273819684982300e-02 3.055319190025329590e-01 1.445932090282440186e-01 6.267642229795455933e-02 -8.158438652753829956e-02 3.596302121877670288e-02 4.313362389802932739e-02 -2.678867280483245850e-01 -1.035371348261833191e-01 2.963747382164001465e-01 -2.349687814712524414e-01
-7.817620411515235901e-03 -1.874280571937561035e-01 -3.706185147166252136e-02 2.979649007320404053e-01 7.608422636985778809e-02 9.603050351142883301e-02 -1.657661348581314087e-01 8.607663214206695557e-02 3.963796887546777725e-03 1.276090443134307861e-01 1.183781400322914124e-01 5.402304232120513916e-02 -3.519973903894424438e-02 -2.084068395197391510e-02 -9.114239364862442017e-02 3.957424685359001160e-02 4.067677259445190430e-02 2.580741345882415771e-01 -4.204067215323448181e-02 -2.647773623466491699e-01 -3.129978179931640625e-01 3.495763987302780151e-02 2.958241999149322510e-01 -2.414648681879043579e-01 3.418678045272827148e-01 -2.430575340986251831e-01 4.459216594696044922e-01 8.158951252698898315e-02 -1.048856899142265320e-01 2.751636691391468048e-02 9.172259829938411713e-03 -3.927440568804740906e-02
4.365063831210136414e-02 -7.685984671115875244e-02 -1.266673952341079712e-01 1.561541669070720673e-02 1.753175258636474609e-01 4.745006561279296875e-02 -1.307370960712432861e-01 1.995563805103302002e-01 2.474915385246276855e-01 -1.368878036737442017e-01 -1.520129591226577759e-01 1.928659975528717041e-01 -4.078584536910057068e-02 -3.103521168231964111e-01 -3.425838351249694824e-01 -6.531639397144317627e-02 -5.952111259102821350e-02 -6.219594925642013550e-02 -1.138882339000701904e-01 -1.990994215011596680e-01 -3.151599690318107605e-02 2.124221473932266235e-01 3.658218383789062500e-01 -2.063127756118774414e-01 8.371801674365997314e-02 4.967411234974861145e-02 -1.711154580116271973e-01 2.643390297889709473e-01 -2.276057600975036621e-01 1.541939526796340942e-01 7.432629168033599854e-02 2.319984138011932373e-01
-4.922044277191162109e-02 -7.948392629623413086e-02 8.966974914073944092e-02 1.851143985986709595e-01 3.839560747146606445e-01 -1.982024759054183960e-01 -1.819409281015396118e-01 -2.013648301362991333e-02 1.293087303638458252e-01 -5.317489802837371826e-02 -1.602789908647537231e-01 7.757011055946350098e-02 6.515836808830499649e-03 -1.269035339355468750e-01 -1.180710271000862122e-01 -3.892736136913299561e-02 2.937560975551605225e-01 3.008083626627922058e-02 -3.098799884319305420e-01 -1.333774626255035400e-01 -5.653861537575721741e-02 3.620910346508026123e-01 1.687332242727279663e-01 -1.689971387386322021e-01 -8.412531763315200806e-02 -4.138784706592559814e-01 5.259124096482992172e-03 1.651170849800109863e-02 -7.818064093589782715e-02 -6.332738697528839111e-02 1.747485250234603882e-01 -1.849234700202941895e-01
1.197196096181869507e-01 -1.013847589492797852e-01 -2.809135429561138153e-02 1.485215276479721069e-01 1.814984679222106934e-01 9.578813612461090088e-02 -1.920079737901687622e-01 2.249287217855453491e-01 2.472397834062576294e-01 -1.107138618826866150e-01 -7.065939903259277344e-02 8.417944610118865967e-02 4.363359417766332626e-03 -2.724561393260955811e-01 -8.002565056085586548e-02 -2.168545685708522797e-02 -6.198317557573318481e-02 -5.116363987326622009e-02 -4.211763292551040649e-02 7.576473802328109741e-02 8.906163275241851807e-02 3.762472271919250488e-01 3.812886774539947510e-01 -1.530297249555587769e-01 3.282041847705841064e-01 -1.913467794656753540e-01 1.254260241985321045e-01 1.669240593910217285e-01 2.580318786203861237e-02 -4.101111739873886108e-02 3.267489671707153320e-01 1.645218729972839355e-01
-1.633731275796890259e-01 2.158137224614620209e-02 -5.156314745545387268e-02 -1.720390617847442627e-01 1.038593873381614685e-01 -3.402156233787536621e-01 2.225045859813690186e-01 2.451254129409790039e-01 1.295936554670333862e-01 -1.433197557926177979e-01 -9.375981986522674561e-02 3.528626561164855957e-01 1.952329464256763458e-02 -8.243452757596969604e-02 -2.904141247272491455e-01 -1.032221466302871704e-01 -1.615228205919265747e-01 2.600429356098175049e-01 -1.571371257305145264e-01 7.909912616014480591e-03 -4.614740237593650818e-02 4.234921336174011230e-01 1.852239370346069336e-01 -1.528698503971099854e-01 1.369616985321044922e-01 1.156710535287857056e-01 -6.847623735666275024e-02 1.557747274637222290e-01 2.609342336654663086e-02 1.092126965522766113e-01 1.425668317824602127e-02 1.121564675122499466e-02
-6.401190906763076782e-02 -5.901676416397094727e-01 6.323013454675674438e-02 3.397188335657119751e-02 3.235522806644439697e-01 -1.698738485574722290e-01 4.101764783263206482e-02 1.611956506967544556e-01 1.356985419988632202e-01 -7.465314865112304688e-02 -2.860891260206699371e-02 2.209281772375106812e-01 -1.357095688581466675e-02 -1.308214962482452393e-01 -2.883508801460266113e-02 -1.244171559810638428e-01 7.954292744398117065e-02 8.475264906883239746e-02 -1.222477257251739502e-01 1.908576190471649170e-01 -1.930643171072006226e-01 2.854100763797760010e-01 -5.676332116127014160e-02 -9.033799171447753906e-02 2.840630114078521729e-01 -1.317079365253448486e-01 8.005204051733016968e-02 -4.741233214735984802e-02 -7.651429157704114914e-03 5.387954041361808777e-02 9.440059959888458252e-02 -2.458725720643997192e-01
-1.260497272014617920e-01 -2.222595810890197754e-01 -6.860911846160888672e-02 1.503890603780746460e-01 2.321925461292266846e-01 -1.298380345106124878e-01 1.789980977773666382e-01 -4.084875807166099548e-02 -1.373492926359176636e-01 -2.961698733270168304e-02 -2.160170078277587891e-01 8.236946538090705872e-03 7.216513901948928833e-02 -3.354251980781555176e-01 -1.100752651691436768e-01 9.475517272949218750e-02 -6.686100363731384277e-02 -6.230944022536277771e-02 -1.747594326734542847e-01 7.731707300990819931e-04 -3.709257841110229492e-01 1.415675729513168335e-01 -1.511007696390151978e-01 -3.601899743080139160e-01 3.394963145256042480e-01 -1.628590226173400879e-01 2.297209650278091431e-01 1.563600152730941772e-01 -1.447008699178695679e-01 3.657412528991699219e-02 8.264897018671035767e-02 -2.059048414230346680e-02
-1.757328957319259644e-01 -2.729367613792419434e-01 7.008579373359680176e-02 1.980111449956893921e-01 -4.524443298578262329e-03 -1.385133713483810425e-01 -3.951097726821899414e-01 1.113380789756774902e-01 1.567596346139907837e-01 -2.037710547447204590e-01 -4.107220470905303955e-02 1.249935179948806763e-01 1.169154141098260880e-02 8.444425463676452637e-02 7.023197412490844727e-02 1.800013631582260132e-01 2.814997546374797821e-02 2.179701328277587891e-01 -2.874813415110111237e-02 5.120196193456649780e-02 -2.036061733961105347e-01 1.434117108583450317e-01 5.241598486900329590e-01 -1.151694655418395996e-01 3.742059320211410522e-02 8.275434374809265137e-02 -2.208335138857364655e-02 3.325500786304473877e-01 -2.321244217455387115e-02 4.744214937090873718e-02 8.220953494310379028e-02 -6.423654407262802124e-02
-8.148912340402603149e-02 -2.733311355113983154e-01 2.436702400445938110e-01 1.870488077402114868e-01 2.007953673601150513e-01 -5.090743303298950195e-02 2.290872782468795776e-01 3.221919834613800049e-01 2.208898216485977173e-02 1.580264121294021606e-01 -9.088483452796936035e-02 3.676541149616241455e-01 -2.133225798606872559e-01 -6.919698417186737061e-02 -2.127838134765625000e-01 -4.962587356567382812e-02 -3.168159723281860352e-01 8.130495995283126831e-02 7.736293226480484009e-02 -1.243693158030509949e-01 1.424215082079172134e-02 4.303581546992063522e-03 1.781036257743835449e-01 -1.590670794248580933e-01 5.565693136304616928e-03 -4.994316026568412781e-02 3.218441456556320190e-02 3.078402280807495117e-01 -8.215481042861938477e-02 2.203838229179382324e-01 -2.848553657531738281e-02 -1.342649012804031372e-01
9.042261540889739990e-02 -2.478481531143188477e-01 1.579232662916183472e-01 1.120361387729644775e-01 2.290364354848861694e-01 -7.192423194646835327e-02 1.232198812067508698e-02 1.162348687648773193e-01 2.189254164695739746e-01 1.325131654739379883e-01 -8.337622880935668945e-02 9.529478847980499268e-02 1.874105036258697510e-01 3.277620673179626465e-01 8.838480710983276367e-02 -1.892022192478179932e-01 -2.635675482451915741e-02 -1.521552633494138718e-02 -3.816784322261810303e-01 -1.273383349180221558e-01 -2.485788613557815552e-01 2.061257809400558472e-01 1.251422017812728882e-01 -1.194570139050483704e-01 5.356713384389877319e-02 -1.816433966159820557e-01 2.090449482202529907e-01 3.222167789936065674e-01 8.008693158626556396e-02 1.328797638416290283e-02 1.757370233535766602e-01 -1.898382455110549927e-01
-7.935437560081481934e-02 -2.310360968112945557e-01 2.748878300189971924e-01 7.879658043384552002e-02 2.484730780124664307e-01 -2.332665920257568359e-01 -2.163615822792053223e-02 1.919545382261276245e-01 8.173744380474090576e-02 1.758486926555633545e-01 -1.259607970714569092e-01 -2.947913669049739838e-02 7.912565022706985474e-02 2.357773855328559875e-02 -3.114553391933441162e-01 -2.120381742715835571e-01 1.012748926877975464e-01 2.335559017956256866e-02 1.512155085802078247e-01 -3.846491873264312744e-01 -3.087068209424614906e-03 1.667107343673706055e-01 4.137695431709289551e-01 -1.636708527803421021e-01 5.094963591545820236e-03 -4.671630449593067169e-03 2.315562218427658081e-01 -1.346798390150070190e-01 2.633006684482097626e-02 2.069953456521034241e-02 -1.005818769335746765e-01 -1.072568371891975403e-01
-6.561351567506790161e-02 -1.437771171331405640e-01 9.003910422325134277e-02 -1.544857770204544067e-01 5.542962998151779175e-02 -3.070479035377502441e-01 2.193803638219833374e-01 1.574718654155731201e-01 1.441758424043655396e-01 -1.014481857419013977e-01 -1.145164966583251953e-01 4.617015123367309570e-01 1.766442209482192993e-01 -1.930768340826034546e-01 -3.525576591491699219e-01 -2.113681584596633911e-01 -1.718096137046813965e-01 1.587063074111938477e-01 -5.978222936391830444e-02 2.659082971513271332e-02 -1.975536793470382690e-01 9.348742663860321045e-02 3.080011606216430664e-01 4.066881909966468811e-02 1.476302444934844971e-01 1.495392806828022003e-02 3.075907193124294281e-02 7.069609314203262329e-02 -1.698809117078781128e-01 -4.948224406689405441e-03 9.305784851312637329e-02 9.580555558204650879e-02
-2.196499705314636230e-01 -7.825305312871932983e-02 1.581246554851531982e-01 1.766653209924697876e-01 6.598239392042160034e-02 -3.752343952655792236e-01 -7.175134122371673584e-02 7.549676299095153809e-02 8.420823514461517334e-02 -2.384721338748931885e-01 -3.734587505459785461e-02 1.524521112442016602e-01 1.195585802197456360e-01 1.547711994498968124e-02 5.624094605445861816e-02 -1.174849364906549454e-02 -2.138469666242599487e-01 4.326635971665382385e-02 -1.233686059713363647e-01 -1.001716777682304382e-01 -2.967309355735778809e-01 1.444549262523651123e-01 4.938345551490783691e-01 -1.222057715058326721e-01 -1.964355558156967163e-01 -1.521184891462326050e-01 2.312090992927551270e-01 -1.575315445661544800e-01 -1.491078585386276245e-01 3.467867895960807800e-02 -2.720012515783309937e-02 -1.490840613842010498e-01
-2.876431345939636230e-01 -3.505993261933326721e-02 2.254137843847274780e-01 2.816913723945617676e-01 -2.173301996663212776e-03 -1.114534437656402588e-01 -9.155188500881195068e-02 -1.006439849734306335e-01 -5.824049934744834900e-02 4.034809395670890808e-02 -1.513079106807708740e-01 6.497009843587875366e-02 -4.164352267980575562e-02 5.217837914824485779e-02 1.405032426118850708e-01 3.205984830856323242e-02 -1.369432806968688965e-01 -4.782115295529365540e-02 -1.840140074491500854e-01 5.353142693638801575e-02 -3.672357201576232910e-01 2.941562235355377197e-01 1.597205251455307007e-01 -9.287258610129356384e-03 6.426487863063812256e-02 -7.470524869859218597e-03 -3.640683889389038086e-01 4.207821488380432129e-01 -1.244921684265136719e-01 9.462788701057434082e-02 2.120559215545654297e-01 -9.802497178316116333e-02
5.490516126155853271e-02 -1.795927062630653381e-02 3.527832925319671631e-01 1.955608427524566650e-01 -2.029603905975818634e-02 -1.500473171472549438e-01 1.715872734785079956e-01 1.912249624729156494e-02 7.929457724094390869e-02 6.411659717559814453e-02 -9.126932919025421143e-02 -1.807983815670013428e-01 -5.290228500962257385e-02 -1.297662854194641113e-01 -1.531164944171905518e-01 1.242398936301469803e-02 -8.140970021486282349e-02 3.298521339893341064e-01 -2.174342572689056396e-01 -3.001142740249633789e-01 -2.649571001529693604e-01 8.633878827095031738e-02 1.973656862974166870e-01 -1.123929619789123535e-01 2.913542091846466064e-02 -1.453028470277786255e-01 1.260447353124618530e-01 3.185286521911621094e-01 -3.186109662055969238e-01 -1.644804924726486206e-01 -8.357598632574081421e-02 -1.723249256610870361e-01
-2.368255555629730225e-01 -4.779349267482757568e-02 -1.518154293298721313e-01 3.200025856494903564e-01 -4.332735016942024231e-02 -1.029425486922264099e-01 -2.612271904945373535e-01 1.089750677347183228e-01 4.326561838388442993e-02 1.267837733030319214e-01 -1.156338974833488464e-01 2.374611794948577881e-03 -1.591372936964035034e-01 -1.556616574525833130e-01 -1.551901847124099731e-01 1.116499155759811401e-01 1.782421171665191650e-01 2.918997108936309814e-01 1.258888840675354004e-01 -2.019109129905700684e-01 -2.519568204879760742e-01 1.344111263751983643e-01 3.451332449913024902e-01 -8.082190155982971191e-02 2.639446780085563660e-02 -2.129589617252349854e-01 5.376289784908294678e-02 -2.505985200405120850e-01 -5.652601271867752075e-02 1.508907675743103027e-01 2.946220040321350098e-01 2.948604337871074677e-02
-8.645429462194442749e-02 -2.976714074611663818e-01 -3.298474252223968506e-01 -3.846191801130771637e-03 -1.155606098473072052e-02 -1.504812240600585938e-01 -5.954844504594802856e-02 6.239719316363334656e-02 1.144073680043220520e-01 -1.834297776222229004e-01 -2.183535844087600708e-01 2.954019308090209961e-01 1.020812913775444031e-01 -1.732293516397476196e-02 -1.193841099739074707e-01 -2.200964465737342834e-02 -2.020479924976825714e-02 1.529185622930526733e-01 4.084037616848945618e-02 9.421907365322113037e-03 -1.679697185754776001e-01 3.279578089714050293e-01 -2.814745716750621796e-02 -1.418672055006027222e-01 4.126233458518981934e-01 1.144227571785449982e-02 1.160072609782218933e-01 4.103209078311920166e-02 -1.209581419825553894e-01 -1.152479127049446106e-01 9.854781627655029297e-02 -3.903321623802185059e-01
-8.074199780821800232e-03 -3.341531455516815186e-01 -1.028340160846710205e-01 2.694233953952789307e-01 3.969640731811523438e-01 4.171451553702354431e-03 -7.225959002971649170e-02 7.614488899707794189e-02 2.022633105516433716e-01 2.305781543254852295e-01 3.557758871465921402e-03 2.127099931240081787e-01 1.073672324419021606e-01 -9.334845840930938721e-02 -1.924043335020542145e-02 -1.630073785781860352e-01 1.298256963491439819e-01 1.138320490717887878e-01 -6.130164116621017456e-02 1.663407087326049805e-01 -2.193930894136428833e-01 2.857804298400878906e-01 7.408252358436584473e-02 -2.847562134265899658e-01 1.980888545513153076e-01 -2.434865087270736694e-01 3.059031814336776733e-02 -2.048575878143310547e-02 -2.334218174219131470e-01 -5.351348966360092163e-02 1.229643374681472778e-01 -3.087396733462810516e-03
2.085668444633483887e-01 -8.374018222093582153e-02 -6.575871258974075317e-02 9.857545047998428345e-02 1.815512627363204956e-01 1.457351148128509521e-01 9.395243227481842041e-02 1.209146603941917419e-01 8.685971051454544067e-02 -2.148196101188659668e-02 -2.336132526397705078e-01 -2.889339253306388855e-02 -9.318424388766288757e-03 -4.013283848762512207e-01 -1.194850727915763855e-01 1.203924790024757385e-01 -1.578441709280014038e-01 2.630335465073585510e-02 5.126643180847167969e-02 -1.908578909933567047e-02 -3.685802593827247620e-02 5.610938668251037598e-01 2.403619587421417236e-01 -5.751974880695343018e-02 2.376971393823623657e-01 -8.242776244878768921e-02 3.173215314745903015e-02 2.559899687767028809e-01 -4.661378264427185059e-02 -1.185146346688270569e-01 2.291954755783081055e-01 -3.614898538216948509e-03
-2.995127141475677490e-01 -3.346180617809295654e-01 -1.325535327196121216e-01 9.813494980335235596e-02 2.906758338212966919e-02 -2.036470621824264526e-01 -8.985137939453125000e-02 5.112211033701896667e-02 -1.107732858508825302e-02 8.537011593580245972e-02 -1.934698671102523804e-01 -4.862381890416145325e-02 1.938785463571548462e-01 1.656798273324966431e-01 -5.645211786031723022e-02 4.404713585972785950e-02 4.848474636673927307e-04 1.572490781545639038e-01 -2.174653112888336182e-01 2.397195063531398773e-02 -2.807849347591400146e-01 4.581567049026489258e-01 7.025329768657684326e-02 -1.404176056385040283e-01 7.795574516057968140e-02 2.216461300849914551e-01 2.604210674762725830e-01 -8.965539187192916870e-02 -2.000673413276672363e-01 -9.780943393707275391e-02 1.698511391878128052e-01 -7.244954258203506470e-02
2.568089365959167480e-01 7.578128576278686523e-02 -8.508955687284469604e-02 6.640501320362091064e-02 2.520726621150970459e-01 7.370208203792572021e-02 -4.401624202728271484e-02 5.858258809894323349e-03 -5.223774537444114685e-02 -1.027859225869178772e-01 -2.735979855060577393e-01 -5.287289246916770935e-02 -3.318143486976623535e-01 -7.223977707326412201e-03 -2.494475990533828735e-01 -8.752367645502090454e-02 -3.623613715171813965e-02 9.974176436662673950e-02 5.416852235794067383e-02 -2.062805145978927612e-01 -2.562127113342285156e-01 4.181827604770660400e-01 2.185800224542617798e-01 -2.030045092105865479e-01 -1.655899919569492340e-02 1.250831186771392822e-01 1.077330037951469421e-01 1.805877983570098877e-01 8.807370439171791077e-03 5.752659589052200317e-02 3.389420509338378906e-01 -1.003263294696807861e-01
-1.921400576829910278e-01 -1.950237452983856201e-01 2.145630866289138794e-01 -1.741773188114166260e-01 3.511549532413482666e-02 -2.670031189918518066e-01 2.745833098888397217e-01 1.161044687032699585e-01 3.541455790400505066e-02 -6.972722709178924561e-02 -1.669631749391555786e-01 3.745781481266021729e-01 1.522801369428634644e-01 -1.023076921701431274e-01 -3.880453705787658691e-01 -2.049937993288040161e-01 -1.789355874061584473e-01 2.612747065722942352e-02 -7.800552994012832642e-02 1.276185363531112671e-01 -2.659543454647064209e-01 1.701038777828216553e-01 2.109152823686599731e-01 1.543740034103393555e-01 2.013168483972549438e-01 5.799009650945663452e-02 -5.581133067607879639e-03 3.415156155824661255e-02 -1.155196279287338257e-01 3.989151492714881897e-02 3.967688605189323425e-02 -4.537386819720268250e-02
3.163208067417144775e-02 9.670495241880416870e-02 3.049209713935852051e-01 5.685035884380340576e-02 -1.532430178485810757e-03 -2.997677326202392578e-01 6.122471764683723450e-02 5.564840883016586304e-02 1.360465120524168015e-02 2.431050315499305725e-02 -2.913481593132019043e-01 2.844204902648925781e-01 -1.466608345508575439e-01 -5.286658555269241333e-02 -3.987831175327301025e-01 -1.904145479202270508e-01 3.001690469682216644e-02 -1.466454863548278809e-01 -3.274307399988174438e-02 -6.334603577852249146e-02 -2.233223915100097656e-01 1.768500506877899170e-01 2.092398852109909058e-01 2.352320402860641479e-01 6.937321275472640991e-02 -6.890789419412612915e-02 1.797605538740754128e-03 1.147474199533462524e-01 3.549048677086830139e-02 8.225917071104049683e-02 1.203876361250877380e-01 -3.969639837741851807e-01
-9.724175184965133667e-02 6.516209989786148071e-02 -2.557104453444480896e-02 1.136121675372123718e-01 1.459126174449920654e-01 -3.361532688140869141e-01 3.880944103002548218e-02 1.643947511911392212e-01 4.483294859528541565e-02 -2.314507514238357544e-01 -1.407041847705841064e-01 2.534500062465667725e-01 1.105899065732955933e-01 -1.399090439081192017e-01 1.892482675611972809e-02 -1.607908308506011963e-01 -1.565058529376983643e-01 1.838565766811370850e-01 -7.085038721561431885e-02 -3.589773550629615784e-02 -3.273723423480987549e-01 3.311888277530670166e-01 3.287074267864227295e-01 1.308159530162811279e-01 2.955386340618133545e-01 1.731586828827857971e-02 -1.549995597451925278e-02 -1.265544146299362183e-01 7.053325418382883072e-03 -2.988629639148712158e-01 -2.043190412223339081e-02 1.094221919775009155e-01
-5.082602798938751221e-02 2.339351177215576172e-01 1.589325070381164551e-01 1.804696321487426758e-01 2.079473435878753662e-02 -3.173064589500427246e-01 8.852034807205200195e-02 9.116663038730621338e-02 -2.658455399796366692e-03 -7.489696145057678223e-02 -2.144061326980590820e-01 2.302756607532501221e-01 7.972614467144012451e-02 -7.862532883882522583e-02 -2.945048213005065918e-01 1.020083669573068619e-02 -2.112433463335037231e-01 2.356697618961334229e-02 1.039974838495254517e-01 -7.672597467899322510e-02 -1.837584674358367920e-01 3.570989370346069336e-01 2.914853692054748535e-01 -2.323145568370819092e-01 -5.702092126011848450e-02 -6.502974778413772583e-02 5.506598204374313354e-02 -1.024503484368324280e-01 -1.759705841541290283e-01 -2.641696035861968994e-01 -1.726341098546981812e-01 -2.234857678413391113e-01
1.237969025969505310e-01 -6.675001699477434158e-03 1.705381274223327637e-01 1.317118853330612183e-01 -6.432428956031799316e-02 6.558082997798919678e-02 2.165941754356026649e-03 -1.900673061609268188e-01 2.779269516468048096e-01 -1.329498291015625000e-01 -5.225561261177062988e-01 1.342173665761947632e-01 -9.466000646352767944e-02 -1.526776254177093506e-01 7.534874975681304932e-02 7.797083258628845215e-02 -2.200984060764312744e-01 3.881100565195083618e-02 -1.577215492725372314e-01 -1.428291946649551392e-01 -2.341388911008834839e-01 1.089360192418098450e-01 1.151792779564857483e-01 -2.453735172748565674e-01 1.098306942731142044e-02 9.946866333484649658e-02 3.874889314174652100e-01 -1.694047302007675171e-01 -9.666075557470321655e-02 4.005762189626693726e-02 1.476415991783142090e-01 -8.129728585481643677e-02
-9.858489036560058594e-02 -7.486681640148162842e-02 5.283005535602569580e-02 3.544617295265197754e-01 1.589840054512023926e-01 -1.723549962043762207e-01 -1.520783156156539917e-01 -1.164482161402702332e-02 1.394535601139068604e-01 4.586491286754608154e-01 -3.186828792095184326e-01 -1.066988110542297363e-01 1.777345240116119385e-01 -1.584173589944839478e-01 -5.301579367369413376e-03 -1.357959508895874023e-01 1.164342612028121948e-01 1.148782223463058472e-01 -7.836401462554931641e-02 -1.736931949853897095e-01 -2.586297094821929932e-01 1.462824642658233643e-01 3.355219066143035889e-01 -1.587311923503875732e-02 4.518916457891464233e-02 -8.202123641967773438e-02 -5.458718538284301758e-02 -1.965246163308620453e-02 2.664792723953723907e-02 2.682923674583435059e-01 6.369452923536300659e-02 8.384446799755096436e-02
1.173175647854804993e-01 -1.640673279762268066e-01 1.829535514116287231e-01 8.809003978967666626e-02 -4.132317751646041870e-02 -9.379521757364273071e-02 -5.350799113512039185e-02 1.711472868919372559e-01 3.227747082710266113e-01 -1.193468496203422546e-01 -4.532838463783264160e-01 5.180402845144271851e-02 1.207194924354553223e-01 3.777954727411270142e-02 -3.508081436157226562e-01 -1.858301907777786255e-01 -8.878960460424423218e-02 -1.072385907173156738e-01 -2.226177304983139038e-01 -1.524264216423034668e-01 7.484162598848342896e-02 6.794346496462821960e-03 2.138333469629287720e-01 -2.813994288444519043e-01 -2.305295616388320923e-01 8.052983880043029785e-02 1.291570067405700684e-01 -6.489977985620498657e-02 -2.586743608117103577e-02 -5.464115738868713379e-02 2.450134903192520142e-01 -9.114477783441543579e-02
-1.529294699430465698e-01 -2.416618317365646362e-01 -1.554959118366241455e-01 6.722808629274368286e-02 1.460974756628274918e-02 1.729987561702728271e-02 -1.250521242618560791e-01 1.776408106088638306e-01 1.435273438692092896e-01 1.995168626308441162e-01 -1.567552238702774048e-01 4.664251208305358887e-02 2.756926417350769043e-01 1.912502199411392212e-01 -5.306567251682281494e-02 1.527225077152252197e-01 7.237020879983901978e-02 -2.410090528428554535e-03 -1.809174120426177979e-01 -8.122796565294265747e-02 -2.332897037267684937e-01 4.226944446563720703e-01 1.620260477066040039e-01 -1.876713335514068604e-01 1.954750865697860718e-01 2.447695881128311157e-01 1.594282239675521851e-01 -1.401024460792541504e-01 -2.801532447338104248e-01 -8.259572088718414307e-02 2.079039216041564941e-01 -7.133065909147262573e-02
-1.071096435189247131e-01 -5.667185783386230469e-02 -6.576654035598039627e-03 2.231624722480773926e-02 8.586640655994415283e-02 1.263012737035751343e-01 -3.215514421463012695e-01 2.019474208354949951e-01 2.268217056989669800e-01 -8.563736081123352051e-02 -1.620689481496810913e-01 1.913697421550750732e-01 -2.655692100524902344e-01 -1.510877758264541626e-01 -3.113537430763244629e-01 -1.235321611166000366e-01 -2.301162034273147583e-01 7.463807612657546997e-02 -6.262223422527313232e-02 -2.146415263414382935e-01 -1.177978441119194031e-01 9.703362733125686646e-02 5.655328556895256042e-02 -3.314086496829986572e-01 2.210572808980941772e-01 3.198904544115066528e-02 -1.598476767539978027e-01 -2.144075185060501099e-02 -2.990529537200927734e-01 2.482794821262359619e-01 1.349001973867416382e-01 -5.678059533238410950e-03
-1.270234733819961548e-01 2.088504470884799957e-02 3.394891023635864258e-01 1.220878213644027710e-01 -1.001671254634857178e-01 -1.605813205242156982e-01 1.703633368015289307e-01 -2.248482964932918549e-02 1.510306000709533691e-01 -2.396226823329925537e-01 -2.886592447757720947e-01 2.813220322132110596e-01 -1.266138553619384766e-01 -3.267897665500640869e-02 -1.257104147225618362e-02 6.149029359221458435e-02 -3.062384128570556641e-01 1.068451553583145142e-01 -2.558509707450866699e-01 -2.070852369070053101e-01 -5.154762417078018188e-02 2.470753639936447144e-01 1.912056505680084229e-01 -1.595460474491119385e-01 -1.400534659624099731e-01 1.897723823785781860e-01 2.623204290866851807e-01 -4.001053795218467712e-02 3.585918620228767395e-02 -6.805936992168426514e-02 1.981664150953292847e-01 -1.170425936579704285e-01
-1.513285040855407715e-01 -2.489259243011474609e-01 -1.707129925489425659e-01 2.521645724773406982e-01 2.245903909206390381e-01 9.257823973894119263e-02 -9.372200071811676025e-02 3.083524405956268311e-01 2.473599277436733246e-02 1.300517320632934570e-01 6.603752076625823975e-02 2.084915190935134888e-01 3.343860432505607605e-02 -2.181480824947357178e-02 -1.221947446465492249e-01 -1.047600135207176208e-01 7.417473942041397095e-02 1.787586063146591187e-01 7.667665928602218628e-02 -1.210900172591209412e-01 -2.299326062202453613e-01 3.222431540489196777e-01 -2.949188649654388428e-02 -3.731623589992523193e-01 2.432269603013992310e-01 -1.619630008935928345e-01 5.173979699611663818e-02 -1.693239994347095490e-02 4.667273163795471191e-02 3.275264054536819458e-02 3.370439410209655762e-01 -8.149176090955734253e-02
-2.908917069435119629e-01 2.166470699012279510e-02 1.907879859209060669e-02 4.829445481300354004e-02 -6.000307574868202209e-02 -2.429124563932418823e-01 2.996718510985374451e-02 -6.383410096168518066e-02 1.995903849601745605e-01 -4.409885108470916748e-01 -2.547500729560852051e-01 2.557522058486938477e-01 9.659964591264724731e-02 -7.839141786098480225e-02 -2.627802453935146332e-02 -1.980635710060596466e-02 -3.196962773799896240e-01 2.156366705894470215e-01 -4.584017768502235413e-02 -1.741116307675838470e-02 -1.438301503658294678e-01 2.227125763893127441e-01 2.837189137935638428e-01 -1.125268787145614624e-01 1.006741914898157120e-02 -1.718079298734664917e-01 2.677519917488098145e-01 -1.137382537126541138e-01 -5.295903887599706650e-03 -4.384139552712440491e-02 1.662015616893768311e-01 -7.132382690906524658e-02
7.293250411748886108e-02 -2.094842121005058289e-02 1.568111181259155273e-01 -3.349085897207260132e-02 -2.685992121696472168e-01 6.082993373274803162e-02 -1.137497499585151672e-01 2.599369287490844727e-01 1.687163561582565308e-01 7.211851328611373901e-02 -1.244819462299346924e-01 7.109826803207397461e-02 -7.031562179327011108e-02 -3.135069608688354492e-01 -9.784300625324249268e-02 -8.148644864559173584e-02 5.958344042301177979e-02 -7.570643723011016846e-02 -2.954441681504249573e-02 -1.950146704912185669e-01 -1.526291966438293457e-01 2.944678962230682373e-01 2.848347723484039307e-01 -1.701987236738204956e-01 -1.747522354125976562e-01 1.781497150659561157e-01 -3.383469209074974060e-02 4.211037755012512207e-01 -2.704401910305023193e-01 8.029421442188322544e-04 2.217442840337753296e-01 -8.466921001672744751e-02
-1.355530172586441040e-01 -3.066760487854480743e-02 1.517292112112045288e-01 1.516922861337661743e-01 2.141281031072139740e-02 -1.218599826097488403e-01 -6.329638510942459106e-02 2.127078175544738770e-01 3.288452699780464172e-02 2.087730765342712402e-01 -1.288118213415145874e-01 2.679696977138519287e-01 1.320195794105529785e-01 -1.481943428516387939e-01 1.769926697015762329e-01 8.649317920207977295e-02 2.867286801338195801e-01 -1.148650571703910828e-01 -3.112243711948394775e-01 1.285492330789566040e-01 -2.162949293851852417e-01 3.598836064338684082e-01 2.254728823900222778e-01 -3.352061510086059570e-01 1.125264391303062439e-01 9.341093152761459351e-02 -6.859485059976577759e-02 1.732930094003677368e-01 -1.290776729583740234e-01 4.757337272167205811e-02 3.309075906872749329e-02 1.854471564292907715e-01
-8.496900647878646851e-02 2.295163720846176147e-01 8.448357880115509033e-02 2.256312817335128784e-01 3.134790435433387756e-02 -2.927540242671966553e-01 1.263259053230285645e-01 1.507214307785034180e-01 -8.084961771965026855e-02 1.728574000298976898e-02 -3.018533885478973389e-01 2.788262963294982910e-01 9.020475298166275024e-02 -1.033241376280784607e-01 -1.969484239816665649e-01 -1.790841668844223022e-02 -2.910974621772766113e-01 9.088598191738128662e-02 8.305314183235168457e-02 -1.053319945931434631e-01 -2.347064316272735596e-01 3.228076100349426270e-01 2.808200418949127197e-01 -3.125994205474853516e-01 1.108947619795799255e-01 -2.119697630405426025e-02 -5.607217922806739807e-02 -1.449961513280868530e-01 -2.539252862334251404e-02 -1.744001805782318115e-01 -9.060310572385787964e-02 5.559367127716541290e-03
-2.459969222545623779e-01 -4.807319492101669312e-02 1.981726586818695068e-01 1.064784005284309387e-01 3.015516400337219238e-01 -1.256415843963623047e-01 -1.267897337675094604e-01 1.624654680490493774e-01 -1.206146329641342163e-01 1.093551218509674072e-01 -2.308984845876693726e-01 2.407949864864349365e-01 9.434165060520172119e-02 6.112183630466461182e-02 1.308453232049942017e-01 7.046311348676681519e-02 1.132636368274688721e-01 -9.591686725616455078e-02 -1.809761971235275269e-01 5.421659443527460098e-03 -2.257517427206039429e-01 5.802051424980163574e-01 5.302268080413341522e-03 -1.730820387601852417e-01 1.752022355794906616e-01 -9.061581455171108246e-03 8.567373454570770264e-02 9.100874513387680054e-02 1.881171134300529957e-03 2.043059319257736206e-01 4.523422941565513611e-02 4.755224660038948059e-02
-6.884379684925079346e-02 7.100354135036468506e-02 5.583060532808303833e-02 1.561611294746398926e-01 7.766120601445436478e-03 -2.105326503515243530e-01 -5.954899638891220093e-02 -5.298987496644258499e-03 1.507494449615478516e-01 -2.743256278336048126e-02 -4.010810852050781250e-01 3.032128810882568359e-01 1.592847891151905060e-02 -1.251810491085052490e-01 -3.475931882858276367e-01 1.200024485588073730e-01 4.530745372176170349e-02 -1.354324519634246826e-01 1.091615483164787292e-01 2.597258612513542175e-02 -4.019637405872344971e-01 3.057165145874023438e-01 2.525110496208071709e-03 -1.602469831705093384e-01 -7.363245636224746704e-02 -1.192281618714332581e-01 -3.013569414615631104e-01 4.390483349561691284e-02 -8.896076679229736328e-02 2.398216724395751953e-02 -8.635871112346649170e-03 -2.295140624046325684e-01
[truncated: 3,271,498 more chars]
