# Supplementary material for: The Language of Innovation
Source: PLoS One. 2020 Apr 30;15(4):e0230107. doi: 10.1371/journal.pone.0230107 (PMC7194493; doi:10.1371/journal.pone.0230107)
Supplement: S27 File — (GZ) [file pone.0230107.s027.tar.gz › 2005-2009/V2Run_26_VS_4500_embeddings2005-2009ED32.txt]

1.153028607368469238e-01 -4.904702771455049515e-03 1.571834534406661987e-01 2.380153983831405640e-01 -7.693691551685333252e-02 1.336602866649627686e-01 -1.565334796905517578e-01 -2.467857003211975098e-01 4.404267296195030212e-02 2.164615839719772339e-01 -9.495501965284347534e-02 -2.557554543018341064e-01 -7.773017883300781250e-02 -6.880353391170501709e-02 3.216546261683106422e-03 2.309946529567241669e-02 4.803362861275672913e-02 1.335382461547851562e-01 4.387361407279968262e-01 1.442925631999969482e-01 4.125283360481262207e-01 -1.580468267202377319e-01 -2.316706180572509766e-01 2.088604271411895752e-01 -3.487598150968551636e-02 7.347181439399719238e-02 2.248921990394592285e-01 -1.373068243265151978e-01 1.791081391274929047e-02 1.018340364098548889e-01 1.644607186317443848e-01 1.480078697204589844e-01
-9.635895490646362305e-02 -7.337068091146647930e-04 1.090857293456792831e-02 -2.001573741436004639e-01 -4.671873152256011963e-02 1.598383784294128418e-01 1.596797406673431396e-01 -2.177176028490066528e-01 2.515574730932712555e-02 2.410234361886978149e-01 -3.363675670698285103e-03 -4.423196613788604736e-01 6.171580031514167786e-02 -2.357191406190395355e-02 -2.436867356300354004e-01 -1.751902699470520020e-01 -3.538728877902030945e-02 1.957502774894237518e-02 1.413859874010086060e-01 3.392753005027770996e-01 2.111934721469879150e-01 -3.439886271953582764e-01 1.290914416313171387e-01 1.553337872028350830e-01 -1.280583441257476807e-01 -1.688288599252700806e-01 2.978029251098632812e-01 -6.447001942433416843e-04 -3.114788606762886047e-02 6.655014306306838989e-02 7.124122977256774902e-02 -1.286842375993728638e-01
1.655720025300979614e-01 3.073317930102348328e-02 -4.127775877714157104e-02 -1.201578006148338318e-01 3.309623524546623230e-02 2.509956359863281250e-01 -3.614179790019989014e-03 -4.944868013262748718e-02 3.629475533962249756e-01 -5.092386901378631592e-02 -1.713318973779678345e-01 1.629561558365821838e-02 1.872724145650863647e-01 8.709456026554107666e-02 -4.181295037269592285e-01 -9.310295432806015015e-02 1.691702008247375488e-01 8.440115302801132202e-02 3.649724423885345459e-01 1.207388099282979965e-02 1.121528744697570801e-01 -7.210994511842727661e-02 -1.789148151874542236e-01 1.358933597803115845e-01 -6.016340479254722595e-02 1.312957108020782471e-01 3.435793891549110413e-02 -7.615631073713302612e-02 -3.027899190783500671e-02 2.023276686668395996e-01 3.928458690643310547e-01 1.935932487249374390e-01
-2.742882370948791504e-01 2.569664269685745239e-02 -1.156325638294219971e-01 -1.830329895019531250e-01 2.095890492200851440e-01 2.539566159248352051e-01 1.085334941744804382e-01 -2.066636234521865845e-01 -6.216511130332946777e-02 -7.773067057132720947e-02 -6.577938050031661987e-02 -1.244039833545684814e-01 1.440085023641586304e-01 1.574181318283081055e-01 -2.231425046920776367e-01 -1.345100998878479004e-01 -3.683960065245628357e-02 1.582453995943069458e-01 4.069148749113082886e-02 -1.469105631113052368e-01 7.997091114521026611e-02 -9.492231160402297974e-02 -5.550634115934371948e-02 3.190117180347442627e-01 -9.141398221254348755e-02 -1.100103482604026794e-01 3.311515152454376221e-01 -3.773968219757080078e-01 3.293140232563018799e-02 2.732424736022949219e-01 2.229875177145004272e-01 5.743205174803733826e-02
-1.119632497429847717e-01 -3.847305476665496826e-01 1.695592328906059265e-02 -1.773466914892196655e-02 -2.193393558263778687e-01 1.675212681293487549e-01 -1.730415225028991699e-01 -7.224518060684204102e-02 2.919623628258705139e-02 1.659772694110870361e-01 -7.471802178770303726e-03 -2.362089604139328003e-01 2.271684110164642334e-01 -4.034769535064697266e-02 -6.566688418388366699e-02 -6.203621625900268555e-02 -9.365990012884140015e-02 -5.044213309884071350e-02 2.106943726539611816e-01 8.885861188173294067e-02 5.658802390098571777e-02 -2.545793652534484863e-01 -2.532058060169219971e-01 1.138830184936523438e-01 6.254252791404724121e-02 1.155712381005287170e-01 2.603820264339447021e-01 -3.503120541572570801e-01 -3.098922222852706909e-02 3.089917600154876709e-01 2.597036361694335938e-01 3.867422044277191162e-02
-1.537046879529953003e-01 -2.282960563898086548e-01 7.612158358097076416e-02 -1.461454480886459351e-01 1.678060740232467651e-01 1.795453876256942749e-01 8.872120082378387451e-02 -3.589471280574798584e-01 -1.085335984826087952e-01 2.335726618766784668e-01 -6.995777040719985962e-02 8.097527176141738892e-02 1.185000836849212646e-01 -1.034307628870010376e-01 1.142075955867767334e-01 -1.429995745420455933e-01 -5.442940071225166321e-02 7.148087769746780396e-02 5.466032400727272034e-02 7.537016272544860840e-02 2.931703925132751465e-01 -2.252452820539474487e-01 -1.262217015027999878e-01 2.091922312974929810e-01 -3.184587135910987854e-02 4.988492652773857117e-02 -2.037032507359981537e-02 -4.369158148765563965e-01 4.379161819815635681e-02 2.588410675525665283e-01 2.072336375713348389e-01 2.101918011903762817e-01
-1.776713430881500244e-01 -4.144272506237030029e-01 1.082174926996231079e-01 -5.032419785857200623e-02 1.607560515403747559e-01 1.740890741348266602e-01 -6.887357681989669800e-02 -2.677574455738067627e-01 5.443197488784790039e-02 9.003043919801712036e-02 -2.053550630807876587e-01 -5.750782322138547897e-03 -5.355072789825499058e-04 1.185488998889923096e-01 -1.634944230318069458e-01 1.350070834159851074e-01 1.460574567317962646e-01 5.448388680815696716e-02 1.800812333822250366e-01 1.051284223794937134e-01 2.446714192628860474e-01 -1.617436110973358154e-02 -1.396225541830062866e-01 3.202027678489685059e-01 1.673789620399475098e-01 -1.126102283596992493e-01 2.070206105709075928e-01 -3.180298507213592529e-01 2.009243220090866089e-01 1.358274072408676147e-01 2.004914283752441406e-01 6.262923777103424072e-02
-2.740305662155151367e-01 -5.162747949361801147e-02 -2.081033885478973389e-01 -1.891843229532241821e-02 5.806637555360794067e-02 1.513201147317886353e-01 -1.372678428888320923e-01 -1.273593753576278687e-01 3.969953954219818115e-02 3.660724163055419922e-01 -1.234619542956352234e-01 -1.999447494745254517e-01 2.981162667274475098e-01 2.109631597995758057e-01 -1.765164136886596680e-01 -2.714066803455352783e-01 9.894555062055587769e-02 8.235067129135131836e-02 8.703880757093429565e-02 -1.067345142364501953e-01 3.566500842571258545e-01 1.164378877729177475e-02 -1.542175114154815674e-01 1.172644570469856262e-01 -6.672872602939605713e-02 -6.019175797700881958e-02 3.285981118679046631e-01 -5.994371697306632996e-02 -1.006750166416168213e-01 -1.561994384974241257e-02 1.086492389440536499e-01 -2.144801020622253418e-01
-2.988598048686981201e-01 -2.935089357197284698e-02 1.446184050291776657e-02 -1.305872946977615356e-01 3.226304799318313599e-02 5.448317155241966248e-02 -1.203678175806999207e-01 -2.278013527393341064e-01 1.539919525384902954e-01 8.881179988384246826e-02 -1.499153077602386475e-01 2.675405703485012054e-02 1.797231435775756836e-01 -1.244379580020904541e-02 -1.442121714353561401e-01 2.311711572110652924e-02 1.377744376659393311e-01 -1.236412078142166138e-01 1.253617741167545319e-02 -1.072480902075767517e-01 3.657935261726379395e-01 4.149669781327247620e-02 -2.693299353122711182e-01 2.548620477318763733e-02 -1.069064214825630188e-01 -6.369678676128387451e-02 2.202592045068740845e-01 -4.048446416854858398e-01 8.009293675422668457e-02 2.484477460384368896e-01 3.592925071716308594e-01 1.838875710964202881e-01
-2.340004444122314453e-01 5.239590629935264587e-02 1.595446490682661533e-03 -4.176452010869979858e-02 1.231380999088287354e-01 3.728255033493041992e-01 -2.550087496638298035e-02 -1.266644746065139771e-01 1.301749199628829956e-01 2.478658258914947510e-01 -2.201598733663558960e-01 -2.631912827491760254e-01 1.806742399930953979e-01 9.786549955606460571e-02 -2.756537497043609619e-01 -1.862481534481048584e-01 -2.179781347513198853e-01 6.307146698236465454e-02 -5.639174953103065491e-02 1.124379485845565796e-01 3.104786574840545654e-01 -1.681172400712966919e-01 -6.093322858214378357e-02 -4.761506617069244385e-02 9.718757122755050659e-02 -1.302449256181716919e-01 -5.446424707770347595e-02 1.176784653216600418e-02 1.160837039351463318e-01 2.722811698913574219e-01 3.155844807624816895e-01 7.875936478376388550e-02
-1.033737212419509888e-01 -1.893631666898727417e-01 1.540549397468566895e-01 -1.583374887704849243e-01 4.063913226127624512e-02 -1.123953089118003845e-01 -1.550412029027938843e-01 -1.847732514142990112e-01 -7.336919754743576050e-02 7.768942415714263916e-02 -3.725840151309967041e-01 -8.255761116743087769e-02 1.385799348354339600e-01 7.290669530630111694e-02 -8.442851155996322632e-02 -1.180827617645263672e-01 3.210272490978240967e-01 -7.445369660854339600e-02 1.645183116197586060e-01 1.456454545259475708e-01 2.369029521942138672e-01 -1.868507117033004761e-01 -1.489109247922897339e-01 3.181745409965515137e-01 -3.960801661014556885e-02 -1.077927425503730774e-01 8.843144029378890991e-02 -3.630948960781097412e-01 -2.887437865138053894e-02 2.608833312988281250e-01 1.903901845216751099e-01 -1.512830890715122223e-02
-2.905965149402618408e-01 -2.587869763374328613e-01 2.103781849145889282e-01 -1.233671978116035461e-01 6.915593892335891724e-02 2.089605927467346191e-01 7.501489669084548950e-02 -1.640711277723312378e-01 -8.710387162864208221e-03 9.962179511785507202e-02 -1.293269842863082886e-01 -1.557076424360275269e-01 1.601712405681610107e-01 -4.466456919908523560e-02 -1.459649354219436646e-01 -2.734512388706207275e-01 1.355948448181152344e-01 -2.844372577965259552e-02 1.616463959217071533e-01 3.691125288605690002e-02 7.939463853836059570e-02 -2.164891511201858521e-01 -2.619722187519073486e-01 2.816393375396728516e-01 3.603427112102508545e-02 6.892158091068267822e-02 1.085122004151344299e-01 -2.507468163967132568e-01 -1.324453577399253845e-02 3.440633714199066162e-01 1.263192445039749146e-01 2.653145790100097656e-01
-3.461290895938873291e-02 -8.547890186309814453e-02 5.704749003052711487e-02 3.408961370587348938e-02 -1.331470906734466553e-01 1.608544290065765381e-01 1.567043513059616089e-01 -8.013371378183364868e-02 1.891394406557083130e-01 1.965848803520202637e-01 -1.190599948167800903e-01 -1.154086217284202576e-01 1.532387435436248779e-01 -7.706650346517562866e-02 -4.776096642017364502e-01 1.975531727075576782e-01 9.786503016948699951e-02 -1.557039655745029449e-02 2.946725785732269287e-01 -1.996812969446182251e-02 1.640110462903976440e-01 -3.629473745822906494e-01 -3.199384808540344238e-01 1.984707266092300415e-01 9.991492331027984619e-02 -1.984231024980545044e-01 -2.924964018166065216e-02 -1.735708266496658325e-01 1.023164093494415283e-01 5.647882074117660522e-02 9.352542459964752197e-02 -1.176874637603759766e-01
2.289284169673919678e-01 -1.181682478636503220e-02 1.702413707971572876e-01 3.473240137100219727e-02 1.491314619779586792e-01 1.263855118304491043e-02 8.444678038358688354e-02 -2.891162037849426270e-01 2.744281888008117676e-01 -1.655130181461572647e-03 -1.700851023197174072e-01 1.994682550430297852e-01 1.840614080429077148e-01 -2.067180164158344269e-02 -3.317194059491157532e-03 8.005357347428798676e-03 1.666053980588912964e-01 2.179188579320907593e-01 4.742432236671447754e-01 2.278581075370311737e-02 8.851549029350280762e-02 -1.423431038856506348e-01 -2.016781270503997803e-01 2.924834191799163818e-01 6.176437251269817352e-03 -4.016298428177833557e-02 -7.231333106756210327e-02 1.238210126757621765e-01 -6.955730170011520386e-02 3.196453154087066650e-01 1.737601459026336670e-01 1.064337641000747681e-01
-1.698287725448608398e-01 -1.455489546060562134e-01 2.528288215398788452e-02 -4.990280419588088989e-02 -4.747981950640678406e-02 5.980003252625465393e-02 -1.803263425827026367e-01 -2.022130489349365234e-01 -1.124457120895385742e-01 -2.225002087652683258e-02 -2.469753473997116089e-01 -1.698479056358337402e-02 8.991272747516632080e-02 5.122303590178489685e-02 -1.546276658773422241e-01 -1.393953412771224976e-01 8.994388580322265625e-02 -1.167790889739990234e-01 1.192751079797744751e-01 3.224413096904754639e-02 2.544823586940765381e-01 -4.249809309840202332e-02 3.098011715337634087e-03 4.950086474418640137e-01 -1.764624193310737610e-02 -2.251090109348297119e-01 3.632393181324005127e-01 -2.621361240744590759e-02 2.690608501434326172e-01 1.429946422576904297e-01 3.361211121082305908e-01 3.308508917689323425e-02
-1.221763715147972107e-01 -9.315247833728790283e-02 -1.192234531044960022e-01 2.362438887357711792e-01 5.623922869563102722e-02 1.186381950974464417e-01 6.136236712336540222e-02 -2.327745109796524048e-01 -8.105741441249847412e-02 4.302844107151031494e-01 8.265323936939239502e-02 -1.762444078922271729e-01 -5.112578719854354858e-02 9.758775681257247925e-02 -8.058158308267593384e-02 7.998385466635227203e-03 4.262179508805274963e-02 2.348518073558807373e-01 -4.707912448793649673e-03 1.209967061877250671e-01 3.296020328998565674e-01 -2.380807250738143921e-01 -7.140654325485229492e-02 2.006053477525711060e-01 7.690782845020294189e-02 2.728929817676544189e-01 3.080013990402221680e-01 1.523085385560989380e-01 7.489013671875000000e-02 1.607081741094589233e-01 2.651994824409484863e-01 -1.922154985368251801e-02
1.390038132667541504e-01 -1.518443524837493896e-01 -2.781609594821929932e-01 -8.476765826344490051e-03 1.071775481104850769e-01 1.551388353109359741e-01 3.209790587425231934e-02 -1.387460827827453613e-01 3.633987009525299072e-01 1.637364476919174194e-01 -4.966852068901062012e-02 -7.486791163682937622e-02 2.555471062660217285e-01 8.631828427314758301e-02 -1.667854934930801392e-01 8.685825020074844360e-02 5.814205855131149292e-02 1.200111284852027893e-01 5.397623181343078613e-01 4.018194973468780518e-02 1.520882844924926758e-01 -1.590111851692199707e-01 -1.358833461999893188e-01 2.106240540742874146e-01 -1.261826753616333008e-01 1.657237261533737183e-01 -2.721465937793254852e-02 -3.087908774614334106e-02 1.163199096918106079e-01 2.488402724266052246e-01 -5.101402103900909424e-02 6.453321129083633423e-02
1.084062363952398300e-02 1.780784875154495239e-01 1.827643364667892456e-01 3.071905113756656647e-02 1.067755520343780518e-01 1.845644414424896240e-01 6.343213468790054321e-02 -1.045509576797485352e-01 -2.253460511565208435e-02 1.721815615892410278e-01 2.878303639590740204e-02 -1.396053135395050049e-01 8.926358073949813843e-02 1.791606545448303223e-01 -2.947251796722412109e-01 -8.117559552192687988e-02 -1.366222351789474487e-01 1.001511588692665100e-01 -9.546724706888198853e-02 2.489643394947052002e-01 3.194946348667144775e-01 -2.261823117733001709e-01 -3.515111282467842102e-02 1.833702921867370605e-01 8.662521839141845703e-02 5.600423365831375122e-02 1.311180889606475830e-01 -2.077618092298507690e-01 -3.958805650472640991e-02 9.300195425748825073e-02 5.501345992088317871e-01 1.329010874032974243e-01
-1.403415352106094360e-01 1.767894029617309570e-01 2.445425093173980713e-01 -2.273540198802947998e-01 1.690760999917984009e-01 1.220408529043197632e-01 -2.295556105673313141e-02 -2.202686667442321777e-01 1.269525438547134399e-01 1.278860419988632202e-01 -1.433999985456466675e-01 -7.891540974378585815e-02 2.048451751470565796e-01 -1.632755100727081299e-01 3.167512267827987671e-02 -2.784467935562133789e-01 -1.747889071702957153e-01 8.044682443141937256e-02 1.249952539801597595e-01 6.511019915342330933e-02 2.147926390171051025e-01 2.514678053557872772e-02 -2.559970915317535400e-01 3.162295520305633545e-01 7.737461011856794357e-03 -1.835158020257949829e-01 3.309749662876129150e-01 -3.135141432285308838e-01 1.293427310883998871e-02 4.319294914603233337e-02 1.484189331531524658e-01 6.155670061707496643e-02
-8.607179671525955200e-02 -2.226743400096893311e-01 -2.935147657990455627e-02 1.608572900295257568e-01 1.108853965997695923e-01 1.343420147895812988e-01 -1.580514311790466309e-01 -1.922665536403656006e-01 -2.217970229685306549e-02 5.711268261075019836e-02 -2.915828227996826172e-01 2.031761407852172852e-01 1.797723919153213501e-01 1.296963244676589966e-01 -1.716380417346954346e-01 -4.493283107876777649e-03 1.476766914129257202e-01 -1.118637695908546448e-01 1.617246121168136597e-01 9.485091269016265869e-02 2.161686271429061890e-01 -1.366912722587585449e-01 1.750923506915569305e-02 3.183956742286682129e-01 -1.860833466053009033e-01 -6.273978948593139648e-02 2.537139952182769775e-01 -1.877567172050476074e-01 4.939453676342964172e-03 2.951086163520812988e-01 3.768266439437866211e-01 1.069552376866340637e-01
-6.062581390142440796e-02 -2.858448587357997894e-02 8.780071884393692017e-02 -1.413334161043167114e-02 -1.894821226596832275e-01 2.227062135934829712e-01 8.703193813562393188e-02 -6.917788833379745483e-02 3.324166238307952881e-01 4.373098537325859070e-02 1.810171292163431644e-03 -1.149181500077247620e-01 1.269591003656387329e-01 -8.657661080360412598e-02 -2.628926038742065430e-01 2.514372766017913818e-01 3.309556543827056885e-01 3.728466480970382690e-02 4.055203497409820557e-01 1.068546101450920105e-01 2.581471204757690430e-01 -5.468168854713439941e-02 -2.571536600589752197e-01 2.735356390476226807e-01 1.671890020370483398e-01 -1.316590011119842529e-01 -3.664677590131759644e-02 -1.528609357774257660e-02 5.995088443160057068e-02 4.520677030086517334e-02 1.469936668872833252e-01 1.915541142225265503e-01
-1.431146711111068726e-01 -1.862727254629135132e-01 -1.206513866782188416e-01 1.249476149678230286e-01 2.819278836250305176e-01 -4.896490648388862610e-02 -8.645582944154739380e-02 -1.143644228577613831e-01 3.019090043380856514e-03 9.380184113979339600e-02 -1.256487965583801270e-01 -3.118786402046680450e-02 -7.515917718410491943e-02 2.834109030663967133e-02 -1.583765447139739990e-01 -2.117636650800704956e-01 1.376973539590835571e-01 8.368296176195144653e-02 -4.231693968176841736e-02 4.525516927242279053e-02 1.296272724866867065e-01 -8.067391067743301392e-02 -1.708310544490814209e-01 4.630620777606964111e-01 -3.192417323589324951e-02 8.015698753297328949e-03 3.668622076511383057e-01 -3.889541327953338623e-01 1.184884533286094666e-01 8.238157629966735840e-02 2.542113959789276123e-01 2.028309851884841919e-01
3.070919960737228394e-02 -9.507779777050018311e-02 -2.126403339207172394e-02 1.396620571613311768e-01 -7.342536468058824539e-03 2.658499181270599365e-01 2.364918291568756104e-01 -2.557995915412902832e-02 5.316263809800148010e-02 2.979027293622493744e-02 1.649742275476455688e-01 -3.755358234047889709e-02 1.814874410629272461e-01 -1.544891446828842163e-01 -3.499808609485626221e-01 1.814674437046051025e-01 2.502599656581878662e-01 2.859557978808879852e-02 3.706549704074859619e-01 9.000579267740249634e-02 2.919624447822570801e-01 -1.784870773553848267e-01 -2.489585429430007935e-01 2.056357711553573608e-01 1.698616310022771358e-03 -9.702871739864349365e-02 2.709808647632598877e-01 -1.311942189931869507e-01 -3.857193142175674438e-02 2.518849968910217285e-01 6.527656223624944687e-03 5.336774140596389771e-02
-1.878186464309692383e-01 -1.726293414831161499e-01 7.621128112077713013e-02 -5.103082954883575439e-02 -6.547152251005172729e-02 1.776063293218612671e-01 -2.104722708463668823e-02 -2.142636179924011230e-01 -3.952870145440101624e-02 1.070944517850875854e-01 -2.605818212032318115e-01 -2.620791494846343994e-01 5.661613121628761292e-02 1.805013231933116913e-02 6.708613038063049316e-02 -2.111123055219650269e-01 1.752625778317451477e-02 -1.002240926027297974e-01 3.911338746547698975e-02 1.205325126647949219e-01 2.344584017992019653e-01 -1.063359975814819336e-01 -1.061639189720153809e-01 4.303814470767974854e-01 3.041877038776874542e-02 1.091669593006372452e-02 1.523925811052322388e-01 -4.150295853614807129e-01 1.593222171068191528e-01 2.927666902542114258e-01 1.165474802255630493e-01 1.781135648488998413e-01
-4.297357797622680664e-02 -2.093025296926498413e-01 1.545131355524063110e-01 -4.164101928472518921e-02 7.534680515527725220e-02 2.915552258491516113e-02 -1.258434057235717773e-01 7.412287592887878418e-02 -4.764951765537261963e-02 5.807764083147048950e-02 -2.419484108686447144e-01 -2.359015345573425293e-01 1.111444085836410522e-01 -5.998535826802253723e-02 -9.764879941940307617e-02 7.150805741548538208e-02 6.386457383632659912e-02 1.802772581577301025e-01 1.903483271598815918e-01 -1.349742263555526733e-01 1.286512017250061035e-01 -3.333237469196319580e-01 -2.410594820976257324e-01 1.456019133329391479e-01 3.693734109401702881e-02 -1.602545380592346191e-01 6.471575796604156494e-02 -5.145626068115234375e-01 2.171183824539184570e-01 1.444254964590072632e-01 1.368830800056457520e-01 2.640230655670166016e-01
2.677535712718963623e-01 -1.018790006637573242e-01 -7.203988730907440186e-02 -1.649341732263565063e-01 -1.634513493627309799e-03 4.383683577179908752e-02 2.017265260219573975e-01 -1.835606694221496582e-01 2.529386281967163086e-01 -1.707756966352462769e-01 -1.436405777931213379e-01 -7.890728116035461426e-02 3.123940527439117432e-01 -2.271596342325210571e-02 -1.288565397262573242e-01 -6.962361931800842285e-02 3.284355103969573975e-01 1.410450488328933716e-01 2.683162391185760498e-01 3.862470388412475586e-01 1.825544238090515137e-01 1.618929803371429443e-01 -5.669704824686050415e-02 3.060522079467773438e-01 -1.007228940725326538e-01 -1.679899692535400391e-01 7.770480960607528687e-02 7.175506651401519775e-02 1.018094420433044434e-01 5.791862308979034424e-02 3.008184395730495453e-02 1.119074318557977676e-02
-1.733409762382507324e-01 -1.931399106979370117e-01 3.056827485561370850e-01 7.850978523492813110e-02 -3.020996041595935822e-02 -3.584135323762893677e-03 -2.146409265697002411e-02 -2.132017016410827637e-01 -7.565268129110336304e-02 2.610477805137634277e-01 -5.288237333297729492e-02 -2.367936223745346069e-01 1.250364780426025391e-01 -2.985253743827342987e-02 -9.849242120981216431e-02 1.562888920307159424e-02 1.126474589109420776e-01 -6.485230755060911179e-03 2.245007902383804321e-01 6.044039502739906311e-02 2.684412598609924316e-01 -1.422410607337951660e-01 -8.323428779840469360e-02 2.454297095537185669e-01 -2.923893555998802185e-02 1.475984901189804077e-01 1.933880895376205444e-01 -4.448655247688293457e-01 1.831909418106079102e-01 2.124986499547958374e-01 1.922568976879119873e-01 1.647171825170516968e-01
1.920851916074752808e-01 -1.124392002820968628e-01 -1.207901537418365479e-01 9.373568929731845856e-03 -8.887509256601333618e-02 1.167699918150901794e-01 5.442963913083076477e-02 -6.512103229761123657e-02 1.287567168474197388e-01 5.626659467816352844e-02 -5.193028226494789124e-02 -1.608614623546600342e-01 1.823972463607788086e-01 -6.302351504564285278e-02 -3.923270106315612793e-01 1.216885522007942200e-01 1.818136423826217651e-01 2.958699464797973633e-01 4.155029952526092529e-01 -3.226201981306076050e-02 1.394622176885604858e-01 -2.216288000345230103e-01 -6.690163910388946533e-02 2.221968024969100952e-01 7.400255650281906128e-03 5.836651846766471863e-02 1.243023946881294250e-01 9.336919337511062622e-02 7.019698619842529297e-02 2.308873683214187622e-01 3.365815281867980957e-01 1.921183317899703979e-01
9.151268750429153442e-02 -2.809077799320220947e-01 1.014284119009971619e-01 2.217272669076919556e-02 2.333828955888748169e-01 1.029171794652938843e-01 -8.902800083160400391e-02 -3.488273173570632935e-02 -1.200118064880371094e-01 2.121775150299072266e-01 5.301416665315628052e-02 -1.701475977897644043e-01 1.430097371339797974e-01 -3.345150733366608620e-03 9.749089926481246948e-02 -2.423026561737060547e-01 -4.819147288799285889e-02 9.526431560516357422e-02 5.308678001165390015e-02 2.729281224310398102e-02 2.523698508739471436e-01 2.281879819929599762e-02 -3.603533655405044556e-02 2.247211933135986328e-01 1.494758389890193939e-02 -2.448382973670959473e-01 5.199574232101440430e-01 -2.111547440290451050e-01 1.058929264545440674e-01 2.846584618091583252e-01 1.532217413187026978e-01 1.614667922258377075e-01
-1.074934601783752441e-01 -1.704041510820388794e-01 -1.806147955358028412e-02 -1.685795374214649200e-02 4.135394468903541565e-02 3.177021443843841553e-01 -2.717072609812021255e-03 -3.165119290351867676e-01 -1.020022332668304443e-01 6.383944302797317505e-02 -1.276274770498275757e-01 -3.054838180541992188e-01 5.203353613615036011e-02 -2.209843099117279053e-01 -2.292394191026687622e-01 -4.226171970367431641e-01 2.762050926685333252e-02 3.060082793235778809e-01 9.790290892124176025e-02 1.066608354449272156e-01 2.670973539352416992e-01 -6.579397618770599365e-02 1.170694548636674881e-02 8.669227361679077148e-02 -2.099357359111309052e-02 -8.293833583593368530e-02 1.965559832751750946e-02 -2.656614780426025391e-01 3.257253766059875488e-02 7.532812654972076416e-02 2.465102374553680420e-01 -6.860282272100448608e-02
1.973688006401062012e-01 -7.617174834012985229e-02 -9.792783856391906738e-02 1.159816384315490723e-01 -3.628646582365036011e-02 5.070479586720466614e-02 2.372754514217376709e-01 -3.041356056928634644e-02 3.146574497222900391e-01 1.802185773849487305e-01 -8.442237973213195801e-02 -1.025308892130851746e-01 1.556244194507598877e-01 -7.999651879072189331e-02 -2.773028910160064697e-01 -2.024526707828044891e-02 3.148031234741210938e-01 2.688931524753570557e-01 3.278908431529998779e-01 -4.672030336223542690e-04 2.743900120258331299e-01 -3.057311289012432098e-02 -2.138452678918838501e-01 1.067549064755439758e-01 2.842177450656890869e-02 1.695191301405429840e-02 -1.886096000671386719e-01 -1.285631656646728516e-01 4.398652166128158569e-02 2.347815781831741333e-01 2.063511461019515991e-01 2.212082445621490479e-01
-1.490613967180252075e-01 7.537587732076644897e-02 -1.622547507286071777e-01 3.289030864834785461e-02 -2.472123876214027405e-02 -5.032337829470634460e-02 -2.306467294692993164e-02 -2.635961771011352539e-01 6.407583504915237427e-02 -3.047800809144973755e-02 -1.097241342067718506e-01 -2.387371361255645752e-01 1.247195899486541748e-01 1.152919828891754150e-01 -3.377898335456848145e-01 -1.920979768037796021e-01 -1.506600528955459595e-01 3.259938359260559082e-01 1.254078280180692673e-02 1.332165747880935669e-01 3.126224875450134277e-01 -9.760385006666183472e-02 -3.272878229618072510e-01 2.873294055461883545e-01 -1.563893258571624756e-01 -8.359141647815704346e-02 6.964098662137985229e-02 -2.553645670413970947e-01 -8.744838833808898926e-02 -1.933303326368331909e-01 1.275638788938522339e-01 -1.048829331994056702e-01
-1.758000701665878296e-01 -9.533791989088058472e-02 1.902502626180648804e-01 -6.805150210857391357e-02 -4.927189648151397705e-02 1.467136889696121216e-01 1.751895397901535034e-01 1.834177970886230469e-01 2.547472715377807617e-01 1.029728129506111145e-01 1.061780005693435669e-01 -1.077070087194442749e-01 2.141033858060836792e-02 2.681053243577480316e-02 -2.128001451492309570e-01 -1.414778921753168106e-02 -1.204090118408203125e-01 1.259432435035705566e-01 1.697233617305755615e-01 -1.124443486332893372e-02 4.643010795116424561e-01 -2.885642647743225098e-01 -1.744352430105209351e-01 1.188480854034423828e-01 -4.498205333948135376e-02 -2.640401422977447510e-01 -3.435631468892097473e-02 -2.411737442016601562e-01 -1.009840965270996094e-01 3.429640233516693115e-01 1.358535140752792358e-01 -7.618107646703720093e-02
-2.513792514801025391e-01 -3.666909039020538330e-02 -4.606781154870986938e-02 1.348342746496200562e-01 -2.170523107051849365e-01 1.273788660764694214e-01 1.981528699398040771e-01 8.264517411589622498e-03 3.663524389266967773e-01 1.454755663871765137e-01 -7.288130372762680054e-02 2.128125429153442383e-01 2.758395075798034668e-01 -1.396384388208389282e-01 -1.486316770315170288e-01 -1.301773190498352051e-01 -6.566748768091201782e-02 -5.271704494953155518e-02 1.875359565019607544e-01 4.827820509672164917e-02 7.227796316146850586e-02 -2.719857990741729736e-01 -1.940432190895080566e-01 2.002085000276565552e-01 -5.942164734005928040e-02 -7.288032677024602890e-03 1.534544080495834351e-01 -2.643590569496154785e-01 1.591638177633285522e-01 2.547907531261444092e-01 1.633137315511703491e-01 2.375294566154479980e-01
-3.744539618492126465e-01 -1.577257364988327026e-01 -3.628538176417350769e-02 -1.917790770530700684e-01 -2.449556719511747360e-03 3.123235073871910572e-04 -1.122387405484914780e-02 -4.990249499678611755e-02 -7.935798726975917816e-03 3.351319814100861549e-03 -1.607973575592041016e-01 -2.039330452680587769e-01 2.564792037010192871e-01 -2.023742049932479858e-01 -7.803151756525039673e-02 -1.993264071643352509e-02 -2.133298851549625397e-02 -1.796627044677734375e-02 1.326736211776733398e-01 -8.624929934740066528e-02 4.239436984062194824e-01 -2.865513861179351807e-01 -2.809765636920928955e-01 2.514623403549194336e-01 -4.329203069210052490e-02 -4.335860535502433777e-02 1.567596495151519775e-01 -2.039536684751510620e-01 1.176467463374137878e-01 1.750770509243011475e-01 2.567048370838165283e-01 -5.737381428480148315e-02
9.478431195020675659e-02 4.775149002671241760e-02 -9.134556353092193604e-02 -5.753034725785255432e-02 4.451433196663856506e-03 1.182079687714576721e-01 8.453824371099472046e-02 -1.293219476938247681e-01 1.512809991836547852e-01 -1.720902323722839355e-02 6.315389182418584824e-03 -2.148876488208770752e-01 2.516597509384155273e-01 9.741593152284622192e-03 -3.978113532066345215e-01 -9.515269659459590912e-03 1.728718280792236328e-01 2.488193064928054810e-01 4.955603480339050293e-01 -6.949039641767740250e-03 1.512892842292785645e-01 -1.243701577186584473e-01 -1.928101480007171631e-01 1.158194988965988159e-01 3.041375614702701569e-02 6.918995082378387451e-02 -9.097801148891448975e-02 7.594649214297533035e-04 5.177288129925727844e-02 3.493287265300750732e-01 2.274229824542999268e-01 1.767914444208145142e-01
1.512130647897720337e-01 -9.176435321569442749e-02 -8.398746699094772339e-02 -2.463510483503341675e-01 -1.258804947137832642e-01 1.718410104513168335e-01 1.015188023447990417e-01 -4.100846946239471436e-01 2.356690168380737305e-01 2.309464067220687866e-01 -4.443620517849922180e-02 4.693856835365295410e-02 1.075599491596221924e-01 2.769344672560691833e-02 -1.252506673336029053e-01 1.064037624746561050e-02 2.244500666856765747e-01 6.890442967414855957e-02 2.901749014854431152e-01 7.662148028612136841e-02 2.675285637378692627e-01 -1.038874164223670959e-01 1.670281291007995605e-01 2.386546283960342407e-01 -1.688527762889862061e-01 2.278049439191818237e-01 -1.270024776458740234e-01 4.802823439240455627e-02 -3.268114849925041199e-02 2.933699190616607666e-01 1.502920836210250854e-01 1.222637817263603210e-01
-1.084637641906738281e-01 -1.123921126127243042e-01 1.488965302705764771e-01 -1.254429668188095093e-01 -1.956617087125778198e-01 5.974205210804939270e-02 -5.448685586452484131e-02 4.325170442461967468e-02 -9.815782308578491211e-02 3.508012741804122925e-02 -1.276728957891464233e-01 -1.088710874319076538e-01 -1.127365678548812866e-01 -5.608248990029096603e-03 -2.052436210215091705e-02 -8.745772391557693481e-02 1.771663129329681396e-01 -7.171260565519332886e-02 3.449949026107788086e-01 -3.582199290394783020e-02 3.021536767482757568e-01 -3.649045526981353760e-01 -1.929236799478530884e-01 2.002639174461364746e-01 1.352733969688415527e-01 1.423107832670211792e-02 2.129293233156204224e-01 -3.515739440917968750e-01 8.394962549209594727e-02 2.731489837169647217e-01 2.180948704481124878e-01 2.364210486412048340e-01
-7.630209624767303467e-02 -3.295014798641204834e-01 -1.608740165829658508e-02 -1.305086314678192139e-01 3.175343200564384460e-02 1.002142205834388733e-01 -1.267957240343093872e-01 -2.379501610994338989e-01 -1.935011334717273712e-02 -2.068764157593250275e-02 -2.739159762859344482e-01 2.293876558542251587e-02 1.013363525271415710e-02 5.096865817904472351e-02 -7.090126723051071167e-02 -1.905743405222892761e-02 2.896606326103210449e-01 -1.428890824317932129e-01 1.803933531045913696e-01 -7.764059305191040039e-02 3.043163418769836426e-01 -2.187211662530899048e-01 -1.500866711139678955e-01 2.873235642910003662e-01 -1.153025329113006592e-01 3.321315348148345947e-02 3.338559344410896301e-02 -2.932736575603485107e-01 9.776560217142105103e-02 2.121898718178272247e-02 4.465655684471130371e-01 2.734907530248165131e-02
-1.853435784578323364e-01 -1.385769695043563843e-01 1.325976699590682983e-01 -2.607022821903228760e-01 -5.331254377961158752e-02 -5.502673238515853882e-02 -3.995965048670768738e-02 -3.122822344303131104e-01 8.016084134578704834e-02 2.663485109806060791e-01 -2.423296868801116943e-01 -1.718380302190780640e-01 3.031036555767059326e-01 4.147855564951896667e-02 -1.272733043879270554e-02 -5.410204082727432251e-02 9.192598611116409302e-02 1.710287877358496189e-03 1.283392608165740967e-01 6.485703587532043457e-02 2.260584980249404907e-01 -1.305927485227584839e-01 -3.316642343997955322e-02 1.768853813409805298e-01 1.694173663854598999e-01 1.068787202239036560e-01 2.722933292388916016e-01 -9.919437766075134277e-02 1.979341953992843628e-01 3.194098174571990967e-01 1.684979647397994995e-01 2.650130391120910645e-01
-1.386497169733047485e-01 -2.485655248165130615e-01 1.875422745943069458e-01 -2.084079431369900703e-03 -4.006832465529441833e-02 8.021754026412963867e-02 -5.665678903460502625e-02 1.267383098602294922e-01 8.465220779180526733e-02 3.819773793220520020e-01 -7.026845216751098633e-02 -1.725717037916183472e-01 1.220934912562370300e-01 -2.211885899305343628e-01 -9.797954559326171875e-02 3.280575945973396301e-02 9.167360514402389526e-02 -1.077894568443298340e-01 3.321391940116882324e-01 -3.848700225353240967e-02 2.268012464046478271e-01 -4.443415701389312744e-01 -1.065596565604209900e-01 -5.557432770729064941e-03 1.156419143080711365e-01 1.110767666250467300e-02 1.195656508207321167e-01 -1.834627240896224976e-01 4.601401463150978088e-02 2.215246409177780151e-01 2.702257335186004639e-01 1.282791942358016968e-01
1.711954921483993530e-01 1.472537219524383545e-02 -1.426791399717330933e-01 -3.036062931641936302e-03 -8.203259110450744629e-02 7.324507087469100952e-02 -6.784357130527496338e-02 -6.694596260786056519e-02 9.521436691284179688e-02 -7.780122011899948120e-02 -5.240956321358680725e-02 -1.179849803447723389e-01 1.375485509634017944e-01 1.226468943059444427e-02 -3.271292746067047119e-01 3.921002894639968872e-02 1.267110705375671387e-01 3.400143384933471680e-01 4.778156578540802002e-01 -7.438950240612030029e-02 2.163620442152023315e-01 -6.226000562310218811e-02 -3.876728937029838562e-02 3.152636289596557617e-01 4.203806072473526001e-02 1.107961758971214294e-01 1.337005048990249634e-01 -2.110834902850911021e-04 9.363595396280288696e-02 3.225812613964080811e-01 3.240846693515777588e-01 5.154621228575706482e-02
-6.744080781936645508e-02 -2.742405533790588379e-01 1.693505644798278809e-01 -1.732797026634216309e-01 -1.748891621828079224e-01 -3.258732706308364868e-02 -3.698360547423362732e-02 -3.045697212219238281e-01 1.489078253507614136e-02 2.121718823909759521e-01 -2.106879800558090210e-01 -1.441219300031661987e-01 -1.506374776363372803e-01 -1.194600909948348999e-01 -1.852917484939098358e-02 -1.131116151809692383e-01 1.501594483852386475e-01 4.886710271239280701e-02 3.610465228557586670e-01 -3.569256514310836792e-02 1.406014263629913330e-01 -1.949414908885955811e-01 -2.284538298845291138e-01 1.870241463184356689e-01 -1.160079315304756165e-01 -5.489491298794746399e-02 1.170551478862762451e-01 -4.228224754333496094e-01 1.437645703554153442e-01 1.105281189084053040e-01 3.236730396747589111e-02 1.757031381130218506e-01
-3.355264663696289062e-01 1.193483024835586548e-01 8.517235517501831055e-03 -2.227625101804733276e-01 -2.234113775193691254e-02 -2.106706053018569946e-02 1.454511284828186035e-02 -2.323332428932189941e-01 1.796706765890121460e-01 1.740834265947341919e-01 1.344678997993469238e-01 6.666610017418861389e-03 9.578557312488555908e-02 -1.099597066640853882e-01 9.309732168912887573e-02 -1.729134917259216309e-01 1.784462183713912964e-01 3.086637258529663086e-01 -4.233456775546073914e-02 3.069005310535430908e-01 1.421571820974349976e-01 5.342211201786994934e-02 -1.548845022916793823e-01 4.138042330741882324e-01 -5.032988637685775757e-02 8.587700873613357544e-02 1.868133097887039185e-01 -1.592115461826324463e-01 1.171062514185905457e-01 -2.473063021898269653e-01 1.758930236101150513e-01 1.022442728281021118e-01
-2.178523987531661987e-01 -1.720031648874282837e-01 1.554147005081176758e-01 -1.837151944637298584e-01 1.038647838868200779e-03 5.953958630561828613e-02 -8.366116136312484741e-02 -2.292232662439346313e-01 9.627209603786468506e-02 -4.014200717210769653e-02 -1.952932178974151611e-01 -1.842451244592666626e-01 1.241444982588291168e-02 2.046142220497131348e-01 3.231216594576835632e-02 1.892706006765365601e-02 -1.019666269421577454e-01 -1.529053598642349243e-01 8.963908255100250244e-02 1.771203726530075073e-01 2.505425810813903809e-01 -2.295152992010116577e-01 -1.938306838274002075e-01 1.907618045806884766e-01 -1.539203822612762451e-01 8.920236676931381226e-02 1.779690384864807129e-01 -3.274512887001037598e-01 1.450871527194976807e-01 3.356762826442718506e-01 2.173496037721633911e-01 2.479195743799209595e-01
2.451404035091400146e-01 -6.059186905622482300e-02 -3.664636239409446716e-02 -1.027167662978172302e-01 -3.451630473136901855e-02 7.512705773115158081e-02 6.427033245563507080e-02 -1.224446147680282593e-01 2.685381472110748291e-01 -1.165265217423439026e-01 -4.860416986048221588e-03 -2.590053081512451172e-01 2.460005581378936768e-01 -3.103868849575519562e-02 -3.152954876422882080e-01 4.246291145682334900e-02 2.258220165967941284e-01 1.383488178253173828e-01 3.260459005832672119e-01 -7.452528178691864014e-02 2.990399301052093506e-01 -2.141945809125900269e-01 -1.043507084250450134e-01 1.588552892208099365e-01 -4.674158245325088501e-02 5.110728740692138672e-02 7.987246848642826080e-03 1.811390966176986694e-01 1.770487874746322632e-01 2.438987046480178833e-01 2.964855134487152100e-01 1.142682582139968872e-01
2.122910916805267334e-01 8.284667879343032837e-02 -1.618615984916687012e-01 -8.402532339096069336e-02 -1.255512833595275879e-01 6.462433934211730957e-02 8.119375258684158325e-02 -1.149543523788452148e-01 2.208233326673507690e-01 -2.793352864682674408e-02 -1.365026831626892090e-01 -1.448234766721725464e-01 1.551025807857513428e-01 1.342714484781026840e-02 -3.455696702003479004e-01 -2.103327028453350067e-02 4.920930787920951843e-02 2.550718188285827637e-01 4.381882250308990479e-01 5.291148647665977478e-02 1.458036452531814575e-01 -6.488677114248275757e-02 -1.147788465023040771e-01 2.538983821868896484e-01 9.524145722389221191e-02 -1.983103156089782715e-02 8.878638595342636108e-02 4.772652685642242432e-02 1.533690392971038818e-01 3.810648322105407715e-01 2.590584456920623779e-01 1.447311788797378540e-01
-8.028562366962432861e-02 -7.940296828746795654e-02 -4.343714937567710876e-02 1.137051358819007874e-01 2.654296755790710449e-01 2.421966344118118286e-01 1.741602867841720581e-01 -2.134188562631607056e-01 -4.189646616578102112e-02 3.924537450075149536e-02 -2.482983469963073730e-01 -1.814101934432983398e-01 -1.180247869342565536e-02 2.300753593444824219e-01 4.129400849342346191e-02 -1.718299239873886108e-01 7.389114797115325928e-02 2.409703433513641357e-01 4.494623839855194092e-02 -2.466969043016433716e-01 4.541862010955810547e-01 -1.014841347932815552e-01 -1.894769445061683655e-02 1.701662838459014893e-01 -8.510954678058624268e-02 -3.217391371726989746e-01 -3.989351168274879456e-02 4.717096686363220215e-02 -9.672722220420837402e-02 1.119582578539848328e-01 2.732969224452972412e-01 -4.261609166860580444e-02
-2.270069718360900879e-01 -2.389386147260665894e-01 -7.864932740631047636e-06 -2.346955388784408569e-01 -1.688198745250701904e-01 4.458267986774444580e-02 1.468582749366760254e-01 -1.900783628225326538e-01 -1.206667646765708923e-01 7.956606149673461914e-02 -2.280409187078475952e-01 -1.661134511232376099e-01 1.708596497774124146e-01 1.117868646979331970e-01 1.019146591424942017e-01 -1.596960425376892090e-02 1.298547685146331787e-01 -3.999361023306846619e-02 1.070588231086730957e-01 1.579304784536361694e-01 2.522359192371368408e-01 -2.910316921770572662e-02 -2.271448224782943726e-01 2.391538023948669434e-01 3.152375295758247375e-02 -2.797629497945308685e-02 1.594010740518569946e-01 -4.124972820281982422e-01 1.489982753992080688e-01 1.582218855619430542e-01 1.893465369939804077e-01 2.945169508457183838e-01
-2.212180793285369873e-01 -6.618323922157287598e-02 1.788141727447509766e-01 1.838053017854690552e-01 -1.532790344208478928e-02 1.690782755613327026e-01 1.708531826734542847e-01 -1.971025392413139343e-02 -6.893174350261688232e-02 1.758121550083160400e-01 -3.187127411365509033e-02 9.228941984474658966e-03 2.965230345726013184e-01 1.060257777571678162e-01 -2.493488341569900513e-01 -1.471599638462066650e-01 1.693966388702392578e-01 -3.069266118109226227e-02 -3.065270185470581055e-02 3.992882072925567627e-01 1.080833375453948975e-01 -1.905308812856674194e-01 -8.277428150177001953e-02 1.432100683450698853e-01 1.109915524721145630e-01 -1.925027072429656982e-01 2.446987777948379517e-01 -2.650365829467773438e-01 -1.199985146522521973e-01 9.560626745223999023e-02 2.838383913040161133e-01 2.319602519273757935e-01
1.347488313913345337e-01 2.076480686664581299e-01 -1.572593115270137787e-02 -4.133333265781402588e-02 -3.700572415255010128e-05 2.767031490802764893e-01 -7.307025790214538574e-02 1.610191352665424347e-02 9.278435260057449341e-02 1.741347759962081909e-01 -1.876099556684494019e-01 -1.101102381944656372e-01 1.541575342416763306e-01 3.630408942699432373e-01 -3.341990113258361816e-01 8.540232479572296143e-02 3.571358919143676758e-01 7.847495377063751221e-02 -3.585801227018237114e-03 5.688439682126045227e-02 1.027670428156852722e-01 -5.537590384483337402e-02 -3.043337166309356689e-01 1.065286844968795776e-01 -2.995089888572692871e-01 -1.745335012674331665e-01 3.726619994267821312e-03 -6.810669600963592529e-02 2.561368048191070557e-01 1.536253690719604492e-01 2.038304321467876434e-02 -1.575318723917007446e-01
-3.357142210006713867e-01 -3.484368789941072464e-03 8.948500454425811768e-02 -2.021706290543079376e-02 3.929480016231536865e-01 1.506035029888153076e-02 -4.614012781530618668e-03 -1.071981117129325867e-01 1.307789385318756104e-01 1.193295791745185852e-01 2.060641068965196609e-03 -3.626699149608612061e-01 3.568185865879058838e-01 -3.724830970168113708e-02 2.846293896436691284e-02 -1.330866962671279907e-01 -7.485011965036392212e-02 1.769352704286575317e-01 -2.332985401153564453e-02 1.813919097185134888e-01 2.300187796354293823e-01 -9.503097832202911377e-02 -7.136747241020202637e-02 4.119148254394531250e-01 -2.065812647342681885e-01 9.810137562453746796e-03 -5.240548774600028992e-02 -1.170614436268806458e-01 -4.986637458205223083e-02 9.404872357845306396e-02 -4.950338974595069885e-03 1.580304205417633057e-01
6.139959208667278290e-03 -1.529371291399002075e-01 -3.272991478443145752e-01 -1.121294647455215454e-01 6.291642040014266968e-02 -2.665919251739978790e-02 -2.348591107875108719e-03 -1.499967426061630249e-01 1.983163654804229736e-01 2.744702100753784180e-01 1.447752416133880615e-01 -1.281568259000778198e-01 6.454607844352722168e-02 2.737779021263122559e-01 -5.461006611585617065e-02 -3.381501734256744385e-01 -1.174635142087936401e-01 1.632108837366104126e-01 2.509835660457611084e-01 3.802907094359397888e-02 3.433228433132171631e-01 -1.724302768707275391e-01 -6.850475072860717773e-02 2.069127261638641357e-01 -2.457201331853866577e-01 -2.745176553726196289e-01 -1.090399026870727539e-01 9.334047324955463409e-03 6.397289782762527466e-02 -8.357582986354827881e-02 9.720790386199951172e-02 1.139322966337203979e-01
2.453668788075447083e-02 -2.229165732860565186e-01 2.479758560657501221e-01 1.584542393684387207e-01 1.879242807626724243e-01 9.003520011901855469e-03 -1.324047148227691650e-01 -3.775441944599151611e-01 -1.966755390167236328e-01 1.912201195955276489e-01 5.503592081367969513e-03 -2.470842301845550537e-01 2.041171677410602570e-02 2.252373546361923218e-01 -8.867937326431274414e-02 -3.162493705749511719e-01 -2.085398510098457336e-02 2.890533804893493652e-01 -4.630981385707855225e-02 5.070450901985168457e-02 1.260306984186172485e-01 -1.710574477910995483e-01 -1.526444703340530396e-01 1.920631341636180878e-02 7.225552573800086975e-03 -1.413384377956390381e-01 2.111790776252746582e-01 1.937556825578212738e-02 2.301585376262664795e-01 1.643834114074707031e-01 2.206512689590454102e-01 1.452136188745498657e-01
2.602248191833496094e-01 3.977300971746444702e-02 -7.831908762454986572e-02 -3.883613646030426025e-02 -1.593603193759918213e-01 -1.120722219347953796e-01 1.044671311974525452e-01 -1.929963231086730957e-01 2.894558608531951904e-01 1.243009641766548157e-01 -5.260544270277023315e-02 -2.436815993860363960e-03 2.166093140840530396e-01 4.227932170033454895e-02 -2.995091080665588379e-01 -5.356218665838241577e-02 2.832306921482086182e-01 7.597192376852035522e-02 4.737828075885772705e-01 1.142429709434509277e-01 3.440276384353637695e-01 -1.840162426233291626e-01 -7.729239016771316528e-02 1.983970552682876587e-01 3.008139133453369141e-02 1.077047921717166901e-02 -7.106520235538482666e-02 -1.449012607336044312e-01 8.698261529207229614e-02 1.232526525855064392e-01 1.503442972898483276e-01 1.258026063442230225e-02
-1.972452104091644287e-01 -1.738081574440002441e-01 6.205112487077713013e-02 -1.940027996897697449e-02 6.131422123871743679e-04 1.507698744535446167e-02 1.101029850542545319e-02 -1.975335329771041870e-01 -9.173776023089885712e-03 1.818574815988540649e-01 -2.974648587405681610e-02 -1.224453449249267578e-01 1.968446224927902222e-01 -5.932103842496871948e-02 -1.923118382692337036e-01 -2.788262665271759033e-01 -5.806670337915420532e-02 1.907689422369003296e-01 1.081329882144927979e-01 -1.264058500528335571e-01 2.118853479623794556e-01 -1.061884779483079910e-02 -1.190034765750169754e-02 2.680486440658569336e-01 3.821019548922777176e-03 -1.377972215414047241e-01 -6.200647912919521332e-03 -5.452039837837219238e-01 9.674172103404998779e-02 2.044487297534942627e-01 3.489806056022644043e-01 8.712705224752426147e-02
2.457985281944274902e-01 5.637146905064582825e-02 -1.241142526268959045e-01 6.019173189997673035e-02 -3.502689534798264503e-03 6.934342533349990845e-02 8.975252509117126465e-02 -1.994016170501708984e-01 2.586775124073028564e-01 8.162716776132583618e-02 -2.005516141653060913e-01 -7.731483131647109985e-02 6.732752174139022827e-02 2.123157866299152374e-02 -3.742491602897644043e-01 1.916492730379104614e-02 1.426768749952316284e-01 2.766651809215545654e-01 4.398681521415710449e-01 8.746612071990966797e-02 4.786713793873786926e-02 -2.164815366268157959e-01 -1.043418869376182556e-01 2.040423303842544556e-01 3.168643452227115631e-03 -5.378602817654609680e-02 6.554674357175827026e-02 1.127031594514846802e-01 1.171178966760635376e-01 2.889158725738525391e-01 2.820709049701690674e-01 5.644763633608818054e-02
-1.649342924356460571e-01 -4.054775536060333252e-01 1.185200437903404236e-01 -2.305616438388824463e-01 -2.341869287192821503e-02 -2.079531364142894745e-02 3.999559953808784485e-02 -1.335429698228836060e-01 1.495504230260848999e-01 2.991938591003417969e-01 -1.206637695431709290e-01 -2.531451284885406494e-01 2.424369007349014282e-01 2.154199779033660889e-01 -1.067165955901145935e-01 -5.334316566586494446e-02 1.421135663986206055e-01 -1.413787156343460083e-01 3.620580211281776428e-02 -4.438698291778564453e-02 1.562957167625427246e-01 -1.720837950706481934e-01 1.037515699863433838e-02 2.787064909934997559e-01 7.766909897327423096e-02 -1.180100440979003906e-02 5.150736868381500244e-02 -2.822210192680358887e-01 -1.470360066741704941e-02 3.016327321529388428e-01 2.096640169620513916e-01 1.090997233986854553e-01
9.417060017585754395e-02 -1.387988124042749405e-02 -1.025846600532531738e-01 2.610385231673717499e-02 -5.742034316062927246e-02 1.277950406074523926e-01 -3.616749122738838196e-02 -2.762973606586456299e-01 1.675130724906921387e-01 -1.845711618661880493e-01 -3.750781342387199402e-02 -1.282603591680526733e-01 1.441522091627120972e-01 1.551535911858081818e-02 -4.082435369491577148e-01 -3.999784588813781738e-02 1.031893193721771240e-01 2.571574747562408447e-01 5.104565620422363281e-01 -4.475172981619834900e-02 9.777989238500595093e-02 -8.581832051277160645e-02 -1.281226128339767456e-01 2.954958975315093994e-01 -8.537425100803375244e-02 -6.274763494729995728e-02 -7.664642482995986938e-02 4.558092728257179260e-02 1.563456654548645020e-01 2.170501798391342163e-01 2.462560236454010010e-01 4.252810403704643250e-02
-1.556972414255142212e-01 7.662243396043777466e-02 -8.942972123622894287e-02 -1.448721587657928467e-01 6.730922032147645950e-03 2.129335552453994751e-01 7.755301147699356079e-02 -2.263802289962768555e-01 -2.850091084837913513e-02 1.690513342618942261e-01 2.071533948183059692e-01 -8.830252289772033691e-02 9.632252156734466553e-02 5.780319869518280029e-02 -2.758003473281860352e-01 -3.097183108329772949e-01 1.177518963813781738e-01 3.215119615197181702e-02 6.404633820056915283e-02 1.224850490689277649e-02 3.321060538291931152e-01 -1.802889257669448853e-01 -3.614873290061950684e-01 1.766718178987503052e-01 3.774663433432579041e-02 9.476013481616973877e-02 6.752681732177734375e-02 -4.847224801778793335e-02 -3.950805068016052246e-01 2.372878193855285645e-01 1.112960800528526306e-01 8.724640309810638428e-02
-1.921051591634750366e-01 -1.670433729887008667e-01 1.123907342553138733e-01 -1.915423274040222168e-01 1.223329380154609680e-01 3.849703585729002953e-03 2.771575935184955597e-03 -1.129672154784202576e-01 -3.425393253564834595e-02 2.559082210063934326e-01 -1.349035948514938354e-01 -4.043748974800109863e-01 5.493535846471786499e-02 -1.560932844877243042e-01 -3.241791948676109314e-02 1.198925375938415527e-01 1.356340646743774414e-01 -1.938701421022415161e-01 2.187681794166564941e-01 4.778225047630257905e-05 2.084773331880569458e-01 -1.513374298810958862e-01 -1.736821383237838745e-01 2.415977418422698975e-01 1.263104677200317383e-01 -5.030104890465736389e-02 2.277851402759552002e-01 -2.964989840984344482e-01 -1.822802796959877014e-02 2.009739726781845093e-01 2.540996968746185303e-01 2.112336456775665283e-01
-2.067003548145294189e-01 4.821070656180381775e-02 -2.079639881849288940e-01 3.152895867824554443e-01 -3.924894705414772034e-02 1.194757521152496338e-01 -3.148264065384864807e-02 -1.001075189560651779e-02 3.691665828227996826e-02 2.985227108001708984e-01 -1.375946216285228729e-02 -3.884028792381286621e-01 -8.316022157669067383e-02 2.099885046482086182e-01 -2.645925283432006836e-01 -8.503019064664840698e-02 -6.643997877836227417e-02 -4.853888973593711853e-02 -2.441720804199576378e-03 1.165644302964210510e-01 3.588826954364776611e-01 -3.533201292157173157e-03 -1.288857907056808472e-01 2.417944073677062988e-01 2.350370436906814575e-01 -1.348919570446014404e-01 1.755566000938415527e-01 -2.220687866210937500e-01 1.381316184997558594e-01 8.700643479824066162e-02 1.417627483606338501e-01 -3.230811655521392822e-02
-9.960188530385494232e-03 -3.801895305514335632e-02 -1.190928518772125244e-01 1.357453130185604095e-02 -3.099042689427733421e-03 1.866463124752044678e-01 2.539503574371337891e-01 -5.293818563222885132e-02 2.572775185108184814e-01 8.098080754280090332e-02 3.766622021794319153e-02 1.764165610074996948e-02 2.531462013721466064e-01 -5.187298357486724854e-02 -3.102189302444458008e-01 3.564009964466094971e-01 1.719280630350112915e-01 1.151534169912338257e-01 2.468147128820419312e-01 2.423071414232254028e-01 1.737530529499053955e-01 6.147037819027900696e-02 -2.206717431545257568e-01 1.123095974326133728e-01 -2.872851490974426270e-02 -1.654695123434066772e-01 -1.068581342697143555e-01 -1.263146549463272095e-01 2.021958529949188232e-01 2.509220540523529053e-01 2.174536138772964478e-01 2.302147597074508667e-01
-1.637453585863113403e-01 1.456181257963180542e-01 -6.178167834877967834e-02 4.969679191708564758e-02 -6.872545927762985229e-02 9.592988342046737671e-02 -2.030513733625411987e-01 -1.717062145471572876e-01 7.656145840883255005e-02 3.021764457225799561e-01 -9.153632819652557373e-02 -1.257565766572952271e-01 3.436197340488433838e-01 2.324685752391815186e-01 -2.195428609848022461e-01 -1.164390370249748230e-01 -9.109412133693695068e-02 2.802180051803588867e-01 1.389757692813873291e-01 -7.445552200078964233e-02 3.112468123435974121e-01 -2.715558111667633057e-01 2.120172083377838135e-01 1.977455765008926392e-01 1.281392872333526611e-01 -2.644772268831729889e-02 8.221691846847534180e-02 -1.108785867691040039e-01 -1.170561090111732483e-01 7.772416621446609497e-02 2.890429198741912842e-01 -2.570268465206027031e-03
6.131825968623161316e-03 -6.254845112562179565e-02 6.701596081256866455e-02 1.498520956374704838e-03 8.584386110305786133e-02 1.778598725795745850e-01 1.953680217266082764e-01 1.288216933608055115e-02 2.005091309547424316e-01 1.071886345744132996e-01 -6.417789030820131302e-03 -9.146597981452941895e-02 3.005994260311126709e-01 3.349761012941598892e-03 -3.664685487747192383e-01 1.531629115343093872e-01 3.332008421421051025e-01 6.507734954357147217e-02 3.608214259147644043e-01 1.354674696922302246e-01 1.564294248819351196e-01 -1.235651373863220215e-01 2.353965118527412415e-02 2.515429258346557617e-01 -2.859726734459400177e-02 -1.491019874811172485e-01 -9.441227465867996216e-02 -6.907851994037628174e-02 1.313345786184072495e-02 2.134335786104202271e-01 2.065778374671936035e-01 3.368763923645019531e-01
2.340408414602279663e-01 1.312173008918762207e-01 -1.267668157815933228e-01 -1.681499332189559937e-01 4.349008947610855103e-02 2.023976594209671021e-01 6.719302386045455933e-02 -1.107377484440803528e-01 3.823887407779693604e-01 -6.857813894748687744e-02 -1.089804172515869141e-01 -4.037037864327430725e-02 1.646182090044021606e-01 -1.587422937154769897e-01 -1.716434210538864136e-01 -3.905544290319085121e-03 2.690459787845611572e-01 2.238796502351760864e-01 3.984178900718688965e-01 8.417485654354095459e-02 9.483075886964797974e-02 -3.737950921058654785e-01 -1.623649150133132935e-01 9.667046368122100830e-02 -8.545661345124244690e-03 -8.946140110492706299e-02 -2.934630401432514191e-02 -1.962625533342361450e-01 1.214171275496482849e-01 1.563768684864044189e-01 9.770040959119796753e-02 9.419138729572296143e-02
-1.446934342384338379e-01 -9.440134465694427490e-02 -1.406992971897125244e-01 1.809676587581634521e-01 1.319326162338256836e-01 1.900101453065872192e-01 4.750352352857589722e-03 -1.335651278495788574e-01 -8.888737857341766357e-02 2.969865202903747559e-01 1.497278064489364624e-01 -3.294605761766433716e-03 1.710310727357864380e-01 2.300099879503250122e-01 -2.485695779323577881e-01 -6.038046255707740784e-02 4.425935745239257812e-01 -1.418739110231399536e-01 1.109145209193229675e-01 1.342555414885282516e-02 1.098220050334930420e-01 -1.755982935428619385e-01 1.765580922365188599e-01 1.751753240823745728e-01 1.594008952379226685e-01 -3.593382239341735840e-01 -1.987810060381889343e-02 -1.520385295152664185e-01 1.992432326078414917e-01 5.127375572919845581e-02 1.381766349077224731e-01 8.600544929504394531e-02
2.312652319669723511e-01 3.745879605412483215e-02 2.381030097603797913e-02 -1.173532232642173767e-01 3.256129026412963867e-01 -3.542869538068771362e-02 -6.686982512474060059e-02 -1.675997376441955566e-01 3.082280457019805908e-01 2.491883933544158936e-01 1.555412113666534424e-01 -1.639358252286911011e-01 -3.423000499606132507e-02 2.485122382640838623e-01 -1.389538198709487915e-01 -8.414449542760848999e-02 7.588937878608703613e-02 3.358231112360954285e-02 3.514958545565605164e-02 5.424703657627105713e-02 5.472581982612609863e-01 -3.056281618773937225e-02 -4.713086783885955811e-02 2.476293593645095825e-01 -1.346764564514160156e-01 -6.767558306455612183e-02 2.767101302742958069e-02 -1.208565235137939453e-01 3.371545672416687012e-02 -3.431863337755203247e-02 2.216947078704833984e-01 1.698918342590332031e-01
-3.541605472564697266e-01 -2.874712459743022919e-02 -8.812537044286727905e-02 -2.554302513599395752e-01 1.565720885992050171e-02 1.956677064299583435e-02 1.481293933466076851e-03 -1.622404158115386963e-01 -3.076165169477462769e-02 9.749312698841094971e-02 5.298415571451187134e-02 3.833134658634662628e-03 2.439409494400024414e-01 -1.733420342206954956e-01 9.473511949181556702e-03 -6.162366829812526703e-03 4.122600331902503967e-02 5.455686524510383606e-02 8.363660424947738647e-02 -1.423884034156799316e-01 3.438722491264343262e-01 -2.498124092817306519e-01 -3.420536220073699951e-01 3.586730062961578369e-01 8.955225348472595215e-02 -7.765206694602966309e-02 1.367668360471725464e-01 -2.505414187908172607e-01 -4.337929189205169678e-02 2.382086813449859619e-01 2.412477284669876099e-01 -1.507981959730386734e-02
3.553330525755882263e-02 -2.154040634632110596e-01 -1.745852380990982056e-01 2.131943106651306152e-01 5.350238084793090820e-02 1.513136029243469238e-01 7.032126188278198242e-02 -2.576973438262939453e-01 -1.967565715312957764e-01 3.538791537284851074e-01 9.937044233083724976e-03 -2.326930314302444458e-01 1.105266064405441284e-01 -1.407690998166799545e-02 -1.558084636926651001e-01 -2.711221277713775635e-01 -1.657452881336212158e-01 2.151236832141876221e-01 1.023682951927185059e-01 -7.726874202489852905e-02 2.664575278759002686e-01 -7.376108318567276001e-02 -1.579614430665969849e-01 3.188830614089965820e-01 1.512535065412521362e-01 -1.894336193799972534e-01 9.558320790529251099e-02 -2.883275151252746582e-01 3.581956401467323303e-02 2.297759428620338440e-02 6.193816661834716797e-02 -3.085909783840179443e-02
7.313439995050430298e-02 -7.951346784830093384e-02 -2.061128057539463043e-02 -6.153018400073051453e-02 -9.254443459212779999e-03 -5.231824889779090881e-02 2.091196365654468536e-02 -2.688952386379241943e-01 4.159806966781616211e-01 2.975040376186370850e-01 2.053635418415069580e-01 -2.334269881248474121e-01 7.791592180728912354e-02 3.598242700099945068e-01 -2.091288715600967407e-01 -5.149047821760177612e-03 -1.033555250614881516e-02 2.012251615524291992e-01 1.087146252393722534e-01 -9.055907867150381207e-05 3.440284132957458496e-01 1.325615942478179932e-01 -3.290936723351478577e-02 2.295856624841690063e-01 -2.075848430395126343e-01 -1.655671745538711548e-02 4.421122744679450989e-02 3.263929858803749084e-02 4.785011708736419678e-02 5.752290040254592896e-02 2.337399721145629883e-01 1.492663919925689697e-01
-1.985060125589370728e-01 -8.134137839078903198e-02 -7.808397710323333740e-02 -1.888393461704254150e-01 2.728984057903289795e-01 7.832611352205276489e-02 1.358909308910369873e-01 -3.076518177986145020e-01 -1.167047619819641113e-01 3.448753654956817627e-01 5.657967925071716309e-02 -4.516355320811271667e-02 3.899142518639564514e-02 2.116176486015319824e-01 -7.928497344255447388e-02 -3.597466275095939636e-02 1.301655471324920654e-01 9.558206051588058472e-02 2.303099445998668671e-02 3.307370245456695557e-01 2.946390211582183838e-01 -3.128152489662170410e-01 -2.082094550132751465e-01 1.331119537353515625e-01 1.223396360874176025e-01 -8.794235438108444214e-02 3.151423931121826172e-01 1.212530732154846191e-01 -1.551251579076051712e-02 -2.658426016569137573e-02 1.926106028258800507e-02 8.394154906272888184e-02
-8.199970424175262451e-02 -2.109026312828063965e-01 -9.742504358291625977e-02 1.024508103728294373e-01 1.433206349611282349e-01 1.562282741069793701e-01 2.886014580726623535e-01 -1.558522284030914307e-01 -1.025427505373954773e-01 -1.126123592257499695e-02 -9.033079445362091064e-02 -2.303116023540496826e-01 1.507645696401596069e-01 1.015932932496070862e-01 2.118855156004428864e-02 -1.735062301158905029e-01 1.867334395647048950e-01 4.461168311536312103e-03 -1.486062258481979370e-01 4.298609495162963867e-02 3.210414052009582520e-01 -1.942421048879623413e-01 -1.388988345861434937e-01 2.167520523071289062e-01 3.089597076177597046e-02 -1.981110274791717529e-01 3.006357252597808838e-01 5.379266291856765747e-02 1.681957542896270752e-01 1.444725245237350464e-01 1.053452640771865845e-01 4.256753921508789062e-01
-1.072371676564216614e-01 -1.452827751636505127e-01 -9.300736337900161743e-02 3.723250702023506165e-02 -6.381195038557052612e-02 7.525825500488281250e-02 5.705253407359123230e-02 -3.753563463687896729e-01 8.242930471897125244e-02 -1.172943562269210815e-01 -1.395372301340103149e-01 -1.585144549608230591e-01 -7.446434348821640015e-02 -1.807951331138610840e-01 -5.096323043107986450e-02 -1.142221316695213318e-02 5.221885815262794495e-02 -9.822674095630645752e-02 2.408765256404876709e-01 6.130447611212730408e-02 1.211828887462615967e-01 -3.055880069732666016e-01 1.997004821896553040e-02 7.858221232891082764e-02 -1.384263187646865845e-01 -3.580831289291381836e-01 2.313526719808578491e-01 -4.278912544250488281e-01 -3.900168836116790771e-02 7.395885884761810303e-03 3.480875790119171143e-01 4.271150752902030945e-02
2.201408594846725464e-01 3.293771669268608093e-02 -1.749851852655410767e-01 -1.541163474321365356e-01 8.695495128631591797e-02 1.831730455160140991e-01 2.048358321189880371e-01 -2.317523211240768433e-01 1.539873331785202026e-01 2.059597223997116089e-01 4.271284269634634256e-04 -7.354333996772766113e-02 1.361186206340789795e-01 -5.849577486515045166e-02 -3.233954608440399170e-01 -6.958712823688983917e-03 1.347938179969787598e-01 1.383002549409866333e-01 5.093334913253784180e-01 -4.619497433304786682e-02 1.581300646066665649e-01 -5.734523758292198181e-02 -1.076466068625450134e-01 1.921419501304626465e-01 -4.734591022133827209e-02 2.162142284214496613e-02 -1.269254386425018311e-01 8.581957966089248657e-02 1.291598677635192871e-01 1.900374889373779297e-01 3.259436190128326416e-01 1.752201654016971588e-02
-1.279338598251342773e-01 -3.048704564571380615e-01 -1.584649272263050079e-02 -5.257866904139518738e-02 1.574959903955459595e-01 1.233083978295326233e-01 -2.104954570531845093e-01 -1.934305578470230103e-01 -1.822663098573684692e-02 -7.688966393470764160e-02 -2.327841669321060181e-01 1.279592663049697876e-01 -5.130543932318687439e-02 1.648219972848892212e-01 -9.781564027070999146e-02 -1.873099654912948608e-01 1.328474432229995728e-01 -8.323792368173599243e-02 2.649553716182708740e-01 1.400196552276611328e-01 1.276060491800308228e-01 -1.095743849873542786e-01 -1.655043214559555054e-01 3.017584383487701416e-01 6.063494086265563965e-02 -1.603039652109146118e-01 1.399810910224914551e-01 -2.264223694801330566e-01 -7.820606231689453125e-03 2.618092000484466553e-01 4.011435806751251221e-01 1.542699337005615234e-01
3.807692825794219971e-01 3.633715957403182983e-02 1.348215062171220779e-02 1.883730292320251465e-01 9.640978276729583740e-02 1.467703878879547119e-01 -2.431034892797470093e-01 -4.711685702204704285e-03 1.359304338693618774e-01 1.643447726964950562e-01 2.705910429358482361e-02 -1.866206377744674683e-01 1.161944270133972168e-01 1.102258488535881042e-01 2.444336190819740295e-02 -6.707913428544998169e-02 1.576388925313949585e-01 -2.139243930578231812e-01 -2.526838518679141998e-02 1.704034656286239624e-01 3.163340687751770020e-01 -4.079215526580810547e-01 -2.527445554733276367e-01 -2.102307975292205811e-02 -1.947054415941238403e-01 -1.375823318958282471e-01 1.118773072957992554e-01 7.163415104150772095e-02 1.129475906491279602e-01 2.788618206977844238e-01 1.323820203542709351e-01 -5.162354186177253723e-02
2.691062986850738525e-01 -1.786165386438369751e-01 -1.393402367830276489e-01 4.889017436653375626e-03 -1.258715987205505371e-03 2.728928327560424805e-01 5.219907686114311218e-02 -2.077991813421249390e-01 1.815771758556365967e-01 -4.653334245085716248e-02 -5.251746252179145813e-02 -1.260309666395187378e-01 1.817099601030349731e-01 -6.524146348237991333e-02 -3.797774314880371094e-01 -1.124107092618942261e-01 8.193776011466979980e-02 2.518434822559356689e-01 3.785040080547332764e-01 4.556296020746231079e-02 7.876031100749969482e-02 -1.649098992347717285e-01 -1.555167585611343384e-01 2.015171200037002563e-01 9.938415884971618652e-02 -1.791811548173427582e-02 -7.020115107297897339e-02 4.870106279850006104e-02 1.692641079425811768e-01 2.053968757390975952e-01 3.176867961883544922e-01 7.075858861207962036e-02
-4.128956496715545654e-01 -1.159070879220962524e-01 1.656142175197601318e-01 -8.382745087146759033e-02 2.300255000591278076e-03 2.425220981240272522e-02 -1.889702677726745605e-01 -1.545374542474746704e-01 1.699538230895996094e-01 1.889813691377639771e-01 -9.466591477394104004e-02 -7.409832626581192017e-02 2.287895530462265015e-01 -7.652666885405778885e-03 1.669834554195404053e-01 -2.187739461660385132e-01 -1.485346909612417221e-02 2.622038125991821289e-01 1.865694224834442139e-01 2.383317612111568451e-02 7.606414705514907837e-02 -4.879316315054893494e-02 -2.141229808330535889e-01 4.745778143405914307e-01 1.085908710956573486e-01 3.863513842225074768e-02 1.911083757877349854e-01 -7.698441389948129654e-03 6.213985383510589600e-03 1.523967832326889038e-01 8.841545879840850830e-02 2.229564487934112549e-01
-1.947743743658065796e-01 4.845453426241874695e-03 2.124440819025039673e-01 -4.208114743232727051e-01 6.542842835187911987e-02 -2.927606552839279175e-02 5.170406401157379150e-02 1.451682578772306442e-02 1.178920120000839233e-01 4.875715076923370361e-02 2.004760652780532837e-01 -2.233982533216476440e-01 1.342455446720123291e-01 -6.771340966224670410e-02 1.055307239294052124e-01 -3.154645860195159912e-01 1.674375087022781372e-01 8.766550570726394653e-02 2.067028172314167023e-02 7.657375186681747437e-02 3.202710151672363281e-01 8.603630214929580688e-02 -1.054547429084777832e-01 4.344222247600555420e-01 -2.489592693746089935e-02 -1.140788197517395020e-02 1.046783849596977234e-01 -1.877887994050979614e-01 4.830538854002952576e-02 3.300418704748153687e-02 2.916943430900573730e-01 6.969165056943893433e-02
6.692371517419815063e-02 -1.074467152357101440e-01 -1.852541230618953705e-02 7.417532056570053101e-02 -1.745896600186824799e-02 1.625478118658065796e-01 -4.514238238334655762e-02 3.830123320221900940e-02 1.778515577316284180e-01 2.025995403528213501e-01 -2.928535081446170807e-02 1.064382027834653854e-02 8.024121820926666260e-02 -1.074444055557250977e-01 -3.286682665348052979e-01 8.083010464906692505e-02 3.644589483737945557e-01 3.182592242956161499e-02 4.788486957550048828e-01 1.826508641242980957e-01 1.656929254531860352e-01 -1.729707121849060059e-01 -1.724236309528350830e-01 1.347900480031967163e-01 1.227573230862617493e-01 7.848241180181503296e-02 -3.978478163480758667e-02 -2.499245852231979370e-02 1.659688949584960938e-01 2.747006118297576904e-01 2.729816734790802002e-01 1.974300295114517212e-01
-1.317959427833557129e-01 -9.946217387914657593e-02 1.405535042285919189e-01 -1.115646138787269592e-01 1.790870726108551025e-01 1.489641666412353516e-01 -1.653050929307937622e-01 -2.197114229202270508e-01 -2.244713306427001953e-01 1.125756204128265381e-01 -2.156060636043548584e-01 9.995215386152267456e-02 2.316692098975181580e-02 1.117776706814765930e-01 -5.933090671896934509e-02 -1.783231198787689209e-01 1.437932252883911133e-01 -1.199843734502792358e-02 2.885319590568542480e-01 1.260008811950683594e-01 -2.967799454927444458e-02 -8.965816348791122437e-02 -3.383589088916778564e-01 3.272666037082672119e-01 3.683319687843322754e-02 -1.181566622108221054e-02 1.211892589926719666e-01 -4.078239798545837402e-01 5.894101783633232117e-02 7.448644936084747314e-02 3.145226836204528809e-01 4.335248470306396484e-02
-9.806244075298309326e-02 -3.604914993047714233e-02 -2.980583906173706055e-01 1.167417783290147781e-02 2.103610709309577942e-02 -1.352193802595138550e-01 1.829812228679656982e-01 6.386648863554000854e-02 2.226377129554748535e-01 -1.300248038023710251e-02 6.200557574629783630e-03 8.582050353288650513e-02 3.264188468456268311e-01 5.929972603917121887e-02 -7.776373624801635742e-02 8.012533187866210938e-02 7.827130705118179321e-02 3.244545161724090576e-01 1.245190650224685669e-01 3.151370584964752197e-02 8.432639390230178833e-02 -2.944029569625854492e-01 -3.851342201232910156e-01 1.284627467393875122e-01 -8.619481325149536133e-02 1.644558161497116089e-01 -1.140275374054908752e-01 -2.399565428495407104e-01 1.914821714162826538e-01 2.489440292119979858e-01 2.181969732046127319e-01 1.622730195522308350e-01
1.830776035785675049e-01 -2.701031044125556946e-02 4.249868169426918030e-02 -7.096930593252182007e-02 2.032860741019248962e-02 1.492925137281417847e-01 -5.872915685176849365e-02 -8.139977604150772095e-02 2.823117971420288086e-01 1.521874964237213135e-01 -1.140528172254562378e-01 -2.257472276687622070e-02 6.976450979709625244e-02 -1.195684522390365601e-01 -2.833026647567749023e-01 4.132333993911743164e-01 3.834761977195739746e-01 2.151099145412445068e-01 2.366588115692138672e-01 1.581811755895614624e-01 2.337272912263870239e-01 -3.412688151001930237e-02 -1.450442373752593994e-01 1.721633970737457275e-01 -1.885053366422653198e-01 -2.027514278888702393e-01 9.614986926317214966e-02 -1.268333941698074341e-01 1.625476628541946411e-01 6.683339178562164307e-02 1.230710372328758240e-01 1.036058589816093445e-01
-1.164670810103416443e-01 1.084345504641532898e-01 -2.585999108850955963e-02 7.382740825414657593e-02 -6.147686392068862915e-02 1.988666802644729614e-01 1.019819602370262146e-01 -1.584268361330032349e-01 6.501485407352447510e-02 1.420236229896545410e-01 -2.969579584896564484e-02 -1.362192481756210327e-01 1.352764070034027100e-01 2.718230187892913818e-01 -1.221907362341880798e-01 -2.130130380392074585e-01 -1.510529220104217529e-01 1.598022133111953735e-01 8.569560945034027100e-02 1.532979402691125870e-02 4.611760973930358887e-01 -1.955431699752807617e-02 6.347813643515110016e-03 2.713284790515899658e-01 1.747718602418899536e-01 -1.064141020178794861e-01 2.008803039789199829e-01 1.487157493829727173e-01 -1.680257380940020084e-03 -2.737146615982055664e-02 4.556665420532226562e-01 -1.949959695339202881e-01
5.682708695530891418e-02 -1.285358816385269165e-01 -2.555701881647109985e-02 2.127256840467453003e-01 7.092284411191940308e-02 2.360153347253799438e-01 -7.713980972766876221e-02 -4.428217560052871704e-02 -2.457026764750480652e-02 5.165687203407287598e-01 7.424442470073699951e-02 -2.137917280197143555e-01 2.510845363140106201e-01 2.935643196105957031e-01 -5.321613326668739319e-02 1.627522855997085571e-01 3.022471070289611816e-01 -3.851170465350151062e-02 2.903946116566658020e-02 -4.726231843233108521e-02 1.504445970058441162e-01 -2.171999663114547729e-01 1.530528161674737930e-02 2.434311509132385254e-01 5.338802002370357513e-03 -2.401527166366577148e-01 7.455369085073471069e-02 -1.174913812428712845e-02 2.277626395225524902e-01 -1.002195477485656738e-01 -6.291993707418441772e-02 1.183073446154594421e-01
4.112455993890762329e-03 -1.682727336883544922e-01 -4.160827696323394775e-01 1.268553882837295532e-01 2.838448882102966309e-01 1.343071907758712769e-01 -3.602241352200508118e-02 -7.099933922290802002e-02 1.349720954895019531e-01 1.536310315132141113e-01 -4.507675475906580687e-04 -2.223425209522247314e-01 -3.406744301319122314e-01 1.380033046007156372e-01 2.428991720080375671e-02 4.668225347995758057e-02 -1.226420924067497253e-01 1.180957332253456116e-01 1.844792515039443970e-01 7.924731075763702393e-02 1.570317894220352173e-01 -4.115035291761159897e-03 -2.656749784946441650e-01 1.697399020195007324e-01 -1.799461990594863892e-01 -2.818098962306976318e-01 -3.123766183853149414e-02 -1.464977860450744629e-01 2.465695440769195557e-01 1.740148216485977173e-01 2.709272876381874084e-02 1.701705753803253174e-01
-2.050788104534149170e-01 -8.994432538747787476e-02 2.362821251153945923e-01 -9.631428122520446777e-02 -1.278164833784103394e-01 2.767438292503356934e-01 1.107436716556549072e-01 -2.793000079691410065e-02 3.128471970558166504e-02 2.013958543539047241e-01 -1.790251582860946655e-01 -7.985526323318481445e-02 -4.633672162890434265e-02 2.396908253431320190e-01 5.869549140334129333e-02 -2.064374834299087524e-01 1.018461585044860840e-01 -3.620030125603079796e-03 2.513225972652435303e-01 1.169016808271408081e-01 -2.358235046267509460e-02 -3.294038474559783936e-01 -1.618399322032928467e-01 3.485211730003356934e-02 1.122030392289161682e-01 -4.021345824003219604e-02 4.222018122673034668e-01 -2.806338965892791748e-01 2.581967599689960480e-02 2.115853130817413330e-01 2.261335998773574829e-01 4.098663851618766785e-02
-4.427755251526832581e-02 -1.787984073162078857e-01 -1.279814392328262329e-01 1.294712424278259277e-01 1.631037294864654541e-01 -7.810544967651367188e-02 -6.662601232528686523e-02 -1.542824357748031616e-01 -1.000908855348825455e-02 2.795511782169342041e-01 8.119840174913406372e-02 -1.825273931026458740e-01 3.733190149068832397e-02 -4.550273995846509933e-03 -3.475587815046310425e-02 -2.379797250032424927e-01 4.878403706243261695e-05 1.437064111232757568e-01 -1.070239841938018799e-01 2.461728751659393311e-01 5.064212679862976074e-01 -2.817598879337310791e-01 -7.708064466714859009e-02 2.757098972797393799e-01 -2.455265447497367859e-02 -8.214649558067321777e-02 2.790673375129699707e-01 1.616722494363784790e-01 5.539676174521446228e-02 1.395113170146942139e-01 1.888238489627838135e-01 1.204107105731964111e-01
1.752757579088211060e-01 -1.787797547876834869e-02 -5.975170806050300598e-02 5.064086616039276123e-02 7.711318135261535645e-02 1.352563947439193726e-01 1.023574024438858032e-01 -2.348481863737106323e-02 2.596105635166168213e-01 -6.005160883069038391e-02 -1.570447236299514771e-01 -2.567024528980255127e-01 7.945948094129562378e-02 4.303565621376037598e-02 -3.455665409564971924e-01 1.096726953983306885e-01 2.502243816852569580e-01 1.146974116563796997e-01 4.215613007545471191e-01 -7.568158209323883057e-02 2.967985570430755615e-01 -2.056662887334823608e-01 -3.889249637722969055e-02 1.877706199884414673e-01 -1.137925777584314346e-02 2.903735451400279999e-02 -6.975907087326049805e-02 -4.896569065749645233e-03 1.399454623460769653e-01 3.166181445121765137e-01 2.558633685111999512e-01 9.408947825431823730e-02
-5.913690105080604553e-02 -2.634794265031814575e-02 -1.506931632757186890e-01 -5.044654756784439087e-02 1.318921446800231934e-01 4.239431023597717285e-01 -8.846212923526763916e-02 3.057169727981090546e-03 -7.096008211374282837e-02 1.099417060613632202e-01 4.728151485323905945e-02 -1.537053138017654419e-01 1.742056012153625488e-01 1.488634794950485229e-01 -1.948348134756088257e-01 -9.948170185089111328e-02 -5.554400384426116943e-02 1.223887726664543152e-01 1.470206677913665771e-01 -1.084701046347618103e-01 4.967944622039794922e-01 -8.340330421924591064e-02 9.024857729673385620e-02 2.746405601501464844e-01 1.193613931536674500e-01 -7.264041155576705933e-02 1.645623445510864258e-01 -1.684672534465789795e-01 -4.959024488925933838e-02 -2.150454968214035034e-01 3.312581777572631836e-01 -7.012986112385988235e-03
-2.057618200778961182e-01 -2.192620337009429932e-01 -1.912855654954910278e-01 8.033964037895202637e-02 -4.682677611708641052e-02 4.074926376342773438e-01 -3.055161610245704651e-02 -1.585462540388107300e-01 1.472986623411998153e-04 3.379430174827575684e-01 -7.446959614753723145e-03 -1.782903820276260376e-02 9.696772694587707520e-02 7.468079030513763428e-02 1.309823989868164062e-01 2.711996808648109436e-02 2.112546265125274658e-01 1.833325251936912537e-02 -1.131150051951408386e-01 4.004017636179924011e-02 1.398157030344009399e-01 -2.494139671325683594e-01 1.080852076411247253e-01 1.821654965169727802e-03 -1.965809613466262817e-01 -2.231287658214569092e-01 1.884082853794097900e-01 -1.992257982492446899e-01 3.489759266376495361e-01 -1.015333682298660278e-01 2.489169687032699585e-01 1.195886433124542236e-01
7.805035263299942017e-02 -1.031796261668205261e-01 8.120106533169746399e-03 3.586258972063660622e-04 4.276804998517036438e-02 -5.550494417548179626e-02 6.252655386924743652e-02 1.011644452810287476e-01 -1.097297854721546173e-02 2.257885634899139404e-01 -3.450892865657806396e-01 -1.845425814390182495e-01 2.452751845121383667e-01 9.175028651952743530e-02 -2.360666394233703613e-01 -3.968755304813385010e-01 3.639220818877220154e-02 3.416362106800079346e-01 1.658130288124084473e-01 1.558399945497512817e-01 1.654792875051498413e-01 -6.595310568809509277e-02 -2.978015244007110596e-01 1.884388029575347900e-01 -2.420128583908081055e-01 -1.372714042663574219e-01 -1.175215747207403183e-02 3.651701658964157104e-02 2.304772436618804932e-01 -4.079738631844520569e-03 2.580808941274881363e-04 1.425259560346603394e-01
-1.166603043675422668e-01 1.356949806213378906e-01 -2.389860898256301880e-01 1.870896518230438232e-01 -6.593773514032363892e-02 2.618310451507568359e-01 -1.480626016855239868e-01 -9.945352375507354736e-02 2.624378800392150879e-01 -7.828605361282825470e-03 1.569340676069259644e-01 -6.743646413087844849e-02 3.142347335815429688e-01 2.873036563396453857e-01 -1.745670437812805176e-01 4.850199818611145020e-02 2.751128673553466797e-01 1.537660788744688034e-02 -4.742569848895072937e-02 2.438683360815048218e-01 7.709478586912155151e-02 -1.910597532987594604e-01 2.529126778244972229e-02 3.429320752620697021e-01 3.458038717508316040e-02 -1.837251335382461548e-01 2.305602580308914185e-01 -6.261026114225387573e-02 8.916688710451126099e-02 -1.369183212518692017e-01 6.115271896123886108e-02 1.952431350946426392e-01
-1.857280731201171875e-01 -3.521063625812530518e-01 -4.584956541657447815e-02 -6.472237408161163330e-02 1.440659016370773315e-01 1.422218531370162964e-01 -1.018282324075698853e-01 -7.306928932666778564e-02 -1.332700699567794800e-01 1.220767349004745483e-01 -1.664908528327941895e-01 5.867114290595054626e-03 4.698137938976287842e-02 1.267095804214477539e-01 -1.473325192928314209e-01 -1.182935535907745361e-01 2.055368572473526001e-01 -1.805773973464965820e-01 2.232013642787933350e-01 -3.391198068857192993e-02 1.963766217231750488e-01 -1.026413589715957642e-01 -2.369631677865982056e-01 3.578186035156250000e-01 -9.499135613441467285e-02 -8.823459595441818237e-02 2.241957932710647583e-01 -2.896258533000946045e-01 1.018093004822731018e-01 1.599550843238830566e-01 3.191891014575958252e-01 1.275520771741867065e-01
-5.558782443404197693e-02 -3.502489626407623291e-01 8.488968014717102051e-02 -1.489205099642276764e-02 -3.660515323281288147e-02 -1.709855976514518261e-03 1.046875938773155212e-01 2.841513790190219879e-02 -1.733201891183853149e-01 1.850398331880569458e-01 -1.659632474184036255e-01 -1.692564189434051514e-01 -2.934131957590579987e-02 1.113716140389442444e-01 -1.638797819614410400e-01 -1.072669029235839844e-01 -1.494796723127365112e-01 1.131724044680595398e-01 1.435420662164688110e-01 6.484917551279067993e-02 1.906302571296691895e-01 -2.231211960315704346e-01 -2.261345684528350830e-01 3.378887176513671875e-01 -1.178637668490409851e-01 -1.635853499174118042e-01 3.343232274055480957e-01 -1.444301307201385498e-01 -6.638711690902709961e-02 1.097886264324188232e-01 1.705779880285263062e-01 3.890591561794281006e-01
-3.105163276195526123e-01 -4.546790570020675659e-02 -3.291378915309906006e-02 2.204944640398025513e-01 1.834981739521026611e-01 -2.702146023511886597e-02 3.638193905353546143e-01 -3.253521323204040527e-01 2.255209088325500488e-01 1.929463744163513184e-01 -1.859763413667678833e-01 1.310195028781890869e-01 2.359812147915363312e-02 1.383351236581802368e-01 -1.877880692481994629e-01 -8.487343043088912964e-02 -2.461240626871585846e-02 2.768180668354034424e-01 2.586624398827552795e-02 2.237057387828826904e-01 2.472108900547027588e-01 -1.160072279162704945e-03 -1.864589154720306396e-01 2.207373827695846558e-01 -4.068963974714279175e-02 -5.830182135105133057e-02 2.604571580886840820e-01 -1.018538624048233032e-01 -5.206501483917236328e-02 9.618623554706573486e-02 9.683974832296371460e-02 -5.197966471314430237e-03
-2.993295192718505859e-01 -1.658151596784591675e-01 -1.557832211256027222e-01 1.995432423427700996e-03 -5.811289697885513306e-02 1.115397512912750244e-01 -6.627135723829269409e-02 -3.762686252593994141e-01 7.421160489320755005e-02 1.357508152723312378e-01 -9.604318439960479736e-02 4.615029320120811462e-02 1.521891076117753983e-02 -6.724522262811660767e-02 -1.096515506505966187e-01 -3.557608276605606079e-02 1.427861154079437256e-01 -3.301509097218513489e-02 2.302581369876861572e-01 -2.970433235168457031e-01 -9.412874281406402588e-02 -2.860665619373321533e-01 -1.611006706953048706e-01 2.993811666965484619e-01 1.351207643747329712e-01 -1.094020232558250427e-01 7.014922797679901123e-02 -2.944070994853973389e-01 -1.080819964408874512e-01 8.533101528882980347e-02 3.438777327537536621e-01 1.243699714541435242e-01
8.783597499132156372e-03 1.067504882812500000e-01 -1.996753364801406860e-01 3.358798101544380188e-02 2.384702712297439575e-01 -9.929692000150680542e-02 2.789624929428100586e-01 -5.527788773179054260e-02 1.819351464509963989e-01 1.439215149730443954e-02 5.522568523883819580e-02 9.136822074651718140e-02 1.817931681871414185e-01 8.613169938325881958e-02 -1.546501964330673218e-01 -2.994391322135925293e-02 4.097349941730499268e-03 2.586852200329303741e-02 2.887705266475677490e-01 1.104008033871650696e-02 2.528536319732666016e-01 -3.848119080066680908e-01 -8.363609015941619873e-02 4.391781985759735107e-01 1.436290442943572998e-01 1.095359623432159424e-01 -5.414868518710136414e-02 -2.958193719387054443e-01 1.628581583499908447e-01 1.677611619234085083e-01 6.197799742221832275e-02 1.108078882098197937e-01
-2.641083896160125732e-01 -2.236536592245101929e-01 2.291763275861740112e-01 3.270806372165679932e-02 -2.711402624845504761e-02 1.669075638055801392e-01 -1.330343335866928101e-01 -1.857259124517440796e-01 3.305503353476524353e-02 1.689207702875137329e-01 -2.941358983516693115e-01 -4.356661811470985413e-02 1.191751733422279358e-01 1.739180833101272583e-01 -1.440912932157516479e-01 9.147714823484420776e-02 2.297647446393966675e-01 -2.156284004449844360e-01 1.147577762603759766e-01 9.389197081327438354e-02 9.389402717351913452e-02 3.212745115160942078e-02 -2.166111618280410767e-01 3.702937066555023193e-01 -1.466912031173706055e-01 1.774169132113456726e-02 1.325132846832275391e-01 -9.164309129118919373e-03 1.286776661872863770e-01 3.024497032165527344e-01 3.018550872802734375e-01 2.101550623774528503e-02
-1.358175277709960938e-01 -3.448852300643920898e-01 1.562650948762893677e-01 -1.728909313678741455e-01 1.507288310676813126e-02 1.220436841249465942e-01 -1.616962403059005737e-01 -7.319146394729614258e-02 -9.859198331832885742e-02 -9.160272032022476196e-02 -2.297164127230644226e-02 1.266397833824157715e-01 9.185780584812164307e-02 7.863523811101913452e-02 -6.001657992601394653e-02 -1.548586338758468628e-01 2.841347754001617432e-01 6.555475294589996338e-02 5.885027348995208740e-02 -3.451088070869445801e-02 1.517073661088943481e-01 -2.264650613069534302e-01 -2.675527036190032959e-01 2.500132322311401367e-01 -1.395150125026702881e-01 -1.993070691823959351e-01 1.043760403990745544e-01 -3.164114356040954590e-01 2.130357623100280762e-01 2.584896981716156006e-01 3.223970830440521240e-01 1.938032731413841248e-02
-1.969322003424167633e-02 7.310400903224945068e-02 -2.008964121341705322e-02 -1.645974814891815186e-02 -1.838654978200793266e-03 1.016309391707181931e-02 4.581609740853309631e-02 4.805395752191543579e-02 9.541785717010498047e-02 1.330698579549789429e-01 3.718581050634384155e-02 -9.251707047224044800e-02 2.465858757495880127e-01 -1.515726447105407715e-01 -3.387289345264434814e-01 1.997926831245422363e-01 3.454405665397644043e-01 1.633176114410161972e-03 4.209033250808715820e-01 8.442959189414978027e-02 3.246730268001556396e-01 -1.235966980457305908e-01 -2.244372963905334473e-01 1.190034300088882446e-01 6.096715852618217468e-02 -2.938610911369323730e-01 -2.390048466622829437e-02 4.190675169229507446e-02 9.846027940511703491e-02 1.742812097072601318e-01 2.381822019815444946e-01 1.893428117036819458e-01
1.985037140548229218e-02 -1.313360035419464111e-01 -1.757279783487319946e-01 1.370123587548732758e-02 3.995541855692863464e-02 2.828259579837322235e-02 1.208697184920310974e-01 -1.539552807807922363e-01 2.400400936603546143e-01 3.046942949295043945e-01 3.117246627807617188e-01 -1.940307021141052246e-01 -3.202474862337112427e-02 3.334359526634216309e-01 -2.989267706871032715e-01 -2.404843717813491821e-01 1.595460176467895508e-01 1.589128226041793823e-01 1.273932605981826782e-01 -6.422089785337448120e-02 1.827870011329650879e-01 -1.507194191217422485e-01 -9.649727493524551392e-02 2.365567833185195923e-01 -1.740436106920242310e-01 -1.314779967069625854e-01 5.166294053196907043e-02 -1.506849527359008789e-01 -1.681922227144241333e-01 1.585944555699825287e-02 6.932580471038818359e-02 2.591310441493988037e-01
1.953048706054687500e-01 2.822358906269073486e-02 -8.630394935607910156e-02 1.046476420015096664e-02 2.245572581887245178e-02 1.151797547936439514e-01 5.948621779680252075e-02 -4.493123665452003479e-02 3.613497316837310791e-01 4.002268891781568527e-03 -4.083384573459625244e-02 -5.440163239836692810e-02 2.213450223207473755e-01 -1.031664460897445679e-01 -2.970491945743560791e-01 1.082420796155929565e-01 6.029461324214935303e-02 1.984295547008514404e-01 4.321277141571044922e-01 4.397398605942726135e-02 2.988635003566741943e-01 -1.205110475420951843e-01 -9.761641174554824829e-02 1.820362061262130737e-01 3.380414843559265137e-02 2.574434736743569374e-03 2.851718850433826447e-02 -8.947072923183441162e-02 1.823531687259674072e-01 2.466156929731369019e-01 3.261878788471221924e-01 2.252578586339950562e-01
1.837447434663772583e-01 6.719312816858291626e-02 -1.546544283628463745e-01 -6.997694820165634155e-02 -1.327035948634147644e-02 -7.842472754418849945e-03 2.944636344909667969e-02 -2.179774940013885498e-01 2.566571533679962158e-01 -5.354051664471626282e-02 -7.721248269081115723e-02 -6.739539653062820435e-02 1.570579111576080322e-01 5.272804573178291321e-02 -3.355851769447326660e-01 1.533913165330886841e-01 1.404653191566467285e-01 1.765713989734649658e-01 4.934414327144622803e-01 -9.043917059898376465e-02 1.129552498459815979e-01 -1.021878644824028015e-01 -1.902030110359191895e-01 1.536264568567276001e-01 -4.318565130233764648e-02 2.272000908851623535e-02 5.042864382266998291e-02 3.013172186911106110e-02 1.643165498971939087e-01 3.151210248470306396e-01 3.397191762924194336e-01 9.142469614744186401e-02
-1.989871114492416382e-01 -1.354896277189254761e-01 -2.247143164277076721e-02 -1.352897435426712036e-01 -5.842597410082817078e-02 1.188333332538604736e-01 -9.329618513584136963e-02 -5.752709880471229553e-02 1.897272914648056030e-01 1.076446026563644409e-01 -3.331330120563507080e-01 -2.318289829418063164e-03 -1.654252782464027405e-02 2.098709940910339355e-01 -2.331429123878479004e-01 -1.338246278464794159e-03 1.816410012543201447e-02 -1.418630126863718033e-02 5.624380707740783691e-02 1.998163312673568726e-01 6.184282153844833374e-02 1.075262352824211121e-01 5.152163654565811157e-02 4.011562466621398926e-01 -2.464176416397094727e-01 -5.358752794563770294e-03 1.899947673082351685e-01 -1.823299974203109741e-01 1.499333530664443970e-01 2.526906728744506836e-01 4.417260885238647461e-01 4.807180538773536682e-02
-1.115934252738952637e-01 -5.711006745696067810e-02 -5.383014306426048279e-02 -7.131174951791763306e-02 -1.313708573579788208e-01 -7.672793418169021606e-02 -7.901987433433532715e-02 -2.050056457519531250e-01 -1.194556578993797302e-01 1.844981461763381958e-01 -1.622930169105529785e-01 -1.499111056327819824e-01 3.086080849170684814e-01 1.473447680473327637e-02 -1.639439761638641357e-01 -3.396368771791458130e-02 -7.739969342947006226e-02 -1.913649402558803558e-02 -2.493786439299583435e-02 6.149213016033172607e-02 1.244073957204818726e-01 9.588556736707687378e-02 -2.560999393463134766e-01 3.100151717662811279e-01 -1.898954622447490692e-02 -2.377488762140274048e-01 7.457131147384643555e-02 -1.742614060640335083e-01 1.798052936792373657e-01 5.553455352783203125e-01 2.626359835267066956e-02 2.300155162811279297e-01
2.437777370214462280e-01 -6.305039674043655396e-02 -1.442187428474426270e-01 -4.105005413293838501e-02 -8.234207332134246826e-02 1.353675574064254761e-01 -9.167275577783584595e-02 -1.312946379184722900e-01 2.135483622550964355e-01 -2.581778354942798615e-02 -1.121384128928184509e-01 -6.123008206486701965e-02 1.417461633682250977e-01 8.728152513504028320e-02 -3.229398429393768311e-01 1.970700547099113464e-02 1.574634909629821777e-01 2.639653384685516357e-01 4.598072767257690430e-01 -9.650597721338272095e-02 9.837228804826736450e-02 -1.975775957107543945e-01 -7.084357738494873047e-02 2.575507462024688721e-01 -2.512749051675200462e-03 3.779854625463485718e-02 -4.815811663866043091e-02 2.326309680938720703e-03 1.986732929944992065e-01 2.708338797092437744e-01 3.387026786804199219e-01 4.252988472580909729e-02
-8.186775259673595428e-03 -3.275160118937492371e-02 3.929474949836730957e-02 1.057475656270980835e-01 4.383083432912826538e-02 2.041813731193542480e-01 9.686037898063659668e-02 -3.333194255828857422e-01 2.783940173685550690e-02 1.072068735957145691e-01 -9.660623222589492798e-02 -5.897277966141700745e-02 -4.075767844915390015e-02 9.533011168241500854e-02 -1.758478768169879913e-02 -1.941293478012084961e-01 1.057995259761810303e-01 3.345372974872589111e-01 1.149330511689186096e-01 -2.543154358863830566e-01 5.279090404510498047e-01 -1.361775547266006470e-01 -4.301013424992561340e-02 2.369681894779205322e-01 -1.146065816283226013e-01 -2.488174140453338623e-01 2.373563200235366821e-01 -8.579724282026290894e-02 6.670432630926370621e-03 -2.747859619557857513e-02 1.327500790357589722e-01 -1.865967959165573120e-01
-1.285225618630647659e-02 -7.660221308469772339e-02 3.833428397774696350e-02 1.979108899831771851e-01 -5.693625658750534058e-02 5.938310548663139343e-02 1.483528017997741699e-01 2.058860808610916138e-01 2.254194468259811401e-01 3.931683003902435303e-01 -6.937646307051181793e-03 -1.141563504934310913e-01 1.336933523416519165e-01 -1.456841528415679932e-01 -2.669180333614349365e-01 -5.561444163322448730e-02 5.059795454144477844e-02 -2.513486705720424652e-02 7.692672312259674072e-02 1.137447878718376160e-01 1.918337494134902954e-01 -3.381333649158477783e-01 -6.661801785230636597e-02 2.240791171789169312e-01 -7.767038419842720032e-03 -4.281696677207946777e-01 1.427789777517318726e-01 1.092556305229663849e-02 -2.730203792452812195e-02 3.115531504154205322e-01 1.376274228096008301e-01 4.211607575416564941e-02
-4.144456386566162109e-01 -1.335622221231460571e-01 6.517600268125534058e-02 7.648906856775283813e-02 -8.276322484016418457e-02 9.165471792221069336e-02 1.001705452799797058e-01 -1.373752951622009277e-01 2.035553753376007080e-01 1.189902648329734802e-01 1.239581555128097534e-01 -1.342903822660446167e-01 2.637556791305541992e-01 -7.129957899451255798e-03 -2.478985860943794250e-02 -2.938638068735599518e-02 -1.847706735134124756e-01 3.132337331771850586e-02 2.427552342414855957e-01 4.384299367666244507e-02 2.171609848737716675e-01 -2.343901842832565308e-01 -3.501811325550079346e-01 4.743099957704544067e-02 -4.285821691155433655e-02 -1.241278797388076782e-01 2.258824408054351807e-01 -2.084765434265136719e-01 -9.478349983692169189e-02 2.316266894340515137e-01 2.109382897615432739e-01 -2.329045236110687256e-01
7.337237149477005005e-02 1.270254850387573242e-01 -8.941657096147537231e-02 8.673982322216033936e-02 -4.005806404165923595e-04 2.089670002460479736e-01 1.526314616203308105e-01 8.564502000808715820e-02 -4.851055517792701721e-02 1.725320070981979370e-01 -1.573321036994457245e-02 -3.246313333511352539e-01 3.094484806060791016e-01 5.198756456375122070e-01 -1.462569981813430786e-01 -9.731980413198471069e-02 -1.126930415630340576e-01 8.538468927145004272e-02 9.094871580600738525e-02 1.883598715066909790e-01 1.959628611803054810e-01 -3.083698451519012451e-01 -3.924649581313133240e-02 2.348099648952484131e-01 6.096998974680900574e-02 -9.388212114572525024e-02 -1.980599761009216309e-02 -1.967629045248031616e-01 -1.127359494566917419e-01 1.372646391391754150e-01 1.251754015684127808e-01 3.533219173550605774e-02
3.380632698535919189e-01 -6.643594056367874146e-02 -5.108261853456497192e-02 1.090712472796440125e-02 3.793038055300712585e-02 1.247155293822288513e-01 1.820835769176483154e-01 -3.182719349861145020e-01 2.389930933713912964e-01 8.154472708702087402e-02 1.153918681666254997e-03 -1.360932737588882446e-01 3.083446063101291656e-02 -1.530041396617889404e-01 -1.285630017518997192e-01 -9.721468389034271240e-02 8.778484165668487549e-02 -7.979300618171691895e-02 4.195822477340698242e-01 1.947705149650573730e-01 2.944769263267517090e-01 -1.815046928822994232e-02 -3.295675292611122131e-02 1.214630678296089172e-01 -3.313380181789398193e-01 8.129037916660308838e-02 -1.081314012408256531e-01 7.596186827868223190e-03 4.880220443010330200e-02 2.560538649559020996e-01 2.593835592269897461e-01 1.360901352018117905e-02
-1.457819938659667969e-01 1.471373345702886581e-02 -1.762126982212066650e-01 1.431192457675933838e-01 -1.846419833600521088e-02 5.476510152220726013e-02 -5.481509119272232056e-02 -1.973115354776382446e-01 7.803716510534286499e-02 3.114420473575592041e-01 1.266341060400009155e-01 -8.159116655588150024e-02 2.654820382595062256e-01 3.278743922710418701e-01 -2.471967600286006927e-02 -1.061341762542724609e-01 1.682447344064712524e-01 -1.125240623950958252e-01 5.310980230569839478e-02 2.247626930475234985e-01 -1.202826388180255890e-02 -2.012942135334014893e-01 1.970208138227462769e-01 1.621698141098022461e-01 -1.827738881111145020e-01 -1.908917874097824097e-01 2.601012289524078369e-01 -2.898658514022827148e-01 2.273593544960021973e-01 3.484931215643882751e-02 6.871596723794937134e-02 2.946978807449340820e-01
-9.632253646850585938e-02 -3.433327078819274902e-01 -2.350192219018936157e-01 -2.194024249911308289e-02 -5.105936154723167419e-02 9.092341363430023193e-02 -6.370037049055099487e-02 -2.370454221963882446e-01 -5.542973801493644714e-02 1.498215347528457642e-01 -7.797829061746597290e-02 4.206600412726402283e-02 -1.283037289977073669e-02 6.148337572813034058e-02 -2.956564165651798248e-02 -9.586159884929656982e-02 5.720951408147811890e-02 -3.539490699768066406e-02 -7.381597533822059631e-03 1.115592196583747864e-01 1.611770242452621460e-01 -2.064732760190963745e-01 -3.133608996868133545e-01 1.670566946268081665e-01 -2.591187953948974609e-01 -2.705442011356353760e-01 3.668010830879211426e-01 1.721053123474121094e-01 -7.349056750535964966e-02 5.989905446767807007e-02 3.568729162216186523e-01 2.145797908306121826e-01
-3.261342942714691162e-01 -3.076558001339435577e-02 -1.105158179998397827e-01 -9.579251520335674286e-03 -4.402769356966018677e-02 1.926921308040618896e-01 1.157960295677185059e-01 -3.227421641349792480e-01 -3.831163793802261353e-02 2.146854996681213379e-01 2.143230848014354706e-02 -2.863551676273345947e-01 4.239454865455627441e-02 -4.923965316265821457e-03 -1.187794953584671021e-01 -2.128335833549499512e-01 -4.119104146957397461e-02 1.282401680946350098e-01 7.762698829174041748e-02 -1.404407322406768799e-01 4.195981919765472412e-01 -4.916483536362648010e-02 -2.890084385871887207e-01 1.951609700918197632e-01 -2.114211916923522949e-01 -7.570162415504455566e-02 1.212971098721027374e-02 -2.878583073616027832e-01 1.065004020929336548e-01 3.489819169044494629e-02 4.071261733770370483e-02 -2.021330893039703369e-01
-7.549443095922470093e-02 6.917677074670791626e-02 3.012209385633468628e-02 -2.688061632215976715e-02 1.646172553300857544e-01 1.919068694114685059e-01 -5.366712808609008789e-02 -1.384037137031555176e-01 2.087926417589187622e-01 1.066933125257492065e-01 -1.353284716606140137e-01 -2.471323162317276001e-01 2.440805584192276001e-01 -2.311555445194244385e-01 1.187550500035285950e-01 7.834836840629577637e-02 3.245972692966461182e-01 7.194310426712036133e-03 -1.438762843608856201e-01 1.437907069921493530e-01 -1.038407012820243835e-01 -3.814095854759216309e-01 -9.369997680187225342e-02 3.249799013137817383e-01 -1.595602035522460938e-01 -2.026195079088211060e-01 -1.310670971870422363e-01 -9.173342585563659668e-02 -1.171546652913093567e-01 2.672151923179626465e-01 1.829190701246261597e-01 7.856013625860214233e-02
-1.850956119596958160e-02 4.239368252456188202e-03 1.058289855718612671e-01 2.130535244941711426e-01 6.243697553873062134e-02 -7.686094194650650024e-02 1.351442486047744751e-01 -5.521160960197448730e-01 1.403518468141555786e-01 -3.672759234905242920e-02 -2.015325613319873810e-02 -1.293395608663558960e-01 2.704185843467712402e-01 2.119031548500061035e-02 1.017258986830711365e-01 1.248298734426498413e-01 -1.804148554801940918e-01 -1.368964314460754395e-01 1.785131692886352539e-01 -9.646968543529510498e-02 -2.603154815733432770e-02 -3.302549421787261963e-01 -1.941567063331604004e-01 1.921325922012329102e-01 -1.665397882461547852e-01 -2.148279249668121338e-01 1.712369620800018311e-01 -1.850177943706512451e-01 1.126325726509094238e-01 7.372074574232101440e-02 1.886913329362869263e-01 6.686207652091979980e-02
-4.617520794272422791e-02 3.670028969645500183e-02 -1.814364194869995117e-01 5.828195437788963318e-02 -5.909370630979537964e-02 1.401454359292984009e-01 -2.590746879577636719e-01 -2.840314507484436035e-01 2.920434474945068359e-01 1.338728070259094238e-01 1.265689283609390259e-01 3.293189033865928650e-02 1.869049817323684692e-01 3.333237171173095703e-01 1.717101968824863434e-02 -2.399199903011322021e-01 1.684074103832244873e-01 7.739274203777313232e-02 1.142571717500686646e-01 2.771772742271423340e-01 4.379778802394866943e-01 6.323421001434326172e-02 -1.383575350046157837e-01 1.348783522844314575e-01 -1.233550906181335449e-01 1.478259563446044922e-01 -1.384210139513015747e-01 -1.900368481874465942e-01 4.846617206931114197e-02 -4.788757488131523132e-02 8.225896209478378296e-02 6.265597045421600342e-02
-2.069945447146892548e-02 2.121066898107528687e-01 2.994892559945583344e-02 9.722340106964111328e-02 8.635034412145614624e-02 -1.993109136819839478e-01 2.474822700023651123e-01 -1.920168101787567139e-01 1.615552306175231934e-01 2.622649669647216797e-01 2.442781999707221985e-02 -3.038427531719207764e-01 -4.184667393565177917e-02 1.354672610759735107e-01 -1.065628901124000549e-01 -2.501171529293060303e-01 -6.051056087017059326e-02 1.683957576751708984e-01 1.531235128641128540e-01 6.969317793846130371e-02 7.857047021389007568e-02 -2.368183583021163940e-01 -2.702293992042541504e-01 3.416729569435119629e-01 1.758189201354980469e-01 2.371658571064472198e-02 1.590819060802459717e-01 -9.886373579502105713e-02 9.064861387014389038e-02 -2.053973972797393799e-01 2.581651210784912109e-01 1.454756259918212891e-01
9.388731420040130615e-02 4.221457988023757935e-02 -1.081645712256431580e-01 1.618494391441345215e-01 1.343714445829391479e-02 2.248034179210662842e-01 7.553907483816146851e-02 8.598427474498748779e-02 2.836652100086212158e-01 1.679788976907730103e-01 -7.429348677396774292e-02 -2.260518521070480347e-01 1.906773447990417480e-01 -1.250085830688476562e-01 -3.473268151283264160e-01 1.043995842337608337e-01 2.919684350490570068e-01 2.541390247642993927e-02 3.293338119983673096e-01 -1.043590083718299866e-01 1.913975924253463745e-01 -7.602648437023162842e-02 -8.265016973018646240e-02 2.856836020946502686e-01 2.307439036667346954e-02 -2.098714411258697510e-01 4.575679823756217957e-02 -1.020073816180229187e-01 5.305732041597366333e-02 2.467089891433715820e-01 1.560408771038055420e-01 2.401266396045684814e-01
-1.011899951845407486e-02 1.166663989424705505e-01 -8.544731140136718750e-02 3.370957076549530029e-01 6.153124198317527771e-02 2.603873312473297119e-01 1.814605295658111572e-01 -2.204457670450210571e-01 -4.139371961355209351e-02 1.302250772714614868e-01 -3.060076534748077393e-01 -2.071966603398323059e-02 2.680444531142711639e-02 6.717123091220855713e-02 6.821864098310470581e-02 -1.787874102592468262e-01 1.824428737163543701e-01 2.204731702804565430e-01 -3.249290958046913147e-02 -1.120496690273284912e-01 4.937815666198730469e-01 -6.366050988435745239e-02 -7.460307329893112183e-02 1.977671831846237183e-01 7.138844579458236694e-02 -1.243235170841217041e-01 8.141285926103591919e-02 -7.175488024950027466e-02 6.275781989097595215e-02 -6.311134994029998779e-02 3.594628572463989258e-01 1.136302575469017029e-02
-1.373489052057266235e-01 -3.271773755550384521e-01 4.411214496940374374e-03 1.189474835991859436e-01 -1.137848421931266785e-01 1.076960033969953656e-04 1.241877034772187471e-04 -4.480214789509773254e-02 -8.985304832458496094e-02 8.074452728033065796e-02 -3.290641307830810547e-01 -1.130383834242820740e-01 -3.608149709179997444e-03 -6.764349341392517090e-02 6.376297771930694580e-02 -5.724258720874786377e-02 -5.673057213425636292e-02 1.828801929950714111e-01 1.822839826345443726e-01 2.106159776449203491e-01 2.324661463499069214e-01 -2.513768374919891357e-01 -3.496603667736053467e-01 1.560262739658355713e-01 -1.956149786710739136e-01 -4.907366633415222168e-02 2.824331820011138916e-01 -1.832592338323593140e-01 5.754090473055839539e-02 1.302814930677413940e-01 1.658581346273422241e-01 3.427483439445495605e-01
-4.891244322061538696e-02 4.071557521820068359e-02 -1.455076318234205246e-02 -7.956601679325103760e-02 -4.489306733012199402e-02 2.073531001806259155e-01 7.834015041589736938e-02 -5.728999897837638855e-02 1.987737566232681274e-01 -3.589596226811408997e-02 1.005610823631286621e-02 -1.147258505225181580e-01 1.205258220434188843e-01 -6.720429658889770508e-02 -4.278133511543273926e-01 1.272211819887161255e-01 3.599772453308105469e-01 -2.897639013826847076e-02 3.573064208030700684e-01 1.795919537544250488e-01 3.214983344078063965e-01 -1.200570911169052124e-01 -1.280779391527175903e-01 1.465309709310531616e-01 -1.396807581186294556e-01 -1.661845445632934570e-01 -4.399666562676429749e-02 8.203275501728057861e-02 5.004468187689781189e-02 2.825172841548919678e-01 1.924366503953933716e-01 2.037702649831771851e-01
-9.232714027166366577e-02 2.838224731385707855e-02 -1.154908910393714905e-01 -2.198006808757781982e-01 7.902674376964569092e-02 9.647091478109359741e-02 1.841255873441696167e-01 -3.530808687210083008e-01 4.647874832153320312e-02 2.868664264678955078e-01 -6.794271618127822876e-02 -2.736044526100158691e-01 2.660848796367645264e-01 1.123138740658760071e-01 -9.279206395149230957e-02 1.526475790888071060e-02 -2.845340371131896973e-01 -1.439370810985565186e-01 -3.668864816427230835e-02 -7.766593247652053833e-02 3.198688030242919922e-01 8.169712871313095093e-02 -2.780628502368927002e-01 3.119727671146392822e-01 -7.033911347389221191e-02 4.652760177850723267e-02 1.917474567890167236e-01 -2.038156427443027496e-02 1.039743795990943909e-01 1.665228307247161865e-01 3.540885075926780701e-02 1.480911225080490112e-01
2.304490506649017334e-01 4.949920997023582458e-02 -4.665522649884223938e-02 -3.123938664793968201e-02 -4.239232838153839111e-02 1.521319500170648098e-04 1.132713258266448975e-01 1.367697026580572128e-02 -3.427818417549133301e-02 1.564896404743194580e-01 -4.215121269226074219e-02 -4.093855917453765869e-01 7.432255893945693970e-02 -4.548283293843269348e-03 -1.731155961751937866e-01 -2.982465326786041260e-01 4.269112646579742432e-02 1.876467019319534302e-01 2.775690257549285889e-01 1.917566806077957153e-01 8.514712750911712646e-02 -1.975026726722717285e-01 -2.900606766343116760e-02 3.108010590076446533e-01 -3.260857462882995605e-01 -6.874983012676239014e-02 4.208439961075782776e-02 -1.414479017257690430e-01 3.614891469478607178e-01 -5.976486206054687500e-02 -1.502172742038965225e-02 2.124148905277252197e-01
-3.456560522317886353e-02 1.065913289785385132e-01 -1.708646714687347412e-01 7.421227544546127319e-02 -1.585984528064727783e-01 3.350529968738555908e-01 1.164953932166099548e-01 -7.460214197635650635e-02 -7.579385489225387573e-02 2.648999989032745361e-01 2.345581352710723877e-02 -3.645852804183959961e-01 1.467849016189575195e-01 3.116334676742553711e-01 -4.518245160579681396e-02 -8.827681094408035278e-02 -1.719021350145339966e-01 2.238767892122268677e-01 8.654371649026870728e-02 2.728410959243774414e-01 1.785421222448348999e-01 -3.016756176948547363e-01 -4.760539531707763672e-02 1.698959171772003174e-01 9.440251439809799194e-02 -8.538845926523208618e-02 -6.054825708270072937e-02 -2.515388429164886475e-01 -3.838410601019859314e-02 8.545686304569244385e-02 9.177647531032562256e-03 2.251333892345428467e-01
-4.395930469036102295e-01 1.128197461366653442e-01 -1.062654480338096619e-01 9.650119394063949585e-02 1.420031860470771790e-02 2.515518963336944580e-01 -1.145209372043609619e-01 -3.554786145687103271e-01 1.152928918600082397e-01 1.450324952602386475e-01 2.146635800600051880e-01 -1.215097606182098389e-01 1.609994769096374512e-01 8.987906575202941895e-02 -4.483173787593841553e-02 -2.032602727413177490e-01 -6.119326502084732056e-02 8.264467120170593262e-02 -5.232682451605796814e-02 -6.860001944005489349e-03 1.240773275494575500e-01 -3.567156940698623657e-02 -3.142718076705932617e-01 1.244116201996803284e-01 -9.300515055656433105e-02 -1.007593199610710144e-01 4.896200262010097504e-03 -2.418589591979980469e-01 1.061886623501777649e-01 2.608684897422790527e-01 2.102521955966949463e-01 -2.298694700002670288e-01
-2.860494256019592285e-01 -1.100194677710533142e-01 -1.423865407705307007e-01 -1.002468392252922058e-01 1.015974059700965881e-01 -1.235486865043640137e-01 6.648702919483184814e-02 -1.080086380243301392e-01 1.999961733818054199e-01 2.550291642546653748e-02 -1.229160800576210022e-01 -8.473007380962371826e-02 1.299102306365966797e-01 -2.625482976436614990e-01 -1.166055947542190552e-01 2.362177893519401550e-02 -3.837000951170921326e-02 1.749791502952575684e-01 1.398657262325286865e-01 -4.579331353306770325e-02 1.999290734529495239e-01 -2.344622015953063965e-01 -3.598490655422210693e-01 1.382718980312347412e-01 1.923004537820816040e-02 -1.586778908967971802e-01 2.190320193767547607e-01 -3.002757430076599121e-01 -1.240463182330131531e-02 3.512438833713531494e-01 2.943181395530700684e-01 -5.798230413347482681e-03
-2.194656729698181152e-01 1.018645763397216797e-01 -1.336162686347961426e-01 1.422218680381774902e-01 9.043245017528533936e-02 1.773208230733871460e-01 6.605798006057739258e-02 -3.057106733322143555e-01 -5.664284154772758484e-02 2.572782933712005615e-01 -1.948009282350540161e-01 -5.543272197246551514e-02 -1.372097525745630264e-02 -1.500224024057388306e-01 -8.176012337207794189e-02 -4.088463783264160156e-01 -2.525986544787883759e-02 2.747382223606109619e-01 9.196178056299686432e-03 -1.722873598337173462e-01 2.637932002544403076e-01 -2.552610635757446289e-02 -2.914737164974212646e-01 2.517838776111602783e-01 -1.341057717800140381e-01 -1.464479863643646240e-01 1.425622701644897461e-01 -1.309444755315780640e-01 -4.059837386012077332e-02 2.134802192449569702e-01 9.119340777397155762e-02 -4.540608078241348267e-02
1.522776577621698380e-02 -6.720103323459625244e-02 1.191089376807212830e-01 1.670117527246475220e-01 8.519960939884185791e-02 2.546462714672088623e-01 2.181022763252258301e-01 -2.768693268299102783e-01 1.136930659413337708e-01 2.672328352928161621e-01 -3.806677162647247314e-01 2.287190966308116913e-02 6.299840658903121948e-02 9.571930766105651855e-02 1.012342050671577454e-02 -1.066889390349388123e-01 5.070026591420173645e-02 2.683564424514770508e-01 5.605441331863403320e-02 -2.897289581596851349e-02 2.587415575981140137e-01 1.418789732269942760e-03 1.323036849498748779e-01 4.776302352547645569e-02 -7.380486000329256058e-03 -2.315463423728942871e-01 1.738364994525909424e-01 -3.797986805438995361e-01 -1.468326710164546967e-02 7.645191997289657593e-02 3.182280063629150391e-01 -4.112141579389572144e-02
1.481422334909439087e-01 9.149242937564849854e-02 -1.766463965177536011e-01 2.313729822635650635e-01 2.115633487701416016e-01 2.721744775772094727e-01 -2.261616885662078857e-01 -1.980382502079010010e-01 7.004833221435546875e-02 3.297829926013946533e-01 -1.879752278327941895e-01 -2.122362256050109863e-01 2.104917019605636597e-01 -1.256201118230819702e-01 2.616903372108936310e-02 -5.328337475657463074e-02 2.190585583448410034e-01 -1.537138372659683228e-01 9.659628570079803467e-02 2.073573023080825806e-01 -1.027567014098167419e-01 -3.294786214828491211e-01 -2.321312129497528076e-01 1.482642143964767456e-01 3.507466614246368408e-02 -1.465707868337631226e-01 9.338706731796264648e-02 -7.150762248784303665e-03 -1.057603657245635986e-01 1.973363161087036133e-01 -1.300728023052215576e-01 2.509375475347042084e-02
1.435159891843795776e-01 -3.362403064966201782e-02 7.506964355707168579e-02 1.105939149856567383e-01 1.301826238632202148e-01 2.157132178544998169e-01 1.816525161266326904e-01 -1.751950755715370178e-02 1.798860132694244385e-01 2.852980233728885651e-02 -1.062556207180023193e-01 -2.076494097709655762e-01 1.313508599996566772e-01 -1.643594801425933838e-01 -3.761163949966430664e-01 1.773698627948760986e-01 3.711834549903869629e-01 8.347169309854507446e-02 2.805323898792266846e-01 2.134729027748107910e-01 2.539826035499572754e-01 -9.908050298690795898e-02 -1.414389014244079590e-01 2.408062517642974854e-01 3.710602596402168274e-02 -1.052561029791831970e-01 -9.433539956808090210e-02 -7.319455593824386597e-02 1.379850227385759354e-02 1.015986204147338867e-01 2.639633417129516602e-01 1.749787032604217529e-01
-4.904927313327789307e-02 1.303769946098327637e-01 9.378481656312942505e-02 1.668203920125961304e-01 1.816847473382949829e-01 1.727567613124847412e-01 1.567488312721252441e-01 -3.763119578361511230e-01 4.764141514897346497e-02 8.434750884771347046e-02 -2.450745701789855957e-01 -1.175467297434806824e-01 5.060655251145362854e-02 1.251786202192306519e-01 6.039259582757949829e-02 -1.502958536148071289e-01 1.804282516241073608e-02 2.302234023809432983e-01 1.393422186374664307e-01 -1.946443021297454834e-01 4.466288089752197266e-01 -2.233345061540603638e-01 -1.244040727615356445e-01 5.387257039546966553e-02 -4.485590010881423950e-02 -2.173718214035034180e-01 1.802694201469421387e-01 -4.020174220204353333e-02 6.880557537078857422e-02 -6.914270669221878052e-02 3.091248869895935059e-01 -1.428017020225524902e-01
-4.692300409078598022e-02 -2.548305988311767578e-01 3.351558372378349304e-02 3.676307797431945801e-01 4.863400012254714966e-02 -1.081818342208862305e-01 1.118773818016052246e-01 -2.480844557285308838e-01 1.810687929391860962e-01 2.711327075958251953e-01 -7.386104017496109009e-02 -2.320080846548080444e-01 2.350440323352813721e-01 5.618618056178092957e-02 3.544607013463973999e-02 -5.253361538052558899e-02 9.969189763069152832e-02 -1.770083308219909668e-01 6.422477960586547852e-02 -6.441565603017807007e-02 8.847845345735549927e-02 -1.534722894430160522e-01 7.902905344963073730e-03 2.760370075702667236e-02 -6.157930567860603333e-02 -1.308297514915466309e-01 3.666031062602996826e-01 -2.409001290798187256e-01 8.752726763486862183e-02 1.409817337989807129e-01 2.991053164005279541e-01 2.614593505859375000e-01
-4.002369195222854614e-02 -8.409061282873153687e-02 -3.965532779693603516e-01 -2.589936181902885437e-02 -2.089622989296913147e-02 -6.664618104696273804e-02 -1.612878739833831787e-01 -1.299058645963668823e-01 -3.043476864695549011e-02 2.260198891162872314e-01 1.172915101051330566e-01 -1.735832840204238892e-01 4.935417673550546169e-04 3.937898874282836914e-01 1.343601034022867680e-03 -2.912952303886413574e-01 4.927850514650344849e-02 2.037272751331329346e-01 1.614059805870056152e-01 1.295277178287506104e-01 3.146719932556152344e-01 -2.815329134464263916e-01 -8.525348454713821411e-02 3.692234158515930176e-01 -7.391605526208877563e-02 -6.878611445426940918e-02 3.506639972329139709e-02 4.134512692689895630e-02 9.944377094507217407e-02 -3.183576092123985291e-02 2.301302738487720490e-03 1.308849155902862549e-01
-3.870036825537681580e-02 -2.465552985668182373e-01 1.469627469778060913e-01 7.527856156229972839e-03 8.177098631858825684e-02 1.286635547876358032e-01 -9.819566458463668823e-02 -2.005391418933868408e-01 -3.573597595095634460e-02 -8.773308247327804565e-02 -2.334166616201400757e-01 4.860293492674827576e-02 5.025309696793556213e-02 1.951267123222351074e-01 -1.024451106786727905e-01 -6.367853283882141113e-02 1.544467210769653320e-01 -2.063245326280593872e-01 1.220479533076286316e-01 7.860021293163299561e-02 2.100362330675125122e-01 -1.698928475379943848e-01 -1.849891394376754761e-01 4.207118749618530273e-01 -9.150407463312149048e-02 -1.240157037973403931e-01 -2.188352169468998909e-03 -3.405054211616516113e-01 5.146046355366706848e-02 7.378304004669189453e-02 4.351975321769714355e-01 1.144694015383720398e-01
-1.238524168729782104e-01 -2.507076263427734375e-01 1.184087619185447693e-01 -1.192004512995481491e-02 -3.583339974284172058e-02 1.654832065105438232e-01 -8.538728952407836914e-02 -3.327885568141937256e-01 6.353703141212463379e-02 1.924491822719573975e-01 -3.337911069393157959e-01 -4.941538721323013306e-02 3.808667510747909546e-02 2.836642563343048096e-01 -1.689419597387313843e-01 -9.151732176542282104e-02 1.796311140060424805e-01 -2.078834176063537598e-01 1.586874127388000488e-01 1.829907298088073730e-01 8.643774688243865967e-02 5.713709071278572083e-02 -8.542932569980621338e-02 2.698004841804504395e-01 -9.663067013025283813e-02 -3.971409425139427185e-02 1.740744709968566895e-01 -2.807153463363647461e-01 6.302612274885177612e-02 1.883609592914581299e-01 2.890439927577972412e-01 -1.384836435317993164e-01
2.256565988063812256e-01 2.606587298214435577e-02 2.562472522258758545e-01 1.750687062740325928e-01 7.072698324918746948e-02 1.131622642278671265e-01 1.337979733943939209e-01 -1.592247933149337769e-02 1.133122071623802185e-01 -3.277302253991365433e-03 -1.281193345785140991e-01 -3.437699079513549805e-01 2.886245250701904297e-01 1.340573132038116455e-01 1.424703598022460938e-01 1.369563955813646317e-02 -3.936988767236471176e-03 -1.700853556394577026e-02 -1.533603370189666748e-01 1.708755642175674438e-01 6.359069049358367920e-02 -1.847173869609832764e-01 -1.809326559305191040e-01 1.515994518995285034e-01 -8.977929502725601196e-02 5.155130103230476379e-02 -2.536645233631134033e-01 -2.416900396347045898e-01 2.500590682029724121e-01 8.523110300302505493e-02 4.308511316776275635e-01 1.054073125123977661e-01
7.141052186489105225e-02 6.745728105306625366e-02 -2.920518219470977783e-01 2.808182835578918457e-01 2.575677260756492615e-02 -3.298996016383171082e-02 3.873172029852867126e-02 -3.398459032177925110e-02 1.007997244596481323e-01 2.596081793308258057e-01 1.679993718862533569e-01 -7.594358921051025391e-02 -4.058068152517080307e-03 1.990322619676589966e-01 -3.999222442507743835e-02 -1.581161320209503174e-01 -1.438607275485992432e-01 5.417815223336219788e-02 2.858127355575561523e-01 2.056100964546203613e-02 3.202964663505554199e-01 -3.810812234878540039e-01 -2.061893790960311890e-01 3.331737220287322998e-01 -2.238285839557647705e-01 -1.967019736766815186e-01 -5.043295770883560181e-02 3.692821413278579712e-02 3.765341639518737793e-02 -1.468367315828800201e-02 6.178393959999084473e-02 1.969479322433471680e-01
-2.276589572429656982e-01 -9.083773940801620483e-02 -1.409066021442413330e-01 -1.516320556402206421e-01 1.107712462544441223e-01 1.972160637378692627e-01 1.142534054815769196e-02 -4.106045663356781006e-01 1.039736196398735046e-01 1.509373486042022705e-01 -3.601265698671340942e-02 -4.676418006420135498e-02 1.544035375118255615e-01 -8.717737160623073578e-03 -1.266873031854629517e-01 2.930091321468353271e-02 -1.819834709167480469e-01 2.644707560539245605e-01 -2.900618501007556915e-02 -5.292502418160438538e-02 3.004933893680572510e-01 6.032997369766235352e-02 -1.095434948801994324e-01 2.642316818237304688e-01 -4.041922837495803833e-02 -6.639382988214492798e-02 2.280409485101699829e-01 -3.592766523361206055e-01 1.242198348045349121e-01 2.093175202608108521e-01 2.621153593063354492e-01 -4.181205481290817261e-02
-4.292783886194229126e-02 -2.915019989013671875e-01 9.510988742113113403e-02 1.106483414769172668e-01 1.097616702318191528e-01 1.471347957849502563e-01 -1.555641293525695801e-01 -5.130755156278610229e-02 2.014501765370368958e-02 -1.027922332286834717e-01 -2.194558531045913696e-01 -1.234267577528953552e-01 1.486096829175949097e-01 1.666986346244812012e-01 -1.745412200689315796e-01 -8.814549073576927185e-03 1.862577199935913086e-01 -2.056182920932769775e-01 2.772917747497558594e-01 1.914573460817337036e-01 1.030732542276382446e-01 -3.501839470118284225e-03 -1.407855451107025146e-01 3.764229416847229004e-01 -2.267502695322036743e-01 -7.347292453050613403e-02 2.456608712673187256e-01 -1.716218888759613037e-01 6.054148450493812561e-02 5.433924496173858643e-02 3.973795473575592041e-01 -5.261915922164916992e-02
-4.563049599528312683e-02 9.524520486593246460e-02 7.011742144823074341e-02 2.186529710888862610e-02 1.733561046421527863e-02 2.477044910192489624e-01 4.003599658608436584e-02 2.872708737850189209e-01 2.872755229473114014e-01 8.695093542337417603e-02 3.797416761517524719e-02 -1.055504195392131805e-02 8.268404752016067505e-02 1.483782287687063217e-02 -4.492161273956298828e-01 5.614708364009857178e-02 1.621924787759780884e-01 1.514279097318649292e-01 1.367660164833068848e-01 2.226939350366592407e-01 1.684114634990692139e-01 -2.108588963747024536e-01 -3.575468361377716064e-01 1.399105042219161987e-01 -1.864928901195526123e-01 -3.046956360340118408e-01 5.716768652200698853e-02 -1.861280947923660278e-01 6.753493100404739380e-02 1.132247000932693481e-01 1.126368492841720581e-01 2.547403424978256226e-02
1.650443524122238159e-01 -1.495877951383590698e-01 -1.833388656377792358e-01 1.371884047985076904e-01 4.795528575778007507e-02 2.379618138074874878e-01 -4.711059108376502991e-02 -1.370751857757568359e-01 -1.066364422440528870e-01 3.306725919246673584e-01 1.921839267015457153e-01 -1.809330433607101440e-01 7.892765104770660400e-02 1.239877566695213318e-02 1.378396600484848022e-01 -1.444788724184036255e-01 3.573408126831054688e-01 2.895566821098327637e-01 1.538334786891937256e-02 -4.114308208227157593e-02 4.164173826575279236e-02 7.806686335243284702e-04 -3.960965275764465332e-01 1.640178114175796509e-01 1.696520745754241943e-01 1.533995121717453003e-01 -5.053462833166122437e-02 -2.208140939474105835e-01 2.502655088901519775e-01 8.107110112905502319e-02 8.172379434108734131e-02 -5.354720726609230042e-02
3.028429150581359863e-01 2.089621871709823608e-02 -2.246760576963424683e-01 1.417173910886049271e-02 -1.342364102602005005e-01 1.466066390275955200e-01 3.353584185242652893e-02 -1.623887568712234497e-01 2.816911041736602783e-01 8.323957026004791260e-02 -1.439479142427444458e-01 -8.601889712736010551e-04 2.035093009471893311e-01 1.416304856538772583e-01 -1.583840698003768921e-01 2.523082867264747620e-02 9.708547592163085938e-02 1.363169699907302856e-01 3.776572942733764648e-01 1.622998118400573730e-01 2.283885926008224487e-01 -2.281460464000701904e-01 -1.255284696817398071e-01 2.341937124729156494e-01 -5.066002532839775085e-02 1.870548874139785767e-01 -1.566535383462905884e-01 -3.741953521966934204e-02 1.736502945423126221e-01 3.535096049308776855e-01 7.449033111333847046e-02 2.199100796133279800e-03
-8.419278264045715332e-02 -3.404982686042785645e-01 -4.862277209758758545e-02 7.588127255439758301e-02 3.619124591350555420e-01 -5.953022278845310211e-03 6.680488586425781250e-02 -1.494787782430648804e-01 -1.624014079570770264e-01 2.545228004455566406e-01 6.664650142192840576e-02 -1.055050343275070190e-01 8.983257412910461426e-02 1.298525035381317139e-01 1.255349367856979370e-01 -3.214568197727203369e-01 -4.394356161355972290e-02 1.833772361278533936e-01 -4.894959554076194763e-02 8.162092417478561401e-02 2.455893158912658691e-01 -2.024310976266860962e-01 -1.394525170326232910e-01 1.610207557678222656e-01 -4.598486796021461487e-02 -1.841438561677932739e-01 1.311512291431427002e-01 -1.608003228902816772e-01 3.340088725090026855e-01 1.066372841596603394e-01 2.227198779582977295e-01 1.318010687828063965e-01
2.438442036509513855e-02 4.596202820539474487e-02 6.630522757768630981e-02 6.295868009328842163e-02 4.097969457507133484e-02 2.942906618118286133e-01 -1.954319886863231659e-02 -2.739009559154510498e-01 2.697091400623321533e-01 -2.865557745099067688e-02 8.992436528205871582e-02 1.653081551194190979e-02 2.462758123874664307e-01 5.652346834540367126e-02 -2.703422009944915771e-01 1.044064015150070190e-02 1.925792396068572998e-01 2.816542685031890869e-01 2.335746139287948608e-01 -3.461899980902671814e-02 3.998085856437683105e-01 -1.811363548040390015e-01 -2.475733123719692230e-02 3.887998685240745544e-02 -5.004813149571418762e-02 6.049355491995811462e-02 -7.575286924839019775e-02 1.300863027572631836e-01 3.332069814205169678e-01 7.674527913331985474e-02 2.744401693344116211e-01 1.351506114006042480e-01
-6.328991800546646118e-02 3.323047980666160583e-02 -2.134223133325576782e-01 -9.493428282439708710e-03 2.013418078422546387e-02 1.989870369434356689e-01 -2.844263508450239897e-04 -5.410268530249595642e-02 2.257981151342391968e-01 3.034026622772216797e-01 2.123315036296844482e-01 -7.647660374641418457e-02 2.219119369983673096e-01 2.760035097599029541e-01 -5.658462643623352051e-02 -1.769319027662277222e-01 -1.453783661127090454e-01 1.562453210353851318e-01 1.739293038845062256e-01 2.585120797157287598e-01 3.173955082893371582e-01 -3.147657215595245361e-01 -1.154183447360992432e-01 4.139096438884735107e-01 -4.832096025347709656e-02 3.503445535898208618e-02 3.251792117953300476e-02 -9.481234848499298096e-02 -6.609310209751129150e-02 3.070192970335483551e-02 -2.917659655213356018e-02 7.458741962909698486e-02
-8.375360816717147827e-02 -8.452063053846359253e-02 3.145102038979530334e-02 -1.029366925358772278e-01 -6.009809672832489014e-02 1.993545591831207275e-01 -5.176478065550327301e-03 -3.574295714497566223e-02 -5.497775599360466003e-02 3.310461342334747314e-01 -2.576099038124084473e-01 -3.784584999084472656e-01 2.927848398685455322e-01 2.045855224132537842e-01 -1.383923143148422241e-01 1.193949133157730103e-01 4.969407990574836731e-02 2.304840832948684692e-01 -2.102799862623214722e-01 1.878104507923126221e-01 2.092012315988540649e-01 -7.629467546939849854e-02 -5.453540943562984467e-03 2.334676682949066162e-01 -7.075938582420349121e-02 1.307958215475082397e-01 1.724975854158401489e-01 -1.030409112572669983e-01 6.587743293493986130e-03 2.790078818798065186e-01 2.477034330368041992e-01 7.392957061529159546e-02
3.545236885547637939e-01 -6.124801468104124069e-03 1.413704752922058105e-01 3.509993478655815125e-02 -5.740707367658615112e-02 2.084757685661315918e-01 -1.666574738919734955e-02 1.060672625899314880e-01 8.427091687917709351e-02 3.114407658576965332e-01 2.123441398143768311e-01 -3.402923047542572021e-02 2.028364986181259155e-01 8.494503051042556763e-02 -2.001305222511291504e-01 -1.467331033200025558e-02 8.094472438097000122e-02 1.411617696285247803e-01 3.796333074569702148e-02 3.257765173912048340e-01 2.484676688909530640e-01 -2.462483346462249756e-01 -2.529079318046569824e-01 3.300795853137969971e-01 -3.644877672195434570e-02 -2.710643410682678223e-01 7.117027789354324341e-02 -6.863868236541748047e-02 -4.019023478031158447e-02 1.997333168983459473e-01 3.586039412766695023e-03 -1.894834637641906738e-02
-4.252835363149642944e-02 -5.969330295920372009e-02 -5.087505560368299484e-04 1.256733387708663940e-01 -1.102058142423629761e-01 1.533829122781753540e-01 1.727346098050475121e-03 -4.627209007740020752e-01 7.976450026035308838e-02 3.048848509788513184e-01 1.678149710642173886e-04 -2.014361172914505005e-01 1.639520376920700073e-01 -2.038787305355072021e-01 1.118292137980461121e-01 1.578511148691177368e-01 2.486107945442199707e-01 -1.651444584131240845e-01 1.385471671819686890e-01 1.129034534096717834e-01 -7.644454389810562134e-02 -1.843662858009338379e-01 -3.457082435488700867e-02 1.821663826704025269e-01 -6.109781935811042786e-02 -9.685575217008590698e-02 6.615161150693893433e-02 -1.234496980905532837e-01 -3.538979962468147278e-02 6.354120373725891113e-02 4.545694291591644287e-01 2.083157896995544434e-01
2.113457918167114258e-01 3.543831035494804382e-02 -1.302970647811889648e-01 3.010622411966323853e-02 -3.033841494470834732e-03 3.573340177536010742e-01 -3.046405315399169922e-01 -1.270994395017623901e-01 5.258040502667427063e-03 2.098592817783355713e-01 2.081766426563262939e-01 2.365951798856258392e-02 2.505417466163635254e-01 1.975241452455520630e-01 -6.867630779743194580e-02 6.459316704422235489e-03 1.904369294643402100e-01 5.299314390867948532e-03 3.403865173459053040e-02 6.931653618812561035e-02 1.282227039337158203e-01 -1.707680374383926392e-01 6.291809678077697754e-02 3.303028941154479980e-01 -1.940402537584304810e-01 -2.043864876031875610e-01 -1.051465123891830444e-01 1.033915020525455475e-02 -1.102403923869132996e-01 4.262839853763580322e-01 1.364278495311737061e-01 3.216575458645820618e-02
-5.885015800595283508e-02 1.370572447776794434e-01 9.434934705495834351e-03 7.781852036714553833e-02 -4.687033593654632568e-02 -7.595296949148178101e-02 8.126714965328574181e-04 -1.611423045396804810e-01 2.546274848282337189e-02 -5.218398198485374451e-02 2.496026307344436646e-01 -9.431608766317367554e-02 9.612820297479629517e-02 1.501894742250442505e-01 1.489764004945755005e-01 2.359917908906936646e-01 1.415267586708068848e-01 4.583285450935363770e-01 -5.425170063972473145e-02 1.272422373294830322e-01 2.869618684053421021e-02 -1.075326800346374512e-01 -3.047533929347991943e-01 4.416799843311309814e-01 1.195454522967338562e-01 -2.227674797177314758e-02 -5.708005651831626892e-02 -7.464212924242019653e-02 6.937646865844726562e-02 -8.160763233900070190e-02 3.909444510936737061e-01 1.261869817972183228e-01
-1.803278326988220215e-01 4.410821478813886642e-03 -1.420949697494506836e-01 -2.850955538451671600e-02 3.339248895645141602e-02 1.526988893747329712e-01 -1.665422916412353516e-01 -2.469208687543869019e-01 1.776796728372573853e-01 3.297924250364303589e-02 4.534436762332916260e-02 -3.336423262953758240e-02 8.524940907955169678e-02 -4.146167263388633728e-02 -2.369517460465431213e-02 -2.326403260231018066e-01 -1.162959784269332886e-01 1.480560451745986938e-01 -1.427239179611206055e-01 -2.016614377498626709e-01 2.241578549146652222e-01 -8.998780697584152222e-02 -1.971583068370819092e-01 4.365764558315277100e-01 -7.435402274131774902e-02 -3.116993904113769531e-01 2.510544061660766602e-01 -1.302927136421203613e-01 2.163938879966735840e-01 3.095521330833435059e-01 1.427947580814361572e-01 -6.162264198064804077e-02
2.130477875471115112e-01 5.632222816348075867e-02 9.992162697017192841e-03 1.005603969097137451e-01 1.505046188831329346e-01 1.501117497682571411e-01 -1.083110198378562927e-01 -2.476879954338073730e-01 1.118824854493141174e-01 -1.538811717182397842e-02 -5.990075692534446716e-02 -7.071673125028610229e-02 3.637872338294982910e-01 4.238910973072052002e-02 -2.758873701095581055e-01 6.026762351393699646e-02 1.640556007623672485e-02 2.741440832614898682e-01 2.701450586318969727e-01 -9.531109780073165894e-02 4.075668454170227051e-01 8.585492521524429321e-02 -4.477744549512863159e-02 1.849864423274993896e-01 1.357479691505432129e-01 -9.831615723669528961e-03 5.407765135169029236e-02 -1.510298252105712891e-01 1.945774704217910767e-01 2.477421760559082031e-01 2.410804182291030884e-01 1.375664919614791870e-01
1.987165808677673340e-01 1.701962202787399292e-02 -1.175656765699386597e-01 3.144073858857154846e-02 2.746878936886787415e-02 5.693272501230239868e-02 1.240946259349584579e-02 -1.198540776968002319e-01 1.982564628124237061e-01 -7.610049098730087280e-02 -3.737730160355567932e-02 -1.711172312498092651e-01 2.111632823944091797e-01 5.933959782123565674e-02 -3.985337316989898682e-01 5.581702664494514465e-02 1.854996234178543091e-01 3.139165043830871582e-01 4.413231313228607178e-01 -4.524868354201316833e-02 9.997124969959259033e-02 -1.275430172681808472e-01 -1.149091869592666626e-01 3.307969272136688232e-01 -7.461032271385192871e-02 7.682866603136062622e-02 8.667083457112312317e-03 -7.953469455242156982e-02 1.504049003124237061e-01 2.493753284215927124e-01 2.442967742681503296e-01 -6.783925928175449371e-03
-9.619744122028350830e-02 4.588577523827552795e-02 -1.573372781276702881e-01 9.684399515390396118e-02 -3.371992334723472595e-02 1.863646954298019409e-01 -1.386954169720411301e-02 -9.442900866270065308e-02 1.445767730474472046e-01 3.272262811660766602e-01 1.183812841773033142e-01 -7.781827449798583984e-02 2.038846015930175781e-01 2.505125701427459717e-01 -7.315010577440261841e-02 -1.936339586973190308e-01 -2.382400035858154297e-01 1.692855209112167358e-01 5.799364298582077026e-02 2.969633340835571289e-01 3.205498158931732178e-01 -2.341041564941406250e-01 -1.215230673551559448e-02 3.614050447940826416e-01 -1.382536888122558594e-01 -1.828010380268096924e-01 3.107670322060585022e-02 -1.998862624168395996e-01 -8.340098708868026733e-02 4.858930408954620361e-02 -3.745205001905560493e-03 2.150416821241378784e-01
1.403421163558959961e-01 5.932310968637466431e-02 -1.554218120872974396e-02 1.020460128784179688e-01 4.104334115982055664e-02 3.511632094159722328e-03 1.850287988781929016e-02 -1.853658556938171387e-01 3.674167096614837646e-01 2.732390463352203369e-01 2.491165250539779663e-01 -2.468183785676956177e-01 1.074637845158576965e-02 1.942008137702941895e-01 -2.881164252758026123e-01 -2.066443562507629395e-01 6.695371121168136597e-02 1.805956661701202393e-01 1.572156548500061035e-01 9.965466335415840149e-03 3.599886596202850342e-01 -5.330110341310501099e-02 -7.735774666070938110e-02 3.405275046825408936e-01 -1.979945003986358643e-01 -1.809788169339299202e-03 6.863752752542495728e-02 -4.812436550855636597e-02 -4.319049417972564697e-02 4.005845985375344753e-04 1.075403392314910889e-01 2.400050163269042969e-01
-5.408096313476562500e-02 -1.172120571136474609e-01 -1.460808515548706055e-01 -1.565152662806212902e-03 1.313064433634281158e-02 2.453897446393966675e-01 1.978559978306293488e-02 -1.964109838008880615e-01 1.983808428049087524e-01 2.996326982975006104e-01 1.479119807481765747e-01 -3.106191568076610565e-02 2.309136241674423218e-01 2.952656745910644531e-01 5.356847122311592102e-02 -1.268055588006973267e-01 -1.452951878309249878e-01 2.256204634904861450e-01 1.593721061944961548e-01 3.315422236919403076e-01 2.596983909606933594e-01 -2.982451617717742920e-01 -1.285844892263412476e-01 3.156869709491729736e-01 -4.091329127550125122e-02 2.979063428938388824e-02 -6.702914088964462280e-02 -1.927293539047241211e-01 -2.021295763552188873e-02 -3.075560554862022400e-02 -8.861180394887924194e-02 1.337222307920455933e-01
-1.668175607919692993e-01 -2.159512042999267578e-02 -2.164984792470932007e-01 -1.262888163328170776e-01 -1.068827807903289795e-01 1.343720257282257080e-01 4.138215482234954834e-01 9.346129745244979858e-02 1.551820784807205200e-01 2.326636463403701782e-01 -6.452984362840652466e-02 1.841088570654392242e-02 1.335828155279159546e-01 -3.852172940969467163e-02 -1.062157377600669861e-01 -6.086102128028869629e-02 -7.562972605228424072e-02 1.891200095415115356e-01 2.927956283092498779e-01 -7.723271846771240234e-02 1.989769339561462402e-01 -1.830653846263885498e-01 -1.341577470302581787e-01 2.409184575080871582e-01 -7.480432093143463135e-02 6.693009287118911743e-02 4.578911885619163513e-02 -2.831572294235229492e-01 3.878969252109527588e-01 1.210609171539545059e-02 2.366033941507339478e-01 3.352863341569900513e-02
-8.166019618511199951e-02 -8.838249370455741882e-03 -4.083354473114013672e-01 1.010410115122795105e-01 -6.133525818586349487e-02 -1.372736226767301559e-02 2.754880674183368683e-02 -1.119027361273765564e-01 9.680553525686264038e-02 3.394279778003692627e-01 1.197687610983848572e-01 -1.254794746637344360e-01 -7.107769139111042023e-03 2.240526974201202393e-01 -5.881731957197189331e-02 -3.297084867954254150e-01 -1.673617660999298096e-01 1.779222935438156128e-01 2.738420665264129639e-01 -3.375456435605883598e-03 3.634912073612213135e-01 -2.603335380554199219e-01 -1.155856177210807800e-01 1.877205669879913330e-01 -1.709667295217514038e-01 -1.636099964380264282e-01 4.996727406978607178e-02 -9.225318580865859985e-02 4.186848923563957214e-02 -3.800107538700103760e-02 7.659696787595748901e-02 1.508312225341796875e-01
-1.461235433816909790e-02 4.697652533650398254e-02 -2.530117928981781006e-01 1.254586130380630493e-01 3.014786913990974426e-02 -3.118588589131832123e-02 1.653691008687019348e-02 -1.536016464233398438e-01 -1.854070834815502167e-02 3.182397186756134033e-01 1.293743252754211426e-01 -1.764954477548599243e-01 1.067860573530197144e-01 2.569709420204162598e-01 -8.472920209169387817e-02 -2.661503851413726807e-01 -2.377251237630844116e-01 1.305476110428571701e-02 3.046045601367950439e-01 7.059825956821441650e-02 2.354452759027481079e-01 -2.656579613685607910e-01 -2.795294821262359619e-01 3.109075725078582764e-01 -8.345860987901687622e-02 -2.394535839557647705e-01 -4.968762397766113281e-02 5.772548168897628784e-02 3.000134974718093872e-02 1.065824925899505615e-01 4.388766828924417496e-03 2.224209457635879517e-01
2.860631234943866730e-02 1.180311217904090881e-01 -1.741791665554046631e-01 5.488718859851360321e-03 2.351227700710296631e-01 2.488432228565216064e-01 3.841774910688400269e-02 -1.033049821853637695e-01 1.354206204414367676e-01 -2.961752936244010925e-02 1.594157814979553223e-01 -9.643841534852981567e-02 -1.000718250870704651e-01 3.385892212390899658e-01 -1.620727330446243286e-01 -1.770331114530563354e-01 -1.811296865344047546e-02 -9.091623872518539429e-02 -1.704578250646591187e-01 1.531601995229721069e-01 2.601726055145263672e-01 -3.012739419937133789e-01 -6.649494171142578125e-02 3.584748506546020508e-01 5.828255787491798401e-02 -1.353384256362915039e-01 -2.422954887151718140e-01 -4.618242010474205017e-02 1.662606745958328247e-02 2.726860046386718750e-01 1.960901618003845215e-01 2.029906809329986572e-01
-1.163760274648666382e-01 1.163426786661148071e-01 -4.709386080503463745e-02 -5.371880158782005310e-02 -6.480865925550460815e-02 -6.358204782009124756e-02 -2.450822293758392334e-02 -4.226698577404022217e-01 -1.192479729652404785e-01 1.887722611427307129e-01 -2.690113484859466553e-01 -2.909870445728302002e-01 2.167533189058303833e-01 -4.792125150561332703e-02 -6.687168031930923462e-02 2.259935624897480011e-02 -2.079745829105377197e-01 -8.335918933153152466e-02 4.346570372581481934e-02 6.006702315062284470e-03 8.389631658792495728e-02 4.423533007502555847e-02 -2.559201419353485107e-01 3.346793353557586670e-01 2.607020363211631775e-02 -1.142075732350349426e-01 -3.407099051401019096e-03 -2.796935439109802246e-01 2.093086540699005127e-01 2.479186058044433594e-01 2.123562991619110107e-01 1.954666972160339355e-01
2.650768160820007324e-01 -2.181579545140266418e-02 -1.306283771991729736e-01 8.873455971479415894e-02 -4.327312856912612915e-02 1.503220200538635254e-01 4.574182257056236267e-02 -1.578230559825897217e-01 2.486102879047393799e-01 2.143569439649581909e-01 1.895024925470352173e-01 -2.958400249481201172e-01 -1.193528324365615845e-01 2.263738214969635010e-01 -1.329861283302307129e-01 2.398387342691421509e-02 -1.147852241992950439e-01 7.737213373184204102e-02 1.237702071666717529e-01 3.538805544376373291e-01 4.224592745304107666e-01 2.518255449831485748e-02 -2.509982585906982422e-01 1.178920492529869080e-01 -1.554958671331405640e-01 3.875831514596939087e-02 -3.213017061352729797e-02 3.740619868040084839e-02 -8.146928995847702026e-02 7.138597965240478516e-02 2.713204324245452881e-01 9.345535188913345337e-02
2.317348271608352661e-01 4.836491495370864868e-02 -1.446602493524551392e-01 9.554971940815448761e-03 2.573097683489322662e-02 1.247959285974502563e-01 -3.646985441446304321e-02 -1.544066071510314941e-01 1.979460716247558594e-01 -1.437425911426544189e-01 -1.217338144779205322e-01 -1.149585768580436707e-01 1.490595042705535889e-01 -4.443429410457611084e-02 -3.596432507038116455e-01 1.359011605381965637e-02 1.210834532976150513e-01 2.978172600269317627e-01 4.383987486362457275e-01 8.219162374734878540e-02 1.112272664904594421e-01 -1.738158166408538818e-01 -2.064508646726608276e-01 2.161041647195816040e-01 1.922581344842910767e-02 1.933169364929199219e-02 2.399433404207229614e-02 -1.044322922825813293e-02 7.178056240081787109e-02 2.859182059764862061e-01 3.426217138767242432e-01 1.773349475115537643e-03
7.286377251148223877e-02 -7.974275387823581696e-03 -1.556539628654718399e-02 -9.899518918246030807e-04 2.923214063048362732e-02 -2.655135691165924072e-01 -1.551063805818557739e-01 -2.124301791191101074e-01 3.648135066032409668e-01 3.151398599147796631e-01 2.256796061992645264e-01 -1.331337094306945801e-01 4.620136693120002747e-02 2.578449547290802002e-01 -2.112207114696502686e-01 -2.434941977262496948e-01 1.765788197517395020e-01 -5.518535897135734558e-02 1.157414615154266357e-01 -7.197903841733932495e-02 1.937719881534576416e-01 -3.387728007510304451e-03 -8.651274442672729492e-02 2.907215952873229980e-01 -1.513051837682723999e-01 -9.375286102294921875e-02 2.051377110183238983e-02 -9.322660416364669800e-02 1.235491335391998291e-01 -4.094365239143371582e-02 2.915203869342803955e-01 2.349100559949874878e-01
1.357549875974655151e-01 -4.257219284772872925e-02 -1.801123768091201782e-01 1.659602522850036621e-01 -2.039685472846031189e-02 1.490084379911422729e-01 3.364458307623863220e-02 6.164740398526191711e-02 2.553550601005554199e-01 7.128973305225372314e-02 -1.545853316783905029e-01 -5.758624151349067688e-02 2.394342124462127686e-01 -6.353705376386642456e-02 -3.521364629268646240e-01 1.789032518863677979e-01 2.674861550331115723e-01 5.217183008790016174e-02 3.193121254444122314e-01 2.371199727058410645e-01 3.262740969657897949e-01 -1.276225298643112183e-01 -1.251554340124130249e-01 1.929106861352920532e-01 5.116981267929077148e-02 -4.075086489319801331e-02 -3.305950434878468513e-03 -8.408564329147338867e-02 1.745592355728149414e-01 2.008028328418731689e-01 1.822743564844131470e-01 2.321529239416122437e-01
3.561165183782577515e-02 -1.046516597270965576e-01 1.273063719272613525e-01 -5.439763516187667847e-02 3.907858952879905701e-02 3.592728450894355774e-02 1.179284825921058655e-01 1.490901410579681396e-01 3.204391151666641235e-02 2.064680755138397217e-01 -1.216188073158264160e-01 -2.030899524688720703e-01 2.817642390727996826e-01 1.013927534222602844e-01 -9.913065284490585327e-02 -3.373954892158508301e-01 1.501141814514994621e-03 2.275164872407913208e-01 2.806435227394104004e-01 2.556916093453764915e-03 4.175738617777824402e-02 -1.997680664062500000e-01 -1.026026308536529541e-01 2.253554165363311768e-01 -3.874229788780212402e-01 -2.197348922491073608e-01 5.623161792755126953e-02 -7.927101105451583862e-02 3.191876411437988281e-01 -1.394837647676467896e-01 1.266820281744003296e-01 1.947484165430068970e-01
-1.095233135856688023e-03 -8.939345926046371460e-02 9.807429462671279907e-02 -6.344957649707794189e-02 -5.410977173596620560e-03 2.416737824678421021e-01 1.720735430717468262e-01 2.525932490825653076e-01 2.718223035335540771e-01 2.024835646152496338e-01 8.614315092563629150e-02 -1.326473653316497803e-01 2.532839179039001465e-01 -9.817341715097427368e-02 -1.789979040622711182e-01 -3.385531529784202576e-02 7.115639001131057739e-02 1.102588996291160583e-01 1.956054270267486572e-01 8.586202561855316162e-02 2.690076529979705811e-01 -2.974336743354797363e-01 -3.674955666065216064e-01 1.858002692461013794e-01 -2.043307386338710785e-02 -2.160639464855194092e-01 1.022817492485046387e-01 -5.516814813017845154e-02 2.612090110778808594e-02 2.638741433620452881e-01 -4.050387814640998840e-02 -2.319817990064620972e-01
-1.588737666606903076e-01 1.172617226839065552e-01 -2.050659358501434326e-01 5.276832729578018188e-02 -2.022174373269081116e-02 1.184447631239891052e-01 -6.848759949207305908e-02 -3.580570816993713379e-01 1.514442116022109985e-01 9.222373366355895996e-02 5.327621474862098694e-02 -4.080623760819435120e-02 3.537874668836593628e-02 2.572845518589019775e-01 -3.526976108551025391e-01 -2.695345878601074219e-01 -2.485242486000061035e-02 5.814113095402717590e-02 1.119197905063629150e-01 -7.084950059652328491e-02 4.496774077415466309e-01 -2.264373153448104858e-01 -1.902660578489303589e-01 2.515783309936523438e-01 -1.359996944665908813e-01 1.180325150489807129e-01 4.899433255195617676e-02 -2.119457274675369263e-01 4.612724296748638153e-03 -2.881953958421945572e-03 -1.010167784988880157e-02 -1.183322593569755554e-01
-1.408807933330535889e-01 -1.098240762948989868e-01 -1.214099451899528503e-01 -1.928657889366149902e-01 -3.270517289638519287e-01 4.106154665350914001e-02 1.591897606849670410e-01 -3.141390979290008545e-01 -1.139624044299125671e-01 4.866769071668386459e-03 8.712264895439147949e-02 -3.164530396461486816e-01 2.807627022266387939e-01 2.729969620704650879e-01 -1.872275769710540771e-01 -4.343633353710174561e-02 -9.529621899127960205e-02 -1.829840093851089478e-01 -2.622220292687416077e-02 1.007459312677383423e-01 1.527813225984573364e-01 -1.930527240037918091e-01 -1.845789104700088501e-01 3.769285976886749268e-01 -1.442931126803159714e-02 1.475344449281692505e-01 9.951802343130111694e-02 -1.807970367372035980e-02 1.254764646291732788e-01 -4.537598043680191040e-02 1.551911234855651855e-01 9.049558639526367188e-02
-4.760431498289108276e-02 1.542200446128845215e-01 -6.134128570556640625e-02 3.955447673797607422e-02 -1.065124943852424622e-01 8.635690808296203613e-02 6.387390196323394775e-02 9.452734142541885376e-02 1.751018017530441284e-01 -3.197466209530830383e-02 3.376959636807441711e-02 -7.152555882930755615e-02 1.450068503618240356e-01 -2.754257619380950928e-01 -5.184352770447731018e-02 9.367032907903194427e-03 -2.417242825031280518e-01 2.103819996118545532e-01 1.449355930089950562e-01 1.375756412744522095e-01 3.374808728694915771e-01 -2.006774693727493286e-01 -6.766553968191146851e-02 2.277817577123641968e-01 -2.513823658227920532e-02 5.644453689455986023e-02 2.535713016986846924e-01 -3.744127452373504639e-01 2.890005111694335938e-01 2.085292935371398926e-01 3.324277698993682861e-01 1.166752912104129791e-02
-3.225660622119903564e-01 2.177966758608818054e-03 1.585350930690765381e-01 6.791098415851593018e-02 6.495620310306549072e-02 2.069088369607925415e-01 3.378007411956787109e-01 -2.134470343589782715e-01 -2.260891348123550415e-02 6.122684478759765625e-02 -1.779213994741439819e-01 -6.275124102830886841e-02 2.264682017266750336e-02 1.731566190719604492e-01 -2.743270099163055420e-01 -2.750784158706665039e-01 1.892412602901458740e-01 -1.254900693893432617e-01 5.305474251508712769e-02 1.148316562175750732e-01 2.918053865432739258e-01 8.320714533329010010e-02 -1.087524369359016418e-01 2.648196816444396973e-01 -2.730950415134429932e-01 -3.422510251402854919e-02 2.126318067312240601e-01 -2.224693894386291504e-01 3.262529894709587097e-02 8.804249763488769531e-02 1.257035434246063232e-01 -3.952949121594429016e-02
1.227068975567817688e-01 3.306113556027412415e-02 1.654692366719245911e-02 -8.347140997648239136e-02 1.666855812072753906e-02 -2.846010029315948486e-02 2.714888378977775574e-02 -1.988236904144287109e-01 3.961987793445587158e-01 3.501601219177246094e-01 2.386927008628845215e-01 -1.344327479600906372e-01 5.480977892875671387e-02 1.726529300212860107e-01 -3.151091039180755615e-01 -6.645885854959487915e-02 8.679422736167907715e-02 1.247131153941154480e-01 1.206324622035026550e-01 1.021398678421974182e-01 4.048835635185241699e-01 1.509162690490484238e-02 -1.936839669942855835e-01 3.253788650035858154e-01 -1.216715723276138306e-01 -6.786146759986877441e-02 -2.402117289602756500e-02 -1.451730579137802124e-01 -2.811675705015659332e-02 -6.558128446340560913e-02 1.368350833654403687e-01 1.536427885293960571e-01
-2.408152222633361816e-01 1.149594876915216446e-02 -3.716300008818507195e-03 1.169271171092987061e-01 -5.035113543272018433e-02 2.760823369026184082e-01 -6.532631814479827881e-02 -4.061773419380187988e-02 -9.134428948163986206e-02 1.691146492958068848e-01 3.727416992187500000e-01 -1.314412653446197510e-01 6.693947315216064453e-02 1.624493896961212158e-01 1.879549473524093628e-01 -3.295388445258140564e-02 2.076189368963241577e-01 1.765536367893218994e-01 8.742830157279968262e-02 -1.697807013988494873e-01 2.478459663689136505e-02 -3.025908023118972778e-02 -1.726914495229721069e-01 9.957833588123321533e-02 -2.262427844107151031e-02 -1.353542208671569824e-01 5.707009136676788330e-02 -6.473506987094879150e-02 1.739681065082550049e-01 1.719343513250350952e-01 5.673703551292419434e-01 1.518086045980453491e-01
8.593709021806716919e-02 -1.262084096670150757e-01 1.044147387146949768e-01 5.057726055383682251e-03 1.011441498994827271e-01 1.196196377277374268e-01 1.146772205829620361e-01 -2.336946725845336914e-01 -1.575824245810508728e-02 2.238956093788146973e-01 -2.938793003559112549e-01 -2.548154294490814209e-01 3.750621080398559570e-01 4.526663571596145630e-02 -1.060248538851737976e-01 -7.937083393335342407e-02 -2.841878216713666916e-03 7.265586405992507935e-02 -8.845509588718414307e-02 2.862664684653282166e-02 2.077682912349700928e-01 -4.390456154942512512e-02 -6.380113773047924042e-03 3.517798483371734619e-01 1.652060002088546753e-01 1.213530451059341431e-01 2.266836911439895630e-01 -4.718193784356117249e-02 7.390894461423158646e-03 3.106727600097656250e-01 2.787756323814392090e-01 2.424562275409698486e-01
-2.449745088815689087e-01 3.719358146190643311e-02 -2.793558314442634583e-02 -5.303348228335380554e-02 -3.297117725014686584e-02 2.735130861401557922e-02 -1.833782643079757690e-01 -3.486631214618682861e-01 -3.596101701259613037e-02 1.591854244470596313e-01 -8.733836002647876740e-03 -5.825635045766830444e-02 1.930799335241317749e-01 6.683438271284103394e-02 -1.604385673999786377e-01 -1.861167997121810913e-01 -1.410593539476394653e-01 7.143186032772064209e-02 3.483142852783203125e-01 1.836901307106018066e-01 2.554310560226440430e-01 6.064563640393316746e-04 -1.154328957200050354e-01 5.379899144172668457e-01 1.556962635368108749e-02 -1.566193848848342896e-01 -5.682343989610671997e-02 2.766739949584007263e-02 -1.526499986648559570e-01 2.766856364905834198e-02 -3.068874590098857880e-03 2.117561697959899902e-01
2.185837030410766602e-01 4.320980235934257507e-02 -1.752384155988693237e-01 -2.241014270111918449e-03 -1.240175217390060425e-01 1.689269989728927612e-01 1.430535614490509033e-01 -1.599151939153671265e-01 1.935324668884277344e-01 -6.618890911340713501e-02 -2.005646079778671265e-01 -1.801683902740478516e-01 2.009153515100479126e-01 1.533577870577573776e-02 -2.841102778911590576e-01 2.999977953732013702e-02 8.952493965625762939e-02 2.780398428440093994e-01 3.853112459182739258e-01 -7.932053506374359131e-02 6.117904931306838989e-02 -1.328373700380325317e-01 -1.299106776714324951e-01 2.168215662240982056e-01 -4.218785092234611511e-03 1.385890296660363674e-03 -6.692590564489364624e-02 1.041626632213592529e-01 7.656317204236984253e-02 3.054739832878112793e-01 3.910625576972961426e-01 1.157391164451837540e-02
1.137685105204582214e-01 -1.418463736772537231e-01 -1.160299479961395264e-01 1.102336496114730835e-02 -1.010110750794410706e-01 8.195225149393081665e-02 2.625202760100364685e-02 -3.723437190055847168e-01 1.696279644966125488e-01 3.923821449279785156e-01 2.340996414422988892e-01 -1.568208485841751099e-01 2.186358124017715454e-01 1.049116402864456177e-01 -2.722827792167663574e-01 -3.749244660139083862e-02 3.353533893823623657e-02 5.253932252526283264e-02 1.427774280309677124e-01 2.607787847518920898e-01 2.650566101074218750e-01 9.190171957015991211e-02 -3.300031423568725586e-01 2.336779385805130005e-01 -4.357472062110900879e-02 -4.389419034123420715e-02 4.827592521905899048e-03 -1.620443761348724365e-01 -1.687761545181274414e-01 5.925623700022697449e-02 4.645261913537979126e-02 4.327769204974174500e-02
-1.007239818572998047e-01 -2.628440558910369873e-01 7.942092418670654297e-02 -8.747395128011703491e-02 9.587673097848892212e-02 1.193056106567382812e-01 -7.817239314317703247e-02 -2.241380214691162109e-01 1.232164651155471802e-01 2.671436965465545654e-02 -3.342806398868560791e-01 1.181592568755149841e-01 1.649669408798217773e-01 2.219641059637069702e-01 -1.207295134663581848e-01 -7.818679511547088623e-02 2.344617098569869995e-01 -1.993394345045089722e-01 2.646692395210266113e-01 8.178066462278366089e-02 1.047409474849700928e-01 -1.323232240974903107e-02 -3.365859761834144592e-02 4.729670882225036621e-01 -1.615983843803405762e-01 -6.021990627050399780e-02 5.877364054322242737e-02 -2.218397706747055054e-01 1.509890258312225342e-01 5.373376235365867615e-02 2.475566267967224121e-01 1.070582494139671326e-01
-1.485422402620315552e-01 -4.683907330036163330e-02 1.070266887545585632e-01 2.333131283521652222e-01 1.739880442619323730e-01 3.204878568649291992e-01 7.992970198392868042e-02 -2.352118939161300659e-01 1.090840920805931091e-01 1.062828227877616882e-01 7.162912189960479736e-02 -1.376119107007980347e-01 1.921148300170898438e-01 -2.329252511262893677e-01 1.563948094844818115e-01 8.978137746453285217e-03 3.990027606487274170e-01 -1.001370176672935486e-01 -5.380977876484394073e-03 5.972640588879585266e-02 -7.464447524398565292e-03 -3.511154055595397949e-01 -1.138312444090843201e-01 2.824955284595489502e-01 -1.225330457091331482e-01 -6.567546166479587555e-03 -6.828054040670394897e-02 -1.449327915906906128e-01 -1.760784685611724854e-01 2.713696658611297607e-01 1.281038373708724976e-01 3.849330917000770569e-02
-4.315679892897605896e-02 -4.621808230876922607e-02 -2.081867009401321411e-01 1.059976592659950256e-01 3.855639696121215820e-02 1.051118597388267517e-03 -4.963223263621330261e-02 -6.271908432245254517e-02 2.577111423015594482e-01 2.214044183492660522e-01 1.123237684369087219e-01 -9.742391854524612427e-02 2.287609428167343140e-01 2.053276598453521729e-01 1.571249403059482574e-02 -1.712057143449783325e-01 -9.465642273426055908e-02 1.734482496976852417e-01 2.393340319395065308e-01 3.194468915462493896e-01 3.107778429985046387e-01 -1.376388967037200928e-01 -5.873499810695648193e-02 4.313899874687194824e-01 -8.493579179048538208e-02 -3.248583897948265076e-02 -2.447052299976348877e-01 -2.272817939519882202e-01 -4.250004142522811890e-02 6.559557514265179634e-04 -5.725468322634696960e-02 -2.088296115398406982e-01
-4.045830667018890381e-01 -4.880981147289276123e-02 1.616560369729995728e-01 -1.643531918525695801e-01 1.192372012883424759e-02 1.734604835510253906e-01 -1.424515340477228165e-02 -1.877032220363616943e-01 -3.106452710926532745e-02 2.125079631805419922e-01 1.048036292195320129e-01 2.186941914260387421e-02 5.740636214613914490e-02 5.864769592881202698e-02 -5.855552479624748230e-02 -1.342371404170989990e-01 -1.050418317317962646e-01 3.121964931488037109e-01 -1.862523332238197327e-02 -2.809245698153972626e-02 3.996054530143737793e-01 -8.297048509120941162e-02 -2.642460763454437256e-01 3.029121458530426025e-01 -2.152101099491119385e-01 -1.517989933490753174e-01 -1.287473598495125771e-03 1.635376922786235809e-02 -1.053878292441368103e-02 1.128593012690544128e-01 2.649585604667663574e-01 -1.971893608570098877e-01
2.445267438888549805e-01 2.711925841867923737e-02 -1.677750796079635620e-01 2.714701928198337555e-02 -4.950734600424766541e-02 7.100038230419158936e-02 4.255100712180137634e-02 -1.988995075225830078e-01 2.873645126819610596e-01 1.481124199926853180e-03 -1.243137419223785400e-01 -1.503278613090515137e-01 2.510794401168823242e-01 -1.303472742438316345e-02 -3.593432903289794922e-01 5.226410925388336182e-02 -1.832627505064010620e-02 2.255340218544006348e-01 4.425609707832336426e-01 6.876015663146972656e-02 1.256683617830276489e-01 -2.008427828550338745e-01 -1.324327737092971802e-01 1.982250809669494629e-01 7.326040882617235184e-03 4.693173989653587341e-02 3.325608000159263611e-02 -4.961952567100524902e-02 1.059132814407348633e-01 2.053147256374359131e-01 3.280406296253204346e-01 1.202539727091789246e-01
-1.429055333137512207e-01 -2.692769765853881836e-01 -4.045992344617843628e-02 -1.760572567582130432e-02 1.669533699750900269e-01 1.574608683586120605e-01 -1.253477334976196289e-01 -2.078148424625396729e-01 -9.812582284212112427e-02 -1.000731959939002991e-01 -1.409783065319061279e-01 -6.207196041941642761e-03 -6.424909457564353943e-03 1.717536151409149170e-01 4.148477688431739807e-02 -4.481177404522895813e-02 2.923238873481750488e-01 -1.414764374494552612e-01 2.168985009193420410e-01 2.002978771924972534e-01 9.206296503543853760e-02 -1.455165594816207886e-01 -2.396712601184844971e-01 4.423131942749023438e-01 -1.200437620282173157e-01 -1.012649238109588623e-01 1.071336567401885986e-01 -3.590212166309356689e-01 8.059986680746078491e-02 1.385221481323242188e-01 1.969720572233200073e-01 1.258548349142074585e-01
-1.711742207407951355e-02 -2.005584724247455597e-02 -4.244819656014442444e-02 -4.824227467179298401e-02 4.666620399802923203e-03 2.089894413948059082e-01 9.446606040000915527e-02 -5.322926491498947144e-02 -8.000892400741577148e-02 4.414519071578979492e-01 -6.787558645009994507e-02 -1.260605454444885254e-01 5.555669963359832764e-02 1.830228790640830994e-02 4.452842846512794495e-02 -1.566112339496612549e-01 3.877137303352355957e-01 3.319458365440368652e-01 -8.282274007797241211e-02 1.929527670145034790e-01 6.302315741777420044e-02 -7.775499671697616577e-02 8.780366927385330200e-02 9.371689707040786743e-02 8.442079275846481323e-02 -2.403657585382461548e-01 2.694198191165924072e-01 -1.148351877927780151e-01 1.123584508895874023e-01 -4.316746816039085388e-02 4.354439377784729004e-01 -4.607245326042175293e-02
-1.440244168043136597e-01 1.584861576557159424e-01 -1.559177041053771973e-01 9.212079644203186035e-02 1.299655251204967499e-02 -5.209816992282867432e-02 2.739685475826263428e-01 -6.176308169960975647e-02 2.117992937564849854e-01 1.617440022528171539e-02 -2.169350981712341309e-01 -7.022644579410552979e-02 1.148421689867973328e-01 -6.557959318161010742e-02 -1.702516674995422363e-01 -7.298334687948226929e-02 -1.551842391490936279e-01 5.935132130980491638e-02 1.964114159345626831e-01 -7.182670524343848228e-04 2.776856422424316406e-01 -2.304386645555496216e-01 -2.343356460332870483e-01 2.965223491191864014e-01 -9.753757715225219727e-02 8.620607852935791016e-02 5.793629214167594910e-02 -3.266928195953369141e-01 3.692704141139984131e-01 1.498970389366149902e-01 1.509910970926284790e-01 -2.068347334861755371e-01
5.781063064932823181e-02 2.214950136840343475e-02 -4.053412377834320068e-02 6.070281192660331726e-02 -2.206053398549556732e-02 9.694319218397140503e-02 -1.434308383613824844e-02 -1.757086962461471558e-01 3.097299635410308838e-01 3.169181570410728455e-02 -1.443276256322860718e-01 -9.123159199953079224e-02 1.329524368047714233e-01 -3.156901150941848755e-02 -3.943010270595550537e-01 2.326961308717727661e-01 2.862635850906372070e-01 6.794414669275283813e-02 1.804463714361190796e-01 2.596555650234222412e-01 1.197393611073493958e-02 -1.192274391651153564e-01 -3.736691176891326904e-01 -3.920899704098701477e-02 -1.525498926639556885e-01 -3.392218947410583496e-01 -5.101020634174346924e-02 1.163598001003265381e-01 1.447053551673889160e-01 7.120909541845321655e-02 1.639928817749023438e-01 2.145531326532363892e-01
4.317146667744964361e-04 5.440982803702354431e-02 -6.167688965797424316e-02 1.468882858753204346e-01 -6.227855384349822998e-02 2.173752486705780029e-01 4.971424117684364319e-03 -3.714858740568161011e-02 3.066641837358474731e-02 2.063218802213668823e-01 4.397316649556159973e-02 -2.643448114395141602e-01 3.052184358239173889e-02 -4.198249801993370056e-02 1.516126543283462524e-01 -1.389144361019134521e-01 3.188056051731109619e-01 -2.409881055355072021e-01 9.997490048408508301e-02 1.994779855012893677e-01 -6.080910190939903259e-02 -3.216537535190582275e-01 1.664110273122787476e-01 1.340607106685638428e-01 -4.639644548296928406e-02 -3.221788406372070312e-01 1.115640923380851746e-01 -2.083670794963836670e-01 -3.953192755579948425e-02 -7.055114954710006714e-03 4.156384468078613281e-01 2.456006407737731934e-01
-1.367913186550140381e-01 5.998659878969192505e-02 -2.299865186214447021e-01 1.970140077173709869e-02 3.004608303308486938e-02 -4.670902714133262634e-02 5.361935868859291077e-02 -6.758783012628555298e-02 1.354236751794815063e-01 3.779624700546264648e-01 6.287897378206253052e-02 -2.143524028360843658e-02 2.250707149505615234e-02 3.059293925762176514e-01 -3.444388881325721741e-02 -2.598526477813720703e-01 -1.499682664871215820e-01 3.810579329729080200e-02 3.404191732406616211e-01 1.612511724233627319e-01 2.643161416053771973e-01 -3.938196599483489990e-01 -2.422756701707839966e-01 7.176579535007476807e-02 -7.653363794088363647e-02 -2.169401496648788452e-01 1.137722283601760864e-01 7.976079732179641724e-02 2.285164222121238708e-02 4.786030575633049011e-02 1.200643330812454224e-01 2.034043669700622559e-01
6.911780685186386108e-02 2.868765778839588165e-02 -3.636627271771430969e-02 1.877341717481613159e-01 2.194879502058029175e-01 1.984097510576248169e-01 7.438335567712783813e-02 -2.079989165067672729e-01 5.685053765773773193e-02 9.812683798372745514e-03 -2.371039986610412598e-01 -1.874140352010726929e-01 -2.170264348387718201e-02 1.531010717153549194e-01 1.245725452899932861e-01 -8.209281414747238159e-02 -7.596828043460845947e-02 3.491026759147644043e-01 7.529895752668380737e-02 5.421043559908866882e-02 4.214406609535217285e-01 -1.567845493555068970e-01 -1.381605267524719238e-01 1.427273005247116089e-01 9.551254659891128540e-02 -2.967636585235595703e-01 3.086708784103393555e-01 -5.097730457782745361e-02 -2.255702391266822815e-03 4.959379322826862335e-03 2.729815244674682617e-01 -1.820282489061355591e-01
-1.864564269781112671e-01 8.003327995538711548e-02 -9.816589951515197754e-02 -3.985716030001640320e-03 3.591730073094367981e-02 3.173626363277435303e-01 1.210140734910964966e-01 -8.455079048871994019e-02 -3.934560716152191162e-02 4.301895201206207275e-01 -1.694412380456924438e-01 -1.018022075295448303e-01 1.093858331441879272e-01 8.082301914691925049e-02 4.314670339226722717e-03 -2.230349034070968628e-01 2.986910045146942139e-01 2.526039779186248779e-01 -1.572986096143722534e-01 4.432370513677597046e-02 2.190051227807998657e-02 -1.099289879202842712e-01 1.263554990291595459e-01 1.221499517560005188e-01 -1.396748237311840057e-02 -1.518599539995193481e-01 1.552780270576477051e-01 -1.520228683948516846e-01 -6.961721926927566528e-02 1.848817318677902222e-01 3.842306435108184814e-01 2.260647863149642944e-01
-8.870250731706619263e-02 -1.496287286281585693e-01 1.700977087020874023e-01 7.343211024999618530e-02 -4.013456404209136963e-02 5.547251552343368530e-02 1.262192875146865845e-01 4.326015710830688477e-03 7.568410784006118774e-02 9.013164043426513672e-02 -1.721331924200057983e-01 1.493865847587585449e-01 1.943239569664001465e-01 5.109537020325660706e-02 -8.685212582349777222e-02 -1.052842214703559875e-01 1.379297226667404175e-01 -7.700712233781814575e-02 9.464181214570999146e-02 -7.747995853424072266e-02 1.504001021385192871e-01 -4.434333443641662598e-01 -2.850386798381805420e-01 1.868120282888412476e-01 -1.249071769416332245e-02 -1.966596841812133789e-01 2.371390610933303833e-01 -3.033151328563690186e-01 2.468711882829666138e-01 1.777238771319389343e-02 4.052372872829437256e-01 -4.607142508029937744e-02
-1.349641531705856323e-01 -1.867432594299316406e-01 5.623964965343475342e-02 2.281463518738746643e-02 1.360873728990554810e-01 1.234371364116668701e-01 -5.379354953765869141e-02 -1.865981668233871460e-01 5.872369185090065002e-02 -1.384332925081253052e-01 -1.941328942775726318e-01 7.892213761806488037e-02 8.965576998889446259e-03 5.085320025682449341e-02 -1.188792735338211060e-01 -1.535500516183674335e-03 3.458223640918731689e-01 -1.918263733386993408e-01 1.601094305515289307e-01 2.325679361820220947e-01 1.430516242980957031e-01 -2.157998234033584595e-01 -9.763170033693313599e-02 4.168745577335357666e-01 -1.988529264926910400e-01 1.219042949378490448e-02 1.773336827754974365e-01 -2.009245902299880981e-01 1.908850073814392090e-01 9.414706379175186157e-02 3.793837726116180420e-01 3.499690443277359009e-02
4.956391174346208572e-03 -2.554654702544212341e-02 -9.809692203998565674e-02 1.594025194644927979e-01 -7.292269170284271240e-02 1.672498732805252075e-01 -2.055293321609497070e-01 -2.669237554073333740e-01 2.141367644071578979e-01 2.786849141120910645e-01 2.154366523027420044e-01 -5.123549699783325195e-02 1.145799010992050171e-01 2.343855500221252441e-01 -1.113885082304477692e-02 -2.136298865079879761e-01 1.521959602832794189e-01 9.675746411085128784e-02 1.741470694541931152e-01 2.559835910797119141e-01 4.701083600521087646e-01 9.644306451082229614e-02 -1.421233713626861572e-01 1.340830773115158081e-01 -1.538052111864089966e-01 1.478748023509979248e-01 -1.863215416669845581e-01 -1.945297122001647949e-01 2.430518623441457748e-03 -3.747458755970001221e-02 6.136074289679527283e-02 1.049211770296096802e-01
3.553495556116104126e-02 -7.919803261756896973e-02 5.455282982438802719e-03 1.696605235338211060e-01 -4.890669882297515869e-02 1.623093038797378540e-01 1.724831461906433105e-01 -3.421081900596618652e-01 1.461760103702545166e-01 1.039585843682289124e-01 -1.805553436279296875e-01 -1.473342627286911011e-01 -2.543968148529529572e-02 1.338023990392684937e-01 1.386173963546752930e-01 -1.696438342332839966e-01 -7.475649565458297729e-02 2.993966042995452881e-01 5.695486441254615784e-02 -1.851751506328582764e-01 5.633229017257690430e-01 -1.709776371717453003e-01 -1.084411069750785828e-01 1.562426537275314331e-01 -1.521219909191131592e-01 -1.648745238780975342e-01 1.067082658410072327e-01 -1.169213354587554932e-01 -4.451220855116844177e-02 2.499834634363651276e-02 1.704688966274261475e-01 -1.120446994900703430e-01
4.079818725585937500e-02 1.351305842399597168e-01 -1.200208589434623718e-01 1.966512352228164673e-01 1.890117228031158447e-01 3.821629583835601807e-01 -1.558058410882949829e-01 -3.486514836549758911e-02 1.341467499732971191e-01 1.180364713072776794e-01 -1.774754375219345093e-01 -2.199344784021377563e-01 2.684757113456726074e-01 2.370306849479675293e-02 -3.543086647987365723e-01 -1.118985116481781006e-01 2.838673628866672516e-02 2.041431516408920288e-01 5.667573213577270508e-02 6.065174471586942673e-03 4.841501712799072266e-01 -1.032101586461067200e-01 9.653870016336441040e-02 1.268398910760879517e-01 2.091281302273273468e-02 -4.063213616609573364e-02 4.159440845251083374e-02 -2.196603715419769287e-01 -1.013151779770851135e-01 -5.414601037045940757e-05 1.126239001750946045e-01 7.765895873308181763e-02
-6.914804875850677490e-02 -3.737533837556838989e-02 -2.197675108909606934e-01 -3.005316257476806641e-01 -2.242364883422851562e-01 5.601552873849868774e-02 -1.346449702978134155e-01 -2.586379349231719971e-01 6.313527375459671021e-02 -6.804754026234149933e-03 9.724842756986618042e-02 -4.460061788558959961e-01 9.488201141357421875e-02 6.266701221466064453e-02 4.961100965738296509e-02 -2.875400334596633911e-02 2.429765462875366211e-01 1.086209490895271301e-01 -8.257816545665264130e-03 1.319856047630310059e-01 1.405094712972640991e-01 -2.056661993265151978e-01 -2.701180055737495422e-02 3.592172563076019287e-01 2.043079584836959839e-01 -1.597772687673568726e-01 -2.414716035127639771e-01 -1.167390942573547363e-01 2.563334703445434570e-01 -2.465894632041454315e-02 4.798896610736846924e-02 -1.325096469372510910e-02
-3.501619398593902588e-01 -1.818639338016510010e-01 4.216121882200241089e-02 -1.210657134652137756e-02 3.185201808810234070e-02 1.051168739795684814e-01 3.060952201485633850e-02 6.287657655775547028e-03 -4.913590848445892334e-02 1.323177963495254517e-01 -2.213031947612762451e-01 -1.042314767837524414e-01 -8.736628224141895771e-04 -5.317892413586378098e-03 1.012682169675827026e-02 -8.923549950122833252e-02 -1.162876412272453308e-01 1.415897309780120850e-01 1.267724037170410156e-01 1.181473955512046814e-01 2.309775054454803467e-01 -2.853401005268096924e-01 -2.736568748950958252e-01 1.955313980579376221e-01 -1.690338850021362305e-01 -1.266257166862487793e-01 3.918634057044982910e-01 -1.898080557584762573e-01 2.319362759590148926e-02 5.988675355911254883e-02 2.200620919466018677e-01 3.784949779510498047e-01
-3.151838481426239014e-01 1.305425912141799927e-01 -8.534098416566848755e-02 -1.452583968639373779e-01 -2.719576470553874969e-02 1.943301409482955933e-01 -1.617796868085861206e-01 -3.489123284816741943e-01 2.003268003463745117e-01 1.832855492830276489e-02 -4.797159507870674133e-02 -1.878366768360137939e-01 9.401141665875911713e-03 -2.768565528094768524e-02 -2.451148256659507751e-02 -1.015255078673362732e-01 -7.845506817102432251e-02 2.272030338644981384e-02 -1.715559959411621094e-01 1.623151265084743500e-02 2.432262301445007324e-01 -1.716308854520320892e-02 -3.518872335553169250e-02 3.018474280834197998e-01 -1.516048461198806763e-01 -3.017794191837310791e-01 3.675881028175354004e-02 -3.507511615753173828e-01 1.133452355861663818e-01 2.413239628076553345e-01 2.330386489629745483e-01 1.643494963645935059e-01
-9.621619433164596558e-02 4.218972474336624146e-02 -2.123598195612430573e-02 5.943427979946136475e-02 2.073043882846832275e-01 1.854654550552368164e-01 4.007968306541442871e-02 -1.161787956953048706e-01 -7.515803724527359009e-02 2.979491949081420898e-01 -1.839180439710617065e-01 -2.389821261167526245e-01 -1.010177358984947205e-01 1.599640697240829468e-01 -9.602084755897521973e-02 -1.484240293502807617e-01 3.127430099993944168e-03 1.493938118219375610e-01 -6.523266434669494629e-02 2.060713768005371094e-01 3.000651001930236816e-01 -1.537457853555679321e-01 -1.153656393289566040e-01 9.987861663103103638e-02 1.649278253316879272e-01 -1.820361763238906860e-01 3.862234055995941162e-01 1.083730012178421021e-01 -1.458312720060348511e-01 2.482042163610458374e-01 3.472428023815155029e-01 9.688763320446014404e-02
3.799782693386077881e-02 -5.377650260925292969e-02 8.021605759859085083e-02 -1.221913751214742661e-02 1.289350241422653198e-01 -4.955543577671051025e-02 1.086164116859436035e-01 -2.047010511159896851e-01 4.433496296405792236e-01 2.492339909076690674e-01 8.839663118124008179e-02 -1.203671395778656006e-01 -3.942289575934410095e-02 3.767880499362945557e-01 -2.370337843894958496e-01 -2.459482252597808838e-01 -5.696061998605728149e-03 3.739579021930694580e-02 1.859921514987945557e-01 -6.793119758367538452e-02 1.029522344470024109e-01 -2.552917897701263428e-01 -2.959807813167572021e-01 2.476627677679061890e-01 -7.510915398597717285e-02 -1.525207310914993286e-01 -1.505382009781897068e-03 -3.907159715890884399e-02 5.847652629017829895e-02 -1.019509211182594299e-01 2.530222013592720032e-02 2.547213137149810791e-01
-1.338367909193038940e-01 -2.187907397747039795e-01 7.852266728878021240e-02 5.982679780572652817e-03 -1.519559621810913086e-01 1.177316624671220779e-02 9.109383821487426758e-02 -7.115264981985092163e-02 -3.469703346490859985e-02 3.003488853573799133e-02 -2.047476023435592651e-01 3.794557228684425354e-02 7.785864919424057007e-02 2.144017666578292847e-01 1.434224750846624374e-02 1.151429954916238785e-02 -1.210674270987510681e-01 3.836226463317871094e-02 9.680520743131637573e-02 1.304826699197292328e-03 1.316066384315490723e-01 -3.392467200756072998e-01 -2.798216342926025391e-01 1.796467006206512451e-01 -2.151599377393722534e-01 -3.315671980381011963e-01 4.025807678699493408e-01 -2.939332723617553711e-01 1.304616034030914307e-01 1.320083737373352051e-01 2.792579531669616699e-01 8.931429684162139893e-02
2.122312188148498535e-01 -8.208433538675308228e-02 -6.518816947937011719e-02 -1.642073690891265869e-01 -5.679902806878089905e-02 1.727872528135776520e-02 3.800570666790008545e-01 9.124609082937240601e-02 2.773270905017852783e-01 1.847466230392456055e-01 -5.106168612837791443e-02 2.007532119750976562e-02 2.556295096874237061e-01 1.055126637220382690e-02 -8.668533712625503540e-02 -4.044028371572494507e-02 -7.593712210655212402e-02 8.032651245594024658e-02 1.429565846920013428e-01 1.913318596780300140e-02 8.268823847174644470e-03 -2.223983705043792725e-01 -2.903371453285217285e-01 3.892890214920043945e-01 3.752855211496353149e-02 -2.105329185724258423e-02 1.533622145652770996e-01 -2.283945083618164062e-01 3.322192728519439697e-01 9.276147931814193726e-02 1.897242367267608643e-01 1.454489380121231079e-01
-3.719064593315124512e-02 -2.039330154657363892e-01 9.800063073635101318e-02 -9.722132980823516846e-02 -6.052412837743759155e-02 1.935513764619827271e-01 -5.786701664328575134e-02 -3.648312687873840332e-01 2.106276005506515503e-01 1.076016128063201904e-01 1.981307268142700195e-01 -5.114084854722023010e-02 2.415138632059097290e-01 -1.562818884849548340e-02 1.140849944204092026e-02 -9.642089158296585083e-02 -5.985944718122482300e-02 3.817614540457725525e-02 1.920800507068634033e-01 1.186895519495010376e-01 5.864447951316833496e-01 3.936456516385078430e-02 -1.446190774440765381e-01 2.737199664115905762e-01 8.033828437328338623e-02 -4.291971400380134583e-02 -5.571884661912918091e-02 5.407263711094856262e-02 -1.347578465938568115e-01 -1.927961558103561401e-01 4.501987621188163757e-02 1.599199771881103516e-01
3.352651596069335938e-01 -1.816229075193405151e-01 -2.191756963729858398e-01 2.924891710281372070e-01 -3.891836106777191162e-02 1.414518654346466064e-01 1.134776175022125244e-01 -2.741192281246185303e-01 1.186823919415473938e-01 1.995155215263366699e-01 -5.662361532449722290e-02 -1.105664223432540894e-01 -6.288392096757888794e-02 4.887757822871208191e-02 1.608353704214096069e-01 -2.106155604124069214e-01 4.460528120398521423e-02 1.757642775774002075e-01 9.594675153493881226e-02 1.440040767192840576e-01 -7.620090246200561523e-02 -2.431835420429706573e-02 -3.447921276092529297e-01 2.095242291688919067e-01 -7.250148057937622070e-02 -9.865403920412063599e-02 2.318796813488006592e-01 -2.056685984134674072e-01 1.716130077838897705e-01 2.448452860116958618e-01 5.761856958270072937e-02 -1.726404875516891479e-01
-2.248304635286331177e-01 -1.538913398981094360e-01 3.021808341145515442e-02 1.352037638425827026e-01 -6.381653994321823120e-02 2.632453441619873047e-01 2.229258418083190918e-01 -5.421346053481101990e-02 -1.677836664021015167e-02 2.760536670684814453e-01 -1.840027868747711182e-01 -1.971406936645507812e-01 6.470600515604019165e-02 5.325226113200187683e-02 -1.605751604074612260e-04 -2.825166881084442139e-01 4.701073840260505676e-02 1.347687840461730957e-01 -4.412801191210746765e-02 6.003660708665847778e-02 1.571432799100875854e-01 4.298648983240127563e-02 -4.092242568731307983e-02 2.498555630445480347e-01 3.524643927812576294e-02 4.941328428685665131e-03 3.728411197662353516e-01 -9.251701831817626953e-02 2.552349306643009186e-02 1.011022478342056274e-01 5.148935317993164062e-01 5.593936145305633545e-02
-1.872111558914184570e-01 -6.466286629438400269e-02 -1.078738942742347717e-01 -7.754028309136629105e-03 -1.414043009281158447e-01 6.244316697120666504e-02 -7.772084325551986694e-02 5.647948011755943298e-03 6.293506175279617310e-02 2.302907258272171021e-01 -2.781521081924438477e-01 -1.988991647958755493e-01 4.168887436389923096e-02 -6.668170541524887085e-02 1.942488737404346466e-02 -1.672901958227157593e-01 3.006617724895477295e-02 1.168288011103868484e-02 3.219807446002960205e-01 -1.992023885250091553e-01 9.724772721529006958e-02 -6.698895990848541260e-02 1.242753192782402039e-01 2.332774996757507324e-01 -1.245258376002311707e-01 -1.532060950994491577e-01 9.387716650962829590e-02 -4.432882666587829590e-01 -2.260409854352474213e-02 4.100382328033447266e-01 1.607522517442703247e-01 2.089360356330871582e-01
2.621288225054740906e-02 -6.240248680114746094e-02 -2.945238351821899414e-01 1.955515295267105103e-01 1.150222569704055786e-01 1.730516403913497925e-01 2.242837101221084595e-01 -2.408459931612014771e-01 -4.982385039329528809e-02 -8.697706460952758789e-02 1.168145686388015747e-01 -1.177881807088851929e-01 -1.064257994294166565e-01 3.921917080879211426e-01 -3.002231754362583160e-02 -1.778040677309036255e-01 -8.428157866001129150e-02 2.490328392013907433e-03 2.715742886066436768e-01 1.535574495792388916e-01 1.266795694828033447e-01 8.528319001197814941e-02 -4.188852608203887939e-01 -2.324400283396244049e-02 -9.091179072856903076e-02 -2.812787145376205444e-02 1.055030375719070435e-01 -1.005682274699211121e-01 2.227359861135482788e-01 6.811740994453430176e-02 2.621420621871948242e-01 1.633545905351638794e-01
2.361138015985488892e-01 3.582792282104492188e-01 3.792149946093559265e-02 -1.956562101840972900e-01 -1.035924777388572693e-01 1.527887582778930664e-01 -1.023313626646995544e-01 -6.225625425577163696e-02 2.593082487583160400e-01 3.083800524473190308e-02 -1.788124293088912964e-01 -7.232125848531723022e-02 -1.416131407022476196e-01 1.434685885906219482e-01 -5.634349584579467773e-02 1.374565213918685913e-01 1.406181603670120239e-02 1.178641095757484436e-01 2.432946674525737762e-02 3.636637628078460693e-01 9.746041148900985718e-02 -1.753769516944885254e-01 -2.396772056818008423e-01 1.532875150442123413e-01 -2.157347500324249268e-01 -3.908879458904266357e-01 1.863129734992980957e-01 -9.270965307950973511e-02 -2.782366983592510223e-02 2.074682116508483887e-01 4.935494810342788696e-02 5.113464221358299255e-02
6.643767654895782471e-02 -2.437209188938140869e-01 -8.230257034301757812e-02 8.844447135925292969e-02 -4.226353019475936890e-02 -8.961783349514007568e-02 1.414686441421508789e-01 -3.122323453426361084e-01 -4.739308357238769531e-02 8.943239599466323853e-02 -9.347768127918243408e-02 1.027277484536170959e-02 1.220311746001243591e-01 1.266273707151412964e-01 1.913441866636276245e-01 -1.912472993135452271e-01 -1.302334014326334000e-02 1.015803217887878418e-01 9.500750899314880371e-02 3.140128254890441895e-01 3.579240143299102783e-01 -9.804487228393554688e-02 6.156603991985321045e-02 1.713210642337799072e-01 8.848196268081665039e-02 -2.946530580520629883e-01 2.579857707023620605e-01 3.901595948264002800e-03 9.315716475248336792e-02 1.577930152416229248e-01 2.564966678619384766e-01 3.485638499259948730e-01
-1.065124422311782837e-01 5.102365463972091675e-02 -5.567641928791999817e-02 7.157926261425018311e-02 1.378376185894012451e-01 -2.463193535804748535e-01 2.135982215404510498e-01 -3.978709578514099121e-01 1.983884125947952271e-01 7.057634741067886353e-02 1.080359965562820435e-01 5.695517733693122864e-02 1.812267899513244629e-01 -6.449779123067855835e-02 1.058592051267623901e-01 -1.368967592716217041e-01 1.978875696659088135e-01 -1.059448253363370895e-02 2.099849432706832886e-01 7.926586270332336426e-02 -7.294597476720809937e-02 -5.035019293427467346e-02 -2.191744372248649597e-02 8.386889845132827759e-02 -1.927689611911773682e-01 -3.003514111042022705e-01 -9.153407067060470581e-02 -2.025733441114425659e-01 2.896325290203094482e-01 1.371818035840988159e-01 4.164033830165863037e-01 1.006156578660011292e-01
-1.563550531864166260e-01 -1.540973186492919922e-01 -7.513686269521713257e-02 -1.631005257368087769e-01 -1.375975906848907471e-01 -3.348821401596069336e-02 -2.133001685142517090e-01 -1.041875183582305908e-01 1.009939536452293396e-01 1.999160647392272949e-01 -2.048095017671585083e-01 -7.168013602495193481e-02 -3.614057786762714386e-03 5.709678400307893753e-03 1.228899955749511719e-01 1.239133402705192566e-01 1.872989386320114136e-01 6.761937588453292847e-02 2.010028958320617676e-01 5.505623668432235718e-02 5.217571184039115906e-02 -2.121064066886901855e-01 -2.921387851238250732e-01 2.439821809530258179e-01 -1.784797292202711105e-03 -9.403424710035324097e-02 1.880510002374649048e-01 -4.340348839759826660e-01 2.112878859043121338e-02 2.162502855062484741e-01 9.719852358102798462e-03 3.997867703437805176e-01
-1.871695555746555328e-02 -8.977510780096054077e-02 -8.436167240142822266e-02 -1.402181833982467651e-01 -2.742700278759002686e-01 3.680079877376556396e-01 3.186140581965446472e-02 -1.935979872941970825e-01 -1.476897448301315308e-01 7.356343418359756470e-02 2.786197066307067871e-01 -1.765525490045547485e-01 2.317426502704620361e-01 1.093481257557868958e-01 1.677856445312500000e-01 -1.876768171787261963e-01 2.351812720298767090e-01 2.112401425838470459e-01 -3.700954839587211609e-02 -1.038635149598121643e-01 -2.447555586695671082e-02 -1.176643669605255127e-01 -2.196637839078903198e-01 1.426387485116720200e-02 -1.395137757062911987e-01 -2.901665866374969482e-01 1.223962008953094482e-02 -1.201703548431396484e-01 3.403903543949127197e-02 1.250100284814834595e-01 3.020702004432678223e-01 2.221020460128784180e-01
-8.646567910909652710e-02 -2.705087065696716309e-01 2.016749978065490723e-02 -3.013497032225131989e-02 1.406527161598205566e-01 2.220263034105300903e-01 -7.712006568908691406e-02 -1.255492866039276123e-01 2.694132924079895020e-02 -1.018620058894157410e-01 -2.496140748262405396e-01 6.125851999968290329e-03 -1.020406000316143036e-02 1.472549289464950562e-01 -9.101461619138717651e-03 -8.387943357229232788e-02 1.996612250804901123e-01 -2.784859240055084229e-01 2.372094392776489258e-01 2.400375604629516602e-01 2.140799462795257568e-01 -3.377053886651992798e-02 -1.953968852758407593e-01 4.369248449802398682e-01 -1.972433179616928101e-01 -1.266434788703918457e-01 1.263984013348817825e-02 -2.461597174406051636e-01 -1.640226878225803375e-02 3.558862954378128052e-02 3.121573328971862793e-01 5.344976857304573059e-02
-1.722115725278854370e-01 7.266227155923843384e-02 9.328547865152359009e-02 4.100251942873001099e-02 -4.521810635924339294e-02 1.988218575716018677e-01 4.469886049628257751e-02 -7.667641341686248779e-02 -6.424563471227884293e-03 4.249162375926971436e-01 -2.371672391891479492e-01 -1.762630045413970947e-01 1.041017770767211914e-01 9.198661148548126221e-02 -6.494484096765518188e-02 -2.138170301914215088e-01 2.884730696678161621e-01 1.806685626506805420e-01 -1.329455822706222534e-01 5.331695452332496643e-02 1.975153833627700806e-01 -7.917243987321853638e-03 1.739217638969421387e-01 1.882768720388412476e-01 1.014848202466964722e-01 -4.113993048667907715e-02 1.277129352092742920e-01 -1.699548214673995972e-01 1.168757528066635132e-01 1.037385091185569763e-01 4.935511946678161621e-01 4.163053259253501892e-02
1.632236987352371216e-01 -7.617017626762390137e-02 1.064467057585716248e-01 -1.681383699178695679e-01 1.945487260818481445e-01 8.671670407056808472e-02 1.384937111288309097e-02 6.332402676343917847e-02 6.770807504653930664e-02 2.240675091743469238e-01 -6.831525266170501709e-02 -3.400603309273719788e-02 3.786308169364929199e-01 5.189526453614234924e-02 1.482746303081512451e-01 -3.265290856361389160e-01 1.993149891495704651e-02 8.675743639469146729e-02 4.245744943618774414e-01 5.935521423816680908e-02 -3.181501850485801697e-02 -1.892104446887969971e-01 -9.528578072786331177e-02 3.970205187797546387e-01 -2.695459723472595215e-01 1.516518834978342056e-02 1.187477633357048035e-01 3.489210456609725952e-02 1.818294972181320190e-01 9.808363765478134155e-02 3.311936510726809502e-03 1.303226947784423828e-01
2.670748233795166016e-01 7.758029550313949585e-02 -4.156653955578804016e-02 -2.520240657031536102e-02 -8.823283016681671143e-02 6.790997087955474854e-02 9.032242745161056519e-02 -2.835991978645324707e-01 2.124564200639724731e-01 -5.907789338380098343e-03 -2.053293772041797638e-02 -4.031967371702194214e-03 9.315816313028335571e-02 9.354150295257568359e-02 -9.917763620615005493e-02 6.551978737115859985e-02 2.151662409305572510e-01 2.981253862380981445e-01 4.162174463272094727e-01 3.295363783836364746e-01 -1.852374821901321411e-01 1.000487618148326874e-02 -5.586119368672370911e-02 2.733480930328369141e-01 -2.319887578487396240e-01 -5.444647371768951416e-02 1.356066912412643433e-01 4.457736387848854065e-03 1.414709985256195068e-01 2.226686775684356689e-01 6.339069455862045288e-02 2.531259655952453613e-01
2.991036325693130493e-02 1.807495765388011932e-02 -3.104485571384429932e-02 7.674554735422134399e-02 1.528229862451553345e-01 2.756051123142242432e-01 6.044397130608558655e-02 -1.310845017433166504e-01 -7.864570245146751404e-03 2.503526806831359863e-01 6.678920984268188477e-02 -3.594649732112884521e-01 1.113446056842803955e-01 -8.297260850667953491e-02 1.726582795381546021e-01 1.121255308389663696e-01 3.466757833957672119e-01 -2.181733399629592896e-01 1.295177787542343140e-01 7.909273356199264526e-02 -5.022737663239240646e-03 -2.106338590383529663e-01 4.211801663041114807e-02 9.276386350393295288e-02 -1.450643688440322876e-01 -2.255284637212753296e-01 1.607722193002700806e-01 -3.946555033326148987e-02 -3.517023846507072449e-02 6.251707673072814941e-02 4.378436207771301270e-01 2.682287693023681641e-01
-3.166709095239639282e-02 3.167382255196571350e-02 -2.196877747774124146e-01 1.012836098670959473e-01 -5.538623780012130737e-02 1.225476711988449097e-01 -4.086916521191596985e-02 -1.311770379543304443e-01 1.629943251609802246e-01 1.498471945524215698e-01 2.547880709171295166e-01 -1.577594131231307983e-01 7.850660383701324463e-02 2.628191113471984863e-01 -2.708725333213806152e-01 -1.048171594738960266e-01 9.707389026880264282e-02 1.646913439035415649e-01 -8.081152290105819702e-02 2.659975588321685791e-01 3.549164533615112305e-01 -2.506452798843383789e-01 1.413831561803817749e-01 2.509526908397674561e-01 -1.990804076194763184e-02 -1.129104197025299072e-01 1.112010329961776733e-01 -1.386150270700454712e-01 -5.375366657972335815e-02 1.184218898415565491e-01 1.347037702798843384e-01 3.724478483200073242e-01
-3.008132986724376678e-02 1.396896541118621826e-01 1.398459076881408691e-01 6.723532080650329590e-02 9.629486501216888428e-02 1.913599222898483276e-01 1.374496370553970337e-01 -1.583102494478225708e-01 -3.310780506581068039e-03 1.312820315361022949e-01 -8.581786602735519409e-02 -2.859749495983123779e-01 1.061323061585426331e-01 -5.162775516510009766e-02 2.445841878652572632e-01 5.877541005611419678e-02 1.647849082946777344e-01 -2.284211069345474243e-01 2.851329743862152100e-01 1.147577986121177673e-01 -1.322540640830993652e-01 -1.109318658709526062e-01 -9.121000766754150391e-02 2.000558972358703613e-01 -1.438686549663543701e-01 1.692432165145874023e-02 1.847804635763168335e-01 1.535254437476396561e-02 -1.743319034576416016e-01 1.510888189077377319e-01 4.904907345771789551e-01 2.845295369625091553e-01
1.944501884281635284e-02 -8.296544849872589111e-02 -1.183358430862426758e-01 -1.847072853706777096e-04 1.619770377874374390e-01 1.037727296352386475e-01 -9.316582977771759033e-02 -3.426329195499420166e-01 -1.564451456069946289e-01 2.327085882425308228e-01 -1.632771790027618408e-01 2.786201238632202148e-02 9.856548905372619629e-02 -7.781784236431121826e-02 -1.095328927040100098e-01 -1.639898568391799927e-01 -1.085342690348625183e-01 -6.765147671103477478e-03 4.296370968222618103e-02 1.136887520551681519e-01 2.451118454337120056e-02 -2.872090041637420654e-01 -2.168659567832946777e-01 1.336706578731536865e-01 -1.733545809984207153e-01 1.551705226302146912e-02 1.700348854064941406e-01 -7.127459347248077393e-02 4.582451879978179932e-01 5.297416448593139648e-02 4.500978291034698486e-01 2.599057555198669434e-02
3.620335459709167480e-01 2.290659025311470032e-02 -1.315211802721023560e-01 2.671411037445068359e-01 -1.703315079212188721e-01 3.411206305027008057e-01 6.628538668155670166e-02 -3.080207407474517822e-01 9.433984756469726562e-02 3.352516591548919678e-01 -1.465090215206146240e-01 8.065870963037014008e-03 1.067793890833854675e-01 -6.446863710880279541e-02 -5.574663355946540833e-02 -2.027801424264907837e-01 3.098550438880920410e-02 5.879489704966545105e-02 1.616042405366897583e-01 -1.060362625867128372e-02 1.933740228414535522e-01 -1.597698628902435303e-01 -2.492260187864303589e-01 1.087504997849464417e-01 -2.492339760065078735e-01 -2.351401560008525848e-02 -5.958439782261848450e-02 4.139849042985588312e-04 2.567779123783111572e-01 2.333771996200084686e-02 -5.926148220896720886e-02 -1.696212291717529297e-01
-8.197916299104690552e-02 1.870616972446441650e-01 6.840530037879943848e-02 -1.457356065511703491e-01 1.736489534378051758e-01 1.312991529703140259e-01 2.050290405750274658e-01 -1.924231648445129395e-01 1.696719229221343994e-01 1.226811930537223816e-01 2.017055600881576538e-01 -1.215950623154640198e-01 -4.160570353269577026e-02 2.456088066101074219e-01 -1.201974153518676758e-01 -3.787901103496551514e-01 9.933746606111526489e-02 8.969420939683914185e-02 2.139929085969924927e-01 -8.271257579326629639e-02 7.661855965852737427e-02 -3.866780102252960205e-01 -3.125783503055572510e-01 1.367271095514297485e-01 2.272858023643493652e-01 6.460419390350580215e-03 -6.059813313186168671e-03 -1.590882837772369385e-01 -6.174845248460769653e-02 -1.333526670932769775e-01 1.948665082454681396e-01 8.755695074796676636e-02
1.827767789363861084e-01 -4.868182912468910217e-02 -1.278814673423767090e-01 1.917010992765426636e-01 4.297408461570739746e-02 -1.243297606706619263e-01 2.190416604280471802e-01 -8.536808192729949951e-03 1.770116537809371948e-01 1.752164363861083984e-01 1.693208962678909302e-01 -4.167976677417755127e-01 1.536974608898162842e-01 8.414275199174880981e-02 3.168779313564300537e-01 -5.939927697181701660e-02 2.078637182712554932e-01 1.659545451402664185e-01 2.852026373147964478e-03 1.154656708240509033e-01 2.243772149085998535e-01 -5.965495482087135315e-02 -4.531484544277191162e-01 1.918668001890182495e-01 9.016335755586624146e-02 -1.144219487905502319e-01 -2.351856231689453125e-02 -8.622555434703826904e-02 -1.550918072462081909e-02 -1.992985233664512634e-02 1.902725547552108765e-01 -2.228123694658279419e-02
5.619373917579650879e-02 -1.042415052652359009e-01 -1.828578412532806396e-01 2.635584473609924316e-01 5.499368160963058472e-02 1.552945524454116821e-01 2.171734273433685303e-01 -3.035060167312622070e-01 2.344371564686298370e-02 6.621751934289932251e-02 -2.944394052028656006e-01 -1.219196021556854248e-01 2.669379115104675293e-02 1.428884714841842651e-01 9.374858438968658447e-02 -3.918449953198432922e-02 5.590912420302629471e-03 3.440611362457275391e-01 8.147895336151123047e-02 -1.417748779058456421e-01 4.245301485061645508e-01 -4.355630651116371155e-02 -4.243508726358413696e-02 1.477567702531814575e-01 -2.150187827646732330e-02 -3.275759220123291016e-01 1.657483130693435669e-01 -6.064634025096893311e-02 9.888070821762084961e-02 -9.732654318213462830e-03 2.810848355293273926e-01 -2.046486129984259605e-03
4.193798080086708069e-02 -1.690281033515930176e-01 -1.414373070001602173e-01 -3.515427932143211365e-02 5.083715915679931641e-02 -6.096084415912628174e-02 6.441953778266906738e-02 -8.407165855169296265e-02 1.939390003681182861e-01 2.424107939004898071e-01 1.379173807799816132e-02 2.861074209213256836e-01 1.129257492721080780e-02 -3.822718560695648193e-02 -7.035273313522338867e-02 -7.267957180738449097e-02 -2.492002025246620178e-02 1.325393617153167725e-01 4.062406420707702637e-01 -5.884982645511627197e-02 2.719554901123046875e-01 -4.770165681838989258e-01 -2.735120356082916260e-01 2.711732387542724609e-01 -9.700783342123031616e-02 9.064782410860061646e-02 -1.644548326730728149e-01 -6.077207252383232117e-02 1.093688458204269409e-01 6.321796029806137085e-02 5.868267640471458435e-02 1.907076090574264526e-01
9.809745103120803833e-02 2.316551059484481812e-01 5.401506647467613220e-02 -1.902230679988861084e-01 -4.229326546192169189e-02 1.855279058218002319e-01 2.334040254354476929e-01 -8.440973609685897827e-02 -1.549250185489654541e-01 3.139871060848236084e-01 1.818425953388214111e-02 -5.834164470434188843e-02 7.511709630489349365e-02 2.854673564434051514e-01 2.093241736292839050e-02 -1.414188146591186523e-01 4.628810100257396698e-03 1.381453275680541992e-01 1.315699219703674316e-01 1.955393403768539429e-01 1.217595562338829041e-01 -1.100674942135810852e-01 -3.612352609634399414e-01 2.125870585441589355e-01 -2.085555940866470337e-01 1.017529666423797607e-01 -2.320300601422786713e-02 2.988880500197410583e-02 -2.372787147760391235e-02 2.220039367675781250e-01 3.038790225982666016e-01 -3.019180893898010254e-01
9.715844877064228058e-03 -2.031240612268447876e-01 -5.545662343502044678e-02 -2.283542752265930176e-01 -1.208409368991851807e-01 -6.959339231252670288e-02 -1.261604428291320801e-01 -4.381021484732627869e-02 1.206411048769950867e-01 3.274601325392723083e-02 -3.415590822696685791e-01 -8.692862838506698608e-02 -9.965991228818893433e-02 6.583180278539657593e-02 2.078136429190635681e-02 -1.923841610550880432e-02 8.784143626689910889e-02 1.676955670118331909e-01 2.145904004573822021e-01 1.032388117164373398e-02 1.833961308002471924e-01 -1.725484877824783325e-01 -1.884416788816452026e-01 2.371424287557601929e-01 -7.743927091360092163e-02 1.879494637250900269e-02 1.327593028545379639e-01 -5.248826742172241211e-01 1.016497332602739334e-02 1.481383442878723145e-01 2.028835415840148926e-01 3.337592482566833496e-01
2.284951657056808472e-01 -1.210061013698577881e-01 -6.711394339799880981e-02 -2.146792411804199219e-02 -1.184845864772796631e-01 2.454708963632583618e-01 -3.439238965511322021e-01 -2.363825142383575439e-01 1.411614865064620972e-01 3.769965842366218567e-02 1.294887363910675049e-01 -8.945432491600513458e-03 3.410871624946594238e-01 1.899885535240173340e-01 -2.149502038955688477e-01 -9.036123007535934448e-02 2.083867937326431274e-01 9.216516464948654175e-02 2.254017591476440430e-01 1.971028372645378113e-02 2.516736388206481934e-01 -3.349593654274940491e-02 -8.523172885179519653e-02 1.221424564719200134e-01 -5.266463756561279297e-02 -2.585943341255187988e-01 2.612373558804392815e-03 1.016440168023109436e-01 -1.068316772580146790e-01 2.354276478290557861e-01 2.768702805042266846e-01 1.465925872325897217e-01
4.028210788965225220e-02 -6.630000658333301544e-03 4.266684874892234802e-02 2.397881448268890381e-01 7.734061032533645630e-02 1.936430931091308594e-01 1.412301659584045410e-01 -4.013050496578216553e-01 -5.294337123632431030e-02 -3.498402237892150879e-02 -2.815622985363006592e-01 -8.639224618673324585e-02 1.394931674003601074e-01 2.143164873123168945e-01 7.189082354307174683e-02 2.605793811380863190e-02 2.237200923264026642e-02 4.144377410411834717e-01 1.556567382067441940e-02 2.124745026230812073e-02 4.077740013599395752e-01 -1.201509833335876465e-01 -1.193222850561141968e-01 1.017924696207046509e-01 1.312131714075803757e-02 -2.858919799327850342e-01 1.916228532791137695e-01 -7.319602370262145996e-02 -1.508315000683069229e-02 1.180149521678686142e-02 2.199874967336654663e-01 -3.905933350324630737e-02
-6.709245592355728149e-02 -1.495303660631179810e-01 1.152102649211883545e-01 3.757604956626892090e-02 1.825608015060424805e-01 1.936146914958953857e-01 -2.324716746807098389e-01 -2.139086127281188965e-01 1.343338936567306519e-01 8.641199767589569092e-02 -2.897353470325469971e-01 -1.523395925760269165e-01 -7.686556130647659302e-02 8.876787126064300537e-02 -2.812150716781616211e-01 6.612354516983032227e-02 6.726089119911193848e-02 -1.865632086992263794e-01 1.344811022281646729e-01 1.078847348690032959e-01 2.099277079105377197e-01 4.320930689573287964e-02 7.778172194957733154e-02 3.074128627777099609e-01 -3.362852334976196289e-01 -1.070311665534973145e-01 1.100027486681938171e-01 -1.548783928155899048e-01 2.220335155725479126e-01 2.099631130695343018e-01 2.928349375724792480e-01 5.118121206760406494e-02
-1.121696680784225464e-01 2.371019124984741211e-01 -1.553833335638046265e-01 2.148438841104507446e-01 1.460660845041275024e-01 2.761894091963768005e-02 -1.802667528390884399e-01 -4.359547980129718781e-03 1.326063722372055054e-01 1.841455847024917603e-01 2.973473966121673584e-01 -2.821604311466217041e-01 -9.574929252266883850e-03 -8.002607524394989014e-02 2.789084613323211670e-01 1.275027245283126831e-01 -4.159940779209136963e-02 9.901767224073410034e-02 1.970400363206863403e-01 9.393787384033203125e-02 8.048659563064575195e-02 -7.175792008638381958e-02 -3.034434020519256592e-01 1.766435950994491577e-01 -5.501910671591758728e-02 -1.693940907716751099e-02 3.827600777149200439e-01 -2.226570248603820801e-01 1.117722466588020325e-01 7.653683423995971680e-02 1.693263798952102661e-01 2.137964516878128052e-01
-3.507595062255859375e-01 2.883313596248626709e-02 -4.354894533753395081e-02 1.111221034079790115e-02 -1.342184655368328094e-02 4.705882072448730469e-02 3.557245731353759766e-01 -1.913539022207260132e-01 4.307533055543899536e-02 2.058646529912948608e-01 -1.368394214659929276e-02 -2.845374345779418945e-01 1.180894300341606140e-01 3.536789417266845703e-01 -1.574034802615642548e-02 -1.106662973761558533e-01 3.013255819678306580e-02 3.593339622020721436e-01 1.358056813478469849e-01 1.050242632627487183e-01 1.543180197477340698e-01 -2.444221228361129761e-01 -1.780428141355514526e-01 1.983101516962051392e-01 1.494674533605575562e-01 -6.261523813009262085e-02 4.411976039409637451e-02 -6.219597160816192627e-02 -6.207856163382530212e-02 2.587017416954040527e-01 -1.112947762012481689e-01 -4.821556061506271362e-02
-1.764219552278518677e-01 1.275845766067504883e-01 1.724423319101333618e-01 1.822112947702407837e-01 1.270910203456878662e-01 1.850841939449310303e-01 -1.167366579174995422e-01 -2.461829334497451782e-01 -1.418520323932170868e-02 2.009278088808059692e-01 2.393694669008255005e-01 -3.182884305715560913e-02 9.578701108694076538e-03 -2.610183134675025940e-02 -1.774094253778457642e-01 -2.125709131360054016e-02 -2.746890485286712646e-01 8.312597870826721191e-02 6.645884364843368530e-02 1.788588911294937134e-01 -4.242205619812011719e-02 -3.391118347644805908e-01 -1.376581937074661255e-01 4.983005821704864502e-01 1.010223999619483948e-01 4.064838215708732605e-02 -1.700412854552268982e-02 -8.621209301054477692e-03 1.976414024829864502e-01 1.159858927130699158e-01 2.432502955198287964e-01 8.189883083105087280e-02
1.103763282299041748e-01 1.639688014984130859e-01 -9.474605321884155273e-02 1.985263377428054810e-01 1.175602376461029053e-01 1.199552044272422791e-01 -1.249218583106994629e-01 -1.940117180347442627e-01 4.494016990065574646e-02 -1.321296393871307373e-01 -1.117831021547317505e-01 -7.487625628709793091e-02 2.944146394729614258e-01 7.839821279048919678e-02 -3.412818312644958496e-01 -5.708032101392745972e-02 6.003013253211975098e-02 1.960888653993606567e-01 3.864238262176513672e-01 1.082189753651618958e-02 3.863886296749114990e-01 -1.004600375890731812e-01 7.229852490127086639e-03 2.061060667037963867e-01 2.240016013383865356e-01 -4.645611718297004700e-02 1.664624810218811035e-01 -4.875407740473747253e-02 1.940703950822353363e-02 5.492764338850975037e-02 2.772037684917449951e-01 1.577215641736984253e-01
2.589607238769531250e-01 7.382171601057052612e-02 1.591801345348358154e-01 2.458236217498779297e-01 -1.739502996206283569e-01 2.362824231386184692e-01 1.620686054229736328e-01 -1.462637633085250854e-01 1.009289920330047607e-02 -5.856752768158912659e-02 -1.400449573993682861e-01 -1.058327555656433105e-01 -2.103472203016281128e-01 3.347175419330596924e-01 8.998331427574157715e-02 -1.675692200660705566e-01 1.805727779865264893e-01 -3.755781799554824829e-02 3.921294957399368286e-02 2.682974338531494141e-01 6.361232697963714600e-02 -7.497012615203857422e-02 1.908184401690959930e-02 3.409678339958190918e-01 -2.111016511917114258e-01 -1.009189561009407043e-01 3.714288026094436646e-02 -1.372845321893692017e-01 1.947440207004547119e-01 2.314518243074417114e-01 2.712624669075012207e-01 8.537574112415313721e-02
2.268068492412567139e-02 6.800226122140884399e-02 -3.178254961967468262e-01 1.526712812483310699e-02 1.721770763397216797e-01 -2.096203267574310303e-01 8.383700251579284668e-02 -3.896860778331756592e-01 1.280030459165573120e-01 1.197884455323219299e-01 4.131881892681121826e-02 -2.435979247093200684e-01 1.756747066974639893e-01 3.020881414413452148e-01 1.145175248384475708e-01 9.391952306032180786e-02 1.730964779853820801e-01 -1.657227128744125366e-01 2.838546335697174072e-01 -3.689832985401153564e-02 -5.973659455776214600e-02 -5.332928150892257690e-02 6.985426694154739380e-02 1.518494486808776855e-01 -3.295350074768066406e-02 -2.207432836294174194e-01 2.301939427852630615e-01 -1.017282977700233459e-01 9.095636755228042603e-02 8.852265775203704834e-03 3.399616479873657227e-01 -1.205062866210937500e-01
1.216796264052391052e-01 -3.763683140277862549e-02 -2.918477058410644531e-01 5.741981044411659241e-02 -1.511297523975372314e-01 -5.297323316335678101e-02 2.432364523410797119e-01 9.665572084486484528e-03 -6.783026456832885742e-02 2.721517384052276611e-01 -4.685692489147186279e-02 2.657838761806488037e-01 1.547241210937500000e-01 -1.392705459147691727e-02 -1.326180100440979004e-01 -3.439990803599357605e-02 9.501550346612930298e-03 1.423361301422119141e-01 1.547789275646209717e-01 6.231076642870903015e-02 1.981417089700698853e-01 -3.450325429439544678e-01 -3.694213926792144775e-02 2.538278400897979736e-01 8.246816694736480713e-02 -2.159691043198108673e-02 2.721432782709598541e-02 -2.345852255821228027e-01 2.438994795083999634e-01 2.717560827732086182e-01 3.271627724170684814e-01 2.007266432046890259e-01
-1.956787705421447754e-01 -2.833020985126495361e-01 2.274005413055419922e-01 2.535825073719024658e-01 6.955511122941970825e-02 1.191403865814208984e-01 1.852198317646980286e-02 1.168914735317230225e-01 3.078896552324295044e-02 2.864421694539487362e-04 -2.095719426870346069e-01 -9.264272451400756836e-02 6.932602822780609131e-02 1.396586000919342041e-01 -9.307947754859924316e-02 -8.979605883359909058e-02 1.092750951647758484e-01 1.742986729368567467e-03 3.358291089534759521e-02 -1.191235929727554321e-01 1.958936303853988647e-01 -2.131060808897018433e-01 -1.162657067179679871e-01 3.193333745002746582e-01 -2.602616325020790100e-02 -1.227410212159156799e-01 1.457499265670776367e-01 -2.571215331554412842e-01 1.891135722398757935e-01 1.546628326177597046e-01 4.978203177452087402e-01 -2.752427570521831512e-02
1.438415497541427612e-01 1.741084307432174683e-01 -4.949170351028442383e-02 2.059349268674850464e-01 1.075930073857307434e-01 2.019779235124588013e-01 -6.200689449906349182e-02 -3.322421908378601074e-01 1.060171276330947876e-01 -1.247778087854385376e-01 -1.427362114191055298e-01 -1.598360538482666016e-01 2.508032321929931641e-01 3.613653779029846191e-02 -2.657952308654785156e-01 -1.654446311295032501e-02 1.510750055313110352e-01 1.758634597063064575e-01 3.404413759708404541e-01 -1.002234816551208496e-01 3.415895402431488037e-01 -4.279440036043524742e-04 -4.985630139708518982e-02 6.048496440052986145e-02 1.665424853563308716e-01 6.104908138513565063e-02 5.245731398463249207e-02 -4.318859428167343140e-02 1.371157616376876831e-01 2.884235978126525879e-01 2.861395180225372314e-01 8.489637821912765503e-02
1.307121515274047852e-01 -7.735225558280944824e-02 -2.752780020236968994e-01 6.567463744431734085e-03 1.499367058277130127e-01 2.751167416572570801e-01 -6.750157102942466736e-03 -2.466468065977096558e-01 -5.840647281729616225e-05 1.702152937650680542e-01 -1.056117564439773560e-01 -4.299264401197433472e-02 1.513359695672988892e-01 2.799207903444766998e-02 -1.686608605086803436e-02 -2.081104516983032227e-01 -9.573652595281600952e-02 2.467642873525619507e-01 4.722639545798301697e-02 2.095855474472045898e-01 4.416742026805877686e-01 -2.881940305233001709e-01 1.457060314714908600e-02 2.367203682661056519e-01 1.253788322210311890e-01 -1.306964010000228882e-01 3.711726143956184387e-02 -2.547568380832672119e-01 -1.810658574104309082e-01 1.143257021903991699e-01 8.726017922163009644e-02 -1.722158342599868774e-01
1.296870708465576172e-01 1.327309608459472656e-01 8.209826797246932983e-02 -9.686128050088882446e-02 6.250525475479662418e-04 3.622841238975524902e-01 2.481680661439895630e-01 1.053028367459774017e-02 1.062772199511528015e-01 2.728058099746704102e-01 -6.982200592756271362e-02 -1.005484387278556824e-01 -3.572596237063407898e-02 2.900737226009368896e-01 -1.185577362775802612e-01 2.489418387413024902e-01 3.254422247409820557e-01 -6.941337138414382935e-02 1.118474900722503662e-01 6.455502659082412720e-02 1.160682216286659241e-01 4.493356123566627502e-02 -3.427558839321136475e-01 1.069623902440071106e-01 -1.584063768386840820e-01 -1.597894281148910522e-01 6.981570273637771606e-02 -3.309564292430877686e-02 -2.868786687031388283e-03 3.386639654636383057e-01 -1.308583654463291168e-02 2.259515970945358276e-01
2.170120477676391602e-01 -2.534149289131164551e-01 2.112616971135139465e-02 1.581992954015731812e-01 -5.129865556955337524e-02 4.903838038444519043e-01 1.107185631990432739e-01 -5.611100792884826660e-02 5.701905488967895508e-02 1.728968918323516846e-01 -6.198142468929290771e-02 -2.019454389810562134e-01 -3.351251408457756042e-02 7.342982292175292969e-02 1.275483220815658569e-01 -1.404230445623397827e-01 9.223402291536331177e-02 7.199772633612155914e-03 5.374319106340408325e-02 -3.920621797442436218e-02 3.181861713528633118e-02 -1.557101458311080933e-01 -1.570593118667602539e-01 1.119020394980907440e-02 -1.075363233685493469e-01 -6.440572906285524368e-03 3.728967905044555664e-01 -1.849547326564788818e-01 2.365049868822097778e-01 3.603434562683105469e-01 2.024525403976440430e-01 -9.878238290548324585e-02
-1.376892626285552979e-01 -7.501972466707229614e-02 -1.366802006959915161e-01 2.012970000505447388e-01 2.207411639392375946e-02 1.042536869645118713e-01 2.451772391796112061e-01 -4.616274237632751465e-01 1.852590776979923248e-02 -1.846802793443202972e-02 -1.621208041906356812e-01 -1.798859089612960815e-01 1.932548731565475464e-01 1.350398957729339600e-01 1.165165156126022339e-01 4.901925846934318542e-02 1.106108725070953369e-01 -1.925073564052581787e-02 3.307301178574562073e-02 -1.349833607673645020e-01 2.075955420732498169e-01 -2.944404184818267822e-01 -3.400882706046104431e-02 1.323962509632110596e-01 4.153307527303695679e-02 -1.520089805126190186e-01 2.849802076816558838e-01 -2.855899631977081299e-01 -1.078648492693901062e-01 -4.031580314040184021e-02 3.301736414432525635e-01 -1.023589521646499634e-01
3.362430036067962646e-01 7.277616858482360840e-02 -1.137452423572540283e-01 2.155140489339828491e-01 -5.834564194083213806e-02 2.111673206090927124e-01 -3.083863295614719391e-02 -7.381884753704071045e-02 1.674157828092575073e-01 3.315558433532714844e-01 -1.038134191185235977e-02 -5.340404063463211060e-02 5.197479203343391418e-02 1.217394918203353882e-01 -2.633333504199981689e-01 1.270608007907867432e-01 1.110193729400634766e-01 7.319615036249160767e-02 6.764563173055648804e-02 -7.724267989397048950e-02 2.247991412878036499e-01 -8.883969485759735107e-02 -2.174098044633865356e-01 4.717684388160705566e-01 -2.058725506067276001e-01 -1.687002778053283691e-01 -1.095155999064445496e-01 -3.958743065595626831e-02 -1.170010305941104889e-02 2.857109606266021729e-01 -1.914425566792488098e-02 -3.021722100675106049e-02
-1.055849045515060425e-01 1.451856344938278198e-01 1.873447597026824951e-01 5.175808072090148926e-02 -1.073801815509796143e-01 9.074591100215911865e-02 1.253984868526458740e-01 4.459276050329208374e-02 1.937092840671539307e-01 -3.359961509704589844e-02 -1.174615509808063507e-02 -4.178671240806579590e-01 7.926238328218460083e-02 1.896882504224777222e-01 -6.963462382555007935e-02 -1.020157411694526672e-01 3.205264210700988770e-01 -6.932318955659866333e-02 2.291728975251317024e-03 -2.373498529195785522e-01 4.503314569592475891e-02 4.093598946928977966e-02 -4.397256672382354736e-01 2.362323850393295288e-01 7.485661655664443970e-02 -6.635841727256774902e-02 2.507353015244007111e-02 -1.747294329106807709e-02 -6.843981891870498657e-02 3.128002882003784180e-01 1.424745470285415649e-01 2.665984034538269043e-01
-3.316830098628997803e-01 1.292396485805511475e-01 2.502371072769165039e-01 1.313719600439071655e-01 -2.236610045656561852e-03 2.431446760892868042e-01 1.524458080530166626e-01 -1.877233088016510010e-01 -5.463157966732978821e-02 2.246100902557373047e-01 -1.148881092667579651e-01 -2.252440750598907471e-01 3.394331037998199463e-02 2.924101054668426514e-01 -1.866830140352249146e-01 7.071274798363447189e-03 -4.463851824402809143e-02 1.533028334379196167e-01 2.096939831972122192e-02 1.200850605964660645e-01 4.173429906368255615e-01 7.467128336429595947e-02 -1.484663337469100952e-01 1.160588636994361877e-01 -7.843127846717834473e-02 -2.484504878520965576e-01 1.364200264215469360e-01 -3.963243588805198669e-02 -1.145983412861824036e-01 2.415841668844223022e-01 1.362596154212951660e-01 -5.601163953542709351e-02
1.022473275661468506e-01 8.625136688351631165e-03 1.188226044178009033e-02 -2.378840185701847076e-02 5.122953280806541443e-02 -1.468319892883300781e-01 -2.222900092601776123e-02 -1.945932656526565552e-01 3.872561454772949219e-01 2.595558464527130127e-01 1.829347461462020874e-01 -2.233744263648986816e-01 8.769433945417404175e-02 2.188522666692733765e-01 -1.426791846752166748e-01 -2.055710703134536743e-01 2.598952949047088623e-01 5.778891965746879578e-02 2.162030637264251709e-01 -2.148438245058059692e-01 4.331807494163513184e-01 -3.959925845265388489e-02 -5.821396037936210632e-02 2.236505597829818726e-01 -2.155205756425857544e-01 -9.992719441652297974e-02 1.148969158530235291e-01 -1.333889644593000412e-02 -2.885637618601322174e-02 -7.526896893978118896e-02 1.057837903499603271e-01 1.157894805073738098e-01
2.008618116378784180e-01 1.312431246042251587e-01 -1.176338922232389450e-02 1.040986329317092896e-01 -1.464307308197021484e-01 3.294753432273864746e-01 -7.788358628749847412e-02 -1.498777270317077637e-01 1.574373990297317505e-01 3.876131474971771240e-01 9.498245269060134888e-02 -1.569456905126571655e-01 3.954819962382316589e-02 1.577951312065124512e-01 -1.803898215293884277e-01 3.752288967370986938e-02 -7.456479221582412720e-02 1.256185024976730347e-02 9.883553534746170044e-02 1.607355624437332153e-01 2.797026634216308594e-01 -3.153177499771118164e-01 2.733593620359897614e-02 3.855027854442596436e-01 -2.813993766903877258e-02 -3.382009267807006836e-01 -2.094456925988197327e-03 1.110088825225830078e-02 -7.841230928897857666e-02 9.379268437623977661e-02 6.839028000831604004e-02 2.389765530824661255e-02
2.205084562301635742e-01 -4.408169910311698914e-02 -8.256506919860839844e-02 -1.410305202007293701e-01 1.050463393330574036e-01 9.064178168773651123e-02 1.172507628798484802e-01 -4.478017687797546387e-01 1.880789101123809814e-01 1.427482813596725464e-01 7.999933511018753052e-02 -1.354512870311737061e-01 1.022760346531867981e-01 -1.121072173118591309e-01 -1.143075972795486450e-01 -1.460424065589904785e-01 -1.458275504410266876e-02 -1.813952252268791199e-02 2.947232425212860107e-01 1.577122956514358521e-01 2.883091866970062256e-01 5.987105146050453186e-02 -1.361522823572158813e-01 4.980343207716941833e-02 -1.543801724910736084e-01 1.850227452814579010e-02 -2.658385932445526123e-01 1.457318514585494995e-01 2.736260369420051575e-02 2.672122716903686523e-01 3.466091752052307129e-01 1.513506621122360229e-01
5.656876415014266968e-02 1.527947038412094116e-01 -3.455184996128082275e-01 8.070944994688034058e-02 -4.452002793550491333e-02 1.568866334855556488e-02 1.444426625967025757e-01 -7.551039010286331177e-02 2.358852922916412354e-01 1.989611685276031494e-01 -4.485303908586502075e-02 2.354241348803043365e-02 3.125680983066558838e-02 4.567338526248931885e-02 -2.037301063537597656e-01 1.769821941852569580e-01 9.668787568807601929e-02 1.110484376549720764e-01 2.242244333028793335e-01 1.672287136316299438e-01 2.749666869640350342e-01 -2.031744271516799927e-01 -2.075001001358032227e-01 4.405345916748046875e-01 1.026828438043594360e-01 2.269468903541564941e-01 -2.261250019073486328e-01 -2.298422902822494507e-01 8.983819931745529175e-02 -5.173159390687942505e-02 9.067655354738235474e-02 7.851343601942062378e-02
-3.247302472591400146e-01 1.053268685936927795e-01 1.382109429687261581e-02 -1.252311617136001587e-01 -1.958525739610195160e-02 2.112158387899398804e-01 2.966864407062530518e-02 -1.606704145669937134e-01 -4.546496085822582245e-03 3.911586105823516846e-02 2.090826258063316345e-02 -2.128518186509609222e-02 1.789877712726593018e-01 -2.956170439720153809e-01 -1.172337867319583893e-02 -5.789034534245729446e-03 -2.111788094043731689e-01 2.254073172807693481e-01 1.868313848972320557e-01 -4.658522456884384155e-02 3.110281229019165039e-01 -6.797707825899124146e-02 -3.013398349285125732e-01 3.350241482257843018e-01 -1.025990024209022522e-02 -1.869527995586395264e-02 1.165489554405212402e-01 -1.934957355260848999e-01 7.346063107252120972e-02 2.162784934043884277e-01 3.626870810985565186e-01 4.210215806961059570e-02
-3.992886096239089966e-02 -1.437335833907127380e-02 1.508624106645584106e-01 -1.479748636484146118e-01 4.756297916173934937e-03 -3.330998867750167847e-02 1.850908398628234863e-01 -1.288173049688339233e-01 2.312120981514453888e-02 -1.772338896989822388e-01 -1.954707205295562744e-01 1.485183984041213989e-01 -5.539498850703239441e-02 -7.748351898044347763e-03 -6.026423349976539612e-02 -1.182367354631423950e-01 1.878030598163604736e-01 6.031170859932899475e-02 6.561098620295524597e-03 -7.089414447546005249e-02 1.211880147457122803e-01 -3.116231560707092285e-01 -3.285818397998809814e-01 2.611921727657318115e-01 2.012470178306102753e-02 -2.770027816295623779e-01 2.649231851100921631e-01 -3.002998530864715576e-01 1.366898119449615479e-01 1.348505616188049316e-01 4.266895055770874023e-01 -1.460173446685075760e-02
1.446972936391830444e-01 1.069315448403358459e-01 1.608931720256805420e-01 1.389031559228897095e-01 -1.293436735868453979e-01 1.670721918344497681e-01 1.791146993637084961e-01 -2.099840044975280762e-01 3.398723602294921875e-01 -2.433103322982788086e-02 -1.821162998676300049e-01 -2.317653596401214600e-01 9.059340693056583405e-03 -6.221008673310279846e-02 -9.630446135997772217e-02 -9.409364312887191772e-02 1.310857832431793213e-01 2.499037235975265503e-01 1.815305501222610474e-01 2.861323952674865723e-01 7.912931591272354126e-02 -1.786362379789352417e-01 -7.828943431377410889e-02 2.382622212171554565e-01 -4.436601698398590088e-01 -1.122689060866832733e-02 1.223126128315925598e-01 -6.812361534684896469e-03 1.513554751873016357e-01 1.206801533699035645e-01 -1.023615449666976929e-01 1.453074961900711060e-01
1.266227364540100098e-01 2.331262826919555664e-01 1.073521748185157776e-01 4.641046002507209778e-02 3.162469947710633278e-04 2.549343407154083252e-01 -5.883847549557685852e-02 -1.537400335073471069e-01 2.908846437931060791e-01 1.677677780389785767e-01 4.301795735955238342e-02 6.760764867067337036e-02 2.097913473844528198e-01 -6.250733882188796997e-02 -1.173261851072311401e-01 -1.639921776950359344e-02 2.182778269052505493e-01 1.872923374176025391e-01 2.360334992408752441e-01 8.660434186458587646e-02 4.348627924919128418e-01 -1.318194419145584106e-01 -2.322174459695816040e-01 1.490834653377532959e-01 -1.664916276931762695e-01 1.751730293035507202e-01 1.706011593341827393e-01 1.701467782258987427e-01 2.355213165283203125e-01 -8.311298675835132599e-03 1.466999053955078125e-01 1.436217874288558960e-01
-9.299069643020629883e-02 -1.379554811865091324e-02 -1.354674696922302246e-01 -8.022793568670749664e-03 3.044737316668033600e-02 1.687185913324356079e-01 -1.176352798938751221e-01 1.593979634344577789e-02 -1.233819052577018738e-01 1.199424415826797485e-01 -2.298479080200195312e-01 -1.734922081232070923e-01 -5.015379190444946289e-02 -1.214471310377120972e-01 1.569323092699050903e-01 -6.388364732265472412e-02 5.489914119243621826e-02 3.360609337687492371e-02 4.581619799137115479e-01 -6.448999047279357910e-02 2.593798637390136719e-01 -1.926900148391723633e-01 2.037153542041778564e-01 3.369204699993133545e-01 -7.883243262767791748e-02 -1.556109786033630371e-01 7.748874276876449585e-02 -3.696072697639465332e-01 6.751505285501480103e-02 2.955776751041412354e-01 -1.057571470737457275e-01 1.302274465560913086e-01
1.004398912191390991e-01 1.872932314872741699e-01 -2.595290541648864746e-01 -3.745722398161888123e-02 -9.881892800331115723e-02 -2.235296964645385742e-01 1.604183949530124664e-02 -1.620199531316757202e-01 2.587818503379821777e-01 1.307654231786727905e-01 2.233809381723403931e-01 -9.258610755205154419e-02 1.175564378499984741e-01 2.849505245685577393e-01 -1.604600064456462860e-02 -1.291435509920120239e-01 6.836655735969543457e-02 9.218113869428634644e-02 3.178376853466033936e-01 1.691808253526687622e-01 3.665286600589752197e-01 6.651746481657028198e-02 -1.177568882703781128e-01 1.973782479763031006e-01 -2.024625986814498901e-01 -9.688921272754669189e-02 1.196430996060371399e-01 -9.466032683849334717e-02 -2.745093107223510742e-01 1.587195694446563721e-01 1.675155460834503174e-01 9.314639121294021606e-02
-3.976021334528923035e-02 -7.318628020584583282e-03 -2.744479477405548096e-01 -2.871382981538772583e-02 -6.257639825344085693e-02 4.281212761998176575e-02 2.808547616004943848e-01 8.059266209602355957e-02 2.007110416889190674e-01 1.125907078385353088e-01 6.974268704652786255e-02 2.768136933445930481e-02 2.644224166870117188e-01 2.235650569200515747e-01 -1.456519067287445068e-01 -4.846767708659172058e-02 1.075154021382331848e-01 -2.676395513117313385e-02 1.976695060729980469e-01 -4.815763607621192932e-02 1.764984875917434692e-01 -2.348674982786178589e-01 -3.015345335006713867e-01 2.130813896656036377e-01 3.458471968770027161e-02 2.847304046154022217e-01 -4.473039135336875916e-02 -2.953049540519714355e-01 3.154846429824829102e-01 2.097071893513202667e-02 2.850191891193389893e-01 7.142718881368637085e-03
-1.293832808732986450e-01 -7.665852457284927368e-02 -1.624516844749450684e-01 3.345018625259399414e-02 9.021088480949401855e-02 -1.977352648973464966e-01 1.714662313461303711e-01 -4.311757162213325500e-02 1.426534205675125122e-01 3.477434813976287842e-01 1.311066895723342896e-01 -3.686556220054626465e-02 2.239297889173030853e-02 2.661917805671691895e-01 -4.903095960617065430e-02 -3.080025613307952881e-01 6.668241322040557861e-02 7.879874110221862793e-02 3.305060267448425293e-01 1.201745942234992981e-01 1.779374480247497559e-01 -3.416882753372192383e-01 -3.326215147972106934e-01 2.720452249050140381e-01 7.604362815618515015e-02 -1.406040787696838379e-01 9.691531956195831299e-02 1.042433381080627441e-01 1.643335819244384766e-01 -4.211727529764175415e-02 3.023180924355983734e-02 -5.412937607616186142e-03
-3.701794147491455078e-02 -5.459455028176307678e-02 -2.447942346334457397e-01 -4.360996931791305542e-02 -1.202739849686622620e-01 -1.356501743430271745e-04 -5.685996729880571365e-03 -2.807412529364228249e-04 8.989914506673812866e-02 1.987574696540832520e-01 -9.270480275154113770e-02 -1.650962680578231812e-01 1.032379716634750366e-01 1.535416692495346069e-01 -1.477636843919754028e-01 -2.169186174869537354e-01 2.519569993019104004e-01 2.253249287605285645e-01 -3.247997462749481201e-01 1.167685985565185547e-01 1.111022308468818665e-01 -1.598726958036422729e-01 -4.975438117980957031e-02 1.808770149946212769e-01 1.799297891557216644e-02 -2.831834256649017334e-01 -1.063165627419948578e-02 1.320091933012008667e-01 1.878642588853836060e-01 1.969366967678070068e-01 5.002710223197937012e-01 6.231977418065071106e-02
-4.167004674673080444e-02 4.601939022541046143e-02 -1.438658237457275391e-01 2.441852837800979614e-01 6.827399879693984985e-02 2.090283930301666260e-01 1.105516776442527771e-01 -3.164018094539642334e-01 -1.076369360089302063e-01 5.279076099395751953e-02 -2.995886504650115967e-01 -1.541948765516281128e-01 -3.168681263923645020e-02 7.279983162879943848e-02 1.428902447223663330e-01 -9.179785847663879395e-02 8.906088769435882568e-02 2.360807955265045166e-01 6.890609860420227051e-02 -3.788403794169425964e-02 4.161450266838073730e-01 -1.652563810348510742e-01 -1.189403310418128967e-01 2.059437483549118042e-01 -1.983306109905242920e-01 -3.223901391029357910e-01 9.033606946468353271e-02 7.331867516040802002e-02 -1.839424483478069305e-02 -4.859361797571182251e-02 2.731696665287017822e-01 -1.762449592351913452e-01
8.190555125474929810e-02 -1.621477678418159485e-02 -1.819316893815994263e-01 1.278928667306900024e-01 1.906369328498840332e-01 7.879786938428878784e-02 -1.086998283863067627e-01 -9.012952446937561035e-02 2.010861784219741821e-01 1.453214436769485474e-01 -7.232518494129180908e-02 1.834977790713310242e-02 -8.887006342411041260e-02 3.391002714633941650e-01 8.835400640964508057e-02 -9.319666028022766113e-02 -1.701589375734329224e-01 1.391095966100692749e-01 3.037383556365966797e-01 1.091264262795448303e-01 2.212929427623748779e-01 1.045739948749542236e-01 -1.710167974233627319e-01 4.394292831420898438e-02 -3.070191293954849243e-02 -4.172005057334899902e-01 -2.848859317600727081e-02 -2.099266499280929565e-01 3.631527125835418701e-01 1.848150640726089478e-01 1.692439317703247070e-01 1.283233612775802612e-01
-1.193952336907386780e-01 1.999318748712539673e-01 2.734127268195152283e-02 5.463873967528343201e-02 1.519203465431928635e-02 -3.661749139428138733e-02 2.757981121540069580e-01 -2.697476446628570557e-01 1.160593181848526001e-01 6.739055365324020386e-02 5.969069898128509521e-02 1.199968457221984863e-01 2.126641571521759033e-01 8.032996207475662231e-02 1.401996612548828125e-01 -1.913906782865524292e-01 2.682124078273773193e-01 5.230400711297988892e-02 2.596279382705688477e-01 -1.830989718437194824e-01 1.078217774629592896e-01 -2.603853344917297363e-01 -9.200702607631683350e-02 -1.021419614553451538e-01 -2.506739497184753418e-01 -3.421784639358520508e-01 -1.466580182313919067e-01 -1.501512825489044189e-01 2.172533571720123291e-01 1.922237724065780640e-01 2.445436567068099976e-01 7.643537223339080811e-02
5.032586678862571716e-02 1.026189997792243958e-01 -3.051576614379882812e-01 8.648374676704406738e-02 -1.170645505189895630e-01 1.300742924213409424e-01 -5.236836522817611694e-02 -5.333852022886276245e-02 3.014238178730010986e-02 2.618734240531921387e-01 9.978815168142318726e-02 -2.395576387643814087e-01 9.593297541141510010e-02 3.366864919662475586e-01 -1.247351691126823425e-01 -2.526514530181884766e-01 -1.988986730575561523e-01 4.187325760722160339e-02 2.314243614673614502e-01 1.090590134263038635e-01 3.957507908344268799e-01 -2.748313844203948975e-01 -3.512316569685935974e-02 3.447580635547637939e-01 -5.594565346837043762e-02 -1.894445158541202545e-02 -3.030093573033809662e-02 -1.087958738207817078e-01 1.950541324913501740e-02 -7.176710665225982666e-02 1.015853807330131531e-01 1.422633081674575806e-01
1.708791255950927734e-01 8.834169059991836548e-02 -6.608296185731887817e-02 -5.882806330919265747e-02 2.185899205505847931e-02 -7.891029119491577148e-03 2.227137982845306396e-01 1.694382429122924805e-01 8.201100677251815796e-02 1.744087338447570801e-01 1.154101267457008362e-01 1.482746750116348267e-01 3.612453043460845947e-01 1.705116927623748779e-01 -1.197713464498519897e-01 3.900609165430068970e-02 6.549823284149169922e-02 -1.477388590574264526e-01 2.153173536062240601e-01 -1.297735422849655151e-01 5.355072021484375000e-02 -2.186549454927444458e-01 -4.118215441703796387e-01 3.442497253417968750e-01 -3.839170932769775391e-02 1.177588850259780884e-02 2.077413164079189301e-02 -1.577096283435821533e-01 1.771257966756820679e-01 2.823911309242248535e-01 1.919255703687667847e-01 1.595535129308700562e-01
-1.730571687221527100e-02 -3.036741018295288086e-01 -2.209553495049476624e-02 2.849398367106914520e-02 1.688018292188644409e-01 4.627711325883865356e-02 -1.635095179080963135e-01 -2.991851568222045898e-01 5.717444419860839844e-02 -4.929448291659355164e-02 -2.161069065332412720e-01 4.265530779957771301e-02 5.676686391234397888e-02 2.503843009471893311e-01 -2.347155101597309113e-02 -9.722098708152770996e-02 2.422327250242233276e-01 -1.696228086948394775e-01 2.342117428779602051e-01 1.560981720685958862e-01 6.355785578489303589e-02 -8.946258574724197388e-02 -1.649039387702941895e-01 4.317008852958679199e-01 -1.405428946018218994e-01 -3.307054191827774048e-02 1.962296813726425171e-01 -2.414161264896392822e-01 9.710042923688888550e-02 4.475246742367744446e-02 3.282653987407684326e-01 -8.121829479932785034e-03
-5.305292084813117981e-02 -4.829706251621246338e-02 -8.344700932502746582e-02 1.131255105137825012e-01 2.856903374195098877e-01 -4.337257891893386841e-02 1.634849980473518372e-02 -1.323842406272888184e-01 2.097161710262298584e-01 1.150606423616409302e-01 -8.242857456207275391e-02 1.869516447186470032e-02 2.393395453691482544e-01 2.845729887485504150e-01 1.833865940570831299e-01 -1.980882436037063599e-01 1.692280918359756470e-01 -5.306200683116912842e-02 -5.825292319059371948e-02 -1.713315770030021667e-02 2.784881889820098877e-01 -1.703885197639465332e-01 -2.522360980510711670e-01 -3.925621137022972107e-02 1.562086641788482666e-01 -3.891830444335937500e-01 2.781531810760498047e-01 -6.885618716478347778e-02 2.688137590885162354e-01 7.463137060403823853e-02 3.803512454032897949e-02 2.327134609222412109e-01
-3.633661568164825439e-02 -1.592392176389694214e-01 -1.092094480991363525e-01 2.192729115486145020e-01 1.296806782484054565e-01 -6.927821785211563110e-02 2.070147544145584106e-01 -1.597166061401367188e-01 1.256385892629623413e-01 2.667513675987720490e-02 -4.706457629799842834e-02 3.869162406772375107e-03 1.916613727807998657e-01 8.644685149192810059e-02 2.585331164300441742e-02 -1.988137066364288330e-01 1.319974660873413086e-01 1.093690469861030579e-01 -8.664180338382720947e-02 2.118943184614181519e-01 2.931074202060699463e-01 -2.860778570175170898e-01 -9.322262555360794067e-02 2.048062831163406372e-01 1.954206824302673340e-01 -3.080428242683410645e-01 2.125035077333450317e-01 7.169225811958312988e-02 2.278773337602615356e-01 2.053909748792648315e-01 1.177412271499633789e-01 3.587087094783782959e-01
8.940467238426208496e-02 9.740466624498367310e-02 -2.493449598550796509e-01 1.429847814142704010e-02 -4.645713046193122864e-02 -8.398326486349105835e-02 2.536280453205108643e-01 -9.162426739931106567e-02 1.169598624110221863e-01 2.452710121870040894e-01 -1.041813939809799194e-01 2.646706402301788330e-01 2.737322449684143066e-01 4.910934716463088989e-02 1.689494550228118896e-01 2.024834752082824707e-01 -1.439431682229042053e-02 7.997334003448486328e-02 2.924002110958099365e-01 2.456970140337944031e-02 3.180740177631378174e-01 -7.937784492969512939e-02 -1.451769918203353882e-01 2.533829510211944580e-01 -1.350037902593612671e-01 6.300996523350477219e-03 -5.283614620566368103e-02 -3.310909569263458252e-01 2.539099454879760742e-01 1.959614641964435577e-02 1.967424452304840088e-01 1.299455910921096802e-01
-8.163440227508544922e-02 -1.430058181285858154e-01 1.175433173775672913e-01 -9.244751930236816406e-02 3.316799178719520569e-02 3.349187076091766357e-01 7.633002009242773056e-03 -1.015517935156822205e-01 -4.917368292808532715e-02 3.037981986999511719e-01 -1.134763360023498535e-01 -2.545041739940643311e-01 3.250621259212493896e-01 1.343454718589782715e-01 -6.576950848102569580e-02 9.411315619945526123e-02 6.139906495809555054e-02 6.194565445184707642e-02 -1.374074667692184448e-01 -2.678818767890334129e-03 3.243718743324279785e-01 -1.674387902021408081e-01 3.138630837202072144e-02 4.064528942108154297e-01 1.020068824291229248e-01 1.761841475963592529e-01 1.896029710769653320e-01 9.028587490320205688e-02 -7.367516309022903442e-02 2.088304758071899414e-01 2.030031979084014893e-01 1.260562688112258911e-01
2.698696553707122803e-01 1.183085441589355469e-01 -1.688647270202636719e-01 1.063628569245338440e-01 7.840533554553985596e-02 1.305490583181381226e-01 -1.381482183933258057e-01 -1.470658183097839355e-01 4.405300691723823547e-02 2.960693240165710449e-01 -9.653161466121673584e-02 -6.694125384092330933e-02 7.688434422016143799e-02 1.045418307185173035e-01 9.431126713752746582e-02 -9.270387887954711914e-02 8.885306864976882935e-02 -8.750087022781372070e-02 -6.026245281100273132e-02 1.175862178206443787e-02 1.303398758172988892e-01 -3.815961480140686035e-01 -5.097696185111999512e-01 1.527955532073974609e-01 -2.360890507698059082e-01 -1.121450215578079224e-01 1.153468117117881775e-01 -3.617325099185109138e-03 -1.126061286777257919e-02 2.511296868324279785e-01 6.273258477449417114e-02 -2.404533624649047852e-01
-1.392957419157028198e-01 -3.084977269172668457e-01 5.567045137286186218e-02 -6.921902298927307129e-02 8.389632217586040497e-03 1.928062736988067627e-01 -6.212449818849563599e-02 -1.130325347185134888e-01 1.103342324495315552e-01 1.650301814079284668e-01 -3.702643811702728271e-01 -1.528508067131042480e-01 1.653460413217544556e-01 3.560194373130798340e-02 -1.792515218257904053e-01 -8.258003741502761841e-02 7.456743717193603516e-02 -2.060593664646148682e-02 5.819810554385185242e-02 2.665216922760009766e-01 1.547828912734985352e-01 1.656737327575683594e-01 -2.801621332764625549e-02 2.916269004344940186e-01 -2.576451003551483154e-01 -5.157039687037467957e-02 2.377924323081970215e-01 -4.833402484655380249e-02 2.028447389602661133e-01 1.616921424865722656e-01 3.622370660305023193e-01 1.102704778313636780e-01
2.254096977412700653e-02 -6.175249814987182617e-02 3.385994583368301392e-02 1.473186314105987549e-01 -1.016588136553764343e-02 -2.044835537672042847e-01 6.480728834867477417e-02 -4.331010207533836365e-02 -6.139773875474929810e-03 -2.324246168136596680e-01 -2.128386870026588440e-02 -2.183876335620880127e-01 2.979493439197540283e-01 2.663394212722778320e-01 3.471482917666435242e-02 -1.153838485479354858e-01 1.262548118829727173e-01 -4.043688252568244934e-02 1.775273382663726807e-01 -9.471924975514411926e-03 8.649187535047531128e-02 -8.796524256467819214e-02 -2.157819271087646484e-01 2.973296307027339935e-02 -3.245053887367248535e-01 -2.479673773050308228e-01 2.903850972652435303e-01 -5.126697942614555359e-02 1.401109993457794189e-01 2.788513302803039551e-01 4.132242500782012939e-01 1.211194619536399841e-01
-2.377047836780548096e-01 -1.676197499036788940e-01 -1.645031869411468506e-01 -2.106378674507141113e-01 5.106488987803459167e-02 1.485594511032104492e-01 -9.344772249460220337e-02 -7.304270565509796143e-02 6.555464863777160645e-02 2.982111275196075439e-01 -2.236607223749160767e-01 -1.419436931610107422e-01 9.016770124435424805e-02 3.271413221955299377e-02 -8.164146542549133301e-02 -7.358096539974212646e-02 -2.131527215242385864e-01 8.822681009769439697e-02 2.744595706462860107e-01 -2.609363570809364319e-02 2.348273396492004395e-01 -2.330156415700912476e-01 -1.942812651395797729e-01 5.852624401450157166e-02 -2.037132084369659424e-01 -8.002626150846481323e-02 2.011287361383438110e-01 -1.000808626413345337e-01 -1.161973923444747925e-01 -3.579456731677055359e-02 7.712102681398391724e-02 4.707497656345367432e-01
2.082811892032623291e-01 1.141718104481697083e-01 -2.234241180121898651e-02 1.685563027858734131e-01 -2.776787877082824707e-01 1.650809347629547119e-01 2.249581217765808105e-01 1.000424399971961975e-01 8.274327218532562256e-02 1.906124651432037354e-01 -9.706898033618927002e-02 3.124497598037123680e-03 1.615364849567413330e-01 6.944131106138229370e-02 -6.249728798866271973e-02 -7.916310429573059082e-02 5.701022595167160034e-02 2.444107830524444580e-01 1.521730720996856689e-01 1.970055699348449707e-01 2.676205933094024658e-01 -8.992033451795578003e-02 -4.059175550937652588e-01 1.860329359769821167e-01 -3.163324594497680664e-01 1.760253757238388062e-01 1.291783750057220459e-01 -1.726592779159545898e-01 1.890078336000442505e-01 1.626004129648208618e-01 4.422829486429691315e-03 -1.105923056602478027e-01
-1.093883514404296875e-01 -2.748692966997623444e-02 9.178203344345092773e-02 1.661075353622436523e-01 -5.516642704606056213e-02 3.156073689460754395e-01 2.019022032618522644e-02 -2.014777362346649170e-01 1.260942518711090088e-01 3.153078556060791016e-01 -5.016272515058517456e-02 -1.723361164331436157e-01 1.536772102117538452e-01 -3.654467687010765076e-02 3.071668148040771484e-01 5.104241520166397095e-02 3.329287767410278320e-01 -7.782875746488571167e-02 1.536624580621719360e-01 -2.110465057194232941e-02 5.132238939404487610e-02 -3.583237528800964355e-01 1.705468259751796722e-02 3.015688247978687286e-02 -1.677209436893463135e-01 -6.438691169023513794e-02 9.080871939659118652e-02 -7.769157737493515015e-02 -1.169103980064392090e-01 -1.993280835449695587e-02 3.633708953857421875e-01 2.689207196235656738e-01
-2.325036376714706421e-02 -2.141189575195312500e-01 -7.922411896288394928e-03 2.276337705552577972e-02 1.678933352231979370e-01 7.190405577421188354e-02 -2.218844555318355560e-02 -2.228700667619705200e-01 9.842434525489807129e-02 4.255831614136695862e-02 1.338557223789393902e-03 -1.192104443907737732e-01 -9.447550028562545776e-02 -2.297625094652175903e-01 -3.198275715112686157e-02 -2.738222777843475342e-01 4.312476515769958496e-02 -6.342203170061111450e-02 3.032039701938629150e-01 -3.043179214000701904e-01 1.287153214216232300e-01 -2.960438132286071777e-01 -2.354396283626556396e-01 1.880313456058502197e-01 -5.936879292130470276e-02 -9.469497948884963989e-02 -4.102483019232749939e-02 -3.733141124248504639e-01 -1.116321310400962830e-01 2.097198963165283203e-01 3.058994412422180176e-01 1.307755261659622192e-01
8.752277120947837830e-03 3.274652063846588135e-01 -2.422317266464233398e-01 3.419820219278335571e-02 2.752285897731781006e-01 1.617230772972106934e-01 -8.214107155799865723e-02 -7.956159859895706177e-02 1.718745231628417969e-01 9.163009375333786011e-02 4.459969326853752136e-02 -1.035230308771133423e-01 -2.742560803890228271e-01 8.490981161594390869e-02 -4.005527123808860779e-02 -3.803627192974090576e-02 1.329999268054962158e-01 -6.208254490047693253e-03 1.482430547475814819e-01 1.068935170769691467e-01 3.745286762714385986e-01 1.320048570632934570e-01 -1.715641319751739502e-01 3.995492756366729736e-01 -3.700708970427513123e-02 -1.422722190618515015e-01 -2.352850884199142456e-01 -1.054003015160560608e-01 2.613286674022674561e-02 2.511986792087554932e-01 1.651797741651535034e-01 6.850972771644592285e-02
-2.402577400207519531e-01 1.882798820734024048e-01 -1.688633114099502563e-01 2.288568392395973206e-02 -2.407759660854935646e-03 3.691805526614189148e-02 -3.322775289416313171e-02 -3.925961852073669434e-01 1.546932011842727661e-01 1.323563754558563232e-01 -1.332542449235916138e-01 -2.068670541048049927e-01 -5.700958520174026489e-02 1.498135626316070557e-01 -1.780737340450286865e-01 -1.998737603425979614e-01 -1.736803501844406128e-01 2.249599844217300415e-01 1.134691089391708374e-01 -4.750122502446174622e-02 2.984809577465057373e-01 -1.653401404619216919e-01 -3.198457360267639160e-01 2.614002823829650879e-01 -1.104681566357612610e-02 3.248327970504760742e-02 1.619453579187393188e-01 -2.532410621643066406e-01 -1.020194590091705322e-01 1.279079122468829155e-03 9.305957704782485962e-02 -1.681175380945205688e-01
-7.931623607873916626e-02 -1.741861552000045776e-01 -2.190308719873428345e-01 7.950724661350250244e-02 2.149367481470108032e-01 -1.243664398789405823e-01 3.932456672191619873e-02 -3.066556751728057861e-01 -1.298456452786922455e-02 1.170192956924438477e-01 -7.908550649881362915e-02 -1.762555390596389771e-01 3.707832694053649902e-01 1.641672477126121521e-02 -2.732511796057224274e-02 -1.034572944045066833e-01 -8.086752891540527344e-02 1.224606949836015701e-02 7.959952950477600098e-02 -1.941184997558593750e-01 -5.788918584585189819e-03 -2.479149252176284790e-01 -1.128464117646217346e-01 1.438714116811752319e-01 -2.265652269124984741e-01 -2.374655008316040039e-01 2.608316838741302490e-01 -3.069834709167480469e-01 1.355628967285156250e-01 1.394206881523132324e-01 3.078352808952331543e-01 -5.685708671808242798e-02
-8.932181634008884430e-03 -1.141794249415397644e-01 -1.842982321977615356e-01 1.272132545709609985e-01 -4.870659485459327698e-02 2.274879515171051025e-01 7.717295736074447632e-02 -8.080166578292846680e-02 -1.646224111318588257e-01 1.804610192775726318e-01 3.727578222751617432e-01 -1.446656584739685059e-01 1.959502696990966797e-01 1.558569520711898804e-01 2.230749130249023438e-01 -5.048517882823944092e-02 1.625940799713134766e-01 2.675283253192901611e-01 -1.972276531159877777e-02 -8.898409456014633179e-02 -9.015272557735443115e-02 -7.480071485042572021e-02 -3.489021062850952148e-01 1.698558181524276733e-01 -2.734835259616374969e-02 -9.015836566686630249e-02 1.448052078485488892e-01 -5.450861528515815735e-02 7.989078015089035034e-02 7.725922018289566040e-02 3.891929984092712402e-01 2.613878250122070312e-01
2.304532676935195923e-01 -1.123110502958297729e-01 -1.497860252857208252e-01 -4.766966030001640320e-02 2.046294882893562317e-02 2.045954614877700806e-01 -2.264118343591690063e-01 -3.825218379497528076e-01 1.859593689441680908e-01 1.449949890375137329e-01 7.511511445045471191e-02 1.054898127913475037e-01 2.017051279544830322e-01 -5.026933271437883377e-03 -2.257936894893646240e-01 -6.796065717935562134e-02 7.151893526315689087e-02 3.484128117561340332e-01 2.076158672571182251e-01 2.006501145660877228e-02 2.530962228775024414e-01 -2.873357944190502167e-02 -2.205001115798950195e-01 -9.809196740388870239e-02 -1.147320717573165894e-01 -2.710624635219573975e-01 -9.911152534186840057e-03 2.101058326661586761e-02 -1.063331663608551025e-01 2.418691515922546387e-01 1.923416703939437866e-01 1.178975477814674377e-01
-1.444875150918960571e-01 -5.697484314441680908e-02 2.387407869100570679e-01 -1.145347878336906433e-01 -3.738905116915702820e-02 -1.048131883144378662e-01 -4.339023679494857788e-02 5.407062917947769165e-02 -1.464169658720493317e-02 1.674536019563674927e-01 1.961557939648628235e-02 -1.729229390621185303e-01 1.548537462949752808e-01 1.190842688083648682e-01 1.615518331527709961e-02 -1.808589883148670197e-02 -4.541583731770515442e-02 1.691232174634933472e-01 3.523763418197631836e-01 4.957095384597778320e-01 2.164827138185501099e-01 -2.056618034839630127e-01 -2.352574765682220459e-01 -7.972424477338790894e-02 -8.320927619934082031e-03 -2.211710959672927856e-01 -5.559195578098297119e-02 -1.530057638883590698e-01 3.193469941616058350e-01 1.629676073789596558e-01 1.757243573665618896e-01 -7.034090906381607056e-02
2.102661132812500000e-01 -1.023139655590057373e-01 -1.965188980102539062e-01 2.382986992597579956e-01 -9.595175087451934814e-02 2.695607841014862061e-01 -6.012460216879844666e-02 -5.495785549283027649e-02 6.359996646642684937e-02 2.024841457605361938e-01 -2.348975688219070435e-01 -1.757757663726806641e-01 -1.732621341943740845e-02 1.306957006454467773e-01 -1.295220758765935898e-02 -1.735955029726028442e-01 9.362030029296875000e-02 3.618385195732116699e-01 3.785216435790061951e-02 4.757840186357498169e-03 -1.884379237890243530e-01 -2.370059937238693237e-01 -3.219949007034301758e-01 4.322220385074615479e-02 -7.312940061092376709e-02 -2.173061296343803406e-02 2.884643375873565674e-01 2.559379860758781433e-02 1.335875838994979858e-01 3.447981774806976318e-01 1.265458911657333374e-01 4.238525778055191040e-02
4.506871849298477173e-02 1.502133905887603760e-01 -2.758849561214447021e-01 8.830679953098297119e-02 -1.434262394905090332e-01 2.480228245258331299e-01 4.048169255256652832e-01 -7.832149416208267212e-02 1.911177858710289001e-02 1.629108339548110962e-01 -1.119275614619255066e-01 1.453851461410522461e-01 1.086570844054222107e-01 -1.747999638319015503e-01 -3.210455924272537231e-02 -2.171211540699005127e-01 1.257336046546697617e-02 1.967518180608749390e-01 2.005849778652191162e-01 1.120186448097229004e-01 3.415720760822296143e-01 -2.265492826700210571e-01 -1.643969714641571045e-01 1.177325844764709473e-02 4.534725472331047058e-02 9.458760917186737061e-02 5.343405529856681824e-02 -9.377485513687133789e-02 1.019447520375251770e-01 3.718161880970001221e-01 1.727629303932189941e-01 1.846891455352306366e-02
3.713403269648551941e-02 -1.217433512210845947e-01 2.105081826448440552e-01 -1.183439120650291443e-01 -1.012244541198015213e-02 1.503056287765502930e-01 1.161565706133842468e-01 2.976959645748138428e-01 2.384735941886901855e-01 1.910299062728881836e-01 9.288334101438522339e-02 -1.248248759657144547e-02 2.495684474706649780e-01 -1.189424842596054077e-01 -1.591668874025344849e-01 -1.090388149023056030e-01 6.957064568996429443e-02 3.890292719006538391e-02 1.552526354789733887e-01 2.036494910717010498e-01 1.690356433391571045e-01 -2.437290102243423462e-01 -3.536571264266967773e-01 1.844607889652252197e-01 -1.439595967531204224e-01 -3.300788402557373047e-01 2.685424089431762695e-01 -9.502956643700599670e-03 6.602852791547775269e-02 1.073936223983764648e-01 1.852618753910064697e-01 -1.173365190625190735e-01
-2.238988876342773438e-01 -1.727737635374069214e-01 -1.140068471431732178e-01 -1.350497268140316010e-02 -3.632029891014099121e-01 -3.706534951925277710e-02 2.196699976921081543e-01 4.361867904663085938e-02 1.204637531191110611e-02 1.496946811676025391e-01 -3.977306932210922241e-02 -7.562182843685150146e-02 3.691004216670989990e-01 -3.412096202373504639e-02 -1.441073417663574219e-01 1.206141561269760132e-01 -2.121248096227645874e-02 2.143862843513488770e-01 -8.127111196517944336e-02 -1.043223869055509567e-02 1.567450612783432007e-01 -3.168715536594390869e-01 3.784135729074478149e-02 3.464820683002471924e-01 -4.256960749626159668e-02 -1.634658426046371460e-01 -2.503944560885429382e-02 8.032303303480148315e-03 8.269975334405899048e-02 2.247701436281204224e-01 3.596419394016265869e-01 7.287733256816864014e-02
2.015774697065353394e-02 1.370840370655059814e-01 -5.916932225227355957e-02 2.065215110778808594e-01 -7.210961729288101196e-02 1.403094679117202759e-01 -1.004416272044181824e-01 -3.254852490499615669e-03 1.574877053499221802e-01 2.155945152044296265e-01 1.077304035425186157e-01 -8.316642045974731445e-02 5.340506136417388916e-02 1.472875028848648071e-01 -3.421702384948730469e-01 2.577401464805006981e-03 -1.393513977527618408e-01 -4.922305420041084290e-02 5.712050572037696838e-02 2.732601165771484375e-01 4.349829554557800293e-01 -3.289126157760620117e-01 -5.890978127717971802e-02 4.610314965248107910e-01 3.531934693455696106e-02 -8.291521668434143066e-02 -2.251568250358104706e-02 -7.790070027112960815e-02 -6.159969419240951538e-02 1.181840673089027405e-01 1.384132206439971924e-01 5.845810472965240479e-02
1.433024089783430099e-02 2.066164612770080566e-01 2.574389874935150146e-01 2.718961536884307861e-01 -4.924169927835464478e-02 1.599123626947402954e-01 2.176341861486434937e-01 -7.595764845609664917e-02 -4.772096872329711914e-03 9.992387890815734863e-02 1.313060820102691650e-01 -9.365011751651763916e-02 -7.589493691921234131e-02 2.028972655534744263e-01 1.805217564105987549e-01 -3.983182013034820557e-01 -4.348115250468254089e-02 7.727768272161483765e-02 1.251671165227890015e-01 -3.580328077077865601e-02 3.084129691123962402e-01 -3.199949562549591064e-01 6.704106181859970093e-02 2.254543155431747437e-01 -6.328731030225753784e-02 8.412338793277740479e-02 6.753095239400863647e-02 3.209055587649345398e-02 1.532537639141082764e-01 3.132889568805694580e-01 1.047330200672149658e-01 1.861459314823150635e-01
1.988757103681564331e-01 -7.991754263639450073e-02 -2.818564176559448242e-01 1.735508590936660767e-01 -4.205786436796188354e-02 2.816976308822631836e-01 -1.580365151166915894e-01 -1.813771873712539673e-01 6.991034001111984253e-02 2.034489661455154419e-01 1.636810600757598877e-01 -6.510975211858749390e-02 3.337713778018951416e-01 2.432724982500076294e-01 2.522957138717174530e-02 8.874478936195373535e-02 1.495952457189559937e-01 -2.302262373268604279e-02 6.983292847871780396e-02 7.429726421833038330e-02 2.455660551786422729e-01 -7.118405401706695557e-02 -1.051364392042160034e-01 3.439026474952697754e-01 -8.821972459554672241e-02 -2.649991214275360107e-01 -2.499678581953048706e-01 3.302579373121261597e-02 -9.699076414108276367e-02 2.527716159820556641e-01 1.444042753428220749e-02 7.750654220581054688e-02
-8.125946670770645142e-02 -3.834840282797813416e-02 -1.276173442602157593e-01 -5.991276353597640991e-02 -5.099650472402572632e-02 -1.161927077919244766e-02 -1.888209208846092224e-02 -8.020659536123275757e-02 1.317495405673980713e-01 2.014272101223468781e-02 2.112495750188827515e-01 -2.005791515111923218e-01 3.485257551074028015e-02 1.310624033212661743e-01 2.624566555023193359e-01 2.921545207500457764e-01 4.293848574161529541e-02 2.941022217273712158e-01 7.030005753040313721e-02 1.909545809030532837e-02 2.853521890938282013e-02 -1.155713647603988647e-01 -3.979516327381134033e-01 1.616971641778945923e-01 8.966124802827835083e-02 -1.952196359634399414e-01 -1.131015941500663757e-01 -1.079703867435455322e-01 -1.347562819719314575e-01 1.213156878948211670e-01 5.395483374595642090e-01 -1.886460743844509125e-02
-2.952733077108860016e-02 -2.330405861139297485e-01 -3.510183990001678467e-01 -5.774426460266113281e-02 -1.256363838911056519e-01 3.748090565204620361e-02 6.469919532537460327e-02 -8.435747027397155762e-02 1.407994031906127930e-01 4.176307320594787598e-01 -5.677114240825176239e-03 -5.169412866234779358e-02 1.499003544449806213e-02 1.562045961618423462e-01 -2.205403335392475128e-02 -1.733975559473037720e-01 -3.749606758356094360e-02 2.128671668469905853e-02 2.099576890468597412e-01 2.013046294450759888e-01 4.982016682624816895e-01 -5.837334319949150085e-02 -2.286805212497711182e-01 3.649260383099317551e-03 1.193576958030462265e-02 -5.517686903476715088e-02 7.577904313802719116e-02 5.844380334019660950e-02 -5.066341161727905273e-02 -1.614960879087448120e-01 2.878276407718658447e-01 1.530864983797073364e-01
2.010444104671478271e-01 1.448373496532440186e-01 -1.845916062593460083e-01 -1.108328253030776978e-02 1.205063462257385254e-01 3.152598738670349121e-01 5.301486700773239136e-02 -1.479417085647583008e-01 1.687553338706493378e-02 1.285240203142166138e-01 -8.352239429950714111e-02 -1.824875324964523315e-01 3.572557568550109863e-01 4.629488661885261536e-02 -1.336911320686340332e-01 -1.811410188674926758e-01 -8.474019169807434082e-02 1.308552324771881104e-01 1.575862057507038116e-02 2.034698240458965302e-02 4.487294256687164307e-01 -2.226878851652145386e-01 1.431257128715515137e-01 1.025128439068794250e-01 6.353526562452316284e-02 -1.512057036161422729e-01 6.962835788726806641e-02 -2.689801454544067383e-01 -1.696478873491287231e-01 8.639941364526748657e-02 2.819902598857879639e-01 -3.856134787201881409e-02
1.534709483385086060e-01 1.537575386464595795e-02 -1.912946626543998718e-02 -1.213678866624832153e-01 7.403629273176193237e-02 9.910995140671730042e-04 8.150659501552581787e-02 1.111868303269147873e-02 -1.707181520760059357e-02 3.150248527526855469e-01 -1.212508417665958405e-03 -3.057222068309783936e-01 1.752948462963104248e-01 2.037109434604644775e-01 -1.576809287071228027e-01 -2.787545621395111084e-01 2.079077363014221191e-01 2.872856855392456055e-01 3.429452478885650635e-01 -5.800558719784021378e-03 -5.675747524946928024e-03 -2.653422653675079346e-01 -9.635166078805923462e-02 1.904451847076416016e-01 -2.811951637268066406e-01 -1.614961624145507812e-01 2.043273113667964935e-02 -9.804245084524154663e-02 2.069444954395294189e-01 -2.383237928152084351e-01 3.153852745890617371e-02 7.665106654167175293e-02
-1.637764871120452881e-01 1.728763878345489502e-01 -1.553752273321151733e-01 -2.579559385776519775e-01 7.085818797349929810e-02 1.056493148207664490e-01 1.294931620359420776e-01 -1.394921094179153442e-01 2.034578099846839905e-02 -7.922650128602981567e-02 1.391162574291229248e-01 -3.182718157768249512e-01 6.980326771736145020e-02 8.663534373044967651e-02 2.959608137607574463e-01 1.418084502220153809e-01 2.049556523561477661e-01 1.789363473653793335e-01 5.381885915994644165e-02 1.515677720308303833e-01 2.936096489429473877e-01 -2.022580802440643311e-01 -6.005088239908218384e-02 4.075649976730346680e-01 1.226359978318214417e-01 -1.779270023107528687e-01 -1.117050647735595703e-01 4.451121017336845398e-02 2.838883399963378906e-01 9.772732853889465332e-02 4.934480041265487671e-02 4.814409464597702026e-02
-1.177667547017335892e-02 -3.500784635543823242e-01 5.827492848038673401e-02 -2.740629948675632477e-02 5.828799307346343994e-02 1.671597957611083984e-01 -1.990749537944793701e-01 -1.241945773363113403e-01 4.663974791765213013e-02 -1.264638453722000122e-01 -2.266448736190795898e-01 1.330638676881790161e-01 9.445865452289581299e-02 2.250968515872955322e-01 3.503861650824546814e-02 -6.573179364204406738e-02 2.044797092676162720e-01 -1.231873854994773865e-01 1.484169214963912964e-01 1.082852855324745178e-01 1.692518442869186401e-01 -1.121875196695327759e-01 -2.532697319984436035e-01 4.934567809104919434e-01 -1.179562062025070190e-01 -1.223931610584259033e-01 1.129349321126937866e-01 -1.790840327739715576e-01 1.332027167081832886e-01 1.933023780584335327e-01 2.557929456233978271e-01 2.251645922660827637e-02
-4.146523773670196533e-02 -3.377282619476318359e-01 3.512891381978988647e-02 -1.530748456716537476e-01 5.329544842243194580e-02 -1.180615462362766266e-02 -1.670077443122863770e-02 -2.597940266132354736e-01 -2.879471704363822937e-02 -1.605288684368133545e-01 -1.474783420562744141e-01 7.203829288482666016e-02 1.763874888420104980e-01 1.590530872344970703e-01 2.562012290582060814e-03 -3.421681746840476990e-02 1.690639108419418335e-01 -1.214605793356895447e-01 2.259457707405090332e-01 1.723681241273880005e-01 1.106873825192451477e-01 -1.901371628046035767e-01 -3.771470785140991211e-01 4.124170839786529541e-01 -3.526528179645538330e-02 -3.335258737206459045e-02 1.991658806800842285e-01 -1.940475702285766602e-01 -9.523142944090068340e-04 7.293852418661117554e-02 2.615641057491302490e-01 1.985783278942108154e-01
-4.845939949154853821e-02 -4.708237946033477783e-02 -1.360176205635070801e-01 1.903341114521026611e-01 1.255720853805541992e-01 3.638643622398376465e-01 9.231869131326675415e-02 -1.257512271404266357e-01 -3.905937820672988892e-02 1.851556152105331421e-01 -3.538455665111541748e-01 4.261319339275360107e-02 1.099470183253288269e-01 1.851868778467178345e-01 2.263823747634887695e-01 -1.657951176166534424e-01 3.231263160705566406e-02 3.082644045352935791e-01 8.673047274351119995e-02 -1.576796472072601318e-01 3.785937130451202393e-01 -8.573023974895477295e-02 -1.504086554050445557e-01 1.118793264031410217e-01 -2.011189758777618408e-01 -2.713077329099178314e-02 2.162004858255386353e-01 -1.182010322809219360e-01 1.884288489818572998e-01 -1.941703073680400848e-02 1.677567511796951294e-01 7.242119405418634415e-03
3.224419429898262024e-02 2.723073028028011322e-02 -1.612859964370727539e-01 -2.635760605335235596e-02 -2.654499001801013947e-02 -1.055377442389726639e-02 -9.768417477607727051e-02 1.071570813655853271e-02 1.407349109649658203e-01 2.831858098506927490e-01 -4.739527404308319092e-02 -1.616000831127166748e-01 9.951770305633544922e-02 7.839806377887725830e-02 -1.426743417978286743e-01 -2.995146811008453369e-01 1.498994231224060059e-01 1.698469966650009155e-01 3.408602774143218994e-01 1.202703267335891724e-01 2.039474844932556152e-01 -2.035020738840103149e-01 -1.375399827957153320e-01 2.975061535835266113e-01 -2.638335525989532471e-01 -9.409783035516738892e-02 1.444196552038192749e-01 1.128365285694599152e-02 1.777498126029968262e-01 -2.540938854217529297e-01 -1.169145703315734863e-01 3.533883690834045410e-01
-1.242839395999908447e-01 -1.350674629211425781e-01 -2.179616540670394897e-01 -6.388547271490097046e-02 8.798532932996749878e-02 2.668609023094177246e-01 1.005348414182662964e-01 -2.859489247202873230e-02 1.882550120353698730e-02 3.135955631732940674e-01 -1.272474676370620728e-01 -1.180154457688331604e-01 -3.161386772990226746e-02 -7.047247886657714844e-02 -3.088460862636566162e-01 -2.820619046688079834e-01 1.782571375370025635e-01 -2.775063179433345795e-02 -1.038616448640823364e-01 7.213834673166275024e-02 2.140985876321792603e-01 1.805927008390426636e-01 -4.988643527030944824e-02 3.298524320125579834e-01 -9.385009855031967163e-02 1.587382284924387932e-03 1.707409024238586426e-01 -2.140886709094047546e-02 1.017005182802677155e-02 1.946577876806259155e-01 4.476647078990936279e-01 3.709789132699370384e-03
-1.749690175056457520e-01 -3.902849853038787842e-01 1.454022079706192017e-01 -3.939666319638490677e-03 3.810850670561194420e-03 1.238748580217361450e-01 -6.062147021293640137e-02 -2.098849564790725708e-01 1.214206963777542114e-01 1.847672462463378906e-01 -1.656466126441955566e-01 1.193450838327407837e-01 7.515315711498260498e-02 1.101117301732301712e-02 -2.555648982524871826e-01 -1.422950327396392822e-01 1.903142929077148438e-01 -7.654287666082382202e-02 8.116707205772399902e-02 2.244071066379547119e-01 1.338197290897369385e-01 -1.550622284412384033e-02 -1.614890396595001221e-01 3.331209421157836914e-01 -2.573908567428588867e-01 -5.759490653872489929e-02 1.925664991140365601e-01 -6.367158889770507812e-02 4.719973355531692505e-02 8.802307397127151489e-02 4.103804230690002441e-01 -8.725241571664810181e-02
-2.112639248371124268e-01 -3.189804852008819580e-01 -3.570721670985221863e-02 1.942978613078594208e-02 1.018460318446159363e-01 8.195696771144866943e-02 -1.691850572824478149e-01 -1.833020299673080444e-01 1.545597612857818604e-01 5.061005055904388428e-02 -2.877272367477416992e-01 8.131046593189239502e-02 6.596031039953231812e-02 1.252713054418563843e-01 -3.771999105811119080e-02 -6.861277390271425247e-03 2.503603994846343994e-01 -2.300875633955001831e-01 1.261255741119384766e-01 1.794635355472564697e-01 1.051530539989471436e-01 -9.271217137575149536e-02 -1.751749962568283081e-01 4.280381500720977783e-01 -2.003265619277954102e-01 -1.718000918626785278e-01 1.246647536754608154e-01 -1.637522503733634949e-02 2.544910646975040436e-02 5.069262906908988953e-02 3.739225268363952637e-01 9.751789271831512451e-02
-6.681279093027114868e-02 -5.592573434114456177e-02 4.106064140796661377e-02 3.570222556591033936e-01 3.120197542011737823e-02 2.078164368867874146e-01 2.372010350227355957e-01 -2.525294721126556396e-01 1.439783275127410889e-01 -2.459789440035820007e-02 -1.653542071580886841e-01 -1.146702617406845093e-01 6.913276016712188721e-02 1.713792830705642700e-01 2.593061327934265137e-02 -3.171858787536621094e-01 -1.691989973187446594e-02 2.393177002668380737e-01 7.099720835685729980e-02 -1.638323068618774414e-01 4.348289668560028076e-01 -1.860947161912918091e-01 -1.907379180192947388e-01 1.610027998685836792e-01 -1.616694182157516479e-01 -3.488539904356002808e-02 1.667734086513519287e-01 -2.214402109384536743e-01 -4.457181319594383240e-02 -2.123737148940563202e-02 1.348990499973297119e-01 -3.893139585852622986e-02
-3.255411237478256226e-02 8.576296269893646240e-03 1.136606931686401367e-01 1.674366444349288940e-01 2.380350828170776367e-01 1.847977638244628906e-01 7.373132556676864624e-02 -2.338519506156444550e-02 2.068511396646499634e-01 2.420121431350708008e-01 -1.659379601478576660e-01 -3.577770898118615150e-03 1.425504800863564014e-03 3.454998731613159180e-01 9.030982851982116699e-02 -1.480624526739120483e-01 2.912510037422180176e-01 -9.563580155372619629e-03 1.088441386818885803e-01 5.180400609970092773e-02 1.308013349771499634e-01 8.185137808322906494e-02 -3.604524135589599609e-01 1.613433212041854858e-01 -2.290202975273132324e-01 9.183050692081451416e-02 -1.361377537250518799e-01 -2.534286677837371826e-01 3.575210273265838623e-01 1.174653545022010803e-01 -4.386140778660774231e-02 -1.279114931821823120e-01
2.420251071453094482e-01 -2.214426398277282715e-01 1.337256841361522675e-02 1.544456928968429565e-01 9.952147305011749268e-02 3.405750915408134460e-02 1.888057589530944824e-01 -1.497668176889419556e-01 1.338973045349121094e-01 -1.170871108770370483e-01 6.972970813512802124e-02 -1.675330847501754761e-01 4.338776692748069763e-02 1.269793808460235596e-01 1.016541346907615662e-01 -2.038999348878860474e-01 2.884266525506973267e-02 3.663160502910614014e-01 6.751167774200439453e-02 1.678532660007476807e-01 7.959063351154327393e-02 5.988893099129199982e-03 -1.504507809877395630e-01 1.167603209614753723e-01 -3.125886917114257812e-01 -1.398064792156219482e-01 1.258559431880712509e-02 -3.782001137733459473e-01 3.100573718547821045e-01 2.256668210029602051e-01 1.680033504962921143e-01 -1.363881379365921021e-01
2.061629146337509155e-01 8.051870018243789673e-02 -1.808726042509078979e-01 2.825768887996673584e-01 2.471104823052883148e-02 4.005407094955444336e-01 -2.741813659667968750e-01 -1.739073395729064941e-01 8.936181664466857910e-02 2.588850557804107666e-01 1.745180189609527588e-01 -9.019271284341812134e-02 2.147351056337356567e-01 2.370693981647491455e-01 1.111088246107101440e-01 -3.460727259516716003e-02 4.431765526533126831e-02 9.009290486574172974e-03 2.957969345152378082e-02 4.691819474101066589e-02 2.587328255176544189e-01 -1.347161680459976196e-01 -1.729843914508819580e-01 2.286935001611709595e-01 -1.878603547811508179e-01 -1.536733806133270264e-01 -1.719569563865661621e-01 2.016712911427021027e-02 -5.633491277694702148e-02 2.762319743633270264e-01 4.137091711163520813e-02 4.797114059329032898e-03
2.537326812744140625e-01 1.181115955114364624e-01 -7.960485666990280151e-02 -2.000493109226226807e-01 -1.767843961715698242e-01 2.205878943204879761e-01 1.839595437049865723e-01 -2.612970173358917236e-01 6.877397745847702026e-02 1.737542897462844849e-01 -7.708790153264999390e-02 -2.375078797340393066e-01 2.535222470760345459e-01 -9.318170137703418732e-03 -1.585623323917388916e-01 6.715590134263038635e-03 6.942281872034072876e-02 -3.691907972097396851e-02 1.336142420768737793e-01 2.113866060972213745e-01 3.484592139720916748e-01 -5.585793405771255493e-02 -2.438002228736877441e-01 1.467560678720474243e-01 -2.699987292289733887e-01 2.139192670583724976e-01 -6.916306167840957642e-02 1.085986867547035217e-01 -9.936691820621490479e-02 4.442917183041572571e-02 2.779110372066497803e-01 8.890185505151748657e-02
2.907879464328289032e-02 9.551237523555755615e-02 -1.614428311586380005e-01 1.895163208246231079e-01 8.489006757736206055e-02 1.946824938058853149e-01 -6.227378919720649719e-02 -2.606904506683349609e-01 5.086076911538839340e-03 -1.027369648218154907e-01 -4.046563524752855301e-03 1.121703535318374634e-02 3.259948194026947021e-01 2.239722460508346558e-01 -2.972359359264373779e-01 2.808589302003383636e-02 1.297786533832550049e-01 2.051966041326522827e-01 3.816033601760864258e-01 1.929299719631671906e-02 2.776335775852203369e-01 1.547630969434976578e-02 -6.505592167377471924e-02 1.570873558521270752e-01 1.768034249544143677e-01 7.759851962327957153e-02 1.368748843669891357e-01 2.096433192491531372e-02 7.772298902273178101e-02 2.666740417480468750e-01 2.618749439716339111e-01 2.035915851593017578e-01
3.990074992179870605e-02 2.654375508427619934e-02 -1.808380633592605591e-01 -5.383478105068206787e-02 9.658014774322509766e-02 -1.053122580051422119e-01 -3.153907507658004761e-02 -3.148834705352783203e-01 3.040544092655181885e-01 3.762691020965576172e-01 1.955960094928741455e-01 -2.438256144523620605e-01 -4.237794503569602966e-02 1.437741518020629883e-01 -2.665472626686096191e-01 -9.498340636491775513e-02 6.477647274732589722e-02 1.109845638275146484e-01 1.516549140214920044e-01 1.504580769687891006e-02 4.212977588176727295e-01 6.080502271652221680e-02 -1.388574540615081787e-01 2.257462739944458008e-01 -2.469387650489807129e-01 -8.946119248867034912e-02 -6.672188639640808105e-02 -1.263642311096191406e-01 -7.027263287454843521e-03 -2.439064159989356995e-02 1.565350890159606934e-01 3.931294754147529602e-02
1.806167662143707275e-01 8.504364639520645142e-02 -3.818706795573234558e-02 2.461044192314147949e-01 1.538639366626739502e-01 2.899353802204132080e-01 -3.212685883045196533e-02 -2.142849713563919067e-01 -8.975444361567497253e-03 -1.134428232908248901e-01 5.853232368826866150e-02 -1.577681750059127808e-01 1.510853171348571777e-01 1.245047003030776978e-01 -3.111562430858612061e-01 1.550519745796918869e-02 2.258073352277278900e-02 2.177442461252212524e-01 4.220351278781890869e-01 -6.869483739137649536e-02 2.697829604148864746e-01 -9.641378372907638550e-02 -1.395443528890609741e-01 1.630159467458724976e-02 1.329170167446136475e-01 4.943364858627319336e-02 9.853677451610565186e-02 -9.455624222755432129e-02 1.608030200004577637e-01 2.291561663150787354e-01 2.158660441637039185e-01 2.654772996902465820e-01
-7.222472876310348511e-02 8.119224756956100464e-02 -4.122844040393829346e-01 2.462224066257476807e-01 1.479922235012054443e-01 2.853969931602478027e-01 -8.342166244983673096e-02 2.651255112141370773e-03 1.559761166572570801e-01 6.718321144580841064e-02 6.186431855894625187e-04 -9.362124651670455933e-02 -4.684659838676452637e-02 3.017172813415527344e-01 9.238109737634658813e-02 -2.713294923305511475e-01 -4.735716432332992554e-02 7.550401985645294189e-02 3.479141592979431152e-01 1.487936079502105713e-01 1.719893366098403931e-01 9.277505427598953247e-02 -2.501836717128753662e-01 2.627769112586975098e-01 -4.367231205105781555e-02 -2.085760384798049927e-01 -2.893772907555103302e-02 -1.219361349940299988e-01 9.653568267822265625e-02 -4.711681976914405823e-02 2.742800675332546234e-02 1.997796446084976196e-01
-1.984269022941589355e-01 -2.146111428737640381e-01 1.128122955560684204e-02 2.481518685817718506e-01 8.586280792951583862e-02 -1.985853612422943115e-01 3.436776995658874512e-02 -1.234017685055732727e-01 2.141560167074203491e-01 1.805577129125595093e-01 1.223896071314811707e-01 -7.215316593647003174e-02 9.821759164333343506e-02 1.449635326862335205e-01 -1.309230625629425049e-01 -1.418315619230270386e-01 2.707769572734832764e-01 1.217456161975860596e-01 -1.384809911251068115e-01 6.908344477415084839e-02 3.606661260128021240e-01 -1.787067949771881104e-01 -1.032267063856124878e-01 7.625597715377807617e-02 -1.282662898302078247e-01 -8.859723061323165894e-02 -2.615346387028694153e-02 -5.531529709696769714e-02 1.610396653413772583e-01 1.979727894067764282e-01 7.417473942041397095e-02 4.835539162158966064e-01
-2.901500761508941650e-01 7.626012712717056274e-02 1.321478933095932007e-01 1.368096768856048584e-01 -2.937416173517704010e-02 7.265555858612060547e-02 1.963959038257598877e-01 -2.420903146266937256e-01 2.638516947627067566e-02 -1.021583192050457001e-02 -7.971190661191940308e-02 3.503575176000595093e-02 -3.025632817298173904e-03 1.813693642616271973e-01 -1.785359084606170654e-01 -1.654289513826370239e-01 -1.487715635448694229e-02 2.304068207740783691e-01 7.817181944847106934e-02 2.389291822910308838e-01 4.673048853874206543e-01 -3.104709275066852570e-02 -9.246316552162170410e-02 2.909263968467712402e-01 -7.837670296430587769e-02 -3.631711006164550781e-02 1.514318436384201050e-01 -8.880030363798141479e-02 -1.513871401548385620e-01 3.751556873321533203e-01 7.508547604084014893e-02 -1.826477348804473877e-01
1.171229779720306396e-01 1.331759095191955566e-01 -1.169004663825035095e-01 7.787204533815383911e-02 -1.925800740718841553e-02 1.842580735683441162e-01 -8.279844373464584351e-02 -2.389518767595291138e-01 1.346891969442367554e-01 7.904971390962600708e-02 -1.086619347333908081e-01 -1.979327350854873657e-01 3.400256931781768799e-01 4.702321439981460571e-02 -2.492688596248626709e-01 1.028634980320930481e-02 7.007996737957000732e-02 2.632459998130798340e-01 4.445811808109283447e-01 6.194503605365753174e-02 3.140057325363159180e-01 1.072940900921821594e-01 6.135744974017143250e-03 3.422831743955612183e-02 2.339528053998947144e-01 2.558748051524162292e-02 -5.369403958320617676e-02 -1.693655848503112793e-01 7.859929651021957397e-02 -6.756185553967952728e-03 3.172009587287902832e-01 1.195010766386985779e-01
6.651738658547401428e-03 -8.293467760086059570e-02 -3.322215378284454346e-02 1.871538907289505005e-02 -1.403859853744506836e-01 1.282985210418701172e-01 1.754269003868103027e-02 2.694796212017536163e-02 2.918002307415008545e-01 9.895450621843338013e-02 -1.240037083625793457e-01 -1.222345829010009766e-01 -3.625381365418434143e-02 -7.649171352386474609e-02 -2.989137768745422363e-01 3.884212672710418701e-01 2.326587438583374023e-01 1.938361823558807373e-01 3.138334155082702637e-01 2.496992796659469604e-01 2.811346650123596191e-01 -1.024725288152694702e-01 -1.298145949840545654e-01 9.675145149230957031e-02 -1.665421128273010254e-01 -2.583683729171752930e-01 6.218700483441352844e-02 8.433005958795547485e-02 -1.183783337473869324e-01 9.610497951507568359e-02 2.761438190937042236e-01 9.224795550107955933e-02
-3.694720268249511719e-01 -1.139352936297655106e-02 1.586574167013168335e-01 7.193501293659210205e-02 -2.132364660501480103e-01 4.612372256815433502e-03 3.351612091064453125e-01 -4.699712246656417847e-02 1.809536814689636230e-01 1.756806075572967529e-01 9.528920799493789673e-02 -2.967091202735900879e-01 2.403338253498077393e-01 4.420367628335952759e-02 -1.237335614860057831e-02 -3.197399154305458069e-02 2.272701635956764221e-02 5.317620467394590378e-03 -9.833995997905731201e-02 4.347388632595539093e-03 1.102218478918075562e-01 -1.800264790654182434e-02 -1.845277696847915649e-01 2.924632132053375244e-01 -1.205224841833114624e-01 -2.096811980009078979e-01 1.042500883340835571e-01 -1.614913791418075562e-01 -1.052300408482551575e-01 -1.697297324426472187e-03 4.495130181312561035e-01 -2.228412404656410217e-02
-1.271491404622793198e-02 -1.299455910921096802e-01 -4.693790152668952942e-02 -3.374031931161880493e-02 -5.018014833331108093e-02 6.850904971361160278e-02 -8.173861354589462280e-02 6.302456557750701904e-02 -6.376648694276809692e-02 2.115466743707656860e-01 -1.262571364641189575e-01 -2.873716056346893311e-01 2.418953776359558105e-01 1.170859560370445251e-01 -6.123155727982521057e-02 -3.047557771205902100e-01 1.188945546746253967e-01 2.530254125595092773e-01 4.525415003299713135e-01 5.956090614199638367e-02 4.953505843877792358e-02 -8.772592246532440186e-02 -2.189978659152984619e-01 1.475499421358108521e-01 -3.547309339046478271e-01 -4.673723503947257996e-02 1.369765996932983398e-01 1.102069392800331116e-02 2.324075698852539062e-01 -1.766301989555358887e-01 2.711217617616057396e-03 2.169234603643417358e-01
1.882352381944656372e-01 -2.496909052133560181e-01 -7.174899429082870483e-02 1.121439337730407715e-01 -2.353028506040573120e-01 2.510433197021484375e-01 9.109721332788467407e-02 -2.867920994758605957e-01 2.004670053720474243e-01 2.264733798801898956e-02 -3.093803767114877701e-03 -1.262526959180831909e-01 -1.532361656427383423e-01 2.713893353939056396e-01 8.626304566860198975e-02 -3.377016261219978333e-02 3.283230364322662354e-01 3.367053568363189697e-01 4.371949471533298492e-03 6.006418541073799133e-02 -1.665153652429580688e-01 -1.742085367441177368e-01 -9.782688319683074951e-02 1.389481276273727417e-01 -1.364729106426239014e-01 1.472643911838531494e-01 1.617662757635116577e-01 -1.968898028135299683e-01 1.429800987243652344e-01 1.572921425104141235e-01 2.235818803310394287e-01 -3.209396451711654663e-02
-1.650385111570358276e-01 -4.494087304919958115e-03 -6.302971392869949341e-02 2.386353164911270142e-01 4.682608321309089661e-02 3.337507247924804688e-01 1.437520980834960938e-01 -4.061887264251708984e-01 2.119304090738296509e-01 1.206321790814399719e-01 -1.811680197715759277e-01 -2.016152143478393555e-01 -2.974981628358364105e-02 1.001630499958992004e-01 6.902663409709930420e-02 -1.620410680770874023e-01 -5.146007984876632690e-02 2.943747341632843018e-01 9.729535877704620361e-02 -1.588059067726135254e-01 3.960976302623748779e-01 -1.534699797630310059e-01 -7.036159932613372803e-02 9.336905181407928467e-02 -1.585873365402221680e-01 -9.979968518018722534e-02 1.136678904294967651e-01 1.288636028766632080e-02 7.444597780704498291e-03 1.591808907687664032e-02 2.126486748456954956e-01 -1.608713865280151367e-01
1.446214318275451660e-01 5.041103065013885498e-02 5.399516224861145020e-02 -1.117087528109550476e-01 3.444265574216842651e-02 5.420765653252601624e-02 1.521696597337722778e-01 -2.035645097494125366e-01 1.858023107051849365e-01 -1.255350280553102493e-02 1.032145768404006958e-01 -2.728786468505859375e-01 2.330936789512634277e-01 -1.898051649332046509e-01 -2.754779765382409096e-03 -5.315331742167472839e-03 1.661535799503326416e-01 7.012189179658889771e-02 5.903688073158264160e-02 9.868865460157394409e-02 -2.037380486726760864e-01 -3.789874166250228882e-02 -2.251802384853363037e-01 2.348735332489013672e-01 6.151486188173294067e-02 -1.831270754337310791e-01 3.414115905761718750e-01 -2.451399266719818115e-01 7.408452779054641724e-02 -2.002899348735809326e-01 4.680266380310058594e-01 9.510424733161926270e-02
-4.171616211533546448e-02 -1.740406304597854614e-01 -3.403953462839126587e-02 1.559243202209472656e-01 7.212959229946136475e-02 1.352463215589523315e-01 -4.094198811799287796e-03 -2.315540909767150879e-01 1.147721484303474426e-01 2.710647284984588623e-01 -2.966949157416820526e-02 -2.538401484489440918e-01 2.461831122636795044e-01 -1.564274728298187256e-01 1.474328339099884033e-01 2.624773420393466949e-02 3.805852532386779785e-01 -1.406708210706710815e-01 1.102762594819068909e-01 -4.532061889767646790e-02 -1.118477806448936462e-01 -2.727397680282592773e-01 -2.151067368686199188e-02 -1.244409504579380155e-04 -1.557570546865463257e-01 -1.300604343414306641e-01 -2.563431859016418457e-02 -4.630579054355621338e-02 -1.144370660185813904e-01 2.088637799024581909e-01 4.506839811801910400e-01 1.894312649965286255e-01
-1.663446426391601562e-01 3.873033076524734497e-02 -1.389387398958206177e-01 4.562636464834213257e-02 3.811315074563026428e-02 -4.789578914642333984e-02 1.243269145488739014e-01 -5.473679304122924805e-02 2.166179865598678589e-01 1.364204287528991699e-01 1.060717273503541946e-03 -1.399132907390594482e-01 1.254742145538330078e-01 3.868728578090667725e-01 -1.077467650175094604e-01 -3.604105859994888306e-02 6.155300885438919067e-02 1.127246692776679993e-01 -4.696740582585334778e-02 2.143006473779678345e-01 4.052708148956298828e-01 -3.914011716842651367e-01 1.466297954320907593e-01 1.772131770849227905e-01 -3.935976326465606689e-02 -6.263362616300582886e-02 1.019906252622604370e-01 -3.413808718323707581e-02 -2.302355319261550903e-02 1.520866602659225464e-01 8.225101977586746216e-02 4.258809983730316162e-01
1.020871475338935852e-02 8.774542808532714844e-02 -3.691299855709075928e-01 1.554586589336395264e-01 1.428950726985931396e-01 1.439139842987060547e-01 -8.256114274263381958e-02 -1.041738092899322510e-01 2.435535490512847900e-01 5.763811245560646057e-02 -2.899945946410298347e-03 -1.380290836095809937e-01 -2.251501530408859253e-01 2.779295146465301514e-01 -2.953347866423428059e-04 -2.888228893280029297e-01 -1.137176752090454102e-01 8.923595398664474487e-02 3.555402159690856934e-01 1.936398595571517944e-01 1.480199545621871948e-01 -8.042102307081222534e-02 -1.865223646163940430e-01 1.790659278631210327e-01 -4.135139286518096924e-02 -2.916762828826904297e-01 7.355602085590362549e-02 -6.949904561042785645e-02 2.485848218202590942e-01 1.030680909752845764e-01 4.690949246287345886e-02 1.680481880903244019e-01
-1.252332627773284912e-01 6.588358432054519653e-02 -1.291473060846328735e-01 -6.337244808673858643e-02 -6.789212673902511597e-02 1.923791319131851196e-01 2.436168491840362549e-02 -5.861032009124755859e-02 1.646814681589603424e-02 2.428805679082870483e-01 -1.574741601943969727e-01 5.427881609648466110e-03 7.278729230165481567e-02 -2.119531780481338501e-01 -3.600152134895324707e-01 8.391541242599487305e-02 4.589737355709075928e-01 3.288177251815795898e-01 1.279156953096389771e-01 2.740190625190734863e-01 1.747279167175292969e-01 3.650145605206489563e-02 -1.923995465040206909e-01 1.916554868221282959e-01 -1.061667874455451965e-01 -8.703149855136871338e-02 5.144395679235458374e-02 3.077391348779201508e-02 1.080239787697792053e-01 1.074635833501815796e-01 6.039394810795783997e-02 2.784339487552642822e-01
1.045732125639915466e-01 2.136511541903018951e-02 2.437192201614379883e-02 3.726075589656829834e-01 6.176402419805526733e-02 1.947788298130035400e-01 9.181571751832962036e-02 -3.490670025348663330e-01 1.739876568317413330e-01 1.054415553808212280e-01 2.748974226415157318e-02 -1.545212715864181519e-01 7.591883838176727295e-02 9.651449322700500488e-02 1.479588598012924194e-01 -2.618058919906616211e-01 1.696979105472564697e-01 5.701958388090133667e-02 5.166279524564743042e-02 -8.831949532032012939e-02 -2.660325467586517334e-01 -3.414525389671325684e-01 -5.952316895127296448e-02 1.449845880270004272e-01 -1.208979263901710510e-01 -1.333208978176116943e-01 1.625944226980209351e-01 -3.969026356935501099e-02 1.990900784730911255e-01 1.981764733791351318e-01 3.228679597377777100e-01 -8.722731471061706543e-02
-1.290954649448394775e-01 6.680945307016372681e-02 2.326205745339393616e-02 1.943730562925338745e-01 -1.350600719451904297e-01 3.726505339145660400e-01 1.302098929882049561e-01 -1.788042783737182617e-01 1.298116743564605713e-01 3.008003234863281250e-01 3.608189895749092102e-02 -2.870164811611175537e-01 -2.134018540382385254e-01 2.884580790996551514e-01 4.824637249112129211e-02 -4.933733027428388596e-03 -1.262345612049102783e-01 1.580628603696823120e-01 1.054869294166564941e-01 1.017928272485733032e-01 -6.351264566183090210e-02 3.888207674026489258e-02 -3.040555864572525024e-02 2.032532989978790283e-01 -2.761253416538238525e-01 -2.176185548305511475e-01 1.930114477872848511e-01 -4.279918968677520752e-02 2.970288693904876709e-01 1.954179704189300537e-01 7.432585954666137695e-02 -8.708459138870239258e-02
2.116494253277778625e-02 1.459205150604248047e-02 -7.369290292263031006e-02 1.337094604969024658e-01 1.113771945238113403e-01 1.815632730722427368e-01 -1.342480331659317017e-01 -2.044564932584762573e-01 1.770217418670654297e-01 1.671413034200668335e-01 -1.924383491277694702e-01 -9.888870269060134888e-02 2.538365721702575684e-01 -1.694059558212757111e-02 -2.902629673480987549e-01 -2.994844317436218262e-02 6.618877500295639038e-02 2.470797747373580933e-01 3.995112180709838867e-01 -2.484644763171672821e-02 4.197208285331726074e-01 1.041464135050773621e-01 1.170115265995264053e-02 1.068226769566535950e-01 2.357894033193588257e-01 7.549202442169189453e-02 -4.439094662666320801e-02 -6.181532051414251328e-03 1.389349699020385742e-01 1.318337768316268921e-01 2.234833985567092896e-01 2.018235623836517334e-01
-3.354439735412597656e-01 1.202831715345382690e-01 2.209995687007904053e-02 1.065662801265716553e-01 3.249001502990722656e-02 2.385589778423309326e-01 1.166250333189964294e-01 -3.521414101123809814e-02 2.587796747684478760e-01 2.569232583045959473e-01 -8.005665242671966553e-02 1.962800323963165283e-01 2.950290739536285400e-01 -1.280354112386703491e-01 -5.919222161173820496e-02 -7.233194261789321899e-02 5.273651331663131714e-02 -1.923859119415283203e-02 -5.095722526311874390e-02 2.446471303701400757e-01 4.283753037452697754e-01 -5.077807232737541199e-02 -2.108875811100006104e-01 1.947584599256515503e-01 -1.794891059398651123e-01 -1.717710942029953003e-01 1.731424778699874878e-02 -2.120915651321411133e-01 -2.009360939264297485e-01 1.083456426858901978e-01 7.101240009069442749e-02 -5.037410650402307510e-03
-2.100821882486343384e-01 1.701015420258045197e-02 -1.450730264186859131e-01 -7.769475132226943970e-02 -1.615049839019775391e-01 3.810074329376220703e-01 1.918227225542068481e-01 9.409768134355545044e-02 7.975421845912933350e-02 -2.135805040597915649e-02 4.912474378943443298e-02 -1.732783317565917969e-01 1.548009812831878662e-01 -1.876060366630554199e-01 -2.614849209785461426e-01 -1.380190253257751465e-01 4.479076340794563293e-02 7.927387207746505737e-02 8.518508821725845337e-02 1.990404278039932251e-01 1.604176908731460571e-01 -1.721450090408325195e-01 -3.774659335613250732e-01 2.356265932321548462e-01 2.028967589139938354e-01 -5.117691308259963989e-02 1.760318130254745483e-01 -2.687151432037353516e-01 3.849823400378227234e-02 1.842326521873474121e-01 1.703660935163497925e-01 -7.610676437616348267e-02
-1.956817358732223511e-01 -1.022170558571815491e-01 9.116958081722259521e-02 -1.030374541878700256e-01 2.127062156796455383e-02 1.608244180679321289e-01 1.774768382310867310e-01 -9.168843924999237061e-02 -8.952094614505767822e-02 3.802241086959838867e-01 -1.238927170634269714e-01 -8.555629104375839233e-02 4.097332060337066650e-02 1.146468445658683777e-01 -9.824421256780624390e-02 -1.607448011636734009e-01 1.591197550296783447e-01 9.719030559062957764e-02 9.794086962938308716e-02 1.474652141332626343e-01 2.058385312557220459e-01 -3.651900589466094971e-02 2.299124449491500854e-01 2.439961135387420654e-01 6.299814581871032715e-02 1.405264586210250854e-01 1.764225661754608154e-01 -1.324845403432846069e-01 -8.157985657453536987e-02 3.618112206459045410e-01 4.552272558212280273e-01 3.397759795188903809e-02
1.630043089389801025e-01 -5.733324587345123291e-02 -3.597280010581016541e-02 -7.715132832527160645e-02 -4.944745823740959167e-02 1.647721417248249054e-02 1.352165490388870239e-01 2.795708552002906799e-02 -1.040710601955652237e-02 1.984710246324539185e-01 -1.116428077220916748e-01 -1.816538274288177490e-01 2.593226432800292969e-01 -3.697180002927780151e-02 -9.467391669750213623e-02 -3.121912181377410889e-01 9.936802834272384644e-02 1.233781725168228149e-01 2.791273295879364014e-01 1.712524145841598511e-01 9.874163568019866943e-02 -1.418087482452392578e-01 -2.332984954118728638e-01 3.722561597824096680e-01 -3.368865549564361572e-01 -1.230694577097892761e-01 -6.285251677036285400e-02 1.096114888787269592e-01 2.937013506889343262e-01 -1.324933618307113647e-01 3.393576294183731079e-02 2.763026356697082520e-01
-1.144098564982414246e-01 -3.742867112159729004e-01 -1.520480494946241379e-02 6.903087347745895386e-02 1.809530258178710938e-01 1.224009171128273010e-01 -1.131733953952789307e-01 -9.805289655923843384e-02 -1.180384773761034012e-02 2.404699847102165222e-02 -2.924591600894927979e-01 -2.582457289099693298e-02 2.684595808386802673e-02 1.916024088859558105e-01 -4.975822567939758301e-02 -1.075574755668640137e-01 2.036440074443817139e-01 -1.540665179491043091e-01 2.034070938825607300e-01 1.013073772192001343e-01 1.233165338635444641e-01 -4.863304644823074341e-02 -7.026518881320953369e-02 4.094158113002777100e-01 -1.599572747945785522e-01 -1.378631889820098877e-01 9.488596022129058838e-02 -1.431427896022796631e-01 1.721686273813247681e-01 6.889769434928894043e-02 4.658554792404174805e-01 2.845195680856704712e-02
1.553692817687988281e-01 1.571945697069168091e-01 1.624369025230407715e-01 2.342653274536132812e-01 -3.024652041494846344e-02 2.053537964820861816e-01 7.768157869577407837e-02 -2.476207911968231201e-01 1.223134920001029968e-01 -4.140432458370923996e-03 -1.607905924320220947e-01 -3.484462797641754150e-01 -1.511247158050537109e-01 2.534083724021911621e-01 4.542817920446395874e-02 -9.596137097105383873e-04 1.028022617101669312e-01 9.046189486980438232e-02 -8.217747090384364128e-04 1.042746603488922119e-01 -2.191080944612622261e-03 -5.612173676490783691e-02 6.689517945051193237e-02 4.936311542987823486e-01 -1.219090521335601807e-01 1.173439901322126389e-02 2.254238873720169067e-01 -1.758924871683120728e-01 3.180697858333587646e-01 1.181925833225250244e-01 1.175786554813385010e-01 3.795572370290756226e-02
-1.751751303672790527e-01 1.022091433405876160e-01 1.877065165899693966e-03 -4.514806345105171204e-02 1.001616939902305603e-01 3.563770055770874023e-01 7.837483286857604980e-02 -1.285270154476165771e-01 -4.215845093131065369e-02 6.635447591543197632e-02 -1.052673533558845520e-01 -2.702690064907073975e-01 1.887539625167846680e-01 -1.015800014138221741e-01 9.476244449615478516e-02 5.978270247578620911e-02 2.996485829353332520e-01 -9.566883742809295654e-02 2.134772986173629761e-01 1.673446409404277802e-02 -1.040713954716920853e-02 -2.771362364292144775e-01 -1.016896963119506836e-01 -1.823368109762668610e-02 -7.058995217084884644e-02 1.256299167871475220e-01 1.105559393763542175e-01 -6.150979548692703247e-02 3.012528456747531891e-02 3.661697730422019958e-02 5.953338742256164551e-01 1.499864012002944946e-01
1.175517961382865906e-01 1.770636290311813354e-01 -1.707433611154556274e-01 1.478267908096313477e-01 -5.008730664849281311e-02 3.203889429569244385e-01 -1.372329294681549072e-01 -3.182226717472076416e-01 9.632157534360885620e-02 2.251646947115659714e-03 7.527413964271545410e-02 -9.457102417945861816e-02 3.787340819835662842e-01 1.161873489618301392e-01 -3.266520798206329346e-01 -1.120607405900955200e-01 -8.359847590327262878e-03 9.347733855247497559e-02 3.725155293941497803e-01 3.472781553864479065e-02 3.076320290565490723e-01 2.314632385969161987e-02 -6.479650735855102539e-02 2.982836915180087090e-03 9.539832174777984619e-02 -8.705065399408340454e-02 1.191121861338615417e-01 -4.405519738793373108e-02 7.115574181079864502e-02 1.986379921436309814e-01 1.950249075889587402e-01 1.222790107131004333e-01
-4.170328378677368164e-03 3.771767020225524902e-03 9.109472483396530151e-02 -7.630918174982070923e-02 -5.051806196570396423e-02 2.726227641105651855e-01 2.076150625944137573e-01 -2.185181677341461182e-01 -4.291743505746126175e-03 1.572118550539016724e-01 -2.693071961402893066e-01 -4.052916541695594788e-02 8.633656054735183716e-02 2.359375357627868652e-02 -2.791305631399154663e-02 -2.662292718887329102e-01 2.231373935937881470e-01 3.383077681064605713e-01 -2.003272622823715210e-01 -1.787967830896377563e-01 3.590705096721649170e-01 -8.444817364215850830e-02 1.231409423053264618e-02 1.141324192285537720e-01 6.291037797927856445e-02 -3.235555887222290039e-01 5.174345802515745163e-03 -1.679108738899230957e-01 -4.607373476028442383e-02 7.380818575620651245e-02 3.289428055286407471e-01 3.638203069567680359e-02
-3.240163996815681458e-02 3.544618785381317139e-01 3.868604451417922974e-02 3.236477971076965332e-01 8.498296886682510376e-02 2.802510261535644531e-01 1.442717164754867554e-01 -8.820433169603347778e-02 -1.662507206201553345e-01 9.091632813215255737e-02 -1.599152684211730957e-01 -2.184493541717529297e-01 1.355819255113601685e-01 2.042194157838821411e-01 -2.793132066726684570e-01 7.134275883436203003e-02 -8.519404381513595581e-02 -7.994516938924789429e-02 2.009326517581939697e-01 2.529241144657135010e-01 2.321703732013702393e-01 -1.627949178218841553e-01 -9.576550871133804321e-02 3.497682213783264160e-01 1.374450773000717163e-01 -6.679542362689971924e-02 9.504183195531368256e-03 -7.999305427074432373e-02 -1.164328008890151978e-01 7.429571449756622314e-02 1.461692005395889282e-01 1.103293988853693008e-02
-1.610896289348602295e-01 -3.159761130809783936e-01 -1.162541881203651428e-01 -7.440794259309768677e-02 1.046631857752799988e-02 1.198974922299385071e-01 -1.862831972539424896e-02 -1.434324029833078384e-02 -1.021968945860862732e-01 8.544767647981643677e-02 -3.206127583980560303e-01 -4.705885052680969238e-02 -2.752712741494178772e-02 1.673012524843215942e-01 -9.396470338106155396e-02 -5.482293292880058289e-02 -1.011961046606302261e-02 5.325001850724220276e-02 5.004023760557174683e-02 6.143731996417045593e-02 1.189785450696945190e-01 -2.396734207868576050e-01 -1.265738606452941895e-01 2.947661876678466797e-01 -1.227803379297256470e-01 -2.023643255233764648e-01 2.603604197502136230e-01 -1.206548362970352173e-01 1.574961841106414795e-01 4.196401685476303101e-02 4.838565289974212646e-01 3.066048026084899902e-01
-1.208389028906822205e-01 -1.435496807098388672e-01 7.670758664608001709e-02 1.313683241605758667e-01 -1.514597833156585693e-01 2.355550527572631836e-01 1.536202281713485718e-01 -1.963225156068801880e-01 1.416363567113876343e-01 3.776912391185760498e-01 6.439153850078582764e-02 -4.881545528769493103e-02 1.334442105144262314e-02 1.208561584353446960e-01 -6.079101189970970154e-02 -2.330407053232192993e-01 4.230209589004516602e-01 7.710724323987960815e-02 -1.509561669081449509e-02 1.430337429046630859e-01 -2.176050469279289246e-02 -8.591009676456451416e-02 7.933674752712249756e-02 1.137455776333808899e-01 9.392886608839035034e-02 -1.780443340539932251e-01 2.808624505996704102e-01 -1.619318425655364990e-01 6.948372721672058105e-02 4.968440532684326172e-02 3.981433510780334473e-01 1.222515031695365906e-01
2.766833305358886719e-01 2.365154176950454712e-01 1.268326938152313232e-01 1.194173842668533325e-01 7.820325344800949097e-02 2.696085870265960693e-01 -3.458437696099281311e-02 -1.080602407455444336e-01 2.692211791872978210e-02 -1.679815948009490967e-01 -6.073931977152824402e-02 -4.448525980114936829e-02 1.165037974715232849e-01 1.304215192794799805e-01 1.872637718915939331e-01 -4.245347380638122559e-01 2.585295774042606354e-02 1.508728265762329102e-01 -4.395834729075431824e-02 1.087057143449783325e-01 2.318680584430694580e-01 1.174195855855941772e-01 -1.799314469099044800e-01 3.805291354656219482e-01 5.442766472697257996e-02 -2.302502840757369995e-02 1.545100212097167969e-01 -1.230499520897865295e-01 2.651666402816772461e-01 2.122269868850708008e-01 1.587098687887191772e-01 -5.753728561103343964e-03
2.919601202011108398e-01 -1.361448224633932114e-02 -1.084903702139854431e-01 1.796877533197402954e-01 -2.436366230249404907e-01 1.076416075229644775e-01 -1.327629238367080688e-01 2.554750442504882812e-02 2.487994432449340820e-01 9.963884204626083374e-02 3.532396256923675537e-02 -1.905437707901000977e-01 2.806203067302703857e-01 3.407384753227233887e-01 1.695355214178562164e-02 7.987780869007110596e-02 2.838304042816162109e-01 -1.260739862918853760e-01 -1.777325570583343506e-02 1.815346777439117432e-01 1.057095378637313843e-01 -2.083694487810134888e-01 -9.103694558143615723e-02 2.632525563240051270e-01 7.810819894075393677e-03 -3.052704036235809326e-01 6.462173908948898315e-02 -1.177273318171501160e-01 -1.328358352184295654e-01 2.633730471134185791e-01 6.519048660993576050e-02 7.704275101423263550e-02
-1.925285458564758301e-01 -2.876394987106323242e-01 4.161396063864231110e-03 1.086470410227775574e-01 -7.782693207263946533e-02 7.848696410655975342e-02 -8.416145294904708862e-02 -1.797170639038085938e-01 4.759991168975830078e-02 -1.347589027136564255e-02 -5.754198879003524780e-02 -1.860867440700531006e-02 -1.443633586168289185e-01 -7.626637071371078491e-02 -1.791448593139648438e-01 -2.449644496664404869e-03 1.101092062890529633e-02 -1.414534747600555420e-01 2.638213336467742920e-01 -1.336584687232971191e-01 1.141614764928817749e-01 -3.079560697078704834e-01 -5.845367908477783203e-02 3.692178428173065186e-01 -2.676085233688354492e-01 -1.418654918670654297e-01 5.853479355573654175e-02 -2.656513154506683350e-01 8.334605395793914795e-02 1.528504937887191772e-01 4.446409642696380615e-01 5.438540130853652954e-02
1.031333953142166138e-01 -6.877063214778900146e-02 -3.226217627525329590e-02 -6.752038002014160156e-02 3.086128830909729004e-02 1.896672397851943970e-01 1.308517158031463623e-01 -6.491528451442718506e-02 1.303686667233705521e-02 4.220264852046966553e-01 -3.243988379836082458e-02 -8.714192360639572144e-02 9.598356485366821289e-02 8.272513002157211304e-02 7.338298112154006958e-02 -3.418685793876647949e-01 3.066012561321258545e-01 1.342010647058486938e-01 -4.891674965620040894e-02 3.562132641673088074e-02 9.896332770586013794e-02 -6.628549844026565552e-02 2.214469015598297119e-01 1.440440416336059570e-01 1.210563629865646362e-01 -2.100441157817840576e-01 1.998903006315231323e-01 -5.250423401594161987e-02 2.769769355654716492e-02 2.171190530061721802e-01 4.944094717502593994e-01 4.526426270604133606e-02
-3.503582775592803955e-01 -1.489866226911544800e-01 -1.533384323120117188e-01 -1.804613322019577026e-02 -4.076346009969711304e-02 -1.295322272926568985e-02 9.955479204654693604e-02 -4.404410347342491150e-02 1.142538934946060181e-01 1.312991976737976074e-01 -2.303525358438491821e-01 -1.554338913410902023e-02 -1.316286250948905945e-02 -1.382989436388015747e-01 -6.153264269232749939e-02 9.376082569360733032e-02 1.008922085165977478e-01 3.791973367333412170e-02 1.952662914991378784e-01 -1.398003697395324707e-01 1.176351606845855713e-01 -2.394694685935974121e-01 -1.335085779428482056e-01 3.713151514530181885e-01 -2.289118021726608276e-01 -1.982389539480209351e-01 3.286514282226562500e-01 4.934248328208923340e-02 -6.068849191069602966e-02 1.272421777248382568e-01 4.255641400814056396e-01 -5.254911631345748901e-02
-2.493675425648689270e-02 -1.216409131884574890e-01 6.841699779033660889e-02 -7.191005162894725800e-03 -1.927140206098556519e-01 2.496177703142166138e-01 1.285789757966995239e-01 -1.589377522468566895e-01 1.314249336719512939e-01 4.937221109867095947e-01 -1.385629326105117798e-01 4.087378270924091339e-03 -1.899224966764450073e-01 8.731936663389205933e-02 6.681828200817108154e-02 -2.267099916934967041e-01 3.316256999969482422e-01 4.381867498159408569e-02 -4.557663574814796448e-02 5.308444611728191376e-03 7.241605967283248901e-02 -9.527599066495895386e-02 5.840006098151206970e-02 4.304663836956024170e-02 6.999071687459945679e-02 -2.173523306846618652e-01 7.128181308507919312e-02 -3.122215569019317627e-01 1.288060843944549561e-01 1.898288279771804810e-01 1.897706687450408936e-01 2.861303687095642090e-01
-5.905285850167274475e-02 -1.120042949914932251e-01 1.054968335665762424e-03 -1.511011421680450439e-01 1.614389866590499878e-01 3.649848997592926025e-01 1.613559126853942871e-01 -5.243143439292907715e-02 6.767195463180541992e-02 2.439524084329605103e-01 2.277379669249057770e-02 -1.001494452357292175e-01 3.095836937427520752e-01 2.412349581718444824e-01 5.683674477040767670e-03 -1.794337630271911621e-01 -1.745930016040802002e-01 1.694185286760330200e-01 2.376486510038375854e-01 3.028708696365356445e-01 6.909864395856857300e-02 -2.598471641540527344e-01 -1.361811906099319458e-01 3.422875106334686279e-01 -4.685626178979873657e-02 -3.684570640325546265e-02 -1.476143598556518555e-01 -1.503647863864898682e-01 -1.717715114355087280e-01 1.132352054119110107e-01 -7.896974682807922363e-02 -1.603001728653907776e-02
1.485953778028488159e-01 1.052149981260299683e-01 -1.723629795014858246e-02 4.789877682924270630e-03 1.180356666445732117e-01 1.294657289981842041e-01 -1.657240539789199829e-01 5.486620962619781494e-02 1.884355694055557251e-01 2.870234847068786621e-01 8.425074815750122070e-02 -1.246847435832023621e-01 -4.388551041483879089e-02 -3.188828006386756897e-03 3.318317234516143799e-01 -8.221050351858139038e-02 3.158336877822875977e-01 1.478699445724487305e-01 -2.254035137593746185e-02 1.550623923540115356e-01 2.020608782768249512e-01 -2.236804366111755371e-01 -1.845069080591201782e-01 3.436160981655120850e-01 3.375315070152282715e-01 2.255078591406345367e-02 1.356412917375564575e-01 -9.257908910512924194e-02 8.994630724191665649e-02 2.182815223932266235e-01 1.655628085136413574e-01 1.797775626182556152e-01
2.397147864103317261e-01 2.480858415365219116e-01 1.671181917190551758e-01 -1.780374348163604736e-01 -1.423051357269287109e-01 1.391058564186096191e-01 -1.538446918129920959e-02 -1.421764194965362549e-01 -6.453873217105865479e-02 1.870353817939758301e-01 -2.758922986686229706e-03 -1.966940164566040039e-01 6.470628827810287476e-02 2.689041495323181152e-01 -9.095133841037750244e-02 2.117479145526885986e-01 2.422028779983520508e-01 4.779629036784172058e-02 1.271487623453140259e-01 -4.176306724548339844e-02 1.604311615228652954e-01 -5.202168249525129795e-04 -2.590824663639068604e-01 1.197758987545967102e-01 -3.359521329402923584e-01 -2.141666859388351440e-01 1.042071878910064697e-01 -1.258648782968521118e-01 2.370819449424743652e-01 3.460000753402709961e-01 -4.020374268293380737e-02 6.945807486772537231e-02
-2.246181070804595947e-01 -2.719861567020416260e-01 1.349935978651046753e-01 -8.261580765247344971e-02 2.040257677435874939e-02 2.741409838199615479e-01 -1.407293081283569336e-01 -7.048572599887847900e-02 1.467375755310058594e-01 6.309575587511062622e-02 -3.351539373397827148e-01 7.593715190887451172e-02 2.136009037494659424e-01 3.986393660306930542e-02 -8.312276005744934082e-02 -6.589610874652862549e-02 2.766011059284210205e-01 -1.315932422876358032e-01 1.063889265060424805e-01 1.668632626533508301e-01 1.399133503437042236e-01 -1.746748574078083038e-02 -4.436513409018516541e-02 3.389980792999267578e-01 -1.681129038333892822e-01 -3.331035748124122620e-02 8.446735888719558716e-02 -1.346877366304397583e-01 1.267584413290023804e-01 2.191015034914016724e-01 3.954938054084777832e-01 -5.669352039694786072e-02
-1.428918167948722839e-02 3.542722552083432674e-04 -1.701355166733264923e-02 6.123219430446624756e-02 2.257304824888706207e-02 8.803273737430572510e-02 1.275901347398757935e-01 -3.670919537544250488e-01 7.810528576374053955e-02 1.185289323329925537e-01 5.814872682094573975e-03 -1.366233229637145996e-01 1.915219277143478394e-01 -1.280683726072311401e-01 8.639691770076751709e-02 1.029767394065856934e-01 1.344634890556335449e-01 -6.005374342203140259e-02 2.081694602966308594e-01 -1.503866910934448242e-01 5.268565844744443893e-03 -3.825396001338958740e-01 3.598526492714881897e-02 1.088203713297843933e-01 -1.283753961324691772e-01 5.235264822840690613e-02 1.803921163082122803e-01 -2.073594182729721069e-01 -1.212062910199165344e-01 3.551105782389640808e-02 5.963582396507263184e-01 1.138754114508628845e-01
-1.681264340877532959e-01 -3.442414402961730957e-01 3.634330630302429199e-02 1.720292121171951294e-01 -5.101238843053579330e-03 1.087127625942230225e-01 1.058648303151130676e-01 -1.856282651424407959e-01 2.855682075023651123e-01 6.434454023838043213e-02 -5.906122177839279175e-02 -8.275549858808517456e-02 9.537063539028167725e-02 -5.545593332499265671e-03 2.415591031312942505e-01 -3.998506367206573486e-01 1.659363359212875366e-01 1.159643083810806274e-01 -6.053399294614791870e-02 1.060644313693046570e-01 3.017577230930328369e-01 7.635091897100210190e-03 -1.904653608798980713e-01 8.056063950061798096e-02 -1.647544326260685921e-03 -6.452777981758117676e-02 1.902922391891479492e-01 -3.769930452108383179e-02 1.818255186080932617e-01 1.404880452901124954e-02 4.000682532787322998e-01 1.285756081342697144e-01
-2.441492862999439240e-02 -1.830504536628723145e-01 5.058503150939941406e-02 -1.964099258184432983e-01 1.461873352527618408e-01 2.799234986305236816e-01 1.773661673069000244e-01 -1.100970208644866943e-01 6.806201487779617310e-02 2.566025257110595703e-01 1.539220958948135376e-01 2.971058897674083710e-02 2.354238331317901611e-01 2.759314477443695068e-01 2.002749219536781311e-02 -1.821471899747848511e-01 -1.842492967844009399e-01 2.450706511735916138e-01 2.296842634677886963e-01 2.618856132030487061e-01 5.900555849075317383e-02 -1.568857282400131226e-01 -1.496746242046356201e-01 4.523454308509826660e-01 -6.319797784090042114e-02 -3.005835786461830139e-02 -4.676488414406776428e-02 -1.627789139747619629e-01 -4.743447154760360718e-02 5.240507051348686218e-02 -3.335949033498764038e-02 -1.053990274667739868e-01
-4.595591500401496887e-02 2.280197739601135254e-01 3.563856482505798340e-01 1.918322145938873291e-01 -3.720273822546005249e-02 1.229271143674850464e-01 1.103853136301040649e-01 -5.844894051551818848e-02 1.452647335827350616e-02 -1.018216535449028015e-01 -1.748829931020736694e-01 -1.750530898571014404e-01 3.513081930577754974e-03 1.906549483537673950e-01 -1.059915218502283096e-02 -2.608005702495574951e-01 2.136021703481674194e-01 3.028897345066070557e-01 1.800918728113174438e-01 3.167907297611236572e-01 1.893231868743896484e-01 -6.266330927610397339e-02 3.180264320690184832e-04 2.578155994415283203e-01 -5.215537175536155701e-02 -6.255308981053531170e-04 -1.102590374648571014e-02 -1.641416996717453003e-01 3.747014403343200684e-01 -2.114076912403106689e-02 4.309460893273353577e-02 1.574950218200683594e-01
1.337940394878387451e-01 1.960767805576324463e-02 8.577285706996917725e-02 1.797626018524169922e-01 -6.687922775745391846e-02 1.161828562617301941e-01 4.960451275110244751e-02 -4.976028576493263245e-02 2.624849379062652588e-01 1.554684042930603027e-01 3.711284324526786804e-02 -2.100684940814971924e-01 1.707459092140197754e-01 -1.398211270570755005e-01 -5.060523152351379395e-01 4.774833843111991882e-02 3.801004290580749512e-01 -5.333516374230384827e-02 2.626472711563110352e-01 2.114044502377510071e-02 1.867203414440155029e-01 -1.065262965857982635e-02 -1.065963208675384521e-01 3.314467966556549072e-01 -7.445509731769561768e-02 -8.015187829732894897e-02 -5.324947182089090347e-03 -9.380456060171127319e-02 9.983398020267486572e-02 2.210429161787033081e-01 1.434760242700576782e-01 1.817453838884830475e-02
-6.422522664070129395e-02 1.902481541037559509e-02 -8.811131119728088379e-02 2.348675131797790527e-01 2.345433533191680908e-01 3.798769414424896240e-01 8.530087023973464966e-02 -5.037897452712059021e-02 1.412255223840475082e-02 3.925192356109619141e-01 -1.834208518266677856e-01 -1.363068968057632446e-01 -1.154912412166595459e-01 9.909911081194877625e-03 -1.472989618778228760e-01 7.928076386451721191e-02 1.380420848727226257e-02 2.099037915468215942e-01 3.090640306472778320e-01 -4.967075958847999573e-02 1.061368733644485474e-01 1.319483518600463867e-01 -1.605496257543563843e-01 2.074066847562789917e-01 -1.274373382329940796e-01 -3.233402967453002930e-01 1.606136560440063477e-02 1.149877831339836121e-01 2.995579540729522705e-01 -8.060640841722488403e-02 2.784390002489089966e-02 6.752058863639831543e-02
-1.061705648899078369e-01 -6.638340651988983154e-02 -1.819306313991546631e-01 1.324529852718114853e-02 -1.202493309974670410e-01 2.173867970705032349e-01 1.461825221776962280e-01 -2.298023998737335205e-01 5.736917257308959961e-02 1.552651822566986084e-01 -1.341952830553054810e-01 -1.956163495779037476e-01 2.131450027227401733e-01 2.608081400394439697e-01 3.239445760846138000e-02 -2.511697411537170410e-01 -2.784624397754669189e-01 -2.067619413137435913e-01 2.779251933097839355e-01 2.798573970794677734e-01 1.985727548599243164e-01 -2.585903704166412354e-01 -2.861335873603820801e-01 -1.006681378930807114e-02 -7.933040708303451538e-02 -1.903684139251708984e-01 -4.726166650652885437e-02 -2.366279065608978271e-02 -9.746146202087402344e-02 4.851004108786582947e-02 2.232602797448635101e-02 1.791255921125411987e-01
-3.972364664077758789e-01 -1.087329164147377014e-02 -5.763716995716094971e-02 3.601542115211486816e-02 -9.515237063169479370e-03 1.133107766509056091e-01 1.249310597777366638e-01 -1.604642570018768311e-01 4.356827959418296814e-02 1.761993318796157837e-01 5.693674087524414062e-02 1.014665588736534119e-01 -4.163023829460144043e-02 -6.436294317245483398e-02 -1.279129683971405029e-01 1.264100968837738037e-01 5.016553774476051331e-02 -2.613581484183669090e-03 2.027485668659210205e-01 -9.942648559808731079e-02 1.319977194070816040e-01 -2.463040798902511597e-01 -1.080375686287879944e-01 2.532064616680145264e-01 -3.409177362918853760e-01 5.749320238828659058e-02 3.133487403392791748e-01 2.770895883440971375e-02 -2.368802018463611603e-02 2.276845723390579224e-01 4.637906849384307861e-01 -7.142368704080581665e-02
-1.856040954589843750e-01 2.049756608903408051e-02 -6.135823577642440796e-02 1.903232038021087646e-01 8.743789792060852051e-02 3.721446171402931213e-02 -6.217586621642112732e-02 -1.293346881866455078e-01 1.281834691762924194e-01 2.288411259651184082e-01 2.293034195899963379e-01 1.196522340178489685e-01 6.792463362216949463e-02 1.902558803558349609e-01 -9.122545272111892700e-02 -1.573198735713958740e-01 2.912848591804504395e-01 1.671685576438903809e-01 2.793110311031341553e-01 3.106982409954071045e-01 3.298097550868988037e-01 4.536874964833259583e-02 -1.179251745343208313e-01 2.346190363168716431e-01 -1.569117903709411621e-01 8.033792488276958466e-03 -2.267710268497467041e-01 -3.110768496990203857e-01 -1.702365577220916748e-01 -7.262868434190750122e-02 9.619455784559249878e-02 -4.926334694027900696e-02
-4.328067600727081299e-02 -1.629599034786224365e-01 -1.794658005237579346e-01 -1.192624941468238831e-01 7.193522900342941284e-02 -4.737713560461997986e-02 7.408876717090606689e-02 -2.419342100620269775e-02 5.290373694151639938e-03 3.354839384555816650e-01 -3.040067553520202637e-01 -2.035049051046371460e-01 1.993372738361358643e-01 8.984630554914474487e-02 5.744365975260734558e-03 -1.819083094596862793e-01 -1.620921045541763306e-01 -7.493737153708934784e-03 1.913737803697586060e-01 1.460229163058102131e-03 2.511763870716094971e-01 -2.582802474498748779e-01 -2.928509414196014404e-01 5.116962641477584839e-02 -1.754948198795318604e-01 -1.733271032571792603e-01 1.725927591323852539e-01 -1.302739232778549194e-01 1.393246091902256012e-02 -2.508017122745513916e-01 1.179109811782836914e-01 3.443386256694793701e-01
-1.867581605911254883e-01 -2.326943427324295044e-01 1.383700668811798096e-01 1.211146488785743713e-01 -1.404561549425125122e-01 3.024813532829284668e-01 9.744464606046676636e-02 -2.560181319713592529e-01 2.107660323381423950e-01 2.879671752452850342e-01 -1.773482561111450195e-01 3.247973322868347168e-02 3.990836441516876221e-02 6.001650169491767883e-02 -1.527786627411842346e-02 -3.092651367187500000e-01 3.099481463432312012e-01 2.114424556493759155e-01 -3.270610701292753220e-03 1.066312864422798157e-01 -1.210947893559932709e-02 -2.398335635662078857e-01 1.488482505083084106e-01 1.378970295190811157e-01 8.690661191940307617e-02 -1.262985020875930786e-01 2.565869092941284180e-01 -3.602371364831924438e-02 5.062472075223922729e-02 1.092473566532135010e-01 2.418486028909683228e-01 1.238802224397659302e-01
1.073868200182914734e-01 3.023160099983215332e-01 1.533477604389190674e-01 -2.247755378484725952e-01 -1.157721281051635742e-01 2.589103877544403076e-01 -7.086696475744247437e-02 -1.606824547052383423e-01 1.376681625843048096e-01 2.135449051856994629e-01 -6.929109990596771240e-02 -4.650023952126502991e-02 -1.523600220680236816e-01 2.069662064313888550e-01 -1.915589421987533569e-01 2.128426581621170044e-01 1.219107359647750854e-01 -1.019235029816627502e-01 7.573303580284118652e-02 1.901806890964508057e-01 7.016233354806900024e-02 -9.231615811586380005e-02 -3.861143589019775391e-01 1.751127392053604126e-01 -1.896219551563262939e-01 -2.823100388050079346e-01 1.584030985832214355e-01 1.013172939419746399e-01 1.373099386692047119e-01 2.249085307121276855e-01 1.067276298999786377e-01 1.588123501278460026e-03
-4.345756024122238159e-02 6.282840669155120850e-02 -1.211987063288688660e-01 3.082211688160896301e-02 -1.837821304798126221e-01 4.117641448974609375e-01 7.069295644760131836e-02 4.272025451064109802e-02 -8.608623594045639038e-02 1.642314791679382324e-01 1.724515669047832489e-02 -1.873309314250946045e-01 2.777082026004791260e-01 -2.015622891485691071e-02 -1.173122972249984741e-01 -1.959977149963378906e-01 -5.020683258771896362e-02 1.948451101779937744e-01 1.204392127692699432e-02 2.868468761444091797e-01 1.519622951745986938e-01 -4.836204349994659424e-01 -2.396182417869567871e-01 9.318664669990539551e-02 -7.189290225505828857e-02 -7.373057305812835693e-02 2.150148153305053711e-02 -1.670921742916107178e-01 -8.593067526817321777e-02 1.226343512535095215e-01 1.928924769163131714e-01 -1.558436602354049683e-01
1.503677666187286377e-01 1.870800405740737915e-01 -9.114690870046615601e-02 -1.660839021205902100e-01 1.804456114768981934e-01 -1.069259643554687500e-01 -3.282158449292182922e-02 -1.396674215793609619e-01 3.772643506526947021e-01 3.163630366325378418e-01 2.863436341285705566e-01 -1.811205446720123291e-01 7.413915544748306274e-02 1.776742041110992432e-01 -2.321599572896957397e-01 -1.893613673746585846e-02 5.159213766455650330e-02 8.779110386967658997e-03 1.296621859073638916e-01 7.579728960990905762e-02 2.570261955261230469e-01 -2.165588885545730591e-01 -2.121930271387100220e-01 1.381340175867080688e-01 -1.963320076465606689e-01 -2.285456359386444092e-01 1.118179336190223694e-01 -1.564042121171951294e-01 8.512148261070251465e-02 -6.397215276956558228e-02 6.867403537034988403e-02 2.173146307468414307e-01
-5.256162956357002258e-03 1.284008175134658813e-01 -7.968964427709579468e-02 -2.677386999130249023e-01 7.667615544050931931e-03 1.594137549400329590e-01 1.358114834874868393e-02 -9.410027414560317993e-02 -4.263139516115188599e-02 -1.646240949630737305e-01 2.192860990762710571e-01 -3.998239636421203613e-01 3.633466735482215881e-02 6.774606555700302124e-02 2.247281372547149658e-01 -4.221305996179580688e-02 1.327388882637023926e-01 2.102969884872436523e-01 4.322615638375282288e-02 2.208508253097534180e-01 3.029825091361999512e-01 -2.503035962581634521e-01 7.396145910024642944e-02 3.213250041007995605e-01 3.595346212387084961e-02 -1.045357584953308105e-01 -2.055919617414474487e-01 -1.424207985401153564e-01 2.167148888111114502e-01 2.420582026243209839e-01 1.409391909837722778e-01 -5.472264252603054047e-03
-3.935934305191040039e-01 -1.495377272367477417e-01 3.212758898735046387e-02 4.426704719662666321e-02 -2.918839156627655029e-01 1.278896778821945190e-01 2.486395984888076782e-01 -3.927648067474365234e-02 2.414558529853820801e-01 1.679357588291168213e-01 1.337872296571731567e-01 -2.675609886646270752e-01 3.041867911815643311e-01 7.949183881282806396e-02 3.915861994028091431e-02 -4.661104828119277954e-02 -2.735218219459056854e-02 -2.897250279784202576e-02 7.334481924772262573e-02 8.371520787477493286e-02 -1.789242587983608246e-02 -1.655562371015548706e-01 -1.694339513778686523e-01 2.148552089929580688e-01 -3.846897510811686516e-03 -1.394201517105102539e-01 5.739529151469469070e-03 -1.052997931838035583e-01 -2.311777323484420776e-02 6.176182255148887634e-02 4.737225472927093506e-01 -1.892759837210178375e-02
2.417231053113937378e-01 1.078419853001832962e-03 -5.562606826424598694e-02 2.931291162967681885e-01 -3.230720385909080505e-02 2.443001419305801392e-01 -1.602442003786563873e-02 5.287961568683385849e-03 9.725479781627655029e-02 2.609861195087432861e-01 -1.094015613198280334e-01 -9.958747774362564087e-02 -5.792219890281558037e-04 1.209135502576828003e-01 8.553756028413772583e-02 -1.883061826229095459e-01 -1.913313195109367371e-02 2.294646799564361572e-01 4.111317172646522522e-02 1.169381290674209595e-01 -2.407694235444068909e-02 2.375093521550297737e-03 -4.580512344837188721e-01 4.940499365329742432e-02 -1.110640540719032288e-02 -5.848569795489311218e-02 3.530578613281250000e-01 -1.372881680727005005e-01 1.929937601089477539e-01 4.057529270648956299e-01 5.929417908191680908e-02 -3.196853771805763245e-02
-3.106898069381713867e-01 -1.758241467177867889e-02 2.011790722608566284e-01 -3.150270283222198486e-01 4.529516398906707764e-02 -1.040326729416847229e-01 -6.403934955596923828e-02 9.319783188402652740e-03 3.772837668657302856e-02 7.642227411270141602e-02 5.521839857101440430e-02 -2.697173878550529480e-02 2.324109226465225220e-01 -3.808019682765007019e-02 1.870508641004562378e-01 -1.889504641294479370e-01 6.503184139728546143e-02 3.374475836753845215e-01 2.951709330081939697e-01 2.996723651885986328e-01 9.447035193443298340e-02 -7.643368095159530640e-02 -2.763400673866271973e-01 2.597953379154205322e-01 -8.963179588317871094e-02 -1.905523389577865601e-01 7.032290101051330566e-02 4.085728526115417480e-02 -1.320718228816986084e-01 1.029211506247520447e-01 2.651344537734985352e-01 7.902789115905761719e-02
-2.829610370099544525e-02 -1.523443609476089478e-01 -2.686986327171325684e-01 9.777501691132783890e-04 1.290582567453384399e-01 1.101142615079879761e-01 -1.015726849436759949e-01 -1.046756654977798462e-01 -1.001551970839500427e-01 2.531061470508575439e-01 9.497823566198348999e-02 3.013831749558448792e-02 -9.222761541604995728e-02 2.135555595159530640e-01 4.140737932175397873e-03 -3.871189653873443604e-01 -2.976259030401706696e-02 9.810552746057510376e-02 -1.217662468552589417e-01 4.368853941559791565e-02 3.828712701797485352e-01 -2.751015722751617432e-01 -6.087005138397216797e-02 2.592061758041381836e-01 -1.202344149351119995e-01 -1.568475067615509033e-01 2.471502870321273804e-01 -2.539370767772197723e-02 9.871446341276168823e-02 7.681690156459808350e-02 2.621683478355407715e-01 2.452522367238998413e-01
-2.221544533967971802e-01 9.285049885511398315e-02 -1.387228220701217651e-01 -7.532904297113418579e-02 1.441994607448577881e-01 5.096086859703063965e-01 9.315489232540130615e-02 -4.212855920195579529e-02 4.264256730675697327e-02 1.579823344945907593e-01 -7.501464337110519409e-02 -1.224453374743461609e-01 -1.016359254717826843e-01 7.084740791469812393e-04 -8.554879575967788696e-02 2.033088654279708862e-01 1.107130348682403564e-01 7.312017679214477539e-02 4.234094321727752686e-01 1.877923123538494110e-02 1.094584837555885315e-01 2.303525619208812714e-02 -1.141336634755134583e-01 9.091933071613311768e-02 -1.923988610506057739e-01 -3.271463215351104736e-01 -2.973210997879505157e-03 2.409076690673828125e-01 2.283962815999984741e-01 8.711344748735427856e-02 -1.552809309214353561e-02 1.632829308509826660e-01
-4.282749891281127930e-01 3.884043172001838684e-02 6.679004989564418793e-03 -1.352837979793548584e-01 3.659175336360931396e-02 2.488033920526504517e-01 1.085780933499336243e-01 -2.485197633504867554e-01 -2.495351620018482208e-02 6.882539391517639160e-02 1.029287874698638916e-01 -3.058825135231018066e-01 3.000716269016265869e-01 -2.093534544110298157e-02 1.886825449764728546e-02 -1.179270669817924500e-01 -3.707849979400634766e-02 2.668780088424682617e-01 5.840754508972167969e-02 7.166749238967895508e-02 2.733823060989379883e-01 -2.147696614265441895e-01 -4.169568121433258057e-01 -6.085597723722457886e-02 -5.071264132857322693e-02 8.054991811513900757e-02 3.203485533595085144e-02 -4.193946346640586853e-02 -7.413943111896514893e-02 1.040301099419593811e-01 1.939973682165145874e-01 -1.744178682565689087e-02
-1.451407819986343384e-01 6.175391376018524170e-02 -2.527544498443603516e-01 -1.695453524589538574e-01 1.885549724102020264e-01 7.023511081933975220e-02 -2.049599885940551758e-01 -1.536560952663421631e-01 -1.212599202990531921e-01 1.174212470650672913e-01 -1.357440799474716187e-01 -6.318616122007369995e-02 1.410552412271499634e-01 -7.489708811044692993e-02 -1.103798002004623413e-01 -1.651014089584350586e-01 1.374370455741882324e-01 -7.639429718255996704e-02 3.707496449351310730e-02 1.067014187574386597e-01 -1.594044850207865238e-03 -1.927799880504608154e-01 -1.337623298168182373e-01 2.297073304653167725e-01 -8.584085106849670410e-02 6.124259531497955322e-02 2.471130937337875366e-01 -3.288840129971504211e-02 3.447816073894500732e-01 2.490838915109634399e-01 5.015304088592529297e-01 -9.747504442930221558e-02
3.368199616670608521e-02 1.299077421426773071e-01 -1.822349727153778076e-01 5.236881785094738007e-03 -1.306170821189880371e-01 -1.739872735925018787e-03 6.999940425157546997e-02 -1.388325542211532593e-01 2.593503892421722412e-01 2.800417840480804443e-01 1.974581480026245117e-01 -6.997609138488769531e-02 2.183873057365417480e-01 2.821646034717559814e-01 -1.854369789361953735e-01 -2.898632884025573730e-01 5.548148602247238159e-02 1.511861979961395264e-01 9.162668138742446899e-02 8.138958364725112915e-02 3.935463726520538330e-01 -1.686190515756607056e-01 -1.938591897487640381e-01 2.792394161224365234e-01 -1.468303501605987549e-01 -1.182811241596937180e-02 1.309171468019485474e-01 -1.602535843849182129e-01 -6.221922114491462708e-02 -1.233400031924247742e-01 6.148953363299369812e-02 2.121735960245132446e-01
-9.714838862419128418e-02 -2.338371984660625458e-02 -3.103757500648498535e-01 -1.398181729018688202e-02 -1.009105145931243896e-02 9.555932134389877319e-02 3.638298213481903076e-01 3.546590358018875122e-02 2.754900157451629639e-01 9.087523072957992554e-02 3.794640675187110901e-02 1.718123704195022583e-01 2.364282160997390747e-01 4.729872569441795349e-02 -2.203534822911024094e-03 -1.621940881013870239e-01 4.097360745072364807e-02 1.501253247261047363e-01 1.692762374877929688e-01 4.622980486601591110e-03 3.396588861942291260e-01 -2.041819393634796143e-01 2.071011625230312347e-02 2.770137786865234375e-01 -3.812192380428314209e-02 1.637610495090484619e-01 1.361007243394851685e-01 -1.959948539733886719e-01 2.705964446067810059e-01 2.736462056636810303e-01 1.698521822690963745e-01 -4.224587231874465942e-02
-1.078754514455795288e-01 -1.714084297418594360e-01 2.176572233438491821e-01 1.387350261211395264e-01 -5.003367736935615540e-02 1.050356253981590271e-01 -1.162428781390190125e-01 -1.032559350132942200e-01 3.321359306573867798e-02 6.342566013336181641e-02 -3.266105055809020996e-01 -7.656537741422653198e-02 -1.088286936283111572e-02 9.510042518377304077e-02 -5.851171445101499557e-03 -1.441688239574432373e-01 9.624385833740234375e-02 5.308140814304351807e-02 -2.402493357658386230e-02 -5.255820229649543762e-02 1.579216271638870239e-01 -8.590189367532730103e-02 -2.911514639854431152e-01 1.301280707120895386e-01 2.793572284281253815e-02 -6.413313746452331543e-02 3.178917467594146729e-01 -3.069966435432434082e-01 2.599292993545532227e-01 2.267339974641799927e-01 4.844150841236114502e-01 -6.115625798702239990e-02
-1.269581466913223267e-01 -1.701025813817977905e-01 -2.129268795251846313e-01 6.647003442049026489e-02 3.592050168663263321e-03 -1.367387082427740097e-02 2.816012799739837646e-01 -5.469999462366104126e-02 -1.957521028816699982e-02 4.946622252464294434e-02 4.686410352587699890e-02 -4.685537144541740417e-02 1.389001309871673584e-01 1.339318901300430298e-01 2.875389717519283295e-02 -1.495895534753799438e-01 1.423206776380538940e-01 1.629997789859771729e-01 9.553435444831848145e-02 3.479066789150238037e-01 2.761180400848388672e-01 -3.272254168987274170e-01 -6.987167894840240479e-02 1.540676224976778030e-03 1.676649302244186401e-01 -2.318497002124786377e-01 2.834581434726715088e-01 6.453975290060043335e-02 1.054903939366340637e-01 1.911822706460952759e-01 2.214895933866500854e-01 3.559978306293487549e-01
1.968369632959365845e-01 -7.301243394613265991e-02 -5.532254278659820557e-02 2.895363233983516693e-02 7.725600153207778931e-02 1.266342550516128540e-01 1.766880899667739868e-01 1.559812575578689575e-01 -2.775384113192558289e-02 2.384208440780639648e-01 -1.640693098306655884e-01 -1.125748157501220703e-01 4.162692129611968994e-01 1.077950298786163330e-01 3.037467226386070251e-02 -2.822992205619812012e-01 2.440016120672225952e-01 2.977572977542877197e-01 2.490424662828445435e-01 1.067641451954841614e-01 -7.850288599729537964e-02 -1.960086822509765625e-01 -2.177297323942184448e-01 1.780076324939727783e-01 -2.287378907203674316e-01 -1.097075790166854858e-01 6.293272972106933594e-02 7.360997051000595093e-02 1.181637123227119446e-01 -1.330485641956329346e-01 1.534665226936340332e-01 1.936638951301574707e-01
-1.343635469675064087e-01 -2.848463356494903564e-01 2.418600581586360931e-02 4.428207408636808395e-03 9.432028979063034058e-02 -1.454191058874130249e-01 2.160514742136001587e-01 -1.804825961589813232e-01 -4.817526414990425110e-02 -3.177579725161194801e-03 -1.459089964628219604e-01 -1.776859462261199951e-01 1.333098709583282471e-01 1.282386481761932373e-01 7.778056710958480835e-02 1.766963303089141846e-01 2.809597849845886230e-01 -8.307358622550964355e-02 -1.092428714036941528e-02 -3.926432877779006958e-02 1.286398619413375854e-01 -2.954506278038024902e-01 -2.639400064945220947e-01 -1.116843149065971375e-02 -2.405631691217422485e-01 -2.407895326614379883e-01 1.850422024726867676e-01 -2.389855980873107910e-01 1.188116222620010376e-01 4.883896559476852417e-02 4.126228392124176025e-01 9.557994455099105835e-02
-2.017507553100585938e-01 -1.017610058188438416e-01 -1.033078953623771667e-01 -3.217321261763572693e-02 1.551619023084640503e-01 1.878454387187957764e-01 2.282981425523757935e-01 2.749011851847171783e-02 1.171051412820816040e-01 1.721593886613845825e-01 5.137051269412040710e-02 4.645814374089241028e-02 1.646785885095596313e-01 -1.791671663522720337e-01 -1.988652944564819336e-01 6.221402809023857117e-02 -2.165656536817550659e-01 2.191205471754074097e-01 2.951374650001525879e-01 -6.540089100599288940e-02 9.341875091195106506e-03 -3.471329212188720703e-01 -1.166918873786926270e-01 1.942976713180541992e-01 -1.114437058568000793e-01 6.218986958265304565e-02 7.540199160575866699e-02 -1.008317545056343079e-01 2.804562449455261230e-01 2.145760655403137207e-01 3.979216814041137695e-01 -2.782007493078708649e-02
1.932220160961151123e-01 -8.553025126457214355e-02 3.271967172622680664e-02 6.306297332048416138e-02 -1.038511097431182861e-01 2.268395125865936279e-01 1.678732484579086304e-01 3.755830600857734680e-02 3.851793110370635986e-01 6.177218630909919739e-02 2.797994576394557953e-02 -1.535808295011520386e-01 2.010564059019088745e-01 2.960474975407123566e-02 -2.689574658870697021e-01 -1.611279137432575226e-02 2.380948066711425781e-01 7.449056953191757202e-02 1.847708672285079956e-01 -7.105897367000579834e-02 1.880986839532852173e-01 -2.324064373970031738e-01 -1.781158447265625000e-01 2.702760398387908936e-01 -7.528512179851531982e-02 -1.516748517751693726e-01 5.816525220870971680e-02 -6.035757809877395630e-02 -1.123523265123367310e-01 1.933449953794479370e-01 6.995882093906402588e-02 -4.264125525951385498e-01
7.298134267330169678e-02 2.565794289112091064e-01 -1.168868690729141235e-02 -4.173417389392852783e-02 2.980177104473114014e-01 2.931649386882781982e-01 5.798190832138061523e-02 6.190573424100875854e-02 7.883456349372863770e-02 3.274148106575012207e-01 -2.137438505887985229e-01 -3.670795634388923645e-02 2.103766351938247681e-01 3.267161846160888672e-01 1.398751735687255859e-01 -4.601219203323125839e-03 1.186898723244667053e-02 1.934367567300796509e-01 1.872299611568450928e-02 1.944803819060325623e-02 5.222642049193382263e-02 -3.269599676132202148e-01 -9.850522875785827637e-02 3.929524421691894531e-01 -2.923130430281162262e-02 1.689467728137969971e-01 -3.092332556843757629e-02 7.094395160675048828e-02 4.535462334752082825e-02 1.195856854319572449e-01 1.791355311870574951e-01 -1.345502883195877075e-01
-3.239041864871978760e-01 -4.014946520328521729e-02 -9.370191395282745361e-02 -2.315658777952194214e-01 1.381939500570297241e-01 1.110820397734642029e-01 2.299965545535087585e-02 -2.356640547513961792e-01 1.076657995581626892e-01 -8.047291077673435211e-03 2.943404205143451691e-02 -1.297304034233093262e-01 1.610001325607299805e-01 -2.134114652872085571e-01 4.720884934067726135e-02 -1.145321801304817200e-01 -1.755346655845642090e-01 1.704537272453308105e-01 1.426967680454254150e-01 -8.598792552947998047e-02 2.956252694129943848e-01 -9.744849801063537598e-02 -2.884638309478759766e-01 2.610878646373748779e-01 4.154411330819129944e-02 -5.054865032434463501e-02 7.310123741626739502e-02 -2.912102043628692627e-01 1.392928808927536011e-01 2.160099446773529053e-01 3.616182208061218262e-01 -1.588866300880908966e-02
-1.359334141016006470e-01 -1.270446926355361938e-01 9.957532584667205811e-02 -1.159703209996223450e-01 1.882881820201873779e-01 1.838426440954208374e-01 3.864004835486412048e-02 -1.174540147185325623e-01 -6.800689734518527985e-03 1.713201552629470825e-01 -2.859411835670471191e-01 4.015482217073440552e-02 6.887794286012649536e-02 8.096581697463989258e-02 -1.888119727373123169e-01 -2.928713560104370117e-01 2.738251090049743652e-01 -1.116348505020141602e-01 -7.641469128429889679e-03 7.542116194963455200e-02 1.184613704681396484e-01 -5.896326154470443726e-02 -1.224082559347152710e-01 2.463749200105667114e-01 -1.903441548347473145e-02 -8.790820091962814331e-02 3.492516875267028809e-01 -1.924161054193973541e-02 3.025052249431610107e-01 2.026349157094955444e-01 3.997741043567657471e-01 5.266112461686134338e-02
-5.529907532036304474e-03 3.287635445594787598e-01 -2.211783975362777710e-01 5.403592810034751892e-02 1.328561156988143921e-01 3.192213773727416992e-01 -1.709270477294921875e-01 -2.051080465316772461e-01 1.713850796222686768e-01 5.120454356074333191e-02 1.094848737120628357e-01 -2.319744974374771118e-01 -2.739019691944122314e-01 4.989195242524147034e-02 -7.922962307929992676e-02 -1.545814871788024902e-01 1.870396137237548828e-01 -3.956730663776397705e-02 1.938371807336807251e-01 1.851511001586914062e-01 2.724037468433380127e-01 6.851929426193237305e-02 -1.990073323249816895e-01 3.233529031276702881e-01 -5.603822320699691772e-02 -2.345097213983535767e-01 -2.008249759674072266e-01 -4.600725322961807251e-02 4.185579717159271240e-02 8.721739798784255981e-02 4.509776085615158081e-02 1.701766625046730042e-02
1.567354798316955566e-01 -6.930528581142425537e-02 -6.030538585036993027e-03 1.884183883666992188e-01 1.691682934761047363e-01 6.472508609294891357e-02 -1.198929026722908020e-01 -1.853313595056533813e-01 1.671209931373596191e-02 2.202815115451812744e-01 -1.193583682179450989e-01 -2.402805089950561523e-01 1.112864837050437927e-01 -3.574237972497940063e-02 1.849364340305328369e-01 8.051346242427825928e-02 3.765337765216827393e-01 2.822957187891006470e-02 6.949129700660705566e-02 1.879260540008544922e-01 -8.708156645298004150e-02 -4.072892367839813232e-01 -1.970049589872360229e-01 3.246001601219177246e-01 -1.923524439334869385e-01 -6.596189737319946289e-02 -5.831005051732063293e-03 7.242465019226074219e-02 -1.735232770442962646e-01 1.770009696483612061e-01 1.842427998781204224e-01 -1.898803859949111938e-01
-1.700829267501831055e-01 3.879567235708236694e-02 -1.404090225696563721e-01 1.400258950889110565e-02 7.305070012807846069e-02 2.101484984159469604e-01 -8.154494315385818481e-02 4.325149953365325928e-02 8.158481866121292114e-02 4.047099128365516663e-02 -2.039875537157058716e-01 -1.598256379365921021e-01 1.344832181930541992e-01 -2.200435549020767212e-01 -2.339212447404861450e-01 2.561907172203063965e-01 3.392651379108428955e-01 3.162660896778106689e-01 1.536968052387237549e-01 5.121510103344917297e-02 3.078122437000274658e-01 2.196747064590454102e-02 -1.950323730707168579e-01 1.511719077825546265e-01 -1.905843913555145264e-01 -8.437389880418777466e-02 -5.285461246967315674e-02 -2.700868807733058929e-02 1.710659414529800415e-01 1.344567537307739258e-01 4.036818444728851318e-02 3.686481416225433350e-01
3.546414673328399658e-01 2.611156702041625977e-01 1.640785783529281616e-01 1.132789254188537598e-01 7.121796905994415283e-02 2.206964790821075439e-01 1.705157905817031860e-01 -6.247674673795700073e-02 -5.264946818351745605e-02 1.303543150424957275e-01 -4.822976514697074890e-02 -2.381609678268432617e-01 8.570772409439086914e-02 8.416006714105606079e-02 -1.026532128453254700e-01 7.689374964684247971e-03 1.195557191967964172e-01 -5.000453069806098938e-02 -1.447584200650453568e-02 4.390377178788185120e-02 -6.189998704940080643e-03 -1.845609098672866821e-01 -5.314195752143859863e-01 2.390135973691940308e-01 -2.734662592411041260e-01 -1.060452982783317566e-01 1.637033745646476746e-02 -2.805888652801513672e-01 7.916445285081863403e-02 7.348660379648208618e-02 7.346288859844207764e-02 3.227543458342552185e-02
-2.286061644554138184e-01 2.656723372638225555e-02 -2.226915061473846436e-01 9.359155595302581787e-02 2.551657259464263916e-01 -1.540112644433975220e-01 3.439396023750305176e-01 -3.203648626804351807e-01 1.392171829938888550e-01 -8.908183127641677856e-02 1.012037917971611023e-01 -1.591701507568359375e-01 5.599455162882804871e-02 2.667769193649291992e-01 1.997242122888565063e-02 7.618565112352371216e-02 2.106718868017196655e-01 -5.909610167145729065e-02 1.071694567799568176e-01 2.095008455216884613e-02 -7.008830551058053970e-03 -8.297776430845260620e-02 -2.545545697212219238e-01 4.783115535974502563e-02 -1.825667023658752441e-01 -1.393427997827529907e-01 1.958041638135910034e-01 -6.757466495037078857e-02 2.087607830762863159e-01 -1.644066302105784416e-03 3.963297009468078613e-01 7.341262698173522949e-02
-1.038102805614471436e-01 1.554841548204421997e-01 6.955155730247497559e-02 3.445305675268173218e-02 1.442388147115707397e-01 3.001397848129272461e-01 3.793588373810052872e-03 -1.472815722227096558e-01 -9.260168299078941345e-03 6.542604416608810425e-02 1.820467114448547363e-01 -2.600226104259490967e-01 -2.186899655498564243e-04 -7.306277006864547729e-02 3.146581053733825684e-01 2.051629871129989624e-02 1.714470535516738892e-01 7.631728053092956543e-02 2.808809578418731689e-01 3.219377622008323669e-02 -6.580958515405654907e-02 -1.782249361276626587e-01 -3.274026215076446533e-01 1.998526006937026978e-01 9.922965615987777710e-02 -9.095207601785659790e-02 -8.175745606422424316e-02 9.463343769311904907e-02 6.441072374582290649e-02 -5.696133524179458618e-02 5.099767446517944336e-01 1.301354318857192993e-01
1.681846976280212402e-01 9.292185306549072266e-02 -1.755623705685138702e-02 9.662474691867828369e-02 2.620171010494232178e-02 -4.737058281898498535e-02 3.448265790939331055e-02 -2.351068109273910522e-01 3.473783433437347412e-01 2.842469215393066406e-01 3.212125599384307861e-01 -2.535228729248046875e-01 3.934247791767120361e-02 1.638595163822174072e-01 -1.436135470867156982e-01 -2.150514870882034302e-01 4.398205876350402832e-02 3.058098815381526947e-02 1.723574697971343994e-01 9.575091302394866943e-02 4.227900803089141846e-01 -8.718885481357574463e-02 1.421498600393533707e-02 2.160821408033370972e-01 -1.207465603947639465e-01 1.269379556179046631e-01 1.168374344706535339e-01 4.837477579712867737e-02 8.058684761635959148e-04 1.630820916034281254e-03 3.223303854465484619e-01 -6.538299471139907837e-02
-3.514479696750640869e-01 -2.397592663764953613e-01 8.789242804050445557e-02 1.079500094056129456e-01 -5.434437468647956848e-02 1.508834362030029297e-01 2.991467155516147614e-02 -3.327546715736389160e-01 1.928344517946243286e-01 -3.234757483005523682e-02 1.000240892171859741e-01 -7.252903282642364502e-02 7.637377828359603882e-02 1.315969228744506836e-01 1.785853803157806396e-01 -4.139561057090759277e-01 -4.577408079057931900e-03 1.072915364056825638e-02 1.263825446367263794e-01 6.008584052324295044e-02 2.278407961130142212e-01 -9.467446361668407917e-04 -1.060962751507759094e-01 7.888362556695938110e-02 3.692096471786499023e-02 -2.710383757948875427e-02 1.623276621103286743e-01 -1.210996657609939575e-01 1.977583914995193481e-01 -8.664128929376602173e-02 3.989198803901672363e-01 2.107279896736145020e-01
-1.407050341367721558e-01 -1.279151588678359985e-01 -8.768306672573089600e-02 1.459191143512725830e-01 2.322045266628265381e-01 2.033681273460388184e-01 1.869552135467529297e-01 -1.039574593305587769e-01 -6.146050989627838135e-03 1.202268898487091064e-01 2.900564670562744141e-01 1.111526489257812500e-01 -7.033244520425796509e-02 3.728072047233581543e-01 1.817670911550521851e-01 1.649459265172481537e-02 2.382270246744155884e-02 1.430375967174768448e-02 2.318758368492126465e-01 1.558856293559074402e-02 2.527283728122711182e-01 -3.854211047291755676e-02 -3.198069036006927490e-01 -1.024829819798469543e-01 -2.308066040277481079e-01 -1.874494254589080811e-01 1.641406267881393433e-01 -1.756899803876876831e-01 1.865507662296295166e-01 3.153217956423759460e-02 2.907154560089111328e-01 7.843469828367233276e-02
-1.398917734622955322e-01 -2.556062936782836914e-01 1.468518748879432678e-02 3.408440854400396347e-03 2.655093073844909668e-01 1.128909215331077576e-01 -2.324671298265457153e-01 -1.823904067277908325e-01 7.589598000049591064e-02 -3.527675569057464600e-02 -2.387737482786178589e-01 -1.284220628440380096e-02 3.087031468749046326e-02 2.132956683635711670e-01 -2.432241663336753845e-02 -1.241334229707717896e-01 1.434575766324996948e-01 -1.699626594781875610e-01 2.731227874755859375e-01 1.400488317012786865e-01 1.765736639499664307e-01 -1.464172899723052979e-01 -1.349799633026123047e-01 4.691680967807769775e-01 -9.983804821968078613e-02 2.463384531438350677e-02 2.299681603908538818e-01 -2.035649716854095459e-01 4.922474920749664307e-02 3.368483483791351318e-02 2.707080841064453125e-01 3.632695227861404419e-02
2.916209101676940918e-01 -1.315443962812423706e-02 -2.526062540709972382e-02 -1.695245206356048584e-01 -1.543313413858413696e-01 1.707416772842407227e-01 6.485944241285324097e-02 -3.103737235069274902e-01 1.535657048225402832e-01 6.311525404453277588e-02 -2.026110142469406128e-01 -1.326202303171157837e-01 7.427449524402618408e-02 -2.055043876171112061e-01 -1.298385858535766602e-01 1.820101886987686157e-01 2.190309911966323853e-01 2.123599946498870850e-01 3.701075613498687744e-01 1.791421473026275635e-01 1.203172504901885986e-01 -2.831536531448364258e-02 -1.677400171756744385e-01 2.431678622961044312e-01 -1.352678239345550537e-01 -1.490896344184875488e-01 7.981049269437789917e-02 -1.966718398034572601e-02 5.849944055080413818e-02 2.274062931537628174e-01 -1.296863108873367310e-01 2.530498504638671875e-01
2.476356625556945801e-01 1.001982092857360840e-01 -1.088872998952865601e-01 1.577992141246795654e-01 -3.289303928613662720e-02 3.503428995609283447e-01 -2.321183830499649048e-01 -1.412328779697418213e-01 6.148055940866470337e-02 1.701190918684005737e-01 1.275722980499267578e-01 -4.842287674546241760e-02 3.064862489700317383e-01 2.648291885852813721e-01 9.290033020079135895e-03 -7.306272536516189575e-02 1.329034119844436646e-01 -9.232592582702636719e-02 1.190799996256828308e-01 8.099614083766937256e-02 3.492614328861236572e-01 -1.096642017364501953e-01 -6.047675013542175293e-02 2.407680153846740723e-01 -5.930406227707862854e-02 -2.660934329032897949e-01 -1.805415302515029907e-01 -3.402225673198699951e-02 -1.123960390686988831e-01 3.150686621665954590e-01 -9.251482784748077393e-03 1.037941500544548035e-01
-8.132620900869369507e-02 3.120357394218444824e-01 -1.751205176115036011e-01 1.501923352479934692e-01 -2.067342586815357208e-02 2.440953403711318970e-01 8.100665360689163208e-02 6.953706592321395874e-02 2.658700048923492432e-01 8.417700231075286865e-02 -9.376917779445648193e-02 -1.405564546585083008e-01 1.935998201370239258e-01 -1.754731833934783936e-01 -2.908917367458343506e-01 -6.914778053760528564e-02 -1.220484972000122070e-01 -4.385161679238080978e-03 -3.665191680192947388e-02 9.257209300994873047e-02 2.761504650115966797e-01 -1.392277330160140991e-01 -7.524393498897552490e-02 2.266490310430526733e-01 1.222589910030364990e-01 -9.918387979269027710e-02 3.011111021041870117e-01 -2.628114819526672363e-01 1.101514026522636414e-01 2.548774778842926025e-01 2.590701282024383545e-01 3.400685265660285950e-02
1.125156283378601074e-01 2.722484059631824493e-02 -1.263581812381744385e-01 -6.644395738840103149e-02 -1.552569270133972168e-01 4.051218274980783463e-03 -7.563710212707519531e-02 -1.084000244736671448e-01 2.449239790439605713e-01 2.209068089723587036e-01 2.028377056121826172e-01 3.778973221778869629e-02 1.315791904926300049e-01 2.077933251857757568e-01 -3.201504647731781006e-01 -7.211046759039163589e-03 7.883519679307937622e-02 2.135415524244308472e-01 2.605797648429870605e-01 3.856272622942924500e-02 3.522930443286895752e-01 2.869685180485248566e-02 -1.900371313095092773e-01 4.052798151969909668e-01 -2.330014109611511230e-01 -4.085998237133026123e-02 1.955317109823226929e-01 -1.712654531002044678e-02 -1.288616955280303955e-01 -1.311225593090057373e-01 9.172236919403076172e-02 1.643975377082824707e-01
-2.035307139158248901e-02 8.727446198463439941e-02 -4.309973120689392090e-02 1.278958022594451904e-01 1.116161271929740906e-01 2.452414929866790771e-01 -8.071328513324260712e-03 -2.219834625720977783e-01 6.551036238670349121e-02 1.978992074728012085e-01 8.902167528867721558e-02 -3.345218002796173096e-01 1.854425370693206787e-01 -5.669139325618743896e-02 2.986331284046173096e-01 1.693084537982940674e-01 1.586717963218688965e-01 5.523146130144596100e-03 3.802804946899414062e-01 6.858143210411071777e-02 -1.076791733503341675e-01 -1.132200378924608231e-02 -2.680278010666370392e-02 3.575134649872779846e-02 -9.320495277643203735e-02 -6.876889616250991821e-02 1.887160539627075195e-01 -8.689324557781219482e-02 3.768219426274299622e-02 2.300294302403926849e-02 4.848194122314453125e-01 2.263896614313125610e-01
3.124367296695709229e-01 1.780038774013519287e-01 -1.312637776136398315e-01 9.653545171022415161e-02 1.654707342386245728e-01 1.803033500909805298e-01 -5.575524270534515381e-02 -2.510550320148468018e-01 1.107376515865325928e-01 2.906121313571929932e-01 5.577541142702102661e-02 -4.694275930523872375e-02 9.999949485063552856e-03 7.417508214712142944e-02 -5.128599330782890320e-02 -5.000279750674962997e-03 -1.240194868296384811e-02 -1.028521358966827393e-01 -1.774611324071884155e-02 -4.188406281173229218e-03 1.850156486034393311e-01 -3.659287393093109131e-01 -4.748338162899017334e-01 2.076842188835144043e-01 -2.843785583972930908e-01 -1.482305824756622314e-01 -1.435672938823699951e-01 -7.169584929943084717e-02 1.027006357908248901e-01 1.371270716190338135e-01 -3.275163471698760986e-02 3.182498365640640259e-02
-1.877243071794509888e-01 -3.064260780811309814e-01 -2.640892285853624344e-03 9.740940481424331665e-02 -2.403634190559387207e-01 3.071619570255279541e-01 2.946944534778594971e-01 -8.918251842260360718e-02 -5.314994975924491882e-02 2.605250775814056396e-01 -4.499047622084617615e-02 7.438585162162780762e-03 1.869425922632217407e-01 -3.290024772286415100e-02 -1.859696805477142334e-01 -1.812787055969238281e-01 2.574181258678436279e-01 3.352458821609616280e-03 -8.452554047107696533e-02 2.023708671331405640e-01 1.305650919675827026e-01 -1.608006805181503296e-01 7.405072450637817383e-02 2.690148353576660156e-01 1.727826148271560669e-02 -2.272168695926666260e-01 9.469494223594665527e-02 -1.661663353443145752e-01 1.212756484746932983e-01 1.409179121255874634e-01 2.730132937431335449e-01 7.385403662919998169e-02
-1.103187277913093567e-01 -3.741689026355743408e-01 -1.002146974205970764e-01 1.639432907104492188e-01 -1.062005534768104553e-01 1.343939751386642456e-01 3.614662587642669678e-01 -1.612998098134994507e-01 -1.401008963584899902e-01 1.813822239637374878e-01 7.986712455749511719e-02 -6.945239752531051636e-02 2.886216640472412109e-01 6.026972085237503052e-02 -1.761950403451919556e-01 -1.792206615209579468e-01 2.032683193683624268e-01 2.205239050090312958e-02 3.036693297326564789e-02 2.981601357460021973e-01 2.596400678157806396e-01 -1.917078197002410889e-01 -1.188722923398017883e-01 4.302851483225822449e-02 1.331003606319427490e-01 -1.611789017915725708e-01 -2.531185746192932129e-02 -6.576487328857183456e-03 1.165414080023765564e-01 1.512614339590072632e-01 2.800477445125579834e-01 -4.667958710342645645e-03
-1.557615250349044800e-01 5.792483687400817871e-02 -5.550120025873184204e-02 -1.535031050443649292e-01 8.372836560010910034e-02 -8.450891822576522827e-02 -1.062307730317115784e-01 -2.250287830829620361e-01 -2.326762229204177856e-01 6.498470902442932129e-02 4.588115843944251537e-04 -8.706042915582656860e-02 1.030534431338310242e-01 -1.321546137332916260e-01 -2.836650013923645020e-01 -1.392217576503753662e-01 2.066365033388137817e-01 -8.009352535009384155e-02 2.460378408432006836e-01 2.632866799831390381e-02 8.454860188066959381e-03 -2.227931618690490723e-01 -2.336386293172836304e-01 1.414750367403030396e-01 7.981730997562408447e-02 3.719481453299522400e-02 1.992768198251724243e-01 -3.379846215248107910e-01 2.385255396366119385e-01 2.267454713582992554e-01 3.742662966251373291e-01 1.762267798185348511e-01
-3.946065008640289307e-01 -1.266312003135681152e-01 -1.190652027726173401e-01 -1.945297047495841980e-02 5.003094673156738281e-02 1.843940168619155884e-01 -1.424702815711498260e-02 -1.569841057062149048e-01 1.837175898253917694e-02 8.661331236362457275e-02 -6.734023243188858032e-02 -7.273727655410766602e-02 1.630480438470840454e-01 -3.745841681957244873e-01 -3.083620220422744751e-02 -1.113172322511672974e-01 -1.319805067032575607e-02 1.183230653405189514e-01 3.054806292057037354e-01 -5.709257349371910095e-02 2.143744826316833496e-01 -2.469538897275924683e-01 -1.135398745536804199e-01 3.094026446342468262e-01 9.150045365095138550e-02 1.655904203653335571e-02 5.079904198646545410e-02 -2.764518260955810547e-01 -2.003627642989158630e-02 1.976738125085830688e-01 2.371929138898849487e-01 2.115019410848617554e-01
-2.337799966335296631e-01 1.515992283821105957e-01 2.124024927616119385e-02 -1.809637695550918579e-01 7.122197002172470093e-02 2.316301763057708740e-01 3.117237389087677002e-01 -2.389244884252548218e-01 -1.243573725223541260e-01 2.266415953636169434e-01 3.679620102047920227e-02 -1.546362638473510742e-01 2.426254600286483765e-01 1.105621084570884705e-01 -2.997728586196899414e-01 -7.297910004854202271e-02 1.687654177658259869e-03 -4.153269343078136444e-03 1.727231144905090332e-01 1.369969844818115234e-01 2.140327095985412598e-01 -3.749545514583587646e-01 -2.902209162712097168e-01 -3.210601629689335823e-03 5.824897810816764832e-02 5.671024322509765625e-03 1.290818452835083008e-01 -1.392240673303604126e-01 -1.811420023441314697e-01 6.648509204387664795e-02 1.035595089197158813e-01 1.054356694221496582e-01
-7.476903498172760010e-03 5.530530959367752075e-02 -2.746909558773040771e-01 2.274881750345230103e-01 2.681944668292999268e-01 -1.943576484918594360e-01 -1.032588332891464233e-01 -2.401942461729049683e-01 1.514499783515930176e-01 1.484366357326507568e-01 -1.120821479707956314e-02 -1.926032155752182007e-01 1.371555030345916748e-01 1.971651613712310791e-01 4.300574958324432373e-02 -7.285151630640029907e-02 -1.107767969369888306e-01 -9.194625914096832275e-02 2.744183838367462158e-01 -2.008658349514007568e-01 7.973916083574295044e-02 -3.393805623054504395e-01 -1.352649480104446411e-01 1.056359484791755676e-01 -6.079139932990074158e-02 -2.876799702644348145e-01 7.270503789186477661e-02 -3.051752224564552307e-02 1.291700154542922974e-01 -1.582752615213394165e-01 3.504343032836914062e-01 1.317150657996535301e-03
-3.128136396408081055e-01 -2.356067597866058350e-01 7.419222593307495117e-02 -2.101333998143672943e-02 -8.457230031490325928e-02 3.018628656864166260e-01 -9.072158485651016235e-02 -1.434081941843032837e-01 -1.186325028538703918e-01 1.296456605195999146e-01 -3.776889741420745850e-01 -1.511351466178894043e-01 1.566804945468902588e-01 2.181349247694015503e-01 -1.238693147897720337e-01 -2.988565340638160706e-02 2.424989640712738037e-01 6.030739098787307739e-02 4.282196238636970520e-02 6.054298207163810730e-02 1.280077248811721802e-01 8.693177253007888794e-02 -6.298898160457611084e-02 3.028408885002136230e-01 -2.333148121833801270e-01 4.178878664970397949e-02 2.221083343029022217e-01 -4.582098871469497681e-02 1.276912391185760498e-01 1.574694216251373291e-01 3.038767874240875244e-01 1.607353612780570984e-02
4.992567002773284912e-02 1.064849272370338440e-01 -1.179800778627395630e-01 5.478053167462348938e-02 -1.686990819871425629e-02 4.614341259002685547e-02 8.169498294591903687e-02 -3.520278036594390869e-01 1.278229951858520508e-01 4.405900835990905762e-01 1.739774793386459351e-01 -1.099150329828262329e-01 1.400602757930755615e-01 5.910089612007141113e-02 -2.887089550495147705e-01 1.613927073776721954e-02 4.590943455696105957e-02 1.424387395381927490e-01 1.489252895116806030e-01 1.358310133218765259e-01 2.633118033409118652e-01 9.676655381917953491e-02 -4.080168008804321289e-01 1.268373727798461914e-01 -1.445035636425018311e-01 1.279978454113006592e-01 -9.439564496278762817e-02 -1.539634466171264648e-01 -1.839892715215682983e-01 3.379176929593086243e-02 1.925398707389831543e-01 1.023352891206741333e-01
-4.666781127452850342e-01 1.886149346828460693e-01 -1.187204122543334961e-01 1.561935525387525558e-02 -1.557642370462417603e-01 2.412881106138229370e-01 7.735840976238250732e-03 -4.027571678161621094e-01 1.699060499668121338e-01 4.963403567671775818e-02 2.891106717288494110e-02 -7.860379666090011597e-02 2.366140671074390411e-02 9.257814288139343262e-02 -4.598867893218994141e-02 -1.063972935080528259e-01 -1.425007134675979614e-01 2.618191242218017578e-01 7.901579141616821289e-02 -1.557815168052911758e-02 2.781202793121337891e-01 -2.638396620750427246e-02 -3.923721313476562500e-01 1.258815526962280273e-01 -5.998094007372856140e-02 2.674222737550735474e-02 -7.992870174348354340e-03 -1.188541203737258911e-01 9.970152378082275391e-02 1.857335120439529419e-01 1.289854943752288818e-01 -6.213993951678276062e-02
3.543982654809951782e-02 -1.329497843980789185e-01 4.851908236742019653e-02 -2.156903594732284546e-02 -8.543269336223602295e-02 6.082513555884361267e-02 2.965092286467552185e-02 -2.448878586292266846e-01 2.035824507474899292e-01 1.495947390794754028e-01 2.071058191359043121e-02 -1.812887638807296753e-01 1.114748567342758179e-01 -9.561283886432647705e-02 2.931692600250244141e-01 1.785831749439239502e-01 1.395256221294403076e-01 -2.791471593081951141e-02 1.571440696716308594e-01 5.521328002214431763e-02 -5.079321563243865967e-02 -3.633255362510681152e-01 1.206672489643096924e-01 2.971839904785156250e-01 -4.976862668991088867e-02 -5.291408300399780273e-02 2.595514357089996338e-01 -2.056566327810287476e-01 -2.365789189934730530e-02 8.050639182329177856e-02 5.120452046394348145e-01 -1.582520268857479095e-02
-2.587737515568733215e-02 -1.230474561452865601e-01 -1.078287735581398010e-01 2.774303853511810303e-01 -1.126238517463207245e-02 1.293574273586273193e-01 1.029403433203697205e-01 -2.692497372627258301e-01 -1.143057122826576233e-01 2.114753425121307373e-01 -2.338543832302093506e-01 -8.286202698945999146e-02 5.087114870548248291e-03 2.023955136537551880e-01 -2.828360535204410553e-02 -2.328087538480758667e-01 -6.664545275270938873e-03 1.209711581468582153e-01 1.224202737212181091e-01 -2.597466707229614258e-01 3.904700279235839844e-01 -1.200119778513908386e-01 -2.003572881221771240e-01 4.861357063055038452e-02 1.840151287615299225e-02 -2.559797465801239014e-01 -1.805932028219103813e-03 -3.665046989917755127e-01 9.833983145654201508e-03 -1.698412448167800903e-01 1.642314642667770386e-01 1.330179125070571899e-01
-1.714267283678054810e-01 1.196434125304222107e-01 -2.066171318292617798e-01 -6.009110063314437866e-02 -2.997121214866638184e-01 -2.800886332988739014e-02 2.169259451329708099e-02 -1.447245180606842041e-01 5.194311030209064484e-03 2.440447956323623657e-01 -9.357161074876785278e-02 -1.545203328132629395e-01 1.401147097349166870e-01 1.794762611389160156e-01 -9.479181468486785889e-02 -1.403202116489410400e-01 1.189337968826293945e-01 2.791898548603057861e-01 -2.543371319770812988e-01 1.399211734533309937e-01 2.284761145710945129e-02 -2.920227348804473877e-01 -2.227501124143600464e-01 3.490558862686157227e-01 1.184300519526004791e-02 -1.750637441873550415e-01 -1.463496983051300049e-01 1.307823359966278076e-01 1.210440397262573242e-01 -6.332614575512707233e-04 3.111610114574432373e-01 1.040943413972854614e-01
-5.415097624063491821e-02 -1.451019048690795898e-01 1.529674530029296875e-01 1.376716792583465576e-01 -1.084295138716697693e-01 7.002196460962295532e-02 1.306407600641250610e-01 1.577301025390625000e-01 1.959168165922164917e-01 2.061302773654460907e-02 -3.225370869040489197e-02 -1.861107647418975830e-01 6.003073975443840027e-02 1.012133955955505371e-01 -2.097106575965881348e-01 -9.419529885053634644e-02 1.627697944641113281e-01 -3.285171464085578918e-02 -4.538220539689064026e-02 1.130615249276161194e-01 -6.205656006932258606e-02 -3.168811798095703125e-01 -2.742563188076019287e-01 3.458893895149230957e-01 -4.183460026979446411e-02 -1.205121353268623352e-01 -1.568730324506759644e-01 -2.706592082977294922e-01 5.894803628325462341e-02 3.299476206302642822e-01 3.497132956981658936e-01 -2.086984366178512573e-01
2.416531182825565338e-02 -1.030012369155883789e-01 -8.446648716926574707e-02 -9.035290032625198364e-02 8.276379108428955078e-02 -1.006802264600992203e-02 9.210556745529174805e-02 -1.664251387119293213e-01 -1.505474895238876343e-01 1.925257295370101929e-01 -1.959228962659835815e-01 1.015923619270324707e-01 9.117969125509262085e-02 1.923423260450363159e-01 -2.241153270006179810e-01 8.693053573369979858e-02 3.824235126376152039e-02 3.386825695633888245e-02 1.125018522143363953e-01 -6.248060613870620728e-02 1.188419312238693237e-01 -2.095910310745239258e-01 -2.714256048202514648e-01 3.996621370315551758e-01 -9.354549646377563477e-02 -1.154481321573257446e-01 3.773685693740844727e-01 2.007815241813659668e-01 -2.277354476973414421e-03 -2.005874365568161011e-02 4.257447719573974609e-01 1.474999785423278809e-01
-1.748076528310775757e-01 -8.293145149946212769e-02 -9.416318684816360474e-02 2.196286059916019440e-02 1.643699705600738525e-01 3.174646990373730659e-03 1.200472488999366760e-01 -5.900849103927612305e-01 1.773722618818283081e-01 1.439176872372627258e-02 -2.588448859751224518e-02 -1.185086965560913086e-01 1.833402812480926514e-01 -5.518860369920730591e-02 -4.969442263245582581e-02 1.799436844885349274e-02 -1.211271360516548157e-01 6.606866419315338135e-02 1.688451915979385376e-01 -1.807147264480590820e-01 5.025989189743995667e-02 -2.825954854488372803e-01 -1.252564042806625366e-01 5.928422510623931885e-02 -5.940647050738334656e-02 -2.652854323387145996e-01 2.651778161525726318e-01 -2.428442388772964478e-01 2.969710901379585266e-02 1.382318437099456787e-01 2.364284694194793701e-01 -1.298514902591705322e-01
1.081338599324226379e-01 -5.337953567504882812e-02 -1.781820207834243774e-01 4.959195107221603394e-02 4.537238553166389465e-02 1.772187948226928711e-01 -5.202822014689445496e-02 -1.498723775148391724e-01 1.511289328336715698e-01 -7.644763588905334473e-02 -1.199308782815933228e-01 -1.543184816837310791e-01 2.105197757482528687e-01 4.980585072189569473e-03 -2.632907629013061523e-01 -9.684033691883087158e-03 2.025124877691268921e-01 2.637636959552764893e-01 4.545451104640960693e-01 5.677298642694950104e-03 1.452996134757995605e-01 -1.405010372400283813e-01 -1.923962086439132690e-01 1.591055393218994141e-01 1.393623799085617065e-01 1.249455586075782776e-01 -1.420976966619491577e-01 -3.414675965905189514e-02 9.532476216554641724e-02 3.164711296558380127e-01 2.502137124538421631e-01 2.516472637653350830e-01
-2.829681634902954102e-01 9.811811149120330811e-02 5.135436728596687317e-02 1.664648652076721191e-01 3.423341736197471619e-02 2.491012960672378540e-01 1.967454701662063599e-01 -3.179897740483283997e-02 1.431492269039154053e-01 1.670179367065429688e-01 9.846343100070953369e-02 5.751138925552368164e-02 1.364414244890213013e-01 -6.209204718470573425e-02 -2.241378277540206909e-01 -9.873573482036590576e-02 1.716572977602481842e-02 6.139805540442466736e-02 -1.531529426574707031e-02 1.170729771256446838e-01 4.076584577560424805e-01 1.685892604291439056e-02 -1.194844841957092285e-01 2.268397808074951172e-01 -1.826967112720012665e-02 -2.278804481029510498e-01 2.746443450450897217e-01 -2.855559587478637695e-01 8.082155138254165649e-02 2.257803529500961304e-01 2.433806657791137695e-01 -2.386997342109680176e-01
6.246585398912429810e-02 -1.089588776230812073e-01 -1.705013066530227661e-01 -1.046827286481857300e-01 1.525716483592987061e-01 1.873915642499923706e-01 -1.850202977657318115e-01 -2.685958743095397949e-01 7.050684839487075806e-02 3.000148832798004150e-01 5.906895548105239868e-02 1.961496025323867798e-01 2.801826000213623047e-01 1.849168539047241211e-01 -1.310893520712852478e-02 -1.849690228700637817e-01 -7.452019053744152188e-05 1.974643617868423462e-01 -1.138508021831512451e-01 -8.748544007539749146e-02 4.331053197383880615e-01 -2.085781097412109375e-01 -1.037978231906890869e-01 1.015188768506050110e-01 5.990331992506980896e-02 -1.556118428707122803e-01 1.920864433050155640e-01 -2.884433865547180176e-01 -6.945218890905380249e-02 5.034830421209335327e-02 1.680994927883148193e-01 -1.058251876384019852e-02
8.290371298789978027e-02 6.026204675436019897e-02 -1.157554518431425095e-02 -4.404245316982269287e-02 -2.270674258470535278e-01 4.275787472724914551e-01 1.193877533078193665e-01 5.188254266977310181e-02 -8.687386661767959595e-02 3.838250935077667236e-01 -1.402688492089509964e-02 -2.193854004144668579e-01 1.433597356081008911e-01 1.034160926938056946e-01 -3.271074034273624420e-03 -3.684809207916259766e-01 5.201674625277519226e-02 3.476680442690849304e-02 2.004491910338401794e-02 2.039260864257812500e-01 2.113177776336669922e-01 -3.780094087123870850e-01 -1.166575476527214050e-01 1.455143541097640991e-01 4.764290899038314819e-02 -1.173191443085670471e-01 -1.447748094797134399e-01 -4.676370695233345032e-02 -4.404585808515548706e-02 1.799394935369491577e-01 1.425643116235733032e-01 -6.170086935162544250e-02
1.453289687633514404e-01 -1.305215805768966675e-01 9.089820086956024170e-03 2.224923223257064819e-01 1.621256470680236816e-01 1.523697972297668457e-01 -3.698908537626266479e-02 4.906607326120138168e-03 1.959753781557083130e-01 2.273987382650375366e-01 -2.281828522682189941e-01 -4.111512601375579834e-01 1.472286432981491089e-01 1.884124279022216797e-01 2.144002020359039307e-01 8.981619775295257568e-02 1.150122433900833130e-01 -1.291103065013885498e-01 2.114020474255084991e-02 2.394192367792129517e-01 4.496258869767189026e-02 -1.688918769359588623e-01 -1.934047639369964600e-01 2.651124894618988037e-01 -6.062217429280281067e-02 1.549166440963745117e-01 -2.053004950284957886e-01 -2.337765991687774658e-01 2.105510383844375610e-01 -4.301913082599639893e-02 1.964901536703109741e-01 6.130785867571830750e-02
9.660222381353378296e-02 3.839589655399322510e-02 -8.131251484155654907e-02 4.702382138930261135e-04 3.330487757921218872e-02 -8.169435709714889526e-02 -2.121233940124511719e-01 -3.256597518920898438e-01 2.229360193014144897e-01 2.206907421350479126e-01 1.676509976387023926e-01 -2.801091969013214111e-01 -1.304072588682174683e-01 3.224532306194305420e-01 -1.917819082736968994e-01 -2.134971618652343750e-01 8.840498328208923340e-02 7.803366333246231079e-02 7.614915817975997925e-02 2.143077999353408813e-01 3.668297529220581055e-01 -3.165800124406814575e-02 -6.881996244192123413e-02 1.481525003910064697e-01 -1.169163957238197327e-01 3.330533206462860107e-02 2.463927567005157471e-01 3.327124938368797302e-02 -1.300694793462753296e-01 2.826321497559547424e-02 2.574484348297119141e-01 1.641864180564880371e-01
5.890800058841705322e-02 7.309072464704513550e-02 2.310420386493206024e-02 2.405671477317810059e-01 9.163451194763183594e-02 1.782201379537582397e-01 4.931161180138587952e-02 2.136630564928054810e-02 1.692128479480743408e-01 2.102694362401962280e-01 7.850687205791473389e-02 -1.679991930723190308e-01 2.164861559867858887e-01 -1.453680396080017090e-01 -3.791370987892150879e-01 5.962824076414108276e-02 2.978601157665252686e-01 -3.058334439992904663e-02 4.446486234664916992e-01 1.014195196330547333e-02 1.407350003719329834e-01 -3.450611233711242676e-02 -5.653091147541999817e-02 2.806885540485382080e-01 7.011924404650926590e-03 -9.259335696697235107e-03 -1.375921964645385742e-01 -1.337809562683105469e-01 7.824337482452392578e-02 1.629194021224975586e-01 2.732119560241699219e-01 1.802175641059875488e-01
5.346806347370147705e-02 6.439407169818878174e-02 -7.856575772166252136e-03 1.205953955650329590e-01 1.192936673760414124e-01 2.762543857097625732e-01 6.305971741676330566e-02 -3.393747508525848389e-01 -2.249547839164733887e-02 -4.827785771340131760e-03 1.045976430177688599e-01 -1.728680729866027832e-01 3.002153337001800537e-01 1.929510831832885742e-01 -3.356389403343200684e-01 -6.956811994314193726e-02 1.174820438027381897e-01 1.349415034055709839e-01 4.278301298618316650e-01 -1.136138215661048889e-01 2.816406190395355225e-01 1.001681536436080933e-01 -2.506940066814422607e-02 9.977699071168899536e-02 1.657583862543106079e-01 4.150921851396560669e-02 7.438243925571441650e-02 2.303319610655307770e-02 4.543864727020263672e-02 2.236911505460739136e-01 2.374859154224395752e-01 1.040355339646339417e-01
2.133136689662933350e-01 5.222376808524131775e-02 -1.634883135557174683e-01 1.147940102964639664e-02 4.150605574250221252e-02 2.092567831277847290e-01 1.153770759701728821e-01 -1.607323437929153442e-01 2.330218255519866943e-02 2.192751877009868622e-02 -6.509937345981597900e-02 -6.319865584373474121e-02 2.310583740472793579e-01 1.827004700899124146e-01 1.097783967852592468e-01 -7.487017661333084106e-02 -3.985254839062690735e-02 3.894901871681213379e-01 -1.179157942533493042e-01 4.070299118757247925e-02 5.547587275505065918e-01 -4.864319786429405212e-02 -2.574903890490531921e-02 1.295026391744613647e-01 -8.985027670860290527e-02 -1.723449826240539551e-01 1.055719181895256042e-01 -2.376459687948226929e-01 -1.007443964481353760e-01 9.180940687656402588e-02 2.696278989315032959e-01 -1.829980760812759399e-01
-2.791281938552856445e-01 -3.189065679907798767e-02 -2.922733873128890991e-02 -4.743532836437225342e-02 -9.402792900800704956e-02 -6.397251971065998077e-03 5.357558280229568481e-02 -8.201327919960021973e-02 1.383317857980728149e-01 2.225897163152694702e-01 -2.298941463232040405e-01 -1.640944331884384155e-01 8.015785366296768188e-02 3.818031251430511475e-01 5.430917069315910339e-02 -1.100221127271652222e-01 2.558275163173675537e-01 2.816858887672424316e-01 3.686895072460174561e-01 3.360623121261596680e-01 1.335844676941633224e-02 7.644915580749511719e-02 -2.504548132419586182e-01 -9.361843019723892212e-02 -1.055871620774269104e-01 7.874417304992675781e-02 1.307643055915832520e-01 -4.488888382911682129e-02 -1.497431248426437378e-01 1.516510639339685440e-02 2.135103940963745117e-01 8.883330971002578735e-02
1.060278490185737610e-01 -1.187777295708656311e-01 9.908044710755348206e-03 -1.548307090997695923e-01 -1.573173701763153076e-01 6.410183012485504150e-02 -1.738391518592834473e-01 3.855020925402641296e-02 1.234373748302459717e-01 1.222719475626945496e-01 -9.773733466863632202e-02 -7.359649986028671265e-02 2.236348986625671387e-01 2.139593958854675293e-01 1.025659814476966858e-01 -2.628034949302673340e-01 1.971950829029083252e-01 -4.083584621548652649e-02 4.097899794578552246e-01 3.603340312838554382e-02 1.987296193838119507e-01 -1.661901324987411499e-01 -1.258433163166046143e-01 1.893911063671112061e-01 -2.865398824214935303e-01 -1.022606864571571350e-01 5.890997871756553650e-02 -1.405471712350845337e-01 3.844538331031799316e-01 -1.711275726556777954e-01 -2.119516767561435699e-02 2.180823981761932373e-01
1.235806047916412354e-01 -1.658059954643249512e-01 5.188513547182083130e-02 -1.288965791463851929e-01 -9.892240632325410843e-04 3.946028649806976318e-02 2.731484919786453247e-02 -3.684899508953094482e-01 1.222079247236251831e-01 1.283225119113922119e-01 1.068912297487258911e-01 -1.023750007152557373e-01 2.614201307296752930e-01 -1.889767944812774658e-01 7.006745785474777222e-02 8.788698911666870117e-02 1.611475944519042969e-01 1.696787923574447632e-01 2.168937921524047852e-01 -3.926735743880271912e-02 3.412187099456787109e-02 -3.025451004505157471e-01 -1.726204603910446167e-01 1.485830731689929962e-02 -6.417520344257354736e-02 -1.710982769727706909e-01 3.726815283298492432e-01 -2.549501359462738037e-01 -1.210212633013725281e-01 -3.536746650934219360e-02 3.752418160438537598e-01 9.898710250854492188e-02
3.343902155756950378e-02 2.849064581096172333e-02 1.428233385086059570e-01 7.289697974920272827e-02 -9.640867263078689575e-02 1.616870164871215820e-01 2.410977333784103394e-01 -1.678923703730106354e-02 -3.862108662724494934e-02 3.625436127185821533e-02 -4.381426144391298294e-03 -2.824583351612091064e-01 1.782639175653457642e-01 2.970729768276214600e-01 6.529954075813293457e-02 -4.458378553390502930e-01 3.705471456050872803e-01 1.055742427706718445e-01 1.534081101417541504e-01 1.292265206575393677e-01 2.673821449279785156e-01 6.748003512620925903e-02 3.704433515667915344e-02 2.912490665912628174e-01 -7.151576131582260132e-02 1.903444342315196991e-02 -8.113996125757694244e-03 1.382961589843034744e-02 2.002229839563369751e-01 1.373591274023056030e-01 -1.106225252151489258e-01 2.120822072029113770e-01
3.317125886678695679e-02 2.995552122592926025e-01 2.535747587680816650e-01 -7.738620042800903320e-02 -2.521870434284210205e-01 8.166307210922241211e-02 1.095086857676506042e-01 -6.345368176698684692e-02 9.437470883131027222e-02 1.023424863815307617e-01 3.601769730448722839e-02 -2.581036388874053955e-01 2.410899847745895386e-02 1.378721594810485840e-01 6.770516186952590942e-02 -5.206308960914611816e-01 1.183399930596351624e-01 1.364644914865493774e-01 1.102243643254041672e-02 7.994300872087478638e-02 3.033394813537597656e-01 -8.272021263837814331e-02 7.915724068880081177e-02 3.173243105411529541e-01 1.514564082026481628e-02 -1.179837435483932495e-01 -4.053401760756969452e-03 -1.458620280027389526e-02 2.243373543024063110e-01 2.246326506137847900e-01 2.112982794642448425e-02 9.744926542043685913e-02
2.547179758548736572e-01 1.404900196939706802e-02 -5.915401503443717957e-02 -2.139200121164321899e-01 1.247693076729774475e-01 1.535062342882156372e-01 1.141785383224487305e-01 6.304275244474411011e-02 -3.527645021677017212e-02 3.360591530799865723e-01 -1.202987655997276306e-01 -2.048977464437484741e-01 3.637753427028656006e-01 -3.002388775348663330e-02 8.990322798490524292e-02 -1.895933598279953003e-01 1.507770568132400513e-01 2.447774261236190796e-01 2.337817400693893433e-01 4.576127976179122925e-02 -1.073480024933815002e-01 -2.022962123155593872e-01 6.117305904626846313e-02 3.391085267066955566e-01 -2.925958335399627686e-01 -5.203675478696823120e-02 -5.506121367216110229e-02 -1.211004778742790222e-01 1.401531845331192017e-01 -1.000978052616119385e-01 1.503770202398300171e-01 1.128978207707405090e-01
5.145476758480072021e-02 -1.746732443571090698e-01 9.828957170248031616e-02 -4.235261678695678711e-02 4.360648989677429199e-02 1.950258910655975342e-01 1.474445164203643799e-01 2.522881627082824707e-01 4.010409116744995117e-02 2.933653593063354492e-01 9.630094468593597412e-02 -3.959681466221809387e-02 1.140998676419258118e-01 -2.299155481159687042e-02 -2.895964384078979492e-01 1.769649237394332886e-01 1.354852467775344849e-01 1.024147612042725086e-03 2.362805455923080444e-01 1.173499599099159241e-01 3.534294664859771729e-01 -2.513790130615234375e-01 -2.636013031005859375e-01 2.697928845882415771e-01 6.465567648410797119e-02 -2.703163921833038330e-01 1.408899724483489990e-01 1.321580167859792709e-02 -7.019312679767608643e-02 2.139203846454620361e-01 1.194367781281471252e-01 -1.491754055023193359e-01
2.484318166971206665e-01 -3.954812511801719666e-02 -1.290311850607395172e-02 -2.181227318942546844e-02 -1.033244580030441284e-01 2.069734632968902588e-01 -3.318858146667480469e-01 -2.028469592332839966e-01 5.234042927622795105e-02 2.563617825508117676e-01 1.697758734226226807e-01 -1.239825040102005005e-01 2.991618812084197998e-01 2.880973815917968750e-01 -1.937943100929260254e-01 -2.498340047895908356e-02 1.795192211866378784e-01 1.283616013824939728e-02 2.164180278778076172e-01 -4.004251211881637573e-02 2.811838984489440918e-01 3.941511362791061401e-02 -4.580194130539894104e-02 1.243964359164237976e-01 -5.814407765865325928e-02 -2.108934372663497925e-01 -3.827864304184913635e-02 -1.390497088432312012e-01 -1.008941456675529480e-01 2.806110382080078125e-01 2.139095962047576904e-01 1.599152982234954834e-01
2.725025117397308350e-01 1.465312987565994263e-01 -1.740845888853073120e-01 7.126697897911071777e-02 -3.442654013633728027e-02 1.516059488058090210e-01 -3.174209594726562500e-02 -1.598603129386901855e-01 1.805662661790847778e-01 3.757837414741516113e-02 -1.425845324993133545e-01 -2.525791823863983154e-01 1.676623821258544922e-01 -1.262596100568771362e-01 -2.769670784473419189e-01 9.085293859243392944e-04 1.115829423069953918e-01 1.699375361204147339e-01 4.793103635311126709e-01 -2.308323793113231659e-02 8.596709370613098145e-02 4.145888146013021469e-03 -9.747853130102157593e-02 4.039505124092102051e-01 1.168657913804054260e-01 6.372322142124176025e-02 7.119802385568618774e-02 -1.203953027725219727e-01 3.591065527871251106e-03 2.016891092061996460e-01 2.128528505563735962e-01 6.542762368917465210e-02
-1.470006406307220459e-01 -1.119153052568435669e-01 2.111289203166961670e-01 -1.214453950524330139e-01 6.606682389974594116e-02 1.906553655862808228e-01 -1.509467512369155884e-02 -1.555020660161972046e-01 -7.472863793373107910e-02 9.124618023633956909e-02 -2.379313409328460693e-01 -1.753633022308349609e-01 3.788707852363586426e-01 1.364877223968505859e-01 -2.199706286191940308e-01 1.418397426605224609e-01 -5.784691497683525085e-02 -1.290042698383331299e-01 1.021379902958869934e-01 2.940997481346130371e-01 9.035617113113403320e-02 3.204198181629180908e-02 3.530016914010047913e-02 3.191460669040679932e-01 -1.825480163097381592e-01 -9.323061257600784302e-02 1.464913934469223022e-01 -1.402420401573181152e-01 2.512964606285095215e-01 2.489490061998367310e-01 2.236795723438262939e-01 1.481859385967254639e-01
-2.605397701263427734e-01 -1.530441194772720337e-01 -2.021934688091278076e-01 -1.978955417871475220e-01 1.855132579803466797e-01 3.023252487182617188e-01 1.668139398097991943e-01 -5.086829513311386108e-02 -3.044561948627233505e-03 4.609495028853416443e-02 6.123775988817214966e-02 -2.129775583744049072e-01 1.325933635234832764e-01 3.121167719364166260e-01 1.903927624225616455e-01 -1.849644444882869720e-02 2.126802057027816772e-01 5.026653409004211426e-02 3.303451836109161377e-01 2.553943097591400146e-01 1.336026787757873535e-01 -1.047855019569396973e-01 -1.939665377140045166e-01 6.746553117409348488e-04 3.013303577899932861e-01 -9.620397537946701050e-02 4.645546525716781616e-02 1.785074360668659210e-03 -7.333932816982269287e-02 1.286908984184265137e-01 2.028051912784576416e-01 -1.254400610923767090e-01
-1.815703809261322021e-01 -2.220430374145507812e-01 2.239545993506908417e-02 -7.736296951770782471e-02 -3.284190967679023743e-02 5.131141096353530884e-02 5.861363373696804047e-03 -1.177143603563308716e-01 -7.723335921764373779e-02 9.720458649098873138e-03 -4.759507179260253906e-01 -7.703849673271179199e-02 4.946284927427768707e-03 -1.962342066690325737e-03 -6.477779243141412735e-03 1.341638714075088501e-01 6.280127167701721191e-02 -3.617228567600250244e-02 2.949729263782501221e-01 1.916319727897644043e-01 2.982115149497985840e-01 9.678250551223754883e-02 -1.348513215780258179e-01 2.294631898403167725e-01 -5.429609119892120361e-02 -4.734304267913103104e-03 1.221647635102272034e-01 -1.460983455181121826e-01 1.694676652550697327e-02 3.777743875980377197e-01 3.205175995826721191e-01 2.322826683521270752e-01
-1.136473044753074646e-01 6.557145714759826660e-02 -2.349656820297241211e-01 1.163433566689491272e-01 1.748329550027847290e-01 2.850465178489685059e-01 -1.051876470446586609e-01 -1.122441366314888000e-01 9.055624157190322876e-02 1.568648964166641235e-01 2.348789274692535400e-01 -5.404687300324440002e-02 2.577257156372070312e-01 1.501900106668472290e-01 -2.957355380058288574e-01 -9.991421550512313843e-02 2.198028862476348877e-01 4.660694673657417297e-02 -8.003425598144531250e-02 2.819129228591918945e-01 2.012992501258850098e-01 -3.124029338359832764e-01 2.544670104980468750e-01 9.180349856615066528e-02 -5.061762407422065735e-02 -1.516881734132766724e-01 1.107096951454877853e-02 -4.206223785877227783e-02 2.666206061840057373e-01 3.014374338090419769e-02 2.209192663431167603e-01 7.288803160190582275e-02
-2.450142651796340942e-01 -7.804169505834579468e-02 -1.884551346302032471e-01 -3.455403074622154236e-02 4.476057738065719604e-02 2.219978123903274536e-01 6.565144658088684082e-02 -1.446417123079299927e-01 3.484374377876520157e-03 1.401569247245788574e-01 -1.162604149430990219e-02 -1.954039782285690308e-01 4.645365476608276367e-02 -3.199824988842010498e-01 -2.042903751134872437e-02 -4.082975164055824280e-02 -9.820991754531860352e-02 1.346260160207748413e-01 3.165763616561889648e-01 -1.767110675573348999e-01 3.039243817329406738e-01 -1.030435040593147278e-01 -4.776945710182189941e-02 1.173748448491096497e-01 -4.050618782639503479e-02 7.010391354560852051e-02 1.235267370939254761e-01 -3.956736326217651367e-01 1.088058128952980042e-01 3.410993814468383789e-01 2.463228702545166016e-01 1.027009412646293640e-01
3.302736580371856689e-02 -2.563168406486511230e-01 -4.345637261867523193e-01 -7.255420088768005371e-02 3.102997131645679474e-02 1.912981644272804260e-02 -4.241289570927619934e-02 -9.787125140428543091e-02 1.789700388908386230e-01 3.944161832332611084e-01 1.303448081016540527e-01 -1.174120008945465088e-01 -7.907392829656600952e-02 -1.963246241211891174e-02 -2.921655215322971344e-02 -6.254242360591888428e-02 2.890383638441562653e-02 7.168433815240859985e-02 1.566231101751327515e-01 2.204225361347198486e-01 5.026712417602539062e-01 -5.293325334787368774e-02 -1.375639289617538452e-01 8.693389594554901123e-02 -3.469626978039741516e-02 -6.890819221735000610e-02 4.956584307365119457e-04 7.017390429973602295e-02 -8.626773953437805176e-02 -7.526752352714538574e-02 3.282825946807861328e-01 6.177100539207458496e-02
-7.072950899600982666e-02 -1.935035586357116699e-01 2.134007364511489868e-01 -1.059128120541572571e-01 -1.441603451967239380e-01 1.813777983188629150e-01 1.424372196197509766e-01 -2.305059581995010376e-01 4.486093297600746155e-02 2.910693287849426270e-01 -1.556085795164108276e-01 -1.771765351295471191e-01 2.406976670026779175e-01 1.871761977672576904e-01 1.574753783643245697e-02 7.052998244762420654e-02 1.172383874654769897e-02 -2.652643062174320221e-02 1.048379298299551010e-02 1.710158437490463257e-01 3.291844427585601807e-01 -6.979420036077499390e-02 1.058726459741592407e-01 2.472097873687744141e-01 -4.971687123179435730e-02 8.204043656587600708e-02 2.155026197433471680e-01 4.805383458733558655e-02 4.624294489622116089e-02 4.500055015087127686e-01 2.324147969484329224e-01 2.822792530059814453e-02
1.486858576536178589e-01 -1.223507374525070190e-01 -8.462785929441452026e-02 -7.298208773136138916e-02 -2.105883695185184479e-02 7.159967720508575439e-02 2.409849129617214203e-02 -3.388934433460235596e-01 1.397233605384826660e-01 4.682097136974334717e-01 2.286074459552764893e-01 -8.529029786586761475e-02 1.077326461672782898e-01 1.755486577749252319e-01 -3.486385345458984375e-01 1.556126475334167480e-01 4.635692015290260315e-02 1.225417181849479675e-01 1.222550794482231140e-01 1.282514035701751709e-01 2.482231259346008301e-01 4.047677665948867798e-02 -1.742263734340667725e-01 2.413791269063949585e-01 -9.481276571750640869e-02 -1.407075021415948868e-02 7.839956879615783691e-02 -2.319391965866088867e-01 -1.353922188282012939e-01 -3.022217191755771637e-03 1.456286013126373291e-01 1.840085238218307495e-01
-2.079586125910282135e-02 5.574783682823181152e-02 6.610308587551116943e-02 3.192598223686218262e-01 4.860537126660346985e-03 -4.411852732300758362e-02 2.420405298471450806e-01 -2.031537592411041260e-01 1.248816847801208496e-01 -2.976252883672714233e-02 1.173240989446640015e-01 -2.110642753541469574e-02 -9.693135321140289307e-02 1.960096955299377441e-01 4.032633826136589050e-02 -1.116145402193069458e-01 1.298656761646270752e-01 -8.771482855081558228e-02 1.741143912076950073e-01 7.312804460525512695e-02 1.059379354119300842e-01 6.219259276986122131e-02 -3.496280610561370850e-01 -9.084912948310375214e-03 2.485704049468040466e-02 -5.362474918365478516e-02 4.424527287483215332e-01 -2.485532760620117188e-01 6.521201133728027344e-02 1.313116550445556641e-01 4.614192843437194824e-01 5.168924480676651001e-02
2.254740148782730103e-01 -1.801418066024780273e-01 -4.680625349283218384e-02 -1.197466850280761719e-01 -4.175965487957000732e-02 6.316608935594558716e-02 7.929587364196777344e-02 2.569293081760406494e-01 1.620293110609054565e-01 3.184063732624053955e-01 -4.033626988530158997e-02 -2.304230257868766785e-02 2.631210684776306152e-01 1.249432284384965897e-02 -6.249285861849784851e-02 -1.802243888378143311e-01 1.070622727274894714e-01 1.291005760431289673e-01 4.277858734130859375e-01 -9.307056665420532227e-02 1.636703759431838989e-01 -3.767344653606414795e-01 -2.685440778732299805e-01 1.636533290147781372e-01 -1.387770473957061768e-01 8.444093167781829834e-02 8.295717835426330566e-02 -1.130706593394279480e-01 1.733185201883316040e-01 -7.213249057531356812e-02 1.038820892572402954e-01 8.413907140493392944e-02
-1.033396944403648376e-01 -9.297343343496322632e-02 -2.194019407033920288e-01 1.703387200832366943e-01 1.053321138024330139e-01 2.653966844081878662e-01 1.628124862909317017e-01 -2.416610568761825562e-01 -7.598793308716267347e-05 5.253235623240470886e-02 -5.328482389450073242e-02 1.179767921566963196e-01 -3.933642059564590454e-02 1.705204993486404419e-01 6.950563192367553711e-02 -2.290473431348800659e-01 8.859436959028244019e-02 3.128830790519714355e-01 2.023722976446151733e-02 -1.802798509597778320e-01 5.255309939384460449e-01 -7.869727909564971924e-02 -1.578330099582672119e-01 2.020242512226104736e-01 -7.793176174163818359e-02 -2.271412163972854614e-01 -1.896698214113712311e-02 -6.544051319360733032e-02 -1.170669868588447571e-01 5.561794340610504150e-02 2.518786489963531494e-01 1.856276951730251312e-02
-6.939959526062011719e-02 -2.718223631381988525e-02 5.095875635743141174e-02 1.414397358894348145e-01 -5.868316069245338440e-02 1.736176162958145142e-01 3.310543298721313477e-02 -1.886318176984786987e-01 3.924076631665229797e-02 3.814762532711029053e-01 1.514097452163696289e-01 -9.639222174882888794e-02 -2.702146172523498535e-01 -3.883689269423484802e-02 9.254512190818786621e-02 3.335587307810783386e-02 2.401610910892486572e-01 2.915514409542083740e-01 -4.269045963883399963e-02 -1.197632774710655212e-01 3.258593007922172546e-02 4.894857853651046753e-02 -9.649892896413803101e-02 6.581606715917587280e-02 -1.161509752273559570e-01 -4.171714186668395996e-01 -4.831388220191001892e-02 -7.825257629156112671e-02 2.462188452482223511e-01 2.849685847759246826e-01 3.339633643627166748e-01 1.131652593612670898e-01
-3.434067070484161377e-01 -7.112430036067962646e-02 1.125338375568389893e-01 -2.343261688947677612e-01 -4.538347478955984116e-03 2.422168850898742676e-02 -1.660344451665878296e-01 -1.286670267581939697e-01 4.367903992533683777e-02 1.601295322179794312e-01 1.455015037208795547e-02 -2.603270113468170166e-01 1.718688011169433594e-01 -1.071469783782958984e-01 6.099698692560195923e-02 -1.073234751820564270e-01 -4.210012778639793396e-02 1.499350816011428833e-01 1.514198184013366699e-01 9.611228108406066895e-02 2.399364411830902100e-01 -1.282623857259750366e-01 -2.747141420841217041e-01 3.858033120632171631e-01 3.638176992535591125e-02 -1.323393881320953369e-01 2.154784053564071655e-01 -3.607860803604125977e-01 1.533696148544549942e-02 5.327278375625610352e-02 9.952965378761291504e-02 2.230591177940368652e-01
1.279986202716827393e-01 5.866558756679296494e-03 -1.008539348840713501e-01 1.699273288249969482e-01 -1.679938584566116333e-01 1.624414920806884766e-01 8.026345074176788330e-02 3.490933030843734741e-02 2.856053709983825684e-01 2.624686658382415771e-01 -8.182773366570472717e-03 -3.425793349742889404e-02 1.361877918243408203e-01 -2.276136130094528198e-01 -3.345348536968231201e-01 1.528302431106567383e-01 -6.464287638664245605e-02 8.707498759031295776e-02 2.835119664669036865e-01 -1.398800760507583618e-01 2.831884920597076416e-01 -2.022268921136856079e-01 -1.163100898265838623e-01 2.332023382186889648e-01 7.177768857218325138e-04 4.457674920558929443e-02 3.677789494395256042e-02 -1.048414036631584167e-01 7.360339909791946411e-02 2.255784422159194946e-01 3.511362671852111816e-01 1.740626990795135498e-01
8.915349841117858887e-02 5.916520208120346069e-02 4.765415564179420471e-02 8.991845883429050446e-03 3.534550964832305908e-02 -6.246456876397132874e-02 -2.181199006736278534e-02 -3.331683874130249023e-01 2.985480427742004395e-01 3.226641118526458740e-01 1.936358660459518433e-01 -2.566985487937927246e-01 -1.146315559744834900e-01 3.561526834964752197e-01 -1.385336220264434814e-01 -5.170252546668052673e-02 6.427428871393203735e-02 1.162372976541519165e-01 7.702010124921798706e-02 -5.853774398565292358e-02 4.136652052402496338e-01 -5.915501341223716736e-02 -1.554280286654829979e-03 3.180366456508636475e-01 -1.331205815076828003e-01 -1.220102533698081970e-01 5.824422836303710938e-02 4.164097830653190613e-03 6.623815000057220459e-02 -6.620834767818450928e-02 2.441059499979019165e-01 6.280452758073806763e-02
2.655507624149322510e-01 -6.863450631499290466e-03 -1.384620815515518188e-01 4.445244744420051575e-02 -2.376655340194702148e-01 2.172337472438812256e-01 -2.503417134284973145e-01 -2.632779777050018311e-01 5.726705119013786316e-02 -2.173456177115440369e-02 4.615234956145286560e-02 -1.486630439758300781e-01 2.219464033842086792e-01 -8.571361005306243896e-02 -1.945061236619949341e-01 -1.778886616230010986e-01 1.392030715942382812e-01 1.731536984443664551e-01 1.809489578008651733e-01 1.516037136316299438e-01 1.157417520880699158e-01 1.188493371009826660e-01 -2.208673059940338135e-01 1.516411304473876953e-01 -2.490225732326507568e-01 -2.879060506820678711e-01 2.039706259965896606e-01 -5.226085707545280457e-02 -2.427633553743362427e-01 1.031361073255538940e-01 7.454627752304077148e-02 2.231804132461547852e-01
6.135200709104537964e-02 -7.048772182315587997e-03 -2.765359282493591309e-01 2.085273116827011108e-01 1.141046583652496338e-01 2.225464675575494766e-03 1.416980177164077759e-01 -5.004867538809776306e-02 1.172785088419914246e-01 -9.985160082578659058e-02 8.116357773542404175e-02 -6.885772198438644409e-02 -2.124324887990951538e-01 1.409357488155364990e-01 6.838443689048290253e-03 -1.963974237442016602e-01 7.055543363094329834e-02 1.557093113660812378e-01 2.183917164802551270e-01 2.090283781290054321e-01 1.278489381074905396e-01 -6.873953621834516525e-03 -4.627589285373687744e-01 -5.670959595590829849e-03 -2.797335386276245117e-01 -1.921965926885604858e-01 2.818346917629241943e-01 -1.679996699094772339e-01 1.687794029712677002e-01 4.912001267075538635e-02 2.807903587818145752e-01 -1.348723471164703369e-01
1.832527816295623779e-01 -2.150761149823665619e-02 2.319889701902866364e-02 -1.360041182488203049e-02 -8.048509806394577026e-02 9.314118325710296631e-02 5.097893252968788147e-02 -1.611383110284805298e-01 9.888330101966857910e-02 -1.031293068081140518e-02 1.921045407652854919e-02 -1.007914245128631592e-01 3.957076370716094971e-02 -5.530549585819244385e-02 -2.736081182956695557e-01 2.361306697130203247e-01 3.360713124275207520e-01 2.414471954107284546e-01 1.571781337261199951e-01 2.029819935560226440e-01 2.566305100917816162e-01 -1.046903207898139954e-01 -3.199058175086975098e-01 4.150442406535148621e-02 -2.323947250843048096e-01 -3.192615211009979248e-01 4.914560914039611816e-02 8.747816085815429688e-02 -1.326035857200622559e-01 2.010494321584701538e-01 1.455323696136474609e-01 3.203794956207275391e-01
-8.854218572378158569e-02 -1.177886649966239929e-01 3.401769697666168213e-02 -3.385740518569946289e-02 -2.924291230738162994e-02 -1.691832952201366425e-02 2.078603804111480713e-01 -4.154865071177482605e-02 1.140292882919311523e-01 1.193389520049095154e-01 -2.599460780620574951e-01 -2.236789613962173462e-01 5.423924699425697327e-02 3.333643972873687744e-01 1.254469007253646851e-01 6.711354851722717285e-02 9.357261657714843750e-02 3.210538327693939209e-01 3.971026539802551270e-01 4.196168780326843262e-01 2.195276618003845215e-01 1.139566674828529358e-01 -2.821242213249206543e-01 -2.189875952899456024e-02 -4.024994373321533203e-02 -1.156391863332828507e-05 7.715574651956558228e-02 -1.438859254121780396e-01 -1.253191977739334106e-01 -4.702292755246162415e-02 2.381375990808010101e-02 1.308957040309906006e-01
3.642437756061553955e-01 5.676550790667533875e-02 2.113121598958969116e-01 -1.467570662498474121e-01 8.124303817749023438e-02 2.679180502891540527e-01 1.050811558961868286e-01 8.373232185840606689e-02 1.931413710117340088e-01 4.501430690288543701e-01 1.880971156060695648e-02 -7.528796792030334473e-02 2.805147133767604828e-02 2.465008944272994995e-01 -1.329881884157657623e-02 -8.186849951744079590e-02 2.263008207082748413e-01 1.189568340778350830e-01 1.520758718252182007e-01 1.426241844892501831e-01 1.725266873836517334e-01 -9.118412435054779053e-02 -1.666223555803298950e-01 9.992919117212295532e-02 -1.575445234775543213e-01 -1.084108129143714905e-01 -2.634455263614654541e-01 2.522178366780281067e-02 6.246851012110710144e-02 2.628411352634429932e-01 1.458268016576766968e-01 -3.962690755724906921e-02
-1.491403132677078247e-01 -1.531223207712173462e-01 -8.107423782348632812e-02 -1.598544865846633911e-01 -2.756819725036621094e-01 8.549858629703521729e-02 -4.287248849868774414e-02 -1.131657883524894714e-01 -5.259198695421218872e-02 1.293510198593139648e-01 3.459389805793762207e-01 -2.149530351161956787e-01 1.483823359012603760e-01 3.108328878879547119e-01 3.878049924969673157e-02 -2.145712971687316895e-01 2.096371650695800781e-01 1.672310084104537964e-01 1.624277979135513306e-02 7.618709933012723923e-04 -1.673560738563537598e-01 -2.417431473731994629e-01 -2.813253700733184814e-01 1.801145672798156738e-01 6.651017814874649048e-02 -1.495059728622436523e-01 -1.960247196257114410e-02 8.870858699083328247e-02 1.670836955308914185e-01 4.258212819695472717e-02 3.476485610008239746e-01 1.297834366559982300e-01
-6.032554898411035538e-03 1.274405270814895630e-01 -1.461051497608423233e-02 -5.378953367471694946e-02 2.670598030090332031e-02 -6.598907709121704102e-02 7.989292591810226440e-02 -2.458454072475433350e-01 3.221326172351837158e-01 2.495258450508117676e-01 7.581399381160736084e-02 -5.877025052905082703e-02 -1.444530934095382690e-01 3.050919771194458008e-01 -1.708724051713943481e-01 -2.287715971469879150e-01 -6.715565919876098633e-02 1.863977015018463135e-01 2.789123654365539551e-01 9.221592918038368225e-03 3.502110391855239868e-02 -2.855752706527709961e-01 -4.198328554630279541e-01 1.979189515113830566e-01 1.301170438528060913e-01 -1.077968999743461609e-01 2.133901417255401611e-02 5.721130967140197754e-02 -5.574616603553295135e-03 -1.398295462131500244e-01 2.290328145027160645e-01 1.354564726352691650e-01
7.421834021806716919e-02 4.580407962203025818e-02 -1.724200397729873657e-01 -1.515091955661773682e-01 -7.391450554132461548e-02 1.482400000095367432e-01 -3.347664698958396912e-02 -6.469994783401489258e-02 -8.393461257219314575e-02 3.535762801766395569e-02 2.412156015634536743e-01 -1.920290440320968628e-01 -1.310641318559646606e-01 1.740744411945343018e-01 -1.843870580196380615e-01 -1.000788137316703796e-01 1.157331243157386780e-01 2.297174483537673950e-01 -1.414204761385917664e-02 1.385428160429000854e-01 1.491416841745376587e-01 -4.747729301452636719e-01 -2.797423899173736572e-01 2.268120199441909790e-01 2.250946015119552612e-01 -2.647677361965179443e-01 -1.900583058595657349e-01 -1.299449205398559570e-01 1.346862316131591797e-01 -9.523438662290573120e-02 1.666008532047271729e-01 1.430451869964599609e-01
1.715184748172760010e-02 8.835270418785512447e-04 -2.466549910604953766e-02 1.056905090808868408e-02 1.482033580541610718e-01 1.656076014041900635e-01 1.994091576307255309e-07 -1.053223982453346252e-01 5.438911914825439453e-02 3.748970925807952881e-01 -2.715274691581726074e-01 -2.648379094898700714e-02 6.990913301706314087e-02 -1.103707179427146912e-01 -3.287770748138427734e-01 -1.290413737297058105e-01 1.238142028450965881e-01 6.456578522920608521e-02 -1.107071414589881897e-01 6.374210119247436523e-02 4.249618947505950928e-02 9.787488728761672974e-02 5.199525505304336548e-02 4.098874926567077637e-01 -1.913037747144699097e-01 -4.463128000497817993e-02 1.041051149368286133e-01 -1.188898384571075439e-01 1.811476647853851318e-01 1.892050504684448242e-01 4.770510494709014893e-01 -3.294616937637329102e-02
-7.918349467217922211e-03 -7.076639682054519653e-02 -1.192212477326393127e-01 9.486749768257141113e-02 1.443760991096496582e-01 -5.585956200957298279e-02 -1.196909248828887939e-01 -3.444839119911193848e-01 2.624300420284271240e-01 2.318062633275985718e-01 1.229681745171546936e-01 -2.119472175836563110e-01 3.138240054249763489e-02 2.237545996904373169e-01 -1.974004507064819336e-01 -8.430440723896026611e-02 1.312784701585769653e-01 2.742096781730651855e-01 1.104653999209403992e-01 2.746359705924987793e-01 3.568798005580902100e-01 -2.243177779018878937e-02 -1.726415157318115234e-01 2.940722368657588959e-02 -3.903917223215103149e-02 -9.821815788745880127e-02 1.959998011589050293e-01 2.199626713991165161e-01 -2.696401774883270264e-01 7.118589431047439575e-02 1.437080502510070801e-01 1.960024965228512883e-04
2.533411085605621338e-01 -3.281242400407791138e-02 -1.369989961385726929e-01 -1.309263706207275391e-01 -7.824875414371490479e-03 1.329199410974979401e-02 -2.892720699310302734e-01 -2.821158170700073242e-01 -2.719822712242603302e-02 4.298496544361114502e-01 2.234715521335601807e-01 -2.421694621443748474e-02 2.314622253179550171e-01 1.642846763134002686e-01 -2.895338833332061768e-01 8.715861290693283081e-02 1.305301934480667114e-01 2.167274430394172668e-02 1.835998296737670898e-01 1.684849560260772705e-01 1.435253620147705078e-01 1.297578513622283936e-01 -1.832381486892700195e-01 2.426208704710006714e-01 6.605944782495498657e-02 -1.016614735126495361e-01 1.279051136225461960e-02 -1.841222196817398071e-01 -1.677199825644493103e-02 -9.912572801113128662e-02 2.414666116237640381e-01 2.530100010335445404e-02
2.227715551853179932e-01 1.235211547464132309e-02 -1.979305148124694824e-01 -5.979864299297332764e-02 -1.359664499759674072e-01 1.369587033987045288e-01 3.032714724540710449e-01 2.199328131973743439e-02 8.131729811429977417e-02 8.433876186609268188e-02 1.773483753204345703e-01 1.375197321176528931e-01 1.464657038450241089e-01 3.942226991057395935e-02 -7.431738823652267456e-02 -1.330423206090927124e-01 9.760951623320579529e-03 8.657130599021911621e-02 4.150182008743286133e-01 -4.581444710493087769e-02 8.617110550403594971e-02 -3.536183536052703857e-01 -3.198042511940002441e-01 2.266023606061935425e-01 -1.053855717182159424e-01 1.489152461290359497e-01 -3.531938791275024414e-02 -1.007317006587982178e-01 2.418242245912551880e-01 2.103821337223052979e-01 2.171086519956588745e-01 6.979196518659591675e-02
-1.706259697675704956e-02 -1.960907429456710815e-01 6.601782143115997314e-02 1.229145750403404236e-01 2.047220170497894287e-01 1.118923425674438477e-01 1.409592181444168091e-01 -1.125292554497718811e-01 1.503344923257827759e-01 1.580164283514022827e-01 1.578036136925220490e-02 3.149641677737236023e-02 -3.817394003272056580e-02 2.149359323084354401e-02 -4.129001125693321228e-02 -2.853636145591735840e-01 1.437982469797134399e-01 1.847081035375595093e-01 -1.376233845949172974e-01 -1.638159714639186859e-02 2.264648228883743286e-01 -1.315273344516754150e-01 -1.770532727241516113e-01 1.066272333264350891e-02 1.255884021520614624e-01 -1.314704418182373047e-01 3.019264936447143555e-01 5.813288688659667969e-02 3.506768047809600830e-01 2.825076282024383545e-01 3.393457531929016113e-01 3.183917701244354248e-01
-1.095135789364576340e-02 5.209057033061981201e-02 -2.522378861904144287e-01 2.298381328582763672e-01 -3.604427352547645569e-02 1.363026350736618042e-01 -1.503548175096511841e-01 -1.123608648777008057e-01 3.634252548217773438e-01 9.387104958295822144e-02 -1.531672775745391846e-01 -7.478979881852865219e-03 -2.440475970506668091e-01 3.106197416782379150e-01 1.334677040576934814e-01 -2.056434899568557739e-01 -1.391284316778182983e-01 1.365529298782348633e-01 2.403502911329269409e-01 1.095875278115272522e-01 2.520825862884521484e-01 -1.613152213394641876e-02 -1.956281960010528564e-01 2.449412792921066284e-01 -1.758494079113006592e-01 -1.080712378025054932e-01 -5.007074028253555298e-02 -1.070457249879837036e-01 2.449645102024078369e-01 9.362157434225082397e-02 -8.971109054982662201e-03 2.231155335903167725e-01
2.112039029598236084e-01 -9.890029579401016235e-02 -1.378416456282138824e-02 1.000962033867835999e-01 -3.864715620875358582e-02 -7.424736022949218750e-02 2.377225644886493683e-02 -5.218965560197830200e-02 -9.491986781358718872e-02 3.205174207687377930e-01 -2.372861206531524658e-01 -3.075579702854156494e-01 1.200135610997676849e-02 1.604713797569274902e-01 -3.372913971543312073e-02 -1.575883664190769196e-02 2.134231850504875183e-02 6.022483482956886292e-02 2.591267824172973633e-01 8.210042864084243774e-02 -1.144327372312545776e-01 -1.163969710469245911e-01 -2.927795648574829102e-01 3.637486994266510010e-01 -1.724445819854736328e-01 -4.373558163642883301e-01 -5.862622708082199097e-02 -1.283790469169616699e-01 2.572679817676544189e-01 -7.283346354961395264e-02 -1.005786750465631485e-02 -3.818089840933680534e-03
-1.452089101076126099e-01 -2.210166752338409424e-01 -1.836216449737548828e-02 6.426883488893508911e-02 -1.182306483387947083e-01 1.921870261430740356e-01 1.082718670368194580e-01 -1.478332430124282837e-01 -9.726555645465850830e-02 3.847413957118988037e-01 -1.605249345302581787e-01 -1.784981638193130493e-01 8.599246293306350708e-02 1.010832265019416809e-01 -1.154075637459754944e-01 -4.875537380576133728e-02 1.159440428018569946e-01 9.942036122083663940e-02 2.791312150657176971e-02 1.633778810501098633e-01 1.200378611683845520e-01 2.112996280193328857e-01 8.218738436698913574e-02 3.535072505474090576e-01 2.115579508244991302e-02 1.509571969509124756e-01 1.184629052877426147e-01 -9.561449289321899414e-02 9.106694906949996948e-02 2.229224443435668945e-01 4.914393424987792969e-01 7.205858826637268066e-02
-8.697777241468429565e-02 -1.972641348838806152e-01 -6.373602151870727539e-02 -6.622160971164703369e-02 -1.102716028690338135e-01 -5.335828289389610291e-02 4.145694896578788757e-03 -7.975099235773086548e-02 2.553484588861465454e-02 1.463890224695205688e-01 -3.048498928546905518e-01 -2.849093079566955566e-01 2.452890947461128235e-02 -7.932551205158233643e-02 2.603197470307350159e-02 7.719665020704269409e-02 1.493739485740661621e-01 -4.645895585417747498e-02 1.514295935630798340e-01 -1.913528330624103546e-02 1.747782230377197266e-01 -2.278956919908523560e-01 -2.332825958728790283e-01 2.987537384033203125e-01 -7.054614275693893433e-02 7.832998782396316528e-02 7.752906531095504761e-02 -5.518447756767272949e-01 8.256667852401733398e-02 1.790159493684768677e-01 6.818594038486480713e-02 2.736321985721588135e-01
1.017980501055717468e-01 1.502970457077026367e-01 -1.310724765062332153e-01 8.224115520715713501e-02 2.474258840084075928e-02 1.082977280020713806e-01 7.953984290361404419e-02 -1.389274299144744873e-01 4.140905290842056274e-02 -9.613382071256637573e-02 -2.042949199676513672e-01 2.639045119285583496e-01 2.691276371479034424e-01 4.280296713113784790e-02 1.644614338874816895e-01 -9.921666979789733887e-02 -1.399219632148742676e-01 1.053211390972137451e-01 1.639447361230850220e-01 -5.578037351369857788e-02 2.193159610033035278e-01 -4.002591669559478760e-01 -7.738637924194335938e-02 2.898697555065155029e-01 -1.985309123992919922e-01 -2.490763813257217407e-01 -1.086113750934600830e-01 -1.318218410015106201e-01 8.713037520647048950e-02 6.331641227006912231e-02 2.600481808185577393e-01 3.206428587436676025e-01
8.549342304468154907e-02 -7.215522974729537964e-02 9.721340239048004150e-02 8.212449401617050171e-02 4.212263738736510277e-04 3.020398914813995361e-01 1.449152827262878418e-01 -1.917168945074081421e-01 2.276929169893264771e-01 -9.812746196985244751e-02 -1.031374111771583557e-01 -1.932445764541625977e-01 1.512019336223602295e-01 1.707882285118103027e-01 8.495157212018966675e-02 -1.504089832305908203e-01 1.973884738981723785e-02 3.835182785987854004e-01 3.355466946959495544e-02 6.774947047233581543e-02 -1.467343121767044067e-01 -9.265995025634765625e-02 2.231855876743793488e-02 8.765191584825515747e-02 -2.216506153345108032e-01 -1.786921322345733643e-01 -4.657420516014099121e-02 -3.442599475383758545e-01 3.524855077266693115e-01 3.011143207550048828e-01 9.143152832984924316e-02 1.203004419803619385e-01
3.126737428829073906e-03 -8.520027250051498413e-02 7.174310833215713501e-02 -1.467013955116271973e-01 -8.444375358521938324e-03 1.755679547786712646e-01 1.159609109163284302e-01 3.735318779945373535e-01 1.087293624877929688e-01 2.480120211839675903e-01 2.184019237756729126e-01 -1.184206828474998474e-01 1.567603796720504761e-01 -3.476745262742042542e-02 -2.497764080762863159e-01 3.161044418811798096e-02 7.115653902292251587e-02 7.421854883432388306e-02 1.755943596363067627e-01 1.543644722551107407e-02 2.237516790628433228e-01 -2.977026998996734619e-01 -3.868204355239868164e-01 2.700752019882202148e-01 -1.050624549388885498e-01 -2.840461730957031250e-01 6.559060513973236084e-02 5.714326724410057068e-02 1.308459043502807617e-01 3.592450544238090515e-02 1.407225579023361206e-01 -1.325215548276901245e-01
1.513496935367584229e-01 1.028909981250762939e-01 -9.885850548744201660e-02 1.019842270761728287e-02 -5.667439103126525879e-02 2.015776336193084717e-01 -6.346159428358078003e-02 -2.786208093166351318e-01 9.094230830669403076e-02 1.016369462013244629e-01 -7.992219924926757812e-02 -1.071656793355941772e-01 3.029728829860687256e-01 8.918492496013641357e-02 -3.962582051753997803e-01 2.558038569986820221e-02 -7.139267772436141968e-02 2.612959444522857666e-01 3.776604235172271729e-01 1.302096992731094360e-02 3.450329601764678955e-01 1.232398450374603271e-01 -5.501509085297584534e-02 8.336977660655975342e-02 1.357288360595703125e-01 -9.041471779346466064e-02 -6.265811622142791748e-02 -1.219508573412895203e-01 6.510025262832641602e-02 2.156740576028823853e-01 2.250029742717742920e-01 1.734242439270019531e-01
1.301160901784896851e-01 -8.757447451353073120e-02 6.567892432212829590e-02 1.205537095665931702e-01 1.297258883714675903e-01 -7.804686203598976135e-03 5.881837382912635803e-02 -3.794223964214324951e-01 4.031234681606292725e-01 2.787485122680664062e-01 2.187252193689346313e-01 -1.148594394326210022e-01 2.517007524147629738e-03 2.583380043506622314e-01 -1.044720113277435303e-01 4.586958512663841248e-02 6.480340659618377686e-02 3.593299165368080139e-02 9.966348856687545776e-02 9.622097015380859375e-02 4.670386314392089844e-01 3.416030108928680420e-02 -5.909921601414680481e-02 3.604259788990020752e-01 -7.630257308483123779e-02 7.684254553169012070e-03 5.367408320307731628e-02 -8.321914821863174438e-03 4.534900560975074768e-02 5.922544281929731369e-03 1.029379218816757202e-01 1.111053153872489929e-01
-6.501796841621398926e-02 -3.323368355631828308e-02 -3.109323084354400635e-01 -4.723794013261795044e-02 -8.632276952266693115e-02 2.488974183797836304e-01 -7.748194038867950439e-02 -1.442336887121200562e-01 -1.027628220617771149e-02 -1.477607525885105133e-02 1.029478013515472412e-01 -2.738243937492370605e-01 -1.156406849622726440e-01 7.740063965320587158e-02 -2.399742417037487030e-02 8.453054726123809814e-02 2.672821581363677979e-01 1.278481483459472656e-01 3.313868865370750427e-02 7.592780143022537231e-02 3.288650810718536377e-01 -5.286781787872314453e-01 -1.791907101869583130e-02 2.130487412214279175e-01 1.758019775152206421e-01 -2.733930349349975586e-01 -1.578710973262786865e-01 -5.562652274966239929e-02 2.217604778707027435e-03 -2.093859203159809113e-02 9.396175295114517212e-02 1.249441951513290405e-01
6.669952720403671265e-02 1.241573765873908997e-01 5.478454753756523132e-02 1.069066226482391357e-01 -9.035079181194305420e-02 3.542666733264923096e-01 -9.778197854757308960e-02 -2.083509117364883423e-01 2.721397280693054199e-01 1.081086769700050354e-01 2.082823589444160461e-02 3.971739206463098526e-03 2.015880495309829712e-01 -1.517913788557052612e-01 -2.203009277582168579e-01 5.764632951468229294e-03 1.544048637151718140e-01 1.438368111848831177e-01 2.808945178985595703e-01 3.992540389299392700e-02 3.792569637298583984e-01 -1.587357223033905029e-01 -1.451006680727005005e-01 1.114806383848190308e-01 -1.560371965169906616e-01 1.330641657114028931e-01 5.789786949753761292e-02 2.370212674140930176e-01 2.989799976348876953e-01 6.224557012319564819e-02 1.827700585126876831e-01 1.575793325901031494e-01
8.124615997076034546e-02 -2.557845786213874817e-02 -9.482349455356597900e-02 1.039328053593635559e-01 -2.882586978375911713e-02 1.086309254169464111e-01 -1.922115683555603027e-01 2.336110919713973999e-02 9.899356961250305176e-02 3.000774979591369629e-01 1.113021671772003174e-01 -2.177854031324386597e-01 -8.513151109218597412e-02 -7.594450563192367554e-02 3.690012097358703613e-01 -1.180115938186645508e-01 2.923405766487121582e-01 3.022792935371398926e-01 1.599331758916378021e-02 2.114409059286117554e-01 1.137542575597763062e-01 -2.201388627290725708e-01 -3.511904776096343994e-01 2.714861929416656494e-01 2.595171630382537842e-01 4.591845499817281961e-04 4.790678247809410095e-02 -8.034802228212356567e-02 6.502581387758255005e-02 1.396908909082412720e-01 1.376568078994750977e-01 3.208120167255401611e-02
-1.779508143663406372e-01 -2.998658120632171631e-01 1.408727839589118958e-02 -5.874127894639968872e-02 6.963494420051574707e-02 1.851216256618499756e-01 1.351497471332550049e-01 -2.403789609670639038e-01 -7.119044661521911621e-02 2.301961034536361694e-01 -8.447650820016860962e-02 -1.958327442407608032e-01 3.484995663166046143e-02 -1.915310882031917572e-02 -9.637858718633651733e-03 5.791297182440757751e-02 1.357137877494096756e-02 1.395040899515151978e-01 -7.885434478521347046e-02 1.712670922279357910e-01 2.458140105009078979e-01 2.152308374643325806e-01 1.542155444622039795e-01 4.024257361888885498e-01 -8.592392504215240479e-02 2.604453265666961670e-02 1.639930531382560730e-02 -5.644630640745162964e-03 1.617413461208343506e-01 3.132862448692321777e-01 4.088633954524993896e-01 5.925964191555976868e-02
-3.012114763259887695e-01 6.545431166887283325e-02 -1.235979422926902771e-01 1.419577002525329590e-01 2.141047865152359009e-01 -1.831588335335254669e-03 -1.187835559248924255e-01 -1.101978868246078491e-01 -1.710561513900756836e-01 2.091071456670761108e-01 5.011535435914993286e-02 -1.027752235531806946e-01 9.619899839162826538e-02 1.040869858115911484e-02 -1.205152273178100586e-02 -2.984667718410491943e-01 8.855336159467697144e-02 3.709620535373687744e-01 1.225491166114807129e-01 -1.498189866542816162e-01 1.127979978919029236e-01 -6.640263646841049194e-02 -2.370833307504653931e-01 -5.381898954510688782e-02 -9.489259123802185059e-02 -1.393792480230331421e-01 9.865285456180572510e-02 -2.598735392093658447e-01 3.581101000308990479e-01 2.531822025775909424e-01 2.331530600786209106e-01 -3.539296239614486694e-02
-3.523364067077636719e-01 -6.696666777133941650e-02 1.284910924732685089e-02 -1.383055597543716431e-01 1.282924264669418335e-01 2.276272699236869812e-02 7.838349044322967529e-02 -1.880920678377151489e-01 -7.291790097951889038e-02 6.683640927076339722e-02 -1.789423376321792603e-01 -2.583368718624114990e-01 1.693801581859588623e-01 -5.105360969901084900e-02 -2.398234605789184570e-01 1.330638676881790161e-01 5.688996613025665283e-02 5.959772691130638123e-02 5.443518236279487610e-02 1.887106597423553467e-01 1.223271619528532028e-02 1.256771385669708252e-01 -2.017191797494888306e-01 4.014375209808349609e-01 -1.530128568410873413e-01 9.757166355848312378e-02 9.891785681247711182e-02 -1.758010238409042358e-01 1.826423406600952148e-01 3.815278112888336182e-01 2.505929768085479736e-01 -5.363588221371173859e-03
-1.239639595150947571e-01 -1.935689151287078857e-01 -3.845904767513275146e-02 -6.751062721014022827e-02 -4.318267479538917542e-02 1.540999561548233032e-01 -1.321094781160354614e-01 -3.630801141262054443e-01 4.656949266791343689e-02 -9.771340340375900269e-02 -3.471740484237670898e-01 -6.984671344980597496e-04 1.613123565912246704e-01 -5.965898558497428894e-02 -2.485789060592651367e-01 -1.081019416451454163e-01 1.430393755435943604e-01 1.587636917829513550e-01 -1.770742051303386688e-02 2.671036124229431152e-02 1.705312728881835938e-02 -2.211111597716808319e-02 -3.197999298572540283e-01 2.431327253580093384e-01 -1.850315928459167480e-01 1.914495788514614105e-02 1.727469712495803833e-01 -2.862828671932220459e-01 1.348399370908737183e-01 3.036662638187408447e-01 2.534067332744598389e-01 3.254639729857444763e-02
1.592274308204650879e-01 3.932722285389900208e-02 3.940562158823013306e-02 4.622344300150871277e-02 1.438884064555168152e-02 5.750645697116851807e-02 6.756676733493804932e-02 -4.033487737178802490e-01 1.118463575839996338e-01 5.893595889210700989e-02 2.189379185438156128e-02 -1.118261441588401794e-01 1.196648478507995605e-01 -1.005194708704948425e-01 2.193154096603393555e-01 1.496365219354629517e-01 6.413095444440841675e-02 -1.084056720137596130e-01 2.214411795139312744e-01 4.600802809000015259e-02 1.117102149873971939e-02 -4.031539261341094971e-01 -3.722405806183815002e-02 1.193027123808860779e-01 3.690773854032158852e-03 1.309070363640785217e-02 2.142612487077713013e-01 -1.835323274135589600e-01 -7.041758298873901367e-02 1.980308145284652710e-01 5.525974035263061523e-01 -1.222904678434133530e-02
5.754124000668525696e-02 -1.764866709709167480e-01 -2.104573845863342285e-01 -2.111481875181198120e-02 -2.015524059534072876e-01 1.783977076411247253e-02 9.388045221567153931e-02 5.381229892373085022e-02 2.642901241779327393e-02 2.755665779113769531e-01 -1.428475528955459595e-01 -6.518813222646713257e-02 8.905524760484695435e-02 1.586420536041259766e-01 -6.436049938201904297e-02 -1.511281877756118774e-01 2.864612936973571777e-01 -6.376345455646514893e-02 4.069583117961883545e-01 3.507164120674133301e-02 2.068148702383041382e-01 7.354817818850278854e-03 -1.885457336902618408e-01 4.196089506149291992e-01 -2.405160665512084961e-01 -1.017321795225143433e-01 -6.951994448900222778e-02 1.935450360178947449e-02 2.293261140584945679e-01 -2.394064217805862427e-01 1.830935850739479065e-02 1.253679543733596802e-01
4.439888522028923035e-02 -4.399599507451057434e-02 8.443698287010192871e-02 1.002778932452201843e-01 -3.831218183040618896e-02 -5.175982788205146790e-02 -3.701891005039215088e-02 -3.230472803115844727e-01 4.446923360228538513e-02 1.522031724452972412e-01 -8.212287724018096924e-02 -4.555566310882568359e-01 1.452459841966629028e-01 -4.099852964282035828e-02 1.945652365684509277e-01 -3.606975451111793518e-02 1.781445741653442383e-01 -2.812037765979766846e-01 2.652417123317718506e-01 1.017710268497467041e-01 -1.507031917572021484e-01 -4.050365835428237915e-02 -2.508751153945922852e-01 7.341042160987854004e-03 -6.371751427650451660e-03 -1.576101332902908325e-01 1.479426324367523193e-01 -4.412997886538505554e-02 1.862039119005203247e-01 2.671785354614257812e-01 3.567715287208557129e-01 -8.218050748109817505e-02
9.814486652612686157e-02 2.739538252353668213e-01 1.033538877964019775e-01 4.251941293478012085e-02 -1.275531798601150513e-01 4.000895023345947266e-01 2.890352159738540649e-02 -2.503683269023895264e-01 2.128192335367202759e-01 1.075661331415176392e-01 3.802478685975074768e-02 -7.788739167153835297e-03 2.467919290065765381e-01 1.186106726527214050e-01 -1.773030310869216919e-01 4.354035109281539917e-02 2.727154493331909180e-01 1.464775204658508301e-01 1.688444614410400391e-01 7.825114578008651733e-02 3.619123697280883789e-01 -2.118875645101070404e-02 -2.634035944938659668e-01 1.030814722180366516e-01 -4.958888143301010132e-02 1.555972248315811157e-01 9.640274941921234131e-02 2.001334428787231445e-01 1.959225088357925415e-01 -5.606424063444137573e-02 9.942699223756790161e-02 1.641980260610580444e-01
-6.205347552895545959e-02 -6.949381530284881592e-02 1.384853664785623550e-02 -4.248322919011116028e-02 -1.963073015213012695e-01 2.151333987712860107e-01 -7.211758196353912354e-02 -1.139164641499519348e-01 -1.698673367500305176e-01 2.159953862428665161e-01 4.009668231010437012e-01 -1.942017674446105957e-01 8.227657526731491089e-02 2.284794002771377563e-01 4.709731042385101318e-02 -9.870792180299758911e-02 1.384609341621398926e-01 1.912419646978378296e-01 3.220342844724655151e-02 -1.192026659846305847e-01 -1.207810118794441223e-01 -1.398569792509078979e-01 -1.931494921445846558e-01 1.340048909187316895e-01 -2.079621851444244385e-01 -1.787192821502685547e-01 8.070688694715499878e-02 -1.943886429071426392e-01 1.065537035465240479e-01 2.224726974964141846e-02 4.472644031047821045e-01 2.227290719747543335e-01
-7.023574411869049072e-02 -3.886950388550758362e-02 7.032629847526550293e-02 -8.164341747760772705e-02 -5.915389582514762878e-02 2.757129445672035217e-02 1.075917854905128479e-01 -2.610729932785034180e-01 -7.557258754968643188e-02 2.694933116436004639e-01 -8.487484604120254517e-02 -2.092096358537673950e-01 -6.354575604200363159e-02 -1.725990325212478638e-01 3.958480432629585266e-02 -5.200431868433952332e-02 2.715720236301422119e-01 -1.222191900014877319e-01 3.923135399818420410e-01 -1.830025315284729004e-01 -1.309181936085224152e-02 -3.093105256557464600e-01 -5.780433490872383118e-02 1.066727489233016968e-01 3.581841289997100830e-02 -5.068832263350486755e-02 2.937861680984497070e-01 -2.122980058193206787e-01 -6.209593266248703003e-02 2.432016581296920776e-01 2.978613078594207764e-01 -2.385981380939483643e-01
1.673629879951477051e-01 1.916074156761169434e-01 3.372634947299957275e-02 1.612302213907241821e-01 4.376152902841567993e-02 2.473709583282470703e-01 -4.010088741779327393e-02 -1.940803974866867065e-01 2.377295643091201782e-01 1.936198025941848755e-01 1.363958418369293213e-01 -1.970822513103485107e-01 1.038509458303451538e-01 2.478315830230712891e-01 -2.718873023986816406e-01 6.416419893503189087e-02 -8.213795721530914307e-02 -1.282819658517837524e-01 1.099476367235183716e-01 3.041663169860839844e-01 3.921712040901184082e-01 -1.277107149362564087e-01 4.228036385029554367e-03 3.584416508674621582e-01 2.633573487401008606e-03 -1.243489980697631836e-01 -1.310165226459503174e-01 -1.311971340328454971e-02 1.157103199511766434e-02 1.838163286447525024e-01 8.134636282920837402e-02 -6.560863554477691650e-02
-1.203540712594985962e-01 -1.924324184656143188e-01 3.643622621893882751e-02 1.762998662889003754e-02 -7.117239385843276978e-02 1.800116896629333496e-01 4.932400584220886230e-02 -3.018573299050331116e-02 3.783346712589263916e-02 3.166170120239257812e-01 -1.659655123949050903e-01 -2.207609415054321289e-01 2.200764045119285583e-02 -3.207830488681793213e-01 -1.058048754930496216e-01 6.824086606502532959e-02 1.635741740465164185e-01 -8.631707727909088135e-02 2.623257339000701904e-01 -4.621106665581464767e-03 8.193010836839675903e-02 -1.998453587293624878e-01 -1.034849658608436584e-01 2.328851670026779175e-01 2.660753130912780762e-01 5.259412899613380432e-02 4.818284884095191956e-02 -1.551800370216369629e-01 -9.344273805618286133e-02 4.723370373249053955e-01 2.304018884897232056e-01 9.651549160480499268e-02
3.188374340534210205e-01 -2.797933518886566162e-01 -1.544404681771993637e-02 -9.655793756246566772e-02 9.323364496231079102e-02 2.868321537971496582e-01 -4.096363484859466553e-02 -1.648923605680465698e-01 1.505869030952453613e-01 5.180695652961730957e-02 1.703489720821380615e-01 -4.073901772499084473e-01 5.116666480898857117e-02 1.014706715941429138e-01 1.367121934890747070e-01 -2.418166212737560272e-02 1.623440980911254883e-01 1.918848305940628052e-01 -7.538282871246337891e-02 7.850051671266555786e-02 -1.224585846066474915e-01 -1.389766484498977661e-01 -3.700127303600311279e-01 8.175659179687500000e-02 -9.871866554021835327e-02 -2.567979134619235992e-02 3.140707314014434814e-02 -2.002733498811721802e-01 8.356908708810806274e-02 7.690931856632232666e-02 1.837532073259353638e-01 2.950243353843688965e-01
1.472010314464569092e-01 1.705654412508010864e-01 -9.043909609317779541e-02 1.899137794971466064e-01 1.458104699850082397e-01 -1.004896014928817749e-01 -1.073109507560729980e-01 -1.467104852199554443e-01 1.257693916559219360e-01 1.513780355453491211e-01 1.828014664351940155e-02 1.196227595210075378e-01 6.033970415592193604e-02 1.320745348930358887e-01 -1.655195802450180054e-01 1.150780096650123596e-01 9.279973059892654419e-02 1.037442088127136230e-01 1.688056588172912598e-01 -1.598256826400756836e-01 2.662704288959503174e-01 -2.516224682331085205e-01 -1.347871422767639160e-01 1.835785359144210815e-01 -4.492639005184173584e-01 -2.027402073144912720e-01 -4.747630655765533447e-02 -2.398629039525985718e-01 -1.358734220266342163e-01 -1.084726676344871521e-02 2.320744097232818604e-01 3.013782799243927002e-01
-2.600637674331665039e-01 -1.666089594364166260e-01 -7.806354761123657227e-02 -1.221873909235000610e-01 -2.634002268314361572e-02 1.598626077175140381e-01 -1.579370796680450439e-01 -2.895022928714752197e-01 6.105334684252738953e-02 -4.971031472086906433e-02 -4.088891148567199707e-01 6.244544405490159988e-03 2.046422958374023438e-01 4.878089204430580139e-02 -1.596309542655944824e-01 -4.954965785145759583e-02 1.576686054468154907e-01 1.948539540171623230e-02 1.483136788010597229e-02 6.576797366142272949e-02 1.314814388751983643e-02 -3.836379945278167725e-02 -3.019853830337524414e-01 2.791370451450347900e-01 -1.404139399528503418e-01 -1.365247070789337158e-01 1.585103869438171387e-01 -2.035187184810638428e-01 1.873443722724914551e-01 2.751758694648742676e-01 2.941333055496215820e-01 -1.339846756309270859e-02
9.078636020421981812e-02 1.129985228180885315e-02 -1.281783133745193481e-01 8.311673253774642944e-02 1.820207573473453522e-02 9.195570647716522217e-02 1.185051165521144867e-03 -2.433884590864181519e-01 1.221221536397933960e-01 9.801649302244186401e-02 2.025418579578399658e-01 1.658881083130836487e-02 1.229565218091011047e-01 9.955177456140518188e-02 -6.287060678005218506e-02 -1.279646754264831543e-01 9.916464984416961670e-02 -7.787913084030151367e-02 1.588399410247802734e-01 5.897806584835052490e-02 3.993674516677856445e-01 -2.129418104887008667e-01 -1.812136620283126831e-01 1.570919305086135864e-01 -5.116948485374450684e-01 8.943690918385982513e-03 -1.829971820116043091e-01 1.402699947357177734e-02 -1.511257886886596680e-01 -7.176085561513900757e-02 3.207037150859832764e-01 2.359910011291503906e-01
-2.725749313831329346e-01 1.855343878269195557e-01 -7.690461724996566772e-02 -4.017146676778793335e-02 -1.019036844372749329e-01 2.588961422443389893e-01 -2.073447108268737793e-01 -2.708753645420074463e-01 2.206316739320755005e-01 6.952454149723052979e-02 2.604779787361621857e-02 -1.076603606343269348e-01 3.725049272179603577e-02 -1.289022061973810196e-02 -1.837158016860485077e-02 -8.931642770767211914e-02 -2.662323415279388428e-01 1.490060538053512573e-01 -6.880708038806915283e-02 -1.676950305700302124e-01 1.170700266957283020e-01 -2.066959887742996216e-01 -1.535581499338150024e-01 2.817884981632232666e-01 -1.604070216417312622e-01 -3.083449602127075195e-01 1.069670319557189941e-01 -1.497392654418945312e-01 1.493802368640899658e-01 2.624934315681457520e-01 2.852739095687866211e-01 4.127746075391769409e-02
9.180445224046707153e-02 -2.464400380849838257e-01 -5.973872169852256775e-02 3.023929297924041748e-01 1.706161201000213623e-01 -1.106460914015769958e-01 -1.208200212568044662e-02 -1.597521603107452393e-01 -7.793357968330383301e-02 -3.412007912993431091e-02 -8.899303525686264038e-02 -1.327501260675489902e-03 1.834330707788467407e-01 -1.849778182804584503e-02 1.186219304800033569e-01 -1.438241750001907349e-01 1.084308400750160217e-01 4.605474695563316345e-02 6.072032731026411057e-03 3.134908080101013184e-01 3.856925070285797119e-01 -1.089311614632606506e-01 2.953658252954483032e-02 1.550908386707305908e-01 3.837807849049568176e-02 -2.275582849979400635e-01 1.566731929779052734e-01 -4.208924621343612671e-02 1.031312048435211182e-01 1.479926109313964844e-01 3.213770091533660889e-01 4.144484102725982666e-01
[truncated: 3,263,052 more chars]
