# Supplementary material for: The Language of Innovation
Source: PLoS One. 2020 Apr 30;15(4):e0230107. doi: 10.1371/journal.pone.0230107 (PMC7194493; doi:10.1371/journal.pone.0230107)
Supplement: S27 File — (GZ) [file pone.0230107.s027.tar.gz › 2005-2009/V2Run_11_VS_4500_embeddings2005-2009ED32.txt]

3.311274200677871704e-02 -2.190746068954467773e-01 4.019564390182495117e-02 5.429647117853164673e-02 -1.833559125661849976e-01 -3.070704340934753418e-01 2.158578336238861084e-01 9.667484462261199951e-02 -4.029130935668945312e-02 -1.414317488670349121e-01 -8.568926155567169189e-02 -1.667434573173522949e-01 1.480790815548971295e-04 7.681404799222946167e-02 -5.180344358086585999e-02 1.071798130869865417e-01 -4.943430051207542419e-02 -4.734277725219726562e-01 1.635441333055496216e-01 -3.665775805711746216e-02 -3.276426717638969421e-02 7.165607064962387085e-02 -3.500763326883316040e-02 2.057963609695434570e-02 -2.461621910333633423e-01 -3.271227478981018066e-01 -5.519757792353630066e-02 4.517013728618621826e-01 -1.207367479801177979e-01 -8.358443528413772583e-02 6.005821377038955688e-02 -1.525381952524185181e-01
1.875321716070175171e-01 -2.646955847740173340e-01 4.300820454955101013e-02 -1.111343055963516235e-01 -1.136382445693016052e-01 -1.664987951517105103e-01 4.048972949385643005e-02 1.430599112063646317e-02 1.475110799074172974e-01 -4.205045998096466064e-01 -5.473136529326438904e-02 -1.311275511980056763e-01 3.377113491296768188e-02 -3.677964955568313599e-02 1.373490840196609497e-01 2.019952535629272461e-01 2.688006758689880371e-01 8.035390079021453857e-02 -8.526777476072311401e-02 -2.446862459182739258e-01 1.646251678466796875e-01 2.001882940530776978e-01 2.620156407356262207e-01 -1.552685052156448364e-01 -9.359530359506607056e-02 -9.173685684800148010e-03 1.747205704450607300e-01 -2.233541570603847504e-02 -4.004685580730438232e-01 -2.226818054914474487e-01 -4.105334170162677765e-03 -3.892175480723381042e-02
3.067011833190917969e-01 -1.401189565658569336e-01 -3.404973074793815613e-02 -7.637508958578109741e-02 -1.616021841764450073e-01 -3.063410706818103790e-02 2.595574557781219482e-01 1.767412424087524414e-01 -3.441523388028144836e-02 -3.620792925357818604e-02 1.327697094529867172e-02 -2.029513865709304810e-01 -8.887291699647903442e-02 -1.345351636409759521e-01 5.316852405667304993e-02 -1.324682682752609253e-01 3.023849725723266602e-01 -3.087844550609588623e-01 2.910880446434020996e-01 -6.276693940162658691e-02 -2.687298320233821869e-02 2.566304206848144531e-01 -1.728850752115249634e-01 -1.136481910943984985e-01 -3.350944444537162781e-02 9.946925193071365356e-02 -4.295742884278297424e-02 2.354616075754165649e-01 -1.918940842151641846e-01 -3.074360191822052002e-01 -2.797733843326568604e-01 2.555130049586296082e-02
7.996938377618789673e-02 -2.508086562156677246e-01 1.765125542879104614e-01 -9.958142042160034180e-02 3.485386446118354797e-02 -4.395855069160461426e-01 -8.081012964248657227e-02 4.454728215932846069e-03 2.074009925127029419e-01 -1.161894872784614563e-01 1.883490979671478271e-01 -1.613349616527557373e-01 -1.946555078029632568e-01 -7.479856163263320923e-02 -6.847260519862174988e-03 9.569177776575088501e-02 3.041403368115425110e-02 -3.527501225471496582e-01 2.422108054161071777e-01 -1.333441883325576782e-01 4.200673475861549377e-02 -1.187948510050773621e-02 9.884685277938842773e-02 -9.366574883460998535e-02 -9.957977384328842163e-02 -1.189368739724159241e-01 9.557951241731643677e-02 4.464071244001388550e-02 -4.979943931102752686e-01 -3.773172944784164429e-02 -1.531632617115974426e-02 1.040024831891059875e-01
1.114513725042343140e-01 1.188468094915151596e-02 -8.929462730884552002e-02 6.848411262035369873e-02 -1.182231828570365906e-01 -2.516664862632751465e-01 2.194988429546356201e-01 5.051675811409950256e-02 2.163233794271945953e-02 -2.065490484237670898e-01 1.648475080728530884e-01 -2.380719333887100220e-01 -5.698617547750473022e-03 -1.162837538868188858e-02 -2.123955339193344116e-01 -1.555912941694259644e-01 -8.569291234016418457e-02 -1.805161684751510620e-01 -2.432561945170164108e-03 -7.014676183462142944e-02 -3.469356596469879150e-01 2.354303561151027679e-02 1.926785111427307129e-01 -2.335025370121002197e-01 -3.572637438774108887e-01 -2.101905792951583862e-01 -2.714100293815135956e-03 1.865964978933334351e-01 -3.981597423553466797e-01 -1.036300063133239746e-01 -4.860318452119827271e-02 -1.206616908311843872e-01
-9.214156866073608398e-02 -1.470979750156402588e-01 -7.370192557573318481e-02 -2.052558064460754395e-01 6.102668121457099915e-04 -1.671939939260482788e-01 4.541440308094024658e-02 6.228031963109970093e-02 1.147840842604637146e-01 -2.749332785606384277e-01 1.811185926198959351e-01 1.124847773462533951e-02 -2.786804735660552979e-01 -7.283990830183029175e-02 2.992535196244716644e-02 -4.760983586311340332e-02 1.217823326587677002e-01 -2.311973869800567627e-01 -5.182449519634246826e-02 3.721747780218720436e-03 -1.728178374469280243e-02 -7.861819863319396973e-02 3.598937392234802246e-01 -5.657666921615600586e-02 -3.769026398658752441e-01 -1.299933046102523804e-01 9.424366988241672516e-03 2.855918407440185547e-01 -4.342549443244934082e-01 -9.540276974439620972e-02 -1.351094245910644531e-01 -1.177460551261901855e-01
-6.284400075674057007e-02 -1.206081286072731018e-01 2.007547952234745026e-02 -1.222436726093292236e-01 -1.812580376863479614e-01 -1.740453541278839111e-01 9.938295930624008179e-02 1.840087473392486572e-01 1.487158536911010742e-01 -2.083257287740707397e-01 8.447869680821895599e-03 -2.405528426170349121e-01 -3.229236602783203125e-01 3.236941099166870117e-01 8.263035118579864502e-02 -3.196816444396972656e-01 2.144519686698913574e-01 -1.165162920951843262e-01 1.000417917966842651e-01 -9.058919548988342285e-02 -5.663719773292541504e-02 -1.453741639852523804e-01 6.892004609107971191e-02 -2.649947106838226318e-01 -1.885579228401184082e-01 -7.025367021560668945e-02 -9.699713438749313354e-02 1.059761643409729004e-01 -4.193380773067474365e-01 6.666650995612144470e-03 -4.813279584050178528e-02 3.621871769428253174e-02
2.622866258025169373e-02 -2.060337960720062256e-01 1.335954368114471436e-01 -1.821784302592277527e-02 -2.207314521074295044e-01 -7.657128572463989258e-02 6.081820651888847351e-02 -2.385246334597468376e-03 1.061220467090606689e-01 -1.010825112462043762e-01 -1.302572060376405716e-02 -1.739023625850677490e-01 -2.811653316020965576e-01 7.059012539684772491e-03 2.954351305961608887e-01 1.141925379633903503e-01 3.663963675498962402e-01 -3.757156133651733398e-01 1.252881735563278198e-01 -1.690655052661895752e-01 -1.599729657173156738e-01 2.350485622882843018e-01 3.072837293148040771e-01 -2.193250358104705811e-01 9.746279567480087280e-02 9.015297889709472656e-02 -3.316973149776458740e-02 -1.676186174154281616e-01 -1.681312173604965210e-01 -1.049744337797164917e-01 1.404729187488555908e-01 -1.333038788288831711e-02
9.031993150711059570e-02 -1.724380813539028168e-02 -1.149116754531860352e-01 -8.977310732007026672e-03 5.651982873678207397e-02 -2.991575300693511963e-01 7.914031296968460083e-02 1.011323779821395874e-01 1.126127168536186218e-01 -1.651402711868286133e-01 2.791305482387542725e-01 4.855301976203918457e-02 -2.520811855792999268e-01 1.583311855792999268e-01 4.829936474561691284e-02 -3.224633634090423584e-01 1.058796495199203491e-01 -4.599487483501434326e-01 2.210604697465896606e-01 -7.269905507564544678e-02 -7.628510147333145142e-02 1.769986599683761597e-01 8.476977795362472534e-02 -1.040136963129043579e-01 -1.027866229414939880e-01 -1.687694489955902100e-01 -8.631983073428273201e-04 -7.834813743829727173e-02 -3.669930696487426758e-01 -1.730331033468246460e-01 -6.158865988254547119e-02 -9.083984792232513428e-02
2.561111748218536377e-01 -2.944139838218688965e-01 2.266902625560760498e-01 -1.012661680579185486e-01 -8.240071684122085571e-02 2.251983806490898132e-02 -1.515791714191436768e-01 8.555215597152709961e-02 -1.192915514111518860e-01 -4.617747962474822998e-01 4.790430516004562378e-02 -9.924186021089553833e-02 -2.101887762546539307e-01 -3.252235427498817444e-02 1.475116312503814697e-01 -1.169894859194755554e-01 -8.314684778451919556e-02 -2.491881102323532104e-01 4.949032887816429138e-02 -1.450702846050262451e-01 -5.539520457386970520e-02 2.895407378673553467e-01 1.611242294311523438e-01 -1.844501346349716187e-01 -2.513548731803894043e-01 -3.943509981036186218e-02 -2.333423867821693420e-02 2.063632309436798096e-01 -1.645071953535079956e-01 -1.530041843652725220e-01 1.732299029827117920e-01 -2.154039777815341949e-02
7.026120275259017944e-02 -1.629614084959030151e-01 5.440881475806236267e-02 -2.164068073034286499e-01 -1.004467755556106567e-01 -2.766494750976562500e-01 1.301004439592361450e-01 4.368763789534568787e-02 1.314594298601150513e-01 -2.496972084045410156e-01 1.785585582256317139e-01 -1.158721819519996643e-01 -1.483481526374816895e-01 3.709194362163543701e-01 5.020806193351745605e-02 -1.009744778275489807e-01 1.389087736606597900e-01 -7.914219051599502563e-02 6.782645732164382935e-02 -4.200749844312667847e-02 -2.196014374494552612e-01 1.099448353052139282e-01 2.684278413653373718e-02 -4.369300790131092072e-03 -3.042482733726501465e-01 -1.889499276876449585e-01 -6.427986919879913330e-02 1.088771894574165344e-01 -4.437602460384368896e-01 1.343079656362533569e-02 -1.612482368946075439e-01 2.359540313482284546e-01
-1.899692974984645844e-02 6.001355499029159546e-02 7.783856242895126343e-02 -1.193687841296195984e-01 -6.623568013310432434e-03 -2.267691791057586670e-01 -5.813584849238395691e-02 5.639099702239036560e-02 9.478779137134552002e-02 -3.238655328750610352e-01 9.836044162511825562e-02 -1.885581463575363159e-01 -2.512309551239013672e-01 2.165556997060775757e-01 -2.754543675109744072e-04 -3.359304741024971008e-02 4.468515515327453613e-02 -7.572966068983078003e-02 1.846830099821090698e-01 -3.442721441388130188e-02 -1.885452270507812500e-01 4.369547218084335327e-02 2.444207370281219482e-01 -1.656396687030792236e-01 -2.537893652915954590e-01 -3.556609153747558594e-01 -6.122812628746032715e-02 7.449482381343841553e-02 -4.285777211189270020e-01 -2.444150298833847046e-01 -1.670462489128112793e-01 -9.094899147748947144e-02
-3.311451990157365799e-03 -6.368669122457504272e-02 6.150840595364570618e-02 -5.537799745798110962e-02 -3.496398031711578369e-01 -2.154125869274139404e-01 3.362267315387725830e-01 1.384069025516510010e-01 3.326574862003326416e-01 -2.008341401815414429e-01 1.449092663824558258e-02 -2.845382690429687500e-01 -1.667488217353820801e-01 -1.620811372995376587e-01 -7.707177102565765381e-02 -1.910103261470794678e-01 2.282573282718658447e-02 -1.438962370157241821e-01 9.002102166414260864e-02 5.014616996049880981e-02 1.311061233282089233e-01 1.416290998458862305e-01 -9.802810102701187134e-02 -1.869053691625595093e-01 -8.647108823060989380e-02 -1.856234222650527954e-01 5.485917255282402039e-02 6.307131797075271606e-02 -2.278044372797012329e-01 -1.612872779369354248e-01 -4.585003107786178589e-02 -3.420410454273223877e-01
2.856842279434204102e-01 -2.199741154909133911e-01 -2.320670783519744873e-01 -1.892735362052917480e-01 -2.221544235944747925e-01 -3.398278728127479553e-02 2.066304385662078857e-01 -6.749576888978481293e-03 -1.478566825389862061e-01 -3.580772578716278076e-01 4.852284863591194153e-02 -1.427056044340133667e-01 -1.483930051326751709e-01 -4.720701649785041809e-02 -1.279180049896240234e-01 -8.959235250949859619e-02 2.034827917814254761e-01 -2.212782800197601318e-01 3.609981387853622437e-02 1.394945532083511353e-01 2.068549580872058868e-02 1.096433028578758240e-01 -2.119303680956363678e-02 4.033363237977027893e-02 1.011155918240547180e-01 -3.282861039042472839e-02 -1.459559332579374313e-02 3.580307364463806152e-01 1.787878340110182762e-03 -2.545806765556335449e-01 -3.601932823657989502e-01 -7.560840994119644165e-02
8.951217681169509888e-02 -1.797177791595458984e-01 -2.055313438177108765e-02 2.637218497693538666e-02 -7.542859762907028198e-02 -7.853688299655914307e-02 -1.055179443210363388e-02 2.892969846725463867e-01 -9.402213618159294128e-04 -1.159595698118209839e-01 2.599040269851684570e-01 -4.235267937183380127e-01 -2.762501537799835205e-01 2.069164365530014038e-01 7.241331785917282104e-02 -6.090910360217094421e-02 1.256566792726516724e-01 -1.647507399320602417e-01 3.015736863017082214e-02 -7.560106366872787476e-02 -1.734633892774581909e-01 1.889987438917160034e-01 2.091121226549148560e-01 2.278892695903778076e-02 -3.382959961891174316e-01 -1.079272106289863586e-01 1.828135736286640167e-02 -3.312826156616210938e-02 -3.249828815460205078e-01 -6.473153829574584961e-02 -1.624752767384052277e-02 2.779352068901062012e-01
1.135201752185821533e-01 -2.431297302246093750e-02 8.959876373410224915e-03 -1.263846009969711304e-01 -1.918435096740722656e-01 -3.408535420894622803e-01 1.437696814537048340e-02 1.835377141833305359e-02 -9.569302201271057129e-02 -2.630367875099182129e-01 -9.973450750112533569e-02 -5.114093050360679626e-02 -2.525250315666198730e-01 -3.422834351658821106e-02 1.223900318145751953e-01 -1.063927635550498962e-02 1.807579100131988525e-01 -1.384691447019577026e-01 1.892336606979370117e-01 -1.018608808517456055e-01 2.075191736221313477e-01 4.568018317222595215e-01 3.862895071506500244e-01 -6.881707906723022461e-02 -2.001496255397796631e-01 -2.385234236717224121e-01 -8.429470472037792206e-03 5.419795215129852295e-02 4.635853320360183716e-02 1.525232288986444473e-02 1.474992036819458008e-01 1.348334401845932007e-01
1.422921419143676758e-01 -1.587158739566802979e-01 -1.592375785112380981e-01 -1.472377628087997437e-01 -1.969448328018188477e-01 -1.549863815307617188e-01 3.428352177143096924e-01 1.562687158584594727e-01 7.106526196002960205e-02 -1.473477929830551147e-01 1.814765632152557373e-01 -1.453853696584701538e-01 1.616495475172996521e-02 4.919153451919555664e-02 -7.949323952198028564e-02 1.519475597888231277e-02 2.092082202434539795e-01 -7.342451810836791992e-02 3.113543391227722168e-01 -3.851132001727819443e-03 2.849807739257812500e-01 2.710251510143280029e-01 -1.478350441902875900e-02 -2.929422305896878242e-03 -1.287651062011718750e-01 -1.673469692468643188e-01 -1.326160877943038940e-01 1.528611928224563599e-01 -3.348327800631523132e-02 -3.745866119861602783e-01 -2.897339463233947754e-01 2.768669649958610535e-02
3.336961269378662109e-01 -2.259575277566909790e-01 8.810238540172576904e-02 -1.535032838582992554e-01 4.285589605569839478e-02 -1.842519193887710571e-01 1.308366507291793823e-01 1.766556948423385620e-01 -8.273287862539291382e-02 -3.236225843429565430e-01 9.170435369014739990e-02 -3.365604206919670105e-02 -1.868089139461517334e-01 -1.817484050989151001e-01 -1.371656209230422974e-01 -1.931393742561340332e-01 2.091274708509445190e-01 -5.188708007335662842e-02 8.921239525079727173e-02 1.189338266849517822e-01 -3.214089199900627136e-02 2.373946011066436768e-01 2.784004807472229004e-01 -3.312193453311920166e-01 -2.268703430891036987e-01 -1.078895851969718933e-01 1.545238494873046875e-01 1.138140112161636353e-01 -9.739613533020019531e-02 -1.711289286613464355e-01 1.421280354261398315e-01 -7.030067592859268188e-02
-1.454415470361709595e-01 4.456045478582382202e-02 7.461129128932952881e-02 5.349152907729148865e-02 2.185279689729213715e-02 -3.377450406551361084e-01 2.569922208786010742e-01 1.094390526413917542e-01 -2.792818099260330200e-02 -2.984579801559448242e-01 -5.219251615926623344e-04 -1.154221966862678528e-01 -3.720142543315887451e-01 1.955687403678894043e-01 7.276201248168945312e-02 2.232765853404998779e-01 -9.464025497436523438e-03 -2.559429407119750977e-01 8.447477966547012329e-02 -1.908539086580276489e-01 -1.835584491491317749e-01 1.270122732967138290e-02 2.138228416442871094e-01 -4.874471575021743774e-02 -1.743589341640472412e-01 6.105725094676017761e-02 1.521513611078262329e-01 7.962486892938613892e-02 -3.699174821376800537e-01 -1.633477658033370972e-01 -9.011673927307128906e-02 -1.205121204257011414e-01
3.308548033237457275e-02 -1.120608076453208923e-01 8.277947455644607544e-02 4.800016433000564575e-02 -6.808649748563766479e-02 -2.772879302501678467e-01 7.331040501594543457e-02 3.026435971260070801e-01 3.720401972532272339e-02 -3.916515409946441650e-01 1.505190283060073853e-01 -2.088289707899093628e-01 -2.870000600814819336e-01 2.189112007617950439e-01 -1.334479893557727337e-03 -2.676281034946441650e-01 4.250455647706985474e-02 -1.038361936807632446e-01 2.198518812656402588e-01 5.369197949767112732e-02 -1.374126076698303223e-01 1.097740158438682556e-01 7.056735455989837646e-02 1.185524836182594299e-01 -2.499554902315139771e-01 -2.958450913429260254e-01 -3.639673348516225815e-03 8.597791939973831177e-02 -3.042149245738983154e-01 4.433952644467353821e-02 6.691049039363861084e-02 7.463739067316055298e-02
1.440735459327697754e-01 5.401792004704475403e-02 1.139567978680133820e-02 -2.169892489910125732e-01 -1.848206669092178345e-01 -1.479344367980957031e-01 4.516740739345550537e-01 2.037064135074615479e-01 8.294349908828735352e-02 -3.906289041042327881e-01 1.919879950582981110e-02 -3.046379685401916504e-01 -2.217308729887008667e-01 -1.403801143169403076e-01 -7.219506055116653442e-02 -1.284080892801284790e-01 1.895038783550262451e-01 -7.970064878463745117e-02 3.193010091781616211e-01 7.745206356048583984e-03 -5.565087124705314636e-02 8.552299812436103821e-03 -1.149500757455825806e-01 1.947826147079467773e-01 -9.963653236627578735e-02 -1.176327243447303772e-01 1.372864749282598495e-02 1.486784964799880981e-01 -1.286701261997222900e-01 -7.916217297315597534e-02 -4.159082472324371338e-02 -1.230208277702331543e-01
-1.941159218549728394e-01 -1.437365263700485229e-01 1.170359775424003601e-01 2.225908190011978149e-01 -2.680747509002685547e-01 -2.219392359256744385e-01 7.455936074256896973e-02 9.049662947654724121e-02 9.460195899009704590e-02 -2.622014582157135010e-01 1.602758020162582397e-01 -7.370509952306747437e-02 -2.173550426959991455e-01 2.165441066026687622e-01 2.261715978384017944e-01 -1.708249747753143311e-02 1.606341302394866943e-01 -1.873078793287277222e-01 5.982636660337448120e-02 -5.095646157860755920e-02 8.906920999288558960e-02 6.157337874174118042e-02 2.467498630285263062e-01 -1.969504356384277344e-02 -1.492590606212615967e-01 -2.724288702011108398e-01 4.466995131224393845e-03 2.289509773254394531e-02 -4.719107449054718018e-01 7.503719627857208252e-02 -1.116888821125030518e-01 1.060145273804664612e-01
1.508982330560684204e-01 -2.604449540376663208e-02 -2.395631000399589539e-02 -8.017981797456741333e-02 -7.069399952888488770e-02 -1.624584048986434937e-01 3.675099015235900879e-01 4.384099543094635010e-01 2.490527182817459106e-01 -3.001350164413452148e-01 2.530175633728504181e-02 -2.810695767402648926e-01 -1.239480078220367432e-01 -5.718510597944259644e-02 -1.899793595075607300e-01 -5.066442117094993591e-02 1.074124723672866821e-01 5.428142473101615906e-02 4.805690422654151917e-02 -1.261254586279392242e-02 -6.954657286405563354e-02 9.470549970865249634e-02 1.236261427402496338e-02 1.430004462599754333e-02 -7.190093398094177246e-02 -6.262804567813873291e-02 1.027774214744567871e-01 -2.575847087427973747e-03 -2.642027139663696289e-01 -3.515394628047943115e-01 -1.000639498233795166e-01 -2.601485848426818848e-01
1.207617744803428650e-01 -1.370644271373748779e-01 -4.123489931225776672e-02 -1.039172410964965820e-01 -9.619072079658508301e-02 -2.072082459926605225e-01 7.456173002719879150e-02 1.677486672997474670e-02 6.027885712683200836e-03 -1.654473543167114258e-01 9.625004976987838745e-02 -1.833168864250183105e-01 -2.637755572795867920e-01 2.725686728954315186e-01 7.239463180303573608e-02 -3.799438104033470154e-02 -5.070422217249870300e-02 -1.665851920843124390e-01 1.159570217132568359e-01 -3.511182963848114014e-02 -9.317670017480850220e-02 -3.647571057081222534e-02 2.747668325901031494e-01 -2.524048388004302979e-01 -4.470995664596557617e-01 -3.538597226142883301e-01 4.331098869442939758e-02 1.283113658428192139e-01 -3.128454387187957764e-01 -1.907324232161045074e-02 -1.165861412882804871e-01 1.605223119258880615e-01
2.027067095041275024e-01 -6.124284118413925171e-02 7.118889689445495605e-02 -8.763908594846725464e-02 5.458113178610801697e-02 -2.994100153446197510e-01 1.643754243850708008e-01 1.589974611997604370e-01 1.089795026928186417e-02 -1.832518875598907471e-01 2.008091360330581665e-01 -1.448632031679153442e-01 -3.855618536472320557e-01 1.913238018751144409e-01 6.611449271440505981e-02 2.875423803925514221e-02 5.312841758131980896e-02 -1.105474773794412613e-02 -1.047394946217536926e-01 -1.856968849897384644e-01 -2.664496302604675293e-01 -8.580745756626129150e-02 -7.323417067527770996e-02 -2.635948359966278076e-01 -5.341284722089767456e-02 -3.011973798274993896e-01 -7.070932537317276001e-02 1.630652099847793579e-01 -3.138212263584136963e-01 2.599100349470973015e-03 -2.510922253131866455e-01 -1.539885252714157104e-01
2.591290175914764404e-01 -2.044517695903778076e-01 -2.791224122047424316e-01 -1.637369766831398010e-02 -1.116013005375862122e-01 -2.106051146984100342e-01 3.105001449584960938e-01 1.934895962476730347e-01 5.070788785815238953e-02 -7.434037327766418457e-02 4.186190292239189148e-02 8.659641444683074951e-02 -3.552806749939918518e-02 2.281760275363922119e-01 -2.397624999284744263e-01 -5.363601446151733398e-02 1.503782272338867188e-01 -6.932585686445236206e-02 3.984142243862152100e-01 4.714961349964141846e-02 -3.925295174121856689e-02 -9.941942989826202393e-02 1.476329267024993896e-01 -1.109801903367042542e-01 -6.176193058490753174e-02 5.551999784074723721e-04 5.818424373865127563e-02 2.679088115692138672e-01 8.914556354284286499e-02 -2.966348528861999512e-01 -1.741258203983306885e-01 -2.280999720096588135e-01
9.990337491035461426e-02 8.820636570453643799e-02 -1.522730290889739990e-01 -1.735299378633499146e-01 -2.294721305370330811e-01 -2.435895055532455444e-01 1.374462693929672241e-01 -9.361183643341064453e-02 2.629545703530311584e-02 -2.924482226371765137e-01 3.947074338793754578e-02 -1.503865420818328857e-01 -2.398672997951507568e-01 7.391338795423507690e-02 1.212880983948707581e-01 -6.466019153594970703e-02 9.687162190675735474e-02 -1.338039785623550415e-01 1.177040264010429382e-01 4.436152428388595581e-02 -2.792248129844665527e-01 3.257582336664199829e-02 1.564591675996780396e-01 -3.207679390907287598e-01 -2.740061283111572266e-01 -1.813453137874603271e-01 3.194595128297805786e-02 1.580001115798950195e-01 -4.522931873798370361e-01 -2.558940462768077850e-02 -8.532717823982238770e-02 3.232313320040702820e-02
-1.566961593925952911e-02 -1.421650797128677368e-01 -7.207112014293670654e-02 -8.760958909988403320e-02 -1.783602386713027954e-01 -5.891099572181701660e-02 2.978500425815582275e-01 3.540152609348297119e-01 1.066011637449264526e-01 -3.305543065071105957e-01 -7.236038893461227417e-02 -3.826808035373687744e-01 3.367694839835166931e-02 -7.674413174390792847e-02 -1.547413021326065063e-01 -8.428476005792617798e-02 2.400394082069396973e-01 -2.716246843338012695e-01 1.934649050235748291e-01 -9.593285620212554932e-02 7.876100391149520874e-02 1.816131472587585449e-01 -6.314900517463684082e-02 -1.441928297281265259e-01 -9.619162976741790771e-02 9.408312290906906128e-02 -5.223317444324493408e-02 2.629716992378234863e-01 -7.265041023492813110e-02 -1.991918534040451050e-01 -1.724984794855117798e-01 -1.648725755512714386e-02
-7.501856237649917603e-02 -2.396929413080215454e-01 1.317906379699707031e-01 -4.414062574505805969e-02 -1.726986467838287354e-01 -2.351476699113845825e-01 3.722710069268941879e-03 2.733542770147323608e-02 -1.601968705654144287e-02 -5.393618345260620117e-02 1.351184397935867310e-01 -8.133336156606674194e-02 -1.472522169351577759e-01 1.113429740071296692e-01 -4.382092133164405823e-02 -1.068333461880683899e-01 7.928719744086265564e-03 -6.198855862021446228e-02 -1.176354363560676575e-01 -2.728751897811889648e-01 -1.570193171501159668e-01 1.488664299249649048e-01 1.292407661676406860e-01 -1.267348974943161011e-01 -2.180433422327041626e-01 -2.072757780551910400e-01 2.254181057214736938e-01 3.421607315540313721e-01 -5.612142086029052734e-01 7.315873354673385620e-02 5.983519554138183594e-02 4.687497392296791077e-02
1.426813900470733643e-01 -3.833910524845123291e-01 -6.948196142911911011e-02 -1.438177227973937988e-01 1.254658401012420654e-01 -7.894410192966461182e-02 -1.554194390773773193e-01 2.743308842182159424e-01 -7.319596130400896072e-03 -5.309163406491279602e-02 3.541076555848121643e-02 -4.304964467883110046e-02 -1.920780241489410400e-01 1.702872812747955322e-01 -3.466116264462471008e-02 1.385326385498046875e-01 1.099591329693794250e-01 -2.877341508865356445e-01 1.415934562683105469e-01 -1.352118849754333496e-01 -1.909878849983215332e-01 1.749548017978668213e-01 2.795554995536804199e-01 -2.314515560865402222e-01 -3.553361296653747559e-01 1.664562709629535675e-02 1.281268149614334106e-01 1.571347005665302277e-02 -2.987633943557739258e-01 -1.435986161231994629e-01 8.555360138416290283e-02 3.268603980541229248e-02
2.730042636394500732e-01 1.577747613191604614e-01 -6.232491135597229004e-02 -9.274957329034805298e-02 -2.302943170070648193e-01 -8.807169646024703979e-02 2.167124450206756592e-01 2.638130187988281250e-01 -1.481521315872669220e-02 -2.606268525123596191e-01 -4.559227079153060913e-02 -3.647544384002685547e-01 -1.211685966700315475e-02 -9.666316211223602295e-02 -7.907506823539733887e-02 4.233033955097198486e-02 8.504577726125717163e-02 -2.698145210742950439e-01 2.094608396291732788e-01 4.086216539144515991e-02 9.347204864025115967e-02 1.072802320122718811e-01 -7.082267105579376221e-02 2.185841649770736694e-02 -2.440334856510162354e-01 -1.707532107830047607e-01 -1.979398541152477264e-02 2.423962205648422241e-01 -6.499273329973220825e-02 -3.519299030303955078e-01 -2.187213301658630371e-01 1.218161433935165405e-01
1.267454326152801514e-01 -2.101450264453887939e-01 1.534868180751800537e-01 -1.863168627023696899e-01 -1.152994632720947266e-01 -3.669385612010955811e-01 7.346276938915252686e-02 1.349386870861053467e-01 1.038453131914138794e-01 -1.808308809995651245e-01 2.538335025310516357e-01 7.937335222959518433e-02 -1.260697543621063232e-01 1.655751764774322510e-01 2.092630416154861450e-01 2.129317671060562134e-01 2.650393545627593994e-01 -3.160104453563690186e-01 2.769360840320587158e-01 -4.306291788816452026e-02 2.829857543110847473e-02 1.778418123722076416e-01 1.793043613433837891e-01 -4.465309903025627136e-02 -1.697764098644256592e-01 1.755295246839523315e-01 -7.733024656772613525e-02 -4.216647520661354065e-02 -1.107686087489128113e-01 -1.329414397478103638e-01 2.223560810089111328e-01 -3.602277487516403198e-02
1.544082909822463989e-01 -2.478208243846893311e-01 5.016735568642616272e-02 -2.272472381591796875e-01 -1.329385638236999512e-01 -3.677868545055389404e-01 2.518450021743774414e-01 1.504484117031097412e-01 1.734182387590408325e-01 -9.523744136095046997e-02 -9.201473742723464966e-02 -2.999525368213653564e-01 -8.130085468292236328e-02 -1.762103736400604248e-01 1.000355370342731476e-02 9.120672941207885742e-02 -1.935842335224151611e-01 -2.643495798110961914e-01 1.170297861099243164e-01 -1.628523170948028564e-01 -1.506087779998779297e-01 7.833015918731689453e-02 -5.865119025111198425e-02 -7.796221971511840820e-02 -1.657861620187759399e-01 -1.038448810577392578e-01 -2.009239234030246735e-02 -3.221836232114583254e-04 -1.511868238449096680e-01 -2.733391821384429932e-01 3.006277680397033691e-01 -1.593511849641799927e-01
-1.238352581858634949e-01 -7.546265423297882080e-02 -3.235220909118652344e-02 -2.537729144096374512e-01 -1.363484710454940796e-01 8.742444217205047607e-02 2.028000354766845703e-01 1.865821331739425659e-01 4.551659151911735535e-02 -1.936515867710113525e-01 1.549543291330337524e-01 -1.118346601724624634e-01 -9.750410914421081543e-03 -6.224470958113670349e-02 6.767560262233018875e-03 8.175758644938468933e-03 -5.944501608610153198e-02 -3.113486766815185547e-01 1.526557803153991699e-01 -1.635919958353042603e-01 -7.909834384918212891e-02 1.221843212842941284e-01 4.695529863238334656e-02 -6.287970393896102905e-02 -1.268673092126846313e-01 -3.947691023349761963e-01 -3.477857708930969238e-01 -1.060307770967483521e-01 -2.729950547218322754e-01 -3.220491409301757812e-01 -1.253105103969573975e-01 -2.349752038717269897e-01
1.444553285837173462e-01 -9.317401796579360962e-02 8.120703697204589844e-02 -3.551089018583297729e-02 -1.617651283740997314e-01 -2.355505228042602539e-01 3.513855859637260437e-02 -2.266205381602048874e-03 2.114006578922271729e-01 -2.219535261392593384e-01 1.568874269723892212e-01 -1.796991527080535889e-01 -3.195827901363372803e-01 1.640077866613864899e-02 2.210561186075210571e-01 -4.335713014006614685e-02 -7.084496319293975830e-02 -4.181493222713470459e-01 -6.783923506736755371e-02 -1.070229709148406982e-01 -2.904483973979949951e-01 1.670815199613571167e-01 1.638638973236083984e-02 -9.249633550643920898e-02 -2.813230156898498535e-01 -3.202744945883750916e-02 -5.964574869722127914e-03 6.413435935974121094e-02 -3.144401907920837402e-01 -2.229893654584884644e-01 -1.097980067133903503e-01 -1.170597001910209656e-01
1.497223824262619019e-01 -9.580642729997634888e-02 1.924010552465915680e-02 -1.724141687154769897e-01 -2.644942700862884521e-01 -1.703505665063858032e-01 3.306692540645599365e-01 2.440446168184280396e-01 -5.078998208045959473e-02 -1.878362894058227539e-01 -6.744734197854995728e-02 -2.540132403373718262e-01 -3.834307566285133362e-02 2.163241058588027954e-02 -1.236396878957748413e-01 -1.122592389583587646e-01 2.707396447658538818e-01 -1.754805147647857666e-01 1.981956660747528076e-01 -9.678882360458374023e-02 4.378183186054229736e-02 2.782765328884124756e-01 -1.153516918420791626e-01 -8.403122425079345703e-02 -1.984671503305435181e-01 -1.222132612019777298e-02 7.748524844646453857e-02 3.607811331748962402e-01 -5.442353896796703339e-03 -2.297188043594360352e-01 -2.017450183629989624e-01 1.095356866717338562e-01
3.357237875461578369e-01 -1.207936257123947144e-01 4.213220439851284027e-03 1.556419022381305695e-02 -1.613430231809616089e-01 -6.413508206605911255e-02 4.545238614082336426e-01 2.738411426544189453e-01 7.071597129106521606e-02 -1.689569056034088135e-01 -7.539755851030349731e-02 7.346951216459274292e-02 1.265397109091281891e-02 1.467262357473373413e-01 3.423537686467170715e-02 -2.950855903327465057e-02 2.918669879436492920e-01 -1.729864776134490967e-01 -8.925125747919082642e-02 1.775908619165420532e-01 3.442568480968475342e-01 4.427830874919891357e-02 1.431032419204711914e-01 -6.172006484121084213e-03 -1.203277483582496643e-01 9.264620952308177948e-03 4.482495784759521484e-02 2.820905484259128571e-02 -1.138812750577926636e-01 -2.765466272830963135e-01 -2.998719513416290283e-01 2.554408740252256393e-03
2.095418125391006470e-01 -5.704850703477859497e-02 -1.114020794630050659e-01 -1.220691874623298645e-01 1.743801832199096680e-01 -1.715910881757736206e-01 2.355464994907379150e-01 2.346021682024002075e-01 7.708765566349029541e-02 -1.658163219690322876e-01 9.095933288335800171e-02 -1.492129862308502197e-01 -1.381711214780807495e-01 2.348778396844863892e-01 1.341359913349151611e-01 -2.214086987078189850e-02 9.452196210622787476e-02 -6.412111967802047729e-02 -3.030719235539436340e-02 4.533757269382476807e-02 -1.810863614082336426e-01 -6.394861731678247452e-03 1.264820396900177002e-01 -3.111453354358673096e-01 -2.992978990077972412e-01 -3.502820730209350586e-01 -8.825459331274032593e-02 4.597347229719161987e-02 -2.735504806041717529e-01 -2.655448317527770996e-01 -2.534905076026916504e-01 7.066784054040908813e-02
1.071220412850379944e-01 -8.358129858970642090e-02 -6.152558326721191406e-02 3.214078396558761597e-02 -6.813898682594299316e-02 -3.287547528743743896e-01 4.924948886036872864e-02 2.458826899528503418e-01 2.640670537948608398e-01 -1.340667456388473511e-01 2.039905190467834473e-01 -9.543461352586746216e-02 -2.860403358936309814e-01 3.356949090957641602e-01 -1.825053058564662933e-02 -2.387118786573410034e-01 1.786068826913833618e-01 -1.451157778501510620e-01 8.825444430112838745e-02 7.820369303226470947e-02 -8.500469475984573364e-02 -4.899347946047782898e-02 9.194657206535339355e-02 4.573594778776168823e-03 -1.441037505865097046e-01 -2.847472131252288818e-01 -2.450846582651138306e-01 5.130998790264129639e-02 -3.762621283531188965e-01 1.966191455721855164e-02 6.509359925985336304e-02 1.231028586626052856e-01
6.804810464382171631e-02 -6.597587466239929199e-02 -1.422810181975364685e-02 -2.351579070091247559e-01 -3.900967538356781006e-02 7.078812923282384872e-03 4.133189469575881958e-02 -1.076321825385093689e-01 5.262013524770736694e-02 -3.326440453529357910e-01 1.647901087999343872e-01 -2.039982974529266357e-01 -1.426027268171310425e-01 1.616786271333694458e-01 1.604109108448028564e-01 -1.062969639897346497e-01 5.334895849227905273e-02 -1.563736200332641602e-01 1.171232834458351135e-01 -1.568561047315597534e-01 -1.304360479116439819e-01 1.046496406197547913e-01 1.975334733724594116e-01 -3.211003243923187256e-01 -6.499689072370529175e-02 -2.037885785102844238e-01 1.516510397195816040e-01 1.660926342010498047e-01 -4.559611976146697998e-01 -2.316708564758300781e-01 -1.992648392915725708e-01 1.470504105091094971e-01
1.954877972602844238e-01 1.255156248807907104e-01 -1.412634104490280151e-01 -1.266420334577560425e-01 -4.734122008085250854e-02 -3.047028481960296631e-01 1.505462676286697388e-01 8.226113021373748779e-02 1.311576813459396362e-01 -1.137670427560806274e-01 -1.274841278791427612e-01 -2.357466518878936768e-01 -7.681209594011306763e-02 -6.125355139374732971e-02 3.890743106603622437e-02 -1.134043857455253601e-01 -6.053389236330986023e-02 -1.632994115352630615e-01 1.979768462479114532e-02 -2.608638107776641846e-01 -1.472910791635513306e-01 7.348369807004928589e-02 1.808110438287258148e-02 -1.683703958988189697e-01 -4.370260536670684814e-01 -3.553992807865142822e-01 -1.314292848110198975e-01 2.221405059099197388e-01 -2.325987219810485840e-01 -9.899777173995971680e-02 -8.076887577772140503e-02 -2.250120490789413452e-01
3.610787913203239441e-02 -2.051525264978408813e-01 -4.961225017905235291e-02 -6.683789938688278198e-02 -1.313476264476776123e-01 -1.070392355322837830e-01 3.025438785552978516e-01 2.560579478740692139e-01 -5.564268212765455246e-03 -2.882540822029113770e-01 -4.940828657709062099e-04 -3.603357672691345215e-01 8.658345043659210205e-02 2.482708357274532318e-02 -1.371547281742095947e-01 -4.123057797551155090e-02 1.790368109941482544e-01 -3.038521111011505127e-01 1.916926503181457520e-01 -6.886414438486099243e-02 6.424913555383682251e-02 2.316250801086425781e-01 -1.768889278173446655e-01 -1.230808570981025696e-01 -3.720545396208763123e-02 2.760841697454452515e-02 3.686992824077606201e-02 3.072756230831146240e-01 -3.288127854466438293e-02 -2.269670069217681885e-01 -3.033892214298248291e-01 9.815396368503570557e-02
3.503749147057533264e-02 -1.048329472541809082e-01 2.731390995904803276e-03 -6.849325448274612427e-02 -4.932620376348495483e-02 -8.729182928800582886e-02 3.026720583438873291e-01 9.225580841302871704e-03 2.497308850288391113e-01 -1.212225481867790222e-01 1.628163605928421021e-01 -1.343357376754283905e-03 -1.753471493721008301e-01 1.160076633095741272e-01 2.150659710168838501e-01 3.204905986785888672e-02 2.212480604648590088e-01 -1.909816563129425049e-01 1.410605162382125854e-01 -1.021571550518274307e-02 -2.921493947505950928e-01 -1.949812322854995728e-01 1.355806440114974976e-01 -2.055976986885070801e-01 -1.842186748981475830e-01 -3.060883283615112305e-01 -1.606928408145904541e-01 1.015255898237228394e-01 -3.382765054702758789e-01 -1.206202134490013123e-01 -3.203688561916351318e-01 3.817740827798843384e-02
-2.764042019844055176e-01 -3.410813584923744202e-02 -6.324208527803421021e-02 7.975174486637115479e-02 -2.151071727275848389e-01 5.824330821633338928e-02 4.883890599012374878e-02 -2.550247125327587128e-03 2.398785501718521118e-01 -3.468158841133117676e-01 1.646641194820404053e-01 -2.726812362670898438e-01 -3.331660479307174683e-02 2.405348122119903564e-01 4.195595532655715942e-02 1.732816994190216064e-01 -3.640794008970260620e-02 -1.941750943660736084e-01 -8.520554751157760620e-02 1.586954444646835327e-01 -8.199074864387512207e-02 1.706284880638122559e-01 3.798075318336486816e-01 -2.331270836293697357e-02 -8.067365735769271851e-02 8.091630041599273682e-02 -5.124212708324193954e-03 2.098020166158676147e-01 -2.331196963787078857e-01 -3.486996591091156006e-01 5.065727978944778442e-02 -4.761697351932525635e-02
8.790551126003265381e-02 -5.560980644077062607e-03 -6.525509059429168701e-02 -6.505733728408813477e-02 8.181294426321983337e-03 -2.140029817819595337e-01 2.137036025524139404e-01 -1.302132457494735718e-01 1.194370239973068237e-01 -3.098896145820617676e-01 1.953052878379821777e-01 -2.319576293230056763e-01 -3.650894463062286377e-01 1.184379458427429199e-01 -1.426286902278661728e-02 -1.461115479469299316e-01 3.585817292332649231e-02 -1.950356960296630859e-01 4.993369430303573608e-02 1.388345658779144287e-01 -1.272894442081451416e-01 -1.201345622539520264e-01 1.024174988269805908e-01 -1.176263689994812012e-01 -2.453975677490234375e-01 -3.094550669193267822e-01 6.774032115936279297e-02 1.038093566894531250e-01 -2.916550338268280029e-01 -3.082688450813293457e-01 -1.146563980728387833e-02 1.911075860261917114e-01
4.489977657794952393e-02 -4.830556735396385193e-02 -1.005002632737159729e-01 -1.986957341432571411e-01 -2.333033680915832520e-01 -4.896382987499237061e-02 2.686351239681243896e-01 3.364187180995941162e-01 1.450167410075664520e-02 -2.103995233774185181e-01 -1.261885464191436768e-01 -2.755315005779266357e-01 8.558470010757446289e-02 2.489954419434070587e-02 -1.575279831886291504e-01 -1.844326108694076538e-01 3.617248833179473877e-01 -2.988735139369964600e-01 1.766359508037567139e-01 1.925516128540039062e-02 1.312007904052734375e-01 2.541623115539550781e-01 -9.376791119575500488e-02 -1.371531784534454346e-01 -8.312076330184936523e-02 -3.552132472395896912e-02 -1.053564324975013733e-01 2.145730406045913696e-01 -6.219436228275299072e-02 -1.704967916011810303e-01 -1.794197708368301392e-01 -9.595606476068496704e-02
8.049125224351882935e-02 -1.859890669584274292e-01 1.975532807409763336e-02 -1.307110041379928589e-01 -2.417314350605010986e-01 -1.269298493862152100e-01 2.872717082500457764e-01 2.480843663215637207e-01 7.765963673591613770e-04 -2.627011537551879883e-01 -6.015237793326377869e-02 -3.036952316761016846e-01 1.221657395362854004e-01 8.635623753070831299e-02 1.490005105733871460e-02 -3.872296959161758423e-02 1.251316815614700317e-01 -3.343848884105682373e-01 2.497662007808685303e-01 -6.373557448387145996e-02 -4.907222092151641846e-02 2.092338353395462036e-01 -7.986916601657867432e-02 -1.120770350098609924e-01 -1.335921585559844971e-01 1.984988711774349213e-02 -3.015921683982014656e-03 3.033850789070129395e-01 -1.593719609081745148e-02 -2.503905594348907471e-01 -3.158757984638214111e-01 -4.253448918461799622e-02
-1.721449196338653564e-01 -5.828354954719543457e-01 6.154942139983177185e-02 -8.913624333217740059e-04 9.175238758325576782e-02 -1.868954747915267944e-01 3.140743449330329895e-02 2.394493967294692993e-01 9.072867035865783691e-02 -2.803658843040466309e-01 3.268420323729515076e-02 -4.203306883573532104e-02 -3.093073666095733643e-01 -8.881938457489013672e-02 -4.696785658597946167e-02 2.316817641258239746e-01 1.751463115215301514e-01 -9.559870511293411255e-02 1.237801983952522278e-01 3.991148842032998800e-04 -1.546586602926254272e-01 1.658813655376434326e-01 7.300893217325210571e-02 5.532111600041389465e-02 4.621929675340652466e-02 -1.482414752244949341e-01 -1.888214200735092163e-01 1.859910488128662109e-01 -2.059181183576583862e-01 -1.501171886920928955e-01 3.663795813918113708e-02 2.221469581127166748e-02
1.883499175310134888e-01 8.167909830808639526e-02 3.972175717353820801e-02 4.298382624983787537e-02 -9.357506781816482544e-02 -2.918320596218109131e-01 1.849941164255142212e-01 -5.910660326480865479e-02 1.569522917270660400e-01 -1.543176770210266113e-01 1.452878117561340332e-01 -1.694007664918899536e-01 -2.580594718456268311e-01 1.668512225151062012e-01 1.126878634095191956e-01 -1.148446947336196899e-01 -9.721285663545131683e-03 -1.056862622499465942e-01 -3.058731742203235626e-02 -5.389973148703575134e-02 -1.112014725804328918e-01 1.242582406848669052e-02 2.686926722526550293e-01 -1.619616746902465820e-01 -1.382244676351547241e-01 -1.189311593770980835e-01 -8.362270891666412354e-02 1.793473809957504272e-01 -4.915080666542053223e-01 -2.976742088794708252e-01 -1.917054057121276855e-01 1.970063000917434692e-01
9.930879622697830200e-02 -1.176165863871574402e-01 9.872779995203018188e-02 -2.252157777547836304e-02 -8.876077085733413696e-02 9.088782966136932373e-02 3.100583851337432861e-01 -5.304484441876411438e-02 1.632392853498458862e-01 -2.361861020326614380e-01 8.822478353977203369e-03 -2.820179238915443420e-02 -3.493371903896331787e-01 6.528257578611373901e-02 2.670348621904850006e-02 -8.479190617799758911e-02 1.123676300048828125e-01 1.440972685813903809e-01 2.142163664102554321e-01 -1.943258494138717651e-01 -6.865961849689483643e-02 1.369864195585250854e-01 1.962460726499557495e-01 -1.677999943494796753e-01 -3.647731542587280273e-01 -2.517926394939422607e-01 1.470080390572547913e-02 -1.364576518535614014e-01 -4.106236696243286133e-01 8.187984116375446320e-03 1.905623525381088257e-01 -7.730760425329208374e-02
2.759532630443572998e-01 -1.240629330277442932e-01 7.746871560811996460e-02 -1.688344478607177734e-01 -2.106955796480178833e-01 -6.510901451110839844e-02 2.402099967002868652e-01 3.114006221294403076e-01 6.513661146163940430e-02 -1.583511978387832642e-01 -3.004424460232257843e-02 1.310443729162216187e-01 -1.867180317640304565e-01 2.304008454084396362e-01 -3.550690114498138428e-01 1.440166980028152466e-01 1.914136409759521484e-01 2.714201509952545166e-01 1.611486673355102539e-01 1.990487426519393921e-01 -8.067055791616439819e-02 1.735748797655105591e-01 8.180145174264907837e-02 -1.411089450120925903e-01 7.534156553447246552e-03 -1.529848873615264893e-01 -2.229420989751815796e-01 -1.129278354346752167e-02 -1.402817517518997192e-01 -1.774637997150421143e-01 -1.528588235378265381e-01 -3.906406462192535400e-02
-7.709826529026031494e-02 -6.042193621397018433e-02 2.273931503295898438e-01 -3.043336272239685059e-01 -3.434928879141807556e-02 -8.390139043331146240e-02 -6.038331612944602966e-02 2.064426094293594360e-01 2.520096860826015472e-02 -3.104113340377807617e-01 7.776162773370742798e-02 -3.036348819732666016e-01 1.024730782955884933e-02 1.248675286769866943e-01 -7.822816073894500732e-02 2.110194414854049683e-01 8.079910278320312500e-02 -4.350696802139282227e-01 -1.222672164440155029e-01 -7.212628424167633057e-02 -1.907597631216049194e-01 -1.083600055426359177e-02 2.968703508377075195e-01 -3.609003499150276184e-02 2.527443505823612213e-02 -1.586150377988815308e-01 1.931597888469696045e-01 1.948222517967224121e-01 -9.719179570674896240e-02 -2.345715761184692383e-01 1.309643685817718506e-01 -7.365297526121139526e-02
2.096462249755859375e-01 -2.787910401821136475e-01 2.175419032573699951e-01 -2.208355255424976349e-02 -7.935566455125808716e-02 -8.415333926677703857e-02 1.773640364408493042e-01 5.990511551499366760e-02 1.294292062520980835e-01 7.208918035030364990e-02 2.614286243915557861e-01 1.997828669846057892e-02 -5.713671073317527771e-02 8.119244873523712158e-02 2.386375330388545990e-02 1.209246069192886353e-01 1.751059889793395996e-01 -2.116195112466812134e-01 7.437951397150754929e-03 -4.744029417634010315e-02 2.179507911205291748e-01 7.264289259910583496e-02 2.090729773044586182e-01 1.563543826341629028e-01 -1.028684899210929871e-03 -5.232080817222595215e-02 -6.446541752666234970e-03 3.764016926288604736e-01 -2.586464583873748779e-01 -4.286929368972778320e-01 2.683426439762115479e-01 -2.266855910420417786e-02
-3.825845196843147278e-02 -1.620331406593322754e-01 -9.447426348924636841e-02 -8.007785677909851074e-02 -2.212897390127182007e-01 -1.166440248489379883e-01 -4.804415220860391855e-04 1.871593669056892395e-02 1.085721701383590698e-01 -1.672334671020507812e-01 2.396639734506607056e-01 9.292335063219070435e-02 -3.193341493606567383e-01 -1.299836188554763794e-01 -2.339212037622928619e-02 7.879512012004852295e-02 4.905245453119277954e-02 6.243449822068214417e-02 6.212037429213523865e-02 -3.396254405379295349e-02 -2.018394619226455688e-01 3.722550272941589355e-01 3.339537084102630615e-01 1.017688401043415070e-02 -8.316296339035034180e-02 -9.242975711822509766e-02 5.399655178189277649e-02 3.328840136528015137e-01 -4.270423054695129395e-01 -1.130976062268018723e-02 1.629520058631896973e-01 1.485682278871536255e-01
2.338680773973464966e-01 -2.870754338800907135e-02 6.533462554216384888e-02 -6.672156602144241333e-02 -4.231840074062347412e-01 -1.266276985406875610e-01 2.975797355175018311e-01 1.519579440355300903e-01 5.362774431705474854e-02 -2.434954643249511719e-01 -2.417840436100959778e-02 -1.710525453090667725e-01 -2.740854583680629730e-02 1.875918954610824585e-01 -1.416318714618682861e-01 -1.136157065629959106e-01 1.478525996208190918e-01 -3.337985873222351074e-01 1.125004217028617859e-01 3.535006567835807800e-02 9.315558522939682007e-02 1.790423691272735596e-01 -1.177009344100952148e-01 -4.994750395417213440e-02 -6.040948256850242615e-02 -6.288102269172668457e-02 9.427725337445735931e-03 6.047429889440536499e-02 -1.948244310915470123e-02 -4.714047312736511230e-01 -1.727883815765380859e-01 1.336977129540173337e-05
-9.537316113710403442e-02 -3.410632312297821045e-01 -1.698807179927825928e-01 -3.291608393192291260e-02 -1.337443441152572632e-01 -1.476412415504455566e-01 -4.807012528181076050e-02 1.114828214049339294e-01 -1.219553779810667038e-02 -2.591278254985809326e-01 2.613195180892944336e-01 -2.211119048297405243e-02 -1.271072775125503540e-01 4.462253302335739136e-02 6.542444974184036255e-02 1.518456935882568359e-01 -2.936510369181632996e-02 -2.594567835330963135e-01 2.869017720222473145e-01 4.953647404909133911e-02 -2.163284569978713989e-01 3.813392668962478638e-02 2.484513372182846069e-01 -2.130671143531799316e-01 -2.694135010242462158e-01 -1.282007545232772827e-01 9.840705431997776031e-03 5.374074727296829224e-02 -3.896489143371582031e-01 -2.465296536684036255e-02 -8.392131328582763672e-02 -2.210191488265991211e-01
6.469845771789550781e-02 -1.586523950099945068e-01 -3.564492985606193542e-02 -4.715525358915328979e-02 -3.127698600292205811e-01 -1.488025039434432983e-01 3.590635657310485840e-01 2.134876251220703125e-01 8.605404198169708252e-02 -2.153335362672805786e-01 4.332877323031425476e-02 -1.910245120525360107e-01 -1.076728664338588715e-02 -6.831119209527969360e-02 -1.488129198551177979e-01 8.964455872774124146e-02 1.870755255222320557e-01 -3.173311650753021240e-01 2.209284752607345581e-01 -1.450796029530465603e-03 -1.819312572479248047e-03 1.637214571237564087e-01 -1.129915788769721985e-01 -2.471487075090408325e-01 -2.936767227947711945e-02 -1.804264262318611145e-02 1.252347417175769806e-02 2.956928014755249023e-01 -2.202331088483333588e-02 -1.447279453277587891e-01 -3.874125778675079346e-01 -1.045772247016429901e-02
1.992189092561602592e-03 3.403136273846030235e-03 -5.693464353680610657e-02 -2.273963540792465210e-01 -1.164286285638809204e-01 -2.002907544374465942e-01 5.525499582290649414e-02 9.321875870227813721e-02 5.925661325454711914e-02 -3.420327305793762207e-01 1.443392336368560791e-01 -1.240262612700462341e-01 -4.011135920882225037e-02 2.348784953355789185e-01 7.397418469190597534e-02 -1.407668888568878174e-01 -5.932340398430824280e-02 1.774145662784576416e-02 2.408227324485778809e-01 -5.977967381477355957e-02 -1.242854148149490356e-01 8.022776991128921509e-02 4.858919978141784668e-02 -2.985652089118957520e-01 -3.903045654296875000e-01 -2.212079018354415894e-01 -1.124799326062202454e-01 1.493151038885116577e-01 -3.671926259994506836e-01 -2.127382308244705200e-01 9.789915382862091064e-02 1.901635825634002686e-01
3.125244006514549255e-02 -2.476125657558441162e-01 -3.663221374154090881e-02 -4.204717651009559631e-02 -2.702092528343200684e-01 -1.060042157769203186e-01 3.608075380325317383e-01 2.705011963844299316e-01 -2.856669202446937561e-02 -2.121621221303939819e-01 -1.300160586833953857e-01 -2.032096534967422485e-01 -1.734220609068870544e-02 9.400546550750732422e-03 -1.064456924796104431e-01 -1.138757094740867615e-01 1.162789091467857361e-01 -2.272104471921920776e-01 1.873857229948043823e-01 4.964711610227823257e-03 6.645827740430831909e-02 1.999792158603668213e-01 -1.578332632780075073e-01 -1.658055782318115234e-01 -1.436815261840820312e-01 7.921287417411804199e-02 4.894082667306065559e-04 4.055657386779785156e-01 -1.015798002481460571e-01 -1.941432058811187744e-01 -2.737103998661041260e-01 8.281765133142471313e-02
1.503205895423889160e-01 -2.191960066556930542e-01 1.330014616250991821e-01 8.997206576168537140e-03 -1.521154046058654785e-01 -1.338658388704061508e-02 4.256491661071777344e-01 -4.327414557337760925e-02 9.459310770034790039e-02 -1.965181380510330200e-01 -1.349228024482727051e-01 -1.117541939020156860e-01 -4.067872837185859680e-02 9.832649677991867065e-02 2.891343645751476288e-02 1.976719498634338379e-01 8.757419139146804810e-02 -2.796249985694885254e-01 1.209027320146560669e-01 5.191886052489280701e-02 -1.707087457180023193e-01 2.125290483236312866e-01 2.892927527427673340e-01 -5.622928589582443237e-02 -3.659060001373291016e-01 3.310848772525787354e-02 1.628385484218597412e-01 -1.519094556570053101e-01 -1.402963250875473022e-01 -2.752671539783477783e-01 1.675392091274261475e-01 5.735506117343902588e-02
1.638458520174026489e-01 6.219114735722541809e-02 -1.040479540824890137e-01 -5.128532648086547852e-02 -2.821118198335170746e-02 -2.585983872413635254e-01 6.451151520013809204e-02 1.041929819621145725e-03 1.583818048238754272e-01 -1.223332211375236511e-01 -8.270391263067722321e-03 -2.056695073843002319e-01 -1.337922662496566772e-01 2.146354466676712036e-01 2.494970560073852539e-01 -4.591110721230506897e-02 -7.796551287174224854e-02 -6.513290107250213623e-02 1.445152610540390015e-01 -9.705123305320739746e-02 -7.411242276430130005e-02 -1.360710710287094116e-02 4.309900104999542236e-02 -1.965972930192947388e-01 -4.004411697387695312e-01 -2.425091117620468140e-01 1.220647692680358887e-01 2.426307201385498047e-01 -5.021154880523681641e-01 -1.372286826372146606e-01 -5.071392748504877090e-03 -1.501136273145675659e-01
1.549517512321472168e-01 -1.765866875648498535e-01 4.494584798812866211e-01 1.159376278519630432e-01 1.914091408252716064e-03 -1.596861034631729126e-01 1.679287552833557129e-01 1.297780573368072510e-01 -1.423954665660858154e-01 -3.153013885021209717e-01 -3.492914140224456787e-02 1.142558455467224121e-01 -2.328861504793167114e-01 2.228753566741943359e-01 1.958762109279632568e-02 -3.331192210316658020e-02 1.810700744390487671e-01 -1.356761306524276733e-01 5.477570742368698120e-02 -2.549320459365844727e-01 -4.188349470496177673e-02 4.058737754821777344e-01 2.454873174428939819e-01 -1.165305003523826599e-01 -7.445424050092697144e-02 -5.614588782191276550e-02 -8.801474422216415405e-02 -7.383222132921218872e-02 -1.736838668584823608e-01 -4.997505247592926025e-02 5.706265941262245178e-02 -4.592213407158851624e-02
2.293687760829925537e-01 4.662474617362022400e-02 -3.144254162907600403e-02 -2.585171461105346680e-01 -3.277473449707031250e-01 -2.879138290882110596e-01 1.376062929630279541e-01 3.020121753215789795e-01 6.073253974318504333e-02 -2.207934558391571045e-01 6.022634916007518768e-03 -1.601487100124359131e-01 -8.255440741777420044e-02 -8.734522014856338501e-02 -1.987469494342803955e-01 3.750852495431900024e-02 2.332907766103744507e-01 -1.279896944761276245e-01 1.612242907285690308e-01 -1.168676316738128662e-01 4.328453913331031799e-02 -9.155020862817764282e-02 -1.524527668952941895e-01 1.790372729301452637e-01 -1.392627060413360596e-01 -1.019198074936866760e-01 1.518612056970596313e-01 1.617526710033416748e-01 -3.211227953433990479e-01 -1.768330931663513184e-01 -1.868423372507095337e-01 -1.383738070726394653e-01
1.298363804817199707e-01 -3.402627706527709961e-01 2.201616615056991577e-01 1.398289948701858521e-01 1.993457414209842682e-02 -9.207972884178161621e-02 -4.319189488887786865e-02 2.005449384450912476e-01 -4.601076617836952209e-02 4.419514443725347519e-03 -8.251543156802654266e-03 -2.441014796495437622e-01 -4.369430243968963623e-02 -7.104843109846115112e-02 2.770005464553833008e-01 -4.028500989079475403e-02 3.367058038711547852e-01 -2.051805406808853149e-01 1.518504321575164795e-01 -1.752636954188346863e-02 1.836626790463924408e-02 2.598455846309661865e-01 2.778284251689910889e-01 -3.497036397457122803e-01 -2.164593786001205444e-01 1.552280597388744354e-02 8.463310077786445618e-03 2.028757184743881226e-01 -4.862695559859275818e-02 -2.178960889577865601e-01 5.977405607700347900e-02 -1.156077310442924500e-01
2.633359432220458984e-01 2.049587070941925049e-01 -1.280498206615447998e-01 -1.620797812938690186e-01 -1.815396249294281006e-01 -2.722715437412261963e-01 2.518755793571472168e-01 2.978411316871643066e-01 1.149249747395515442e-01 -2.045540362596511841e-01 -5.505434796214103699e-02 -3.213125467300415039e-01 -2.234032899141311646e-01 4.854760691523551941e-02 1.130538992583751678e-03 4.879490938037633896e-03 1.652858704328536987e-01 -1.347131282091140747e-01 3.548611700534820557e-01 -1.208383366465568542e-01 1.050326824188232422e-01 9.330237656831741333e-02 -6.307207047939300537e-02 5.936760827898979187e-02 -9.240894578397274017e-03 9.731148183345794678e-02 1.691398955881595612e-02 1.801881939172744751e-01 -1.852434575557708740e-01 -1.816841214895248413e-01 -1.961040347814559937e-01 -1.086362078785896301e-01
1.647828519344329834e-01 8.452331647276878357e-03 -7.472131401300430298e-02 -3.941512107849121094e-02 -1.566806435585021973e-01 -2.638075947761535645e-01 4.602061212062835693e-01 1.028964519500732422e-01 -6.325838714838027954e-02 -3.109676763415336609e-02 5.692736059427261353e-02 -2.094179838895797729e-01 -3.885577619075775146e-02 2.821537293493747711e-02 -2.753141224384307861e-01 -1.355071365833282471e-01 1.723277419805526733e-01 -3.418540060520172119e-01 1.589597463607788086e-01 1.088102534413337708e-01 3.844714164733886719e-02 1.843984872102737427e-01 -1.123197153210639954e-01 4.727786406874656677e-02 -6.854256242513656616e-02 -9.900531917810440063e-02 -1.854327321052551270e-01 2.507660090923309326e-01 -9.120662510395050049e-02 -2.766658961772918701e-01 -2.123266309499740601e-01 -1.577063500881195068e-01
4.281616583466529846e-02 -6.927421689033508301e-02 1.585660725831985474e-01 2.161123901605606079e-01 -1.855748705565929413e-02 -1.273655146360397339e-01 5.226551368832588196e-02 3.927133679389953613e-01 2.775172889232635498e-01 -1.680297218263149261e-02 -2.567831873893737793e-01 -1.269279271364212036e-01 -1.291942745447158813e-01 7.011380046606063843e-02 1.403745263814926147e-01 7.844459265470504761e-02 1.796987801790237427e-01 3.930711001157760620e-02 2.558139897882938385e-02 -1.594203561544418335e-01 2.821289002895355225e-01 5.985130369663238525e-02 1.441177129745483398e-01 -2.660349607467651367e-01 -1.370447129011154175e-01 -5.831012129783630371e-02 -1.858866065740585327e-01 1.400490701198577881e-01 -3.939321041107177734e-01 -1.163220852613449097e-01 8.100806176662445068e-02 2.343765199184417725e-01
-8.398824371397495270e-03 -1.286108940839767456e-01 3.848413228988647461e-01 -7.682106643915176392e-02 -3.457669019699096680e-01 -3.122784197330474854e-02 3.604987263679504395e-02 1.263083368539810181e-01 6.628615409135818481e-02 -2.586082220077514648e-01 1.377895027399063110e-01 1.840049475431442261e-01 -2.105534970760345459e-01 3.774589672684669495e-02 7.234933786094188690e-03 1.399613171815872192e-01 1.738649606704711914e-01 -1.274619400501251221e-01 3.097509145736694336e-01 4.084267467260360718e-02 1.686501950025558472e-01 5.775442346930503845e-03 9.611039608716964722e-02 8.443781733512878418e-02 -5.646071955561637878e-02 -1.754050403833389282e-01 1.006211265921592712e-01 2.738286852836608887e-01 -2.090721130371093750e-01 -3.532032966613769531e-01 1.018334478139877319e-01 1.235252246260643005e-01
9.384545683860778809e-02 -1.114628612995147705e-01 7.869382947683334351e-02 -2.756429649889469147e-02 -9.034851938486099243e-02 -3.528184294700622559e-01 1.457383781671524048e-01 -5.888193100690841675e-02 1.627438515424728394e-01 -1.209004372358322144e-01 4.800220206379890442e-02 -8.797869086265563965e-03 -2.467211931943893433e-01 3.761811926960945129e-02 1.379349678754806519e-01 -6.669847667217254639e-02 -1.001922339200973511e-01 -4.534555971622467041e-01 -4.531634598970413208e-02 1.276293694972991943e-01 -7.043500244617462158e-02 1.475909948348999023e-01 6.640855222940444946e-02 -9.781884402036666870e-02 -3.370481729507446289e-01 -9.863683581352233887e-02 4.182289168238639832e-02 3.906943276524543762e-02 -3.730196952819824219e-01 -2.226918041706085205e-01 -1.253129243850708008e-01 -2.818680405616760254e-01
4.564720019698143005e-02 -3.055745363235473633e-01 1.030067205429077148e-01 1.164727658033370972e-02 -7.184660434722900391e-02 -1.624577194452285767e-01 6.731197983026504517e-02 4.464725498110055923e-03 -1.442154794931411743e-01 3.066976554691791534e-02 1.703038960695266724e-01 1.582819372415542603e-01 -2.439316511154174805e-01 7.745388895273208618e-02 -2.560564316809177399e-02 1.777634173631668091e-01 2.336222082376480103e-01 -2.709843814373016357e-01 1.303025186061859131e-01 -2.280045151710510254e-01 -5.520525947213172913e-02 3.012153208255767822e-01 2.940148115158081055e-01 -8.062608540058135986e-02 -2.577550411224365234e-01 -1.944560408592224121e-01 2.785140462219715118e-02 -7.401809096336364746e-02 -3.588298559188842773e-01 -3.832815214991569519e-02 6.567156314849853516e-02 -2.353519499301910400e-01
1.051613315939903259e-01 -1.528166234493255615e-01 3.237557113170623779e-01 -1.149097532033920288e-01 -1.587835997343063354e-01 1.228618249297142029e-01 1.526221930980682373e-01 1.564582288265228271e-01 1.183527931571006775e-01 -2.048953771591186523e-01 1.430229246616363525e-01 3.389986604452133179e-02 -2.835196554660797119e-01 -5.807119235396385193e-02 1.610084921121597290e-01 5.435605347156524658e-02 2.039232403039932251e-01 -1.921585351228713989e-01 1.762536913156509399e-01 2.441256120800971985e-02 1.361215561628341675e-01 8.767215162515640259e-02 1.534442007541656494e-01 8.366910368204116821e-02 6.657797843217849731e-03 -6.246487051248550415e-02 1.141123473644256592e-01 3.386332988739013672e-01 -1.083112731575965881e-01 -4.614640176296234131e-01 1.886077374219894409e-01 1.021384373307228088e-01
6.931684911251068115e-02 1.615616977214813232e-01 -1.742816902697086334e-02 -1.406622529029846191e-01 -1.301998496055603027e-01 -3.085167109966278076e-01 4.289830476045608521e-02 1.060295626521110535e-01 4.760426003485918045e-03 -2.849975824356079102e-01 1.216937378048896790e-01 1.106549799442291260e-01 7.456067483872175217e-03 8.420727215707302094e-03 2.522370219230651855e-01 6.966993212699890137e-02 3.431659936904907227e-01 5.290249362587928772e-03 6.802950799465179443e-02 -1.818034499883651733e-01 -5.114822834730148315e-02 3.959228992462158203e-01 2.662736177444458008e-01 -6.962693482637405396e-02 -4.147655889391899109e-02 -2.446438074111938477e-01 -4.629835113883018494e-02 9.284434467554092407e-02 -1.954790800809860229e-01 -2.701812982559204102e-01 2.482984215021133423e-01 -1.053268760442733765e-01
-9.070456027984619141e-02 1.752984710037708282e-02 -7.507042586803436279e-02 -3.216813877224922180e-02 -2.271048575639724731e-01 -7.412695884704589844e-02 2.508179247379302979e-01 -2.886231755837798119e-03 -8.295992016792297363e-02 -1.848646849393844604e-01 1.182426363229751587e-01 -1.108008176088333130e-01 -3.927838504314422607e-01 -2.382383346557617188e-01 1.308360248804092407e-01 4.995509609580039978e-02 3.258073031902313232e-01 2.857732772827148438e-02 -3.774007409811019897e-02 -2.417742758989334106e-01 -1.634050160646438599e-02 1.088269799947738647e-01 5.567653477191925049e-02 2.426329255104064941e-02 -2.194322049617767334e-01 -2.415087372064590454e-01 -1.509682089090347290e-01 3.264189064502716064e-01 -2.851795554161071777e-01 1.082010939717292786e-01 1.981401890516281128e-01 1.268184334039688110e-01
9.381746500730514526e-02 -2.390587776899337769e-01 -8.086214959621429443e-02 1.566174477338790894e-01 2.458297461271286011e-01 1.590387523174285889e-02 -3.342942893505096436e-02 1.560248136520385742e-01 1.060812100768089294e-01 -3.521569073200225830e-01 7.378169894218444824e-02 -1.370334476232528687e-01 -1.269330680370330811e-01 1.289509683847427368e-01 5.624194815754890442e-02 4.084878787398338318e-02 1.509124338626861572e-01 -4.107300043106079102e-01 -1.136909276247024536e-01 2.260449342429637909e-02 -1.108566224575042725e-01 -1.108703091740608215e-01 7.699105143547058105e-02 -7.404421269893646240e-02 -6.595092266798019409e-02 -3.039903342723846436e-01 -1.840170472860336304e-01 5.911638028919696808e-03 -4.604795873165130615e-01 8.479343727231025696e-03 -4.364391788840293884e-02 -1.849222779273986816e-01
2.838885784149169922e-01 -1.595604568719863892e-01 -7.174480706453323364e-02 -1.037680543959140778e-02 -2.710117101669311523e-01 -1.000529229640960693e-01 3.370046019554138184e-01 1.141796186566352844e-01 1.272530555725097656e-01 -1.694452017545700073e-01 -1.303464025259017944e-01 -1.524429768323898315e-01 -7.006949186325073242e-02 5.060451105237007141e-02 -2.169040441513061523e-01 2.682849392294883728e-02 3.061910271644592285e-01 -3.310431241989135742e-01 1.580574065446853638e-01 -8.805379271507263184e-02 1.185981407761573792e-01 1.703191101551055908e-01 -6.306263059377670288e-02 6.565635651350021362e-02 -1.120608747005462646e-01 3.754488378763198853e-02 -7.748948782682418823e-02 1.829841732978820801e-01 5.660483613610267639e-02 -2.027566581964492798e-01 -3.763720095157623291e-01 1.067182943224906921e-01
-1.149326786398887634e-01 -1.110684648156166077e-01 -1.593435299582779408e-03 -5.314163491129875183e-02 -8.583988994359970093e-02 -1.923860311508178711e-01 4.382338002324104309e-02 3.181487619876861572e-01 1.092563644051551819e-01 -2.360071539878845215e-01 2.555824518203735352e-01 -3.166511356830596924e-01 -1.343501061201095581e-01 3.101363480091094971e-01 -9.486987441778182983e-02 -1.513942182064056396e-01 1.758272945880889893e-01 -1.806609183549880981e-01 1.497613266110420227e-02 8.994121849536895752e-02 -6.753302365541458130e-02 -4.956665262579917908e-02 1.663706600666046143e-01 4.543831106275320053e-03 -1.163018643856048584e-01 -3.853212594985961914e-01 -8.955261670053005219e-03 1.442458033561706543e-01 -3.585648536682128906e-01 6.976935267448425293e-02 -2.795658260583877563e-02 1.450439095497131348e-01
1.420932263135910034e-01 -2.200987562537193298e-02 1.862768083810806274e-01 -1.203704848885536194e-01 -2.694466412067413330e-01 -9.222158044576644897e-02 1.206154227256774902e-01 3.366539999842643738e-02 -7.710617035627365112e-02 -1.201585903763771057e-01 -7.241325825452804565e-02 1.829309947788715363e-02 3.500337898731231689e-02 2.214091867208480835e-01 -1.217806115746498108e-01 1.829513162374496460e-01 6.835814565420150757e-02 4.679668694734573364e-03 3.485602736473083496e-01 7.659339904785156250e-02 7.872332818806171417e-03 2.753871679306030273e-01 -1.023126691579818726e-01 -1.328438669443130493e-01 -1.134780794382095337e-01 -1.823629885911941528e-01 -3.515447676181793213e-01 2.228607982397079468e-01 -2.638993561267852783e-01 1.676424443721771240e-01 4.362925514578819275e-02 -3.920881450176239014e-01
4.519423469901084900e-02 -1.752746999263763428e-01 -1.609143167734146118e-01 -6.128541752696037292e-02 -2.163838148117065430e-01 -1.809317469596862793e-01 3.293517529964447021e-01 2.271233946084976196e-01 -4.822309687733650208e-02 -1.822297871112823486e-01 -9.520892798900604248e-02 -2.443254292011260986e-01 -9.891749173402786255e-02 -8.669320493936538696e-02 -8.234366774559020996e-02 -2.439722977578639984e-02 2.446991652250289917e-01 -3.313525319099426270e-01 1.757675409317016602e-01 -1.617605812498368323e-05 1.045216992497444153e-01 2.806718349456787109e-01 -2.660744078457355499e-02 -1.687061786651611328e-01 -6.024618819355964661e-02 4.413890466094017029e-02 -3.406215924769639969e-03 2.488940805196762085e-01 -5.580027028918266296e-02 -2.189717143774032593e-01 -3.581205904483795166e-01 -5.209974199533462524e-02
-3.108962476253509521e-01 4.812425002455711365e-02 5.220624431967735291e-02 -1.044836267828941345e-01 -3.787758573889732361e-02 -2.147361040115356445e-01 1.977166533470153809e-01 -3.168855234980583191e-02 -5.639476701617240906e-02 -2.231471240520477295e-01 4.892802238464355469e-02 -1.589196473360061646e-01 4.980695433914661407e-03 3.010556399822235107e-01 7.424268126487731934e-02 5.039125680923461914e-02 -3.429380431771278381e-02 -3.736168742179870605e-01 5.054227262735366821e-02 2.097352780401706696e-02 -1.885135471820831299e-01 2.139630168676376343e-01 3.472161293029785156e-01 -1.891310513019561768e-01 1.859262213110923767e-02 -2.545543909072875977e-01 7.478579133749008179e-02 1.984711736440658569e-01 -2.695713341236114502e-01 -1.656376570463180542e-01 1.377939339727163315e-02 -1.690530180931091309e-01
-2.838514149188995361e-01 2.890575490891933441e-02 1.186379045248031616e-01 -5.348541587591171265e-02 -8.785212785005569458e-02 -2.584686279296875000e-01 -6.534416973590850830e-02 2.166711837053298950e-01 1.372474282979965210e-01 -2.288357615470886230e-01 -1.123898550868034363e-01 -2.878707349300384521e-01 -1.117628738284111023e-01 1.730250120162963867e-01 1.191669255495071411e-01 1.931063085794448853e-01 3.708624839782714844e-02 -2.262296676635742188e-01 -4.826351255178451538e-02 3.668637573719024658e-02 -4.474123194813728333e-02 1.054563745856285095e-01 1.662936210632324219e-01 -3.207442462444305420e-01 -1.496254117228090763e-03 -4.756686743348836899e-03 9.552927315235137939e-02 2.781273424625396729e-01 -2.697265744209289551e-01 -3.796688020229339600e-01 5.118107050657272339e-02 9.687090665102005005e-02
1.324032545089721680e-01 2.259207367897033691e-01 -1.686131805181503296e-01 -4.006186872720718384e-02 -2.767814993858337402e-01 2.104085497558116913e-02 4.317148923873901367e-01 1.853080242872238159e-01 4.883800074458122253e-02 -2.402414679527282715e-01 -9.885821491479873657e-03 -2.557460069656372070e-01 -1.084688007831573486e-01 -1.998591981828212738e-02 -2.099621295928955078e-01 -4.343869537115097046e-02 1.538750976324081421e-01 -2.377895414829254150e-01 2.889544665813446045e-01 -1.857823878526687622e-01 1.433342229574918747e-02 1.321639716625213623e-01 1.882268814370036125e-03 -3.661818429827690125e-02 -6.866817921400070190e-02 -8.927626162767410278e-02 7.954401522874832153e-02 1.297402232885360718e-01 -1.984790265560150146e-01 -1.899166405200958252e-01 -2.676145732402801514e-01 -1.403988897800445557e-01
-2.132636122405529022e-02 9.279754757881164551e-02 1.011509671807289124e-01 -2.647036015987396240e-01 -1.179210543632507324e-01 -2.026463150978088379e-01 7.416032999753952026e-02 3.303762674331665039e-01 1.520685106515884399e-01 -7.122471462935209274e-03 6.128260493278503418e-02 -1.281036883592605591e-01 -2.448503375053405762e-01 2.168446779251098633e-01 -4.849892854690551758e-02 -6.982046365737915039e-02 9.623809158802032471e-02 -2.765818536281585693e-01 1.285143494606018066e-01 1.144643314182758331e-02 -1.223271265625953674e-01 -4.274643585085868835e-02 9.939698129892349243e-02 -2.499897032976150513e-03 -1.139639317989349365e-01 -3.447692990303039551e-01 1.839420385658740997e-02 1.399388909339904785e-01 -4.981898367404937744e-01 9.095010161399841309e-02 -1.610012948513031006e-01 1.422262042760848999e-01
1.989169418811798096e-01 -8.661130815744400024e-02 1.782526820898056030e-02 -1.940486878156661987e-01 -1.141182426363229752e-02 -1.696886420249938965e-01 7.895635813474655151e-02 1.195027753710746765e-01 3.828326612710952759e-02 -1.312174052000045776e-01 3.377230167388916016e-01 1.299198810011148453e-02 -2.077357172966003418e-01 1.515122652053833008e-01 -2.729621231555938721e-01 2.568728104233741760e-02 2.140104919672012329e-01 -2.418273240327835083e-01 -9.334509074687957764e-02 -3.248819708824157715e-01 4.418669641017913818e-02 7.219590991735458374e-02 -1.796578317880630493e-01 6.348882615566253662e-02 -2.791785001754760742e-01 -1.629798412322998047e-01 -1.680803894996643066e-01 1.210801899433135986e-01 -4.318146407604217529e-02 -3.746684789657592773e-01 -1.394904553890228271e-01 -1.421362906694412231e-01
1.686627566814422607e-01 1.298176962882280350e-02 1.148210167884826660e-01 -2.227114289999008179e-01 -5.988838896155357361e-02 -1.443328857421875000e-01 2.174125015735626221e-01 2.880549728870391846e-01 1.741612702608108521e-01 1.071463245898485184e-02 -5.685263872146606445e-02 -2.637182474136352539e-01 -2.917608618736267090e-01 -3.149267658591270447e-02 -1.133909225463867188e-01 -1.043736413121223450e-01 1.910831183195114136e-01 -3.947382792830467224e-03 3.637082874774932861e-01 1.445097774267196655e-01 1.047900617122650146e-01 6.553891301155090332e-02 -2.104842104017734528e-02 9.234564006328582764e-02 -6.747207790613174438e-02 -2.820692956447601318e-01 1.619890779256820679e-01 2.488681077957153320e-01 -1.366736739873886108e-01 -1.929791122674942017e-01 -2.628490030765533447e-01 -1.720456331968307495e-01
5.911060050129890442e-02 -4.015472531318664551e-01 2.265267223119735718e-01 -8.549855649471282959e-02 -9.810118377208709717e-02 -2.464483678340911865e-01 4.998574033379554749e-02 1.771626919507980347e-01 -1.644076555967330933e-01 -2.886609733104705811e-01 1.724002510309219360e-01 -9.172880649566650391e-02 -2.243636548519134521e-01 -1.859351992607116699e-02 6.394951790571212769e-02 -6.747284531593322754e-02 2.408752590417861938e-01 -9.447902441024780273e-02 9.902745485305786133e-02 -1.460992097854614258e-01 -2.346362732350826263e-02 3.956535160541534424e-01 1.372582018375396729e-01 -2.623631656169891357e-01 -5.341884493827819824e-02 -2.218832820653915405e-02 -2.483493089675903320e-01 8.389375358819961548e-02 -4.978640936315059662e-04 -1.377323120832443237e-01 1.733139902353286743e-01 -2.535372599959373474e-02
1.033486649394035339e-01 -4.213076084852218628e-03 5.482237413525581360e-02 7.451876252889633179e-02 -1.805186420679092407e-01 -1.184179186820983887e-01 7.576293498277664185e-02 2.068671733140945435e-01 2.153941988945007324e-01 3.168313205242156982e-02 -3.277681171894073486e-01 -9.691097587347030640e-02 -2.161984443664550781e-01 8.736562915146350861e-03 -8.824692666530609131e-02 2.006322145462036133e-01 2.189804762601852417e-01 3.476120531558990479e-02 1.108171343803405762e-01 -8.677198737859725952e-02 3.241429328918457031e-01 3.245716691017150879e-01 1.150113791227340698e-01 -6.923615187406539917e-02 9.368215687572956085e-03 1.955256052315235138e-02 -2.692347764968872070e-01 -2.092980779707431793e-02 -4.610156714916229248e-01 -7.170594483613967896e-02 1.783505231142044067e-01 7.892349362373352051e-02
3.462537825107574463e-01 -3.247288614511489868e-02 -6.816984713077545166e-02 -2.288812547922134399e-01 7.663378864526748657e-02 -1.606681793928146362e-01 9.039235860109329224e-02 -9.646026790142059326e-02 -1.971164196729660034e-01 -2.507964372634887695e-01 3.857532888650894165e-02 1.513318866491317749e-01 -1.987641900777816772e-01 5.685766413807868958e-02 8.619999140501022339e-02 5.272020399570465088e-02 2.849749624729156494e-01 -7.140379399061203003e-02 1.145584285259246826e-01 2.063462883234024048e-02 6.610304117202758789e-02 2.669371664524078369e-01 1.018726732581853867e-02 3.853416442871093750e-01 1.772991418838500977e-01 -1.743535995483398438e-01 -1.384160220623016357e-01 2.713522017002105713e-01 -3.372458815574645996e-01 7.036587223410606384e-03 3.291685879230499268e-02 1.401081681251525879e-02
1.256134957075119019e-01 -2.545895874500274658e-01 -2.553218305110931396e-01 -5.887763202190399170e-02 1.054261717945337296e-02 -1.364714056253433228e-01 2.590536177158355713e-01 -1.713615208864212036e-01 2.014937698841094971e-01 -2.511464357376098633e-01 -4.100056365132331848e-02 -1.257139607332646847e-03 -1.001208052039146423e-01 2.187940031290054321e-01 8.508366346359252930e-02 -9.528788179159164429e-02 -4.141112789511680603e-02 3.683829307556152344e-02 1.975422054529190063e-01 -1.468996852636337280e-01 -2.138790339231491089e-01 1.273133456707000732e-01 2.649930417537689209e-01 -2.103410512208938599e-01 -1.859010457992553711e-01 -4.022133052349090576e-01 -1.343907713890075684e-01 -2.665646933019161224e-02 -2.643172442913055420e-01 -1.627792716026306152e-01 3.898961097002029419e-02 5.376470461487770081e-02
-7.181560993194580078e-02 -8.569050580263137817e-02 1.399350613355636597e-01 -2.200075797736644745e-02 -3.207610845565795898e-01 -1.723562926054000854e-01 1.821485757827758789e-01 -3.060617297887802124e-02 -9.060323238372802734e-02 -2.841778099536895752e-01 1.174924820661544800e-01 -1.305365264415740967e-01 -1.914611309766769409e-01 -5.069895088672637939e-02 -6.707125902175903320e-02 -3.574346750974655151e-02 2.464259266853332520e-01 -7.377028465270996094e-02 4.695778340101242065e-02 -3.030197322368621826e-01 5.515504255890846252e-02 2.215514332056045532e-01 4.307333528995513916e-01 1.197493299841880798e-01 -6.137747690081596375e-02 -2.474055737257003784e-01 2.242437331005930901e-03 6.428277492523193359e-02 -2.222019433975219727e-01 -1.429002881050109863e-01 2.751308083534240723e-01 9.546335786581039429e-02
5.628217011690139771e-02 -2.612668462097644806e-02 -2.130040712654590607e-02 -1.048369333148002625e-01 -2.162393331527709961e-01 -9.167171269655227661e-02 3.698937594890594482e-01 2.552981674671173096e-01 -4.786463454365730286e-02 -2.346288412809371948e-01 -3.393144905567169189e-02 -3.709228932857513428e-01 -5.993334203958511353e-02 2.352788299322128296e-02 -5.268527567386627197e-02 -6.717846542596817017e-02 3.477584421634674072e-01 -2.515167891979217529e-01 2.235254943370819092e-01 4.199469462037086487e-02 4.212252423167228699e-02 1.902854144573211670e-01 -1.978408992290496826e-01 -1.241415813565254211e-01 -6.932909786701202393e-02 -4.962268844246864319e-02 1.419235765933990479e-02 1.766092032194137573e-01 -1.486412882804870605e-01 -2.023016363382339478e-01 -2.981268167495727539e-01 -3.182461112737655640e-02
8.130294084548950195e-02 -2.758441269397735596e-01 1.324490904808044434e-01 1.353861484676599503e-02 -1.947941258549690247e-02 -1.866118609905242920e-01 -3.395554423332214355e-02 2.661513686180114746e-01 -1.203974857926368713e-01 -1.115921586751937866e-01 -1.502940314821898937e-03 -8.453453332185745239e-02 -1.475027650594711304e-01 -1.600690768100321293e-03 -7.802931964397430420e-02 4.663622006773948669e-02 2.828980088233947754e-01 -2.569040060043334961e-01 1.890657395124435425e-01 1.270011346787214279e-02 -8.253303915262222290e-02 3.182578980922698975e-01 5.067054629325866699e-01 -2.765580415725708008e-01 7.608666270971298218e-02 8.976540714502334595e-02 -5.535221099853515625e-02 7.688133046030998230e-03 -1.504146456718444824e-01 -2.291886955499649048e-01 9.445989504456520081e-03 -1.130368933081626892e-01
8.885395526885986328e-02 -3.791898116469383240e-02 -1.284903883934020996e-01 9.848937392234802246e-02 -2.367519959807395935e-02 -1.029941737651824951e-01 2.226357758045196533e-01 4.769632816314697266e-01 1.987224444746971130e-03 -1.718965768814086914e-01 -3.442249074578285217e-02 -4.284295439720153809e-02 -2.749039828777313232e-01 4.632895439863204956e-02 8.119730651378631592e-02 1.191954780369997025e-02 -1.142707020044326782e-01 -3.210745006799697876e-02 1.697214543819427490e-01 -2.825026512145996094e-01 -1.157152205705642700e-01 8.654464781284332275e-02 1.924042999744415283e-01 -1.797922402620315552e-01 -5.947881937026977539e-02 5.994205176830291748e-02 -2.464425861835479736e-01 1.901335418224334717e-01 -3.849456012248992920e-01 1.382825076580047607e-01 2.466561943292617798e-01 1.188085526227951050e-01
1.903260052204132080e-01 -1.748218685388565063e-01 2.013629674911499023e-02 2.283003367483615875e-02 -2.614740133285522461e-01 -7.582649588584899902e-02 5.134838223457336426e-01 1.252401769161224365e-01 -2.151726931333541870e-01 1.108822301030158997e-01 3.019680678844451904e-01 5.716989934444427490e-02 -9.646575897932052612e-02 1.914561390876770020e-01 -1.045189350843429565e-01 -2.153381519019603729e-02 8.085949346423149109e-03 -9.229423105716705322e-02 -6.608924269676208496e-02 -7.466448843479156494e-02 -1.013676747679710388e-01 6.110482849180698395e-03 1.698871999979019165e-01 -2.035029083490371704e-01 -5.548788607120513916e-02 -7.160972058773040771e-02 1.184388473629951477e-01 3.001933097839355469e-01 -1.957856565713882446e-01 -3.145344555377960205e-01 1.027678623795509338e-01 9.555981308221817017e-02
2.103521078824996948e-01 1.358362436294555664e-01 1.874157488346099854e-01 3.337906301021575928e-01 -2.749126553535461426e-01 6.084363907575607300e-03 1.164297834038734436e-01 2.199221104383468628e-01 3.441559895873069763e-02 -1.501817107200622559e-01 1.218452006578445435e-01 -7.961362600326538086e-02 -2.762947790324687958e-02 1.454827487468719482e-01 9.076560288667678833e-02 8.748127520084381104e-02 1.465197205543518066e-01 1.260267943143844604e-01 2.931190729141235352e-01 -7.096406817436218262e-02 9.848038107156753540e-02 1.646408289670944214e-01 1.084508150815963745e-01 -2.559605240821838379e-01 -1.963217407464981079e-01 7.713349163532257080e-02 -2.653871476650238037e-01 2.440870404243469238e-01 -3.324508965015411377e-01 -1.307672858238220215e-01 1.497184783220291138e-01 -5.960514768958091736e-02
3.579049929976463318e-02 -9.973434358835220337e-02 -6.859027594327926636e-02 -7.319504767656326294e-02 -4.001179710030555725e-02 -2.451183348894119263e-01 8.151261508464813232e-02 2.093038260936737061e-01 1.711859107017517090e-01 -5.295719951391220093e-02 1.771869361400604248e-01 -2.805169820785522461e-01 -2.647037506103515625e-01 3.002175390720367432e-01 1.866565831005573273e-02 -2.431874573230743408e-01 1.884652972221374512e-01 -1.590295732021331787e-01 1.131738722324371338e-01 6.932940334081649780e-02 -1.009983867406845093e-01 7.820794731378555298e-02 2.248815894126892090e-01 5.309236422181129456e-02 -2.550389766693115234e-01 -3.056926727294921875e-01 -4.576393961906433105e-02 7.985130697488784790e-02 -4.266399443149566650e-01 1.449951622635126114e-02 5.846030637621879578e-02 6.282790005207061768e-02
1.273339241743087769e-02 -1.618636101484298706e-01 1.508918851613998413e-01 -3.940138220787048340e-02 -5.897527933120727539e-02 -1.507468521595001221e-01 1.646887511014938354e-01 1.421333104372024536e-01 -7.731595635414123535e-02 -1.267112493515014648e-01 3.015369772911071777e-01 -1.675905585289001465e-01 -2.048520743846893311e-01 7.885324954986572266e-02 3.676806986331939697e-01 -8.393330127000808716e-02 1.864622929133474827e-03 -2.909777685999870300e-02 1.130742356181144714e-01 -9.872903674840927124e-02 -1.551744043827056885e-01 -3.769133612513542175e-02 2.154778093099594116e-01 -6.412599235773086548e-02 -1.145150661468505859e-01 -3.947760462760925293e-01 6.018086802214384079e-03 1.589892059564590454e-01 -2.869244217872619629e-01 -3.394559323787689209e-01 2.208869010210037231e-01 -6.543026864528656006e-02
-2.004475891590118408e-02 -2.788942456245422363e-01 6.224988028407096863e-02 -2.920791506767272949e-01 2.968703955411911011e-02 -2.643153071403503418e-01 2.409378737211227417e-01 2.072215527296066284e-01 1.846303790807723999e-01 -2.335056513547897339e-01 1.620636284351348877e-01 5.112120136618614197e-02 -3.149476051330566406e-01 -5.601345375180244446e-02 -8.872026950120925903e-02 -1.334557235240936279e-01 3.953794240951538086e-01 -2.696359157562255859e-01 -1.858190447092056274e-02 -1.329286545515060425e-01 1.184399724006652832e-01 3.339636325836181641e-02 1.406927555799484253e-01 -2.383473701775074005e-02 -9.057345986366271973e-02 -5.382618308067321777e-02 -4.243434593081474304e-02 -9.580870717763900757e-02 -4.105183854699134827e-02 -9.297486394643783569e-02 3.169078826904296875e-01 1.535557908937335014e-03
2.866573631763458252e-01 -3.498423844575881958e-02 -9.686722606420516968e-02 1.250009983777999878e-01 -1.726388186216354370e-02 -2.088578641414642334e-01 9.221514314413070679e-02 2.793979942798614502e-01 3.291467949748039246e-02 -6.278185546398162842e-02 -5.656347610056400299e-03 -3.196904063224792480e-02 -1.931546181440353394e-01 -3.834173828363418579e-02 1.826129108667373657e-01 5.038645863533020020e-02 1.831118017435073853e-01 -3.308833241462707520e-01 5.845736712217330933e-02 1.200153380632400513e-01 -1.661705970764160156e-01 -4.988886415958404541e-02 -3.521168604493141174e-02 -2.322090417146682739e-01 -2.925195693969726562e-01 -3.197215497493743896e-01 1.486256904900074005e-02 -5.869053304195404053e-02 -4.449090063571929932e-01 1.198547035455703735e-01 1.756204105913639069e-02 -1.737660914659500122e-01
8.857156336307525635e-02 2.941366471350193024e-02 -1.339954137802124023e-02 -9.904067963361740112e-02 -1.983140707015991211e-01 -5.649217963218688965e-02 2.535445690155029297e-01 -2.840835787355899811e-02 -8.472102880477905273e-02 -4.245308041572570801e-01 2.982490956783294678e-01 -1.929789930582046509e-01 -1.121251881122589111e-01 8.702056482434272766e-03 -2.146806865930557251e-01 9.690353274345397949e-02 -5.408885190263390541e-04 -2.818038463592529297e-01 -1.389585994184017181e-02 -3.233070671558380127e-01 3.569885194301605225e-01 3.671975806355476379e-02 -1.486801728606224060e-02 1.416331380605697632e-01 -1.256317943334579468e-01 -4.127601161599159241e-02 -1.546384692192077637e-01 1.344467550516128540e-01 -2.154902517795562744e-01 -1.987586021423339844e-01 -8.438842743635177612e-02 -7.888755947351455688e-02
2.205663621425628662e-01 7.360135018825531006e-02 1.215146780014038086e-01 -3.649089112877845764e-02 3.642382472753524780e-02 -1.246789321303367615e-01 1.067136526107788086e-01 1.003488078713417053e-01 1.362624019384384155e-02 -2.207432836294174194e-01 -6.310202926397323608e-02 -3.141132891178131104e-01 -9.209657087922096252e-03 2.411361187696456909e-01 -5.579807609319686890e-02 -2.591793239116668701e-01 2.221948206424713135e-01 -2.589298784732818604e-01 2.465992867946624756e-01 7.931776344776153564e-03 -1.676555871963500977e-01 -8.443450182676315308e-02 2.376797795295715332e-01 -1.982493139803409576e-02 -2.296284586191177368e-01 -1.283803731203079224e-01 -1.617345064878463745e-01 6.653395295143127441e-02 -4.385671019554138184e-01 8.052654564380645752e-03 8.786795288324356079e-02 2.051628082990646362e-01
-1.050100252032279968e-01 -1.443692743778228760e-01 1.958261989057064056e-02 -1.858559250831604004e-01 1.042457483708858490e-02 -9.652221947908401489e-02 7.432107627391815186e-02 1.458302885293960571e-01 1.442093551158905029e-01 -1.357222348451614380e-01 2.047537416219711304e-01 -1.972210407257080078e-01 -3.468515574932098389e-01 1.866907179355621338e-01 -1.241091787815093994e-01 -2.102307230234146118e-01 1.598965674638748169e-01 -2.063152939081192017e-01 2.037007827311754227e-03 1.825848519802093506e-01 -2.113465368747711182e-01 1.312764883041381836e-01 1.215711608529090881e-01 -7.886680960655212402e-02 -5.418110638856887817e-02 -2.846430242061614990e-01 -2.079277634620666504e-01 5.171352997422218323e-02 -4.577143788337707520e-01 -7.402393966913223267e-03 -1.726088076829910278e-01 9.274320304393768311e-02
6.994667649269104004e-02 3.662450984120368958e-02 -1.131796743720769882e-02 -7.845818996429443359e-02 -2.792834937572479248e-01 -1.278658807277679443e-01 1.772195249795913696e-01 2.323760986328125000e-01 1.595978587865829468e-01 -2.731577754020690918e-01 -8.572098612785339355e-02 -4.052292704582214355e-01 -6.896468251943588257e-02 -3.581685945391654968e-02 -6.229803711175918579e-02 -1.430957615375518799e-01 1.653661131858825684e-01 -9.309617429971694946e-02 3.482472598552703857e-01 -7.309859246015548706e-02 -1.342108547687530518e-01 1.736729033291339874e-02 -4.153183475136756897e-02 1.692143529653549194e-01 -1.503975540399551392e-01 -1.065005287528038025e-01 -3.150646016001701355e-02 2.732969820499420166e-01 -1.561071872711181641e-01 -2.880720794200897217e-01 -3.886186331510543823e-02 -2.754453122615814209e-01
1.112351864576339722e-01 -1.815980076789855957e-01 2.135936617851257324e-01 3.269497770816087723e-03 -1.817842721939086914e-01 -1.534381136298179626e-02 1.113583967089653015e-01 2.993377484381198883e-02 9.135229140520095825e-02 -2.568586170673370361e-02 1.153753846883773804e-01 -2.162099117413163185e-03 -2.159883826971054077e-01 -6.057271361351013184e-02 5.979240313172340393e-02 1.874329745769500732e-01 9.507668763399124146e-02 -2.045736163854598999e-01 3.340095877647399902e-01 1.041922718286514282e-01 1.934773772954940796e-01 6.039402633905410767e-02 6.533952057361602783e-02 -4.376115649938583374e-02 -1.152805984020233154e-01 -8.913298696279525757e-02 -7.847473025321960449e-02 3.289314508438110352e-01 -2.004019916057586670e-01 -4.160915613174438477e-01 4.214324653148651123e-01 6.348481029272079468e-02
1.665855646133422852e-01 -5.747210234403610229e-02 -1.250296831130981445e-01 -1.888875216245651245e-01 -2.551608085632324219e-01 -8.613839000463485718e-02 2.706827223300933838e-01 2.687802612781524658e-01 7.537230104207992554e-02 -2.103133499622344971e-01 5.910753086209297180e-02 -3.343839347362518311e-01 6.221432238817214966e-02 -4.196432232856750488e-02 2.948599867522716522e-02 3.712067380547523499e-02 1.192009896039962769e-01 -3.919687867164611816e-01 2.103170305490493774e-01 -8.129829540848731995e-03 1.580698639154434204e-01 2.857125699520111084e-01 -1.395058929920196533e-01 1.255271956324577332e-02 -7.887826859951019287e-02 -1.806454174220561981e-02 1.060129050165414810e-02 2.925203442573547363e-01 -1.031226441264152527e-01 -2.104425430297851562e-01 -1.897561103105545044e-01 -7.040594518184661865e-02
7.976820319890975952e-02 -1.359369009733200073e-01 4.712824523448944092e-02 -5.237679928541183472e-02 -2.103726565837860107e-01 -7.330971956253051758e-02 2.812418937683105469e-01 1.176706403493881226e-01 6.944565474987030029e-02 -1.808566600084304810e-01 5.653844773769378662e-02 -3.640042245388031006e-01 -1.002986822277307510e-02 8.754073828458786011e-02 -1.370704621076583862e-01 1.736441627144813538e-02 3.082126379013061523e-01 -2.777308225631713867e-01 1.933174133300781250e-01 -1.343075092881917953e-02 -3.140391409397125244e-02 1.912247687578201294e-01 -2.647215127944946289e-01 -1.040882840752601624e-01 -1.831002682447433472e-01 9.477699175477027893e-03 -3.237269446253776550e-02 3.224414288997650146e-01 -7.706173509359359741e-02 -1.917637139558792114e-01 -3.435790538787841797e-01 -1.093939179554581642e-03
1.968603283166885376e-01 -3.737617284059524536e-02 6.463280320167541504e-02 -2.556112408638000488e-01 7.700897753238677979e-02 7.890197634696960449e-02 4.458183422684669495e-03 5.849092081189155579e-02 -5.691764876246452332e-02 -3.038651943206787109e-01 4.658971726894378662e-02 -3.396295011043548584e-01 -3.252976536750793457e-01 1.440655738115310669e-01 1.210888326168060303e-01 -3.566772341728210449e-01 2.048309296369552612e-01 -2.080832421779632568e-01 1.878049373626708984e-01 6.891487538814544678e-02 -5.240740999579429626e-02 4.039351642131805420e-02 1.234880015254020691e-01 1.737147718667984009e-01 -1.950469315052032471e-01 -3.903954848647117615e-02 -8.690162748098373413e-02 1.363865733146667480e-01 -3.502372801303863525e-01 -1.773105934262275696e-02 1.310932487249374390e-01 1.105679571628570557e-01
1.963327974081039429e-01 -2.967227995395660400e-02 1.728439331054687500e-01 -1.950748637318611145e-02 3.551531583070755005e-02 -6.603747606277465820e-03 1.581293791532516479e-01 -1.198199465870857239e-01 -7.610972970724105835e-03 -5.898248776793479919e-02 2.825701832771301270e-01 -1.523943245410919189e-01 -1.623186320066452026e-01 1.621837913990020752e-01 1.546087265014648438e-01 -7.109257578849792480e-02 -1.030577048659324646e-01 -2.744039893150329590e-01 4.325268566608428955e-01 -1.755892634391784668e-01 -2.152020484209060669e-01 1.073174476623535156e-01 1.610655784606933594e-01 -1.157503947615623474e-01 -2.798821032047271729e-01 -8.471058309078216553e-02 8.121248334646224976e-02 3.315880596637725830e-01 -2.768503427505493164e-01 7.848914712667465210e-02 -1.078422665596008301e-01 6.279846280813217163e-02
1.244128122925758362e-01 -1.324790418148040771e-01 -7.840366661548614502e-02 -7.711572200059890747e-02 -2.426024228334426880e-01 -3.247098252177238464e-02 3.350350260734558105e-01 2.698373794555664062e-01 1.277236361056566238e-02 -1.831178963184356689e-01 4.546183720231056213e-02 -2.339668273925781250e-01 9.507279098033905029e-02 -5.711746960878372192e-02 -1.898425817489624023e-01 1.370896026492118835e-02 2.928012907505035400e-01 -2.906874716281890869e-01 1.026740744709968567e-01 4.310751706361770630e-02 -2.148806303739547729e-02 2.602401971817016602e-01 -1.373359709978103638e-01 -1.991535723209381104e-01 -6.519640237092971802e-02 4.895117133855819702e-03 -1.061965245753526688e-02 3.266187906265258789e-01 -1.137189269065856934e-01 -1.232429370284080505e-01 -3.439801633358001709e-01 -6.341553479433059692e-02
-1.125493645668029785e-01 -4.572868347167968750e-01 2.476397715508937836e-02 9.569224715232849121e-02 4.227306693792343140e-02 -3.124678432941436768e-01 1.577557474374771118e-01 2.130781412124633789e-01 4.996011406183242798e-02 -8.308955281972885132e-02 4.072417691349983215e-02 -9.436311572790145874e-02 -2.158186137676239014e-01 9.188476204872131348e-02 -6.101656332612037659e-02 2.409285157918930054e-01 3.235040009021759033e-01 -2.138253897428512573e-01 2.345451265573501587e-01 8.853848092257976532e-03 -1.182122305035591125e-01 3.439036607742309570e-01 1.792708486318588257e-01 -2.221349859610199928e-03 -1.176740974187850952e-01 -9.160798788070678711e-02 -1.650892943143844604e-01 2.418668940663337708e-02 -2.979009225964546204e-02 1.056250929832458496e-01 1.685697734355926514e-01 3.993433713912963867e-02
1.517652571201324463e-01 4.175470024347305298e-02 -6.186267826706171036e-03 -1.130716502666473389e-01 -3.069665431976318359e-01 -9.830255992710590363e-03 1.282833665609359741e-01 1.917317360639572144e-01 1.503473669290542603e-01 -3.253383934497833252e-01 -1.911523640155792236e-01 -4.077439606189727783e-01 -1.797148287296295166e-01 -2.653334140777587891e-01 -2.252716012299060822e-02 6.411293148994445801e-02 -1.452500671148300171e-01 -2.025264874100685120e-02 -7.704691379331052303e-04 -1.742517203092575073e-01 1.650641486048698425e-02 2.288766056299209595e-01 -2.152356505393981934e-02 -7.093785703182220459e-02 -1.833996623754501343e-01 -1.103435680270195007e-01 -1.089341789484024048e-01 1.496964246034622192e-01 -2.731363177299499512e-01 -1.751783192157745361e-01 2.216274142265319824e-01 -1.782578527927398682e-01
2.281305193901062012e-01 6.883031129837036133e-02 -1.453143656253814697e-01 -9.561970829963684082e-02 -1.278520226478576660e-01 -3.111902177333831787e-01 2.275626659393310547e-01 -3.378884121775627136e-02 2.844096422195434570e-01 -3.328705728054046631e-01 1.205572485923767090e-01 -1.587655842304229736e-01 -2.728781700134277344e-01 -1.875920780003070831e-02 8.685205131769180298e-03 1.908295750617980957e-01 1.226338464766740799e-02 -3.610101342201232910e-01 1.728366687893867493e-02 -7.130377739667892456e-02 -1.763001829385757446e-01 1.353260576725006104e-01 7.284881174564361572e-02 -1.500669717788696289e-01 -1.926524192094802856e-01 -1.269627660512924194e-01 -6.254304945468902588e-02 -1.991259008646011353e-01 -1.282469779253005981e-01 -3.599432110786437988e-02 2.322645634412765503e-01 -1.501298546791076660e-01
3.991327881813049316e-01 -2.640812098979949951e-01 1.726413518190383911e-01 8.043529093265533447e-02 -1.243899911642074585e-01 4.006038233637809753e-02 2.098485976457595825e-01 -2.635568194091320038e-02 -1.650415956974029541e-01 -3.502332270145416260e-01 -2.033942006528377533e-02 -3.257431983947753906e-01 5.195242911577224731e-02 6.231953576207160950e-02 -1.317169070243835449e-01 1.128496006131172180e-01 1.275257468223571777e-01 -7.670771330595016479e-02 -3.621573746204376221e-02 -1.705320551991462708e-02 -1.213636249303817749e-01 1.265520155429840088e-01 2.150967717170715332e-01 -2.359272986650466919e-01 -1.438322067260742188e-01 5.820953100919723511e-02 -1.540453881025314331e-01 4.908159002661705017e-02 -1.627510040998458862e-01 -2.539115250110626221e-01 2.741837501525878906e-01 -8.370251208543777466e-02
2.674432992935180664e-01 -1.113506406545639038e-01 -1.033553760498762131e-02 -1.451132446527481079e-01 -2.782865762710571289e-01 -4.875355213880538940e-02 3.747192323207855225e-01 1.881190985441207886e-01 2.143145501613616943e-01 -2.389276772737503052e-01 -2.679298818111419678e-02 -9.891301393508911133e-02 -1.928297728300094604e-01 1.641857773065567017e-01 2.116746157407760620e-01 -9.060896001756191254e-03 3.269225060939788818e-01 -1.938442289829254150e-01 4.919453337788581848e-02 1.321733891963958740e-01 2.007960379123687744e-01 -6.293140817433595657e-03 -8.161463588476181030e-02 -4.468736052513122559e-02 1.772183366119861603e-02 -6.601480301469564438e-03 -1.696408838033676147e-01 2.402027994394302368e-01 1.968770772218704224e-01 -2.280235886573791504e-01 -1.523827761411666870e-01 5.069926753640174866e-02
1.305543035268783569e-01 -7.814618200063705444e-02 -7.681319862604141235e-02 2.490676939487457275e-01 -2.945981323719024658e-01 7.724490761756896973e-02 1.872340142726898193e-01 2.131584137678146362e-01 2.853727340698242188e-01 -1.342356204986572266e-01 1.001474633812904358e-01 8.169163018465042114e-02 -1.763962060213088989e-01 8.870443701744079590e-02 1.198277994990348816e-01 2.776768244802951813e-02 9.666426479816436768e-02 7.300564646720886230e-02 1.246288120746612549e-01 -7.207047939300537109e-02 3.687821328639984131e-01 1.268056482076644897e-01 2.590489387512207031e-01 -1.734993457794189453e-01 -3.039044514298439026e-02 5.387537553906440735e-02 -1.094447821378707886e-01 1.572246104478836060e-01 -3.964350521564483643e-01 3.474453091621398926e-02 2.762646079063415527e-01 7.409258931875228882e-02
9.706758707761764526e-02 -1.141420751810073853e-01 -1.227558869868516922e-02 1.802107505500316620e-02 -5.763287842273712158e-02 2.793147414922714233e-02 1.868169009685516357e-01 2.392676025629043579e-01 2.251902371644973755e-01 -1.759108453989028931e-01 2.230801433324813843e-01 -1.451575011014938354e-01 -1.741820722818374634e-01 7.936063408851623535e-02 3.439447581768035889e-01 -1.832222640514373779e-01 1.809137165546417236e-01 -1.801908910274505615e-01 -1.395309269428253174e-01 7.439110428094863892e-02 -1.011317223310470581e-01 3.186892569065093994e-01 3.649741709232330322e-01 1.682168990373611450e-01 -4.278882965445518494e-02 -2.816314399242401123e-01 -3.543772175908088684e-02 1.395464390516281128e-01 -1.884968727827072144e-01 5.326259136199951172e-02 1.778107285499572754e-01 6.686200946569442749e-02
9.038622677326202393e-02 -3.653783500194549561e-01 1.689923554658889771e-01 -1.394893825054168701e-01 3.862846270203590393e-02 -2.332719564437866211e-01 2.545299828052520752e-01 -2.008598111569881439e-02 1.520014405250549316e-01 -1.644419878721237183e-01 2.077193409204483032e-01 -2.495806664228439331e-02 -1.579836755990982056e-01 1.002450101077556610e-02 4.240101203322410583e-02 1.359607875347137451e-01 2.653822898864746094e-01 -4.796591699123382568e-01 -7.980257272720336914e-02 -9.852758049964904785e-02 -1.796688735485076904e-01 2.210405319929122925e-01 7.960315793752670288e-02 -7.413518428802490234e-02 -1.827375143766403198e-01 1.720954626798629761e-01 -9.859828278422355652e-03 6.223904341459274292e-02 -2.308173775672912598e-01 8.594408631324768066e-02 3.858237713575363159e-02 -1.061898618936538696e-01
2.353815734386444092e-01 -8.426266908645629883e-02 1.308641433715820312e-01 -9.585065394639968872e-02 1.903746873140335083e-01 1.634084284305572510e-01 -1.532557308673858643e-01 1.485628187656402588e-01 1.501504778861999512e-01 -2.255465537309646606e-01 -3.260639682412147522e-02 -2.243038713932037354e-01 4.782776534557342529e-02 1.325229108333587646e-01 -1.167764365673065186e-01 8.825235813856124878e-02 -8.267808705568313599e-02 -8.558826148509979248e-02 1.800020635128021240e-01 -4.510762542486190796e-02 -1.967725157737731934e-01 1.622673273086547852e-01 -1.021183729171752930e-01 -9.586246311664581299e-02 -2.737865969538688660e-02 -2.886103987693786621e-01 -5.394970625638961792e-02 3.541614413261413574e-01 -4.976974129676818848e-01 2.489238604903221130e-02 8.258492685854434967e-03 -2.063280642032623291e-01
7.239183783531188965e-02 -1.117747351527214050e-01 -1.652086973190307617e-01 2.017772793769836426e-01 2.928844094276428223e-02 -1.449385005980730057e-02 -1.085761636495590210e-01 4.058549180626869202e-02 -9.709288924932479858e-02 -1.486415117979049683e-01 9.235546737909317017e-02 -1.495042145252227783e-01 -2.243123352527618408e-01 1.101841498166322708e-02 -1.132894754409790039e-01 1.775356978178024292e-01 -6.434968113899230957e-02 -3.896574378013610840e-01 -1.472605485469102859e-02 2.312917262315750122e-01 -1.007765680551528931e-01 -8.521968498826026917e-03 -1.456584781408309937e-01 -1.242707967758178711e-01 -3.662277460098266602e-01 -1.886324435472488403e-01 -2.798739969730377197e-01 1.639084666967391968e-01 -3.206044733524322510e-01 -2.081752866506576538e-01 2.507825493812561035e-01 -4.549583047628402710e-02
4.013843536376953125e-01 -7.907019555568695068e-02 2.401432096958160400e-01 -2.563688717782497406e-02 -1.568759232759475708e-01 1.678832322359085083e-01 2.368007004261016846e-01 2.133323848247528076e-01 1.539195924997329712e-01 -1.051137223839759827e-01 3.387684524059295654e-01 6.572525203227996826e-02 8.625081181526184082e-02 7.052034139633178711e-02 1.039044652134180069e-02 -1.409934554249048233e-02 3.154119551181793213e-01 -1.411931216716766357e-01 2.141824811697006226e-01 1.409693658351898193e-01 -1.407015416771173477e-02 2.360526919364929199e-01 2.264021933078765869e-01 1.679340153932571411e-01 -1.162271350622177124e-01 -2.292548678815364838e-02 -2.212990261614322662e-02 1.136812940239906311e-01 -1.922280788421630859e-01 -1.640502661466598511e-01 1.572076231241226196e-01 -1.296847313642501831e-01
2.477293647825717926e-02 -3.438905254006385803e-02 1.382171455770730972e-02 -8.384712785482406616e-02 -1.539209038019180298e-01 3.998592868447303772e-02 2.209768593311309814e-01 -1.832581758499145508e-01 5.641182418912649155e-03 -8.105953037738800049e-02 2.180430144071578979e-01 -2.260699719190597534e-01 -3.178500533103942871e-01 9.125299751758575439e-02 -3.709115087985992432e-02 4.201543927192687988e-01 1.240836009383201599e-01 -1.460191011428833008e-01 4.748507216572761536e-02 4.396498948335647583e-02 1.346947997808456421e-01 1.328338235616683960e-01 6.236159801483154297e-02 -2.506508119404315948e-02 -2.980075776576995850e-01 -2.971296906471252441e-01 -5.905023589730262756e-02 1.073628216981887817e-01 -1.473605483770370483e-01 -2.760970592498779297e-01 3.311206698417663574e-01 9.929098188877105713e-02
7.733856886625289917e-02 1.911519616842269897e-01 -1.134164072573184967e-02 -1.017659008502960205e-01 -7.578199356794357300e-02 -4.630451276898384094e-02 2.096123844385147095e-01 3.427839875221252441e-01 3.452450409531593323e-02 -3.448023498058319092e-01 -1.724490523338317871e-01 -3.192203044891357422e-01 -1.858925968408584595e-01 -8.067154884338378906e-02 -6.534275412559509277e-02 8.987437002360820770e-03 1.238641887903213501e-01 -2.191577702760696411e-01 3.082366287708282471e-01 3.787961229681968689e-02 8.974093943834304810e-03 2.466769367456436157e-01 -1.042102351784706116e-01 1.462288200855255127e-01 -1.231550648808479309e-01 -7.021965831518173218e-02 -9.336721152067184448e-02 9.336290508508682251e-02 -1.854252666234970093e-01 -2.786444127559661865e-01 -2.269697487354278564e-01 -1.627018749713897705e-01
-5.801917240023612976e-02 -5.347003340721130371e-01 -4.594070836901664734e-02 -7.374582812190055847e-03 -2.632875740528106689e-02 -1.376089751720428467e-01 2.753040567040443420e-02 3.991950452327728271e-01 6.049451977014541626e-02 -1.556991636753082275e-01 3.722735494375228882e-02 -1.221125051379203796e-01 -3.424391150474548340e-01 1.006159279495477676e-02 4.648990184068679810e-02 1.049135997891426086e-01 2.329948693513870239e-01 -7.508645951747894287e-02 1.682539880275726318e-01 -1.596806198358535767e-01 2.991518005728721619e-02 1.026010513305664062e-01 1.524013727903366089e-01 -1.904769241809844971e-01 3.696979582309722900e-02 -2.731485068798065186e-01 -1.785283982753753662e-01 2.021674811840057373e-01 3.016099706292152405e-02 1.095342636108398438e-01 8.234582841396331787e-02 -3.188683465123176575e-02
2.361103892326354980e-02 -1.655153930187225342e-01 4.699801281094551086e-02 8.697917312383651733e-02 -1.077417433261871338e-01 -9.923455864191055298e-02 4.282861948013305664e-01 1.409322619438171387e-01 -5.054874718189239502e-02 -2.770203053951263428e-01 2.619333565235137939e-01 -3.470199182629585266e-02 -1.182645633816719055e-01 6.313490867614746094e-02 3.187386393547058105e-01 -1.477046012878417969e-01 -3.424940630793571472e-02 -1.121912673115730286e-01 -1.012558192014694214e-01 1.648973114788532257e-02 -1.966316550970077515e-01 -9.662565588951110840e-02 1.909689754247665405e-01 -5.698902159929275513e-02 -4.957910627126693726e-02 -3.463921248912811279e-01 -1.281786262989044189e-01 1.821753680706024170e-01 -3.555673658847808838e-01 -1.683372706174850464e-01 4.173990711569786072e-02 8.037944138050079346e-02
1.225541681051254272e-01 -4.373999778181314468e-03 -4.434510692954063416e-02 -1.433784514665603638e-01 -1.941650509834289551e-01 -1.373574733734130859e-01 3.375869393348693848e-01 3.862585127353668213e-01 -5.164110101759433746e-03 -1.848542243242263794e-01 -3.104463517665863037e-01 -2.199915796518325806e-01 -2.070928961038589478e-01 -3.450801968574523926e-02 1.046560052782297134e-02 -4.388787224888801575e-02 1.501589119434356689e-01 -1.834129989147186279e-01 3.516476452350616455e-01 -2.695731632411479950e-02 9.413176774978637695e-02 -7.430885732173919678e-02 -4.930045083165168762e-02 5.101736262440681458e-02 -1.114673614501953125e-01 -2.444068528711795807e-02 3.309717401862144470e-02 2.438157647848129272e-01 -1.910681426525115967e-01 -2.551049888134002686e-01 -1.270236521959304810e-01 -1.623380929231643677e-01
-5.218112096190452576e-02 -4.659401997923851013e-02 2.165137976408004761e-01 -1.033759042620658875e-01 1.075216662138700485e-02 -2.278020605444908142e-02 2.434953898191452026e-01 -1.204909458756446838e-01 -6.498534232378005981e-02 -3.427562713623046875e-01 3.561139702796936035e-01 -2.934916615486145020e-01 9.962380677461624146e-02 2.438431605696678162e-02 9.738972038030624390e-02 1.705123782157897949e-01 2.290782928466796875e-01 -3.089573979377746582e-01 1.787433326244354248e-01 -2.747509181499481201e-01 -9.354230761528015137e-02 4.839593172073364258e-02 1.490955203771591187e-01 1.082053408026695251e-02 -2.124024629592895508e-01 1.030029281973838806e-01 6.519369781017303467e-02 1.186089888215065002e-01 -2.307310551404953003e-01 -1.822915077209472656e-01 3.683035448193550110e-02 1.693711131811141968e-01
1.389307081699371338e-01 -1.749967485666275024e-01 -1.790830343961715698e-01 -1.910116150975227356e-02 -4.946135282516479492e-01 -9.456183016300201416e-02 3.290888071060180664e-01 -4.165798425674438477e-02 -1.315196901559829712e-01 1.350811421871185303e-01 1.378839910030364990e-01 -1.012560203671455383e-01 -6.629731506109237671e-02 -1.200580038130283356e-02 -1.182772964239120483e-01 1.011366993188858032e-01 4.849765449762344360e-02 -1.696929782629013062e-01 9.051617234945297241e-02 -9.510038048028945923e-02 5.106708966195583344e-03 -1.935893744230270386e-01 1.374519020318984985e-01 -6.237563490867614746e-02 3.606408834457397461e-02 -1.568912863731384277e-01 1.494301017373800278e-03 2.631537914276123047e-01 -3.824763596057891846e-01 -3.118697404861450195e-01 1.142906695604324341e-01 5.754668964073061943e-04
3.677830398082733154e-01 -2.075203955173492432e-01 1.321011781692504883e-01 1.360582411289215088e-01 -1.361193358898162842e-01 4.261476173996925354e-02 1.162638440728187561e-01 -3.743218258023262024e-02 -6.703269481658935547e-02 -2.323192059993743896e-01 4.081960394978523254e-02 -1.042468771338462830e-01 1.274841129779815674e-01 -3.739975392818450928e-02 -2.648589611053466797e-01 8.063750714063644409e-02 2.474603354930877686e-01 -2.864558994770050049e-01 5.173764005303382874e-02 -1.409515440464019775e-01 7.302290946245193481e-02 2.252912819385528564e-01 1.400534510612487793e-01 -2.667887210845947266e-01 -1.839053928852081299e-01 -3.261823952198028564e-02 7.081840932369232178e-02 1.089310944080352783e-01 -2.126459479331970215e-01 -5.233404785394668579e-02 3.651858568191528320e-01 -1.983457803726196289e-01
1.261692047119140625e-01 -1.734509617090225220e-01 1.618590205907821655e-01 -5.773889273405075073e-02 9.717689827084541321e-03 -2.605811953544616699e-01 2.055120170116424561e-01 -7.485019415616989136e-02 2.348093539476394653e-01 -2.388036698102951050e-01 2.850992083549499512e-01 7.271224260330200195e-02 -4.425790905952453613e-01 3.671903535723686218e-02 -1.097561717033386230e-01 4.945104196667671204e-02 -1.184255443513393402e-02 -4.318411648273468018e-01 -3.325079753994941711e-02 -3.055922873318195343e-02 1.105819083750247955e-02 3.190508186817169189e-01 3.529774025082588196e-02 -1.437641829252243042e-01 -9.963209182024002075e-02 1.130247712135314941e-01 2.179576456546783447e-02 1.410394012928009033e-01 -1.108576953411102295e-01 1.458225548267364502e-01 9.480349719524383545e-02 -8.696766570210456848e-03
1.490745842456817627e-01 -1.313722878694534302e-01 -8.115601539611816406e-02 -1.070275008678436279e-01 2.879826352000236511e-02 -2.514880597591400146e-01 2.267110645771026611e-01 -2.450364269316196442e-02 1.404972076416015625e-01 -1.985795199871063232e-01 1.984502561390399933e-02 -1.531441509723663330e-01 -2.588917613029479980e-01 -6.182145699858665466e-02 1.341609209775924683e-01 -4.097142815589904785e-02 -2.031296789646148682e-01 -5.451269149780273438e-01 1.056221798062324524e-01 -1.304425001144409180e-01 -2.067511379718780518e-01 7.866215705871582031e-02 -2.957212738692760468e-03 -1.860100077465176582e-03 -2.104896903038024902e-01 -1.887545734643936157e-01 4.019859712570905685e-03 2.390388399362564087e-02 -2.428834140300750732e-01 -1.994423866271972656e-01 -7.680953294038772583e-02 -2.283083051443099976e-01
-5.329362675547599792e-02 -4.626024067401885986e-01 5.028427392244338989e-02 -3.168670460581779480e-02 2.452431432902812958e-02 -1.640193909406661987e-01 2.032982185482978821e-02 -4.047224670648574829e-02 1.575569212436676025e-01 -2.402958273887634277e-01 1.675492972135543823e-01 -1.478717778809368610e-03 -2.409800738096237183e-01 2.368658930063247681e-01 6.038454920053482056e-02 1.973028033971786499e-01 1.417896896600723267e-01 -4.256407618522644043e-01 7.907178997993469238e-02 -2.885400950908660889e-01 -2.159938681870698929e-03 1.952851414680480957e-01 3.032194077968597412e-01 1.518124807626008987e-02 -6.740015000104904175e-02 -7.392149418592453003e-02 1.037818193435668945e-02 1.425009220838546753e-03 -1.417320817708969116e-01 1.221545785665512085e-01 -8.420258760452270508e-02 -9.677881747484207153e-02
-9.444061666727066040e-02 -5.115190148353576660e-01 -4.005128517746925354e-02 6.655736360698938370e-03 1.202230155467987061e-01 -1.613387763500213623e-01 3.429890424013137817e-02 1.891841441392898560e-01 -1.339994221925735474e-01 -2.607398033142089844e-01 -6.682138144969940186e-02 -1.920946538448333740e-01 -2.287337332963943481e-01 -1.970101334154605865e-02 -6.310352683067321777e-02 5.610288679599761963e-02 1.917474120855331421e-01 -1.046321168541908264e-01 1.694045960903167725e-01 -3.795185983180999756e-01 -1.491475403308868408e-01 3.525500360410660505e-04 8.252152800559997559e-02 -4.264193028211593628e-02 -1.405353248119354248e-01 -2.182826250791549683e-01 -3.206894174218177795e-02 9.859257936477661133e-02 -2.280704230070114136e-01 2.014034092426300049e-01 7.148864120244979858e-02 -1.898148953914642334e-01
2.869584858417510986e-01 3.744313120841979980e-02 -3.342777118086814880e-02 -3.125136718153953552e-02 -2.010051459074020386e-01 5.577791854739189148e-02 -7.947422564029693604e-02 -3.503102809190750122e-02 1.589465290307998657e-01 -2.242017388343811035e-01 -8.126999437808990479e-02 -2.289021462202072144e-01 5.692170560359954834e-02 6.699869036674499512e-02 -1.930551975965499878e-01 3.943183124065399170e-01 2.402935735881328583e-02 -9.045165032148361206e-02 1.758641451597213745e-01 1.531679332256317139e-01 3.837464377284049988e-02 1.544125229120254517e-01 -4.246874246746301651e-03 -4.178174585103988647e-02 -1.622146815061569214e-01 -1.894871890544891357e-02 -9.515020996332168579e-02 1.630096435546875000e-01 -5.549629330635070801e-01 1.762113720178604126e-01 -5.491582304239273071e-02 -1.830516755580902100e-01
2.976858913898468018e-01 2.104877680540084839e-01 -7.665073499083518982e-03 -5.823828652501106262e-02 -9.924592822790145874e-02 -1.009780988097190857e-01 3.983447253704071045e-01 3.116337060928344727e-01 2.031709440052509308e-02 -2.553278803825378418e-01 -8.556634932756423950e-02 -3.266520500183105469e-01 -1.743373125791549683e-01 -2.925680484622716904e-03 -1.216655820608139038e-01 -1.104908287525177002e-01 1.349345296621322632e-01 -9.453070163726806641e-02 2.652100026607513428e-01 6.425464898347854614e-02 8.529117703437805176e-02 9.038841724395751953e-02 -1.723993122577667236e-01 -1.672912202775478363e-02 -1.043917760252952576e-01 -1.092784106731414795e-01 1.248044595122337341e-01 2.396409362554550171e-01 -1.868659108877182007e-01 -1.750746965408325195e-01 -1.180475503206253052e-01 -1.683543324470520020e-01
2.000613324344158173e-02 -4.770003855228424072e-01 -1.685737520456314087e-01 1.271998882293701172e-01 -2.274409867823123932e-02 -1.806194782257080078e-01 7.096932828426361084e-02 3.058851361274719238e-01 3.699119261000305414e-04 -2.878362536430358887e-01 -1.699114404618740082e-02 -1.503753382712602615e-02 -3.359674811363220215e-01 -4.687044769525527954e-02 -1.258531957864761353e-01 1.445330232381820679e-01 2.846634387969970703e-01 -2.802742123603820801e-01 1.143369004130363464e-01 -1.113884802907705307e-02 -4.079260677099227905e-02 1.972785145044326782e-01 5.779856443405151367e-02 5.818678438663482666e-02 -3.688772395253181458e-02 -1.457357704639434814e-01 -2.441007047891616821e-01 -5.478394031524658203e-02 -8.761432021856307983e-02 8.486554026603698730e-02 1.829919517040252686e-01 8.319984376430511475e-02
1.430920884013175964e-02 -1.678334474563598633e-01 -9.700400382280349731e-02 2.066025733947753906e-01 -2.355581149458885193e-02 -3.261362202465534210e-03 1.403497252613306046e-02 2.985091134905815125e-02 9.225089102983474731e-02 1.292332075536251068e-02 1.665275096893310547e-01 4.842532798647880554e-02 -6.760527193546295166e-02 -3.365140408277511597e-02 -4.169353842735290527e-02 -9.666609764099121094e-02 1.216464936733245850e-01 -1.539346128702163696e-01 2.824611216783523560e-02 -1.072426214814186096e-01 -1.031069830060005188e-01 1.551737934350967407e-01 -9.725047647953033447e-02 -2.076839506626129150e-01 -2.650147676467895508e-01 -3.979639410972595215e-01 -1.395305842161178589e-01 2.267829328775405884e-01 -6.024458408355712891e-01 5.545841157436370850e-02 2.323026955127716064e-01 6.898309290409088135e-02
2.130264639854431152e-01 -3.732141107320785522e-02 7.327306270599365234e-02 6.132097542285919189e-02 -2.194020897150039673e-01 -1.747803241014480591e-01 1.220004111528396606e-01 -7.591312285512685776e-03 1.250706762075424194e-01 -8.786650747060775757e-02 2.210673689842224121e-01 -6.635554134845733643e-02 2.092473208904266357e-01 -1.019007712602615356e-01 -7.063873857259750366e-02 1.277130376547574997e-02 3.074736297130584717e-01 -1.525838822126388550e-01 1.038018018007278442e-01 1.290638744831085205e-02 3.665418550372123718e-02 2.113237231969833374e-01 2.742482423782348633e-01 1.106887124478816986e-03 1.332566328346729279e-02 -1.097364574670791626e-01 -1.522663831710815430e-01 3.846170008182525635e-01 -2.201885879039764404e-01 -2.948824167251586914e-01 3.817802965641021729e-01 -2.124682534486055374e-03
1.770330369472503662e-01 -9.922588616609573364e-02 1.257082074880599976e-01 -5.547814071178436279e-02 -1.165847256779670715e-01 -1.692148447036743164e-01 4.585770517587661743e-02 2.587935626506805420e-01 2.658498287200927734e-01 -1.346320956945419312e-01 1.222760602831840515e-01 -2.782734930515289307e-01 -2.850204110145568848e-01 3.047738075256347656e-01 -6.758425384759902954e-02 -2.043837904930114746e-01 2.072152942419052124e-01 -7.020136713981628418e-02 4.161712899804115295e-02 4.171308130025863647e-02 -8.232674747705459595e-02 1.815362833440303802e-02 1.348036974668502808e-01 4.939569905400276184e-02 -6.061137095093727112e-02 -4.413653314113616943e-01 -4.174950346350669861e-02 -1.075501926243305206e-02 -3.585974872112274170e-01 5.860012024641036987e-02 -2.317381463944911957e-02 1.225584223866462708e-01
1.264870315790176392e-01 -5.106192082166671753e-02 -1.763343252241611481e-02 -2.398186624050140381e-01 -1.040572151541709900e-01 -1.913173198699951172e-01 8.849866688251495361e-02 9.524020552635192871e-02 4.344485327601432800e-02 -2.372262328863143921e-01 2.236760035157203674e-02 -2.528533637523651123e-01 -1.725962907075881958e-01 3.454572558403015137e-01 -9.222576022148132324e-02 -2.528288066387176514e-01 1.426950842142105103e-01 -3.063409030437469482e-01 1.643401235342025757e-01 -1.513718515634536743e-01 -3.696053102612495422e-02 -5.460063368082046509e-02 1.014582663774490356e-01 -2.827424183487892151e-02 -2.706982493400573730e-01 -2.670724987983703613e-01 8.738782256841659546e-03 -2.126367762684822083e-02 -3.269902467727661133e-01 1.095698773860931396e-01 1.136589869856834412e-01 2.419322133064270020e-01
8.572900295257568359e-02 -1.110622957348823547e-01 -7.905285805463790894e-02 -1.802943795919418335e-01 -7.314457092434167862e-03 1.251709610223770142e-01 9.069453924894332886e-02 -5.453146994113922119e-02 1.217947155237197876e-01 -1.615773886442184448e-01 -9.642963856458663940e-02 -1.722264587879180908e-01 -2.001403719186782837e-01 4.016554951667785645e-01 -3.141722679138183594e-01 -7.101220637559890747e-02 -2.200040072202682495e-01 1.719035021960735321e-02 1.330799423158168793e-02 -1.450475156307220459e-01 2.740340232849121094e-01 3.653163611888885498e-01 6.550610065460205078e-02 -1.028143912553787231e-01 -2.665794640779495239e-02 -6.580369919538497925e-02 6.405886262655258179e-02 3.503182530403137207e-01 -3.129829466342926025e-01 -6.006390321999788284e-03 1.482140924781560898e-02 -7.874563336372375488e-02
2.748874127864837646e-01 -8.540758490562438965e-02 2.699651718139648438e-01 7.006035745143890381e-02 -2.051874846220016479e-01 -1.275638639926910400e-01 9.767077118158340454e-02 -1.691064448095858097e-03 -1.161548048257827759e-01 -3.136559948325157166e-02 1.048646718263626099e-01 -4.891040548682212830e-02 1.841529272496700287e-02 -2.426067553460597992e-02 1.133780647069215775e-02 1.819847673177719116e-01 3.299436569213867188e-01 -3.383913338184356689e-01 1.071334537118673325e-02 -3.784342110157012939e-02 1.520233005285263062e-01 1.713204681873321533e-01 6.528855115175247192e-02 4.240391775965690613e-02 4.345567524433135986e-02 -1.013939604163169861e-01 -1.859848499298095703e-01 3.483306765556335449e-01 -2.602140009403228760e-01 -2.842608392238616943e-01 2.891230285167694092e-01 -1.604811698198318481e-01
8.046026527881622314e-02 -2.013213634490966797e-01 -1.231834478676319122e-02 -9.088165313005447388e-02 9.732421487569808960e-02 -2.408409118652343750e-01 1.008871123194694519e-01 5.439291521906852722e-02 1.314996182918548584e-01 -1.980846673250198364e-01 2.380789071321487427e-01 -1.226585060358047485e-01 -2.841399013996124268e-01 -1.506059914827346802e-01 -1.347042173147201538e-01 -6.376662850379943848e-02 2.283130027353763580e-02 -4.686108827590942383e-01 3.204412758350372314e-01 2.988855540752410889e-02 -1.369592547416687012e-01 9.629631042480468750e-02 2.468998283147811890e-01 -1.916005909442901611e-01 -2.118255943059921265e-01 7.404515147209167480e-02 -1.845736522227525711e-03 2.115923725068569183e-02 -2.908152341842651367e-01 -1.232254207134246826e-01 -6.041770055890083313e-02 8.049431443214416504e-02
1.544584631919860840e-01 -5.359554663300514221e-02 -1.132291927933692932e-01 -6.118044257164001465e-02 -2.984667755663394928e-02 -2.120807953178882599e-02 -6.365679949522018433e-02 2.411924749612808228e-01 2.111146748065948486e-01 -3.511484265327453613e-01 9.022336453199386597e-02 -1.600751429796218872e-01 -1.219101026654243469e-01 2.877309620380401611e-01 -5.526702851057052612e-02 -3.044943213462829590e-01 3.333152234554290771e-01 -1.968891173601150513e-01 2.758577466011047363e-01 1.036259159445762634e-02 -1.193129867315292358e-01 -8.506780862808227539e-02 2.239211350679397583e-01 1.025680899620056152e-01 -7.958460599184036255e-02 -1.675381362438201904e-01 3.020968660712242126e-02 5.151483416557312012e-02 -3.265568017959594727e-01 4.651384055614471436e-02 -4.165033623576164246e-02 2.033942937850952148e-01
1.863387078046798706e-01 1.365071802865713835e-04 1.840200722217559814e-01 -1.747267842292785645e-01 -1.760163754224777222e-01 -2.792364656925201416e-01 4.272387921810150146e-01 1.831575632095336914e-01 2.745208330452442169e-02 -1.685050874948501587e-02 -1.355968564748764038e-01 -3.587534129619598389e-01 -2.572645545005798340e-01 -5.020080879330635071e-02 -1.506456285715103149e-01 1.211850270628929138e-01 1.352977752685546875e-01 -6.426680367439985275e-03 1.555507034063339233e-01 -1.452448070049285889e-01 2.217058278620243073e-02 3.961954638361930847e-02 3.748503979295492172e-03 -6.171991303563117981e-02 5.301602557301521301e-02 -1.549672931432723999e-01 -5.773261189460754395e-03 -1.571835763752460480e-02 -2.845549583435058594e-01 -8.038274198770523071e-02 -9.445319324731826782e-02 -3.586836159229278564e-01
-1.141851842403411865e-01 6.199949607253074646e-02 -1.607905477285385132e-01 -1.225401237607002258e-01 -3.814036250114440918e-01 3.685440495610237122e-02 -4.527649655938148499e-02 -1.031782999634742737e-01 -5.837375298142433167e-02 -2.961500883102416992e-01 -1.472484320402145386e-01 -1.188975125551223755e-01 -1.523837745189666748e-01 -3.151887282729148865e-02 -1.700774282217025757e-01 2.790916264057159424e-01 3.890465199947357178e-02 -2.240697592496871948e-01 9.349688142538070679e-02 -1.186973825097084045e-01 -2.498185783624649048e-01 1.953798979520797729e-01 2.591002359986305237e-02 -1.238002032041549683e-01 2.170309275388717651e-01 -2.815628051757812500e-01 -2.049021720886230469e-01 2.674277424812316895e-01 -2.285538315773010254e-01 1.725905761122703552e-02 2.824341878294944763e-02 2.010343074798583984e-01
2.904749214649200439e-01 -2.265911847352981567e-01 7.144154608249664307e-02 -1.372403353452682495e-01 -3.068380653858184814e-01 -1.010005846619606018e-01 2.638468444347381592e-01 2.302142828702926636e-01 -3.502420708537101746e-02 -2.267552167177200317e-01 1.232386603951454163e-01 -2.168498486280441284e-01 2.606284618377685547e-02 8.603035658597946167e-02 -2.215501479804515839e-02 -2.487081475555896759e-02 1.468176841735839844e-01 -2.532807886600494385e-01 1.960165649652481079e-01 6.942336261272430420e-02 2.308485805988311768e-01 1.420992761850357056e-01 -1.021597236394882202e-01 -7.607341557741165161e-02 -2.031375095248222351e-02 -1.872300058603286743e-01 -1.720352023839950562e-01 8.326143026351928711e-02 -2.423250861465930939e-02 -2.366128861904144287e-01 -3.735800683498382568e-01 -5.044171214103698730e-02
-7.784684747457504272e-02 -1.480825245380401611e-01 -8.981245756149291992e-02 -8.664965629577636719e-02 -1.952740997076034546e-01 -2.039617598056793213e-01 -6.377076264470815659e-03 9.344249963760375977e-02 -7.813471555709838867e-02 -4.935649782419204712e-02 1.345545053482055664e-01 3.155318787321448326e-03 -3.883312046527862549e-01 -3.908378630876541138e-02 -6.388337165117263794e-02 7.683723419904708862e-02 1.282375007867813110e-01 -2.278958708047866821e-01 -1.298094391822814941e-01 -1.800401955842971802e-01 3.924920409917831421e-02 7.759384810924530029e-02 3.068271279335021973e-01 -3.915841504931449890e-02 -1.414660513401031494e-01 -2.610119879245758057e-01 7.837165147066116333e-02 3.097183406352996826e-01 -3.788273334503173828e-01 -5.388474673964083195e-04 2.982883751392364502e-01 1.881092488765716553e-01
9.535194933414459229e-02 -9.119273722171783447e-02 -1.059313118457794189e-01 -2.980644628405570984e-02 -3.431783616542816162e-01 3.928544744849205017e-02 4.876317083835601807e-02 5.715796351432800293e-01 9.847357124090194702e-02 -2.216324806213378906e-01 3.117990493774414062e-02 -7.749293744564056396e-02 1.491362880915403366e-02 -6.683813035488128662e-02 6.331516802310943604e-02 -5.299240350723266602e-02 2.949858307838439941e-01 -2.526505589485168457e-01 2.038127630949020386e-01 -1.110373064875602722e-01 1.248419284820556641e-01 2.181302160024642944e-01 5.918779224157333374e-02 4.587428271770477295e-02 7.836926728487014771e-02 -1.086181253194808960e-01 3.811074048280715942e-02 2.978033721446990967e-01 -3.568984940648078918e-02 -8.858821541070938110e-02 -2.325206845998764038e-01 5.094442516565322876e-03
1.882392466068267822e-01 -3.369057178497314453e-02 1.621161997318267822e-01 -2.391003519296646118e-01 -1.581300199031829834e-01 -5.615591257810592651e-02 1.872979402542114258e-01 9.851882606744766235e-02 8.429800160229206085e-03 -1.726309806108474731e-01 8.460445702075958252e-02 -2.040215730667114258e-01 1.749337464570999146e-01 -2.730493061244487762e-02 -1.293858736753463745e-01 6.277886033058166504e-02 2.810167074203491211e-01 -2.742698192596435547e-01 1.676176935434341431e-01 -1.118644773960113525e-01 2.038542926311492920e-01 1.505895406007766724e-01 2.512452602386474609e-01 -2.229699678719043732e-02 -8.761960268020629883e-02 3.260098770260810852e-02 -5.490420386195182800e-02 1.906849294900894165e-01 -1.957398056983947754e-01 -2.603999972343444824e-01 3.129419386386871338e-01 -3.186250329017639160e-01
2.771114110946655273e-01 -3.464107960462570190e-02 1.372708976268768311e-01 -2.415688931941986084e-01 5.268335342407226562e-02 -1.218818724155426025e-01 -8.266293257474899292e-02 5.371570587158203125e-02 -2.448165267705917358e-01 -1.495964229106903076e-01 8.156356215476989746e-02 -1.517587155103683472e-01 -3.040578663349151611e-01 8.061198890209197998e-02 -8.323401957750320435e-02 -1.927853673696517944e-01 2.553873956203460693e-01 7.868628203868865967e-02 2.040559798479080200e-01 -1.340980827808380127e-01 2.488732524216175079e-02 2.569339275360107422e-01 1.490682065486907959e-01 -3.786413073539733887e-01 -2.441188544034957886e-01 -1.353597640991210938e-01 1.002990826964378357e-01 1.640586555004119873e-01 -1.836155205965042114e-01 -2.204983979463577271e-01 -3.186889365315437317e-02 3.030419908463954926e-02
2.123433947563171387e-01 -1.710180342197418213e-01 1.608351469039916992e-01 -9.367543458938598633e-02 -3.220555186271667480e-01 -4.534177482128143311e-02 1.367011517286300659e-01 1.169076859951019287e-01 1.397237777709960938e-01 -1.791672408580780029e-01 -9.272322803735733032e-02 -4.246073663234710693e-01 -1.011675149202346802e-01 -8.770482987165451050e-02 -1.314909309148788452e-01 1.920856088399887085e-01 3.697685524821281433e-02 3.625557944178581238e-02 8.455988764762878418e-02 4.913566634058952332e-03 2.291067242622375488e-01 2.019394785165786743e-01 1.616364121437072754e-01 -6.678106635808944702e-02 4.042489826679229736e-02 -1.524722576141357422e-01 -9.891694784164428711e-02 2.359217852354049683e-01 -1.284273117780685425e-01 -8.887245506048202515e-02 4.951476305723190308e-02 -4.351809918880462646e-01
9.166993945837020874e-02 2.161788009107112885e-02 -1.575610488653182983e-01 1.476789265871047974e-01 7.973960041999816895e-02 8.025665581226348877e-02 2.878493666648864746e-01 1.095873787999153137e-01 3.241813480854034424e-01 -1.687915623188018799e-01 -1.252412050962448120e-01 -8.984468877315521240e-02 2.403779886662960052e-03 2.100480496883392334e-01 -1.061052642762660980e-02 2.200827875640243292e-04 3.870216384530067444e-02 -1.834161430597305298e-01 1.218243688344955444e-01 1.129480823874473572e-02 -7.930476963520050049e-02 2.006507478654384613e-02 -9.848177433013916016e-02 5.253376904875040054e-03 -1.252437978982925415e-01 -1.609493643045425415e-01 -2.894994616508483887e-01 2.426657974720001221e-01 -5.671226978302001953e-01 -2.218051627278327942e-02 2.306841462850570679e-01 -9.539327770471572876e-02
3.834709823131561279e-01 -3.011694550514221191e-01 2.725133895874023438e-01 1.746446639299392700e-01 -2.997471094131469727e-01 8.664481341838836670e-03 7.712562382221221924e-02 2.354404032230377197e-01 4.075032100081443787e-02 -1.345650404691696167e-01 -2.074823975563049316e-01 -8.029396831989288330e-02 -7.056511938571929932e-03 1.213897094130516052e-01 1.493672095239162445e-02 6.957261264324188232e-02 4.066458344459533691e-02 -1.035511195659637451e-01 7.159693539142608643e-02 2.562739253044128418e-01 1.259809434413909912e-01 1.920741349458694458e-01 -1.970555633306503296e-01 -4.747929051518440247e-02 -2.078577578067779541e-01 -8.717355877161026001e-02 -4.733069241046905518e-02 2.950789928436279297e-01 -2.292159199714660645e-01 1.016084011644124985e-02 1.308202147483825684e-01 -1.736803650856018066e-01
3.474331274628639221e-02 6.686890125274658203e-02 5.296000838279724121e-02 -1.003218367695808411e-01 1.323650777339935303e-01 4.923839122056961060e-02 -2.688518725335597992e-02 -7.453930377960205078e-02 3.851152956485748291e-01 -2.973630726337432861e-01 2.998116612434387207e-02 -6.144033744931221008e-02 -1.478825509548187256e-01 -1.249955743551254272e-01 -2.335252016782760620e-01 -6.926406640559434891e-03 3.921676874160766602e-01 -1.375743746757507324e-01 3.989131376147270203e-02 -1.687451601028442383e-01 -9.847132861614227295e-02 -6.058910116553306580e-02 -8.369775116443634033e-02 -1.085299327969551086e-01 1.142833530902862549e-01 -1.297900080680847168e-01 8.177825808525085449e-02 4.671009778976440430e-01 -2.472813278436660767e-01 -2.218577563762664795e-01 1.462288945913314819e-01 1.648658514022827148e-02
1.721992716193199158e-02 -2.673562467098236084e-01 6.863395124673843384e-02 2.744784653186798096e-01 -1.021476909518241882e-01 -2.712604105472564697e-01 2.542639970779418945e-01 2.375213988125324249e-02 -9.366661310195922852e-03 -2.172194570302963257e-01 1.566406637430191040e-01 -3.956484049558639526e-02 -2.401907891035079956e-01 1.443424448370933533e-02 -7.762493938207626343e-02 -2.282171137630939484e-02 -1.202395409345626831e-01 -5.488237142562866211e-01 -1.108374074101448059e-02 -1.592068821191787720e-01 -8.833951316773891449e-03 1.638709157705307007e-01 1.920837908983230591e-01 -8.621053397655487061e-02 1.378728635609149933e-02 2.565911225974559784e-02 6.120587512850761414e-02 1.564915031194686890e-01 -2.524600028991699219e-01 9.067323803901672363e-02 -7.773857563734054565e-02 2.040689587593078613e-01
1.358434259891510010e-01 -1.489782780408859253e-01 -6.206220388412475586e-02 6.985536962747573853e-02 -2.980640232563018799e-01 -6.926441192626953125e-02 1.021100059151649475e-01 3.709376454353332520e-01 -1.188517957925796509e-01 -1.991342902183532715e-01 1.383307278156280518e-01 -3.697068691253662109e-01 -1.238634511828422546e-01 1.397620514035224915e-02 4.584581777453422546e-02 -4.821579530835151672e-02 1.609909534454345703e-01 -3.033443987369537354e-01 1.794339269399642944e-01 2.200943976640701294e-02 -2.741083875298500061e-02 3.744902312755584717e-01 8.298282325267791748e-02 1.028705313801765442e-01 -1.151262968778610229e-01 9.814313799142837524e-02 1.574934720993041992e-01 2.896631658077239990e-01 3.872350603342056274e-02 -2.919458970427513123e-02 -1.848699003458023071e-01 4.683352261781692505e-02
6.651751697063446045e-02 -1.413684785366058350e-01 5.364761129021644592e-02 -7.158362120389938354e-02 -1.462325453758239746e-01 -1.040719300508499146e-01 3.826309442520141602e-01 1.946014314889907837e-01 -3.215422481298446655e-02 -2.259665429592132568e-01 -4.665183648467063904e-02 -2.442674785852432251e-01 -2.353147603571414948e-03 3.894907236099243164e-02 -2.565316557884216309e-01 5.159836262464523315e-02 1.204456761479377747e-01 -2.046372741460800171e-01 1.995469331741333008e-01 -5.770806595683097839e-02 4.680738970637321472e-02 2.870738804340362549e-01 -1.656565815210342407e-01 -6.165927276015281677e-02 -7.417730987071990967e-02 4.418901726603507996e-02 4.748764634132385254e-02 3.405228257179260254e-01 -1.869008094072341919e-01 -2.449104934930801392e-01 -3.622231483459472656e-01 -1.490967697463929653e-03
1.945264935493469238e-01 -6.416686624288558960e-02 2.954648137092590332e-01 -3.888535872101783752e-02 -2.074459940195083618e-01 -5.393856018781661987e-02 1.277944892644882202e-01 2.399252653121948242e-01 4.758339002728462219e-02 -6.448996812105178833e-02 1.598049253225326538e-01 -1.070769578218460083e-01 1.295947283506393433e-01 -4.856711626052856445e-02 -8.258486539125442505e-02 1.208921819925308228e-01 1.445154249668121338e-01 -2.471362352371215820e-01 3.790658712387084961e-02 -1.316693276166915894e-01 1.664618402719497681e-01 1.689549237489700317e-01 2.158611714839935303e-01 -1.339765042066574097e-01 -1.298083066940307617e-01 -6.734783202409744263e-02 -1.436738763004541397e-02 2.399378269910812378e-01 -3.319496810436248779e-01 -1.350765228271484375e-01 4.316786825656890869e-01 -2.233736813068389893e-01
1.544613540172576904e-01 -1.602358072996139526e-01 2.437973767518997192e-01 -2.607997739687561989e-03 -2.804384529590606689e-01 3.050792962312698364e-02 1.362068504095077515e-01 1.093245074152946472e-01 1.362597644329071045e-01 -1.450888067483901978e-01 2.155753374099731445e-01 4.111269861459732056e-02 -2.709624469280242920e-01 -6.206810101866722107e-02 -1.787014491856098175e-02 1.525256782770156860e-01 1.326568275690078735e-01 -2.908415794372558594e-01 3.161939978599548340e-01 3.700928390026092529e-02 2.764181792736053467e-01 1.579963564872741699e-01 1.793041378259658813e-01 6.935587152838706970e-03 1.018574647605419159e-02 -1.245119646191596985e-01 8.223918080329895020e-02 2.772979438304901123e-01 -9.962279349565505981e-02 -3.386524915695190430e-01 1.752027124166488647e-01 -2.512402646243572235e-02
1.618850082159042358e-01 -1.508295163512229919e-02 9.106974303722381592e-02 -2.679188251495361328e-01 -1.012318581342697144e-01 -9.640568867325782776e-03 7.545616477727890015e-02 1.523564755916595459e-01 -1.593697629868984222e-02 -1.370115876197814941e-01 4.425316303968429565e-02 -1.907325983047485352e-01 2.390628010034561157e-01 8.427418023347854614e-02 -1.305141150951385498e-01 1.360989660024642944e-01 1.148095652461051941e-01 -3.171547055244445801e-01 1.133576855063438416e-01 -4.958982113748788834e-03 1.599257439374923706e-01 9.106869250535964966e-02 2.628906965255737305e-01 -1.551445946097373962e-02 -9.148567169904708862e-02 -2.766395546495914459e-02 -3.807031735777854919e-02 2.766200602054595947e-01 -2.029263675212860107e-01 -2.654036283493041992e-01 4.199577271938323975e-01 -3.035142719745635986e-01
1.669222563505172729e-01 -2.493960410356521606e-01 -1.025908887386322021e-01 -1.561903506517410278e-01 -8.144580572843551636e-02 6.593245081603527069e-03 2.732338607311248779e-01 1.500295847654342651e-01 1.029198765754699707e-01 -1.306112557649612427e-01 2.408012151718139648e-01 3.414506837725639343e-02 -1.380875706672668457e-01 -3.096350841224193573e-02 2.063613012433052063e-02 3.756488487124443054e-02 -7.146257907152175903e-02 -2.923279106616973877e-01 3.968679904937744141e-02 -3.302249312400817871e-01 1.956527829170227051e-01 7.928983308374881744e-03 -9.184864908456802368e-02 -1.059249937534332275e-01 -1.758213639259338379e-01 -9.417348355054855347e-02 -2.196715325117111206e-01 -1.101839914917945862e-02 -3.571052849292755127e-01 -3.591774702072143555e-01 -1.558754593133926392e-01 -1.852975487709045410e-01
1.935233622789382935e-01 -2.959952056407928467e-01 2.217809110879898071e-01 3.566476702690124512e-02 -6.600771844387054443e-02 -1.654253005981445312e-01 1.252267807722091675e-01 -8.346384018659591675e-02 -1.039775684475898743e-01 3.502583131194114685e-02 2.323615252971649170e-01 -1.170747913420200348e-02 -5.702697089873254299e-04 3.017872571945190430e-02 -2.000917680561542511e-02 1.169747263193130493e-01 2.992903590202331543e-01 -4.212103188037872314e-01 4.429074749350547791e-02 -6.512189656496047974e-02 1.183741390705108643e-01 1.104958057403564453e-01 1.974571496248245239e-01 8.029559999704360962e-02 6.245649885386228561e-03 -1.517709046602249146e-01 -1.468976885080337524e-01 2.047100663185119629e-01 -2.955756783485412598e-01 -2.760336995124816895e-01 3.024072647094726562e-01 -5.022536218166351318e-02
2.615579664707183838e-01 -8.673867583274841309e-02 2.314373403787612915e-01 2.311503887176513672e-02 -1.477325856685638428e-01 -2.524811029434204102e-01 1.194231212139129639e-01 -1.229790747165679932e-01 -1.125591993331909180e-01 2.844643034040927887e-02 2.016007006168365479e-01 -6.342059373855590820e-02 -5.603339895606040955e-02 3.293116763234138489e-02 -1.907331123948097229e-02 2.361322343349456787e-01 1.730865687131881714e-01 -2.656560242176055908e-01 -3.580572828650474548e-02 -7.329861819744110107e-02 1.483921408653259277e-01 1.425896883010864258e-01 1.783782392740249634e-01 -5.806375294923782349e-03 -6.701003015041351318e-02 -8.374244719743728638e-02 -1.147620156407356262e-01 3.871331810951232910e-01 -3.347938954830169678e-01 -1.918897926807403564e-01 3.256358802318572998e-01 -1.601079702377319336e-01
1.847019195556640625e-01 -1.273873001337051392e-01 4.105731248855590820e-01 1.989812776446342468e-02 -1.004447340965270996e-01 -8.597427606582641602e-02 5.701337475329637527e-03 1.882815547287464142e-02 5.294916406273841858e-02 -2.865413427352905273e-01 1.778683066368103027e-01 -1.548916399478912354e-01 1.454994529485702515e-01 -1.298621445894241333e-01 -1.936295628547668457e-01 1.898602545261383057e-01 4.231791198253631592e-02 -1.073422506451606750e-01 9.025625139474868774e-02 3.042019307613372803e-01 8.004116266965866089e-02 1.591366827487945557e-01 9.872799366712570190e-02 -2.453221231698989868e-01 -1.036159917712211609e-01 -2.174816578626632690e-01 -1.412584632635116577e-01 3.221881687641143799e-01 -2.079764753580093384e-01 -7.409294694662094116e-02 2.016578018665313721e-01 1.544319242238998413e-01
2.092252969741821289e-01 5.829362943768501282e-02 1.136050745844841003e-02 -5.117472633719444275e-02 -2.100713737308979034e-02 -2.820908464491367340e-02 1.753484597429633141e-03 -1.704490333795547485e-01 7.405223697423934937e-02 -1.490699052810668945e-01 4.211794137954711914e-01 -1.193696856498718262e-01 -1.718028634786605835e-01 2.839942574501037598e-01 9.416633099317550659e-02 -9.361011907458305359e-03 -3.932612389326095581e-02 -3.985958993434906006e-01 1.615615040063858032e-01 -2.107809633016586304e-01 2.156557701528072357e-02 2.858698368072509766e-03 1.314117014408111572e-01 -2.329849898815155029e-01 -2.761198878288269043e-01 -7.549661397933959961e-02 -1.024072989821434021e-01 2.815005183219909668e-01 -3.212168514728546143e-01 3.169505670666694641e-02 -4.134285822510719299e-02 -2.773232571780681610e-02
3.851234018802642822e-01 -1.569515764713287354e-01 2.618758380413055420e-01 -1.100212633609771729e-01 -3.557963967323303223e-01 1.662383079528808594e-01 2.291737496852874756e-01 5.511813331395387650e-03 -8.214065805077552795e-03 -3.598603606224060059e-01 -1.174175366759300232e-02 1.463742703199386597e-01 -1.235773116350173950e-01 -1.224827468395233154e-01 -3.741892799735069275e-02 4.232361540198326111e-02 2.229084223508834839e-01 -1.917259991168975830e-01 1.769180297851562500e-01 -5.644390359520912170e-03 3.206466138362884521e-02 2.200336381793022156e-02 1.702826023101806641e-01 3.972643241286277771e-02 -7.638978958129882812e-02 -1.046997904777526855e-01 1.117866933345794678e-01 3.420106470584869385e-01 -4.090785980224609375e-02 -1.703498065471649170e-01 1.423318982124328613e-01 -8.893253654241561890e-02
1.469654291868209839e-01 -2.303132712841033936e-01 -6.252841558307409286e-03 -2.888742648065090179e-02 -1.555757075548171997e-01 -1.561238467693328857e-01 3.549326062202453613e-01 2.531004846096038818e-01 1.914883218705654144e-02 -1.887235194444656372e-01 3.414421901106834412e-02 -2.434501945972442627e-01 2.405160292983055115e-02 5.568846315145492554e-02 -9.673894196748733521e-02 -1.164161115884780884e-01 1.826531887054443359e-01 -2.127995193004608154e-01 1.471325755119323730e-01 2.216135151684284210e-02 2.531477808952331543e-02 3.168950080871582031e-01 -9.451100230216979980e-02 -1.177453175187110901e-01 -9.508211165666580200e-02 2.566271647810935974e-02 9.985189139842987061e-02 3.207746148109436035e-01 -1.382149904966354370e-01 -1.700867712497711182e-01 -4.074716269969940186e-01 -3.979157656431198120e-02
1.048669517040252686e-01 -1.283369958400726318e-01 4.157166928052902222e-02 5.430904403328895569e-02 -2.127107679843902588e-01 2.608472295105457306e-02 6.463242322206497192e-02 1.778222918510437012e-01 7.104220986366271973e-02 -1.124152168631553650e-01 3.643393889069557190e-02 1.094589456915855408e-01 -1.741825640201568604e-01 3.916719555854797363e-02 7.617912441492080688e-02 2.545999586582183838e-01 7.321049273014068604e-02 -2.707875370979309082e-01 2.113193124532699585e-01 2.359267324209213257e-01 2.664724886417388916e-01 4.307842254638671875e-02 1.541653275489807129e-01 5.230083689093589783e-02 4.062468931078910828e-02 -3.429099023342132568e-01 -1.571187563240528107e-02 2.428611665964126587e-01 -1.214617788791656494e-01 -4.618277549743652344e-01 1.736959964036941528e-01 1.938991844654083252e-01
8.086600154638290405e-02 1.177045851945877075e-01 -5.520747601985931396e-02 -2.119997292757034302e-01 -2.565164268016815186e-01 -4.390397295355796814e-02 2.349715977907180786e-01 3.821621835231781006e-01 1.319022290408611298e-02 -2.421676963567733765e-01 -2.974752336740493774e-03 -3.007708191871643066e-01 -1.839383244514465332e-01 2.745090238749980927e-02 3.238765150308609009e-02 -2.869342826306819916e-02 2.238799780607223511e-01 -2.152344286441802979e-01 1.948358565568923950e-01 -1.024548336863517761e-01 1.048446744680404663e-01 9.677337110042572021e-02 -1.475678235292434692e-01 -8.722120895981788635e-03 -9.068558365106582642e-02 -1.489229053258895874e-01 5.066332221031188965e-02 1.770802885293960571e-01 -2.013878077268600464e-01 -3.088464736938476562e-01 -2.538519501686096191e-01 -1.582735925912857056e-01
1.890427619218826294e-01 -2.528060674667358398e-01 -1.696152538061141968e-01 -1.038286164402961731e-01 -2.479644417762756348e-01 -8.934274315834045410e-02 3.103190064430236816e-01 1.246682107448577881e-01 -1.240955889225006104e-01 1.666198968887329102e-01 2.360866367816925049e-01 -2.588152587413787842e-01 -1.245652437210083008e-01 1.174716055393218994e-01 -9.321257472038269043e-03 6.490868330001831055e-02 8.095002919435501099e-02 -1.597778499126434326e-01 -1.082479283213615417e-01 2.236388437449932098e-02 -4.121983423829078674e-02 4.638666659593582153e-02 1.545627713203430176e-01 -2.663648426532745361e-01 1.550934314727783203e-01 -1.280739605426788330e-01 8.282267488539218903e-03 2.300256192684173584e-01 -2.944909036159515381e-01 -3.510516583919525146e-01 1.808566004037857056e-01 2.991315908730030060e-02
3.555828630924224854e-01 -1.063342764973640442e-01 -1.090395748615264893e-01 -2.010547965764999390e-01 -2.029923945665359497e-01 -1.244051679968833923e-01 2.722689807415008545e-01 8.149652928113937378e-02 2.466136962175369263e-01 -1.644993871450424194e-01 6.916549801826477051e-02 -3.114530146121978760e-01 -1.840731054544448853e-01 -1.456483602523803711e-01 -1.343758702278137207e-01 1.236240491271018982e-01 -3.977576270699501038e-02 -1.473150495439767838e-02 8.107370696961879730e-03 -2.339970320463180542e-01 7.530857343226671219e-03 2.651149332523345947e-01 7.488366961479187012e-02 -6.584452837705612183e-02 5.802993848919868469e-02 -1.212981343269348145e-01 3.787126392126083374e-02 5.251539871096611023e-02 -2.129905372858047485e-01 -1.215564161539077759e-01 2.769630635157227516e-03 -4.184001684188842773e-01
1.086599156260490417e-01 -2.614833414554595947e-01 2.102667987346649170e-01 -4.690897092223167419e-02 -1.790860593318939209e-01 -4.872886836528778076e-02 1.806336343288421631e-01 3.241280466318130493e-02 1.270321607589721680e-01 -2.240581810474395752e-01 2.862945199012756348e-01 -5.183449946343898773e-03 -6.781604886054992676e-02 7.693415135145187378e-02 5.006819963455200195e-02 1.643225401639938354e-01 3.854771256446838379e-01 -3.476235866546630859e-01 1.507253497838973999e-01 9.372027218341827393e-02 7.843452692031860352e-02 1.512441784143447876e-01 3.021537363529205322e-01 -4.952704906463623047e-02 -1.685743629932403564e-01 2.380297183990478516e-01 -1.648695170879364014e-01 -7.020308822393417358e-02 -2.012901306152343750e-01 -1.153658628463745117e-01 1.179529651999473572e-01 9.102428704500198364e-02
6.418978422880172729e-02 1.517161279916763306e-01 1.381577998399734497e-01 1.222834084182977676e-02 1.065278500318527222e-01 1.192204505205154419e-01 8.861617743968963623e-02 -4.641905426979064941e-02 -6.418779958039522171e-03 -3.885428309440612793e-01 3.926532566547393799e-01 -2.692459225654602051e-01 6.890121730975806713e-04 2.256300766021013260e-03 4.981600493192672729e-02 1.725340485572814941e-01 3.514577746391296387e-01 -9.546735137701034546e-02 1.776438802480697632e-01 -1.551410853862762451e-01 -1.004373654723167419e-03 2.031314931809902191e-02 2.667618691921234131e-01 -2.559974193572998047e-01 -2.838035225868225098e-01 -2.967867627739906311e-02 -4.406455159187316895e-02 1.650483757257461548e-01 -2.223291844129562378e-01 -1.225873753428459167e-01 8.326736092567443848e-02 -2.741181664168834686e-02
2.717071175575256348e-01 -2.974288910627365112e-02 3.463264182209968567e-02 -2.507807500660419464e-02 -9.061343036592006683e-03 -9.638474136590957642e-02 1.017935723066329956e-01 1.803356707096099854e-01 1.364907026290893555e-01 -3.124659955501556396e-01 7.104115933179855347e-02 2.246566116809844971e-02 -2.671088874340057373e-01 -2.745320498943328857e-01 -1.645989716053009033e-01 -1.358334906399250031e-02 -1.993979513645172119e-02 -3.672268092632293701e-01 -2.786878310143947601e-02 -3.090164661407470703e-01 8.357258141040802002e-02 -2.496275352314114571e-03 1.916999220848083496e-01 -1.792038828134536743e-01 -4.160596057772636414e-02 -7.080236822366714478e-02 -1.895232349634170532e-01 1.667912304401397705e-02 -2.931187152862548828e-01 -2.419431656599044800e-01 -2.598539590835571289e-01 -1.144719645380973816e-01
3.176973666995763779e-03 -1.464984714984893799e-01 1.588811278343200684e-01 -1.957493871450424194e-01 8.860940486192703247e-02 -4.122455418109893799e-01 1.166865900158882141e-01 5.650159716606140137e-02 1.302496194839477539e-01 -1.194665059447288513e-01 -5.536626279354095459e-02 -1.134198531508445740e-01 -3.165935575962066650e-01 1.946892291307449341e-01 -8.995454013347625732e-02 -1.211868971586227417e-01 2.382335662841796875e-01 -7.194352895021438599e-02 1.200907304883003235e-01 -1.643146723508834839e-01 1.271797344088554382e-02 1.590214967727661133e-01 1.637624502182006836e-01 2.475978732109069824e-01 -3.269485235214233398e-01 -3.396807610988616943e-02 -1.537055820226669312e-01 -5.293984338641166687e-02 -3.565656840801239014e-01 -1.026248373091220856e-02 1.775111556053161621e-01 -4.608979448676109314e-02
1.379699409008026123e-01 -7.011918723583221436e-02 2.757678627967834473e-01 -9.939764440059661865e-02 -2.578032016754150391e-01 6.230695173144340515e-02 1.770226955413818359e-01 7.574191689491271973e-02 1.396029591560363770e-01 -1.709431856870651245e-01 8.472415804862976074e-02 -5.851854383945465088e-02 -1.662310212850570679e-01 3.377501666545867920e-02 -7.494369894266128540e-02 2.499381750822067261e-01 1.501589417457580566e-01 -2.349827885627746582e-01 2.968834340572357178e-01 9.751709550619125366e-02 2.893821299076080322e-01 1.258911490440368652e-01 2.077856361865997314e-01 6.904691457748413086e-02 -7.158319652080535889e-02 -1.737293303012847900e-01 1.948055624961853027e-02 1.665423661470413208e-01 -6.293577700853347778e-02 -4.849203824996948242e-01 -2.790639735758304596e-02 -1.651104912161827087e-02
-6.769307702779769897e-02 -7.290700078010559082e-02 -1.190485656261444092e-01 1.347350925207138062e-01 1.025624796748161316e-01 -3.969792451243847609e-04 2.737464010715484619e-01 -3.619230538606643677e-02 3.726180493831634521e-01 -1.063124537467956543e-01 2.504256553947925568e-03 -5.871546454727649689e-03 -4.326159954071044922e-01 1.087812557816505432e-01 -2.203513383865356445e-01 1.974549442529678345e-01 6.638388335704803467e-02 -1.936600208282470703e-01 1.825723201036453247e-01 -3.449982106685638428e-01 -1.846915185451507568e-01 1.639992445707321167e-01 6.003678590059280396e-02 -1.329615153372287750e-02 1.812493801116943359e-02 -1.614964753389358521e-01 -2.976099960505962372e-02 3.196975588798522949e-01 -1.287996768951416016e-01 3.880819305777549744e-02 1.164270788431167603e-01 1.186653450131416321e-01
1.111491397023200989e-01 -2.121965438127517700e-01 1.062239781022071838e-01 -2.281123399734497070e-01 -9.638597071170806885e-02 -3.916179388761520386e-02 1.306053698062896729e-01 2.865485288202762604e-02 -2.917694747447967529e-01 -2.039493471384048462e-01 1.842730790376663208e-01 -5.304869264364242554e-02 -9.292007982730865479e-02 9.540011733770370483e-02 1.620133370161056519e-01 -1.608248502016067505e-01 -6.788242142647504807e-03 -6.768149137496948242e-02 2.304509729146957397e-01 -4.212150722742080688e-02 1.685767434537410736e-02 2.471194267272949219e-01 1.145117729902267456e-01 -3.645376563072204590e-01 -1.723437309265136719e-01 -1.951471716165542603e-01 2.417346090078353882e-02 1.580248177051544189e-01 -4.874116480350494385e-01 -1.175760552287101746e-01 -2.641493640840053558e-02 7.041750103235244751e-02
4.795532673597335815e-03 -4.806026816368103027e-02 2.311875671148300171e-01 5.931947007775306702e-02 -3.807316347956657410e-02 -1.680843830108642578e-01 3.602125048637390137e-01 1.007093489170074463e-01 1.117688566446304321e-01 -8.656800538301467896e-02 2.610365748405456543e-01 -1.223566979169845581e-01 4.824265092611312866e-02 8.673229068517684937e-02 1.977145224809646606e-01 2.669032104313373566e-02 3.617448508739471436e-01 -2.287438213825225830e-01 2.261267900466918945e-01 1.549236923456192017e-01 -7.710833102464675903e-02 3.676182404160499573e-02 3.043946921825408936e-01 -8.477945625782012939e-02 8.441247977316379547e-03 5.448319017887115479e-02 1.034569665789604187e-01 2.509697377681732178e-01 -1.556778252124786377e-01 -1.722163110971450806e-01 1.331510394811630249e-01 -3.233298659324645996e-01
1.603760272264480591e-01 -2.065722644329071045e-01 -3.970966488122940063e-02 1.247758511453866959e-02 -2.484981864690780640e-01 -9.384156018495559692e-02 2.548396587371826172e-01 1.730527728796005249e-01 2.529055066406726837e-02 -1.870629340410232544e-01 1.668124832212924957e-02 -3.247935175895690918e-01 2.716263942420482635e-02 1.100611910223960876e-01 -1.861359328031539917e-01 -7.038578391075134277e-02 1.659608483314514160e-01 -3.541465699672698975e-01 2.086293846368789673e-01 -7.012335211038589478e-02 9.123666584491729736e-02 2.134608030319213867e-01 -1.132585555315017700e-01 -2.299619317054748535e-01 -5.402421578764915466e-02 -3.020936390385031700e-03 -1.394003909081220627e-02 1.854211241006851196e-01 -1.043967083096504211e-01 -1.029062047600746155e-01 -4.273157119750976562e-01 -8.931618183851242065e-02
3.209955990314483643e-01 -2.315892130136489868e-01 1.894683390855789185e-01 -4.029316827654838562e-02 -1.472333669662475586e-01 1.438935007899999619e-02 2.694310247898101807e-01 2.086148262023925781e-01 2.360171675682067871e-01 -1.222606375813484192e-01 1.224802620708942413e-02 -1.197972372174263000e-01 -9.896151721477508545e-02 2.015451900660991669e-02 1.337447017431259155e-01 4.214775264263153076e-01 2.400253899395465851e-02 -2.047344744205474854e-01 1.786593198776245117e-01 3.437568619847297668e-02 2.135028690099716187e-01 1.797067821025848389e-01 1.825294494628906250e-01 1.356151551008224487e-01 -1.839758306741714478e-01 -8.025255054235458374e-02 9.526974707841873169e-02 7.798369973897933960e-02 1.710986159741878510e-02 -3.343039155006408691e-01 6.022938340902328491e-02 -2.491233497858047485e-02
2.049407362937927246e-01 -9.592226706445217133e-03 -7.207647711038589478e-02 -5.460186302661895752e-02 -1.649903953075408936e-01 -1.083643659949302673e-01 1.293809860944747925e-01 2.216967940330505371e-01 1.001261696219444275e-01 -1.944775730371475220e-01 1.912076473236083984e-01 -2.834306657314300537e-01 -1.952479779720306396e-01 3.735882341861724854e-01 -1.026818230748176575e-01 -2.797394096851348877e-01 1.870760917663574219e-01 -1.144510284066200256e-01 2.256892025470733643e-01 1.605183631181716919e-02 -5.659541860222816467e-02 -2.182516083121299744e-02 -7.134927902370691299e-03 2.095052041113376617e-02 -6.835331022739410400e-02 -2.342763692140579224e-01 1.312535535544157028e-02 -4.305578768253326416e-02 -4.530876874923706055e-01 1.184364315122365952e-02 6.927851587533950806e-02 1.959051340818405151e-01
2.701902687549591064e-01 -1.864441335201263428e-01 1.072005555033683777e-01 1.682496815919876099e-02 1.787850856781005859e-01 1.124236434698104858e-01 7.630296051502227783e-02 9.802760928869247437e-02 3.225133121013641357e-01 -8.441845327615737915e-02 -1.545237600803375244e-01 -2.485634982585906982e-01 -1.260905992239713669e-02 1.500380784273147583e-01 -2.344999164342880249e-01 1.305601745843887329e-01 8.458051085472106934e-02 -1.166088730096817017e-01 -3.033541142940521240e-02 2.314741723239421844e-02 -1.924354285001754761e-01 1.257298439741134644e-01 -1.045951843261718750e-01 -1.694101840257644653e-01 -1.109042838215827942e-01 -1.582313627004623413e-01 -8.101449906826019287e-02 1.866426765918731689e-01 -5.221479535102844238e-01 1.759020835161209106e-01 -3.204286098480224609e-02 -1.757476031780242920e-01
2.603527009487152100e-01 -2.842612750828266144e-02 8.862369507551193237e-02 -1.783192008733749390e-01 -1.463820040225982666e-01 -4.512932151556015015e-03 2.042141705751419067e-01 2.267163395881652832e-01 1.217821761965751648e-01 -2.529982626438140869e-01 1.670841574668884277e-01 -4.309578612446784973e-02 2.418312728404998779e-01 1.567580848932266235e-01 -1.105680689215660095e-01 7.144859433174133301e-02 1.798520684242248535e-01 -2.812043726444244385e-01 1.237954944372177124e-01 4.901811853051185608e-02 1.392706036567687988e-01 9.810891747474670410e-02 1.869280785322189331e-01 1.347593367099761963e-01 -1.387197822332382202e-01 -1.637346856296062469e-02 -9.587892144918441772e-02 1.357800215482711792e-01 -1.876701265573501587e-01 -1.423360407352447510e-01 4.236881434917449951e-01 -2.734955847263336182e-01
-2.186402976512908936e-01 -2.769547700881958008e-01 1.922277212142944336e-01 -2.211841195821762085e-01 1.112242341041564941e-01 -3.316748440265655518e-01 1.934078186750411987e-01 -5.109919235110282898e-02 2.185631841421127319e-01 -2.436001598834991455e-01 1.079135462641716003e-01 -1.143628079444169998e-02 -1.380513608455657959e-01 2.061147987842559814e-02 2.841862477362155914e-02 -3.319167718291282654e-02 1.359770148992538452e-01 -3.611137866973876953e-01 6.221034750342369080e-02 3.890086710453033447e-02 -2.245546318590641022e-02 3.481971025466918945e-01 1.809179037809371948e-01 -1.859210282564163208e-01 -1.796847283840179443e-01 7.567918300628662109e-02 -1.569379121065139771e-01 2.231879383325576782e-01 -8.499485254287719727e-02 -6.834927201271057129e-02 8.479708433151245117e-02 -1.099100261926651001e-01
8.772129565477371216e-02 -2.164881229400634766e-01 -1.214222684502601624e-01 -1.591647118330001831e-01 -2.015539109706878662e-01 -1.480002105236053467e-01 3.053809404373168945e-01 2.175611406564712524e-01 6.068667024374008179e-02 -2.073581814765930176e-01 1.051103398203849792e-01 -2.676708698272705078e-01 8.802504278719425201e-03 -4.662018269300460815e-02 -6.744456291198730469e-02 -5.906225368380546570e-02 2.264695912599563599e-01 -3.217345476150512695e-01 1.630665659904479980e-01 -9.287516027688980103e-02 1.348069161176681519e-01 2.523867785930633545e-01 -1.949040442705154419e-01 -1.085138171911239624e-01 -7.294987142086029053e-02 9.524834901094436646e-02 -2.562926709651947021e-02 3.819252550601959229e-01 -5.262119323015213013e-02 -1.187138482928276062e-01 -2.471997439861297607e-01 4.514305293560028076e-02
5.683935061097145081e-02 -1.423797458410263062e-01 -3.235148265957832336e-02 -4.691231623291969299e-02 -1.851494610309600830e-01 -1.678692847490310669e-01 1.495647877454757690e-01 1.748460680246353149e-01 2.134940177202224731e-01 -1.978474855422973633e-01 1.326337605714797974e-01 -1.308428049087524414e-01 -2.160141915082931519e-01 3.554391264915466309e-01 -1.023264378309249878e-01 -1.963525861501693726e-01 2.330270856618881226e-01 -1.276000440120697021e-01 2.170944772660732269e-02 1.937859654426574707e-01 -9.293146431446075439e-02 -5.144912376999855042e-02 2.240284681320190430e-01 9.021082520484924316e-02 -9.404991567134857178e-02 -2.817616462707519531e-01 7.465514540672302246e-02 -7.017229683697223663e-03 -4.637472331523895264e-01 -2.696785517036914825e-02 -1.567830294370651245e-01 6.280659139156341553e-02
-3.999878838658332825e-02 -1.699015349149703979e-01 -6.896480172872543335e-02 4.004118032753467560e-03 1.389720141887664795e-01 -2.995326928794384003e-02 1.715099513530731201e-01 8.149411529302597046e-02 -1.906485855579376221e-02 -2.088184803724288940e-01 -3.017536699771881104e-01 -6.456234306097030640e-02 -1.725056469440460205e-01 2.460419386625289917e-02 4.894619062542915344e-02 5.275621265172958374e-02 1.878692209720611572e-01 -9.937269613146781921e-03 1.398269087076187134e-01 -4.597670733928680420e-01 -6.824482232332229614e-02 3.109441399574279785e-01 3.668910562992095947e-01 -4.247354343533515930e-02 -7.623805850744247437e-02 -2.629273943603038788e-02 -1.493849903345108032e-01 2.646609544754028320e-01 -3.568574786186218262e-01 4.192069172859191895e-02 3.664208576083183289e-02 -1.896341703832149506e-02
3.112103603780269623e-02 -2.750900089740753174e-01 5.348679050803184509e-02 -1.818921267986297607e-01 -2.230746448040008545e-01 -1.107016280293464661e-01 2.658451795578002930e-01 2.088938504457473755e-01 1.777722090482711792e-01 -2.811692953109741211e-01 2.068923115730285645e-01 -1.483604218810796738e-02 -1.953307837247848511e-01 1.458968371152877808e-01 -6.579454243183135986e-02 6.579987704753875732e-02 -1.375018954277038574e-01 -3.267328441143035889e-01 -6.437002122402191162e-02 -4.045982956886291504e-01 8.624141663312911987e-02 -7.122247479856014252e-03 -6.100631505250930786e-02 -3.460177034139633179e-02 -2.094874382019042969e-01 1.059589162468910217e-02 -2.393337190151214600e-01 -2.757802791893482208e-02 -2.578367888927459717e-01 -5.132002010941505432e-02 -7.645051181316375732e-02 -7.995834201574325562e-02
2.478271722793579102e-01 -1.367584709078073502e-02 1.075300723314285278e-01 -6.229533813893795013e-03 -1.752230972051620483e-01 1.427692081779241562e-02 2.027477771043777466e-01 2.618907988071441650e-01 -1.573088951408863068e-02 -1.234355866909027100e-01 -1.904888451099395752e-01 -1.919420361518859863e-01 -4.059353470802307129e-01 -1.928186416625976562e-02 -6.299035251140594482e-02 -1.366672515869140625e-01 1.398240625858306885e-01 -1.933427453041076660e-01 3.622002303600311279e-01 1.275643706321716309e-01 -1.167510524392127991e-01 -1.563483029603958130e-01 1.634150557219982147e-02 4.872750025242567062e-03 -3.681673482060432434e-02 -1.738754361867904663e-01 5.384260788559913635e-02 1.377877444028854370e-01 -1.258446127176284790e-01 -2.006325423717498779e-01 -2.670594751834869385e-01 -2.934897840023040771e-01
-6.903827935457229614e-02 -9.560003876686096191e-02 -4.363285005092620850e-02 2.364225685596466064e-01 3.839001804590225220e-02 4.942820593714714050e-02 9.872907400131225586e-02 3.665948808193206787e-01 2.839738428592681885e-01 -1.530989855527877808e-01 -9.102374315261840820e-02 2.592053823173046112e-02 -4.187648370862007141e-02 1.863412559032440186e-01 9.117338061332702637e-02 1.418788358569145203e-02 -6.428910791873931885e-02 -2.022285200655460358e-02 1.850344836711883545e-01 -1.884028464555740356e-01 3.895577174262143672e-05 2.429705113172531128e-02 1.039995905011892319e-02 -1.825865954160690308e-01 -2.029190063476562500e-01 -1.603183150291442871e-01 -2.291269600391387939e-01 4.527632892131805420e-01 -3.805163502693176270e-01 2.202983200550079346e-02 2.018488049507141113e-01 -5.921019613742828369e-02
3.038825094699859619e-01 -1.433468759059906006e-01 1.226806938648223877e-01 -3.964657895267009735e-03 -5.064138025045394897e-02 -4.027070701122283936e-01 1.515321135520935059e-01 -5.391631647944450378e-02 -9.994801133871078491e-02 -4.771576821804046631e-02 1.490015685558319092e-01 -6.649510562419891357e-02 -7.327035814523696899e-02 1.797314733266830444e-01 2.841989509761333466e-02 2.341062873601913452e-01 8.091317117214202881e-02 -2.712491750717163086e-01 -4.547829553484916687e-02 -1.578692346811294556e-01 2.367012649774551392e-01 5.938883125782012939e-02 1.991218924522399902e-01 6.891227513551712036e-02 3.420640248805284500e-03 -1.852964460849761963e-01 -1.125212460756301880e-01 2.477884292602539062e-01 -1.593839079141616821e-01 -2.769953608512878418e-01 3.461773991584777832e-01 -8.841720968484878540e-02
5.439471825957298279e-02 -4.675786793231964111e-01 -1.040770635008811951e-01 3.034997731447219849e-02 -1.481563448905944824e-01 -2.065697908401489258e-01 1.638892740011215210e-01 1.333507895469665527e-01 -2.923719212412834167e-02 -2.641294002532958984e-01 1.488967537879943848e-01 -1.267297416925430298e-01 -3.663252890110015869e-01 -1.206541359424591064e-01 -9.804363548755645752e-02 2.834177613258361816e-01 2.842414379119873047e-01 -2.894312143325805664e-02 -3.528984636068344116e-02 -5.183899775147438049e-02 -1.437846869230270386e-01 2.641790807247161865e-01 -6.280337460339069366e-03 -1.595293134450912476e-01 7.516436278820037842e-02 -5.016252771019935608e-02 -6.344189494848251343e-02 8.473528921604156494e-02 -1.517763137817382812e-01 1.944386214017868042e-01 1.676203012466430664e-01 5.301520228385925293e-03
-4.569509625434875488e-02 -1.648467481136322021e-01 1.069856956601142883e-01 4.921915009617805481e-02 1.013380214571952820e-01 5.105102434754371643e-02 2.821768075227737427e-02 9.050336480140686035e-02 -1.402634847909212112e-02 -1.057513877749443054e-01 -2.069648355245590210e-01 -1.055387035012245178e-01 -3.491483330726623535e-01 4.445004090666770935e-02 -3.286558017134666443e-02 -6.512522697448730469e-02 3.144509345293045044e-02 2.374870516359806061e-02 3.209625482559204102e-01 -3.149271607398986816e-01 -2.128912881016731262e-02 1.867763698101043701e-01 4.040944278240203857e-01 -8.990021049976348877e-02 -2.291752696037292480e-01 -1.483552753925323486e-01 -8.656821399927139282e-02 3.022735714912414551e-01 -3.307871520519256592e-01 -7.047612220048904419e-02 1.345244646072387695e-01 -1.552800387144088745e-01
1.470045931637287140e-02 -1.647545993328094482e-01 -1.046541854739189148e-01 -4.290582612156867981e-02 -5.281264707446098328e-02 -1.926915198564529419e-01 1.232065409421920776e-01 1.884230226278305054e-01 -1.572863385081291199e-02 -1.191982254385948181e-01 -7.994720339775085449e-02 -2.102880924940109253e-01 -3.587964773178100586e-01 3.492372483015060425e-02 1.419820939190685749e-03 -3.766094148159027100e-02 -3.821162134408950806e-02 -1.811014115810394287e-01 -3.326581045985221863e-02 -9.334980696439743042e-02 -6.888591684401035309e-03 1.121694669127464294e-01 -3.667766973376274109e-02 -1.543512791395187378e-01 -7.510891556739807129e-02 -4.839335680007934570e-01 -2.909391820430755615e-01 -1.384485960006713867e-01 -4.609753787517547607e-01 -1.283319145441055298e-01 1.050964519381523132e-01 -8.522815257310867310e-02
1.883331537246704102e-01 -3.468514233827590942e-02 -7.202633470296859741e-02 1.357765588909387589e-02 1.761016808450222015e-02 -2.015247493982315063e-01 8.013889938592910767e-02 3.020514547824859619e-01 1.062897741794586182e-01 -3.061157763004302979e-01 4.886738955974578857e-03 -1.686912477016448975e-01 -3.158107697963714600e-01 3.897483646869659424e-01 1.365548837929964066e-02 -2.718849480152130127e-01 2.215918600559234619e-01 -7.270888239145278931e-02 1.070906966924667358e-01 1.099853664636611938e-01 -1.387762576341629028e-01 4.416574165225028992e-02 1.249770671129226685e-01 -4.266078397631645203e-02 -1.644202023744583130e-01 -2.889983952045440674e-01 -2.423736453056335449e-02 3.301286324858665466e-02 -2.822475731372833252e-01 1.696905642747879028e-01 9.843967109918594360e-02 1.147120967507362366e-01
2.176997661590576172e-01 -1.648614257574081421e-01 2.596447765827178955e-01 -3.179858624935150146e-02 -1.858330816030502319e-01 1.121714934706687927e-01 2.841463088989257812e-01 2.329614609479904175e-01 2.009711116552352905e-01 -1.802815347909927368e-01 1.596626937389373779e-01 1.796388328075408936e-01 2.309008091688156128e-01 1.264584958553314209e-01 3.577673435211181641e-02 3.060815855860710144e-02 3.523230850696563721e-01 -2.605428993701934814e-01 2.841557562351226807e-01 1.620022207498550415e-01 3.923148289322853088e-02 1.944643408060073853e-01 1.559618562459945679e-01 5.794285610318183899e-02 -1.012703031301498413e-02 -8.859249949455261230e-02 1.375458296388387680e-02 5.362448841333389282e-02 -2.210254669189453125e-01 -1.532442420721054077e-01 1.143585070967674255e-01 -1.011300757527351379e-01
-9.462722390890121460e-02 -5.122131705284118652e-01 3.404957801103591919e-02 1.228589043021202087e-01 -3.465802595019340515e-02 -1.714644283056259155e-01 1.677038669586181641e-01 1.916440874338150024e-01 1.241284459829330444e-01 -2.166335582733154297e-01 8.260463178157806396e-02 8.323476463556289673e-02 -2.712700664997100830e-01 6.190172210335731506e-02 2.808660082519054413e-02 3.020434379577636719e-01 3.086171746253967285e-01 -2.506268322467803955e-01 4.596624895930290222e-02 -1.774014346301555634e-02 -1.368357390165328979e-01 1.897713392972946167e-01 1.506701558828353882e-01 -8.618524670600891113e-02 -1.536480784416198730e-01 -9.231068193912506104e-02 -2.405224442481994629e-01 4.738108813762664795e-02 -5.807709693908691406e-02 1.412191521376371384e-02 1.324730962514877319e-01 -1.129141077399253845e-01
2.444255053997039795e-01 -1.330314278602600098e-01 2.217355668544769287e-01 1.703826338052749634e-01 -7.321948558092117310e-02 -1.255276352167129517e-01 -1.893988996744155884e-01 3.410116136074066162e-01 -1.302219834178686142e-02 -2.790554463863372803e-01 -7.662317249923944473e-03 -1.569314599037170410e-01 -1.957016885280609131e-01 -8.803421258926391602e-02 -4.624706134200096130e-02 7.570842653512954712e-02 4.052728414535522461e-01 -2.577999234199523926e-01 3.281453847885131836e-01 -1.525965481996536255e-01 -6.785216927528381348e-02 1.476617157459259033e-01 3.689411282539367676e-02 -3.537252545356750488e-03 -1.926446706056594849e-01 5.582906305789947510e-02 1.297901421785354614e-01 -1.895722933113574982e-02 -5.854128301143646240e-02 -1.539341807365417480e-01 4.993874952197074890e-02 -1.947602480649948120e-01
2.229504734277725220e-01 -2.085871249437332153e-02 -3.617910668253898621e-02 2.204510867595672607e-01 7.344803959131240845e-02 -2.792156115174293518e-02 -1.074366420507431030e-01 -2.607906982302665710e-02 2.190895527601242065e-01 -2.551441192626953125e-01 -1.095666177570819855e-02 -2.420454323291778564e-01 5.173488706350326538e-02 -4.515524953603744507e-02 -3.378817439079284668e-01 2.762055583298206329e-02 3.176369667053222656e-01 -8.596336841583251953e-02 1.406679600477218628e-01 1.749010086059570312e-01 -6.061815097928047180e-02 1.468245089054107666e-01 2.642289698123931885e-01 -1.185190081596374512e-01 4.065300524234771729e-02 -4.019814431667327881e-01 -1.116960495710372925e-01 3.001845180988311768e-01 -7.237297296524047852e-02 -2.254235297441482544e-01 2.131565287709236145e-02 3.632232546806335449e-03
2.385019883513450623e-02 -1.508871465921401978e-01 6.476192176342010498e-02 -9.023924171924591064e-02 7.823672145605087280e-02 -2.726013064384460449e-01 3.201747536659240723e-01 1.119075119495391846e-01 1.220915168523788452e-01 -2.445843666791915894e-01 2.406869828701019287e-01 -2.228942960500717163e-01 -1.729524880647659302e-01 -1.744217425584793091e-02 2.544261515140533447e-01 -2.128837071359157562e-02 2.875494584441184998e-02 -1.508710682392120361e-01 -9.653697162866592407e-02 -1.197180300951004028e-01 -1.986674964427947998e-01 -2.075858414173126221e-02 2.974982857704162598e-01 -1.766167953610420227e-02 -3.947065025568008423e-02 -3.748114407062530518e-01 -7.184594869613647461e-02 5.490428209304809570e-02 -3.118170797824859619e-01 -2.422194182872772217e-01 1.457870285958051682e-02 9.396191686391830444e-02
1.768821328878402710e-01 -9.018806368112564087e-02 1.497356891632080078e-01 1.857212483882904053e-01 1.091270223259925842e-01 -3.269630968570709229e-01 1.139788553118705750e-01 2.235717028379440308e-01 6.286019925028085709e-03 -3.553653061389923096e-01 2.466953694820404053e-01 3.541549667716026306e-02 -1.347750574350357056e-01 9.561998397111892700e-02 -8.508524298667907715e-02 4.675470665097236633e-02 1.830445043742656708e-02 -4.983720481395721436e-01 3.240036591887474060e-02 -1.224763877689838409e-02 -2.171539887785911560e-02 6.938430666923522949e-02 1.969255805015563965e-01 -2.204503118991851807e-01 -1.527191102504730225e-01 6.004703789949417114e-02 1.371404249221086502e-02 1.057076975703239441e-01 -2.550021409988403320e-01 4.951796494424343109e-03 -1.519370824098587036e-01 1.664551049470901489e-01
1.259079575538635254e-01 -2.574421465396881104e-01 1.490883678197860718e-01 -6.929569691419601440e-02 -5.301032960414886475e-02 -2.700809240341186523e-01 3.705720975995063782e-02 7.379364967346191406e-02 -1.725168377161026001e-01 -3.899683654308319092e-01 6.909575313329696655e-02 -1.863432228565216064e-01 -2.801054418087005615e-01 -1.731616258621215820e-01 -4.641487076878547668e-02 2.610088512301445007e-02 1.113016232848167419e-01 -4.213369637727737427e-02 5.757364258170127869e-02 -1.620807945728302002e-01 -1.730876266956329346e-01 2.949491143226623535e-01 2.299009710550308228e-01 -1.115923672914505005e-01 -5.810607969760894775e-02 -3.382510542869567871e-01 3.696142882108688354e-02 1.398592144250869751e-01 -1.265305578708648682e-01 -9.294593334197998047e-02 2.930313646793365479e-01 2.026852592825889587e-02
-9.596198052167892456e-02 -1.172212734818458557e-01 1.077240854501724243e-01 -3.305285573005676270e-01 -1.991654783487319946e-01 -1.251969635486602783e-01 1.814015656709671021e-01 -1.770214289426803589e-01 3.378555551171302795e-02 -1.234250664710998535e-01 1.706630885601043701e-01 -1.006718724966049194e-01 -2.839859426021575928e-01 1.853127181529998779e-01 -3.364847972989082336e-02 2.420154809951782227e-01 2.543657124042510986e-01 -2.451885193586349487e-01 1.627040654420852661e-01 1.199313849210739136e-01 3.263436257839202881e-01 9.560790657997131348e-02 3.509319573640823364e-02 1.624685339629650116e-02 1.601765453815460205e-01 -1.633285433053970337e-01 -1.245263125747442245e-02 1.897547990083694458e-01 -1.907102614641189575e-01 -2.493176758289337158e-01 1.908047497272491455e-01 6.424265448004007339e-03
1.036478653550148010e-01 -1.716589033603668213e-01 2.259813621640205383e-02 2.184224687516689301e-02 -1.231049373745918274e-02 -1.477158349007368088e-02 3.100846409797668457e-01 2.881478285416960716e-03 -5.163484066724777222e-02 -2.203079164028167725e-01 1.863574534654617310e-01 -2.737056314945220947e-01 -3.966898620128631592e-01 7.442077249288558960e-02 1.585295647382736206e-01 7.311432808637619019e-02 -7.925592362880706787e-02 -1.846098303794860840e-01 -1.349794268608093262e-01 -6.607180461287498474e-03 -2.281336337327957153e-01 9.428011626005172729e-02 1.274533867835998535e-01 1.590949855744838715e-02 4.783090949058532715e-02 -2.918602824211120605e-01 -1.468627601861953735e-01 -1.757106333971023560e-01 -4.198192954063415527e-01 -1.536995619535446167e-01 1.535849720239639282e-01 9.283313155174255371e-02
5.183621495962142944e-02 -1.640964150428771973e-01 1.780935935676097870e-02 -2.004715502262115479e-01 -1.586678922176361084e-01 9.957085549831390381e-02 2.790392041206359863e-01 8.352013677358627319e-02 -2.731394954025745392e-02 -1.389128118753433228e-01 2.449048310518264771e-01 -1.871938556432723999e-01 -1.060421541333198547e-01 8.248115330934524536e-02 -2.359979897737503052e-01 1.259168535470962524e-01 -6.648011505603790283e-02 -1.238469183444976807e-01 -8.643278479576110840e-02 -3.071329891681671143e-01 1.567111313343048096e-01 1.075509861111640930e-01 -1.295095086097717285e-01 -2.416463345289230347e-01 -8.602817356586456299e-02 -1.365531384944915771e-01 -1.068730205297470093e-01 1.335213035345077515e-01 -3.513026833534240723e-01 -4.088038802146911621e-01 -1.618308126926422119e-01 2.047625556588172913e-02
-3.738885372877120972e-02 -1.107518449425697327e-01 2.532893121242523193e-01 6.799605488777160645e-02 -6.806460022926330566e-02 4.757852852344512939e-02 4.976187348365783691e-01 3.163107633590698242e-01 6.353244185447692871e-02 -1.097217798233032227e-01 1.105863973498344421e-01 -6.517863273620605469e-02 6.057190150022506714e-02 -6.926663964986801147e-02 1.743635535240173340e-01 1.242254599928855896e-01 9.369184076786041260e-02 -3.003225326538085938e-01 3.404839336872100830e-02 1.670814305543899536e-01 1.186263933777809143e-01 4.513854905962944031e-02 3.178614974021911621e-01 2.659133821725845337e-02 -1.691172122955322266e-01 -1.840933598577976227e-02 1.209077760577201843e-01 3.360174000263214111e-01 -9.273751080036163330e-02 -1.709328033030033112e-02 1.840191334486007690e-01 -1.760908067226409912e-01
6.362594664096832275e-02 -1.993847787380218506e-01 -1.988065987825393677e-02 -2.616966068744659424e-01 -2.400094717741012573e-01 -1.143453083932399750e-02 -1.680091768503189087e-01 6.130416691303253174e-02 1.160649806261062622e-01 -8.766888082027435303e-02 -2.219209969043731689e-01 -3.552614897489547729e-02 -1.200562268495559692e-01 1.520839184522628784e-01 1.016929298639297485e-01 3.525148630142211914e-01 1.140018776059150696e-01 -8.647914975881576538e-02 -1.275801956653594971e-01 -4.247762262821197510e-02 -9.184366464614868164e-02 3.022916913032531738e-01 6.236958876252174377e-02 2.583721578121185303e-01 3.135956823825836182e-02 -3.478235900402069092e-01 -1.353432089090347290e-01 3.206214308738708496e-01 -2.819866538047790527e-01 -7.296211272478103638e-02 -5.184873938560485840e-02 1.189570575952529907e-01
-7.202653586864471436e-02 -3.228047788143157959e-01 -1.405217647552490234e-01 -4.844380915164947510e-02 1.098773404955863953e-01 -5.270338058471679688e-02 1.132761612534523010e-01 1.135634407401084900e-01 -1.715150922536849976e-01 -2.228486835956573486e-01 -1.151573956012725830e-01 -2.604422569274902344e-01 -2.435022294521331787e-01 1.020599529147148132e-01 3.512391354888677597e-03 4.782590270042419434e-02 -3.116135671734809875e-02 -1.106411516666412354e-01 1.466997265815734863e-01 -1.014147549867630005e-01 -5.192535743117332458e-02 3.029066920280456543e-01 2.882491648197174072e-01 -2.176127284765243530e-01 -3.373863995075225830e-01 -2.765669822692871094e-01 2.176665235310792923e-03 2.503363229334354401e-02 -3.032480180263519287e-01 4.221447184681892395e-02 1.877201348543167114e-01 7.692379504442214966e-02
4.769830405712127686e-02 -2.522615790367126465e-01 -2.900528907775878906e-01 -1.750165671110153198e-01 -1.660058461129665375e-02 -2.452545017004013062e-01 7.332533597946166992e-02 6.742652505636215210e-02 9.255609661340713501e-02 -1.917266249656677246e-01 2.071926295757293701e-01 -6.135613098740577698e-02 1.194626186043024063e-02 4.233637824654579163e-02 1.570467352867126465e-01 -4.475944489240646362e-02 -4.890496283769607544e-02 -3.430419564247131348e-01 7.965889573097229004e-02 5.380747094750404358e-02 1.694405451416969299e-02 3.840867429971694946e-02 -3.431409224867820740e-02 -3.712200522422790527e-01 2.749512158334255219e-02 -3.111643195152282715e-01 -3.625385463237762451e-02 1.679785996675491333e-01 -3.700735270977020264e-01 8.034760132431983948e-03 -3.015248477458953857e-01 5.707096308469772339e-02
4.279996454715728760e-01 -3.245387077331542969e-01 2.044288627803325653e-02 1.573596000671386719e-01 7.753691822290420532e-02 -7.351500540971755981e-02 2.764633670449256897e-02 -2.560169994831085205e-02 3.026181133463978767e-03 3.885973989963531494e-02 -9.414927917532622814e-04 8.326146006584167480e-02 -2.056292295455932617e-01 3.313917815685272217e-01 9.766689687967300415e-02 5.625250050798058510e-04 3.592105507850646973e-01 -5.223484337329864502e-02 -1.870520114898681641e-01 6.584658473730087280e-02 -9.754575043916702271e-02 2.876365482807159424e-01 1.156714111566543579e-01 2.167066186666488647e-01 1.612397097051143646e-02 -1.220548897981643677e-01 1.751092076301574707e-01 1.263137161731719971e-01 -2.698057591915130615e-01 -1.870961040258407593e-01 3.667723387479782104e-02 9.371028095483779907e-02
3.889559209346771240e-01 -1.040016040205955505e-01 2.401226013898849487e-01 -1.019004657864570618e-01 -2.963707149028778076e-01 -1.702803224325180054e-01 -2.720858901739120483e-02 9.339732676744461060e-02 1.517643220722675323e-02 -1.527978926897048950e-01 3.825960308313369751e-02 -1.561941504478454590e-01 -3.255548179149627686e-01 1.886021047830581665e-01 -2.024028077721595764e-02 8.405972272157669067e-02 8.101792633533477783e-02 1.733501553535461426e-01 3.451094627380371094e-01 -1.045411601662635803e-01 -2.699046861380338669e-03 -1.922154426574707031e-01 -8.237209171056747437e-03 -1.202610358595848083e-01 1.427748501300811768e-01 -2.073791772127151489e-01 -2.843499742448329926e-02 3.559817373752593994e-01 -8.544262498617172241e-02 4.824580252170562744e-02 -1.287637501955032349e-01 -9.915205836296081543e-02
-2.897544391453266144e-02 -1.528979558497667313e-02 4.795851185917854309e-02 5.700410343706607819e-03 -1.570072621107101440e-01 -8.012840151786804199e-02 2.209134101867675781e-01 2.653202116489410400e-01 1.106582581996917725e-01 -2.440914958715438843e-01 1.824705451726913452e-01 1.213494613766670227e-01 -1.716111153364181519e-01 -1.298683285713195801e-01 1.733340620994567871e-01 -3.868446126580238342e-02 2.837983071804046631e-01 -3.762557730078697205e-02 -2.985254302620887756e-02 -2.876330614089965820e-01 -4.366149369161576033e-05 1.021449491381645203e-01 3.080825507640838623e-01 -4.387753084301948547e-02 -1.832333207130432129e-01 -4.413909912109375000e-01 -1.186689734458923340e-01 3.382503688335418701e-01 -5.742937326431274414e-02 3.662218526005744934e-02 6.868298351764678955e-02 9.753343462944030762e-02
-1.397815532982349396e-02 -1.349795311689376831e-01 -2.603617012500762939e-01 2.080277949571609497e-01 -3.334835544228553772e-02 1.657251268625259399e-01 1.648151897825300694e-03 -2.317556142807006836e-01 8.548941463232040405e-02 -1.594770401716232300e-01 -4.567062854766845703e-02 -4.441329091787338257e-02 -1.578645408153533936e-01 -3.225183859467506409e-02 1.129462271928787231e-01 1.049118861556053162e-01 3.448497951030731201e-01 -4.243832826614379883e-01 -2.228146195411682129e-01 9.443815797567367554e-02 -8.406312763690948486e-02 1.760234087705612183e-01 -4.621062427759170532e-02 -7.831073552370071411e-02 -8.465249836444854736e-02 -1.656272411346435547e-01 -1.563671529293060303e-01 2.229735404253005981e-01 -3.571886122226715088e-01 -1.147925853729248047e-01 -1.863470524549484253e-01 1.163941398262977600e-01
2.031332701444625854e-01 3.060106933116912842e-02 8.397840708494186401e-02 4.304996505379676819e-02 7.043814659118652344e-02 -3.572785556316375732e-01 1.897699236869812012e-01 8.864529430866241455e-02 2.637000083923339844e-01 -1.008212566375732422e-01 1.072511821985244751e-01 -4.353153333067893982e-02 -2.529370486736297607e-01 2.003445923328399658e-01 1.447113007307052612e-01 -1.422976702451705933e-01 6.358657777309417725e-02 -1.377638988196849823e-02 -7.905703783035278320e-02 3.958860039710998535e-02 -2.450446486473083496e-01 -4.680362530052661896e-03 2.819194085896015167e-02 -2.179955393075942993e-01 -1.089337468147277832e-01 -3.985600471496582031e-01 -1.032817643135786057e-03 2.471903562545776367e-01 -2.281309217214584351e-01 -2.926623523235321045e-01 -1.973648667335510254e-01 -7.144667208194732666e-02
-2.429370284080505371e-01 -2.031703144311904907e-01 -1.125672645866870880e-02 -1.521424800157546997e-01 1.018955111503601074e-01 1.640524864196777344e-01 2.187236845493316650e-01 -9.780152887105941772e-02 2.737672924995422363e-01 -1.388492882251739502e-01 8.585312217473983765e-02 -6.367219239473342896e-02 -8.830507844686508179e-02 1.284887939691543579e-01 -2.403424084186553955e-01 1.779293119907379150e-01 1.869910508394241333e-01 -1.421713531017303467e-01 3.409518599510192871e-01 -2.975226938724517822e-01 -4.987195506691932678e-02 3.337447047233581543e-01 -4.856422170996665955e-02 -5.728614516556262970e-03 3.827767446637153625e-02 -2.236128151416778564e-01 4.019867628812789917e-02 2.312455922365188599e-01 -2.595022916793823242e-01 -3.535554930567741394e-02 -9.191075339913368225e-03 1.044067665934562683e-01
1.211966648697853088e-01 -5.962562188506126404e-02 -2.519493550062179565e-02 -5.869149789214134216e-02 -1.212409883737564087e-01 -8.344452828168869019e-02 -2.228324301540851593e-04 1.812902539968490601e-01 1.892081946134567261e-01 -1.842354238033294678e-01 1.086872890591621399e-01 -2.412183284759521484e-01 -1.704846471548080444e-01 3.361004292964935303e-01 -7.111787796020507812e-02 -1.442792415618896484e-01 3.247847259044647217e-01 -5.723752081394195557e-02 2.020026892423629761e-01 2.265395969152450562e-01 -1.803960651159286499e-01 -9.455696493387222290e-02 1.238480582833290100e-01 9.902284480631351471e-03 -5.395124480128288269e-02 -2.757955789566040039e-01 1.464444212615489960e-02 6.920009851455688477e-02 -4.815181791782379150e-01 6.356906890869140625e-02 1.032065376639366150e-01 1.648260653018951416e-01
1.090521290898323059e-01 -2.534146308898925781e-01 -1.220016460865736008e-02 -1.414811015129089355e-01 1.903214752674102783e-01 5.507462471723556519e-02 1.710103601217269897e-01 7.104616612195968628e-02 -1.824008971452713013e-01 -1.331349462270736694e-01 -1.535095721483230591e-01 -1.975599229335784912e-01 -2.861884832382202148e-01 -1.211261749267578125e-02 4.583843052387237549e-02 -4.136140923947095871e-04 -3.628107905387878418e-02 -6.106279790401458740e-02 2.681400477886199951e-01 -3.609293401241302490e-01 1.414957549422979355e-02 2.059470713138580322e-01 3.094639778137207031e-01 -2.504517734050750732e-01 -8.911117911338806152e-02 -5.296505615115165710e-02 -4.186287522315979004e-02 2.282211631536483765e-01 -3.754856884479522705e-01 5.783747881650924683e-02 1.172988191246986389e-01 -3.786482661962509155e-02
4.874699190258979797e-02 -2.100464887917041779e-02 -2.021826058626174927e-01 -3.996045589447021484e-01 -4.042271673679351807e-01 -1.603145748376846313e-01 1.588700860738754272e-01 1.653836369514465332e-01 -3.324308618903160095e-02 8.606716990470886230e-02 1.525487303733825684e-01 -1.730363965034484863e-01 3.387627005577087402e-02 3.376493155956268311e-01 2.329148538410663605e-02 1.022312268614768982e-01 4.923254251480102539e-02 -1.108047515153884888e-01 -1.029054671525955200e-01 -6.827799230813980103e-02 -5.842816084623336792e-02 3.124194219708442688e-02 8.909033983945846558e-02 -1.302964240312576294e-01 3.455349057912826538e-02 -1.207138299942016602e-01 -4.207078740000724792e-02 3.356057107448577881e-01 -1.953740566968917847e-01 -3.659820854663848877e-01 7.252682745456695557e-02 1.603771746158599854e-02
2.867213785648345947e-01 -3.361635208129882812e-01 -1.593817323446273804e-01 -1.146019175648689270e-01 -1.164327412843704224e-01 -1.133120730519294739e-01 3.547938466072082520e-01 5.080132279545068741e-03 -9.774489700794219971e-02 -4.091749712824821472e-02 -7.508482038974761963e-02 -2.545011639595031738e-01 -1.025504022836685181e-01 4.477393254637718201e-02 -2.490144073963165283e-01 2.105329185724258423e-02 -1.385750994086265564e-02 -2.738802731037139893e-01 2.263779044151306152e-01 2.854688167572021484e-01 2.273772656917572021e-02 -3.005278669297695160e-02 2.466308772563934326e-01 1.750441268086433411e-02 -8.691011369228363037e-02 -8.576156198978424072e-02 7.644278230145573616e-04 2.279008030891418457e-01 5.215823650360107422e-02 -2.690218985080718994e-01 -2.069473713636398315e-01 4.555227980017662048e-02
1.944786906242370605e-01 -1.111794933676719666e-01 -1.929454207420349121e-01 9.114429354667663574e-02 7.225853949785232544e-02 1.629887968301773071e-01 1.218628287315368652e-01 2.668848931789398193e-01 3.830962181091308594e-01 -1.247447654604911804e-01 -1.324346214532852173e-01 -1.670237071812152863e-02 -1.426773667335510254e-01 2.524188160896301270e-01 -6.973930448293685913e-02 6.090683862566947937e-02 9.853574447333812714e-03 -5.448017641901969910e-02 1.692617386579513550e-01 -1.525809913873672485e-01 -2.188230752944946289e-01 2.421256899833679199e-02 5.002379789948463440e-02 1.661678403615951538e-02 -2.600477933883666992e-01 -7.356571406126022339e-02 -1.676411032676696777e-01 4.065422713756561279e-01 -3.283416032791137695e-01 7.920493930578231812e-02 1.352983266115188599e-01 -9.263816475868225098e-02
1.779218912124633789e-01 -3.667230159044265747e-02 2.228494286537170410e-01 2.310263663530349731e-01 -3.180922567844390869e-01 4.974639415740966797e-02 2.556328102946281433e-02 2.453566789627075195e-01 1.075495705008506775e-01 -1.616843342781066895e-01 4.681134223937988281e-02 -1.101006660610437393e-02 -8.475098758935928345e-02 -2.715051174163818359e-01 -2.101408876478672028e-02 8.505614846944808960e-02 2.140565514564514160e-01 -2.020481824874877930e-01 2.440313994884490967e-01 6.849177181720733643e-02 1.413747966289520264e-01 1.516465544700622559e-01 3.298121690750122070e-01 -1.799530535936355591e-01 -1.382288932800292969e-01 -9.121619910001754761e-02 -2.928678318858146667e-02 2.132571041584014893e-01 -2.700961828231811523e-01 -1.740059554576873779e-01 2.421974837779998779e-01 -1.325742993503808975e-02
2.613709568977355957e-01 1.235190629959106445e-01 -5.978868156671524048e-02 1.850197911262512207e-01 1.192675679922103882e-01 1.362411379814147949e-01 2.321878522634506226e-01 8.119072020053863525e-02 3.601025044918060303e-01 -1.912708729505538940e-01 1.694705151021480560e-02 -8.860858529806137085e-02 -1.938805282115936279e-01 2.179646641016006470e-01 -1.314437091350555420e-01 -1.661244481801986694e-01 4.866134375333786011e-03 -4.311442002654075623e-02 4.359918832778930664e-02 -2.182799391448497772e-02 -1.618206873536109924e-02 6.104358658194541931e-02 -5.441067740321159363e-02 -5.231576785445213318e-02 -3.927202224731445312e-01 -1.721548438072204590e-01 -2.215167433023452759e-01 4.196007847785949707e-01 -2.202543765306472778e-01 -5.367131903767585754e-02 -3.099522180855274200e-02 -7.524619251489639282e-02
1.706436858512461185e-03 -1.977640390396118164e-02 -1.272141486406326294e-01 -3.654032200574874878e-02 -9.189539402723312378e-02 1.813691668212413788e-02 7.923980057239532471e-02 1.700563281774520874e-01 -4.434711881913244724e-04 -2.814555168151855469e-02 3.683527410030364990e-01 -2.370721101760864258e-01 -2.421130388975143433e-01 -5.689551308751106262e-02 -2.718916907906532288e-02 5.435552820563316345e-02 4.262864962220191956e-02 -3.856190741062164307e-01 7.423485070466995239e-02 -2.668384229764342308e-03 2.239331752061843872e-01 2.503678798675537109e-01 3.745784163475036621e-01 5.494365841150283813e-02 -1.547300666570663452e-01 -2.933281958103179932e-01 -1.701093614101409912e-01 1.249315068125724792e-01 -2.517786920070648193e-01 1.871223002672195435e-01 -1.210401654243469238e-01 1.026917714625597000e-02
1.739540845155715942e-01 -3.337540030479431152e-01 -5.315827950835227966e-02 -1.826820224523544312e-01 -4.737313687801361084e-01 9.889072924852371216e-02 8.721559494733810425e-02 1.825194209814071655e-01 -2.252731323242187500e-01 -8.110968768596649170e-02 7.213793694972991943e-03 -6.849429756402969360e-02 -1.236054766923189163e-02 -3.585569560527801514e-02 -1.023105010390281677e-01 3.677403330802917480e-01 1.686077415943145752e-01 -1.708250790834426880e-01 -2.213199855759739876e-03 -2.506941929459571838e-02 -7.627513725310564041e-03 8.203181624412536621e-02 7.316758483648300171e-02 5.692062899470329285e-03 1.634698361158370972e-01 -1.443573385477066040e-01 -3.000815212726593018e-01 9.642145037651062012e-02 -2.879963815212249756e-01 4.661038517951965332e-02 -1.519176959991455078e-01 -1.109170690178871155e-01
-7.299267686903476715e-03 -1.734402328729629517e-01 9.030192345380783081e-02 -1.373747140169143677e-01 -2.687516510486602783e-01 1.850576023571193218e-03 2.025533169507980347e-01 -2.646737694740295410e-01 1.233869493007659912e-01 -1.213385462760925293e-01 2.222076207399368286e-01 -1.995335519313812256e-01 -5.055275186896324158e-02 1.317875534296035767e-01 -3.108392097055912018e-02 2.232290506362915039e-01 1.554342806339263916e-01 -3.009823858737945557e-01 -1.037734001874923706e-01 2.189457863569259644e-01 1.505008935928344727e-01 1.857774108648300171e-01 -4.548734799027442932e-02 -2.296279370784759521e-01 -2.902664244174957275e-01 -1.689674705266952515e-01 1.360535994172096252e-02 2.704228758811950684e-01 -3.266640380024909973e-02 -6.960284709930419922e-02 2.572014927864074707e-01 1.614591330289840698e-01
1.659138500690460205e-01 1.680961102247238159e-01 -5.119717493653297424e-02 -1.005360186100006104e-01 -2.405722290277481079e-01 1.563957333564758301e-01 -8.886965364217758179e-02 2.705092355608940125e-02 1.190682575106620789e-01 -3.699120879173278809e-01 -6.667957454919815063e-02 -1.830785162746906281e-02 -3.410395681858062744e-01 1.079648062586784363e-01 -3.057140707969665527e-01 1.869477778673171997e-01 1.082137152552604675e-01 -1.711333543062210083e-01 -7.436136156320571899e-02 -8.377315849065780640e-02 -6.684918701648712158e-02 4.001672565937042236e-02 1.190796867012977600e-01 -1.104099117219448090e-02 1.164698973298072815e-02 -2.474757879972457886e-01 7.809357345104217529e-02 3.747632503509521484e-01 -1.729120910167694092e-01 -9.738788008689880371e-02 3.181944787502288818e-01 7.669259607791900635e-02
-4.811013489961624146e-02 -3.703004717826843262e-01 -1.279205679893493652e-01 5.364912003278732300e-02 1.178477238863706589e-02 -1.933145672082901001e-01 6.453254073858261108e-02 3.987168371677398682e-01 -7.426193356513977051e-02 -2.031559646129608154e-01 2.409862875938415527e-01 -4.710342735052108765e-02 -2.718719840049743652e-01 -2.624176628887653351e-02 -9.135597065323963761e-05 3.933099806308746338e-01 2.110110968351364136e-01 -9.383014589548110962e-02 1.027052775025367737e-01 -1.510501652956008911e-01 -6.570583581924438477e-02 2.036758661270141602e-01 6.944632530212402344e-02 -5.804017931222915649e-02 -5.442970991134643555e-02 -1.764614284038543701e-01 -2.070986330509185791e-01 2.424919456243515015e-01 -9.710936248302459717e-02 6.841330230236053467e-02 1.157816872000694275e-01 -1.731677167117595673e-02
2.443639785051345825e-01 -1.188557595014572144e-01 -3.906600177288055420e-03 -4.526398330926895142e-02 -1.857035309076309204e-01 -9.218510985374450684e-02 1.152481585741043091e-01 2.178224548697471619e-02 -1.868061721324920654e-01 -7.719875127077102661e-02 9.818731993436813354e-02 -2.236377000808715820e-01 -5.571062490344047546e-02 2.085679322481155396e-01 1.001590192317962646e-01 1.296745240688323975e-01 1.499915421009063721e-01 -3.484447896480560303e-01 -3.004562808200716972e-03 -2.419811934232711792e-01 2.324585169553756714e-01 8.213806152343750000e-02 -2.820305339992046356e-02 1.164764165878295898e-01 9.228992462158203125e-02 -2.347493618726730347e-01 -1.737122088670730591e-01 6.604208052158355713e-02 -6.680493801832199097e-02 -4.862843155860900879e-01 -1.696659624576568604e-01 -2.188326716423034668e-01
3.559748530387878418e-01 -6.577451527118682861e-02 -3.969922661781311035e-02 -3.238791227340698242e-01 -1.972868293523788452e-01 -7.595489174127578735e-02 3.474822044372558594e-01 8.926782011985778809e-02 4.047133959829807281e-03 -2.697943449020385742e-01 -2.176128029823303223e-01 8.974881470203399658e-02 -1.956662349402904510e-02 1.958499252796173096e-01 -1.586084216833114624e-01 1.808057576417922974e-01 9.425316751003265381e-02 3.896860033273696899e-02 -2.450953610241413116e-02 -1.233261227607727051e-01 -1.089053824543952942e-01 -7.721118628978729248e-02 4.049894809722900391e-01 1.435173861682415009e-02 -2.864381372928619385e-01 -1.378386318683624268e-01 -6.894890218973159790e-02 1.618163287639617920e-01 -2.972949296236038208e-02 -1.136351972818374634e-01 5.408582091331481934e-02 -8.550810068845748901e-02
1.692888736724853516e-01 -6.481113284826278687e-02 -1.191206742078065872e-02 -1.037312224507331848e-01 1.490791141986846924e-01 -1.345677524805068970e-01 3.185477256774902344e-01 1.350160241127014160e-01 1.430647969245910645e-01 -1.490597575902938843e-01 1.542325466871261597e-01 -1.170058548450469971e-01 -2.977398335933685303e-01 2.811531424522399902e-01 1.937188208103179932e-01 -9.953767806291580200e-02 2.486498840153217316e-02 -6.329911202192306519e-02 1.128741800785064697e-01 2.144771218299865723e-01 -2.709018588066101074e-01 1.249894686043262482e-02 2.336263805627822876e-01 -1.261220574378967285e-01 6.702074408531188965e-02 -3.017244040966033936e-01 1.015765666961669922e-01 1.878456920385360718e-01 -2.471953034400939941e-01 -1.357448399066925049e-01 -2.698696851730346680e-01 -3.907971084117889404e-03
1.292720735073089600e-01 -3.649692237377166748e-01 1.139508709311485291e-01 1.739905774593353271e-01 -1.581924110651016235e-01 1.161641776561737061e-01 1.228634193539619446e-01 1.753403693437576294e-01 1.601359806954860687e-02 -2.759493887424468994e-01 -2.020393460988998413e-01 -1.665438860654830933e-01 -6.933472305536270142e-02 1.026524230837821960e-01 1.480063609778881073e-02 6.352441757917404175e-02 2.565044164657592773e-01 -4.475868120789527893e-02 3.228729665279388428e-01 2.430604100227355957e-01 5.235945433378219604e-02 4.031432271003723145e-01 -6.421437114477157593e-02 8.165168762207031250e-02 -2.511569261550903320e-01 -5.593120679259300232e-02 9.692650288343429565e-02 7.966142892837524414e-02 -1.266135573387145996e-01 -1.667865812778472900e-01 -1.355732828378677368e-01 -8.094741404056549072e-02
6.220692023634910583e-02 -4.557380676269531250e-01 -1.000880077481269836e-01 1.633668094873428345e-01 -8.415614813566207886e-02 -2.430144101381301880e-01 2.086918950080871582e-01 2.690389454364776611e-01 7.763589918613433838e-02 -1.502837538719177246e-01 1.286845803260803223e-01 -1.374952644109725952e-01 -3.090445995330810547e-01 -1.120648458600044250e-01 6.445328891277313232e-02 3.099251985549926758e-01 1.909650117158889771e-01 -8.679551072418689728e-03 1.672142893075942993e-01 -7.345867156982421875e-02 -1.678374558687210083e-01 1.663372814655303955e-01 8.671779185533523560e-02 -1.054268777370452881e-01 -1.175624579191207886e-01 -2.256092876195907593e-01 -8.966927975416183472e-02 1.594649404287338257e-01 -3.066042624413967133e-02 3.635715693235397339e-02 2.272943705320358276e-01 2.855067513883113861e-02
1.336683481931686401e-01 2.165186777710914612e-02 2.631805650889873505e-02 7.312671840190887451e-02 -3.669979795813560486e-02 -5.671856924891471863e-02 1.647998541593551636e-01 8.215779811143875122e-02 1.238141879439353943e-01 -2.901797592639923096e-01 1.706290058791637421e-02 -4.216372966766357422e-01 -2.014472484588623047e-01 2.456967383623123169e-01 1.122654750943183899e-01 -2.410846650600433350e-01 2.846601009368896484e-01 -1.997537463903427124e-01 2.742940187454223633e-01 1.419056579470634460e-02 7.226419448852539062e-02 -8.440963923931121826e-02 1.847918033599853516e-01 2.141343206167221069e-01 -2.836015224456787109e-01 -9.450919926166534424e-02 1.795180886983871460e-02 5.097828060388565063e-02 -2.504837810993194580e-01 1.002035290002822876e-01 1.124807968735694885e-01 1.464120447635650635e-01
1.327335834503173828e-01 2.025893628597259521e-01 -7.400206476449966431e-02 2.397453784942626953e-02 3.290374577045440674e-02 -1.068814396858215332e-01 1.110371127724647522e-01 -1.616507619619369507e-01 1.059692502021789551e-01 -2.531546950340270996e-01 -7.171556353569030762e-02 -3.311068937182426453e-02 -1.601667851209640503e-01 -3.192896768450737000e-02 -7.586492574773728848e-04 3.920798599720001221e-01 1.729730814695358276e-01 -3.064483106136322021e-01 -5.716485902667045593e-02 -1.372916549444198608e-01 9.990510344505310059e-02 2.281898111104965210e-01 -5.291487649083137512e-02 1.721877157688140869e-01 -1.827484965324401855e-01 -1.471714377403259277e-01 1.140328496694564819e-01 4.769451022148132324e-01 -1.896110475063323975e-01 1.931595206260681152e-01 5.874808877706527710e-02 9.832389652729034424e-02
2.029048055410385132e-01 -1.515166312456130981e-01 2.971032820641994476e-02 5.931093171238899231e-02 -2.835139445960521698e-02 -3.773536086082458496e-01 1.611236631870269775e-01 -2.975669801235198975e-01 1.747790127992630005e-01 -2.614591419696807861e-01 1.910151541233062744e-02 -6.362099945545196533e-02 -1.763798147439956665e-01 1.211888417601585388e-01 -1.582021564245223999e-01 -7.398594170808792114e-02 2.681176066398620605e-01 -2.184254676103591919e-01 -1.371826976537704468e-01 -2.973872423171997070e-01 -7.049946486949920654e-02 1.726834774017333984e-01 2.091477662324905396e-01 -1.227868422865867615e-01 -3.058878332376480103e-02 2.534004161134362221e-03 -6.727632880210876465e-02 1.033761799335479736e-01 -1.349137276411056519e-01 -1.448622047901153564e-01 2.899483740329742432e-01 -1.851217895746231079e-01
1.804937236011028290e-02 2.200878858566284180e-01 1.967640072107315063e-01 -2.113366685807704926e-02 1.971462517976760864e-01 -1.860180795192718506e-01 1.482464969158172607e-01 5.124387890100479126e-02 -1.021261289715766907e-01 -3.992294371128082275e-01 1.015478968620300293e-01 -1.315442323684692383e-01 -9.323583543300628662e-02 -8.695048093795776367e-02 -2.340048700571060181e-01 -9.768635779619216919e-02 7.349541783332824707e-02 -2.948083877563476562e-01 1.636215858161449432e-02 -1.289957482367753983e-02 1.893238425254821777e-01 4.171738028526306152e-01 1.356679648160934448e-01 -1.553391218185424805e-01 -1.863393932580947876e-02 5.987608805298805237e-03 -1.267653405666351318e-01 2.266670316457748413e-01 -2.352999895811080933e-01 1.137466430664062500e-01 1.256628483533859253e-01 -1.973054260015487671e-01
-5.153072252869606018e-02 -1.711064875125885010e-01 -5.402979254722595215e-02 3.088270500302314758e-02 -2.948184311389923096e-01 -1.567618101835250854e-01 1.384996771812438965e-01 3.548580110073089600e-01 5.119268968701362610e-02 -1.598452329635620117e-01 1.855374276638031006e-01 -2.407332360744476318e-01 -7.430344074964523315e-02 -6.171401590108871460e-02 -2.534675784409046173e-02 8.441309630870819092e-02 3.084092140197753906e-01 -1.823481023311614990e-01 8.103977143764495850e-02 1.561575476080179214e-02 -1.788018643856048584e-01 3.307824432849884033e-01 -7.532015908509492874e-03 5.562579259276390076e-02 -1.959658861160278320e-01 7.930583506822586060e-02 1.940169930458068848e-01 2.938420176506042480e-01 -2.185006998479366302e-02 -2.741626799106597900e-01 -1.930334120988845825e-01 9.301379323005676270e-02
4.400026053190231323e-02 -3.446389138698577881e-01 2.647574245929718018e-02 -1.373337507247924805e-01 -2.288419753313064575e-01 1.632947474718093872e-02 6.890164315700531006e-02 5.412392690777778625e-02 1.395672112703323364e-01 -1.198403090238571167e-01 -1.246829926967620850e-01 -4.133659228682518005e-02 -2.206044048070907593e-01 2.386252135038375854e-01 -5.986079946160316467e-02 -1.996076107025146484e-01 3.371029347181320190e-02 9.122896194458007812e-02 -3.201266750693321228e-02 2.378004044294357300e-01 -1.961986273527145386e-01 8.449131250381469727e-02 1.608691364526748657e-01 -7.681717723608016968e-02 -1.715236753225326538e-01 1.580071747303009033e-01 -3.262712359428405762e-01 4.772482216358184814e-01 -2.206859290599822998e-01 -5.316045880317687988e-02 2.390273101627826691e-02 1.188850998878479004e-01
1.930416971445083618e-01 -3.464272245764732361e-02 -3.585183620452880859e-01 1.788817644119262695e-01 -1.600131094455718994e-01 1.349636465311050415e-01 -1.674286127090454102e-01 5.730630457401275635e-02 2.010675370693206787e-01 -1.055875793099403381e-01 5.384466797113418579e-02 -1.419056653976440430e-01 -2.357135340571403503e-02 1.064014360308647156e-01 1.277897357940673828e-01 4.279755521565675735e-03 2.869632244110107422e-01 -3.662122786045074463e-01 -6.342609878629446030e-03 1.106168478727340698e-01 1.143371015787124634e-01 2.513649165630340576e-01 -1.721833646297454834e-01 -2.438620850443840027e-02 -6.701963394880294800e-02 -1.057805046439170837e-01 -1.059450134634971619e-01 2.204167246818542480e-01 -3.366625010967254639e-01 -9.411445818841457367e-03 2.851409316062927246e-01 1.325397044420242310e-01
1.940074749290943146e-02 -1.031203195452690125e-01 8.747025392949581146e-03 -1.388244479894638062e-01 -1.283713579177856445e-01 -1.490084826946258545e-01 1.605198681354522705e-01 2.542425096035003662e-01 -5.991408601403236389e-02 -1.629893779754638672e-01 1.141003891825675964e-01 -2.155474275350570679e-01 -1.318474262952804565e-01 -3.505338728427886963e-02 -1.366041749715805054e-01 -1.140104085206985474e-01 1.055156141519546509e-01 -1.694561392068862915e-01 -1.885015964508056641e-01 -1.799057275056838989e-01 3.180976510047912598e-01 9.897543489933013916e-02 2.414805255830287933e-02 -1.040263175964355469e-01 -4.141198992729187012e-01 -1.810323148965835571e-01 -3.202919363975524902e-01 1.210624799132347107e-01 -2.557251155376434326e-01 -2.451119422912597656e-01 -1.502742171287536621e-01 3.071008250117301941e-02
1.336907595396041870e-01 -2.624181509017944336e-01 -1.767213493585586548e-01 -1.199095398187637329e-01 -2.247717045247554779e-02 -6.583236157894134521e-02 1.439715325832366943e-01 1.495624184608459473e-01 1.392531096935272217e-01 -1.846124976873397827e-01 1.519436985254287720e-01 -1.911775171756744385e-01 -2.976689338684082031e-01 9.592323005199432373e-02 -5.376078188419342041e-02 -1.590383797883987427e-01 3.791399672627449036e-02 -1.568629294633865356e-01 4.998283088207244873e-02 -1.565483808517456055e-01 -8.688265085220336914e-02 1.300087571144104004e-01 2.539005130529403687e-02 -1.889594346284866333e-01 -9.206389635801315308e-02 -4.480636417865753174e-01 -1.857533305883407593e-01 -1.910674422979354858e-01 -3.779601454734802246e-01 1.014823392033576965e-01 9.793315082788467407e-02 1.541980803012847900e-01
-5.272926390171051025e-02 -9.823896735906600952e-02 -4.801683500409126282e-02 8.577229827642440796e-02 -2.264862954616546631e-01 -1.773684918880462646e-01 1.063160151243209839e-01 4.047450423240661621e-01 -8.596149832010269165e-02 -2.373358160257339478e-01 9.431081265211105347e-02 -1.429127305746078491e-01 -1.481570899486541748e-01 5.572039633989334106e-02 2.586185559630393982e-02 -1.725655421614646912e-02 2.249017357826232910e-01 -2.052511572837829590e-01 2.470165044069290161e-01 5.764554813504219055e-02 -6.861378252506256104e-02 4.583191871643066406e-01 5.996188893914222717e-02 -1.092624571174383163e-02 -1.176367420703172684e-02 9.390310943126678467e-02 1.042423620820045471e-01 3.583995401859283447e-01 6.393361836671829224e-03 -1.653521060943603516e-01 -2.173019200563430786e-01 5.067267641425132751e-02
2.883015871047973633e-01 -2.600352764129638672e-01 5.411729589104652405e-02 4.367652535438537598e-02 -1.278003752231597900e-01 -9.884825348854064941e-02 -2.043284028768539429e-01 1.614973694086074829e-01 6.247606128454208374e-02 -1.856787502765655518e-01 6.413451582193374634e-02 -9.240489453077316284e-02 -6.741043925285339355e-02 -7.386616896837949753e-03 -1.403979510068893433e-01 2.802884280681610107e-01 4.222257733345031738e-01 -2.378485202789306641e-01 2.862614393234252930e-01 -1.141950935125350952e-01 -1.658284962177276611e-01 1.485461890697479248e-01 3.153600394725799561e-01 -1.465550959110260010e-01 -2.087834030389785767e-01 -4.188542813062667847e-02 -1.239807382225990295e-01 -8.929547667503356934e-02 -1.032682880759239197e-01 -1.171832978725433350e-01 5.618050321936607361e-02 -4.242892842739820480e-03
3.113815486431121826e-01 1.505218297243118286e-01 2.771851979196071625e-02 -4.752001911401748657e-02 -2.300538271665573120e-01 -1.443771272897720337e-01 2.993912696838378906e-01 3.850258290767669678e-01 2.382813207805156708e-02 -3.401972725987434387e-02 -2.837274782359600067e-02 -1.376257538795471191e-01 -4.087952375411987305e-01 9.060294926166534424e-02 -2.393836528062820435e-01 1.629133224487304688e-01 7.221807539463043213e-02 -2.548931166529655457e-02 4.522880166769027710e-02 2.855143845081329346e-01 2.641677856445312500e-02 2.561352401971817017e-02 1.883543580770492554e-01 5.167545750737190247e-02 8.592369407415390015e-02 -1.675956994295120239e-01 -1.663819849491119385e-01 2.331214845180511475e-01 -6.710585206747055054e-02 7.333195209503173828e-02 4.533832147717475891e-02 -1.634104996919631958e-01
1.911240965127944946e-01 -3.388126492500305176e-01 -5.329079180955886841e-02 -1.969814449548721313e-01 -2.310838103294372559e-01 7.029867265373468399e-03 -7.693792879581451416e-02 1.872169412672519684e-02 -7.884079217910766602e-02 -1.430691778659820557e-01 -2.978096604347229004e-01 8.127765357494354248e-02 -2.149659991264343262e-01 2.413786202669143677e-01 1.448716968297958374e-02 -1.248475164175033569e-02 -2.067391388118267059e-02 -1.390480436384677887e-02 1.723530516028404236e-02 -2.093253582715988159e-01 -2.330643385648727417e-01 3.023759722709655762e-01 -2.980811707675457001e-02 1.108918525278568268e-02 -2.561413347721099854e-01 -2.831009924411773682e-01 -1.618390828371047974e-01 1.273902952671051025e-01 -3.320100009441375732e-01 1.104124411940574646e-01 -1.051367744803428650e-01 8.572719991207122803e-02
-5.772975459694862366e-02 -3.281029462814331055e-01 -2.184666097164154053e-01 2.963916957378387451e-01 1.005740761756896973e-01 -2.026706375181674957e-02 -5.928106233477592468e-02 1.535818576812744141e-01 1.063371375203132629e-01 -1.716747432947158813e-01 4.795563966035842896e-02 -2.244122326374053955e-01 -3.037653565406799316e-01 5.783400498330593109e-03 -5.020716786384582520e-02 1.759950667619705200e-01 4.013013094663619995e-02 -3.163923025131225586e-01 1.130857020616531372e-01 2.851992845535278320e-02 -1.072871536016464233e-01 1.027594730257987976e-01 5.955790728330612183e-02 -1.388708502054214478e-01 -1.934775114059448242e-01 -2.507052123546600342e-01 -2.943004965782165527e-01 -5.043845251202583313e-02 -2.096770405769348145e-01 -7.029538601636886597e-02 2.937176525592803955e-01 -1.083155423402786255e-01
4.355422556400299072e-01 -3.701781481504440308e-02 1.790368109941482544e-01 2.385479770600795746e-02 -3.462393283843994141e-01 -1.737590283155441284e-01 1.031430736184120178e-01 9.259281307458877563e-02 1.230303123593330383e-01 4.394650086760520935e-02 -5.488734319806098938e-02 -8.390156179666519165e-02 -1.009008139371871948e-01 -5.609682202339172363e-02 -1.980214007198810577e-02 2.786706686019897461e-01 -6.572392582893371582e-02 -1.326346099376678467e-01 1.474110931158065796e-01 1.814966052770614624e-01 2.592124044895172119e-01 2.185169756412506104e-01 4.585627000778913498e-03 2.039922168478369713e-03 -7.859782129526138306e-02 -3.085404448211193085e-02 -1.333352029323577881e-01 3.223230540752410889e-01 -2.128583937883377075e-01 -1.183692216873168945e-01 -9.605652838945388794e-02 -3.156439065933227539e-01
1.464786082506179810e-01 1.594675891101360321e-02 1.199693307280540466e-01 6.956320721656084061e-03 -9.427212178707122803e-02 6.558156758546829224e-02 2.642211616039276123e-01 1.103579774498939514e-01 3.697564601898193359e-01 -2.474051415920257568e-01 -1.158316582441329956e-01 7.965929061174392700e-02 -1.923815757036209106e-01 9.738355129957199097e-02 -3.372238278388977051e-01 -2.376514486968517303e-02 5.555363371968269348e-02 -1.720387190580368042e-01 -2.206551432609558105e-01 2.104674428701400757e-01 -2.223474085330963135e-01 2.297897785902023315e-01 1.518937200307846069e-01 3.483876958489418030e-02 1.553719490766525269e-01 -2.129939496517181396e-01 2.891192585229873657e-02 1.054346263408660889e-01 -1.605905294418334961e-01 -2.118758112192153931e-01 -2.623314261436462402e-01 1.305553913116455078e-01
7.307460904121398926e-02 -2.238174825906753540e-01 3.705670833587646484e-01 -2.712072059512138367e-02 -5.461794883012771606e-02 -3.975951969623565674e-01 6.788660585880279541e-02 -1.580630196258425713e-03 1.381386965513229370e-01 -2.792821526527404785e-01 -6.561316549777984619e-02 -1.114324927330017090e-01 -2.955022156238555908e-01 1.295607388019561768e-01 1.675868779420852661e-02 -1.142943650484085083e-01 2.972497940063476562e-01 -1.819142848253250122e-01 1.501014339737594128e-03 -6.926105171442031860e-02 -8.295346796512603760e-02 2.199949026107788086e-01 6.603280454874038696e-02 -1.090871095657348633e-01 -2.090937793254852295e-01 -1.433506887406110764e-02 7.388424873352050781e-02 1.245648711919784546e-01 -9.358721226453781128e-02 9.105271846055984497e-02 3.254414200782775879e-01 -1.546869874000549316e-01
-7.556936144828796387e-02 -1.390561610460281372e-01 1.971029788255691528e-01 -2.750196680426597595e-02 -7.147188484668731689e-02 2.243711985647678375e-02 9.848104417324066162e-02 8.865405619144439697e-02 -5.963673815131187439e-03 -1.286954581737518311e-01 2.113668620586395264e-01 3.857426112517714500e-03 -1.260458678007125854e-01 2.241878658533096313e-01 2.260101959109306335e-02 1.473365724086761475e-01 1.277904957532882690e-01 -2.472299188375473022e-01 4.675652980804443359e-01 9.125848859548568726e-02 1.286542266607284546e-01 1.612075865268707275e-01 9.155508130788803101e-02 -5.622165277600288391e-03 -9.209531359374523163e-03 -1.477936208248138428e-01 -8.713287860155105591e-02 2.698861062526702881e-01 3.463260363787412643e-03 -4.844540059566497803e-01 2.365940362215042114e-01 1.188544407486915588e-01
3.179237246513366699e-01 -1.792385578155517578e-01 3.274707198143005371e-01 2.445373684167861938e-01 -2.850068211555480957e-01 -1.085885707288980484e-02 2.794969826936721802e-02 6.802093237638473511e-02 -1.472503971308469772e-02 -2.136993706226348877e-01 -1.389315128326416016e-01 -9.174221009016036987e-02 -1.198433041572570801e-01 -7.969214767217636108e-02 -2.775677442550659180e-01 1.415937989950180054e-01 1.117503121495246887e-01 -1.747892498970031738e-01 1.003761664032936096e-01 9.267649799585342407e-02 1.880688518285751343e-01 1.675153672695159912e-01 1.289023160934448242e-01 -2.884830832481384277e-01 8.409404754638671875e-02 -7.374772429466247559e-02 -2.620913088321685791e-02 1.554029434919357300e-01 -2.781875133514404297e-01 -2.188954055309295654e-01 7.652378827333450317e-02 -1.676859706640243530e-01
3.627558052539825439e-01 -8.771985024213790894e-02 1.020965874195098877e-01 -2.671704441308975220e-02 -1.379428356885910034e-01 1.214868947863578796e-01 4.319628775119781494e-01 1.829513758420944214e-01 2.529016435146331787e-01 -1.243500113487243652e-01 -5.414867028594017029e-02 3.242766112089157104e-02 -2.479119896888732910e-01 1.486407220363616943e-01 1.034554094076156616e-01 1.203627209179103374e-03 2.559240460395812988e-01 -2.729328870773315430e-01 -2.569812908768653870e-02 -9.476173669099807739e-02 1.769225597381591797e-01 9.746775031089782715e-02 -8.587509393692016602e-03 7.842322811484336853e-03 -1.335187852382659912e-01 5.104543641209602356e-02 -1.429289951920509338e-02 3.344675898551940918e-01 2.341084629297256470e-01 -1.283708065748214722e-01 -1.509119421243667603e-01 3.046793304383754730e-02
2.183402478694915771e-01 -1.343108806759119034e-02 1.216321140527725220e-01 4.256688989698886871e-03 -2.224558144807815552e-01 -1.948627084493637085e-01 1.268882006406784058e-01 8.344400674104690552e-02 1.742221787571907043e-02 -4.081201255321502686e-01 1.054428741335868835e-01 -1.256651878356933594e-01 -1.437344960868358612e-02 3.049643896520137787e-02 -1.403469294309616089e-01 -2.976508066058158875e-02 3.007935285568237305e-01 -1.320502460002899170e-01 1.588484346866607666e-01 -2.428564280271530151e-01 3.105082809925079346e-01 -3.722548112273216248e-02 -2.187838405370712280e-01 1.020839959383010864e-01 -1.185881942510604858e-01 -8.452084660530090332e-02 -2.505764961242675781e-01 4.265745729207992554e-02 -1.146523952484130859e-01 -3.982113301753997803e-01 -4.232602939009666443e-02 -6.147313117980957031e-02
1.523847430944442749e-01 -7.228286564350128174e-02 1.211935505270957947e-01 -1.406622380018234253e-01 -7.501666992902755737e-02 -1.789651215076446533e-01 1.106658279895782471e-01 1.092945188283920288e-01 1.630852520465850830e-01 -1.597767919301986694e-01 4.014283046126365662e-02 -7.443674653768539429e-02 -2.071593999862670898e-01 -4.377328604459762573e-02 1.299059092998504639e-01 -7.662324607372283936e-02 -1.860159039497375488e-01 -5.932292938232421875e-01 5.525979027152061462e-02 -2.000589668750762939e-02 -9.506170451641082764e-02 6.570912152528762817e-02 2.065641134977340698e-01 -1.588454544544219971e-01 -6.850219517946243286e-02 1.884810253977775574e-02 -1.025491207838058472e-01 8.039058744907379150e-02 -3.623340129852294922e-01 -1.655907928943634033e-01 -1.232622861862182617e-01 -2.849881649017333984e-01
3.709628432989120483e-02 -2.703434824943542480e-01 -4.842315241694450378e-02 1.101958565413951874e-03 -5.602829158306121826e-02 6.437639240175485611e-03 1.197973787784576416e-01 1.255296021699905396e-01 3.214404918253421783e-03 -1.408349126577377319e-01 -1.162388548254966736e-01 -2.024689912796020508e-01 -4.763685166835784912e-01 5.340932682156562805e-02 7.625788450241088867e-02 -3.162006661295890808e-02 -2.793885581195354462e-02 -2.626970112323760986e-01 1.240885183215141296e-01 7.337325718253850937e-03 -1.045036315917968750e-01 -6.124630197882652283e-02 5.288451910018920898e-02 -1.806392334401607513e-02 2.019610814750194550e-02 -5.064702630043029785e-01 -9.949275106191635132e-02 -2.067842036485671997e-01 -3.689982891082763672e-01 -4.036140814423561096e-02 -1.688037812709808350e-01 7.652453146874904633e-03
2.916168868541717529e-01 -3.446209430694580078e-01 -8.716007322072982788e-02 -2.311514914035797119e-01 -3.536648154258728027e-01 1.283157765865325928e-01 3.659074902534484863e-01 -6.345978379249572754e-02 4.074956476688385010e-02 8.648951351642608643e-02 -1.166528090834617615e-01 -6.710223108530044556e-02 2.827168442308902740e-02 -4.319502972066402435e-03 -1.177775934338569641e-01 -7.691427320241928101e-02 1.548121869564056396e-01 -1.343446224927902222e-01 3.071026504039764404e-01 1.376426871865987778e-02 -9.888068586587905884e-02 -4.503123089671134949e-02 1.920339167118072510e-01 6.842096894979476929e-02 4.557077959179878235e-02 -2.885535061359405518e-01 8.751647919416427612e-02 1.814990639686584473e-01 -1.842971742153167725e-01 -1.208458617329597473e-01 -1.948097050189971924e-01 7.423540949821472168e-02
1.812263578176498413e-01 -1.503828018903732300e-01 3.784414008259773254e-02 -1.459769606590270996e-01 -4.006736278533935547e-01 1.868330389261245728e-01 1.618676185607910156e-01 4.630969762802124023e-01 1.483415216207504272e-01 6.904477719217538834e-03 4.163659736514091492e-02 -5.225733295083045959e-02 -8.797489106655120850e-02 3.170000761747360229e-02 4.021152108907699585e-02 -5.084843933582305908e-02 1.574958860874176025e-01 -2.909355759620666504e-01 1.674894988536834717e-01 -1.087933927774429321e-01 1.061078086495399475e-01 1.247205585241317749e-01 1.123002395033836365e-01 1.991957128047943115e-01 2.715311944484710693e-01 -9.616675972938537598e-02 -6.292332708835601807e-02 2.030297815799713135e-01 -1.666627377271652222e-01 -1.585602909326553345e-01 -1.612756103277206421e-01 -1.034580692648887634e-01
-7.978990674018859863e-02 -2.499366104602813721e-01 -5.057724565267562866e-02 -3.176999278366565704e-03 9.354888647794723511e-02 -4.265808463096618652e-01 2.857661545276641846e-01 3.782908245921134949e-02 1.168135255575180054e-01 -1.607091724872589111e-01 1.854032874107360840e-01 -3.518591821193695068e-02 5.752720404416322708e-03 6.218868307769298553e-03 1.705695837736129761e-01 1.691804677248001099e-01 -3.660833090543746948e-02 -5.361271277070045471e-02 8.747331053018569946e-02 4.929388314485549927e-02 9.962609410285949707e-02 -2.555970475077629089e-02 -7.514144480228424072e-02 -2.670468091964721680e-01 -1.359275281429290771e-01 -2.408998906612396240e-01 -7.998500019311904907e-02 3.923465311527252197e-01 -3.108265995979309082e-01 7.324261963367462158e-02 -2.842876613140106201e-01 2.082645893096923828e-02
2.539232969284057617e-01 -6.164061650633811951e-02 1.359195858240127563e-01 -1.429769843816757202e-01 -2.154758423566818237e-01 7.347499579191207886e-02 1.734409332275390625e-01 -4.359018523246049881e-03 1.519102603197097778e-01 -1.573323011398315430e-01 -8.127459883689880371e-02 -7.870749384164810181e-02 2.931714989244937897e-02 1.873759925365447998e-02 2.219893187284469604e-01 1.036005988717079163e-01 1.233701482415199280e-01 -4.146013259887695312e-01 2.797027230262756348e-01 -3.407619521021842957e-02 2.119930684566497803e-01 2.140105515718460083e-01 -1.122442707419395447e-01 1.965356618165969849e-01 -2.751932144165039062e-01 2.601945027709007263e-02 -4.663523286581039429e-02 2.931474745273590088e-01 -8.889222145080566406e-02 -2.016593813896179199e-01 2.505939900875091553e-01 6.829454004764556885e-02
5.816731601953506470e-02 -3.490812703967094421e-02 1.772149801254272461e-01 -2.917308211326599121e-01 -2.245022505521774292e-01 -1.712395809590816498e-02 5.563982576131820679e-02 1.349210292100906372e-01 -6.981211900711059570e-02 -2.397690266370773315e-01 2.705619037151336670e-01 -9.757350198924541473e-03 -1.858261525630950928e-01 1.976380944252014160e-01 -1.034452095627784729e-01 -7.505354285240173340e-02 1.107533723115921021e-01 -2.064357399940490723e-01 -8.037226647138595581e-02 -3.532904088497161865e-01 2.074827849864959717e-01 7.975646108388900757e-02 -2.000092118978500366e-01 2.807067707180976868e-03 -8.882977068424224854e-02 -8.331085741519927979e-02 -2.121389210224151611e-01 7.002783566713333130e-02 -2.896871268749237061e-01 -3.265056312084197998e-01 -5.040793493390083313e-02 -2.189124673604965210e-01
2.459033578634262085e-01 -1.233986392617225647e-01 -7.330624759197235107e-02 -2.679866924881935120e-02 -1.978449672460556030e-01 -3.042136728763580322e-01 2.586523890495300293e-01 -2.451213598251342773e-01 1.079666689038276672e-01 5.349988583475351334e-03 1.458406299352645874e-01 -2.365111000835895538e-02 -1.273372918367385864e-01 -1.483775395900011063e-02 8.099267631769180298e-02 1.699033528566360474e-01 4.847444221377372742e-02 -2.306126952171325684e-01 -5.535089969635009766e-02 -1.157714575529098511e-01 3.714829087257385254e-01 1.256384998559951782e-01 1.015135273337364197e-01 -1.667632348835468292e-02 6.035164371132850647e-02 -1.246266812086105347e-01 -1.015745922923088074e-01 3.342325091361999512e-01 -1.724573969841003418e-01 -1.723508387804031372e-01 3.628598451614379883e-01 -7.401948422193527222e-02
-8.668055385351181030e-02 -6.842853128910064697e-02 1.625593006610870361e-01 -1.764856576919555664e-01 2.762145176529884338e-02 1.425150632858276367e-01 9.966059029102325439e-02 2.561545372009277344e-01 6.762439012527465820e-02 -6.102487817406654358e-02 -6.191617250442504883e-02 -2.751212418079376221e-01 -1.352674961090087891e-01 -5.405175685882568359e-02 -1.718878298997879028e-01 1.238427683711051941e-02 4.793605208396911621e-01 2.782499603927135468e-02 -4.681963101029396057e-02 -2.574073076248168945e-01 2.636306546628475189e-02 2.044295966625213623e-01 2.527499794960021973e-01 -1.002605035901069641e-01 -3.201140463352203369e-02 -2.855116724967956543e-01 1.313869804143905640e-01 2.776866853237152100e-01 -2.436472773551940918e-01 -4.799762740731239319e-03 1.255953758955001831e-01 1.654165238142013550e-01
2.888316847383975983e-02 -4.976652562618255615e-01 -7.669731974601745605e-02 1.240430921316146851e-01 -3.044251119717955589e-03 -2.267830669879913330e-01 8.233242481946945190e-02 2.789630591869354248e-01 7.512962818145751953e-02 -2.718659937381744385e-01 1.154092475771903992e-01 -1.028096452355384827e-01 -3.107748925685882568e-01 -1.804444380104541779e-02 1.227246969938278198e-01 3.128395974636077881e-01 2.760764360427856445e-01 -1.326076239347457886e-01 1.872525364160537720e-01 -7.726231962442398071e-02 -1.023037284612655640e-01 1.728051304817199707e-01 -1.397331152111291885e-02 -5.143073946237564087e-02 5.875493586063385010e-02 -1.887577027082443237e-01 -1.493554860353469849e-01 4.253108426928520203e-02 -2.359243668615818024e-02 -1.320342347025871277e-02 1.252562105655670166e-01 1.525916904211044312e-01
4.273368418216705322e-01 -1.560000777244567871e-01 -4.537465423345565796e-02 -1.621148139238357544e-01 1.451018303632736206e-01 -4.384045302867889404e-02 1.331893075257539749e-02 1.360072493553161621e-01 -2.090694755315780640e-01 -7.725401967763900757e-02 8.488232642412185669e-02 -5.368300527334213257e-02 -8.159759640693664551e-02 1.695006340742111206e-02 7.226862758398056030e-02 1.809957772493362427e-01 2.761164009571075439e-01 -6.572610139846801758e-02 -2.829201892018318176e-02 1.056703627109527588e-01 -9.656554460525512695e-02 1.801628619432449341e-01 1.484338343143463135e-01 3.004129230976104736e-01 8.854815363883972168e-02 -4.080138355493545532e-02 6.205989792943000793e-02 3.975694477558135986e-01 -3.732486367225646973e-01 -6.346697360277175903e-02 -1.118812337517738342e-02 2.385063469409942627e-01
-6.952790915966033936e-02 -2.591361701488494873e-01 -1.275356560945510864e-01 6.546343676745891571e-03 1.327695045620203018e-02 1.293885149061679840e-02 -7.104399055242538452e-02 -2.271851003170013428e-01 2.457747980952262878e-02 -2.205176092684268951e-02 9.055406600236892700e-02 2.736731059849262238e-02 -2.801984548568725586e-01 9.970087558031082153e-02 2.272620238363742828e-02 -1.542340964078903198e-02 2.055957317352294922e-01 -2.667569518089294434e-01 -3.979464620351791382e-02 8.517895638942718506e-02 7.309496402740478516e-02 4.064335823059082031e-01 -1.912986040115356445e-01 -1.190657466650009155e-01 -2.344005182385444641e-02 -1.425589621067047119e-01 -1.701566129922866821e-01 3.334498405456542969e-01 -3.362284004688262939e-01 -2.348418086767196655e-01 -2.768238484859466553e-01 -7.771716266870498657e-02
2.803784906864166260e-01 -2.590279579162597656e-01 3.279607892036437988e-01 2.993321791291236877e-02 -2.475897967815399170e-01 -1.467879563570022583e-01 6.027070805430412292e-02 3.710190951824188232e-02 -1.394597589969635010e-01 -6.048503518104553223e-02 1.745729148387908936e-01 -5.127992480993270874e-03 1.386125087738037109e-01 1.628093048930168152e-02 -1.606424003839492798e-01 2.207675017416477203e-02 3.423226475715637207e-01 -3.165473639965057373e-01 7.729834318161010742e-02 -8.659154176712036133e-02 8.733201771974563599e-02 1.989523917436599731e-01 1.535929590463638306e-01 -8.915111422538757324e-02 -2.183594740927219391e-02 -1.069414801895618439e-02 -6.291751563549041748e-02 2.410338968038558960e-01 -2.277177423238754272e-01 -2.442965656518936157e-01 2.568057179450988770e-01 -9.412714838981628418e-02
5.994272977113723755e-02 -1.000787094235420227e-01 -4.513664171099662781e-02 -3.296905755996704102e-01 -2.231504768133163452e-01 -4.209583997726440430e-02 1.555521041154861450e-01 8.337397873401641846e-02 4.489435814321041107e-03 -1.968805640935897827e-01 -1.263828575611114502e-02 -2.585082687437534332e-02 -2.951606512069702148e-01 5.496573634445667267e-03 -1.910602897405624390e-01 1.021469309926033020e-01 -2.296406403183937073e-02 4.652068950235843658e-03 -9.617278724908828735e-02 -2.449804842472076416e-01 7.349400967359542847e-02 8.170631527900695801e-02 -2.183191329240798950e-01 1.730090752243995667e-02 -1.187536418437957764e-01 -7.355190068483352661e-02 -2.663297653198242188e-01 2.936336398124694824e-01 -3.142098784446716309e-01 -4.297571182250976562e-01 -1.166952177882194519e-01 -1.252553910017013550e-01
1.200732067227363586e-01 -8.857021480798721313e-02 -2.651469409465789795e-02 3.141645342111587524e-02 -7.411402463912963867e-02 -6.013824790716171265e-02 1.888596862554550171e-01 2.312184125185012817e-01 1.619658768177032471e-01 -2.277396172285079956e-01 1.828137487173080444e-01 -1.534181386232376099e-01 -3.098762631416320801e-01 3.546329736709594727e-01 -1.352120786905288696e-01 -2.323681712150573730e-01 2.035988122224807739e-01 -1.277863383293151855e-01 1.282197237014770508e-01 7.614003866910934448e-02 -1.739999204874038696e-01 -1.005299016833305359e-01 1.609505265951156616e-01 1.684323251247406006e-01 -3.035960346460342407e-02 -2.225076407194137573e-01 -6.920937448740005493e-02 1.141716912388801575e-01 -4.228429496288299561e-01 1.064724028110504150e-01 8.720329962670803070e-03 1.246824264526367188e-01
1.420157849788665771e-01 -7.153794169425964355e-02 -9.965419769287109375e-02 -5.710989236831665039e-02 -3.862797841429710388e-02 5.755116045475006104e-02 4.103261977434158325e-02 2.742648422718048096e-01 -7.030859123915433884e-03 -1.521743685007095337e-01 -8.673309534788131714e-02 3.038171827793121338e-01 -4.764904677867889404e-01 -1.030074208974838257e-01 7.509043812751770020e-02 -4.505486786365509033e-02 1.925388425588607788e-01 -1.127428784966468811e-01 -1.913124769926071167e-01 -1.460416913032531738e-01 7.706627994775772095e-02 1.560399383306503296e-01 1.852172911167144775e-01 1.328740417957305908e-01 -6.050856411457061768e-02 -2.830253541469573975e-01 -1.922366768121719360e-01 2.566401064395904541e-01 -3.003025054931640625e-01 -7.895168662071228027e-02 1.675367802381515503e-01 1.021249070763587952e-01
-5.579396616667509079e-03 2.058484032750129700e-02 4.562876746058464050e-02 3.878032416105270386e-02 -1.709644645452499390e-01 -1.241704896092414856e-01 2.638312876224517822e-01 1.849099844694137573e-01 1.132715120911598206e-02 -1.516132652759552002e-01 -1.125725544989109039e-02 1.196555346250534058e-01 -1.865329742431640625e-01 -2.309368848800659180e-01 -5.987701192498207092e-02 -3.887846833094954491e-03 2.511792778968811035e-01 -7.507174462080001831e-02 -8.275897055864334106e-02 -2.426345348358154297e-01 -2.866074629127979279e-02 2.408943027257919312e-01 1.551707983016967773e-01 7.961334288120269775e-02 -2.134994715452194214e-01 -4.299742579460144043e-01 -3.091540932655334473e-01 2.320764809846878052e-01 -2.324759066104888916e-01 -2.037092298269271851e-02 1.646945327520370483e-01 1.817479729652404785e-01
9.777178615331649780e-02 -8.606018126010894775e-02 -8.226481825113296509e-02 -1.800941228866577148e-01 5.162352696061134338e-02 -2.391067892313003540e-01 1.719681620597839355e-01 7.137627899646759033e-02 -1.552099287509918213e-01 -1.103753000497817993e-01 -8.360003679990768433e-02 -2.122509293258190155e-02 -1.746488958597183228e-01 2.857025265693664551e-01 -6.018009781837463379e-02 1.420090645551681519e-01 1.314959973096847534e-01 -3.633109033107757568e-01 -5.793778109364211559e-04 -1.581651866436004639e-01 2.830716669559478760e-01 -4.380366206169128418e-02 -1.031145453453063965e-01 -1.223938986659049988e-01 -1.684387177228927612e-01 -3.249136358499526978e-02 -3.435074388980865479e-01 4.555977880954742432e-02 -2.200286686420440674e-01 -3.607287704944610596e-01 -1.492384970188140869e-01 -1.934572905302047729e-01
1.781228035688400269e-01 -6.093711778521537781e-02 2.254701703786849976e-01 -1.053314581513404846e-01 2.386659942567348480e-02 -2.111268490552902222e-01 1.034656539559364319e-01 -3.676586225628852844e-02 -3.997211754322052002e-01 -2.843770980834960938e-01 -3.327086940407752991e-02 -1.681471914052963257e-01 -1.363801509141921997e-01 9.532336145639419556e-02 3.608702868223190308e-02 -1.276198476552963257e-01 1.037788987159729004e-01 -5.211633816361427307e-02 1.456030309200286865e-01 -1.288833171129226685e-01 -3.462673351168632507e-02 2.420384138822555542e-01 1.083602681756019592e-01 -3.392411470413208008e-01 -2.761403918266296387e-01 -2.324198037385940552e-01 -4.969068244099617004e-02 1.634698808193206787e-01 -2.336759120225906372e-01 -1.781129837036132812e-01 -1.452000588178634644e-01 1.591918021440505981e-01
1.033062934875488281e-01 -9.971583634614944458e-02 2.312768809497356415e-02 -1.685319393873214722e-01 -3.881648182868957520e-01 -1.969197988510131836e-01 -6.087060086429119110e-03 3.651798516511917114e-02 -1.193886548280715942e-01 -1.420905888080596924e-01 -9.167026728391647339e-03 6.456609070301055908e-02 -6.061993911862373352e-02 2.157762795686721802e-01 -1.328525543212890625e-01 4.643971025943756104e-01 -2.807085588574409485e-02 -1.490315496921539307e-01 -1.706657186150550842e-02 1.164691150188446045e-01 -2.723955549299716949e-02 1.816576868295669556e-01 -5.322550982236862183e-02 -1.432271301746368408e-01 -6.619042903184890747e-02 -2.438256591558456421e-01 -1.383945196866989136e-01 2.180661261081695557e-01 -2.957224845886230469e-01 1.698872894048690796e-01 4.679547622799873352e-03 -3.107498586177825928e-01
4.450510814785957336e-02 -3.417009860277175903e-02 -1.211333125829696655e-01 -1.549524515867233276e-01 9.985282272100448608e-02 -6.492511183023452759e-02 2.616042504087090492e-03 7.855166494846343994e-02 -8.935114019550383091e-04 -2.816561162471771240e-01 -5.699001252651214600e-02 -4.106150269508361816e-01 -2.291633039712905884e-01 1.740845143795013428e-01 1.504700183868408203e-01 -2.875945866107940674e-01 2.205825746059417725e-01 -2.493496090173721313e-01 3.054609000682830811e-01 -7.586921006441116333e-02 5.388001352548599243e-02 1.220617145299911499e-01 2.177458703517913818e-01 6.728304922580718994e-02 -2.138161510229110718e-01 -1.597643345594406128e-01 7.879246771335601807e-02 1.530692726373672485e-02 -2.783940732479095459e-01 -7.631476968526840210e-02 1.139829903841018677e-01 2.116784900426864624e-01
2.372689247131347656e-01 -2.540550231933593750e-01 -1.504869163036346436e-01 3.276060521602630615e-01 -6.056816317141056061e-03 6.193534657359123230e-02 7.366415858268737793e-02 1.895110756158828735e-01 -8.189943432807922363e-02 4.730475693941116333e-02 3.886990994215011597e-02 -1.351589411497116089e-01 -3.542708456516265869e-01 2.854597568511962891e-02 1.710082031786441803e-02 -9.276228398084640503e-02 -1.354749351739883423e-01 -2.016893327236175537e-01 -1.233695447444915771e-01 6.853070110082626343e-02 -1.991879642009735107e-01 9.943272918462753296e-02 -2.953947987407445908e-03 -5.952794104814529419e-02 3.370387852191925049e-02 -1.866606771945953369e-01 5.595229566097259521e-02 2.713183462619781494e-01 -3.609469532966613770e-01 -3.531705141067504883e-01 1.282998621463775635e-01 1.541786193847656250e-01
-5.665448843501508236e-04 -1.624113470315933228e-01 2.562364637851715088e-01 -9.270473569631576538e-02 5.546093732118606567e-02 -2.328733056783676147e-01 4.557051360607147217e-01 8.559667505323886871e-03 -1.383530814200639725e-02 -5.373311042785644531e-02 3.654438853263854980e-01 -1.406935602426528931e-01 2.898392267525196075e-02 1.508062928915023804e-01 3.182690143585205078e-01 5.008439719676971436e-02 1.117260977625846863e-01 -2.435046285390853882e-01 5.443656817078590393e-02 -9.382382780313491821e-02 -1.643608212471008301e-01 1.036768481135368347e-01 2.053529024124145508e-01 -1.539921667426824570e-02 1.607391536235809326e-01 -2.194802761077880859e-01 -1.111959815025329590e-01 6.639084219932556152e-02 -2.026404589414596558e-01 -2.165026515722274780e-01 1.574866473674774170e-02 -8.852423727512359619e-02
1.644580364227294922e-01 -3.519360125064849854e-01 -6.831243634223937988e-02 -2.260488718748092651e-01 -4.670345485210418701e-01 5.656965821981430054e-02 1.983082741498947144e-01 3.049171268939971924e-01 4.686031863093376160e-02 -4.934816807508468628e-02 6.202108040452003479e-02 -6.293164938688278198e-02 -7.109770178794860840e-02 -3.362903371453285217e-02 -1.548996269702911377e-01 2.004820406436920166e-01 -1.015045400708913803e-02 -1.042224466800689697e-01 3.435708582401275635e-02 -1.525530517101287842e-01 3.205177560448646545e-02 -1.838131546974182129e-01 2.416403591632843018e-01 -7.362059503793716431e-02 -2.479520253837108612e-02 -1.098737195134162903e-01 -2.875271737575531006e-01 1.484982073307037354e-01 -1.376257985830307007e-01 -1.594267040491104126e-01 -2.252870053052902222e-01 -1.016450375318527222e-01
2.083996534347534180e-01 9.570100344717502594e-03 -5.683793500065803528e-02 1.073365882039070129e-01 6.594432145357131958e-02 -5.485128238797187805e-02 1.580175459384918213e-01 1.820372194051742554e-01 3.967632055282592773e-01 -5.856302380561828613e-02 -1.456730216741561890e-01 4.540301393717527390e-03 -3.265605121850967407e-02 2.192499935626983643e-01 1.449371222406625748e-02 1.461800187826156616e-02 1.170422974973917007e-02 -1.610787063837051392e-01 1.484443694353103638e-01 -2.684854865074157715e-01 -5.030974000692367554e-02 9.392533451318740845e-02 -3.548096492886543274e-02 8.452625013887882233e-03 -2.767861485481262207e-01 -2.796931266784667969e-01 -1.554057896137237549e-01 3.370975255966186523e-01 -3.716050684452056885e-01 1.271133869886398315e-01 1.955543607473373413e-01 -1.631203591823577881e-01
4.448086768388748169e-02 -1.686723232269287109e-01 -3.980185091495513916e-02 1.013221964240074158e-01 -9.218562394380569458e-02 -3.109951317310333252e-01 -1.993999183177947998e-01 2.153521329164505005e-01 3.979503735899925232e-02 -1.971472054719924927e-01 -5.591857433319091797e-02 6.798639148473739624e-02 -1.597203910350799561e-01 1.516172885894775391e-01 1.674682497978210449e-01 4.516699537634849548e-02 1.610252410173416138e-01 -3.828042745590209961e-01 7.015092670917510986e-02 4.161027260124683380e-03 -2.778540253639221191e-01 -1.082008555531501770e-01 -4.983506724238395691e-02 -1.759999245405197144e-01 -2.093602567911148071e-01 -2.903892993927001953e-01 -2.664421200752258301e-01 1.231044679880142212e-01 -2.720824480056762695e-01 -4.507692530751228333e-02 -9.911954402923583984e-02 -1.990431696176528931e-01
3.480679094791412354e-01 3.243326768279075623e-02 2.815868854522705078e-01 -2.664268612861633301e-01 -1.105381697416305542e-01 -2.121125906705856323e-01 2.931240200996398926e-01 1.060411855578422546e-01 -6.457167118787765503e-02 -2.482678145170211792e-01 8.473517745733261108e-02 1.476531475782394409e-02 1.660933718085289001e-02 1.585992798209190369e-02 7.569493353366851807e-02 2.648919820785522461e-01 1.056097596883773804e-01 -1.098534911870956421e-01 2.513054013252258301e-01 8.216869086027145386e-02 1.721538901329040527e-01 2.616535425186157227e-01 -1.519966721534729004e-01 -2.333155833184719086e-02 1.563406884670257568e-01 -1.109562069177627563e-01 4.391714185476303101e-02 1.998234689235687256e-01 -2.604073882102966309e-01 1.033810004591941833e-01 3.440807759761810303e-02 2.243806570768356323e-01
9.994244575500488281e-02 -3.369425535202026367e-01 2.785271406173706055e-01 -8.006554096937179565e-02 -9.330468624830245972e-02 -1.700440347194671631e-01 1.406367272138595581e-01 -4.013602063059806824e-02 2.132850587368011475e-01 -2.889451384544372559e-01 3.145523369312286377e-01 -1.032288372516632080e-01 -2.321052402257919312e-01 2.188572138547897339e-01 1.083247736096382141e-01 2.698048055171966553e-01 2.238241583108901978e-01 -2.918754816055297852e-01 3.380742669105529785e-02 -5.382163077592849731e-02 6.642902642488479614e-02 1.766090989112854004e-01 6.744579225778579712e-02 -2.214626371860504150e-01 -1.391326040029525757e-01 1.047713235020637512e-01 -1.150739938020706177e-02 -5.435197800397872925e-02 -8.748665452003479004e-02 6.494540721178054810e-02 1.521874964237213135e-01 1.078103110194206238e-01
2.357178740203380585e-02 -1.536904275417327881e-01 -2.198590785264968872e-01 1.088264286518096924e-01 -1.387157738208770752e-01 9.192738682031631470e-03 -1.717940121889114380e-01 4.848671332001686096e-02 1.284420583397150040e-02 -7.949301600456237793e-02 2.421701848506927490e-01 -8.826140314340591431e-03 -2.027907222509384155e-01 -4.140369594097137451e-03 1.576402485370635986e-01 2.028919011354446411e-01 -1.062140986323356628e-02 -4.535481631755828857e-01 8.117069303989410400e-02 1.364350225776433945e-02 -1.625336892902851105e-02 4.923771601170301437e-03 -7.302947808057069778e-03 -4.971050098538398743e-02 -2.568400204181671143e-01 -1.860985457897186279e-01 -2.190589308738708496e-01 2.207808792591094971e-01 -5.089879035949707031e-01 4.195218160748481750e-02 1.235484853386878967e-01 5.706559494137763977e-02
-9.879311174154281616e-02 6.176489870995283127e-03 -1.453950852155685425e-01 -1.016063094139099121e-01 -1.442114114761352539e-01 1.087551116943359375e-01 1.099009513854980469e-01 -8.940486609935760498e-02 3.480295538902282715e-01 -3.028484284877777100e-01 9.974662959575653076e-02 1.501257270574569702e-01 -2.441848218441009521e-01 2.049452438950538635e-02 -1.470707207918167114e-01 1.293247938156127930e-01 2.039130330085754395e-01 -2.407110184431076050e-01 2.194496989250183105e-01 -4.061204791069030762e-01 -1.423717290163040161e-01 1.427433788776397705e-01 5.133350938558578491e-02 1.808827929198741913e-02 8.775097131729125977e-02 -1.862975209951400757e-01 6.950347684323787689e-03 2.546574473381042480e-01 -2.378531545400619507e-01 5.409952625632286072e-02 6.562811881303787231e-02 1.870209872722625732e-01
1.843187510967254639e-01 -4.333689510822296143e-01 1.332978159189224243e-01 6.573504209518432617e-02 -1.059368550777435303e-01 7.334660738706588745e-02 3.644720911979675293e-01 1.230228394269943237e-01 8.587297052145004272e-02 -1.829270720481872559e-01 -1.352033670991659164e-02 1.692989096045494080e-02 -2.688389420509338379e-01 6.194312870502471924e-02 -3.605619445443153381e-02 1.539900600910186768e-01 2.038266956806182861e-01 9.042841941118240356e-02 1.246935799717903137e-01 -6.868233531713485718e-02 7.961773127317428589e-02 2.292361408472061157e-01 -1.358519345521926880e-01 1.277532130479812622e-01 -2.686921358108520508e-01 2.869757823646068573e-02 1.812803447246551514e-01 3.207428753376007080e-01 4.658271744847297668e-02 -2.623717486858367920e-01 -7.402089238166809082e-02 -1.491281017661094666e-02
3.176957964897155762e-01 8.015970140695571899e-02 -2.895100116729736328e-01 1.516722738742828369e-01 -2.341327518224716187e-01 -9.361941367387771606e-02 3.206093609333038330e-01 6.721192598342895508e-02 2.011251300573348999e-01 -1.190249547362327576e-01 1.959101855754852295e-01 -1.878095865249633789e-01 -1.525008529424667358e-01 3.513982594013214111e-01 2.076039463281631470e-01 5.377626419067382812e-02 1.245265528559684753e-01 -5.125324428081512451e-02 5.814787372946739197e-02 -2.496651262044906616e-01 -4.163818433880805969e-02 4.421661049127578735e-02 2.149152308702468872e-01 -2.807257473468780518e-01 -1.522359251976013184e-01 -1.312578618526458740e-01 5.285230651497840881e-02 3.555234894156455994e-02 8.408944308757781982e-02 -6.020900979638099670e-02 9.778226912021636963e-02 -1.291570067405700684e-01
9.967209771275520325e-03 -1.835819780826568604e-01 -1.515644192695617676e-01 -4.304808378219604492e-01 -3.461973965167999268e-01 -1.177137345075607300e-01 -9.337549656629562378e-02 4.054236039519309998e-02 -8.016039431095123291e-02 -1.467766463756561279e-01 -1.160711422562599182e-01 1.496829688549041748e-01 -5.780500918626785278e-02 2.820495367050170898e-01 -1.114496737718582153e-01 1.003345623612403870e-01 1.703455746173858643e-01 -1.658421605825424194e-01 4.468202590942382812e-02 -5.097089335322380066e-02 -2.064080685377120972e-01 3.244836628437042236e-01 7.931148633360862732e-03 1.378709226846694946e-01 -1.180522665381431580e-01 -1.545894294977188110e-01 -2.052787393331527710e-01 1.927018910646438599e-01 -2.811042070388793945e-01 1.024615019559860229e-01 6.164982449263334274e-03 -9.934072941541671753e-02
6.542862206697463989e-02 -3.039430081844329834e-01 -1.365070929750800133e-03 -9.828265011310577393e-02 -1.253134012222290039e-01 -5.988021939992904663e-02 1.059756875038146973e-01 2.080064117908477783e-01 6.442235410213470459e-02 -2.280019074678421021e-01 -1.176611986011266708e-02 -1.252818703651428223e-01 -1.328778862953186035e-01 -1.811954751610755920e-02 -3.344690660014748573e-03 4.983907565474510193e-03 1.203153356909751892e-01 -2.424739450216293335e-01 -1.155228540301322937e-01 -2.816556096076965332e-01 8.710760623216629028e-02 1.942545324563980103e-01 1.268127560615539551e-01 -1.636709831655025482e-02 -3.525404036045074463e-01 -1.971841789782047272e-02 -4.482840895652770996e-01 1.289325207471847534e-01 2.488225139677524567e-02 -3.024288713932037354e-01 -2.271146178245544434e-01 -1.279216706752777100e-01
1.370899379253387451e-01 -8.089542388916015625e-02 -6.145072169601917267e-03 -1.818957328796386719e-01 -1.397341489791870117e-01 -4.662130773067474365e-02 3.236375153064727783e-01 -2.879138803109526634e-03 1.941775530576705933e-01 -2.000621706247329712e-01 -7.271645125001668930e-03 -5.521650910377502441e-01 -2.606419324874877930e-01 1.098355394788086414e-03 -1.827159151434898376e-02 1.307684034109115601e-01 -1.490995194762945175e-02 9.163773804903030396e-02 -4.195149242877960205e-02 -1.360449492931365967e-01 -8.918225020170211792e-02 2.014810293912887573e-01 4.916433990001678467e-02 -4.450533166527748108e-02 1.384040415287017822e-01 -1.879532486200332642e-01 -6.616319715976715088e-02 -5.122750252485275269e-02 -2.053859978914260864e-01 -2.979189455509185791e-01 5.292568728327751160e-02 -2.645619213581085205e-01
2.357418984174728394e-01 -2.450655959546566010e-02 7.597355544567108154e-02 -8.449115604162216187e-02 -7.779663056135177612e-02 1.366877406835556030e-01 1.061001941561698914e-01 2.852447330951690674e-01 8.790837228298187256e-02 -1.154112666845321655e-01 9.952597320079803467e-02 -3.245157003402709961e-01 -1.218329817056655884e-01 -6.749926507472991943e-02 -5.153098329901695251e-02 -7.006730139255523682e-02 -1.485906820744276047e-02 -2.595019340515136719e-01 -1.530693024396896362e-01 -3.548145890235900879e-01 1.325390487909317017e-01 1.939258575439453125e-01 -1.800770685076713562e-02 -1.507939398288726807e-01 -2.850866615772247314e-01 -4.199617207050323486e-01 2.209935784339904785e-01 -1.423408184200525284e-02 -1.894348263740539551e-01 -7.560570538043975830e-02 8.060716092586517334e-02 -2.058976702392101288e-02
2.474748790264129639e-01 -4.063869267702102661e-02 3.627873659133911133e-01 1.622603158466517925e-03 -1.796667277812957764e-01 -2.015170007944107056e-01 9.749049693346023560e-02 -4.403033759444952011e-03 7.316786795854568481e-02 -1.896805763244628906e-01 6.528035551309585571e-02 -2.101794928312301636e-01 -8.661401271820068359e-02 -7.744704186916351318e-02 -2.107072174549102783e-01 6.325151026248931885e-02 2.304322272539138794e-01 -1.172088310122489929e-01 1.629218161106109619e-01 1.064756140112876892e-01 2.299002856016159058e-01 2.533578276634216309e-01 1.303220540285110474e-01 -3.127256631851196289e-01 -2.322630584239959717e-01 -3.920852206647396088e-03 -6.197919324040412903e-02 1.830601990222930908e-01 -1.733239591121673584e-01 -2.186909317970275879e-01 7.813424617052078247e-02 -2.440862804651260376e-01
-2.490919232368469238e-01 -3.065806329250335693e-01 4.413395002484321594e-02 -2.095798216760158539e-02 -3.164281845092773438e-01 -1.743045300245285034e-01 8.702025562524795532e-02 -1.130020245909690857e-01 -1.349880993366241455e-01 -1.204583868384361267e-01 -1.769734472036361694e-01 -2.888848632574081421e-02 1.707179844379425049e-02 -7.159662432968616486e-03 2.405527979135513306e-02 -1.422543078660964966e-02 2.666040137410163879e-02 -2.075403034687042236e-01 -7.479445636272430420e-02 -6.143109500408172607e-02 6.032281741499900818e-02 1.488751322031021118e-01 1.004945486783981323e-01 -2.946731448173522949e-01 -1.215460821986198425e-01 -1.209620460867881775e-01 -3.839486837387084961e-01 4.046606421470642090e-01 -1.893390566110610962e-01 -1.479626297950744629e-01 2.040315568447113037e-01 -9.425873309373855591e-02
2.612525820732116699e-01 -3.655419647693634033e-01 2.580347657203674316e-01 1.693163663148880005e-01 -3.378527462482452393e-01 -2.092562988400459290e-02 8.929657191038131714e-02 1.451427191495895386e-01 1.716077625751495361e-01 -2.287514656782150269e-01 -4.480229318141937256e-02 -8.181328326463699341e-02 6.426130980253219604e-02 1.040276419371366501e-02 9.068152867257595062e-03 1.801622360944747925e-01 1.583839505910873413e-01 -3.374021872878074646e-02 1.054484248161315918e-01 2.551426291465759277e-01 1.707255691289901733e-01 1.477119922637939453e-01 -1.647123694419860840e-01 -6.764049641788005829e-03 -8.681591600179672241e-02 -4.303601756691932678e-02 -1.706983447074890137e-01 2.825689017772674561e-01 -2.901897430419921875e-01 5.832054093480110168e-02 1.040281504392623901e-01 -1.860366463661193848e-01
1.521359384059906006e-01 5.944962427020072937e-02 -1.230200603604316711e-01 4.446500539779663086e-02 3.635474294424057007e-02 2.203286737203598022e-01 7.446268200874328613e-02 -9.799754619598388672e-02 2.624140679836273193e-01 -5.079571604728698730e-01 4.476055875420570374e-02 -4.956941306591033936e-02 -2.023090273141860962e-01 -1.348285526037216187e-01 -1.151913702487945557e-01 5.717018619179725647e-02 3.007887899875640869e-01 -1.743762046098709106e-01 1.220407038927078247e-01 -1.526559442281723022e-01 -1.608654707670211792e-01 -3.084810823202133179e-02 -6.069940514862537384e-03 -1.007846593856811523e-01 2.198911458253860474e-01 -3.048898875713348389e-01 9.334303438663482666e-02 3.007975220680236816e-01 -1.591758579015731812e-01 2.386744832620024681e-03 8.537808805704116821e-02 -1.223556399345397949e-01
2.911513745784759521e-01 -1.819999366998672485e-01 3.691130876541137695e-02 7.700033485889434814e-02 -8.748055994510650635e-02 -1.595520973205566406e-01 2.206507176160812378e-01 -1.859834231436252594e-02 -1.118971109390258789e-01 -6.243045255541801453e-02 -2.328079380095005035e-02 1.891619861125946045e-01 -3.119101002812385559e-02 1.085979770869016647e-02 1.610664874315261841e-01 -5.682106316089630127e-02 8.489885181188583374e-02 -3.318847119808197021e-01 1.053445413708686829e-01 -6.404894590377807617e-02 -1.525720767676830292e-02 1.614898145198822021e-01 3.285160064697265625e-01 2.099945992231369019e-01 -1.103509888052940369e-01 -2.271752953529357910e-01 -1.792778819799423218e-01 1.306599974632263184e-01 -1.288720965385437012e-01 -4.711544215679168701e-01 2.095368504524230957e-01 -5.729030072689056396e-02
2.815064191818237305e-01 -3.446664214134216309e-01 6.932654976844787598e-02 1.470791846513748169e-01 -7.136358320713043213e-02 -1.060902699828147888e-01 -1.248784363269805908e-01 1.666279882192611694e-01 6.194574385881423950e-02 -7.969959825277328491e-02 5.660250317305326462e-03 -2.472869902849197388e-01 -2.264160066843032837e-01 -2.247086018323898315e-01 -1.947360932826995850e-01 9.768126904964447021e-02 3.199189305305480957e-01 -1.945426166057586670e-01 2.090079039335250854e-01 -1.574860960245132446e-01 -1.424641162157058716e-01 1.846772283315658569e-01 2.888976633548736572e-01 -1.788458973169326782e-01 -1.341704279184341431e-01 3.188314288854598999e-02 6.416185200214385986e-02 9.210872650146484375e-02 -1.585865318775177002e-01 -1.746604591608047485e-01 5.059015378355979919e-02 -1.638730764389038086e-01
9.433416649699211121e-03 -1.349243521690368652e-01 -9.757483750581741333e-02 -1.646636128425598145e-01 -3.127838671207427979e-01 1.259549856185913086e-01 3.357794880867004395e-01 2.123221755027770996e-02 -5.083296447992324829e-03 1.951666176319122314e-01 2.278335988521575928e-01 -2.564744353294372559e-01 -7.481505163013935089e-03 2.289970219135284424e-01 4.468654468655586243e-02 2.099063098430633545e-01 2.154766470193862915e-01 -1.362297385931015015e-01 1.806565821170806885e-01 8.248358219861984253e-02 1.580994389951229095e-02 1.575981639325618744e-02 6.330601871013641357e-02 -1.852084696292877197e-01 1.327246874570846558e-01 -1.794844567775726318e-01 1.798213459551334381e-02 1.601713150739669800e-01 -3.293378651142120361e-01 -2.574542760848999023e-01 2.202910184860229492e-01 1.466215103864669800e-01
1.479953527450561523e-01 1.591526120901107788e-01 -2.327885031700134277e-01 1.418491750955581665e-01 -2.205906249582767487e-02 -6.739869713783264160e-02 2.624378912150859833e-02 -1.280907094478607178e-01 1.507315784692764282e-01 -4.177917540073394775e-01 -1.165195181965827942e-01 -2.993947863578796387e-01 2.622642787173390388e-03 7.129506766796112061e-02 -1.275505274534225464e-01 1.614369750022888184e-01 3.740006089210510254e-01 1.335397455841302872e-02 2.021866738796234131e-01 1.803546100854873657e-01 -4.149827361106872559e-02 2.794098109006881714e-02 2.176961004734039307e-01 -5.068011954426765442e-02 -2.379635162651538849e-02 -2.472195625305175781e-01 -3.317972421646118164e-01 1.594169288873672485e-01 -4.429469257593154907e-02 -1.232924163341522217e-01 1.574486196041107178e-01 -5.797594785690307617e-02
-1.314553315751254559e-03 -3.577969968318939209e-02 -6.015714723616838455e-03 -5.271912738680839539e-02 -8.661260455846786499e-02 -1.161221601068973541e-02 8.982217311859130859e-02 1.958021074533462524e-01 1.294580847024917603e-01 -1.443865299224853516e-01 1.817642897367477417e-01 -2.207945138216018677e-01 -2.507943809032440186e-01 4.948787391185760498e-01 -1.085118576884269714e-01 -2.039274722337722778e-01 2.769277691841125488e-01 -1.106120198965072632e-01 9.736513346433639526e-02 -5.898344796150922775e-03 -1.922003775835037231e-01 1.547062397003173828e-02 1.702838540077209473e-01 9.866803884506225586e-02 1.068420149385929108e-02 -2.819709777832031250e-01 2.825701795518398285e-02 4.731406271457672119e-02 -4.481188356876373291e-01 -3.189516812562942505e-02 6.549831479787826538e-03 -4.919053241610527039e-02
5.981648713350296021e-02 -1.349770873785018921e-01 -2.339737676084041595e-02 8.659201557748019695e-04 6.595980376005172729e-02 -1.881873160600662231e-01 1.713118404150009155e-01 2.623886168003082275e-01 7.061896473169326782e-02 -1.394290775060653687e-01 9.648519754409790039e-02 -1.657073795795440674e-01 -2.774761617183685303e-01 3.628985881805419922e-01 -3.790959343314170837e-02 -1.197053790092468262e-01 1.244657263159751892e-01 1.055074110627174377e-02 2.179992198944091797e-02 1.578488796949386597e-01 -2.221606671810150146e-01 -7.730599492788314819e-02 1.024918705224990845e-01 1.225588992238044739e-01 -1.109130531549453735e-01 -1.216181665658950806e-01 9.567513316869735718e-02 1.494704931974411011e-01 -5.680785775184631348e-01 -1.917601078748703003e-01 -6.107810884714126587e-02 1.019245386123657227e-01
-9.530756622552871704e-02 -5.734939575195312500e-01 -1.279503256082534790e-01 -1.116536036133766174e-01 -6.505547463893890381e-02 -1.489252299070358276e-01 4.862541705369949341e-02 2.905986011028289795e-01 -2.111941576004028320e-01 -4.397576302289962769e-02 9.652522206306457520e-02 -1.453287452459335327e-01 -2.535413503646850586e-01 9.810856729745864868e-02 5.389742180705070496e-02 3.108952641487121582e-01 1.419551521539688110e-01 -1.725733429193496704e-01 7.280111312866210938e-02 -1.644371151924133301e-01 5.231907963752746582e-02 1.262009590864181519e-01 5.344200879335403442e-02 -5.476550012826919556e-02 1.414255984127521515e-02 -1.838967800140380859e-01 -2.222088873386383057e-01 1.068137660622596741e-01 -2.139641940593719482e-01 1.246662810444831848e-01 7.271698862314224243e-02 -3.620540723204612732e-02
1.275754123926162720e-01 -1.310814023017883301e-01 6.416559219360351562e-02 3.916776925325393677e-02 -3.494066298007965088e-01 -3.996107354760169983e-02 3.644915521144866943e-01 -6.134457886219024658e-02 -1.016407832503318787e-01 1.071383655071258545e-01 1.250238269567489624e-01 -5.801587551832199097e-02 -4.357142746448516846e-02 1.350446045398712158e-01 1.771067827939987183e-01 -1.220901980996131897e-01 2.948052585124969482e-01 -1.822980493307113647e-01 1.702566295862197876e-01 -2.714882604777812958e-03 6.096960976719856262e-02 -1.395627260208129883e-01 1.996995955705642700e-01 -5.935724452137947083e-02 1.799406260251998901e-01 -2.043113708496093750e-01 -1.051245778799057007e-01 1.753970235586166382e-01 -2.737711966037750244e-01 -3.864263892173767090e-01 1.912555396556854248e-01 -2.914879843592643738e-02
4.476398229598999023e-02 -1.851813793182373047e-01 7.357085496187210083e-02 -5.855734646320343018e-02 7.567163556814193726e-02 6.425687670707702637e-02 1.886435747146606445e-01 3.431418910622596741e-02 -1.505431681871414185e-01 -3.185987770557403564e-01 -2.123087048530578613e-01 -3.912648856639862061e-01 -2.529243528842926025e-01 -6.133036687970161438e-02 7.805591821670532227e-02 -1.131982132792472839e-01 3.269610181450843811e-02 -2.810988128185272217e-01 2.286791950464248657e-01 -8.395822346210479736e-02 1.232504472136497498e-02 2.139802724123001099e-01 3.694804608821868896e-01 1.081232726573944092e-01 -2.316037118434906006e-01 -1.743343658745288849e-02 5.301427096128463745e-02 2.401133626699447632e-02 -3.212133049964904785e-01 2.698823995888233185e-02 9.776490740478038788e-03 6.607007980346679688e-02
1.993352361023426056e-02 -7.805602625012397766e-03 -8.111282251775264740e-03 -8.204098045825958252e-02 -1.426170170307159424e-01 -1.263028681278228760e-01 1.472478210926055908e-01 1.376650333404541016e-01 9.643744677305221558e-02 -4.074379205703735352e-01 6.798870116472244263e-02 -3.707035779953002930e-01 -1.787678450345993042e-01 7.650896906852722168e-02 -3.481033816933631897e-02 -2.755258381366729736e-01 2.508886456489562988e-01 -2.629478275775909424e-01 3.737618029117584229e-02 -1.131286844611167908e-01 -9.359674155712127686e-02 9.298413246870040894e-02 9.526410698890686035e-02 1.362701207399368286e-01 -1.010384485125541687e-01 -1.330736428499221802e-01 -1.504118591547012329e-01 -8.523952960968017578e-02 -4.426938295364379883e-01 1.226116791367530823e-01 1.200427412986755371e-01 9.471376240253448486e-02
1.249474808573722839e-01 -1.293071955442428589e-01 4.515271633863449097e-02 5.188372358679771423e-02 -1.268603205680847168e-01 -4.267667979001998901e-02 -3.984604030847549438e-02 2.750090062618255615e-01 1.356926262378692627e-01 -2.981588840484619141e-01 1.316742878407239914e-02 -2.637746632099151611e-01 -9.627231955528259277e-02 3.954473435878753662e-01 1.591671817004680634e-02 -2.479498982429504395e-01 2.292749732732772827e-01 -2.162615507841110229e-01 1.137225627899169922e-01 -3.101738356053829193e-02 -1.239726413041353226e-02 -6.378728151321411133e-02 1.139855980873107910e-01 2.537516057491302490e-01 -1.783118396997451782e-01 -2.380869984626770020e-01 -5.855257064104080200e-02 -1.496633794158697128e-02 -3.957994580268859863e-01 1.004453748464584351e-02 1.015377715229988098e-01 9.657341986894607544e-02
-1.292796730995178223e-01 -3.877569735050201416e-01 1.284283548593521118e-01 -9.779518842697143555e-02 3.617009893059730530e-02 -1.507550776004791260e-01 7.984329015016555786e-02 1.945587247610092163e-01 1.771858334541320801e-02 -1.784803718328475952e-01 1.062242835760116577e-01 3.597775008529424667e-03 -3.819092512130737305e-01 1.047702133655548096e-01 4.947929456830024719e-02 3.475574851036071777e-01 3.174117803573608398e-01 -3.061673045158386230e-01 2.591939456760883331e-02 -8.000781387090682983e-02 -2.166576310992240906e-02 8.339407294988632202e-02 9.495757520198822021e-02 -9.280078113079071045e-02 -2.268568128347396851e-01 -1.377752274274826050e-01 -2.197536230087280273e-01 1.056516692042350769e-01 -7.163682579994201660e-02 1.260813623666763306e-01 1.760289520025253296e-01 -8.086651563644409180e-02
2.076926976442337036e-01 -3.753020167350769043e-01 -1.327472627162933350e-01 -2.266783267259597778e-01 1.352346315979957581e-02 1.535910516977310181e-01 8.531010150909423828e-02 8.987633138895034790e-02 6.193040683865547180e-02 -7.623384892940521240e-02 1.121732518076896667e-01 -1.670492142438888550e-01 -2.368212789297103882e-01 2.365427315235137939e-01 -2.999129891395568848e-01 2.193040996789932251e-01 -1.075968146324157715e-01 7.126639783382415771e-02 1.112236976623535156e-01 8.586724102497100830e-02 1.796464323997497559e-01 9.035851806402206421e-02 3.406980037689208984e-01 8.663644641637802124e-02 4.166612029075622559e-02 -2.014966160058975220e-01 -1.502869427204132080e-01 2.291429340839385986e-01 -1.202143281698226929e-01 -5.298612639307975769e-02 -3.015474975109100342e-02 2.676713466644287109e-01
1.739280223846435547e-01 -4.226980209350585938e-01 -1.008348837494850159e-01 -3.055837154388427734e-01 -2.663322687149047852e-01 5.174465104937553406e-02 -7.110332697629928589e-02 7.221479713916778564e-02 -2.605997025966644287e-02 1.337929517030715942e-01 -9.367600828409194946e-02 5.688990000635385513e-03 -1.547508686780929565e-01 1.230409517884254456e-01 5.889493599534034729e-02 -4.856423661112785339e-02 2.764080092310905457e-02 -2.109447419643402100e-01 -3.247580304741859436e-02 1.496243383735418320e-02 -2.039860785007476807e-01 2.297786176204681396e-01 7.746930420398712158e-02 3.753715753555297852e-02 5.894339643418788910e-03 -3.566011190414428711e-01 2.331049144268035889e-01 3.840387463569641113e-01 -2.060461789369583130e-01 -6.566039472818374634e-02 8.482599258422851562e-02 3.079914313275367022e-04
2.918377518653869629e-01 -2.972651124000549316e-01 2.411879748106002808e-01 3.764039650559425354e-02 -3.118023574352264404e-01 -1.876460015773773193e-02 3.464348614215850830e-02 1.527670919895172119e-01 1.228685006499290466e-01 -1.632191389799118042e-01 9.079684317111968994e-02 -8.643595129251480103e-02 3.772395476698875427e-02 1.143709868192672729e-01 -7.004877086728811264e-03 2.568854689598083496e-01 2.006779164075851440e-01 -4.064615443348884583e-02 4.994812607765197754e-02 2.118002027273178101e-01 1.523534953594207764e-01 2.487362176179885864e-01 -1.289281398057937622e-01 -1.504804007709026337e-02 -2.067410014569759369e-02 -3.975295647978782654e-02 -2.085022181272506714e-01 3.091502785682678223e-01 -2.751886546611785889e-01 1.373813003301620483e-01 1.489421874284744263e-01 -2.402506023645401001e-01
2.450541406869888306e-01 -6.011511385440826416e-02 4.332158342003822327e-02 -1.194905638694763184e-01 -3.628586828708648682e-01 1.224617660045623779e-01 3.048190474510192871e-01 2.387737333774566650e-01 1.914085447788238525e-01 -1.812248677015304565e-01 -2.240137457847595215e-01 -6.045911833643913269e-02 -1.384288519620895386e-01 -7.102896273136138916e-02 2.651484869420528412e-02 1.061385869979858398e-01 3.509627282619476318e-01 -2.622128427028656006e-01 6.601876765489578247e-02 7.424548268318176270e-02 5.321480706334114075e-02 -1.384613513946533203e-01 3.322061300277709961e-01 6.778544932603836060e-02 -1.872219592332839966e-01 -8.292141556739807129e-02 -5.632979795336723328e-02 1.705286502838134766e-01 1.725197955965995789e-02 -1.332927197217941284e-01 -1.519633829593658447e-01 -9.998427331447601318e-02
7.293602079153060913e-02 -2.105801850557327271e-01 -1.145777255296707153e-01 5.841865763068199158e-02 -3.074658811092376709e-01 -7.962220907211303711e-02 1.482529640197753906e-01 3.883622884750366211e-01 -2.543484605848789215e-02 -1.426779031753540039e-01 5.385075137019157410e-02 -2.898066937923431396e-01 -6.826584786176681519e-02 -1.124149467796087265e-02 8.793748915195465088e-02 8.241698890924453735e-02 2.791854739189147949e-01 -2.828158140182495117e-01 1.214262470602989197e-01 1.336701121181249619e-02 -7.945576310157775879e-02 3.724043071269989014e-01 -3.516302630305290222e-02 -1.763636013492941856e-03 -1.408510506153106689e-01 1.043976768851280212e-01 2.630450427532196045e-01 2.404643148183822632e-01 -7.746861129999160767e-02 -1.609170138835906982e-01 -1.527505218982696533e-01 2.899015881121158600e-02
2.698184251785278320e-01 -1.403803676366806030e-01 2.135134935379028320e-01 -9.051185101270675659e-02 -1.770530492067337036e-01 -1.954909967025741935e-04 2.097907364368438721e-01 1.918244212865829468e-01 1.793313324451446533e-01 -1.673182696104049683e-01 1.023359373211860657e-01 1.272796094417572021e-01 -2.857593595981597900e-01 6.166114006191492081e-03 -1.848933659493923187e-02 2.472872883081436157e-01 1.811335384845733643e-01 -2.997147142887115479e-01 1.898820102214813232e-01 -6.097005214542150497e-03 9.944974631071090698e-02 1.204714849591255188e-01 2.287977039813995361e-01 1.764429658651351929e-01 -2.913760952651500702e-02 -1.057617962360382080e-01 3.826326876878738403e-02 1.260575950145721436e-01 -5.011654645204544067e-02 -4.420238733291625977e-01 1.025900319218635559e-01 8.433108776807785034e-02
1.943183876574039459e-02 -1.776965707540512085e-01 2.676560916006565094e-02 7.519827038049697876e-02 -2.812193036079406738e-01 -1.245716810226440430e-01 2.644131779670715332e-01 3.943984508514404297e-01 -1.813737303018569946e-01 -2.156444042921066284e-01 9.603966772556304932e-02 -1.701815277338027954e-01 -1.879391670227050781e-01 1.204991638660430908e-01 9.783830493688583374e-02 -5.685273557901382446e-02 2.403767257928848267e-01 -2.737260162830352783e-01 1.863542199134826660e-01 -1.330593377351760864e-01 -1.440770179033279419e-01 2.905254960060119629e-01 -9.515489451587200165e-03 1.474067685194313526e-03 -1.470025926828384399e-01 1.609840989112854004e-02 2.400747090578079224e-01 2.048967778682708740e-01 3.749493137001991272e-02 -9.137767553329467773e-02 -1.913521587848663330e-01 5.589027702808380127e-02
4.574337005615234375e-01 -2.250672131776809692e-01 -7.271742820739746094e-02 -7.643179595470428467e-02 -2.162491716444492340e-02 -1.379504650831222534e-01 9.070122241973876953e-02 1.678232848644256592e-01 -1.196236908435821533e-01 -2.362879216670989990e-01 2.861203551292419434e-01 8.615209907293319702e-02 1.230226010084152222e-01 1.463491469621658325e-01 1.818910539150238037e-01 2.105586528778076172e-01 1.837877333164215088e-01 -6.660526245832443237e-02 6.599923968315124512e-02 1.635884866118431091e-02 1.950962692499160767e-01 2.527851164340972900e-01 1.322406232357025146e-01 2.033879458904266357e-01 1.687394827604293823e-01 -1.320828795433044434e-01 -1.563990712165832520e-01 2.455689758062362671e-01 -2.007297724485397339e-01 2.347793243825435638e-02 1.408711820840835571e-01 -6.821014732122421265e-02
-4.979207366704940796e-02 1.158052030950784683e-02 1.841963082551956177e-01 -1.322905346751213074e-02 -1.669800430536270142e-01 1.421227902173995972e-01 2.295396178960800171e-01 9.573145955801010132e-02 7.739166915416717529e-02 -9.860401600599288940e-02 5.555534269660711288e-03 8.796773105859756470e-02 -2.665767371654510498e-01 -1.667323559522628784e-01 1.092272400856018066e-01 -8.922012895345687866e-02 2.996445894241333008e-01 -1.445003598928451538e-01 4.107109829783439636e-02 2.064507305622100830e-01 1.273243427276611328e-01 3.132920861244201660e-01 2.060110718011856079e-01 5.141901597380638123e-02 -3.493415191769599915e-02 -4.195671975612640381e-01 -2.774640023708343506e-01 7.283340394496917725e-02 -3.189918994903564453e-01 -1.066873371601104736e-01 1.290982067584991455e-01 8.566147089004516602e-02
-2.953297458589076996e-02 -2.345777601003646851e-01 2.555471062660217285e-01 -2.832414507865905762e-01 1.448716372251510620e-01 -3.481532633304595947e-01 1.682234406471252441e-01 -5.032573640346527100e-02 6.800281256437301636e-02 -3.370235860347747803e-01 2.729171328246593475e-02 -6.959191709756851196e-02 -9.301466494798660278e-02 8.769549429416656494e-02 -1.654189825057983398e-01 -1.230779755860567093e-02 3.275207579135894775e-01 -2.145638018846511841e-01 7.820617407560348511e-02 -2.016099244356155396e-01 -1.071204170584678650e-01 1.229748502373695374e-01 1.015689820051193237e-01 -5.881613492965698242e-02 -2.941560149192810059e-01 -4.433794319629669189e-02 -2.409299761056900024e-01 9.578143805265426636e-02 -6.347588449716567993e-02 7.610767148435115814e-03 1.826726347208023071e-01 -1.557940542697906494e-01
2.003924921154975891e-02 -7.572876662015914917e-02 -1.327606439590454102e-01 5.484165251255035400e-02 -2.458097189664840698e-01 -1.027524694800376892e-01 2.586925923824310303e-01 3.560581803321838379e-01 -1.537400335073471069e-01 -1.201818585395812988e-01 6.571684777736663818e-02 -2.168235331773757935e-01 -1.431832276284694672e-02 3.995689004659652710e-02 -1.046867296099662781e-01 4.815083742141723633e-02 2.190120965242385864e-01 -3.393913209438323975e-01 2.260683178901672363e-01 8.224344998598098755e-02 -5.459948629140853882e-02 4.665305614471435547e-01 1.218018010258674622e-01 1.335917133837938309e-02 -2.555074095726013184e-01 1.042864322662353516e-01 9.706350415945053101e-02 1.356642246246337891e-01 3.170318668708205223e-03 -1.948053091764450073e-01 -6.349027901887893677e-02 -3.761709481477737427e-02
2.162993699312210083e-01 -1.019962280988693237e-01 -8.494007587432861328e-02 -1.295973062515258789e-01 -1.024541333317756653e-01 -9.081250429153442383e-02 2.199615985155105591e-01 2.436786890029907227e-01 2.141390144824981689e-01 -2.310359328985214233e-01 -2.280908226966857910e-01 -4.992395043373107910e-01 -2.134539932012557983e-01 -2.308668494224548340e-01 6.839861720800399780e-02 1.455044448375701904e-01 1.217360049486160278e-01 -1.607782840728759766e-01 2.487794905900955200e-01 9.497148543596267700e-02 1.655799895524978638e-01 -1.451116949319839478e-01 -5.404296517372131348e-02 -4.251123964786529541e-02 -3.591593354940414429e-02 -1.762330383062362671e-01 6.132129207253456116e-02 1.510838121175765991e-01 -3.157965466380119324e-02 -8.103287965059280396e-02 1.624381355941295624e-02 -1.885204762220382690e-01
-1.326484382152557373e-01 -1.206395477056503296e-01 3.020660579204559326e-02 -2.505823075771331787e-01 1.233408153057098389e-01 -5.266445223242044449e-03 4.297932609915733337e-02 7.550289481878280640e-02 3.234654963016510010e-01 -3.223785161972045898e-01 -5.237786099314689636e-02 -1.333217173814773560e-01 -2.199027240276336670e-01 4.907274269498884678e-04 -2.198218181729316711e-02 2.656639181077480316e-02 9.127693623304367065e-02 -3.285652399063110352e-01 9.260408580303192139e-02 -1.801453977823257446e-01 -3.361499635502696037e-03 2.373243421316146851e-01 -1.157591417431831360e-01 -2.046374827623367310e-01 -1.918415129184722900e-01 -2.863939404487609863e-01 1.745930016040802002e-01 -1.635527238249778748e-02 -3.143818974494934082e-01 -8.741107583045959473e-02 2.649756371974945068e-01 -8.687166869640350342e-02
1.698680520057678223e-01 -1.816247999668121338e-01 -2.682901024818420410e-01 -8.520764112472534180e-02 -1.768619120121002197e-01 -1.769692450761795044e-01 3.732547163963317871e-01 9.328683465719223022e-02 -1.090089455246925354e-01 1.336927711963653564e-01 3.142618238925933838e-01 -1.652324497699737549e-01 5.344317853450775146e-02 2.651150524616241455e-01 6.265392154455184937e-02 1.218917816877365112e-01 1.059325858950614929e-01 -1.009743288159370422e-01 1.327858269214630127e-01 -6.542614847421646118e-02 -1.353090703487396240e-01 -4.896945506334304810e-02 1.745049506425857544e-01 -7.123166322708129883e-02 2.881018817424774170e-02 8.683932572603225708e-02 4.414687678217887878e-02 3.865200281143188477e-01 -2.376618981361389160e-01 -2.599594295024871826e-01 8.621845394372940063e-02 9.887986630201339722e-02
6.606175005435943604e-02 -8.767814934253692627e-02 8.580957353115081787e-02 -2.245258241891860962e-01 -2.477306425571441650e-01 -3.919009119272232056e-03 4.501014202833175659e-02 7.726038247346878052e-02 1.847540140151977539e-01 1.529283970594406128e-01 -2.337071001529693604e-01 1.818950027227401733e-01 9.036967903375625610e-02 2.843146324157714844e-01 2.593682520091533661e-02 -1.123587116599082947e-01 1.498680263757705688e-01 -1.629520654678344727e-01 7.399909943342208862e-02 -1.853080689907073975e-01 -2.796501517295837402e-01 4.227450191974639893e-01 1.060175970196723938e-01 2.169805346056818962e-03 -2.879182621836662292e-02 -2.521153688430786133e-01 -8.810169249773025513e-02 3.383758962154388428e-01 -2.321716994047164917e-01 -8.647815883159637451e-02 -8.890377730131149292e-02 1.842916756868362427e-02
-1.111545413732528687e-01 -5.263152122497558594e-01 2.663694135844707489e-02 2.610311284661293030e-02 -1.517355348914861679e-02 -1.222372129559516907e-01 1.147598326206207275e-01 1.179827079176902771e-01 1.274150446988642216e-03 -3.352493345737457275e-01 8.422277122735977173e-02 -1.062533855438232422e-01 -3.291813433170318604e-01 -3.396867774426937103e-03 -2.898180391639471054e-03 3.479613363742828369e-01 1.842392832040786743e-01 -3.064589500427246094e-01 1.438729912042617798e-01 -9.713119827210903168e-03 4.892555996775627136e-02 1.140320599079132080e-01 1.053316891193389893e-01 -1.009072735905647278e-01 -5.403630807995796204e-02 -1.623202860355377197e-01 -2.432584166526794434e-01 3.873854875564575195e-02 -1.936361193656921387e-02 6.404766440391540527e-02 1.481288969516754150e-01 -7.112229615449905396e-02
-1.386578828096389771e-01 1.483776792883872986e-02 -2.053249925374984741e-01 7.387011498212814331e-02 2.415782772004604340e-02 7.066353410482406616e-02 2.691478729248046875e-01 5.456306040287017822e-02 2.484105378389358521e-01 -1.305857002735137939e-01 -3.006514608860015869e-01 1.396862417459487915e-01 -4.137923121452331543e-01 2.565252482891082764e-01 -1.367358118295669556e-01 -7.761700451374053955e-02 1.041916534304618835e-01 -2.251187115907669067e-01 8.865750394761562347e-03 5.036078020930290222e-02 -1.632317528128623962e-02 1.075394824147224426e-01 -5.761881917715072632e-02 -2.428437322378158569e-01 -1.128672212362289429e-01 -2.321392893791198730e-01 1.423324048519134521e-01 1.840536743402481079e-01 -2.681066989898681641e-01 -1.447608172893524170e-01 1.798902302980422974e-01 -1.315182298421859741e-01
2.318363934755325317e-01 2.230097167193889618e-02 9.006320615299046040e-04 1.594273447990417480e-01 1.039606332778930664e-01 7.400517910718917847e-02 2.054962217807769775e-01 5.109126120805740356e-02 3.101172745227813721e-01 -5.584014579653739929e-02 -1.859948337078094482e-01 -1.135438978672027588e-01 1.652644760906696320e-02 4.329445213079452515e-02 -3.917995840311050415e-02 1.640679091215133667e-01 -5.460682883858680725e-02 -2.267162054777145386e-01 1.852896660566329956e-01 -4.657611250877380371e-02 -1.242452412843704224e-01 -1.640982739627361298e-02 -8.106375485658645630e-02 -2.155861258506774902e-02 -1.904927194118499756e-01 -2.889512479305267334e-01 -2.207608222961425781e-01 3.171724081039428711e-01 -5.187491178512573242e-01 1.644950807094573975e-01 5.072712525725364685e-02 -1.903633400797843933e-02
7.364240288734436035e-02 6.108568608760833740e-02 2.162687927484512329e-01 9.192365407943725586e-02 -2.632400989532470703e-01 -9.542324393987655640e-02 2.254538536071777344e-01 1.959323585033416748e-01 2.070689946413040161e-01 3.605486452579498291e-02 3.887654468417167664e-02 1.290730386972427368e-01 6.803730968385934830e-03 -1.686741411685943604e-01 -5.334268882870674133e-02 1.155069246888160706e-01 4.332034885883331299e-01 -1.249593272805213928e-01 -1.505749300122261047e-03 1.202299445867538452e-01 1.461681909859180450e-02 1.548518836498260498e-01 1.986951380968093872e-01 -2.086501419544219971e-01 -2.274735718965530396e-01 -2.808449864387512207e-01 -3.029276244342327118e-02 1.252609193325042725e-01 -2.951194941997528076e-01 -1.681438684463500977e-01 2.686925232410430908e-01 3.514833748340606689e-02
2.752272784709930420e-01 -1.950026899576187134e-01 7.969140261411666870e-02 -6.647804379463195801e-02 3.634080290794372559e-03 -2.376755028963088989e-01 3.862528875470161438e-02 4.322922602295875549e-02 -2.025725096464157104e-01 -1.613437682390213013e-01 2.560849785804748535e-01 4.431528225541114807e-02 4.339552670717239380e-02 2.710797190666198730e-01 3.067455627024173737e-02 1.910851597785949707e-01 2.156054228544235229e-01 -8.799511939287185669e-02 4.989183973520994186e-03 1.087559536099433899e-01 1.181566901504993439e-02 2.950185239315032959e-01 -7.297305762767791748e-02 2.079947739839553833e-01 2.529280446469783783e-02 -3.333096206188201904e-02 -6.395884603261947632e-02 4.352830052375793457e-01 -3.071383833885192871e-01 -2.806863561272621155e-02 2.076978236436843872e-01 1.809440702199935913e-01
5.574963614344596863e-02 1.060394570231437683e-01 4.221972450613975525e-02 3.168302401900291443e-02 -1.305015236139297485e-01 -1.723324358463287354e-01 2.133399546146392822e-01 2.775743901729583740e-01 1.169329136610031128e-01 -8.410865813493728638e-02 -3.723052144050598145e-01 -3.080177009105682373e-01 -2.113333642482757568e-01 -5.507935583591461182e-02 6.898194551467895508e-02 -1.654407680034637451e-01 3.180394172668457031e-01 -6.492158863693475723e-03 8.361588418483734131e-02 -1.393344551324844360e-01 8.669747412204742432e-02 -3.757437318563461304e-02 4.332939162850379944e-02 1.393018811941146851e-01 5.699671804904937744e-02 -2.323637008666992188e-01 8.802607655525207520e-02 4.281055927276611328e-01 -1.770623624324798584e-01 -9.448023140430450439e-02 -1.775320619344711304e-01 4.055803641676902771e-02
1.054089739918708801e-01 -1.731426119804382324e-01 -1.876541823148727417e-01 -3.926914557814598083e-02 -2.690085172653198242e-01 9.455700218677520752e-02 -8.494936674833297729e-02 -6.850509904325008392e-03 2.719107866287231445e-01 6.784965097904205322e-02 -1.820801943540573120e-01 1.265642642974853516e-01 -1.342695355415344238e-01 1.504503041505813599e-01 -7.260612398386001587e-02 7.053826004266738892e-02 1.695766746997833252e-01 -2.210555821657180786e-01 -9.896241873502731323e-02 2.812974713742733002e-02 -1.074891686439514160e-01 3.982222676277160645e-01 2.085703983902931213e-02 -9.153405576944351196e-02 -2.846685945987701416e-01 1.016632933169603348e-02 -2.579793930053710938e-01 2.524011135101318359e-01 -4.052985608577728271e-01 7.452286034822463989e-02 5.025352165102958679e-02 6.373822689056396484e-02
3.663205206394195557e-01 -4.058995544910430908e-01 1.472852528095245361e-01 -1.540657132863998413e-01 2.622483670711517334e-02 -2.249475121498107910e-01 9.139689058065414429e-02 3.085683844983577728e-02 2.403250634670257568e-01 -1.263771951198577881e-01 -4.225470870733261108e-02 -5.523560941219329834e-02 -1.338060796260833740e-01 7.791408896446228027e-02 9.939279407262802124e-02 -3.486550226807594299e-02 -4.529010877013206482e-02 -6.869616359472274780e-02 -3.818913176655769348e-02 -1.061314344406127930e-01 -6.439122837036848068e-03 1.062649339437484741e-01 3.121710717678070068e-01 6.653869897127151489e-02 1.044187024235725403e-01 1.012056842446327209e-01 -2.966353893280029297e-01 3.620474338531494141e-01 -1.559645533561706543e-01 1.752204895019531250e-01 1.445413231849670410e-01 1.804363876581192017e-01
1.168339997529983521e-01 -1.595361679792404175e-01 1.569546014070510864e-02 9.789803624153137207e-02 -2.203085273504257202e-01 -1.955307275056838989e-01 1.614832133054733276e-01 3.872853517532348633e-01 -1.597831211984157562e-02 -1.800998896360397339e-01 1.694631576538085938e-01 -1.428250074386596680e-01 -1.585296094417572021e-01 -4.979683551937341690e-03 -5.042028799653053284e-02 -7.035204023122787476e-02 1.449571102857589722e-01 -3.444227278232574463e-01 1.322130858898162842e-01 -1.772853732109069824e-02 -1.432104259729385376e-01 3.305876553058624268e-01 1.883563585579395294e-02 6.482570618391036987e-02 -2.421826422214508057e-01 2.572154998779296875e-02 1.503438204526901245e-01 2.586947977542877197e-01 1.729748249053955078e-01 -2.694892287254333496e-01 -1.123517304658889771e-01 -1.340901553630828857e-01
1.226589083671569824e-01 -3.211182355880737305e-01 1.963197439908981323e-01 -1.887585371732711792e-01 8.974871039390563965e-02 -9.025246649980545044e-02 2.158266901969909668e-01 2.618433833122253418e-01 4.297394156455993652e-01 -2.210884988307952881e-01 1.173726841807365417e-01 -2.473542094230651855e-01 5.731985345482826233e-02 1.426749974489212036e-01 -8.263130486011505127e-02 -5.324158445000648499e-02 1.541015785187482834e-02 -2.091906070709228516e-01 1.186739206314086914e-01 -1.131877154111862183e-01 -1.402275562286376953e-01 1.480120569467544556e-01 2.185970991849899292e-01 8.527635596692562103e-03 -2.958235889673233032e-02 -7.941222190856933594e-02 -9.763584285974502563e-02 -1.995551735162734985e-01 -6.104843318462371826e-02 -1.860535591840744019e-01 1.257655471563339233e-01 -2.519606351852416992e-01
3.871003091335296631e-01 -1.679454445838928223e-01 9.202732145786285400e-02 6.194690987467765808e-02 -1.602134108543395996e-01 -1.122012510895729065e-01 -8.106381632387638092e-03 1.319586336612701416e-01 3.584151268005371094e-01 -1.681712865829467773e-01 -1.134030222892761230e-01 -1.251067370176315308e-01 -1.317911297082901001e-01 -5.434446781873703003e-02 -8.575744926929473877e-03 -8.469060063362121582e-02 -1.227200180292129517e-01 -2.807756364345550537e-01 9.732529520988464355e-02 -3.362570703029632568e-01 -4.739748314023017883e-02 1.401577442884445190e-01 1.782597750425338745e-01 -1.991628408432006836e-01 -2.383260726928710938e-01 -1.956011354923248291e-01 -6.514924019575119019e-02 -8.657382428646087646e-02 -1.034327298402786255e-01 -2.467415034770965576e-01 -6.632924824953079224e-02 -2.203057706356048584e-01
5.576119944453239441e-02 -2.130735814571380615e-01 -1.275247633457183838e-01 -1.133551821112632751e-01 1.052022054791450500e-01 -7.992395758628845215e-02 5.920120328664779663e-02 -4.794380068778991699e-02 -6.674976553767919540e-03 -2.667263448238372803e-01 -6.993394345045089722e-02 -2.012516707181930542e-01 -2.243367135524749756e-01 -6.179643049836158752e-02 9.540884941816329956e-02 -2.884743511676788330e-01 1.428326666355133057e-01 4.104993492364883423e-02 3.014037013053894043e-01 -6.761785596609115601e-02 -1.570346653461456299e-01 3.612374067306518555e-01 2.038941532373428345e-01 -1.983681619167327881e-01 -3.417281806468963623e-01 -2.656242251396179199e-02 1.036036238074302673e-01 1.917243897914886475e-01 -2.750417590141296387e-01 -1.981746703386306763e-01 2.561902627348899841e-02 4.407242685556411743e-02
7.549748569726943970e-02 -2.362315058708190918e-01 -8.867488056421279907e-02 -9.530233591794967651e-02 -3.176672458648681641e-01 -2.727066539227962494e-02 4.035667181015014648e-01 -3.061166033148765564e-02 -8.671986311674118042e-02 1.104879304766654968e-01 2.135735154151916504e-01 -2.040639817714691162e-01 5.239711701869964600e-02 2.172051817178726196e-01 -1.586439833045005798e-02 1.453188434243202209e-02 1.863527595996856689e-01 -1.064267754554748535e-01 3.579021245241165161e-02 -1.215678453445434570e-01 -7.074449211359024048e-02 -1.390018016099929810e-01 1.803780496120452881e-01 -1.374187320470809937e-01 1.240193620324134827e-01 -1.678622961044311523e-01 2.821643371134996414e-03 3.174329698085784912e-01 -2.762213349342346191e-01 -3.426032960414886475e-01 1.216163858771324158e-01 8.979649841785430908e-02
4.611529037356376648e-02 -1.547944098711013794e-01 -3.106480650603771210e-02 -7.842017710208892822e-02 7.700284570455551147e-02 -3.366045188158750534e-03 -2.209824137389659882e-02 3.708271086215972900e-01 9.743803739547729492e-02 -2.136797159910202026e-01 7.336793094873428345e-02 -2.104118466377258301e-01 -2.873411178588867188e-01 3.523281216621398926e-01 4.025183990597724915e-02 -1.762349754571914673e-01 2.468462884426116943e-01 -1.226682290434837341e-01 1.951277405023574829e-01 6.592044141143560410e-03 4.996661469340324402e-02 -5.022096261382102966e-02 1.399551331996917725e-01 1.476200222969055176e-01 -7.293082028627395630e-02 -2.355218082666397095e-01 -3.318003565073013306e-02 4.028107598423957825e-02 -4.581234753131866455e-01 1.439744140952825546e-02 1.324138939380645752e-01 1.644377708435058594e-01
3.575813770294189453e-02 -3.368315994739532471e-01 4.335272312164306641e-02 -1.307310163974761963e-01 -3.009919226169586182e-01 1.290326355956494808e-03 4.388150572776794434e-02 1.015525497496128082e-02 1.000293269753456116e-01 -1.444029659032821655e-01 -1.636505872011184692e-01 -4.712855443358421326e-02 -4.306660965085029602e-02 1.868364214897155762e-01 -1.255048066377639771e-01 -2.848286628723144531e-01 -8.373317122459411621e-02 -1.012275442481040955e-01 1.660813204944133759e-02 2.121769189834594727e-01 -4.356800392270088196e-02 1.932938992977142334e-01 2.525418400764465332e-01 -1.006957367062568665e-01 6.256866455078125000e-02 -3.057063184678554535e-02 -3.839376568794250488e-01 4.066539406776428223e-01 -2.633637487888336182e-01 -5.499260872602462769e-02 1.717377454042434692e-02 1.188764348626136780e-01
2.263806909322738647e-01 1.081125736236572266e-01 -1.974855810403823853e-01 1.519929617643356323e-01 2.173949033021926880e-01 -8.877422660589218140e-03 2.754255533218383789e-01 6.969316303730010986e-02 2.822853624820709229e-01 -1.970271617174148560e-01 -1.773424819111824036e-02 5.780044477432966232e-03 -5.264153704047203064e-02 1.344681233167648315e-01 -2.290389686822891235e-01 1.650720387697219849e-01 1.077942848205566406e-01 5.273042619228363037e-02 9.480420500040054321e-02 1.955114305019378662e-01 -8.605375885963439941e-02 5.637803673744201660e-02 3.056229464709758759e-02 -1.686881482601165771e-02 -4.045147001743316650e-01 -1.636228114366531372e-01 -2.159778214991092682e-02 2.663942873477935791e-01 -4.119662642478942871e-01 -4.892977699637413025e-02 3.021441772580146790e-02 -1.386257112026214600e-01
1.229366809129714966e-01 -2.167166769504547119e-01 -4.537216573953628540e-02 1.336412429809570312e-01 -3.633750081062316895e-01 -1.207462847232818604e-01 2.555381655693054199e-01 3.535755872726440430e-01 -1.071034073829650879e-01 -1.186843961477279663e-01 9.592940658330917358e-02 -6.692715734243392944e-02 -1.041901633143424988e-01 4.492648690938949585e-02 -1.617327146232128143e-02 1.268962472677230835e-01 2.115164846181869507e-01 -1.365854740142822266e-01 2.917256057262420654e-01 -7.706236839294433594e-02 9.195123799145221710e-03 4.350627958774566650e-01 -7.757118437439203262e-03 2.252412587404251099e-02 -1.171001791954040527e-01 9.915236383676528931e-02 1.742123365402221680e-01 2.600434422492980957e-01 -6.482028216123580933e-02 -7.240168005228042603e-02 -1.493909507989883423e-01 -1.222368404269218445e-01
-2.236721850931644440e-02 -5.459095835685729980e-01 2.721623890101909637e-02 6.481479853391647339e-03 8.964575827121734619e-02 -6.386231631040573120e-02 -6.965740770101547241e-02 2.020739316940307617e-01 1.318480819463729858e-01 -9.354220330715179443e-02 -2.986397407948970795e-02 -8.309412002563476562e-02 -1.199636086821556091e-01 -5.014406517148017883e-02 -3.729157522320747375e-02 -1.133787631988525391e-02 1.355639398097991943e-01 -1.424659937620162964e-01 3.938245773315429688e-01 -3.676976561546325684e-01 -2.142985910177230835e-01 2.266777455806732178e-01 2.049789875745773315e-01 -5.530121177434921265e-02 -6.512703746557235718e-02 -1.963839083909988403e-01 -3.244750946760177612e-02 1.520914584398269653e-01 -1.994613856077194214e-01 9.509301930665969849e-02 3.322403505444526672e-02 4.758524149656295776e-02
2.681120634078979492e-01 -1.061133965849876404e-01 2.708369791507720947e-01 4.577714949846267700e-03 -2.557978332042694092e-01 -2.895069718360900879e-01 -4.014267772436141968e-02 4.439539462327957153e-02 5.103392526507377625e-02 -3.847810924053192139e-01 3.102329187095165253e-02 -2.610573172569274902e-01 -9.200683981180191040e-02 2.152454555034637451e-01 -7.383551448583602905e-02 -1.503562629222869873e-01 2.615368962287902832e-01 -9.086776524782180786e-02 4.592010751366615295e-02 1.383391767740249634e-01 1.051420643925666809e-01 2.493499964475631714e-01 6.478369981050491333e-02 -1.389785557985305786e-01 -3.565430939197540283e-01 3.006759099662303925e-03 7.572846859693527222e-02 3.648874908685684204e-02 5.911063030362129211e-02 3.202182054519653320e-02 1.653360575437545776e-01 -1.652977168560028076e-01
8.974384516477584839e-02 -3.738245740532875061e-02 -2.852822095155715942e-02 -7.290929555892944336e-02 5.234989523887634277e-02 -4.817490652203559875e-02 1.689108014106750488e-01 2.379741072654724121e-01 3.974731266498565674e-02 -2.388924956321716309e-01 1.500251889228820801e-01 -3.268339931964874268e-01 -2.730771899223327637e-01 8.224691450595855713e-02 2.787523865699768066e-01 -8.220319449901580811e-02 1.431348025798797607e-01 -1.743912994861602783e-01 -1.185980346053838730e-02 -1.622116565704345703e-01 -2.584338001906871796e-02 5.613621324300765991e-03 3.299849331378936768e-01 1.494928896427154541e-01 -3.825621306896209717e-02 -4.244193732738494873e-01 -1.979374326765537262e-02 5.330929905176162720e-02 -3.325940072536468506e-01 7.343927281908690929e-04 -8.584557473659515381e-02 1.682652682065963745e-01
-4.315991699695587158e-02 -1.662432104349136353e-01 -4.785451292991638184e-02 4.708907753229141235e-02 -2.042270638048648834e-02 -9.396634064614772797e-03 2.493798732757568359e-01 -4.647759720683097839e-02 -2.705879276618361473e-03 -1.881047934293746948e-01 -3.182130753993988037e-01 -8.707532286643981934e-02 -1.846477091312408447e-01 -5.606181174516677856e-02 5.147325992584228516e-02 -6.819266080856323242e-02 9.100165963172912598e-02 -2.226359397172927856e-02 2.221357524394989014e-01 -3.613083958625793457e-01 1.076970994472503662e-01 1.992883682250976562e-01 2.138866111636161804e-03 -2.226485311985015869e-01 -9.201623499393463135e-02 -1.179520413279533386e-01 -6.827764213085174561e-02 2.710966169834136963e-01 -4.932104051113128662e-01 6.485628336668014526e-02 1.970297247171401978e-01 1.897167861461639404e-01
7.386613637208938599e-03 -4.490017294883728027e-01 -1.801251918077468872e-01 3.704299032688140869e-02 -2.624442279338836670e-01 -2.773093990981578827e-02 2.059763371944427490e-01 -1.834909468889236450e-01 -1.480196267366409302e-01 -9.889682382345199585e-02 -2.755247056484222412e-01 -8.847139775753021240e-02 -2.140533328056335449e-01 5.185415968298912048e-02 -2.372500300407409668e-01 1.178419142961502075e-01 1.372688710689544678e-01 -4.373427480459213257e-02 3.367310017347335815e-02 1.260888874530792236e-01 -1.629082560539245605e-01 -1.085291896015405655e-02 1.867623627185821533e-01 1.763311475515365601e-01 -1.649819128215312958e-02 2.122429199516773224e-02 -5.667024105787277222e-02 2.070708870887756348e-01 -4.237473905086517334e-01 4.056968167424201965e-02 8.802261203527450562e-02 -1.359615027904510498e-01
1.095036491751670837e-01 -1.242635920643806458e-01 2.295237928628921509e-01 2.521091401576995850e-01 -3.121415376663208008e-01 6.392147392034530640e-02 -9.976481646299362183e-02 1.954412907361984253e-01 1.508301794528961182e-01 -1.293170303106307983e-01 -7.805012166500091553e-02 -1.015766263008117676e-01 -6.674408167600631714e-02 2.172954231500625610e-01 -1.871288269758224487e-01 6.779448688030242920e-02 -5.003851279616355896e-02 1.195023432374000549e-01 1.519990861415863037e-01 9.499830752611160278e-02 5.536454543471336365e-02 1.690749675035476685e-01 9.249338507652282715e-02 -1.969813555479049683e-01 -5.629825592041015625e-02 -9.771649539470672607e-02 -2.999446094036102295e-01 3.902538716793060303e-01 -3.042597174644470215e-01 -1.712421029806137085e-01 -8.045628666877746582e-03 -2.337181121110916138e-01
1.292012482881546021e-01 -1.231421083211898804e-01 -7.649928331375122070e-02 7.831157743930816650e-02 -4.885379225015640259e-02 -2.385128885507583618e-01 7.089552935212850571e-03 3.570896387100219727e-01 1.926990896463394165e-01 -3.442283272743225098e-01 -7.264097779989242554e-02 -2.290185987949371338e-01 -1.415005773305892944e-01 5.572190973907709122e-03 9.804847836494445801e-02 -1.479829698801040649e-01 1.621027737855911255e-01 -3.735855519771575928e-01 -1.364540010690689087e-01 1.889826729893684387e-02 -2.028688788414001465e-01 -6.193423271179199219e-02 -5.516975745558738708e-02 2.139649167656898499e-02 -1.970446109771728516e-01 -3.305885791778564453e-01 -1.235852837562561035e-01 9.428394027054309845e-03 -2.937761545181274414e-01 1.401898413896560669e-01 -3.009912371635437012e-02 2.733165584504604340e-02
5.292949825525283813e-02 -2.153734117746353149e-01 -1.053670495748519897e-01 -2.936124615371227264e-02 9.624251723289489746e-02 2.549574896693229675e-02 1.246842369437217712e-01 3.607324883341789246e-02 -1.148621365427970886e-01 -7.245109975337982178e-02 -2.555339038372039795e-01 -1.041437238454818726e-01 -1.607551872730255127e-01 -7.783141732215881348e-02 -1.255216002464294434e-01 -1.960954517126083374e-01 7.622487097978591919e-02 -1.237327978014945984e-01 9.736584872007369995e-02 -4.261306524276733398e-01 -2.973579615354537964e-02 3.198175132274627686e-01 3.550710082054138184e-01 -8.063264936208724976e-02 -3.853551670908927917e-02 -1.453864574432373047e-01 -4.922849684953689575e-02 2.951652109622955322e-01 -3.751591145992279053e-01 6.906223017722368240e-03 1.513675749301910400e-01 8.711527287960052490e-02
1.447624266147613525e-01 -1.286156624555587769e-01 -1.835262477397918701e-01 -9.853075444698333740e-02 5.530781298875808716e-02 -8.201175183057785034e-02 9.482242912054061890e-02 2.205957919359207153e-01 7.525828480720520020e-02 -1.876788735389709473e-01 -3.914730157703161240e-03 -3.151436746120452881e-01 -5.807351693511009216e-02 -3.798640519380569458e-02 2.541157007217407227e-01 -9.179263561964035034e-02 5.092095583677291870e-02 -4.189670681953430176e-01 -5.550527945160865784e-02 1.319887638092041016e-01 -3.011031150817871094e-01 1.848360896110534668e-01 -5.215788260102272034e-02 1.584277600049972534e-01 -1.707185804843902588e-01 -3.006551861763000488e-01 -2.021044045686721802e-01 -2.721323817968368530e-02 -2.843405306339263916e-01 -8.372769504785537720e-02 1.826899498701095581e-01 1.650986028835177422e-03
7.110222429037094116e-02 -1.189346909523010254e-01 -6.735891103744506836e-02 -9.253451973199844360e-02 1.421596705913543701e-01 3.402604162693023682e-02 1.964468061923980713e-01 2.194609194993972778e-01 7.446256279945373535e-02 -1.221128106117248535e-01 -8.030250668525695801e-02 -6.365932524204254150e-02 -1.458183228969573975e-01 -9.770370274782180786e-02 1.071848347783088684e-01 -1.952883452177047729e-01 -6.521746981889009476e-04 1.288580000400543213e-01 3.267823457717895508e-01 -3.163434565067291260e-01 -1.530272811651229858e-01 1.861852779984474182e-02 3.325029313564300537e-01 -2.219330072402954102e-01 1.972855441272258759e-02 -2.597326040267944336e-01 -2.382864505052566528e-01 3.865278661251068115e-01 -2.350330650806427002e-01 -3.757647052407264709e-02 6.634554266929626465e-02 7.781454920768737793e-02
1.155689582228660583e-01 -7.802484184503555298e-02 -6.999187171459197998e-02 -3.037281632423400879e-01 -1.414318531751632690e-01 -1.873299293220043182e-02 1.868022680282592773e-01 8.172193169593811035e-02 2.850302960723638535e-03 -1.924446225166320801e-01 -2.730244025588035583e-02 -2.075591385364532471e-01 1.820836365222930908e-01 1.038690805435180664e-01 -4.690797254443168640e-02 1.698598116636276245e-01 1.101917866617441177e-02 -3.272222578525543213e-01 3.342220932245254517e-02 -7.015153020620346069e-02 1.286052614450454712e-01 1.495895683765411377e-01 3.683567941188812256e-01 -2.189900726079940796e-01 -5.613573268055915833e-02 5.186942964792251587e-02 -8.867267519235610962e-02 1.870287060737609863e-01 -1.392816007137298584e-01 -1.521176248788833618e-01 3.712886869907379150e-01 -3.173977732658386230e-01
2.143441885709762573e-01 4.835643991827964783e-02 -5.109098553657531738e-02 -1.021040901541709900e-01 -1.420958042144775391e-01 -2.708998918533325195e-01 1.292028874158859253e-01 -8.328167349100112915e-02 1.278186440467834473e-01 -1.202638447284698486e-01 -2.402232438325881958e-01 -2.200148105621337891e-01 -5.470642820000648499e-02 4.604940488934516907e-02 -3.162647485733032227e-01 1.420374959707260132e-01 2.038335800170898438e-01 -2.193037867546081543e-01 2.537713386118412018e-02 1.077710390090942383e-01 -2.194335907697677612e-01 6.851490586996078491e-02 -7.418064028024673462e-02 -2.103554010391235352e-01 1.541811376810073853e-01 1.205616630613803864e-02 -1.945389509201049805e-01 6.844922900199890137e-02 -3.741337060928344727e-01 -4.382954910397529602e-02 3.395334482192993164e-01 1.764177978038787842e-01
1.261057704687118530e-01 -1.209323331713676453e-01 2.810686230659484863e-01 -2.079215273261070251e-02 -1.089507862925529480e-01 -1.431914325803518295e-02 4.169765710830688477e-01 3.145064115524291992e-01 -5.044268444180488586e-02 -3.977048024535179138e-02 -5.333499982953071594e-02 -8.516422659158706665e-02 -3.440949320793151855e-01 1.798377931118011475e-01 -1.006844267249107361e-01 1.512191593647003174e-01 -9.854350984096527100e-02 1.017048060894012451e-01 5.187627673149108887e-02 3.095317184925079346e-01 -8.294168859720230103e-02 1.124608740210533142e-01 1.322419047355651855e-01 -1.572529077529907227e-01 5.236242339015007019e-02 -2.069913037121295929e-02 -2.114347368478775024e-01 2.795812189579010010e-01 -2.112629264593124390e-01 -1.776901632547378540e-01 -1.448425650596618652e-01 -6.071271374821662903e-02
2.193684428930282593e-01 -6.214176490902900696e-02 -2.852619811892509460e-02 -8.039106428623199463e-02 -9.183569997549057007e-02 -2.486156374216079712e-01 -2.381199412047863007e-02 1.622037291526794434e-01 4.164209961891174316e-02 -2.659929692745208740e-01 -3.231247421354055405e-03 -2.639961838722229004e-01 -1.150406822562217712e-01 2.533504664897918701e-01 -8.224386721849441528e-02 -2.700928449630737305e-01 2.109829485416412354e-01 -9.623672068119049072e-02 1.525912582874298096e-01 -1.474559605121612549e-01 6.434642523527145386e-02 -1.613623462617397308e-02 9.574890881776809692e-02 3.194534778594970703e-02 -3.058710694313049316e-01 -1.840220689773559570e-01 -1.319041550159454346e-01 6.356796622276306152e-02 -4.721155464649200439e-01 3.518273308873176575e-02 -1.083037536591291428e-02 2.404000312089920044e-01
1.493591517210006714e-01 -1.107510179281234741e-01 -1.524393260478973389e-01 1.823353171348571777e-01 9.354190528392791748e-02 4.962991178035736084e-02 1.420958042144775391e-01 6.826243549585342407e-02 2.068450748920440674e-01 -1.674031168222427368e-01 -1.527286320924758911e-01 -4.630776867270469666e-02 -1.165734976530075073e-01 1.445811539888381958e-01 3.807458654046058655e-02 1.287245284765958786e-02 1.062486972659826279e-02 -2.560073733329772949e-01 2.028179913759231567e-01 4.382035881280899048e-02 -8.668339997529983521e-02 -4.813824221491813660e-02 -2.178465425968170166e-01 -2.491479367017745972e-02 -4.148542881011962891e-01 -3.355927467346191406e-01 -1.828972995281219482e-01 1.506115049123764038e-01 -3.234193921089172363e-01 -4.049716889858245850e-02 2.389160990715026855e-01 -2.639892697334289551e-01
-2.497398406267166138e-01 -3.136962950229644775e-01 -1.300909817218780518e-01 1.035532951354980469e-01 2.693841792643070221e-02 -7.377690821886062622e-02 3.025329411029815674e-01 8.212456852197647095e-02 -4.610758647322654724e-02 -1.339168548583984375e-01 -1.161983236670494080e-03 2.968207746744155884e-02 -1.229400336742401123e-01 -1.273979097604751587e-01 -7.579436898231506348e-02 2.491306327283382416e-02 1.690750122070312500e-01 -2.321319878101348877e-01 4.740276187658309937e-02 -8.777478337287902832e-02 9.897005558013916016e-02 2.637047171592712402e-01 1.109301075339317322e-01 -1.783034354448318481e-01 -1.920072734355926514e-01 -3.796154856681823730e-01 7.568527758121490479e-02 1.931269168853759766e-01 -3.783714175224304199e-01 1.054297387599945068e-01 -8.765446546021848917e-05 2.331292331218719482e-01
3.865268081426620483e-02 -1.621028184890747070e-01 -5.130532011389732361e-02 -3.077434301376342773e-01 1.021299604326486588e-02 3.557350137270987034e-04 1.084766834974288940e-01 8.623029291629791260e-02 -1.631301082670688629e-02 -1.038660183548927307e-01 -2.030891366302967072e-02 -2.455108314752578735e-01 -1.819425635039806366e-02 1.454371660947799683e-01 -1.738379746675491333e-01 1.791916042566299438e-02 1.266418993473052979e-01 -2.639391720294952393e-01 1.463180128484964371e-02 -2.070539258420467377e-02 1.673461794853210449e-01 5.234184116125106812e-02 4.053104817867279053e-01 -5.033677443861961365e-02 -8.068538457155227661e-02 2.121107466518878937e-02 -3.765942156314849854e-02 2.788985669612884521e-01 -9.612009674310684204e-02 -1.900681257247924805e-01 3.819538354873657227e-01 -4.129176139831542969e-01
-4.917977377772331238e-02 -2.584918737411499023e-01 -2.179455459117889404e-01 6.721795350313186646e-02 -3.158015608787536621e-01 -1.319027394056320190e-01 3.990553319454193115e-01 -1.989350616931915283e-01 -4.036715999245643616e-02 6.677335500717163086e-02 -1.236832886934280396e-01 -3.460630029439926147e-02 -2.399240434169769287e-02 1.392660886049270630e-01 -9.687981754541397095e-02 -1.472156941890716553e-01 9.611274302005767822e-02 4.770120605826377869e-02 1.941675394773483276e-01 1.431165039539337158e-01 1.170448809862136841e-01 1.568776071071624756e-01 2.233835160732269287e-01 -2.934292554855346680e-01 1.569670066237449646e-02 -1.805010139942169189e-01 -1.049421355128288269e-01 2.424949705600738525e-01 -3.570972084999084473e-01 -6.430125236511230469e-02 -2.585354447364807129e-02 -1.010492891073226929e-01
1.346028875559568405e-02 1.974243968725204468e-01 1.689296364784240723e-01 -1.278227716684341431e-01 -1.886579245328903198e-01 -2.490284480154514313e-02 3.249772787094116211e-01 1.848400533199310303e-01 1.214888319373130798e-01 -3.712328374385833740e-01 -1.603640615940093994e-01 -2.158974111080169678e-01 -7.101058959960937500e-02 8.364044129848480225e-03 -1.526094377040863037e-01 1.088708266615867615e-01 8.893914520740509033e-02 -1.056392937898635864e-01 3.376506268978118896e-01 1.368419080972671509e-01 2.044131048023700714e-02 1.608353406190872192e-01 -5.634555220603942871e-02 -1.079851388931274414e-01 -1.013906449079513550e-01 -1.500062644481658936e-01 5.165323987603187561e-02 1.614771187305450439e-01 -1.834809482097625732e-01 -2.495507001876831055e-01 -2.327749431133270264e-01 -2.650414109230041504e-01
1.836916506290435791e-01 -2.261229902505874634e-01 1.193543970584869385e-01 -1.118387058377265930e-01 -5.979847535490989685e-02 -2.825008630752563477e-01 2.126712799072265625e-01 3.748837709426879883e-01 -2.614106237888336182e-01 -5.934734269976615906e-02 -6.825963407754898071e-02 -5.402005091309547424e-02 -1.368619352579116821e-01 1.622564494609832764e-01 2.073673158884048462e-02 5.051597580313682556e-02 2.983203828334808350e-01 -1.139937341213226318e-02 -4.607195779681205750e-02 -1.335792094469070435e-01 -2.021810710430145264e-01 3.518071398138999939e-02 6.977034360170364380e-02 1.910594254732131958e-01 2.674610614776611328e-01 -3.943941295146942139e-01 -1.017302498221397400e-01 2.173284441232681274e-01 -2.419100515544414520e-02 -7.598477602005004883e-02 7.107630372047424316e-02 5.564550310373306274e-02
2.270144671201705933e-01 -2.884159982204437256e-01 1.911148577928543091e-01 2.539519593119621277e-02 2.626950666308403015e-02 -5.365227162837982178e-02 3.414162993431091309e-01 -3.468053415417671204e-02 -2.004132568836212158e-01 -1.739397048950195312e-01 3.022504150867462158e-01 -1.918583065271377563e-01 1.209112033247947693e-01 3.299712389707565308e-02 1.415550112724304199e-01 9.800318628549575806e-02 2.366447150707244873e-01 -2.067035287618637085e-01 -1.713046580553054810e-01 3.905627876520156860e-02 6.480455398559570312e-02 8.115745149552822113e-03 2.722283601760864258e-01 -8.570593595504760742e-02 -1.026148870587348938e-01 -2.639547586441040039e-01 -1.146547645330429077e-01 2.732924222946166992e-01 -4.259916394948959351e-02 -2.551146782934665680e-02 2.209398299455642700e-01 -1.679433137178421021e-01
2.285617440938949585e-01 -1.531996279954910278e-01 -1.079873815178871155e-01 -1.094270348548889160e-01 -2.299561351537704468e-02 -4.444441199302673340e-02 -5.315828695893287659e-02 1.635959297418594360e-01 9.115798771381378174e-02 -4.588007926940917969e-01 8.564621955156326294e-02 -2.766354680061340332e-01 -1.125828251242637634e-01 -2.360714972019195557e-02 2.326324433088302612e-01 4.251452162861824036e-02 -9.416627883911132812e-02 -3.255414068698883057e-01 -6.363549828529357910e-02 1.482378840446472168e-01 2.026275359094142914e-02 2.983987629413604736e-01 6.621345877647399902e-03 2.034853398799896240e-01 -3.059304058551788330e-01 -1.076480075716972351e-01 -1.705349236726760864e-01 -3.986449912190437317e-02 -2.529506981372833252e-01 -1.251582615077495575e-02 1.546985656023025513e-01 -3.218955546617507935e-02
2.219270020723342896e-01 -1.395642310380935669e-01 3.015809357166290283e-01 -1.484529972076416016e-01 -3.646494820713996887e-02 6.912667304277420044e-02 4.617899358272552490e-01 1.563480794429779053e-01 2.763652503490447998e-01 -1.622870564460754395e-01 6.547400355339050293e-02 1.231803745031356812e-01 1.926726996898651123e-01 2.648790776729583740e-01 1.203310191631317139e-01 5.580507963895797729e-02 5.925543233752250671e-02 -2.205958813428878784e-01 1.354189217090606689e-01 2.913106046617031097e-02 1.010046228766441345e-01 1.701224893331527710e-01 1.197685208171606064e-02 1.676865220069885254e-01 -7.395445555448532104e-02 -1.668550968170166016e-01 4.974959790706634521e-02 4.407626762986183167e-02 -2.016832381486892700e-01 -1.712213009595870972e-01 2.240052223205566406e-01 -1.753858774900436401e-01
2.609135024249553680e-02 -2.316623330116271973e-01 7.444331794977188110e-02 -6.671676784753799438e-02 4.171600099653005600e-03 -7.013922184705734253e-02 3.368189930915832520e-01 -6.773831788450479507e-03 -6.944649666547775269e-02 2.043055370450019836e-02 3.235592842102050781e-01 -1.317621320486068726e-01 -4.862722754478454590e-02 2.261894382536411285e-02 3.513630032539367676e-01 3.170621022582054138e-02 1.796129345893859863e-01 -2.768615782260894775e-01 -1.790654100477695465e-02 -1.034762337803840637e-01 -1.267084479331970215e-01 -2.580496482551097870e-02 2.050857394933700562e-01 -2.609131159260869026e-03 1.828643530607223511e-01 -3.155032694339752197e-01 -6.513564288616180420e-02 1.575464308261871338e-01 -3.067288398742675781e-01 -3.333171308040618896e-01 9.432085603475570679e-02 -8.801297843456268311e-02
-3.760245069861412048e-02 -2.228709459304809570e-01 -1.081569353118538857e-03 -2.804253622889518738e-02 6.786639988422393799e-02 -4.634851589798927307e-02 3.417029380798339844e-01 1.483151018619537354e-01 -5.515177175402641296e-02 -2.868519127368927002e-01 -2.747732400894165039e-01 -1.285663433372974396e-02 -1.547117531299591064e-01 -1.127280294895172119e-01 1.065972298383712769e-01 -1.958382427692413330e-01 5.240503326058387756e-02 4.370069131255149841e-03 1.315040439367294312e-01 -1.582195907831192017e-01 4.570871964097023010e-02 2.701779305934906006e-01 1.328800618648529053e-01 -2.402800917625427246e-01 -1.346330493688583374e-01 -1.290072947740554810e-01 -9.284675121307373047e-02 1.727579236030578613e-01 -4.427456855773925781e-01 -3.917779773473739624e-02 7.379089295864105225e-02 2.888889312744140625e-01
2.661372721195220947e-01 -5.550688505172729492e-02 2.281214743852615356e-01 -1.014633327722549438e-01 -1.993943750858306885e-01 -1.495442688465118408e-01 4.546654596924781799e-02 2.258004546165466309e-01 5.563774332404136658e-02 -1.692059934139251709e-01 9.036093950271606445e-02 -1.799853742122650146e-01 -3.730403780937194824e-01 2.010046988725662231e-01 -2.225362062454223633e-01 2.309349179267883301e-01 -6.413162499666213989e-02 3.556625172495841980e-02 3.162406682968139648e-01 1.233500614762306213e-01 -6.977367401123046875e-02 -1.283043622970581055e-01 1.825045198202133179e-01 -5.237452685832977295e-02 1.624095439910888672e-01 -2.329047471284866333e-01 -1.784202456474304199e-01 2.354858070611953735e-01 -4.560925439000129700e-02 -3.314687684178352356e-02 -1.912989765405654907e-01 -9.063099324703216553e-02
3.128094971179962158e-01 -1.429604738950729370e-01 6.861427426338195801e-02 -3.747418522834777832e-02 -1.433693170547485352e-01 -1.114550512284040451e-02 7.013924419879913330e-02 1.339753866195678711e-01 2.895707786083221436e-01 -2.575965523719787598e-01 5.655843764543533325e-02 -1.920306086540222168e-01 2.657162770628929138e-02 -8.560962975025177002e-03 -2.516016066074371338e-01 1.302653737366199493e-02 5.937998741865158081e-02 -1.223841458559036255e-01 -7.176794111728668213e-02 -1.931913495063781738e-01 -1.632907390594482422e-01 2.293115556240081787e-01 3.725025951862335205e-01 -3.216800987720489502e-01 -2.073715478181838989e-01 8.166257292032241821e-02 -1.789531558752059937e-01 4.175020754337310791e-02 -1.314079314470291138e-01 -2.583135068416595459e-01 8.576217107474803925e-03 -1.659828871488571167e-01
2.493902146816253662e-01 1.057252660393714905e-01 2.362299412488937378e-01 -8.989967405796051025e-02 -2.421927452087402344e-01 -9.137489250861108303e-04 1.203916743397712708e-01 2.506262622773647308e-02 -6.393605470657348633e-02 1.143453363329172134e-02 -3.187887370586395264e-02 -7.363475859165191650e-02 -2.211498767137527466e-01 3.572958055883646011e-03 1.774409115314483643e-01 2.314738035202026367e-01 1.468227803707122803e-01 -1.240029186010360718e-01 1.447419077157974243e-01 9.407210350036621094e-02 2.497949153184890747e-01 1.969807446002960205e-01 9.106338024139404297e-03 1.055845096707344055e-01 -1.935616731643676758e-01 -1.408614516258239746e-01 -2.184967882931232452e-02 3.174261748790740967e-01 -2.863911986351013184e-01 -4.332962632179260254e-01 1.898286044597625732e-01 2.843917906284332275e-02
2.045120298862457275e-01 -2.474546246230602264e-02 -1.322411000728607178e-01 2.651531100273132324e-01 -1.058391258120536804e-01 -1.630627922713756561e-02 1.156889498233795166e-01 -1.786273419857025146e-01 9.930145740509033203e-02 -3.943449258804321289e-01 -2.912939488887786865e-01 -1.913706213235855103e-01 6.690631806850433350e-02 -2.516137808561325073e-02 -1.375598460435867310e-01 -1.619824953377246857e-02 4.272606670856475830e-01 -5.930178612470626831e-02 1.285368353128433228e-01 3.698590025305747986e-02 -6.351806223392486572e-02 -6.865766830742359161e-03 1.705018281936645508e-01 -1.095663160085678101e-01 1.551239192485809326e-02 -3.731187880039215088e-01 -2.214982807636260986e-01 1.964221596717834473e-01 -1.900041848421096802e-02 -9.103826433420181274e-02 1.277815848588943481e-01 -2.601964399218559265e-02
1.244530454277992249e-02 9.190189838409423828e-02 -1.077622920274734497e-01 -7.442798465490341187e-02 6.302203238010406494e-02 -1.163679361343383789e-02 1.198845729231834412e-01 1.498668044805526733e-01 1.419651359319686890e-01 -3.650016188621520996e-01 -1.307516917586326599e-02 -2.256114929914474487e-01 -1.811247915029525757e-01 6.483018398284912109e-02 -1.122931614518165588e-01 8.471051603555679321e-02 -1.358036510646343231e-02 -3.258508145809173584e-01 -2.970874682068824768e-02 -2.043455094099044800e-01 5.384908989071846008e-02 2.251879125833511353e-01 -9.301743656396865845e-02 -2.986832261085510254e-01 -2.746970653533935547e-01 -3.510379493236541748e-01 2.143765687942504883e-01 -1.171998120844364166e-02 -2.169804126024246216e-01 -2.493892982602119446e-02 2.580685317516326904e-01 -1.118125542998313904e-01
1.672453582286834717e-01 -2.282658517360687256e-01 -1.434178799390792847e-01 -2.224471420049667358e-01 -1.723312586545944214e-01 -2.556903362274169922e-01 -6.583755603060126305e-04 7.993114739656448364e-02 -1.062808558344841003e-01 -8.306910097599029541e-02 -2.236128747463226318e-01 1.199260875582695007e-01 -1.719586998224258423e-01 2.607609033584594727e-01 -2.241505682468414307e-02 3.877272605895996094e-01 1.220679283142089844e-01 6.263768766075372696e-03 -2.009808830916881561e-02 4.203920066356658936e-02 -2.205079793930053711e-02 3.036030232906341553e-01 1.737153083086013794e-01 8.132132887840270996e-02 -1.333108991384506226e-01 -2.794566452503204346e-01 -1.213033124804496765e-01 1.253437399864196777e-01 -3.119924366474151611e-01 2.023095488548278809e-01 -2.815696038305759430e-02 7.421857863664627075e-02
-8.746588230133056641e-02 9.627535939216613770e-02 4.402582719922065735e-02 1.612337678670883179e-02 -7.146324962377548218e-02 -2.570187449455261230e-01 1.434090137481689453e-01 -1.489757373929023743e-02 2.872392237186431885e-01 -1.698878258466720581e-01 2.234208770096302032e-02 -2.547710835933685303e-01 -1.618037372827529907e-01 3.939236998558044434e-01 2.732584476470947266e-01 2.530351094901561737e-02 -1.300873234868049622e-02 -2.916892170906066895e-01 -9.665869176387786865e-02 -3.331131488084793091e-02 1.394142117351293564e-02 1.204222217202186584e-01 2.228442728519439697e-01 -1.959670484066009521e-01 -2.705966122448444366e-02 -9.854422509670257568e-02 1.055492386221885681e-01 3.939506113529205322e-01 3.555862978100776672e-02 -2.273000180721282959e-01 2.329964563250541687e-02 -1.636158227920532227e-01
-5.061711370944976807e-02 -1.579181849956512451e-01 1.974810212850570679e-01 3.991181775927543640e-02 -1.656817346811294556e-01 -6.905134022235870361e-02 -4.660385195165872574e-03 1.629051119089126587e-01 -1.575009519001469016e-04 -3.671619668602943420e-02 3.040704429149627686e-01 -5.481671541929244995e-02 -9.380197525024414062e-02 -9.728572331368923187e-03 -2.770376950502395630e-02 4.918129742145538330e-02 2.784513235092163086e-01 -2.605344653129577637e-01 -1.819621212780475616e-02 -6.744444370269775391e-02 6.430593202821910381e-04 2.099435627460479736e-01 4.502898454666137695e-01 9.841669350862503052e-03 -8.429745584726333618e-02 -3.038777410984039307e-01 -3.996153920888900757e-02 1.610284745693206787e-01 -3.819918632507324219e-01 -8.948293328285217285e-02 2.663589417934417725e-01 1.231395602226257324e-01
1.964445710182189941e-01 6.222988292574882507e-02 2.671728841960430145e-02 3.116589970886707306e-02 -1.005306616425514221e-01 -2.280261665582656860e-01 4.001251757144927979e-01 3.957993686199188232e-01 -1.705282777547836304e-01 -1.754949241876602173e-01 -1.695012860000133514e-02 -5.493554100394248962e-02 -4.508843272924423218e-02 7.651640474796295166e-02 -1.246560513973236084e-01 -5.437446385622024536e-02 1.879962384700775146e-01 -1.154560893774032593e-01 4.886333271861076355e-02 -1.171752363443374634e-01 -1.477997452020645142e-01 -3.754770755767822266e-02 1.222312077879905701e-01 2.535287737846374512e-01 2.583095133304595947e-01 -3.977257013320922852e-01 2.190096117556095123e-02 2.863330245018005371e-01 -7.138971239328384399e-02 -7.700478658080101013e-03 -4.034244641661643982e-02 -7.748409360647201538e-02
7.540236413478851318e-02 -8.905047923326492310e-02 1.348390728235244751e-01 -1.052721962332725525e-01 -1.272471249103546143e-01 -3.274708390235900879e-01 8.856899291276931763e-02 9.138846397399902344e-02 2.812886238098144531e-01 -3.058060407638549805e-01 5.154527723789215088e-02 1.986455358564853668e-02 -8.034903556108474731e-02 1.097175851464271545e-01 5.507511273026466370e-02 2.398929446935653687e-01 4.644732177257537842e-02 -3.345205783843994141e-01 -1.239586845040321350e-01 1.628187112510204315e-02 -3.050709366798400879e-01 1.608095169067382812e-01 2.095009684562683105e-01 -3.093537688255310059e-01 -1.788206994533538818e-01 -1.059528533369302750e-02 -1.739961653947830200e-01 6.449575722217559814e-02 7.857819646596908569e-02 -3.133836090564727783e-01 3.159828111529350281e-02 5.109851434826850891e-02
9.794636070728302002e-02 2.393488213419914246e-02 -1.452648639678955078e-01 -1.736645773053169250e-02 2.420222945511341095e-02 -1.323541998863220215e-01 1.807382255792617798e-01 2.464775294065475464e-01 -9.878043085336685181e-02 -2.398094534873962402e-02 1.958645433187484741e-01 -3.058099746704101562e-01 -2.160813957452774048e-01 2.468713093549013138e-03 9.053817391395568848e-02 -9.105771780014038086e-02 1.052018105983734131e-01 -2.979907691478729248e-01 1.309551745653152466e-01 7.936531677842140198e-03 1.318753212690353394e-01 2.840175330638885498e-01 2.299309521913528442e-01 -2.680487558245658875e-02 -3.642880916595458984e-01 2.176778018474578857e-02 -1.671002060174942017e-01 1.816983371973037720e-01 -3.284954726696014404e-01 2.537714540958404541e-01 -1.175651177763938904e-01 5.038922280073165894e-02
1.100937575101852417e-01 -1.507220715284347534e-01 2.353441268205642700e-01 -1.534091979265213013e-01 -3.229571282863616943e-01 -3.296991065144538879e-02 1.777768880128860474e-01 7.199777662754058838e-02 1.276676207780838013e-01 -9.246560186147689819e-02 7.898423075675964355e-02 -5.196855217218399048e-02 -1.216605771332979202e-02 4.689015075564384460e-02 8.374374359846115112e-03 1.475988328456878662e-01 2.928351461887359619e-01 -2.655245661735534668e-01 2.506615817546844482e-01 3.193229064345359802e-02 1.807845979928970337e-01 6.287138909101486206e-02 1.837495267391204834e-01 4.122237488627433777e-02 -1.416964977979660034e-01 -5.967609956860542297e-02 -1.697292327880859375e-01 1.517988592386245728e-01 -2.146086841821670532e-01 -3.768422603607177734e-01 3.437136709690093994e-01 -1.103270426392555237e-01
9.082867205142974854e-02 -1.827690899372100830e-01 1.835902221500873566e-02 -2.073600292205810547e-01 -1.203616708517074585e-01 1.624634116888046265e-02 2.990749776363372803e-01 1.024047508835792542e-01 -1.559565514326095581e-01 -1.943111866712570190e-01 1.278472095727920532e-01 -1.774082332849502563e-01 -1.754037439823150635e-01 -8.333239704370498657e-03 -1.887267082929611206e-01 5.611374974250793457e-02 1.885208785533905029e-01 -2.956243753433227539e-01 -1.015023887157440186e-01 -4.187076091766357422e-01 2.857116051018238068e-02 1.858330816030502319e-01 -1.149242296814918518e-01 -4.252577666193246841e-03 -3.082509338855743408e-01 7.319886237382888794e-02 -3.034341931343078613e-01 -9.355644695460796356e-03 -2.220207601785659790e-01 -1.037334650754928589e-01 -8.429750055074691772e-02 -6.325568258762359619e-02
6.796363741159439087e-03 -3.410175740718841553e-01 -1.730603873729705811e-01 -1.075385510921478271e-01 -8.842943608760833740e-02 2.351078391075134277e-02 1.850973665714263916e-01 3.845837339758872986e-02 3.584249317646026611e-02 -2.035448551177978516e-01 9.525235742330551147e-02 -5.237614363431930542e-02 -3.093082606792449951e-01 2.143408805131912231e-01 -3.110875003039836884e-02 -2.171078324317932129e-01 -7.786148786544799805e-02 -2.279169112443923950e-01 8.732175827026367188e-02 -1.229701712727546692e-01 -2.455078363418579102e-01 1.989527940750122070e-01 1.916620880365371704e-01 -1.283102333545684814e-01 -8.311172574758529663e-02 -3.090414404869079590e-01 -1.665708869695663452e-01 -1.934483833611011505e-02 -3.649480044841766357e-01 1.100517213344573975e-01 -1.285878270864486694e-01 1.661571264266967773e-01
5.340452492237091064e-02 1.675362884998321533e-02 -9.176368266344070435e-02 -6.034797057509422302e-02 -1.983679682016372681e-01 -7.267464697360992432e-02 2.625621855258941650e-01 7.123357802629470825e-02 6.456226855516433716e-02 -1.873140484094619751e-01 2.591857314109802246e-01 7.585293054580688477e-02 -1.558756232261657715e-01 -1.283439248800277710e-01 -8.458729833364486694e-02 1.987384073436260223e-02 3.116809725761413574e-01 -2.687555737793445587e-02 -5.744006484746932983e-02 -2.349038273096084595e-01 6.883907318115234375e-02 2.892908453941345215e-01 1.864215731620788574e-01 -4.645134136080741882e-02 -2.374017834663391113e-01 -4.311214685440063477e-01 -2.779148519039154053e-01 8.756366372108459473e-02 -1.640740334987640381e-01 -1.059696525335311890e-01 1.525273025035858154e-01 1.882185041904449463e-01
1.534757912158966064e-01 -1.681590974330902100e-01 -2.069186270236968994e-01 -2.846299409866333008e-01 -2.884619832038879395e-01 2.644428238272666931e-02 3.066222369670867920e-01 5.281408503651618958e-02 3.470808640122413635e-02 2.401862591505050659e-01 2.991926670074462891e-01 -1.992614120244979858e-01 -6.729896366596221924e-02 1.811371296644210815e-01 -8.066928386688232422e-02 -1.915868185460567474e-02 6.058606505393981934e-02 8.514746092259883881e-03 6.540711969137191772e-02 -8.601827174425125122e-02 1.170659065246582031e-02 1.480423659086227417e-01 2.079471014440059662e-02 -2.030731588602066040e-01 -2.549620158970355988e-02 -2.230737209320068359e-01 8.291534334421157837e-02 2.921378612518310547e-01 -2.585998773574829102e-01 -2.545428276062011719e-01 2.286870777606964111e-01 7.451083511114120483e-02
8.171374350786209106e-02 -1.475953161716461182e-01 -8.554062992334365845e-02 1.917448490858078003e-01 1.570879369974136353e-01 4.054470732808113098e-02 6.017474830150604248e-02 6.300760060548782349e-02 8.760797232389450073e-02 -1.271009743213653564e-01 3.262065723538398743e-02 -2.094863802194595337e-01 -3.959498405456542969e-01 3.424306213855743408e-02 1.601708382368087769e-01 -1.500539928674697876e-01 2.582318149507045746e-02 -1.518810987472534180e-01 -5.886068567633628845e-02 4.041945096105337143e-03 -4.627306386828422546e-02 1.234029605984687805e-01 -1.558267176151275635e-01 1.045254990458488464e-01 -1.649792343378067017e-01 -4.059654474258422852e-01 -9.880779683589935303e-02 2.304051369428634644e-01 -5.230109691619873047e-01 -6.483422219753265381e-02 7.893948256969451904e-02 1.363062183372676373e-03
2.117427885532379150e-01 -2.334753237664699554e-02 -5.245132371783256531e-02 -2.495643943548202515e-01 6.946964561939239502e-02 -5.085150152444839478e-02 1.822135597467422485e-01 2.702628672122955322e-01 1.264838129281997681e-01 -1.752981543540954590e-01 2.138517200946807861e-01 -1.523194760084152222e-01 -1.067710015922784805e-02 -1.854375898838043213e-01 -6.363327056169509888e-02 1.179036125540733337e-01 -1.389786601066589355e-01 -4.743417501449584961e-01 -3.769978508353233337e-02 -4.909203201532363892e-02 6.441461294889450073e-02 2.215148359537124634e-01 4.567784070968627930e-02 -4.657947644591331482e-02 -2.503052055835723877e-01 -1.528635770082473755e-01 -3.252653181552886963e-01 -2.756439149379730225e-02 -2.120566964149475098e-01 -1.580601632595062256e-01 -1.772234290838241577e-01 9.088816493749618530e-02
1.665917932987213135e-01 -1.678233593702316284e-01 1.135693490505218506e-01 -2.519454658031463623e-01 -1.195968091487884521e-01 -2.533803582191467285e-01 2.007506787776947021e-01 1.493899375200271606e-01 1.946657299995422363e-01 -1.576000452041625977e-01 -1.421429812908172607e-01 -1.180818974971771240e-01 -1.873316057026386261e-02 -3.976117353886365891e-03 -7.979655265808105469e-02 1.469161212444305420e-01 5.755003169178962708e-02 -2.924180217087268829e-02 1.215789914131164551e-01 4.683417826890945435e-02 -8.023530244827270508e-03 4.019693732261657715e-01 -1.263473331928253174e-01 -2.692442834377288818e-01 5.967537313699722290e-02 -1.495191305875778198e-01 -9.273421019315719604e-02 5.266300961375236511e-02 -6.534408032894134521e-02 -3.440268635749816895e-01 -2.826262116432189941e-01 -3.005860149860382080e-01
1.534097194671630859e-01 -1.740012466907501221e-01 -4.747406765818595886e-02 -3.888529837131500244e-01 -1.082907710224390030e-02 1.746185719966888428e-01 1.322138011455535889e-01 5.763222277164459229e-02 -2.291160970926284790e-01 -2.327099591493606567e-01 -1.183722764253616333e-01 -2.017745375633239746e-01 6.986866146326065063e-02 3.096089959144592285e-01 -2.512339353561401367e-01 -2.786482498049736023e-02 -1.588103827089071274e-03 -1.595706343650817871e-01 -1.572666689753532410e-02 9.887195378541946411e-02 2.156727761030197144e-02 6.472168862819671631e-02 2.614123523235321045e-01 -1.456392407417297363e-01 8.178119361400604248e-02 -9.793340414762496948e-02 -2.972330152988433838e-01 2.183418720960617065e-01 -1.901954263448715210e-01 -1.117701008915901184e-01 2.104844003915786743e-01 -2.008742690086364746e-01
7.876877486705780029e-02 -1.564948856830596924e-01 -1.857681944966316223e-02 -1.232303231954574585e-01 1.537977717816829681e-02 -1.838520765304565430e-01 4.521772265434265137e-02 5.610180646181106567e-02 1.497268676757812500e-01 -2.570095956325531006e-01 8.474878966808319092e-03 -1.077999547123908997e-01 -2.844378054141998291e-01 6.878146901726722717e-03 1.380131244659423828e-01 3.945130482316017151e-02 -1.306014209985733032e-01 -6.304526925086975098e-01 3.775205835700035095e-02 1.225260198116302490e-01 -1.681677401065826416e-01 1.177542656660079956e-01 1.681185066699981689e-01 -1.673306077718734741e-01 -1.756581813097000122e-01 2.239769324660301208e-02 -1.289781183004379272e-02 6.615015864372253418e-02 -2.978564500808715820e-01 -1.282249987125396729e-01 -1.575049012899398804e-01 -1.325918138027191162e-01
-9.485458955168724060e-03 -5.882252380251884460e-02 -1.180989369750022888e-01 -1.614490151405334473e-01 2.494668122380971909e-03 -1.358567625284194946e-01 1.420685052871704102e-01 1.492601037025451660e-01 -7.739149034023284912e-02 -1.762099862098693848e-01 4.228649288415908813e-02 -2.878921031951904297e-01 -2.060744166374206543e-01 7.599902898073196411e-02 -1.437955349683761597e-02 -1.730179935693740845e-01 2.010968178510665894e-01 -2.043957114219665527e-01 2.603102326393127441e-01 -1.369815617799758911e-01 -1.144412830471992493e-01 1.493580639362335205e-01 1.775274723768234253e-01 3.315140679478645325e-02 -2.588017284870147705e-01 -1.950068920850753784e-01 -1.691061258316040039e-01 8.468347601592540741e-03 -4.896689951419830322e-01 1.334065645933151245e-01 5.728292465209960938e-02 2.532313764095306396e-01
5.383781194686889648e-01 7.119816541671752930e-02 2.959555089473724365e-01 -5.449984967708587646e-02 -1.960473060607910156e-01 -1.315096169710159302e-01 1.910355985164642334e-01 3.051534481346607208e-02 -6.025061756372451782e-02 -2.673472166061401367e-01 2.956771254539489746e-01 -1.776984892785549164e-02 -2.815904654562473297e-02 -4.874924942851066589e-02 1.905528642237186432e-02 8.984558284282684326e-02 1.253128498792648315e-01 -1.761199980974197388e-01 2.376805245876312256e-01 2.110683470964431763e-01 -1.994606852531433105e-02 9.899309277534484863e-02 -1.630140990018844604e-01 -7.548496127128601074e-02 7.096989452838897705e-02 -9.414629638195037842e-02 -9.927965700626373291e-02 3.001579344272613525e-01 -1.361853331327438354e-01 -1.298439875245094299e-02 6.920193880796432495e-02 1.390207558870315552e-01
2.315357178449630737e-01 8.597639203071594238e-02 1.315823644399642944e-01 -1.754279285669326782e-01 -4.109399020671844482e-02 9.479564428329467773e-02 -9.848675131797790527e-02 2.088681459426879883e-01 3.537608385086059570e-01 -8.566868305206298828e-02 -1.851281970739364624e-01 -7.474265247583389282e-02 -3.873319178819656372e-02 2.265407592058181763e-01 -1.672103852033615112e-01 4.531285725533962250e-03 9.923106431961059570e-02 -1.043872386217117310e-01 1.129139438271522522e-01 5.972079187631607056e-02 -3.522035479545593262e-02 2.325079739093780518e-01 -5.524523928761482239e-02 -3.020229935646057129e-01 4.946940764784812927e-02 -9.401241689920425415e-02 -2.317037992179393768e-02 3.527828156948089600e-01 -4.218742549419403076e-01 1.654931455850601196e-01 -6.692430377006530762e-02 -2.025128751993179321e-01
1.148405671119689941e-01 -7.379551418125629425e-03 7.148220390081405640e-02 -5.619631707668304443e-02 -1.101582124829292297e-01 -9.275831282138824463e-02 1.702799052000045776e-01 3.586023449897766113e-01 1.050199493765830994e-01 -1.952050477266311646e-01 -2.178691029548645020e-01 -3.553937077522277832e-01 -1.429887562990188599e-01 5.195279419422149658e-02 1.244392618536949158e-01 -1.039076149463653564e-01 1.259852796792984009e-01 -1.217037141323089600e-01 2.115589752793312073e-02 -1.731335222721099854e-01 1.229969188570976257e-01 -1.814210563898086548e-01 -1.671316474676132202e-01 2.021397054195404053e-01 7.778379321098327637e-02 -2.148980647325515747e-01 2.283647656440734863e-01 4.438495337963104248e-01 -1.477003097534179688e-01 -1.508724093437194824e-01 -1.012762356549501419e-02 -6.180571392178535461e-02
1.354179233312606812e-01 -2.924069762229919434e-02 2.296122536063194275e-02 -3.242720663547515869e-01 -2.863473296165466309e-01 -1.426526308059692383e-01 2.229130715131759644e-01 1.811774075031280518e-01 1.684450656175613403e-01 3.812017664313316345e-02 4.447645042091608047e-03 2.953717857599258423e-02 -3.083480596542358398e-01 2.603552937507629395e-01 -2.853849828243255615e-01 3.892990648746490479e-01 -1.380761265754699707e-01 3.022187203168869019e-02 -4.004101082682609558e-02 6.871312111616134644e-02 -2.144092880189418793e-02 1.579891890287399292e-01 8.909550309181213379e-02 -1.009648069739341736e-01 -5.472408235073089600e-02 -1.164079830050468445e-01 2.179798856377601624e-02 3.483808040618896484e-01 -1.835144758224487305e-01 -6.903968751430511475e-02 2.021489851176738739e-02 -1.287962943315505981e-01
1.995447129011154175e-01 -1.011494770646095276e-01 -2.087060213088989258e-01 2.403464615345001221e-01 -1.060769036412239075e-01 1.904085427522659302e-01 -1.153550110757350922e-02 -4.385682195425033569e-02 1.531309783458709717e-01 -6.887559592723846436e-02 -9.941261261701583862e-03 -1.097991392016410828e-01 -3.850235939025878906e-01 6.222448125481605530e-02 1.491921395063400269e-01 -9.878411144018173218e-02 2.832229137420654297e-01 -3.586882650852203369e-01 -6.855361163616180420e-02 1.454971730709075928e-01 -1.461897883564233780e-02 2.845722734928131104e-01 -5.462855845689773560e-02 1.182259395718574524e-01 -1.492783576250076294e-01 -1.411105841398239136e-01 -1.316507253795862198e-02 2.338408827781677246e-01 -1.834255307912826538e-01 -9.080103784799575806e-02 2.123910635709762573e-01 2.400696873664855957e-01
6.338263303041458130e-02 1.129963248968124390e-01 -9.522757679224014282e-02 1.273608654737472534e-01 1.422861367464065552e-01 -9.357100352644920349e-03 2.346857488155364990e-01 1.147963851690292358e-01 3.415976464748382568e-01 -3.144614100456237793e-01 -8.638775348663330078e-02 -7.695991080254316330e-04 -2.769963443279266357e-01 2.042309641838073730e-01 -2.131217867136001587e-01 8.086162060499191284e-02 1.619425117969512939e-01 1.574751920998096466e-02 -6.431938707828521729e-02 2.716902643442153931e-02 -2.246693968772888184e-01 1.532501429319381714e-01 -7.193212211132049561e-02 -9.792306460440158844e-03 -1.176841482520103455e-01 -1.616840660572052002e-01 2.113940939307212830e-02 5.036739706993103027e-01 -1.139699146151542664e-01 -9.844201803207397461e-02 2.202464640140533447e-01 2.682809485122561455e-03
2.235368043184280396e-01 -1.598537564277648926e-01 3.199049830436706543e-01 -1.461087912321090698e-01 -2.413797080516815186e-01 7.056069374084472656e-02 9.753827750682830811e-02 1.257959157228469849e-01 3.622190654277801514e-02 -3.319850862026214600e-01 3.594397753477096558e-02 2.495008111000061035e-01 -2.659250497817993164e-01 7.774922251701354980e-02 -1.579876802861690521e-02 -1.976818079128861427e-03 3.536962270736694336e-01 -1.773890852928161621e-01 3.595410287380218506e-02 -5.902156233787536621e-02 2.161241918802261353e-01 1.917791664600372314e-01 7.508728653192520142e-02 8.423162251710891724e-02 -3.446263074874877930e-02 -1.187108755111694336e-01 2.929399535059928894e-02 2.243865281343460083e-01 3.113831626251339912e-03 -3.474075496196746826e-01 1.138815879821777344e-01 -4.901203885674476624e-02
-2.877844870090484619e-01 -2.652564942836761475e-01 -2.204859703779220581e-01 2.011653631925582886e-01 -3.625616803765296936e-02 -1.760495305061340332e-01 2.787398695945739746e-01 -1.827392145060002804e-03 -1.798768644221127033e-04 -2.038790658116340637e-02 1.454040110111236572e-01 -2.284279912710189819e-01 -2.200360298156738281e-01 -1.572278290987014771e-01 -6.765524297952651978e-02 1.366959214210510254e-01 9.481596201658248901e-02 -2.751712501049041748e-01 -4.642550647258758545e-02 5.069910734891891479e-02 -3.769762814044952393e-02 2.259865403175354004e-01 1.863742321729660034e-01 -1.276471167802810669e-01 -2.400069683790206909e-01 -3.315959870815277100e-01 1.672560274600982666e-01 1.809743791818618774e-01 -1.733605861663818359e-01 2.440289035439491272e-02 7.071718573570251465e-02 1.438827365636825562e-01
2.317887693643569946e-01 -2.779181301593780518e-01 5.089554004371166229e-03 1.744542866945266724e-01 -4.617892205715179443e-03 5.540772154927253723e-02 5.347456783056259155e-02 -1.848281919956207275e-02 -1.578014791011810303e-01 -2.195852696895599365e-01 -2.270217686891555786e-01 -7.833474129438400269e-02 -2.947124540805816650e-01 2.288387715816497803e-01 2.613021731376647949e-01 1.097052767872810364e-01 3.079414367675781250e-01 -2.427745163440704346e-01 -3.920370712876319885e-02 -2.628702484071254730e-02 -9.890446811914443970e-02 1.072159782052040100e-01 2.105957828462123871e-02 1.471577584743499756e-01 1.749495267868041992e-01 -2.101208120584487915e-01 -2.364812791347503662e-02 3.933978825807571411e-02 -3.400993645191192627e-01 1.647749915719032288e-02 1.301055848598480225e-01 2.699054777622222900e-01
6.647519767284393311e-02 -6.905679404735565186e-02 3.538957610726356506e-02 -3.486319258809089661e-02 -1.331947743892669678e-01 -8.751409500837326050e-02 2.232322469353675842e-02 2.262210696935653687e-01 8.875358104705810547e-02 -2.803187370300292969e-01 1.781595051288604736e-01 -2.075258940458297729e-01 -3.070504069328308105e-01 4.626250565052032471e-01 -8.357595652341842651e-02 -1.455750614404678345e-01 1.620968282222747803e-01 -1.627351492643356323e-01 6.823316961526870728e-02 1.917671412229537964e-02 -1.991028040647506714e-01 -8.114758133888244629e-02 2.263248860836029053e-01 7.491693645715713501e-02 -1.937287673354148865e-02 -3.038007318973541260e-01 -4.617038369178771973e-02 7.762086391448974609e-02 -3.641262352466583252e-01 -3.204541746526956558e-03 -4.927237052470445633e-03 1.386889666318893433e-01
9.206144511699676514e-02 -1.918330490589141846e-01 -1.698250696063041687e-02 -6.013468652963638306e-02 -1.997184902429580688e-01 -7.436429709196090698e-02 4.489252567291259766e-01 2.388159781694412231e-01 3.704813867807388306e-02 -1.713191717863082886e-01 -2.748480997979640961e-03 -1.251052469015121460e-01 3.212540969252586365e-02 -4.027186334133148193e-02 -2.056396007537841797e-01 1.143157929182052612e-01 1.350947916507720947e-01 -1.626557558774948120e-01 3.749099969863891602e-01 1.409596800804138184e-01 -3.995276242494583130e-02 -8.844456076622009277e-02 5.100815743207931519e-02 7.050780206918716431e-02 1.309191286563873291e-01 -2.334526032209396362e-01 1.886396296322345734e-02 2.615799009799957275e-01 -1.354298591613769531e-01 -6.109492480754852295e-02 -3.330253958702087402e-01 -2.166064679622650146e-01
3.612796962261199951e-01 -2.070913165807723999e-01 2.419669777154922485e-01 2.331876009702682495e-01 -2.535180449485778809e-01 5.086620524525642395e-02 9.318488091230392456e-02 9.403744339942932129e-02 1.420833822339773178e-02 -2.042278945446014404e-01 -1.015676409006118774e-01 -7.031799852848052979e-02 -2.742696553468704224e-02 -7.040717452764511108e-02 9.484162926673889160e-02 9.810051321983337402e-02 1.738964170217514038e-01 -5.564201623201370239e-02 1.538133770227432251e-01 2.774978578090667725e-01 2.526241242885589600e-01 2.391064018011093140e-01 -7.001145277172327042e-03 1.294669602066278458e-02 -1.248596608638763428e-01 -1.168248429894447327e-01 -1.821350604295730591e-01 3.583743274211883545e-01 -2.312672734260559082e-01 4.833872988820075989e-02 -5.266868695616722107e-02 -2.076909691095352173e-01
3.840502202510833740e-01 -2.546268999576568604e-01 2.636409401893615723e-01 -4.717103019356727600e-02 -8.270587772130966187e-03 -7.415664196014404297e-02 1.230736523866653442e-01 2.911159396171569824e-01 1.872735619544982910e-01 -2.140841633081436157e-01 1.409211605787277222e-01 -2.994166687130928040e-02 -1.994548290967941284e-01 -1.406846195459365845e-01 -1.780585199594497681e-02 -2.907879650592803955e-01 -1.175966858863830566e-02 -1.466505825519561768e-01 2.874266169965267181e-02 -3.570090234279632568e-01 -3.246452286839485168e-02 1.371030807495117188e-01 1.888838261365890503e-01 -8.337874710559844971e-02 -5.781814083456993103e-02 -7.119832932949066162e-02 8.249027281999588013e-02 3.559714183211326599e-02 -1.886048316955566406e-01 -9.862244874238967896e-02 -2.474153190851211548e-01 -1.701910942792892456e-01
5.406812950968742371e-02 -1.612913459539413452e-01 6.830680370330810547e-02 -4.387445002794265747e-02 -1.193289160728454590e-01 3.933292627334594727e-02 2.837866246700286865e-01 8.588422089815139771e-02 3.957085311412811279e-02 -2.127356976270675659e-01 5.162752419710159302e-02 -2.634078562259674072e-01 -1.306316405534744263e-01 7.057686895132064819e-02 3.593192901462316513e-03 1.280303597450256348e-01 1.595929414033889771e-01 -8.802539855241775513e-02 4.453137814998626709e-01 -1.265929732471704483e-02 3.386954963207244873e-01 1.069297417998313904e-01 -8.910269476473331451e-03 1.276779174804687500e-01 2.445117570459842682e-02 6.897357851266860962e-02 9.599979966878890991e-02 1.954306662082672119e-01 -1.103006079792976379e-01 -4.540843069553375244e-01 2.176312804222106934e-01 -1.036950424313545227e-01
1.664763391017913818e-01 1.867839545011520386e-01 -2.965877950191497803e-01 1.608623415231704712e-01 8.726036548614501953e-02 1.426434516906738281e-01 1.459272503852844238e-01 2.817030847072601318e-01 4.532558917999267578e-01 -2.699978947639465332e-01 -7.911632210016250610e-02 6.189608573913574219e-02 -7.183519750833511353e-02 2.001452744007110596e-01 -8.462972193956375122e-02 4.348689690232276917e-02 1.668622791767120361e-01 -1.704219281673431396e-01 5.879154428839683533e-02 -1.591789722442626953e-02 -6.126300245523452759e-02 8.149302005767822266e-02 -2.029945142567157745e-02 1.181446313858032227e-01 -1.183711364865303040e-01 -1.281771510839462280e-01 -9.434548020362854004e-02 3.799412846565246582e-01 -2.826396822929382324e-01 -8.403670042753219604e-03 3.465165197849273682e-02 -4.501450061798095703e-02
1.561970263719558716e-01 8.937929570674896240e-02 1.509450674057006836e-01 -2.576005458831787109e-01 -2.245258092880249023e-01 -1.359252482652664185e-01 1.997753232717514038e-01 -4.696923121809959412e-02 -5.642908066511154175e-02 -1.109679713845252991e-01 -5.085540190339088440e-02 1.832326315343379974e-02 -9.349431097507476807e-02 1.220386773347854614e-01 -1.135225147008895874e-01 4.445247054100036621e-01 2.414861470460891724e-01 -1.373192016035318375e-02 -2.380492538213729858e-02 1.953837722539901733e-01 6.874586641788482666e-02 9.652586281299591064e-02 -1.223145574331283569e-01 -3.278642147779464722e-02 8.112997561693191528e-02 -1.186472699046134949e-01 -2.217436432838439941e-01 2.587756812572479248e-01 -4.004437029361724854e-01 -5.090485885739326477e-02 8.856660127639770508e-02 -2.828668653964996338e-01
-5.624458659440279007e-03 -1.856117099523544312e-01 -1.757099851965904236e-02 -8.591189235448837280e-02 -4.408030211925506592e-02 1.632039248943328857e-01 2.523830235004425049e-01 2.599669694900512695e-01 6.962770130485296249e-03 -3.356203436851501465e-01 -6.324791908264160156e-02 -1.499477475881576538e-01 -6.526325643062591553e-02 -2.218317240476608276e-02 -7.301920093595981598e-03 -1.406470835208892822e-01 8.972994983196258545e-02 -9.305521845817565918e-03 9.827535599470138550e-02 -2.541195750236511230e-01 -4.481754451990127563e-02 2.763809263706207275e-01 3.408331051468849182e-02 -3.245081305503845215e-01 -2.252577543258666992e-01 -6.290356069803237915e-02 -7.734897732734680176e-02 -5.637911614030599594e-03 -5.148746967315673828e-01 7.787123788148164749e-03 1.896910071372985840e-01 7.156171649694442749e-02
2.586255408823490143e-02 -1.212921589612960815e-01 -6.694272160530090332e-02 -1.827309727668762207e-01 -2.252066135406494141e-01 4.769987985491752625e-02 2.288510501384735107e-01 1.969984322786331177e-01 5.004804581403732300e-02 -2.543853521347045898e-01 7.538155466318130493e-02 -1.840904206037521362e-01 -1.163583248853683472e-01 -5.253790318965911865e-02 -9.862927719950675964e-03 -2.960717305541038513e-02 1.648083180189132690e-01 -2.205477841198444366e-02 -5.428583547472953796e-02 -1.603447943925857544e-01 -2.675443515181541443e-02 2.313384711742401123e-01 9.841850399971008301e-02 -3.242609202861785889e-01 -4.529790580272674561e-01 -7.524602115154266357e-02 -1.686652600765228271e-01 7.199907302856445312e-02 -1.706688702106475830e-01 -6.762509047985076904e-02 3.733945488929748535e-01 1.885012090206146240e-01
4.788164515048265457e-03 2.915174886584281921e-02 -2.114529311656951904e-01 6.977513432502746582e-02 6.964264810085296631e-02 -2.918958067893981934e-01 -3.735758364200592041e-02 1.055458262562751770e-01 1.946252882480621338e-01 -1.729790866374969482e-01 2.938970029354095459e-01 -2.680346965789794922e-01 -1.649091541767120361e-01 2.127489447593688965e-01 7.239567488431930542e-02 7.639948278665542603e-02 -5.882612988352775574e-02 -1.203849613666534424e-01 1.531987041234970093e-01 -5.335588753223419189e-02 2.260628528892993927e-02 2.828374803066253662e-01 8.262255787849426270e-02 -1.723161898553371429e-02 -2.768717408180236816e-01 -1.607488840818405151e-01 -2.094694226980209351e-01 1.862378865480422974e-01 -3.904136717319488525e-01 4.815159365534782410e-02 -2.514444589614868164e-01 -8.047597110271453857e-02
2.142880409955978394e-01 8.826276287436485291e-03 7.031594961881637573e-02 -8.279122412204742432e-02 -2.887082472443580627e-02 -1.847936511039733887e-01 -2.269255742430686951e-02 4.499457776546478271e-02 2.287699878215789795e-01 -1.625996083021163940e-01 1.065689995884895325e-01 -6.932321935892105103e-03 -4.056199267506599426e-02 9.071685373783111572e-03 1.568144410848617554e-01 1.630714386701583862e-01 -8.458519726991653442e-02 -4.640040695667266846e-01 -4.197260737419128418e-02 -4.463001340627670288e-02 -1.704170107841491699e-01 1.346566826105117798e-01 2.488931268453598022e-01 -1.611559092998504639e-01 -1.419050544500350952e-01 -2.371294200420379639e-01 -8.418544381856918335e-02 8.060712367296218872e-02 -4.419623613357543945e-01 -1.222032457590103149e-01 -2.387549281120300293e-01 -2.075345963239669800e-01
3.632529079914093018e-01 -1.076759472489356995e-01 1.508574485778808594e-01 -1.025186926126480103e-01 -3.249384090304374695e-02 -2.130226045846939087e-01 2.086412012577056885e-01 -1.065183505415916443e-01 1.732123196125030518e-01 -1.947982758283615112e-01 -3.881249204277992249e-02 -1.284019500017166138e-01 -6.478945165872573853e-02 5.103247240185737610e-02 1.503062248229980469e-01 2.576775252819061279e-01 2.144557386636734009e-01 -5.322645977139472961e-02 -2.830030396580696106e-03 -8.668956160545349121e-02 -2.214042246341705322e-01 7.661686092615127563e-02 2.058835178613662720e-01 -1.821237057447433472e-01 -4.252531826496124268e-01 5.273511167615652084e-03 -9.111791104078292847e-02 3.480783430859446526e-03 -1.540955454111099243e-01 -3.488241732120513916e-01 1.045261025428771973e-01 -8.838961273431777954e-02
1.914611756801605225e-01 -2.925878018140792847e-02 -1.103769764304161072e-01 1.941350400447845459e-01 -1.808659546077251434e-02 -3.833266347646713257e-02 -7.139731943607330322e-02 -4.124552384018898010e-02 5.159373953938484192e-02 6.793467700481414795e-02 1.879062503576278687e-01 -4.504342004656791687e-02 -2.649854123592376709e-01 2.819181606173515320e-02 2.121753245592117310e-01 2.291854619979858398e-01 3.118928670883178711e-01 -4.236616492271423340e-01 5.110048875212669373e-02 1.037618145346641541e-01 6.100759282708168030e-02 1.417549401521682739e-01 -1.654085144400596619e-02 7.957411557435989380e-02 -1.033486798405647278e-01 -1.814351677894592285e-01 -3.097960948944091797e-01 2.800914645195007324e-01 -1.312230676412582397e-01 -1.208569109439849854e-01 3.464381992816925049e-01 2.031653746962547302e-02
1.308548450469970703e-01 -1.747824698686599731e-01 -1.473428606986999512e-01 -2.051896452903747559e-01 -6.747610401362180710e-03 -2.375144511461257935e-01 -4.825917258858680725e-02 -9.442333132028579712e-02 -1.107701510190963745e-01 -3.206842541694641113e-01 5.339598655700683594e-02 -3.018203675746917725e-01 -2.470749318599700928e-01 1.396107673645019531e-01 2.122270502150058746e-02 -2.109765261411666870e-01 2.842539846897125244e-01 -1.356713175773620605e-01 3.149813115596771240e-01 1.237476710230112076e-02 -7.269150018692016602e-02 -3.238886594772338867e-02 1.716195493936538696e-01 -8.730328083038330078e-02 -1.415146738290786743e-01 -9.829588234424591064e-02 -6.797646731138229370e-02 -2.382260560989379883e-02 -4.193578362464904785e-01 -7.887671701610088348e-03 1.051358729600906372e-01 1.497437804937362671e-01
3.710475265979766846e-01 -1.322688609361648560e-01 1.930496096611022949e-01 2.016896009445190430e-02 -1.226461902260780334e-01 -3.302054537925869226e-04 3.669631183147430420e-01 1.940581947565078735e-01 1.487453132867813110e-01 -1.155164167284965515e-01 -6.606814265251159668e-02 1.204223707318305969e-01 -1.839701682329177856e-01 4.461039602756500244e-02 4.013809934258460999e-02 4.341148138046264648e-01 6.784991919994354248e-02 -2.536667585372924805e-01 1.924668252468109131e-01 -9.165778011083602905e-02 -4.118131473660469055e-02 2.084013074636459351e-01 1.016084551811218262e-01 9.146662056446075439e-02 -1.211515292525291443e-01 7.046046666800975800e-03 -3.906893730163574219e-02 1.007110029458999634e-01 6.750333309173583984e-02 -3.533035814762115479e-01 6.196119263768196106e-02 -4.153671860694885254e-02
5.771928932517766953e-03 -3.009676337242126465e-01 1.936731487512588501e-01 4.236706346273422241e-02 -1.315155178308486938e-01 -2.828391790390014648e-01 2.652663588523864746e-01 2.298297360539436340e-03 3.792437911033630371e-01 -1.335109621286392212e-01 3.018878400325775146e-01 -5.059661716222763062e-02 -2.693334221839904785e-01 1.610305309295654297e-01 -1.292725056409835815e-01 6.924077868461608887e-02 -4.172561690211296082e-02 -4.037328064441680908e-01 1.132340356707572937e-01 1.827618479728698730e-02 3.215284273028373718e-02 2.475298941135406494e-01 1.053902432322502136e-01 -1.564535349607467651e-01 -1.310733258724212646e-01 9.547827392816543579e-02 9.901645779609680176e-02 4.609967395663261414e-02 -6.323978304862976074e-02 2.176529541611671448e-02 9.097563475370407104e-02 1.812720671296119690e-02
6.045230478048324585e-02 -8.683215081691741943e-02 -2.711050212383270264e-01 -1.647435314953327179e-02 7.105538249015808105e-02 2.570750564336776733e-02 -9.119026362895965576e-02 8.525534719228744507e-02 3.630063533782958984e-01 -2.069000750780105591e-01 -6.583808362483978271e-02 8.038321882486343384e-02 -9.201627224683761597e-02 1.947378069162368774e-01 -9.262218326330184937e-02 -7.737290114164352417e-02 -5.300588160753250122e-02 -3.087439537048339844e-01 1.574077010154724121e-01 -1.992646418511867523e-02 7.614605128765106201e-02 -1.354773156344890594e-02 -1.164636686444282532e-01 -6.486818939447402954e-02 -1.271644234657287598e-01 -4.833642542362213135e-01 -2.203863412141799927e-01 1.272635310888290405e-01 -3.499079942703247070e-01 -9.854006767272949219e-02 1.506019979715347290e-01 -1.759121865034103394e-01
2.930228225886821747e-02 -4.130686521530151367e-01 1.232420206069946289e-01 5.159097909927368164e-02 1.309711188077926636e-01 -9.241046756505966187e-02 5.323517322540283203e-02 2.189183384180068970e-01 -1.855543069541454315e-02 6.593837589025497437e-02 1.717777103185653687e-01 8.575823903083801270e-02 -3.217324614524841309e-01 1.012482643127441406e-01 1.210515722632408142e-01 1.405306607484817505e-01 3.506230115890502930e-01 -2.151782512664794922e-01 6.748297810554504395e-02 -5.936206877231597900e-02 -1.349558681249618530e-01 -8.682084269821643829e-03 2.146178632974624634e-01 -2.073675096035003662e-01 3.159943222999572754e-02 -2.613137662410736084e-01 -2.425950020551681519e-01 4.985619708895683289e-02 -2.697410583496093750e-01 -4.195084422826766968e-02 1.531211733818054199e-01 -1.767473667860031128e-01
-8.849656581878662109e-02 1.082937568426132202e-01 1.706438511610031128e-01 -1.080737560987472534e-01 3.217871114611625671e-02 9.354025870561599731e-02 1.459848880767822266e-01 6.686335802078247070e-02 2.922407537698745728e-02 -2.277866750955581665e-01 5.558447912335395813e-02 -3.305499851703643799e-01 1.010002046823501587e-01 1.090256646275520325e-01 -1.502162218093872070e-01 6.946790963411331177e-02 4.487332105636596680e-01 -1.271352916955947876e-01 1.256366819143295288e-01 -2.526967525482177734e-01 2.051478028297424316e-01 1.848766952753067017e-01 2.099432200193405151e-01 -1.918236613273620605e-01 -1.526987850666046143e-01 -4.164898991584777832e-01 8.526007831096649170e-02 9.119486063718795776e-02 -1.694857142865657806e-02 6.152696162462234497e-02 1.075737103819847107e-01 8.478198200464248657e-02
8.629524707794189453e-02 -3.151523321866989136e-02 1.017187386751174927e-01 -3.719086647033691406e-01 -1.059832125902175903e-01 -5.383102595806121826e-02 2.286965101957321167e-01 2.642654478549957275e-01 3.452331721782684326e-01 -1.676038354635238647e-01 -4.587397351861000061e-02 -2.479794174432754517e-01 -2.140453010797500610e-01 4.832810536026954651e-02 -1.772824376821517944e-01 -1.399186719208955765e-02 -7.431153208017349243e-02 -1.144363656640052795e-01 -1.552596390247344971e-01 2.482317760586738586e-02 -5.519765894860029221e-03 2.357253432273864746e-01 -7.615986466407775879e-02 -3.358736932277679443e-01 -4.893566295504570007e-02 -1.476086527109146118e-01 -2.370449602603912354e-01 9.779131039977073669e-03 -3.068656325340270996e-01 2.074747346341609955e-02 1.020695343613624573e-01 1.137782409787178040e-01
-4.621130600571632385e-02 -1.100904047489166260e-01 -8.445428311824798584e-02 4.578208923339843750e-02 -1.491903364658355713e-01 -7.813864946365356445e-02 1.699593067169189453e-01 3.770853579044342041e-01 2.001716010272502899e-02 -2.631999254226684570e-01 3.336317837238311768e-02 -2.010934352874755859e-01 -3.642142936587333679e-02 9.192436188459396362e-02 3.781263232231140137e-01 -2.687547914683818817e-02 1.759762614965438843e-01 -8.921822905540466309e-02 -9.410296380519866943e-02 1.461218893527984619e-01 6.411831825971603394e-03 2.786183953285217285e-01 2.621501684188842773e-01 2.956869006156921387e-01 -1.910363137722015381e-01 -2.304452657699584961e-01 -1.024728640913963318e-01 5.341524630784988403e-02 -2.407689690589904785e-01 -1.701539605855941772e-01 8.397206664085388184e-02 1.117305606603622437e-01
8.978881686925888062e-02 -2.380716204643249512e-01 -5.727831646800041199e-02 2.664611339569091797e-01 9.517602622509002686e-02 -4.345808178186416626e-02 -2.173416316509246826e-02 4.651966691017150879e-02 8.277842402458190918e-02 -1.642844378948211670e-01 9.645304083824157715e-02 -4.452435672283172607e-02 -2.714683115482330322e-01 3.340509161353111267e-02 2.990346029400825500e-02 2.028423845767974854e-01 -5.539311096072196960e-02 -5.886617302894592285e-01 9.783516079187393188e-02 -4.354776814579963684e-02 -4.695676639676094055e-02 2.761829644441604614e-02 -2.945580519735813141e-03 -3.421409428119659424e-02 -2.369855344295501709e-01 -9.083860367536544800e-02 -1.930512636899948120e-01 7.707989774644374847e-03 -4.305860996246337891e-01 -3.218613937497138977e-02 1.781218498945236206e-01 -1.734514534473419189e-02
1.790576577186584473e-01 -2.148580253124237061e-01 -2.754676043987274170e-01 -9.987647086381912231e-02 -2.006497681140899658e-01 -2.387471944093704224e-01 2.039141803979873657e-01 2.333270907402038574e-01 8.133647032082080841e-03 -1.574573963880538940e-01 -6.885945051908493042e-02 -2.712924182415008545e-01 6.151762977242469788e-02 -8.666723035275936127e-03 9.832677990198135376e-02 -6.189344450831413269e-02 2.421091198921203613e-01 -3.033289611339569092e-01 2.784645855426788330e-01 -5.608886852860450745e-02 9.215503931045532227e-02 2.374662458896636963e-01 -1.710636764764785767e-01 7.170200347900390625e-02 -3.598282113671302795e-02 3.514835610985755920e-02 7.472922652959823608e-02 2.946037352085113525e-01 -1.032352149486541748e-01 -1.921656876802444458e-01 -2.191160172224044800e-01 -3.116808831691741943e-02
8.349030464887619019e-02 -3.990406692028045654e-01 1.423500627279281616e-01 -1.556910127401351929e-01 -2.857622876763343811e-02 -3.027454316616058350e-01 1.801746785640716553e-01 1.692786067724227905e-01 2.403631806373596191e-01 -2.959357500076293945e-01 -8.890802413225173950e-02 -1.513552665710449219e-01 -2.876158654689788818e-01 -9.873470664024353027e-02 3.254739195108413696e-02 -2.319437712430953979e-01 -5.139373987913131714e-02 -2.185398489236831665e-01 7.507569342851638794e-02 -1.711683124303817749e-01 4.810019396245479584e-03 1.905098408460617065e-01 1.756434142589569092e-01 -9.145957976579666138e-02 -1.527952253818511963e-01 -1.816130056977272034e-02 -6.518539786338806152e-02 -3.724423050880432129e-02 -1.865643858909606934e-01 1.604811847209930420e-02 1.147405430674552917e-01 -2.716591954231262207e-01
1.411582678556442261e-01 -3.292496204376220703e-01 2.159014046192169189e-01 7.932437211275100708e-02 -2.141408324241638184e-01 -6.235002074390649796e-03 -1.570969521999359131e-01 -9.126045554876327515e-02 1.914390772581100464e-01 5.619179829955101013e-02 9.800615906715393066e-02 -1.578402221202850342e-01 -2.123745232820510864e-01 -2.442727563902735710e-03 -2.109562791883945465e-02 5.360420793294906616e-02 3.500596284866333008e-01 -2.948947548866271973e-01 1.811041235923767090e-01 -5.539626628160476685e-02 -5.328689143061637878e-02 2.272606939077377319e-01 4.940023124217987061e-01 -4.013057425618171692e-02 -6.607279181480407715e-02 -1.137168109416961670e-01 -9.094649553298950195e-02 5.187937617301940918e-02 -1.908709704875946045e-01 3.829484805464744568e-02 -7.196789234876632690e-02 -1.619481109082698822e-02
3.339397907257080078e-01 -2.694439888000488281e-01 1.667792201042175293e-01 2.663351222872734070e-02 -2.491379231214523315e-01 6.634906679391860962e-02 2.444227784872055054e-01 -4.761258512735366821e-02 1.104058176279067993e-01 -9.859659522771835327e-02 -5.021655187010765076e-02 -2.086845189332962036e-01 1.565802693367004395e-01 1.550313234329223633e-01 -2.459595054388046265e-01 -1.178063824772834778e-02 1.281920373439788818e-01 -1.009936556220054626e-01 -4.576939716935157776e-02 -1.523960232734680176e-01 1.185210980474948883e-02 2.950231134891510010e-01 3.178145289421081543e-01 -2.822407782077789307e-01 -1.997279524803161621e-01 -2.256629802286624908e-02 -1.750786900520324707e-01 2.244593389332294464e-02 -2.041383385658264160e-01 1.011305768042802811e-02 1.020383387804031372e-01 -1.953681111335754395e-01
1.874662786722183228e-01 8.161291480064392090e-02 1.058615930378437042e-02 -2.903431355953216553e-01 2.041078545153141022e-02 -5.977696925401687622e-02 -2.773098833858966827e-02 6.207857653498649597e-02 3.051390945911407471e-01 -6.137087196111679077e-02 -1.793549209833145142e-01 -1.412078738212585449e-01 -2.115814387798309326e-01 4.342625737190246582e-01 -1.929681897163391113e-01 4.802720621228218079e-02 -1.319218277931213379e-01 -1.221824139356613159e-01 1.667787134647369385e-01 9.803676977753639221e-03 2.527379393577575684e-01 1.688115596771240234e-01 1.968907266855239868e-01 -1.515722423791885376e-01 -1.254233717918395996e-01 -1.731481850147247314e-01 -1.135572046041488647e-01 3.880221843719482422e-01 -8.156517148017883301e-02 3.239634633064270020e-02 5.989649891853332520e-02 9.208023548126220703e-02
5.847984924912452698e-02 -1.616587787866592407e-01 1.389366686344146729e-01 -5.541317909955978394e-02 -1.708264648914337158e-01 -6.217240169644355774e-02 1.175264045596122742e-01 -2.827955409884452820e-02 1.163512468338012695e-01 -4.244215190410614014e-01 7.538457959890365601e-02 1.017864197492599487e-01 -8.346965909004211426e-02 -1.055072695016860962e-01 5.187724158167839050e-02 3.092070482671260834e-02 1.354082822799682617e-01 -1.388899236917495728e-01 3.486498296260833740e-01 4.459523409605026245e-02 1.152852103114128113e-01 3.591950535774230957e-01 5.919075384736061096e-02 6.651671975851058960e-02 9.456370025873184204e-02 -1.186988055706024170e-01 -4.469043016433715820e-02 1.127497777342796326e-01 -1.605668514966964722e-01 -4.398479461669921875e-01 2.748231589794158936e-01 1.581906527280807495e-01
2.638746201992034912e-01 2.270287722349166870e-01 -2.498302794992923737e-02 -1.698399484157562256e-01 -1.201347261667251587e-01 5.320499837398529053e-02 3.559922277927398682e-01 1.926962733268737793e-01 1.432055234909057617e-01 -2.706927359104156494e-01 -5.460880324244499207e-02 -1.733012497425079346e-01 -7.021705806255340576e-02 9.456249326467514038e-02 3.479100391268730164e-02 -1.164323315024375916e-01 6.610333174467086792e-02 -2.112484425306320190e-01 3.086012005805969238e-01 2.189395949244499207e-02 1.150237247347831726e-01 3.639934062957763672e-01 -1.147928833961486816e-01 1.439890731126070023e-02 -1.107156127691268921e-01 -3.057388775050640106e-02 5.445129051804542542e-02 2.435895353555679321e-01 -1.343323439359664917e-01 -1.773031204938888550e-01 -2.221767753362655640e-01 -1.861238479614257812e-01
-3.343426063656806946e-02 -2.731580138206481934e-01 -7.572137285023927689e-03 -6.825968623161315918e-02 -2.856800556182861328e-01 -8.318661153316497803e-02 2.182331234216690063e-01 2.592451274394989014e-01 -3.367055207490921021e-02 -2.866088151931762695e-01 8.219410665333271027e-03 -6.860014796257019043e-02 -1.301787793636322021e-01 -2.442731149494647980e-02 -1.470637321472167969e-02 1.612028628587722778e-01 2.573066651821136475e-01 -2.500347495079040527e-01 1.207549795508384705e-01 -7.536827772855758667e-02 -1.069021746516227722e-01 4.233543574810028076e-01 3.423052281141281128e-02 2.512992359697818756e-02 -1.138136722147464752e-02 1.690003573894500732e-01 2.564080357551574707e-01 1.763076633214950562e-01 -1.033817082643508911e-01 -1.572681963443756104e-01 -2.817045152187347412e-01 5.138660222291946411e-02
2.161726169288158417e-02 -4.260861873626708984e-01 1.142221540212631226e-01 6.244701892137527466e-02 -1.974403858184814453e-01 -2.599247097969055176e-01 1.648435182869434357e-02 9.072887152433395386e-02 4.365965351462364197e-02 -1.955914124846458435e-02 1.355576217174530029e-01 -2.593631148338317871e-01 -2.003265321254730225e-01 -2.130220271646976471e-02 -2.536745667457580566e-01 3.117302656173706055e-01 2.964079082012176514e-01 -3.507056459784507751e-02 1.673893779516220093e-01 -1.773124039173126221e-01 -2.399134188890457153e-01 9.197232872247695923e-02 2.540107071399688721e-01 -8.571738004684448242e-02 -2.068764716386795044e-01 -4.928495362401008606e-02 -1.701321452856063843e-01 1.623600274324417114e-01 -3.766770660877227783e-02 2.977683907374739647e-03 3.638288378715515137e-02 7.891962677240371704e-02
-2.313873171806335449e-02 -3.527384102344512939e-01 1.181787624955177307e-02 2.654958143830299377e-02 -5.320063233375549316e-02 -1.781545281410217285e-01 2.510023713111877441e-01 -6.264191865921020508e-02 -3.032694570720195770e-02 -4.102027714252471924e-01 5.501842126250267029e-02 -7.183527946472167969e-02 -1.764839701354503632e-02 5.313086509704589844e-01 2.199631743133068085e-02 -7.053613662719726562e-02 7.533216383308172226e-03 -1.819440275430679321e-01 -2.391314506530761719e-02 -3.714531660079956055e-02 9.929521381855010986e-02 3.955538943409919739e-02 -5.389762297272682190e-02 -1.319938004016876221e-01 1.087884753942489624e-01 -2.684462666511535645e-01 2.102794945240020752e-01 1.060887351632118225e-01 4.123463854193687439e-02 -8.489858359098434448e-02 2.185256332159042358e-01 -2.106454968452453613e-01
1.234041899442672729e-01 -2.761684060096740723e-01 -4.965491965413093567e-02 4.724196344614028931e-02 -2.277328073978424072e-01 3.280410310253500938e-03 3.413180112838745117e-01 -6.646220386028289795e-02 1.067987903952598572e-01 1.603925377130508423e-01 3.949487805366516113e-01 -1.668611019849777222e-01 -3.199778869748115540e-02 1.392271667718887329e-01 1.326490193605422974e-03 -1.712495088577270508e-01 9.522151201963424683e-02 -1.700680255889892578e-01 -3.961909189820289612e-02 -6.640738248825073242e-02 1.144977007061243057e-02 -8.393239229917526245e-02 3.195610642433166504e-02 -6.558827310800552368e-02 1.916052252054214478e-01 -3.710102662444114685e-02 -2.331859916448593140e-01 4.003010690212249756e-01 -2.496256530284881592e-01 -2.498659789562225342e-01 9.036495536565780640e-02 1.350388079881668091e-01
1.153955683112144470e-01 7.249273359775543213e-02 -2.174573987722396851e-01 3.045953996479511261e-02 1.027664095163345337e-01 2.041462622582912445e-02 2.575776278972625732e-01 7.557702809572219849e-02 1.174957007169723511e-01 -1.531412899494171143e-01 -2.490527778863906860e-01 1.407541930675506592e-01 -2.786398231983184814e-01 4.648815095424652100e-02 -1.994719728827476501e-02 -5.854012817144393921e-02 -2.966865524649620056e-02 -4.223389625549316406e-01 -1.837829709984362125e-03 2.187281660735607147e-02 -2.150421775877475739e-02 5.582312121987342834e-02 -1.050113961100578308e-01 -1.152853593230247498e-01 -1.449251919984817505e-01 -2.705330550670623779e-01 1.159286201000213623e-01 2.515876293182373047e-01 -4.551719129085540771e-01 -1.498493403196334839e-01 1.340329051017761230e-01 -1.459364593029022217e-01
3.948864340782165527e-02 -3.638652265071868896e-01 -1.543955653905868530e-01 -2.191527187824249268e-02 -3.491204679012298584e-01 -2.014604806900024414e-01 3.714649975299835205e-01 -2.721946835517883301e-01 -1.048067286610603333e-01 -7.033401727676391602e-02 7.706728763878345490e-03 6.442946195602416992e-02 9.870473295450210571e-03 5.506413802504539490e-02 -2.048589587211608887e-01 -4.032121971249580383e-02 1.211657896637916565e-01 6.518846750259399414e-02 1.407727152109146118e-01 1.939021237194538116e-02 -9.605281054973602295e-02 1.100888624787330627e-01 -7.638484239578247070e-02 -2.935334444046020508e-01 -1.731156744062900543e-02 -3.648282214999198914e-02 -1.137109547853469849e-01 2.432553917169570923e-01 -3.544805347919464111e-01 -1.187545657157897949e-01 1.848278045654296875e-01 1.387021131813526154e-02
-2.692083120346069336e-01 -3.488427698612213135e-01 7.833231240510940552e-02 3.262977674603462219e-02 -2.872691452503204346e-01 -2.276861220598220825e-01 1.682697534561157227e-01 -1.165542602539062500e-01 -4.034042358398437500e-02 -1.487309187650680542e-01 -2.825277447700500488e-01 -1.507332827895879745e-02 2.225419506430625916e-02 5.942994728684425354e-02 -5.987662076950073242e-02 2.641520649194717407e-02 1.097016781568527222e-01 7.390998303890228271e-02 1.645104885101318359e-01 -4.284549131989479065e-02 -4.786375537514686584e-02 -4.454640671610832214e-02 1.923521608114242554e-01 -2.803335189819335938e-01 -3.646374121308326721e-02 -3.057461977005004883e-01 -1.666556596755981445e-01 3.290359079837799072e-01 -1.458198726177215576e-01 -2.296137660741806030e-01 1.892434209585189819e-01 -5.794079229235649109e-02
7.473117113113403320e-02 -9.273497015237808228e-02 -2.617416977882385254e-01 -2.514002323150634766e-01 -2.883471250534057617e-01 1.934713721275329590e-01 2.462477385997772217e-01 7.399626076221466064e-02 -1.604203879833221436e-01 4.911926016211509705e-02 6.164539977908134460e-02 -2.327118813991546631e-01 -6.184774264693260193e-02 3.310329318046569824e-01 -1.673261523246765137e-01 -3.393406048417091370e-02 2.449990659952163696e-01 5.873106420040130615e-02 -2.700028195977210999e-02 -9.454210102558135986e-02 1.666639596223831177e-01 3.110256418585777283e-02 1.423239056020975113e-02 -1.176396086812019348e-01 -2.150721661746501923e-02 -2.737216651439666748e-01 1.104867756366729736e-01 1.805465072393417358e-01 -3.244553804397583008e-01 -2.946607172489166260e-01 3.753713518381118774e-02 9.556870162487030029e-02
1.467862576246261597e-01 -4.628427699208259583e-02 -3.906961157917976379e-02 -2.179599702358245850e-01 -1.755179762840270996e-01 -2.168978750705718994e-01 1.585491001605987549e-01 1.635491698980331421e-01 3.469227850437164307e-01 -9.310162812471389771e-02 -1.992299221456050873e-02 -5.412901639938354492e-01 -1.056889444589614868e-01 -1.071412935853004456e-01 -1.318919807672500610e-01 1.442549228668212891e-01 4.997595027089118958e-02 -1.083017885684967041e-02 7.776312530040740967e-02 -2.803991548717021942e-02 1.866245567798614502e-01 2.118111401796340942e-01 1.250292509794235229e-01 -7.117477059364318848e-02 -1.296041160821914673e-01 -1.690828800201416016e-01 6.497361510992050171e-02 1.952010579407215118e-02 -1.685381084680557251e-01 -2.872260808944702148e-01 1.791693083941936493e-02 -2.078910619020462036e-01
9.214613586664199829e-02 -3.766862750053405762e-01 2.565454244613647461e-01 1.578283309936523438e-01 -2.307750582695007324e-01 2.247025221586227417e-01 1.589592248201370239e-01 3.096120655536651611e-01 7.880881428718566895e-03 -2.772609591484069824e-01 -1.086686924099922180e-01 -2.065346688032150269e-01 -1.228519678115844727e-01 3.722751885652542114e-02 1.481142491102218628e-01 1.803701519966125488e-01 1.455904245376586914e-01 -6.367670744657516479e-02 2.482616156339645386e-01 1.637879461050033569e-01 2.240889519453048706e-01 2.087019830942153931e-01 -1.093535274267196655e-01 -9.845432639122009277e-02 -7.898680865764617920e-02 -6.151169165968894958e-02 3.225921094417572021e-02 2.115589827299118042e-01 -1.883930861949920654e-01 -2.185238711535930634e-02 -3.039784543216228485e-02 -9.906996041536331177e-02
1.291015744209289551e-01 -1.106485575437545776e-01 -1.806774921715259552e-02 -1.181468591094017029e-01 -1.074442490935325623e-01 -2.075605392456054688e-01 3.765163719654083252e-01 2.866598367691040039e-01 9.714562445878982544e-02 -2.709273099899291992e-01 8.400269597768783569e-02 -1.645271629095077515e-01 2.669206820428371429e-02 5.100069567561149597e-03 2.172612957656383514e-02 -1.432272344827651978e-01 1.283271312713623047e-01 -2.218320518732070923e-01 1.944701820611953735e-01 -1.017854269593954086e-02 -1.296725682914257050e-02 3.251054286956787109e-01 -2.237060070037841797e-01 -8.156216144561767578e-02 4.011734202504158020e-02 -1.344386301934719086e-02 6.007229164242744446e-02 3.659177422523498535e-01 -2.495603077113628387e-02 -2.369565218687057495e-01 -2.730419933795928955e-01 -5.268479138612747192e-02
2.578877210617065430e-01 1.189452260732650757e-01 8.487311750650405884e-02 -6.058820337057113647e-02 -5.389503389596939087e-02 -5.126110464334487915e-02 8.640749007463455200e-02 -2.463542670011520386e-01 -5.218359641730785370e-03 -4.071459770202636719e-01 9.068181365728378296e-02 -4.534249901771545410e-01 -1.552883833646774292e-01 1.742860227823257446e-01 5.791898816823959351e-02 -2.959805727005004883e-01 7.804127037525177002e-02 -1.460217088460922241e-01 2.207186818122863770e-01 -4.833302646875381470e-02 2.841835841536521912e-02 3.488972783088684082e-02 1.408662647008895874e-01 -1.745925694704055786e-01 -1.589435487985610962e-01 -6.086022779345512390e-02 -1.452166587114334106e-01 1.300444006919860840e-01 -2.935130596160888672e-01 2.218863368034362793e-02 -4.224958643317222595e-02 1.533328145742416382e-01
3.800359070301055908e-01 -4.545478150248527527e-02 -2.611071467399597168e-01 -1.009919792413711548e-01 9.916711598634719849e-02 -1.904080063104629517e-01 5.371800437569618225e-02 -4.750833660364151001e-02 3.334912238642573357e-03 -3.292371332645416260e-01 -6.239262968301773071e-02 9.707218408584594727e-02 -2.627363204956054688e-01 2.289580553770065308e-01 4.538759589195251465e-02 -9.666567295789718628e-02 3.575029075145721436e-01 -1.139210537075996399e-01 9.140424430370330811e-03 -1.347057968378067017e-01 -4.257447645068168640e-02 2.334661632776260376e-01 -3.401253744959831238e-02 -3.030949234962463379e-01 -9.973264485597610474e-02 7.984512485563755035e-03 2.107427120208740234e-01 1.822533011436462402e-01 -8.916999213397502899e-03 -2.220868319272994995e-01 1.542001515626907349e-01 -1.186685450375080109e-02
1.638970673084259033e-01 -7.179674506187438965e-02 2.699519880115985870e-02 -8.849823474884033203e-02 8.931360393762588501e-02 -2.685456275939941406e-01 1.336886137723922729e-01 6.979746278375387192e-03 7.156273722648620605e-02 -2.188074737787246704e-01 1.001750379800796509e-01 -4.572183489799499512e-01 -1.071874722838401794e-01 1.837779879570007324e-01 1.446748971939086914e-01 -3.139668703079223633e-01 1.547089498490095139e-02 -1.461317241191864014e-01 1.789704859256744385e-01 -5.648616701364517212e-02 -2.878487408161163330e-01 -4.120007529854774475e-02 1.175011992454528809e-01 1.578122749924659729e-02 -1.155582219362258911e-01 -1.082355082035064697e-01 -1.325302720069885254e-01 2.444420456886291504e-01 -3.589968383312225342e-01 -1.817750036716461182e-01 5.090107396245002747e-02 4.727258160710334778e-02
2.124397158622741699e-01 8.068191260099411011e-02 8.569519966840744019e-02 2.422641366720199585e-01 -2.200922220945358276e-01 -6.079111993312835693e-02 8.746031671762466431e-02 2.216552644968032837e-01 6.634377688169479370e-02 -1.959518194198608398e-01 7.558307796716690063e-02 -1.524733006954193115e-01 -2.255475968122482300e-01 -5.235549062490463257e-02 -3.986218571662902832e-02 5.062934942543506622e-03 1.344242244958877563e-01 4.071682319045066833e-02 1.844124495983123779e-01 -2.426389157772064209e-01 3.318208754062652588e-01 2.555610537528991699e-01 3.126962184906005859e-01 -1.826854497194290161e-01 9.782019257545471191e-02 1.575473546981811523e-01 -6.843369454145431519e-02 9.991610050201416016e-02 -3.801152110099792480e-01 -9.368595480918884277e-02 1.578528732061386108e-01 -1.827040570788085461e-03
2.024671733379364014e-01 -1.424456089735031128e-01 -1.547490656375885010e-01 -1.275096088647842407e-01 1.217924640513956547e-03 -3.115500807762145996e-01 8.864903450012207031e-02 1.411733627319335938e-01 1.567456871271133423e-01 -2.268955409526824951e-01 -2.133858390152454376e-03 2.437242679297924042e-02 -2.153992280364036560e-02 -7.430081069469451904e-02 2.580666914582252502e-02 1.515502929687500000e-01 1.926837302744388580e-02 -3.764179646968841553e-01 7.858547382056713104e-03 -1.617452651262283325e-01 -1.926676034927368164e-01 1.216843053698539734e-01 1.363886147737503052e-01 -1.560479551553726196e-01 -2.489290535449981689e-01 -5.731485784053802490e-03 -4.260160401463508606e-02 4.506193473935127258e-02 -4.133892357349395752e-01 -2.786578051745891571e-02 -4.015885293483734131e-01 -7.375194877386093140e-02
2.801010608673095703e-01 -1.726445257663726807e-01 1.464308649301528931e-01 1.012645214796066284e-01 -1.484537869691848755e-01 -3.664304269477725029e-03 1.520497053861618042e-01 -1.149574145674705505e-01 5.734117329120635986e-02 -1.156275272369384766e-01 -2.814015187323093414e-02 1.506502330303192139e-01 -6.906007230281829834e-02 -9.249694645404815674e-02 1.046631857752799988e-01 -5.921799317002296448e-02 1.240489706397056580e-01 -3.632766604423522949e-01 2.430324107408523560e-01 -1.900955289602279663e-01 8.977724239230155945e-03 1.584655791521072388e-01 3.511067628860473633e-01 2.459099888801574707e-01 -4.620250687003135681e-02 -2.961594164371490479e-01 6.519602611660957336e-03 2.227369993925094604e-01 -1.117416322231292725e-01 -3.509281873703002930e-01 4.863218218088150024e-02 -6.872682273387908936e-02
3.312905132770538330e-01 2.828017808496952057e-02 1.216235086321830750e-01 -2.452818602323532104e-01 -3.663297370076179504e-02 -5.223449692130088806e-02 1.360607594251632690e-01 9.000790887512266636e-04 -8.918915688991546631e-02 -2.509875297546386719e-01 4.226834699511528015e-02 -2.523458003997802734e-01 -6.766616553068161011e-02 1.544774509966373444e-02 7.571987807750701904e-02 -1.678029745817184448e-01 1.443195641040802002e-01 4.749858286231756210e-03 2.999606728553771973e-02 -1.650447025895118713e-02 2.110061049461364746e-02 1.872463226318359375e-01 1.348918378353118896e-01 -4.418837130069732666e-01 -2.541482746601104736e-01 8.099799975752830505e-03 5.040192045271396637e-03 1.443573832511901855e-01 -3.813619315624237061e-01 -1.026244536042213440e-01 -7.671168539673089981e-03 3.228766322135925293e-01
2.031379789113998413e-01 -1.794063597917556763e-01 2.731970846652984619e-01 -1.234834119677543640e-01 -1.915976554155349731e-01 6.849027425050735474e-02 2.085252255201339722e-01 2.673505842685699463e-01 1.387526392936706543e-01 -1.372892558574676514e-01 -4.067081958055496216e-02 1.589110307395458221e-02 -1.801054328680038452e-01 9.567841887474060059e-02 1.522584557533264160e-01 3.526728451251983643e-01 4.526740312576293945e-02 -1.836506426334381104e-01 2.250491380691528320e-01 1.488623674958944321e-03 8.875908702611923218e-02 1.374327987432479858e-01 6.359722465276718140e-02 2.641353011131286621e-02 -1.694526076316833496e-01 -8.643266558647155762e-02 8.353333920240402222e-02 1.046247631311416626e-01 -1.303140819072723389e-01 -5.026558041572570801e-01 8.052353560924530029e-02 5.451124534010887146e-02
6.085953116416931152e-02 -1.868385672569274902e-01 -7.349956780672073364e-02 2.442824244499206543e-01 1.049969196319580078e-01 1.834581494331359863e-01 1.676312088966369629e-02 -6.041382625699043274e-02 8.982934802770614624e-02 -1.897320747375488281e-01 -1.326398700475692749e-01 -1.387812197208404541e-01 -4.060617089271545410e-01 3.106574416160583496e-01 2.010688483715057373e-01 -5.093142390251159668e-02 1.163401380181312561e-01 -1.654268503189086914e-01 -6.207248661667108536e-03 2.303391881287097931e-02 -2.074042558670043945e-01 3.677111268043518066e-01 2.763354778289794922e-02 -4.043082520365715027e-02 1.176704689860343933e-01 -2.776169478893280029e-01 2.642561122775077820e-02 1.673438996076583862e-01 -2.559183537960052490e-01 -2.532025426626205444e-02 1.962087601423263550e-01 1.265382617712020874e-01
2.378640025854110718e-01 -1.753261536359786987e-01 -1.498684138059616089e-01 -2.319958955049514771e-01 -3.373698592185974121e-01 -1.521719396114349365e-01 1.880738884210586548e-01 6.129562109708786011e-02 -6.568524986505508423e-02 2.584095485508441925e-02 2.935907542705535889e-01 -2.129738181829452515e-01 -1.858175694942474365e-01 1.298085749149322510e-01 1.001888234168291092e-02 -1.023113951086997986e-01 -7.447632402181625366e-02 -9.085422754287719727e-02 9.530448168516159058e-02 -1.430704146623611450e-01 1.888709366321563721e-01 8.808698505163192749e-02 -1.040777489542961121e-01 -2.770052291452884674e-02 1.041443496942520142e-01 -1.433758288621902466e-01 -1.143932044506072998e-01 5.279533937573432922e-02 -2.132240384817123413e-01 -5.074662566184997559e-01 5.796131119132041931e-02 -9.902983903884887695e-02
7.706048432737588882e-03 -5.405062437057495117e-01 8.025158196687698364e-03 -1.225282102823257446e-01 4.634585976600646973e-02 -1.893074996769428253e-02 1.627677679061889648e-01 1.622878164052963257e-01 1.821750849485397339e-01 -1.216138750314712524e-01 7.044553011655807495e-02 -5.264346674084663391e-02 -2.523601651191711426e-01 -1.394629925489425659e-01 4.499438777565956116e-02 3.439022600650787354e-01 3.311693072319030762e-01 -1.776918172836303711e-01 1.478304117918014526e-01 -1.297236233949661255e-01 -1.077825427055358887e-01 1.809476912021636963e-01 2.041756659746170044e-01 1.046552881598472595e-01 -4.159356933087110519e-03 -4.717300459742546082e-02 -1.670645624399185181e-01 1.570096909999847412e-01 -1.880990415811538696e-01 1.045812740921974182e-01 -9.716338478028774261e-03 -9.563896805047988892e-03
1.842642948031425476e-02 -1.057412251830101013e-01 5.882169306278228760e-02 4.151781648397445679e-02 1.858673542737960815e-01 -8.794504404067993164e-02 2.805977463722229004e-01 1.102577969431877136e-01 2.083379477262496948e-01 -1.420814543962478638e-01 2.369284071028232574e-02 -1.312249451875686646e-01 -2.252509295940399170e-01 5.985984206199645996e-02 -7.701961440034210682e-04 8.979616314172744751e-02 5.737953633069992065e-02 -1.129933819174766541e-02 2.450114786624908447e-01 -1.458401381969451904e-01 -2.043811082839965820e-01 1.616102904081344604e-01 8.338771015405654907e-02 -1.617971062660217285e-01 2.556984424591064453e-01 -8.210014551877975464e-02 -2.737343907356262207e-01 4.979809224605560303e-01 -1.119592487812042236e-01 1.662449091672897339e-01 1.562950313091278076e-01 2.469508647918701172e-01
-7.182086259126663208e-02 5.956620909273624420e-03 1.610935479402542114e-01 -5.330628901720046997e-02 7.494006305932998657e-02 -3.080551326274871826e-01 2.787065505981445312e-01 1.098785325884819031e-01 9.693482518196105957e-02 -1.943472027778625488e-01 7.653676718473434448e-02 -9.952262043952941895e-02 -1.482247114181518555e-01 2.816565632820129395e-01 1.542338579893112183e-01 1.333568543195724487e-01 -2.400164725258946419e-03 -3.496321439743041992e-01 -7.688894867897033691e-02 -2.981974743306636810e-02 -2.741051018238067627e-01 8.278214372694492340e-03 2.426723986864089966e-01 -2.526066899299621582e-01 -2.113644778728485107e-01 -1.338219344615936279e-01 1.189154088497161865e-01 1.401663273572921753e-01 -2.694345414638519287e-01 -2.673551738262176514e-01 -3.659711405634880066e-02 -3.479290008544921875e-02
2.132397294044494629e-01 -3.907933086156845093e-02 1.372120529413223267e-01 -1.608614325523376465e-01 -1.754294931888580322e-01 6.414539366960525513e-02 1.789192110300064087e-01 3.849592804908752441e-01 9.548725932836532593e-02 -3.351755440235137939e-01 6.514471024274826050e-02 -3.104633986949920654e-01 -7.571410387754440308e-02 -1.521853804588317871e-01 4.376092925667762756e-02 -3.385069593787193298e-02 -9.244938939809799194e-02 -3.017093241214752197e-01 1.273697465658187866e-01 -1.326254755258560181e-01 1.739716976881027222e-01 2.943270206451416016e-01 -3.032020106911659241e-02 -5.110527202486991882e-02 -1.643014699220657349e-01 1.665056310594081879e-02 -5.855713412165641785e-02 1.514541059732437134e-01 -1.646926552057266235e-01 -1.936194449663162231e-01 -2.248180061578750610e-01 -1.286395937204360962e-01
4.161901772022247314e-02 5.386222619563341141e-03 2.981841564178466797e-01 9.742949157953262329e-03 -1.527839303016662598e-01 5.195654183626174927e-02 1.447652429342269897e-01 1.252565532922744751e-01 8.487475663423538208e-02 -2.375645488500595093e-01 2.137986570596694946e-01 5.135734751820564270e-02 -3.304061889648437500e-01 4.502604901790618896e-02 -4.187277704477310181e-02 9.874242544174194336e-02 2.500253319740295410e-01 -2.304650545120239258e-01 2.286064177751541138e-01 1.717663407325744629e-01 1.558666378259658813e-01 1.621473282575607300e-01 8.302890509366989136e-02 2.193805016577243805e-02 8.646964281797409058e-02 -1.449962258338928223e-01 5.571512877941131592e-02 2.455026209354400635e-01 -1.451895534992218018e-01 -3.940588533878326416e-01 2.497144788503646851e-01 1.609518527984619141e-01
3.060084581375122070e-02 -4.196469485759735107e-01 5.814486369490623474e-02 -1.974682090803980827e-03 -1.781138628721237183e-01 2.221877425909042358e-01 1.515956223011016846e-01 -1.959071960300207138e-03 -1.080614253878593445e-01 -3.077118396759033203e-01 -7.940203696489334106e-02 -2.213857620954513550e-01 -3.305522501468658447e-01 -2.678778022527694702e-02 1.415115147829055786e-01 2.277755290269851685e-01 3.020625114440917969e-01 9.285932034254074097e-02 2.498277872800827026e-01 1.500811874866485596e-01 -1.329756677150726318e-01 1.273912191390991211e-01 -8.271563053131103516e-02 6.993206590414047241e-02 -9.118200093507766724e-02 -9.785938262939453125e-02 3.469812124967575073e-02 2.042796760797500610e-01 -6.500414758920669556e-02 -2.137301713228225708e-01 -7.477459311485290527e-02 -1.586192697286605835e-01
3.001923263072967529e-01 -2.687254846096038818e-01 2.769304066896438599e-02 2.257793024182319641e-02 -7.762576639652252197e-02 2.159339189529418945e-02 -6.115828827023506165e-02 -1.355753093957901001e-01 -1.043783947825431824e-01 3.908956423401832581e-03 -6.443253904581069946e-02 -1.473151147365570068e-01 -3.352661728858947754e-01 3.011296987533569336e-01 4.538149386644363403e-02 3.538633137941360474e-02 2.077741622924804688e-01 -2.093315273523330688e-01 -4.541450366377830505e-02 8.260702341794967651e-02 -1.679789870977401733e-01 3.979144692420959473e-01 1.116600707173347473e-01 2.625761330127716064e-01 1.884896606206893921e-01 -1.142344400286674500e-01 5.197955667972564697e-02 7.286441326141357422e-02 -3.566241264343261719e-01 -9.294546209275722504e-03 2.644996345043182373e-02 1.273771822452545166e-01
2.954539358615875244e-01 -1.588230580091476440e-01 5.229263380169868469e-02 -9.680128097534179688e-02 -3.633854445070028305e-03 -4.714353010058403015e-02 2.018757015466690063e-01 3.656650483608245850e-01 1.652681380510330200e-01 -4.252543300390243530e-02 -2.956122457981109619e-01 -2.861244678497314453e-01 -2.630306184291839600e-01 9.675306081771850586e-02 -1.580689251422882080e-01 -5.406878888607025146e-02 2.202654778957366943e-01 -4.749504104256629944e-02 3.717629015445709229e-01 1.239615008234977722e-01 3.002320788800716400e-02 -1.106431931257247925e-01 -9.935007430613040924e-03 9.594134986400604248e-02 -1.034911051392555237e-01 -6.161095201969146729e-02 3.536254912614822388e-02 2.819178998470306396e-01 -4.986124113202095032e-03 -2.033594697713851929e-01 5.709467455744743347e-02 -1.648566722869873047e-01
2.508360445499420166e-01 -3.101322948932647705e-01 -2.211469458416104317e-03 -8.615764975547790527e-02 8.888702839612960815e-02 -3.081056475639343262e-01 1.620202213525772095e-01 2.095682313665747643e-03 5.444228649139404297e-02 -1.215280517935752869e-01 -9.388926625251770020e-02 -1.152076199650764465e-01 2.062895521521568298e-02 4.674331545829772949e-01 1.340336501598358154e-01 -1.030874326825141907e-01 7.427626103162765503e-02 -1.986139416694641113e-01 5.169898644089698792e-02 3.454077988862991333e-02 1.298553347587585449e-01 1.046180650591850281e-01 2.572356350719928741e-02 -1.957867443561553955e-01 4.775191470980644226e-02 -1.759999394416809082e-01 2.114810794591903687e-01 3.030401170253753662e-01 1.973085999488830566e-01 -8.299190551042556763e-02 2.717868089675903320e-01 -1.091864481568336487e-01
1.904402971267700195e-01 -1.365985572338104248e-01 8.915951102972030640e-02 -3.374405205249786377e-01 -3.421342372894287109e-01 1.845001876354217529e-01 2.242063581943511963e-01 1.437354385852813721e-01 3.706454113125801086e-02 -2.032392770051956177e-01 4.128731321543455124e-03 -2.349213659763336182e-01 -1.828701794147491455e-01 6.863485276699066162e-02 -2.777327895164489746e-01 1.326613724231719971e-01 1.073108837008476257e-01 -9.353771060705184937e-02 -4.795105196535587311e-03 2.978295385837554932e-01 3.048688732087612152e-02 1.706400364637374878e-01 2.553919851779937744e-01 -2.143440991640090942e-01 1.492577493190765381e-01 -1.527023017406463623e-01 -1.651012152433395386e-01 1.209435239434242249e-01 -7.742261886596679688e-02 -8.776190876960754395e-02 -1.216025725007057190e-01 -6.549791246652603149e-02
-2.735641598701477051e-01 -8.826505392789840698e-02 -2.389505878090858459e-02 -1.463684737682342529e-01 -7.255866378545761108e-02 1.078868135809898376e-01 5.790849402546882629e-02 -7.657248992472887039e-03 3.772025108337402344e-01 -2.767978012561798096e-01 1.375586539506912231e-01 -4.118683934211730957e-02 3.914623055607080460e-03 1.739411354064941406e-01 -1.542805582284927368e-01 7.510417699813842773e-02 2.808786630630493164e-01 -1.856255084276199341e-01 1.388281136751174927e-01 -2.312860786914825439e-01 -5.063636228442192078e-02 3.508626222610473633e-01 4.469424020498991013e-03 -1.921102553606033325e-01 -1.109385788440704346e-01 -1.897929161787033081e-01 -1.363252103328704834e-01 2.548494040966033936e-01 -5.865724384784698486e-02 -1.106376349925994873e-01 1.680273413658142090e-01 2.265886664390563965e-01
1.155857592821121216e-01 -9.609972685575485229e-02 7.155141979455947876e-02 -1.110416874289512634e-01 -2.006586641073226929e-01 -9.580649435520172119e-02 2.272303253412246704e-01 -2.853814065456390381e-01 6.112188845872879028e-02 -1.552076041698455811e-01 1.992060691118240356e-01 -2.660187780857086182e-01 -2.026849836111068726e-01 1.434733271598815918e-01 1.625977642834186554e-02 3.446246683597564697e-01 2.949151694774627686e-01 -2.231900691986083984e-01 8.378311991691589355e-02 1.463814824819564819e-01 2.357684671878814697e-01 9.305470436811447144e-02 5.092391744256019592e-02 -5.679786950349807739e-02 -1.323717534542083740e-01 -1.394984424114227295e-01 1.706793531775474548e-02 2.296871095895767212e-01 -1.470888685435056686e-02 -1.655508130788803101e-01 2.670632004737854004e-01 1.849010288715362549e-01
1.968546509742736816e-01 -4.375935066491365433e-03 1.595304757356643677e-01 4.215429350733757019e-02 -1.524780243635177612e-01 1.242724433541297913e-02 -2.085868082940578461e-02 -1.475417315959930420e-01 2.791618704795837402e-01 -1.932210028171539307e-01 2.096676677465438843e-01 -2.599504590034484863e-01 1.323523372411727905e-01 5.950114130973815918e-02 -2.215628325939178467e-01 1.718681901693344116e-01 4.241319298744201660e-01 -9.651464968919754028e-02 5.598004534840583801e-02 -1.057424843311309814e-01 1.880220770835876465e-01 1.960320770740509033e-01 6.189776957035064697e-02 -2.799891531467437744e-01 -3.513813018798828125e-02 -3.386938571929931641e-01 -2.193048363551497459e-03 2.808529436588287354e-01 -5.304833501577377319e-02 -1.362824440002441406e-02 -3.349432721734046936e-02 5.857047438621520996e-02
2.208471149206161499e-01 -5.463729798793792725e-02 -1.346628367900848389e-01 -3.516305610537528992e-02 -2.957663126289844513e-02 6.668282300233840942e-02 5.466917157173156738e-02 2.275154739618301392e-01 -9.259825199842453003e-02 -2.200321108102798462e-01 -1.025754585862159729e-01 -3.157094419002532959e-01 -1.994581669569015503e-01 -1.173949018120765686e-01 1.098777726292610168e-01 -1.771458238363265991e-01 2.016438083956018090e-04 -1.936872452497482300e-01 4.627939760684967041e-01 4.999697208404541016e-02 -4.889548569917678833e-02 1.945948004722595215e-01 3.175244033336639404e-01 -3.519549965858459473e-02 -1.474373787641525269e-01 -8.016061782836914062e-02 1.374902874231338501e-01 -1.928273215889930725e-02 -3.594192564487457275e-01 1.101691126823425293e-01 1.388202160596847534e-01 7.443051319569349289e-03
3.975120186805725098e-02 -1.939925402402877808e-01 2.461192756891250610e-01 2.894324250519275665e-03 -1.817015409469604492e-01 7.593911141157150269e-04 2.613529860973358154e-01 1.305144280195236206e-02 9.721068292856216431e-02 -4.009822905063629150e-01 1.425424516201019287e-01 8.762045949697494507e-02 -8.185647428035736084e-02 -7.603351492434740067e-03 1.498881876468658447e-01 7.450007647275924683e-02 3.071438074111938477e-01 -1.406101416796445847e-02 2.611874639987945557e-01 -7.702754437923431396e-02 -1.306320261210203171e-02 3.692989349365234375e-01 -1.894823461771011353e-02 1.306664347648620605e-01 1.787352957762777805e-03 -1.159786954522132874e-01 1.267352700233459473e-01 2.009259313344955444e-01 -7.604295015335083008e-02 -3.417934179306030273e-01 2.246713042259216309e-01 7.911744527518749237e-03
3.614782541990280151e-02 -2.616864442825317383e-01 2.055980414152145386e-01 3.511596098542213440e-02 -1.337723284959793091e-01 1.507390290498733521e-01 1.192044913768768311e-01 3.744455873966217041e-01 7.335589081048965454e-02 -1.530861556529998779e-01 -8.685620129108428955e-02 -1.510682255029678345e-01 -1.189791187644004822e-01 1.312332898378372192e-01 2.250371873378753662e-01 4.931707382202148438e-01 1.606523841619491577e-01 -1.807467639446258545e-02 1.922596246004104614e-01 7.754044234752655029e-02 1.497991532087326050e-01 1.621431559324264526e-01 1.255332380533218384e-01 9.308469295501708984e-02 -1.369499862194061279e-01 -1.528937816619873047e-01 1.515414267778396606e-01 1.503455787897109985e-01 -1.207194104790687561e-01 -2.380960732698440552e-01 -7.364413887262344360e-02 -2.452239580452442169e-02
1.960823871195316315e-02 -5.974731221795082092e-02 8.953030407428741455e-02 -3.372034430503845215e-01 -1.435946822166442871e-01 -7.861164212226867676e-02 2.435644716024398804e-01 1.167212650179862976e-01 -1.528128981590270996e-01 -1.235606148838996887e-02 9.876558929681777954e-02 -2.527265846729278564e-01 -7.874891161918640137e-02 1.263224482536315918e-01 -3.296302631497383118e-02 8.149359375238418579e-02 4.100686311721801758e-02 -2.778000235557556152e-01 -8.027260750532150269e-02 -2.221325188875198364e-01 1.330951005220413208e-01 2.359139174222946167e-01 -1.265951842069625854e-01 -1.333970427513122559e-01 -3.580933064222335815e-02 -1.044077947735786438e-01 -3.668875694274902344e-01 3.158051371574401855e-01 -3.290296718478202820e-02 -3.246213197708129883e-01 -2.247258424758911133e-01 -4.736235737800598145e-02
-8.898842334747314453e-02 -1.511825323104858398e-01 -3.607307747006416321e-02 4.507448151707649231e-02 -1.165873184800148010e-01 3.126299753785133362e-02 3.098382055759429932e-01 6.214367225766181946e-02 -2.079047411680221558e-01 -1.371186077594757080e-01 4.383885860443115234e-02 1.326764971017837524e-01 -3.034189939498901367e-01 -5.912635475397109985e-02 -1.610208116471767426e-02 -1.471475660800933838e-01 2.223712205886840820e-01 4.463826864957809448e-02 6.157171353697776794e-02 -2.904224693775177002e-01 5.212898924946784973e-02 2.356894612312316895e-01 1.256494522094726562e-01 -6.393804401159286499e-02 -2.726439759135246277e-02 -4.174621999263763428e-01 1.230572685599327087e-01 2.230375260114669800e-01 -4.129674136638641357e-01 1.242973431944847107e-01 9.287963062524795532e-02 -1.389121636748313904e-02
1.779831051826477051e-01 -2.199522703886032104e-01 -2.019870281219482422e-02 -2.176737934350967407e-01 2.832752279937267303e-02 -1.516967117786407471e-01 2.156959921121597290e-01 3.849719837307929993e-02 -2.396119385957717896e-01 -2.579877078533172607e-01 1.392049640417098999e-01 4.094672575592994690e-02 1.173426508903503418e-01 2.139077484607696533e-01 1.368027925491333008e-01 1.952104270458221436e-01 2.129537463188171387e-01 -1.674199253320693970e-01 2.803019620478153229e-02 1.700972467660903931e-01 4.253036528825759888e-02 2.580351233482360840e-01 1.114055216312408447e-01 3.424684107303619385e-01 -1.047518663108348846e-02 -8.072066307067871094e-02 -2.396665662527084351e-01 3.756830394268035889e-01 -8.156132698059082031e-02 -5.488237738609313965e-02 1.172734573483467102e-01 9.567107260227203369e-02
4.439971148967742920e-01 -8.553893864154815674e-02 -1.783731877803802490e-01 3.159121423959732056e-02 -1.694640517234802246e-01 1.672905832529067993e-01 2.001022920012474060e-02 1.303241252899169922e-01 2.995351701974868774e-02 2.126319706439971924e-02 6.928066909313201904e-02 -2.215228676795959473e-01 -9.371328353881835938e-02 2.836666703224182129e-01 1.167715787887573242e-01 2.723604440689086914e-01 -8.670970052480697632e-02 -1.892721652984619141e-02 -6.378789991140365601e-02 1.285749077796936035e-01 -1.194441840052604675e-01 -8.725626394152641296e-03 1.261239498853683472e-01 -1.541966646909713745e-01 1.288650780916213989e-01 -2.929027080535888672e-01 -1.431863754987716675e-01 2.241490185260772705e-01 -2.985066771507263184e-01 -2.488280236721038818e-01 9.809687733650207520e-02 2.001688331365585327e-01
1.663256698520854115e-04 -1.965730637311935425e-01 -1.002080440521240234e-01 -7.443930208683013916e-02 -3.164559230208396912e-02 -6.451719254255294800e-02 2.866483293473720551e-02 -3.378167003393173218e-02 -1.760620623826980591e-01 -3.370400369167327881e-01 -1.132405251264572144e-01 -3.529097437858581543e-01 -2.490760087966918945e-01 3.412960469722747803e-02 3.526574373245239258e-02 -2.715351879596710205e-01 7.718674093484878540e-02 -1.309769004583358765e-01 2.578427195549011230e-01 -2.743267267942428589e-02 -6.106692831963300705e-03 2.371311187744140625e-01 1.562929004430770874e-01 -2.114849537611007690e-01 -1.730184406042098999e-01 1.794684119522571564e-02 3.536172956228256226e-02 6.023320555686950684e-02 -4.253515005111694336e-01 -4.921108484268188477e-02 2.456650435924530029e-01 1.546128094196319580e-01
2.176738083362579346e-01 -4.841445013880729675e-02 -8.980451524257659912e-02 -1.750946044921875000e-01 5.699258670210838318e-02 -1.916387826204299927e-01 3.416891992092132568e-01 -1.700314320623874664e-02 2.384978532791137695e-01 -9.496653825044631958e-02 2.574315369129180908e-01 -1.035294607281684875e-01 -2.499654442071914673e-01 2.406659871339797974e-01 1.353302448987960815e-01 -9.847674518823623657e-02 2.707547694444656372e-02 4.668739810585975647e-02 3.672903403639793396e-02 1.335482746362686157e-01 -1.569419950246810913e-01 3.124301694333553314e-02 5.226138979196548462e-02 -2.861556410789489746e-01 -1.559202522039413452e-01 -2.485082000494003296e-01 -7.002787292003631592e-02 1.344719827175140381e-01 -3.856820464134216309e-01 -1.231473684310913086e-01 -1.537718325853347778e-01 -1.851941943168640137e-01
-1.071842480450868607e-02 -1.858740448951721191e-01 1.065198108553886414e-01 9.504699707031250000e-02 4.309742152690887451e-02 -2.105504423379898071e-01 1.522538214921951294e-01 1.268018633127212524e-01 -9.559604525566101074e-02 1.051396876573562622e-01 -7.678256928920745850e-02 -1.595070809125900269e-01 7.091597467660903931e-02 1.994561702013015747e-01 6.372926384210586548e-02 1.390813291072845459e-01 2.199132293462753296e-01 -3.892871141433715820e-01 -8.932609856128692627e-02 -2.634205669164657593e-02 2.809138596057891846e-01 1.965071111917495728e-01 -2.734283171594142914e-02 -1.110452413558959961e-01 8.889341726899147034e-03 -1.992933154106140137e-01 -3.992102146148681641e-01 8.143667131662368774e-02 -3.070188760757446289e-01 -2.312825173139572144e-01 -1.695069819688796997e-01 -1.352438479661941528e-01
1.855489611625671387e-01 -1.798651218414306641e-01 -1.641261726617813110e-01 -3.250441849231719971e-01 -3.575747907161712646e-01 5.807799100875854492e-02 3.862069174647331238e-02 7.313483953475952148e-02 9.287498146295547485e-02 1.502189785242080688e-01 -6.048588082194328308e-02 1.218620464205741882e-01 -2.119272947311401367e-01 1.602584570646286011e-01 1.923959404230117798e-01 -1.716413050889968872e-01 -4.856069013476371765e-02 -2.171220183372497559e-01 1.388092637062072754e-01 -5.788596346974372864e-03 -2.506459057331085205e-01 1.783789396286010742e-01 8.078360557556152344e-02 -4.041270539164543152e-02 1.945601403713226318e-02 -3.432307839393615723e-01 1.314649730920791626e-01 3.663513064384460449e-01 -1.515173763036727905e-01 1.304413378238677979e-02 3.593832487240433693e-03 -1.065668165683746338e-01
2.196034491062164307e-01 -4.709762334823608398e-02 -9.018700569868087769e-03 -2.004726231098175049e-01 -1.648017466068267822e-01 -1.678368747234344482e-01 2.513933479785919189e-01 4.458068683743476868e-02 2.150903791189193726e-01 -6.122978404164314270e-03 2.180449478328227997e-02 -5.044592618942260742e-01 -2.951033711433410645e-01 -7.161176763474941254e-03 -1.482500731945037842e-01 1.357699483633041382e-01 6.705765426158905029e-02 8.999594487249851227e-03 -1.757950056344270706e-03 -1.625876575708389282e-01 1.038133502006530762e-01 2.339442968368530273e-01 9.152547270059585571e-02 -2.478018403053283691e-02 8.922904729843139648e-02 -1.807806640863418579e-01 -5.218033865094184875e-02 1.007140893489122391e-02 -1.576710045337677002e-01 -2.839198708534240723e-01 1.005295068025588989e-01 -3.088813424110412598e-01
1.056553274393081665e-01 -2.828607261180877686e-01 4.902559146285057068e-02 -1.253868173807859421e-02 -2.860975265502929688e-01 -1.266760677099227905e-01 1.006139144301414490e-01 3.242927193641662598e-01 -1.178123131394386292e-01 -1.994430422782897949e-01 -1.131139025092124939e-01 -2.959916591644287109e-01 -1.644653230905532837e-01 9.427323821000754833e-04 -4.647145513445138931e-03 4.739961773157119751e-02 1.815154999494552612e-01 -1.853392869234085083e-01 2.359439730644226074e-01 -5.467149987816810608e-02 1.972536742687225342e-02 3.986522853374481201e-01 4.165646433830261230e-02 4.781933873891830444e-02 -1.908224076032638550e-01 1.354970335960388184e-01 2.022704333066940308e-01 1.689599752426147461e-01 1.851807907223701477e-02 -3.028071820735931396e-01 -5.866716429591178894e-02 -2.636462263762950897e-02
1.021449342370033264e-01 -5.799441412091255188e-02 4.421784579753875732e-01 6.867371499538421631e-02 -1.850121021270751953e-01 -1.228686515241861343e-02 2.083905488252639771e-01 1.505952328443527222e-01 1.549651920795440674e-01 -2.427575737237930298e-01 1.399154812097549438e-01 1.785058230161666870e-01 -1.962428092956542969e-01 1.251845657825469971e-01 3.179118037223815918e-02 4.259890690445899963e-02 2.223949283361434937e-01 -1.919088810682296753e-01 2.262989282608032227e-01 1.779312789440155029e-01 2.193995714187622070e-01 1.248062774538993835e-01 7.905123382806777954e-02 -1.186664178967475891e-01 7.548613939434289932e-03 -1.173052042722702026e-01 2.210470288991928101e-02 2.626884579658508301e-01 -9.743940085172653198e-02 -3.511712551116943359e-01 8.374462276697158813e-02 1.332003176212310791e-01
3.235970139503479004e-01 1.339668221771717072e-02 -1.613091863691806793e-02 3.651286959648132324e-01 -1.491796374320983887e-01 -7.773941010236740112e-02 -9.972910396754741669e-03 3.499701619148254395e-02 1.511285156011581421e-01 -1.615091264247894287e-01 1.126721203327178955e-01 -2.022304087877273560e-01 1.061387360095977783e-01 5.174730904400348663e-03 -3.472288846969604492e-01 1.328452825546264648e-01 2.352561950683593750e-01 -1.622097790241241455e-01 1.583521813154220581e-01 -2.762688696384429932e-02 1.930458247661590576e-01 1.252798289060592651e-01 2.881178855895996094e-01 -2.282953411340713501e-01 -1.153176873922348022e-01 -3.441755473613739014e-01 -9.779456257820129395e-02 1.446382254362106323e-01 -5.393771827220916748e-02 1.035421993583440781e-02 2.523918868973851204e-03 1.379446089267730713e-01
1.673899888992309570e-01 -1.119330376386642456e-01 -6.133855134248733521e-02 -4.120680317282676697e-02 -4.389365613460540771e-01 1.498257089406251907e-02 1.736799776554107666e-01 4.870947897434234619e-01 2.142928838729858398e-01 -1.499722898006439209e-01 -1.000280678272247314e-01 -3.367494419217109680e-02 -1.255468130111694336e-01 6.571792066097259521e-02 3.924853354692459106e-02 -8.948779851198196411e-02 1.670864075422286987e-01 -1.018812656402587891e-01 3.030418157577514648e-01 -1.930225342512130737e-01 5.152532830834388733e-02 1.749925315380096436e-01 -1.315274983644485474e-01 7.469942420721054077e-02 1.438045799732208252e-01 -8.292910456657409668e-02 -1.325042545795440674e-01 1.554870605468750000e-01 -5.524918437004089355e-02 -2.348484098911285400e-01 -1.112636998295783997e-01 1.451558619737625122e-01
2.357051968574523926e-01 1.876063048839569092e-01 -1.392996311187744141e-01 -1.762346923351287842e-01 -1.175999864935874939e-01 -1.544308662414550781e-01 3.558626398444175720e-02 -1.959433220326900482e-02 1.944184601306915283e-01 -2.059963941574096680e-01 -1.748121529817581177e-01 -9.393771737813949585e-02 -1.233422309160232544e-01 -2.154775708913803101e-02 -3.215492665767669678e-01 1.139405295252799988e-01 2.429798692464828491e-01 -2.444391995668411255e-01 1.137618273496627808e-01 1.260404009371995926e-02 -2.461173385381698608e-01 1.857603043317794800e-01 1.880009472370147705e-01 -2.022957354784011841e-01 2.544209957122802734e-01 -4.450324922800064087e-02 -7.757408171892166138e-02 1.706442534923553467e-01 -2.551085054874420166e-01 -4.893448576331138611e-02 3.027922809123992920e-01 5.949406325817108154e-02
3.774245828390121460e-02 -2.006607502698898315e-01 -9.311158210039138794e-02 -9.675744920969009399e-02 4.717132449150085449e-02 -1.161219626665115356e-01 6.314248591661453247e-02 -1.091597229242324829e-01 -1.306612938642501831e-01 -2.008571624755859375e-01 -1.894086785614490509e-02 -3.106706738471984863e-01 -2.786220312118530273e-01 8.595574647188186646e-02 -6.260184198617935181e-02 -3.230714797973632812e-01 1.079839002341032028e-02 -1.959420293569564819e-01 1.438104957342147827e-01 1.163775920867919922e-01 1.273340135812759399e-01 2.643949687480926514e-01 2.366669923067092896e-01 -1.853611022233963013e-01 -1.394756734371185303e-01 1.153348907828330994e-01 -3.265665844082832336e-02 1.186993047595024109e-01 -4.320853650569915771e-01 -8.938509225845336914e-02 2.015685886144638062e-01 1.691455543041229248e-01
2.391865663230419159e-02 -1.907014250755310059e-01 -2.248714864253997803e-01 1.834900677204132080e-02 -1.264496892690658569e-01 -2.501505017280578613e-01 -8.724564313888549805e-02 9.903036803007125854e-02 -2.639349699020385742e-01 -2.448733001947402954e-01 1.928439587354660034e-01 2.512468397617340088e-01 -3.491277098655700684e-01 5.794601514935493469e-02 -4.629095271229743958e-02 1.662002354860305786e-01 -1.363244000822305679e-02 -3.892211616039276123e-01 -1.114099845290184021e-02 -2.384897470474243164e-01 -4.257154464721679688e-02 7.632990926504135132e-02 1.014156490564346313e-01 -1.904156655073165894e-01 -1.568996347486972809e-02 -7.495474070310592651e-02 1.980571076273918152e-03 2.764196395874023438e-01 -2.650285959243774414e-01 -3.915051743388175964e-02 1.411639247089624405e-02 1.187906339764595032e-01
1.039092242717742920e-01 1.214599516242742538e-02 -1.645742356777191162e-02 -2.623170912265777588e-01 5.753698572516441345e-02 -1.997714042663574219e-01 -7.710263133049011230e-02 1.682221889495849609e-02 9.324332326650619507e-02 -1.003065705299377441e-01 7.648471742868423462e-02 -4.098879098892211914e-01 -1.298869848251342773e-01 4.735079780220985413e-02 1.518211048096418381e-02 -6.469376385211944580e-02 -9.401322901248931885e-02 -3.470475375652313232e-01 3.789444267749786377e-01 1.058663651347160339e-01 -1.073894500732421875e-01 1.194182783365249634e-01 1.556915342807769775e-01 -1.296705752611160278e-01 -2.553202807903289795e-01 2.936933003365993500e-02 -2.154963463544845581e-01 1.231749653816223145e-01 -3.995652198791503906e-01 -1.202914640307426453e-01 4.117419943213462830e-03 4.061553254723548889e-02
1.216832399368286133e-01 -1.360950767993927002e-01 -8.912574499845504761e-03 -1.160812824964523315e-01 -6.584706716239452362e-03 -1.415340751409530640e-01 1.934055984020233154e-02 8.141702413558959961e-02 1.244230717420578003e-01 -1.757097542285919189e-01 2.965849936008453369e-01 -1.655248105525970459e-01 -3.019149303436279297e-01 3.021979033946990967e-01 2.134850062429904938e-02 -1.226799041032791138e-01 -4.043818265199661255e-02 -3.195282220840454102e-01 4.062266051769256592e-01 9.740456193685531616e-02 -8.308941125869750977e-02 -4.346334561705589294e-02 1.437763273715972900e-01 -1.401496380567550659e-01 -1.918324977159500122e-01 -2.164848744869232178e-01 2.867388166487216949e-02 1.294289529323577881e-01 -3.096383512020111084e-01 1.787954270839691162e-01 -3.755170479416847229e-02 -9.219375252723693848e-02
9.401270747184753418e-02 -2.268991917371749878e-01 -3.066699504852294922e-01 1.122926399111747742e-01 -1.741562597453594208e-02 -6.152602378278970718e-03 1.135096028447151184e-01 2.626527659595012665e-02 3.289038240909576416e-01 -6.305085122585296631e-02 -1.029245927929878235e-01 -1.818018779158592224e-02 -5.368684604763984680e-02 1.837449371814727783e-01 -9.837003052234649658e-02 9.069322794675827026e-02 -2.541854605078697205e-02 -3.690332472324371338e-01 4.486688971519470215e-02 1.000365167856216431e-01 -2.729326486587524414e-02 1.524933427572250366e-02 -1.798463314771652222e-01 5.092008411884307861e-02 -2.937135696411132812e-01 -4.015869498252868652e-01 -1.348067373037338257e-01 1.409821361303329468e-01 -3.380816280841827393e-01 4.906349256634712219e-02 7.918035984039306641e-02 -2.194350063800811768e-01
1.435643732547760010e-01 -2.149231731891632080e-01 3.017272613942623138e-02 2.167556667700409889e-03 -3.162533640861511230e-01 -8.680658787488937378e-02 3.633156418800354004e-01 3.316366299986839294e-02 -1.373066008090972900e-01 7.703602313995361328e-02 9.350304305553436279e-02 -9.622407704591751099e-02 -1.103708427399396896e-02 3.025466501712799072e-01 1.613034009933471680e-01 -9.652451425790786743e-02 -3.884408250451087952e-02 -2.361594438552856445e-01 7.820355147123336792e-02 -1.017282307147979736e-01 1.056168526411056519e-01 -6.045171618461608887e-02 2.541134133934974670e-02 -9.034277498722076416e-02 2.740820944309234619e-01 2.614932321012020111e-02 -1.363597214221954346e-01 3.283478617668151855e-01 -3.198456466197967529e-01 -2.836589813232421875e-01 1.372705847024917603e-01 1.437760889530181885e-01
2.126843035221099854e-01 -2.143041603267192841e-02 -2.694494128227233887e-01 1.964408308267593384e-01 9.622571989893913269e-03 -6.593828089535236359e-03 -2.808217424899339676e-03 1.661576479673385620e-01 1.158913895487785339e-01 -1.467376798391342163e-01 -1.091139838099479675e-01 -6.815152615308761597e-02 -3.544700145721435547e-02 2.550094723701477051e-01 -2.162005752325057983e-01 2.319024056196212769e-01 -9.999748319387435913e-02 -2.979606389999389648e-01 4.978641867637634277e-03 5.559762567281723022e-02 -6.449599564075469971e-02 1.281817108392715454e-01 -4.276002570986747742e-02 -1.817195415496826172e-01 -3.590024411678314209e-01 -2.320319861173629761e-01 -2.557805553078651428e-02 1.431287229061126709e-01 -3.227401673793792725e-01 -3.191768750548362732e-02 4.070468246936798096e-02 3.591736853122711182e-01
2.228386849164962769e-01 -1.417676806449890137e-01 1.116269230842590332e-01 -5.870209634304046631e-02 -4.718102812767028809e-01 8.298496156930923462e-02 2.310708314180374146e-01 5.316639542579650879e-01 7.053151726722717285e-02 3.648751229047775269e-02 -9.729071706533432007e-02 -1.484226062893867493e-02 -1.856397092342376709e-01 2.504549361765384674e-02 -1.008496582508087158e-01 -1.344286203384399414e-01 2.055040746927261353e-01 -2.484938800334930420e-01 2.094276994466781616e-01 -1.080301925539970398e-01 3.056372515857219696e-02 1.289831250905990601e-01 9.304638952016830444e-02 7.730901241302490234e-02 1.426249146461486816e-01 -2.898873388767242432e-02 8.236127323471009731e-04 1.773175448179244995e-01 -9.606136381626129150e-02 -9.206962585449218750e-02 -8.596336096525192261e-02 5.315530579537153244e-03
-2.105781584978103638e-01 -7.230532355606555939e-03 -1.230850815773010254e-01 -7.627216726541519165e-02 4.248882830142974854e-02 -6.248910445719957352e-03 2.358116954565048218e-01 6.338233500719070435e-02 3.007901012897491455e-01 -1.238024905323982239e-01 3.578038513660430908e-02 7.351466268301010132e-02 -1.565347164869308472e-01 1.416852921247482300e-01 -1.841192543506622314e-01 2.048801034688949585e-01 2.315247058868408203e-01 -2.326093465089797974e-01 3.018524944782257080e-01 -4.289135634899139404e-01 -1.176785677671432495e-01 1.014516726136207581e-01 3.531412035226821899e-02 -1.760115623474121094e-01 -9.033811837434768677e-02 -1.605871319770812988e-01 -1.537716537714004517e-01 3.172531723976135254e-01 -1.161512956023216248e-01 -5.868995934724807739e-02 3.816672833636403084e-03 1.608514040708541870e-01
1.744263768196105957e-01 -4.808134865015745163e-03 -3.880613744258880615e-01 7.733266800642013550e-02 -7.410213351249694824e-02 -2.034808993339538574e-01 1.560385376214981079e-01 9.558186680078506470e-02 1.882596760988235474e-01 -3.952367603778839111e-01 -1.981055140495300293e-01 3.566615656018257141e-02 -1.917970478534698486e-01 1.550115644931793213e-01 2.538164258003234863e-01 6.049705669283866882e-02 -7.860324531793594360e-02 -2.193410098552703857e-01 2.825185470283031464e-02 2.378975041210651398e-02 -1.532609611749649048e-01 -6.237646192312240601e-02 -4.677018523216247559e-02 -1.883855611085891724e-01 -9.683531522750854492e-02 -2.556416690349578857e-01 -1.633650809526443481e-01 3.434250503778457642e-02 -2.721603214740753174e-01 1.055104136466979980e-01 1.680584102869033813e-01 -1.864884644746780396e-01
4.230599105358123779e-01 -1.580192744731903076e-01 4.281190633773803711e-01 1.098922491073608398e-01 -4.274042546749114990e-01 -1.584035605192184448e-01 1.137809827923774719e-01 1.719444841146469116e-01 1.630875281989574432e-02 -2.793218791484832764e-01 -1.527201849967241287e-02 -1.130605787038803101e-01 -1.366900503635406494e-01 1.233287900686264038e-01 -4.164935648441314697e-02 7.455370575189590454e-02 2.428439706563949585e-01 -1.202915012836456299e-01 2.354663051664829254e-02 1.180458515882492065e-01 1.912615597248077393e-01 8.954520523548126221e-02 -1.597636565566062927e-02 -1.454565823078155518e-01 2.209123596549034119e-02 -1.124970763921737671e-01 -2.209785394370555878e-02 3.828838467597961426e-02 1.837778108892962337e-04 -1.084835156798362732e-01 8.808153867721557617e-02 -1.713229268789291382e-01
2.045031934976577759e-01 -3.485916927456855774e-02 -1.594909876585006714e-01 -9.719896316528320312e-02 -1.751373149454593658e-02 -1.599040478467941284e-01 3.967450186610221863e-02 8.365460485219955444e-02 2.400803267955780029e-01 -3.758268654346466064e-01 -1.084624603390693665e-01 -2.762864232063293457e-01 -3.875800594687461853e-02 -5.182742699980735779e-02 9.455581009387969971e-02 -2.272899746894836426e-01 -1.428986042737960815e-01 -1.293017119169235229e-01 1.981108933687210083e-01 -1.153897643089294434e-01 -1.213471591472625732e-01 9.049934893846511841e-02 -3.969696164131164551e-02 -1.574164927005767822e-01 -3.683260381221771240e-01 -2.497186809778213501e-01 1.761109684593975544e-03 1.532701849937438965e-01 -3.263352215290069580e-01 -1.205946281552314758e-01 -1.636798530817031860e-01 -1.659455746412277222e-01
1.219396945089101791e-02 7.936226576566696167e-02 6.503951549530029297e-02 -8.898178488016128540e-02 -2.549327909946441650e-01 1.077441796660423279e-01 1.013410091400146484e-01 -8.120536059141159058e-02 1.251297295093536377e-01 -1.205300837755203247e-01 -9.515601396560668945e-02 1.166460067033767700e-01 -1.525113433599472046e-01 2.508586049079895020e-01 -4.248617589473724365e-01 5.682555958628654480e-02 2.055392563343048096e-01 -1.538860052824020386e-01 1.011328189633786678e-03 -2.182023376226425171e-01 -3.289070725440979004e-01 1.649222075939178467e-01 1.347941160202026367e-01 1.311810314655303955e-01 -7.516902685165405273e-02 -1.440865099430084229e-01 -1.870112866163253784e-01 3.627043068408966064e-01 -2.739045023918151855e-01 -7.455388456583023071e-02 -5.695790797472000122e-02 6.407791376113891602e-02
1.217107698321342468e-01 1.046404689550399780e-01 7.740952074527740479e-02 -4.258090630173683167e-02 -6.814936548471450806e-02 -2.793282270431518555e-02 1.884742639958858490e-02 2.083251774311065674e-01 -8.355821669101715088e-02 -1.611765176057815552e-01 1.140245795249938965e-01 4.121402278542518616e-02 -2.192133069038391113e-01 2.912122011184692383e-01 -6.375674158334732056e-02 2.457033395767211914e-01 2.940903902053833008e-01 -2.098587900400161743e-01 3.655567169189453125e-01 5.354597046971321106e-02 1.366510391235351562e-01 -4.505351185798645020e-02 -5.877786129713058472e-02 -2.792716771364212036e-02 5.512979254126548767e-02 2.392784804105758667e-01 -5.349818617105484009e-02 2.006527483463287354e-01 -3.352311849594116211e-01 -3.671520650386810303e-01 -2.687468950171023607e-04 -1.724343448877334595e-01
1.757643818855285645e-01 -1.497481763362884521e-01 1.247704029083251953e-01 1.247595157474279404e-02 1.484100818634033203e-01 -9.112548083066940308e-02 6.574327126145362854e-04 5.838930234313011169e-02 8.101642131805419922e-02 -1.178494021296501160e-01 2.765783965587615967e-01 -2.905320823192596436e-01 -2.847512662410736084e-01 2.072972059249877930e-01 -8.286116272211074829e-02 -2.568297684192657471e-01 1.670387238264083862e-01 -3.964347541332244873e-01 2.150347232818603516e-01 6.186133623123168945e-02 -4.221830517053604126e-02 1.366257085464894772e-03 1.108304932713508606e-01 -1.136151049286127090e-02 -1.886011064052581787e-01 -2.020240724086761475e-01 -1.145122125744819641e-01 4.205422103404998779e-02 -3.807810544967651367e-01 1.362582445144653320e-01 -1.141575053334236145e-01 -4.238113015890121460e-02
1.020019799470901489e-01 -3.542569279670715332e-02 1.586780995130538940e-01 3.446505218744277954e-02 -1.934980899095535278e-01 1.555836498737335205e-01 2.617129981517791748e-01 1.302709430456161499e-01 1.625078320503234863e-01 -1.602683514356613159e-01 -1.267163902521133423e-01 1.526729315519332886e-01 -1.033706590533256531e-01 1.977146863937377930e-01 -7.152190431952476501e-03 7.743308693170547485e-02 4.264512062072753906e-01 -3.327223062515258789e-01 1.708116498775780201e-03 1.335451304912567139e-01 1.600990742444992065e-01 -1.192604601383209229e-01 5.814799293875694275e-02 1.269151419401168823e-01 -2.073530480265617371e-02 1.056670621037483215e-01 -1.015141978859901428e-01 5.829553306102752686e-02 -3.732559680938720703e-01 -3.436452746391296387e-01 3.949694801121950150e-03 -1.229041069746017456e-01
[truncated: 3,275,575 more chars]
