# Supplementary material for: The Language of Innovation
Source: PLoS One. 2020 Apr 30;15(4):e0230107. doi: 10.1371/journal.pone.0230107 (PMC7194493; doi:10.1371/journal.pone.0230107)
Supplement: S27 File — (GZ) [file pone.0230107.s027.tar.gz › 2005-2009/V2Run_1_VS_4500_embeddings2005-2009ED32.txt]

-8.887872099876403809e-02 -1.177074164152145386e-01 1.322334706783294678e-01 -1.655578911304473877e-01 9.077008068561553955e-02 1.018875241279602051e-01 -1.535203456878662109e-01 -2.560194432735443115e-01 -1.833121627569198608e-01 4.090218245983123779e-01 1.660940647125244141e-01 3.135276138782501221e-01 4.563303291797637939e-02 1.217670068144798279e-01 -8.897767961025238037e-02 -1.121502146124839783e-01 2.601325698196887970e-02 -2.241835184395313263e-02 2.817131280899047852e-01 -3.440033644437789917e-02 -2.484505027532577515e-01 1.186789292842149734e-02 1.311621814966201782e-01 1.680415272712707520e-01 -1.068890169262886047e-01 -7.690948247909545898e-02 8.038674294948577881e-02 -2.889321446418762207e-01 -5.813447386026382446e-02 -1.646321862936019897e-01 3.669054210186004639e-01 -6.833067163825035095e-04
-2.383262105286121368e-02 -3.704636543989181519e-02 -1.400885730981826782e-01 -7.903216034173965454e-02 -1.010738965123891830e-02 1.793770343065261841e-01 -7.713765650987625122e-02 -4.725322127342224121e-01 -3.302654027938842773e-01 -1.005158573389053345e-01 6.728395074605941772e-02 -1.423439979553222656e-01 1.811109669506549835e-02 1.665282696485519409e-01 6.764337420463562012e-02 -1.815816313028335571e-01 4.334565717726945877e-03 2.524434588849544525e-02 2.003233879804611206e-01 1.775307506322860718e-01 2.391457371413707733e-02 -1.005050167441368103e-01 -1.063201203942298889e-01 2.007842361927032471e-01 2.503283508121967316e-02 5.180310830473899841e-02 2.445438504219055176e-01 -1.482620239257812500e-01 1.159356459975242615e-01 -1.354559212923049927e-01 -1.856862753629684448e-02 4.992765486240386963e-01
-2.348986081779003143e-02 -3.485752642154693604e-02 -2.223148494958877563e-01 -2.533941268920898438e-01 4.685146361589431763e-02 -1.844265758991241455e-01 1.762553304433822632e-02 -1.000165715813636780e-01 -1.548239141702651978e-01 1.638884469866752625e-02 1.203372925519943237e-01 7.687454670667648315e-02 4.322388768196105957e-02 2.045308947563171387e-01 4.656071588397026062e-02 1.293916255235671997e-01 -4.334732294082641602e-01 2.475509643554687500e-01 1.110522001981735229e-01 5.699421465396881104e-02 5.720799788832664490e-03 -1.492019146680831909e-01 2.311918288469314575e-01 2.356043756008148193e-01 -2.480530738830566406e-02 -1.176355779170989990e-01 -1.495484858751296997e-01 -3.421519398689270020e-01 -3.963765874505043030e-02 1.861184649169445038e-02 3.183281123638153076e-01 2.787228524684906006e-01
-8.340337872505187988e-02 -3.199345469474792480e-01 -2.686701714992523193e-01 1.263793408870697021e-01 -6.192895025014877319e-02 2.096825279295444489e-02 1.371835917234420776e-02 -3.703996539115905762e-01 -7.681494951248168945e-02 8.679151535034179688e-02 2.888483405113220215e-01 2.121093571186065674e-01 -4.616738855838775635e-02 2.021322846412658691e-01 -2.250551059842109680e-02 -9.722092002630233765e-02 -6.748733669519424438e-02 1.269509643316268921e-01 2.395662218332290649e-01 2.513726949691772461e-01 -1.553137898445129395e-01 3.294096291065216064e-01 -5.553676560521125793e-02 2.810475230216979980e-01 -3.057408891618251801e-02 2.387862838804721832e-02 -5.807417910546064377e-03 -2.263099998235702515e-01 1.251241117715835571e-01 -1.772123277187347412e-01 -4.287418723106384277e-02 -9.196344017982482910e-02
-8.210460841655731201e-02 -3.657690063118934631e-02 -1.880967617034912109e-02 -2.614927887916564941e-01 2.569561600685119629e-01 7.870186865329742432e-02 -7.302185893058776855e-02 -3.952294886112213135e-01 -1.449826061725616455e-01 -1.709983199834823608e-01 1.283410936594009399e-01 2.906470000743865967e-01 -8.016675710678100586e-02 2.449437230825424194e-02 -4.210658371448516846e-02 4.773772135376930237e-02 1.184035688638687134e-01 2.435435168445110321e-02 -6.284701637923717499e-03 1.866424232721328735e-01 4.717347398400306702e-02 1.178334653377532959e-02 1.002006158232688904e-01 4.820522069931030273e-01 -2.636468112468719482e-01 -1.345170736312866211e-01 -1.779357492923736572e-01 -3.176905810832977295e-01 -4.114510957151651382e-03 -6.651428341865539551e-02 -9.014599770307540894e-02 -1.082496810704469681e-02
1.259207427501678467e-01 -2.979035973548889160e-01 1.468743942677974701e-02 -9.700178354978561401e-02 2.454443089663982391e-02 1.246997788548469543e-01 -2.110580168664455414e-02 -4.071689248085021973e-01 1.289968728087842464e-03 -9.265340119600296021e-02 2.333049327135086060e-01 1.988980770111083984e-01 -2.438610196113586426e-01 7.952336221933364868e-02 -1.617161184549331665e-02 1.991647481918334961e-02 -5.004307255148887634e-02 2.938765287399291992e-02 2.650763690471649170e-01 9.428120404481887817e-02 -2.796353101730346680e-01 1.104551106691360474e-01 -3.975573182106018066e-02 2.993603050708770752e-01 -1.284214854240417480e-01 -2.658187448978424072e-01 2.016132920980453491e-01 -3.047487735748291016e-01 1.123433709144592285e-01 7.659829407930374146e-02 7.236636430025100708e-02 1.607709825038909912e-01
5.629550293087959290e-02 -2.558222413063049316e-01 -8.232457190752029419e-02 -1.816435456275939941e-01 -2.798726037144660950e-02 3.310153260827064514e-02 -1.951444447040557861e-01 -1.665859669446945190e-01 -1.675374954938888550e-01 3.182654827833175659e-02 2.596650123596191406e-01 1.885630339384078979e-01 1.053989380598068237e-01 2.206492051482200623e-02 -3.302208706736564636e-02 -1.321090161800384521e-01 7.766750454902648926e-02 -9.704987704753875732e-02 8.467724174261093140e-02 4.950890243053436279e-01 -2.442750483751296997e-01 2.379908859729766846e-01 1.255385577678680420e-01 1.395671665668487549e-01 -2.735709846019744873e-01 -1.665480732917785645e-01 -1.068388819694519043e-01 -2.192635983228683472e-01 9.231527894735336304e-02 1.649198681116104126e-01 1.416955292224884033e-01 1.566790640354156494e-01
-2.026114612817764282e-01 -2.895130813121795654e-01 -3.472250401973724365e-01 -2.846575528383255005e-02 -6.267002969980239868e-02 4.242607951164245605e-02 -1.668262034654617310e-01 -3.968585729598999023e-01 -3.348797261714935303e-01 -2.690671682357788086e-01 1.359769999980926514e-01 1.087302640080451965e-01 9.204808622598648071e-02 -3.937112167477607727e-02 1.223642081022262573e-01 -2.299067974090576172e-01 2.883881330490112305e-02 -9.420217014849185944e-03 -2.214063331484794617e-02 -1.618536114692687988e-01 -1.654691845178604126e-01 -6.932268850505352020e-03 9.605053067207336426e-02 1.973283737897872925e-01 -1.176763847470283508e-01 4.530521854758262634e-02 -2.606272883713245392e-02 -1.216008067131042480e-01 -8.074688911437988281e-02 -1.945597827434539795e-01 2.864172160625457764e-01 9.496874362230300903e-02
1.027543544769287109e-01 -3.136451244354248047e-01 -2.618498206138610840e-01 -5.604019016027450562e-02 -8.532278006896376610e-04 3.079544603824615479e-01 -1.407062858343124390e-01 -3.973311483860015869e-01 -2.114111334085464478e-01 1.142393681220710278e-03 2.333214282989501953e-01 2.141985744237899780e-01 9.998080134391784668e-02 2.202962525188922882e-02 -4.716275632381439209e-02 1.520514581352472305e-02 -9.934862703084945679e-02 2.896991074085235596e-01 -8.179965615272521973e-02 1.923564225435256958e-01 4.885901138186454773e-02 2.172831892967224121e-01 -1.037262007594108582e-01 1.964517831802368164e-01 -3.166821300983428955e-01 -8.005280792713165283e-02 -1.628631376661360264e-03 -9.818374365568161011e-02 8.150001615285873413e-02 -4.223721474409103394e-02 1.554504930973052979e-01 -5.944122746586799622e-02
-2.618525624275207520e-01 -2.739766538143157959e-01 -4.649509787559509277e-01 -3.265844881534576416e-01 -7.860525697469711304e-02 1.346108019351959229e-01 -1.800530105829238892e-01 -3.427031934261322021e-01 -8.078555762767791748e-02 1.215207576751708984e-01 -5.636970326304435730e-02 -1.437104195356369019e-01 -2.515195608139038086e-01 3.041303157806396484e-02 -3.519830107688903809e-02 -1.978835314512252808e-01 -1.180606931447982788e-01 2.432469278573989868e-02 1.478400826454162598e-01 4.443818703293800354e-02 3.346699755638837814e-03 1.651494391262531281e-02 -5.170644726604223251e-03 2.224914133548736572e-01 -1.289090663194656372e-01 -2.482210099697113037e-01 -5.050055310130119324e-02 -8.135980367660522461e-02 1.459232866764068604e-01 6.301804631948471069e-02 8.982858806848526001e-02 2.743050642311573029e-02
1.356468815356492996e-02 -1.214487031102180481e-01 6.184037774801254272e-02 -2.248974740505218506e-01 3.843750059604644775e-02 1.250625550746917725e-01 -1.976274996995925903e-01 -4.046513438224792480e-01 -7.834416814148426056e-03 -2.059881947934627533e-02 1.523296236991882324e-01 2.531841695308685303e-01 9.812318719923496246e-03 1.550603751093149185e-02 -2.871868610382080078e-01 -1.645440608263015747e-01 -1.392854005098342896e-01 3.618196770548820496e-02 7.244828343391418457e-02 3.614860773086547852e-01 -2.605893313884735107e-01 2.204917222261428833e-01 -3.494966658763587475e-04 1.626289188861846924e-01 -1.383566111326217651e-01 -2.100941091775894165e-01 -1.493061333894729614e-01 -1.950858831405639648e-01 4.310405999422073364e-02 -2.107608914375305176e-01 1.575064212083816528e-01 1.369098573923110962e-01
-5.424923077225685120e-02 -5.162683501839637756e-02 -1.553755849599838257e-01 -1.967050284147262573e-01 1.051526963710784912e-01 1.144169420003890991e-01 -2.739154994487762451e-01 -4.550215601921081543e-01 -5.191427841782569885e-02 -2.390155941247940063e-02 2.348853349685668945e-01 1.285892874002456665e-01 -3.472357988357543945e-02 -2.611408010125160217e-02 -1.440811604261398315e-01 -9.986153803765773773e-03 1.476834900677204132e-02 3.472208604216575623e-02 1.168624684214591980e-01 1.623520553112030029e-01 -9.249081462621688843e-02 2.123931199312210083e-01 -6.811201572418212891e-02 1.751930266618728638e-01 -2.284763306379318237e-01 -2.615450024604797363e-01 1.162870302796363831e-01 -4.954679906368255615e-01 9.928324073553085327e-02 2.590296044945716858e-02 6.478486210107803345e-02 -5.325030162930488586e-02
-1.676078736782073975e-01 3.297901526093482971e-02 -2.920657396316528320e-01 -6.645335257053375244e-02 7.703191041946411133e-02 -8.611896634101867676e-02 7.140102982521057129e-02 -3.440006673336029053e-01 5.244910344481468201e-02 3.406350612640380859e-01 1.881267726421356201e-01 2.563021183013916016e-01 3.157962486147880554e-02 1.886309981346130371e-01 1.233755052089691162e-01 -1.872806400060653687e-01 5.097969248890876770e-02 2.850562036037445068e-01 -1.162297353148460388e-01 1.800408810377120972e-01 -1.289011836051940918e-01 -1.736434549093246460e-01 4.106567054986953735e-02 1.212447285652160645e-01 -1.199594959616661072e-01 -2.448021173477172852e-01 2.749081328511238098e-02 -2.759535312652587891e-01 -1.676643192768096924e-01 -1.440310757607221603e-02 5.327003449201583862e-02 2.495223581790924072e-01
-9.421052038669586182e-02 1.773046553134918213e-01 -2.218047678470611572e-01 -4.014246538281440735e-02 2.247105538845062256e-01 9.305908530950546265e-02 -1.189201399683952332e-01 1.123718619346618652e-01 -1.323909312486648560e-01 -1.657990505918860435e-04 1.353920400142669678e-01 2.546319067478179932e-01 1.565135419368743896e-01 3.710080385208129883e-01 -6.154813244938850403e-02 1.629453450441360474e-01 -1.508866995573043823e-01 3.441328406333923340e-01 2.118265777826309204e-01 7.967089861631393433e-02 -1.800020486116409302e-01 -7.007657404756173491e-05 5.808734148740768433e-02 8.213935792446136475e-02 3.767592832446098328e-02 -1.160239577293395996e-01 -2.403435297310352325e-02 -3.623577654361724854e-01 1.212560161948204041e-01 -1.390788108110427856e-01 3.147093653678894043e-01 1.224432736635208130e-01
1.936345547437667847e-01 -1.328666657209396362e-01 -1.210351213812828064e-01 -2.757288515567779541e-01 -3.836283087730407715e-02 1.205753907561302185e-01 -1.790724247694015503e-01 -2.110230177640914917e-01 -1.539985090494155884e-01 1.427831053733825684e-01 3.454302251338958740e-02 2.791084945201873779e-01 -1.792911589145660400e-01 1.154096890240907669e-02 -6.837990600615739822e-03 -3.176873922348022461e-01 -2.368045002222061157e-01 1.489414572715759277e-01 1.185814589262008667e-01 2.351199239492416382e-01 -2.272161543369293213e-01 2.376308143138885498e-01 -8.585282415151596069e-02 2.417151033878326416e-01 -1.490471661090850830e-01 1.038310751318931580e-01 -2.157923430204391479e-01 -2.657966613769531250e-01 -1.425662310793995857e-03 1.602561026811599731e-01 6.585352122783660889e-02 -5.826160684227943420e-02
-2.670936100184917450e-02 -1.304955184459686279e-01 -7.797718048095703125e-02 -1.885664016008377075e-01 -5.588687583804130554e-02 -7.488044351339340210e-02 -1.390317529439926147e-01 -3.375071883201599121e-01 -1.391031891107559204e-01 1.788946092128753662e-01 -6.318143755197525024e-02 -1.881397701799869537e-02 -2.799221277236938477e-01 2.429863959550857544e-01 4.908595234155654907e-02 -4.775131344795227051e-01 -5.252895876765251160e-02 -1.318730115890502930e-01 5.472089722752571106e-02 8.735490590333938599e-02 -1.166568249464035034e-01 -1.024008765816688538e-01 4.763371869921684265e-02 2.785329520702362061e-01 -2.435569763183593750e-01 1.365406513214111328e-01 1.268042773008346558e-01 -7.742128521203994751e-02 8.468110859394073486e-02 -2.090713679790496826e-01 2.625992000102996826e-01 1.432707905769348145e-01
1.531490217894315720e-02 -1.436498761177062988e-02 -1.906176805496215820e-01 -2.287252545356750488e-01 2.651076614856719971e-01 -2.283210158348083496e-01 -9.145957231521606445e-02 -1.451818645000457764e-01 3.754264116287231445e-02 2.359502017498016357e-01 1.365503221750259399e-01 6.759262830018997192e-02 1.959835290908813477e-01 2.813713252544403076e-01 1.109940707683563232e-01 8.924969471991062164e-03 -1.367348581552505493e-01 2.628201246261596680e-01 2.644090652465820312e-01 -7.215198129415512085e-02 -2.497915923595428467e-01 6.299525499343872070e-02 1.246406137943267822e-01 1.001142337918281555e-01 -3.119385056197643280e-02 -2.742328345775604248e-01 -1.215197667479515076e-01 -3.746147751808166504e-01 1.272733807563781738e-01 1.218063309788703918e-01 1.422512531280517578e-01 1.068467646837234497e-01
-2.175471931695938110e-01 2.461645938456058502e-02 -3.497351109981536865e-01 -2.985005266964435577e-02 -9.939705021679401398e-03 1.729297265410423279e-02 2.905372902750968933e-02 -4.413164258003234863e-01 -1.322498619556427002e-01 8.514191210269927979e-02 -1.146272644400596619e-01 1.224072128534317017e-01 -2.900185883045196533e-01 1.167400628328323364e-01 2.320411987602710724e-02 -2.553820610046386719e-01 -2.456592470407485962e-01 5.780035629868507385e-02 2.417206317186355591e-01 1.628542542457580566e-01 -1.897737383842468262e-01 -6.894036382436752319e-02 6.212093867361545563e-03 3.268755376338958740e-01 -8.953017741441726685e-02 -5.190494656562805176e-02 -1.817470043897628784e-01 1.643560454249382019e-02 1.969574093818664551e-01 -1.642218977212905884e-02 8.441510796546936035e-02 1.732264906167984009e-01
1.525933742523193359e-01 -2.653851509094238281e-01 -9.968976676464080811e-02 -1.667558848857879639e-01 -8.467682451009750366e-02 2.423999756574630737e-01 3.561535105109214783e-02 -6.051090955734252930e-01 -2.696360833942890167e-02 8.164242655038833618e-02 1.997663527727127075e-01 5.947097390890121460e-02 -1.273658722639083862e-01 4.387883841991424561e-02 -8.177615702152252197e-02 3.538290783762931824e-02 8.262621611356735229e-02 -1.310407835990190506e-02 4.864329844713211060e-02 8.232294023036956787e-02 -2.634853124618530273e-01 1.008565947413444519e-01 -2.034286968410015106e-02 8.919481933116912842e-02 -8.431333303451538086e-02 1.402495056390762329e-01 -1.257850825786590576e-01 -4.148185551166534424e-01 -1.824620552361011505e-02 -9.550886601209640503e-02 1.723512709140777588e-01 1.792919263243675232e-02
6.002575159072875977e-02 -1.587781012058258057e-01 -1.681814342737197876e-01 -2.063098996877670288e-01 2.113878279924392700e-01 2.190551459789276123e-01 -6.306368112564086914e-02 -2.216754853725433350e-01 -1.455540359020233154e-01 1.582140475511550903e-02 3.184683918952941895e-01 4.605855047702789307e-02 -7.992690056562423706e-02 -1.403203010559082031e-01 -1.940680295228958130e-01 -2.347377836704254150e-01 -2.592545449733734131e-01 1.064176112413406372e-02 1.219000592827796936e-01 3.281614184379577637e-01 6.353931501507759094e-03 2.197721898555755615e-01 2.237562648952007294e-02 3.536426126956939697e-01 -1.089809834957122803e-01 -6.408273428678512573e-02 -2.425242364406585693e-01 -1.701059490442276001e-01 -9.302526712417602539e-03 1.316212862730026245e-01 1.196666955947875977e-01 1.071475297212600708e-01
-9.993738681077957153e-02 -3.124835528433322906e-02 -1.559623926877975464e-01 -6.314975768327713013e-02 2.926386296749114990e-01 8.271721750497817993e-02 2.319617941975593567e-02 -2.208960205316543579e-01 -3.155295178294181824e-02 2.917373478412628174e-01 2.819802165031433105e-01 1.159216389060020447e-01 1.283039450645446777e-01 -8.537274552509188652e-04 1.427210122346878052e-01 1.229492798447608948e-01 1.041080895811319351e-02 3.816983699798583984e-01 1.471085995435714722e-01 1.070183441042900085e-01 1.238984167575836182e-01 -1.884419769048690796e-01 2.696548774838447571e-02 2.812053859233856201e-01 -5.135592818260192871e-02 -5.120937153697013855e-02 -6.150007247924804688e-02 -3.027269542217254639e-01 -4.861829057335853577e-02 -2.125366032123565674e-01 1.772384196519851685e-01 3.141824901103973389e-01
-1.660062186419963837e-02 -2.748356163501739502e-01 -1.703708060085773468e-02 -1.955340653657913208e-01 9.531101584434509277e-02 -2.067173831164836884e-02 -7.831695675849914551e-02 -4.042303860187530518e-01 1.004122570157051086e-01 -1.475124061107635498e-01 2.882336378097534180e-01 2.404613345861434937e-01 1.225887537002563477e-01 -8.448650687932968140e-02 1.547321826219558716e-01 -1.881727725267410278e-01 -2.154454737901687622e-01 -1.597690023481845856e-02 2.232491225004196167e-01 2.306897342205047607e-01 -2.350497841835021973e-01 2.330434471368789673e-01 4.071962460875511169e-02 2.416832745075225830e-01 -4.847000911831855774e-02 7.514000171795487404e-04 -1.509418524801731110e-02 -9.678944945335388184e-02 1.655690073966979980e-01 8.130682259798049927e-02 2.241240888833999634e-01 -1.918357908725738525e-01
-2.472502887248992920e-01 5.749132484197616577e-02 -4.774866998195648193e-02 -2.278601378202438354e-01 1.007268428802490234e-01 6.482047587633132935e-02 1.710028201341629028e-01 -3.254425823688507080e-01 8.881299942731857300e-02 9.873297065496444702e-02 -2.429169230163097382e-02 2.959169149398803711e-01 -1.546820905059576035e-02 9.689820557832717896e-02 1.273365765810012817e-01 8.895063772797584534e-03 4.724319279193878174e-02 4.536829888820648193e-01 2.086580991744995117e-01 1.432418674230575562e-01 -1.762219965457916260e-01 -2.289567589759826660e-01 3.515650704503059387e-02 2.610843777656555176e-01 -1.411176025867462158e-01 -7.982294261455535889e-02 1.208952814340591431e-02 -2.275230586528778076e-01 5.873742047697305679e-03 -5.428546294569969177e-02 2.123260796070098877e-01 2.211083024740219116e-01
-7.174722105264663696e-02 -1.253774464130401611e-01 2.551572956144809723e-02 -1.406384706497192383e-01 -3.506728261709213257e-02 2.270671576261520386e-01 -3.087172806262969971e-01 -4.389950633049011230e-01 -7.838079333305358887e-02 -7.698264718055725098e-02 6.639036349952220917e-03 2.505682706832885742e-01 1.391059346497058868e-02 2.784377150237560272e-02 -1.233119443058967590e-01 1.606264896690845490e-02 -2.527172118425369263e-02 9.617144614458084106e-02 3.161304295063018799e-01 2.972017228603363037e-01 -1.828142404556274414e-01 1.108901500701904297e-01 5.219168215990066528e-02 3.042717576026916504e-01 1.700887572951614857e-03 -1.876104325056076050e-01 -5.299401655793190002e-02 -3.430418074131011963e-01 6.514143198728561401e-02 9.611684083938598633e-02 1.317017525434494019e-01 2.945676073431968689e-02
8.750133216381072998e-03 -2.877770066261291504e-01 1.395926773548126221e-01 -2.414848655462265015e-01 -1.122295781970024109e-01 2.885026670992374420e-02 -1.134892478585243225e-01 -3.738591670989990234e-01 -3.525685891509056091e-02 1.183116734027862549e-01 2.783263623714447021e-01 2.449956387281417847e-01 1.411164849996566772e-01 -5.910184979438781738e-02 -1.507897078990936279e-01 -1.623344719409942627e-01 1.683891937136650085e-02 1.359475255012512207e-01 1.655602455139160156e-01 3.200592398643493652e-01 -1.038551628589630127e-01 -1.313392668962478638e-01 2.148942202329635620e-01 1.540688723325729370e-01 -2.038825601339340210e-01 -2.203065603971481323e-01 1.206507533788681030e-01 -2.354829460382461548e-01 -5.560443550348281860e-02 -1.404033601284027100e-01 -1.294569969177246094e-01 -4.195783287286758423e-02
9.988632798194885254e-02 3.812625259160995483e-02 -2.744702994823455811e-01 4.502374678850173950e-02 1.806847900152206421e-01 1.956301555037498474e-02 -2.808499932289123535e-01 -1.216126605868339539e-01 1.020382493734359741e-01 2.266679517924785614e-02 1.861612051725387573e-01 2.765058875083923340e-01 6.684753298759460449e-02 1.735187619924545288e-01 2.223224043846130371e-01 1.625232249498367310e-01 1.161681562662124634e-01 2.010489553213119507e-01 5.058623850345611572e-02 3.415977209806442261e-02 3.463738784193992615e-02 -1.135199144482612610e-01 2.948222458362579346e-01 2.300778031349182129e-01 1.932768225669860840e-01 -2.680158317089080811e-01 -1.539516150951385498e-01 -2.008524984121322632e-01 1.313008069992065430e-01 4.472362622618675232e-02 3.807206153869628906e-01 -5.525361374020576477e-02
-6.930510979145765305e-03 -8.786141872406005859e-02 2.848418615758419037e-02 -9.322825819253921509e-02 -1.337510067969560623e-02 -3.009453415870666504e-02 -2.912563383579254150e-01 -5.800445675849914551e-01 -1.893751025199890137e-01 -1.370427459478378296e-01 1.979683190584182739e-01 2.389104217290878296e-01 -1.931705325841903687e-02 -5.137973278760910034e-02 -9.965499490499496460e-02 3.373436257243156433e-02 3.126978874206542969e-02 -7.697656005620956421e-02 5.969129875302314758e-02 2.892971336841583252e-01 -8.110746741294860840e-02 -3.144132718443870544e-02 -4.785772413015365601e-02 2.763048410415649414e-01 -1.796985268592834473e-01 -1.545659005641937256e-01 5.372566357254981995e-02 -3.019076883792877197e-01 -1.799300126731395721e-02 -9.842916391789913177e-03 2.489146143198013306e-01 4.909863695502281189e-02
-8.822330087423324585e-02 -6.480988860130310059e-02 -3.545112609863281250e-01 -2.698876261711120605e-01 8.619832992553710938e-02 -8.322270214557647705e-02 5.231778696179389954e-02 -1.156987473368644714e-01 1.633577793836593628e-01 2.707076668739318848e-01 -1.998199708759784698e-02 2.575601339340209961e-01 7.953759282827377319e-02 1.270205229520797729e-01 -8.738544583320617676e-02 -1.394778043031692505e-01 -3.063378930091857910e-01 2.984961569309234619e-01 1.708716005086898804e-01 5.362761765718460083e-02 1.700759865343570709e-02 -2.646454237401485443e-02 1.900106370449066162e-01 1.364570558071136475e-01 -2.914354577660560608e-02 -6.006738916039466858e-02 -1.212755516171455383e-01 -2.373911291360855103e-01 9.383227443322539330e-04 -1.699322164058685303e-01 3.723588287830352783e-01 1.702495813369750977e-01
-9.902165271341800690e-03 -3.135489225387573242e-01 -1.173023656010627747e-01 -1.747989803552627563e-01 1.842680722475051880e-01 1.683378592133522034e-02 -3.252709507942199707e-01 -4.312093257904052734e-01 1.502063870429992676e-01 3.391861170530319214e-02 6.591125577688217163e-02 3.973684310913085938e-01 -1.758078038692474365e-01 7.498812675476074219e-02 -4.405936633702367544e-04 -9.921735525131225586e-02 -1.591455042362213135e-01 -3.893801197409629822e-02 8.530203253030776978e-02 1.029572114348411560e-01 -2.560940980911254883e-01 3.103565797209739685e-02 6.347968429327011108e-02 3.464794456958770752e-01 -6.663802266120910645e-02 4.911676514893770218e-03 -1.184529662132263184e-01 -8.944277465343475342e-02 6.059025228023529053e-02 1.289255470037460327e-01 -1.266964673995971680e-01 2.781104482710361481e-02
-1.446750611066818237e-01 -4.418673515319824219e-01 -2.572517096996307373e-01 -1.450988948345184326e-01 -8.594952523708343506e-02 2.440157085657119751e-01 -7.056908309459686279e-02 -8.668635785579681396e-02 -1.939628422260284424e-01 2.174214646220207214e-02 -4.250076040625572205e-02 1.184892505407333374e-01 -6.999953836202621460e-02 -3.886789083480834961e-02 1.352300792932510376e-01 -2.522638998925685883e-02 8.728093653917312622e-02 -3.559185564517974854e-02 3.477552831172943115e-01 1.476389765739440918e-01 -2.733465731143951416e-01 4.899751767516136169e-02 2.055070549249649048e-02 3.478757143020629883e-01 -6.844667345285415649e-02 3.873623535037040710e-02 -4.856829345226287842e-02 -3.039090633392333984e-01 1.617375165224075317e-01 1.714981049299240112e-01 1.162176951766014099e-01 1.331666558980941772e-01
-2.113648317754268646e-02 -3.726388514041900635e-02 -2.072691321372985840e-01 -2.985489368438720703e-01 1.984868049621582031e-01 -1.961602270603179932e-01 1.442433744668960571e-01 -1.930627822875976562e-01 1.284922007471323013e-02 6.068431213498115540e-02 1.701662540435791016e-01 1.196109279990196228e-01 2.249308228492736816e-01 1.763036698102951050e-01 -1.069708541035652161e-01 -2.890206500887870789e-02 -1.395543515682220459e-01 4.029048681259155273e-01 1.582198441028594971e-01 6.972918659448623657e-02 9.165938943624496460e-03 -2.758001722395420074e-02 6.362263858318328857e-02 2.698501050472259521e-01 3.200665861368179321e-02 -2.495616078376770020e-01 -4.974961280822753906e-03 -2.865135669708251953e-01 4.317985102534294128e-02 -2.253962308168411255e-01 1.601891219615936279e-01 2.754772901535034180e-01
-2.059129774570465088e-01 -3.879861831665039062e-01 -3.707715496420860291e-02 -1.067498698830604553e-01 -1.774243824183940887e-02 1.361619234085083008e-01 1.451373007148504257e-02 -2.936310768127441406e-01 -4.003656506538391113e-01 1.476486027240753174e-01 5.466819927096366882e-02 7.245874404907226562e-02 2.247520908713340759e-02 9.067814797163009644e-02 1.665635555982589722e-01 -7.045275717973709106e-02 1.158005520701408386e-01 2.519439458847045898e-01 3.181802108883857727e-02 -1.013255193829536438e-01 -4.693351686000823975e-01 -1.881568320095539093e-02 1.056635081768035889e-01 2.902596592903137207e-01 4.461977258324623108e-02 1.042453758418560028e-02 1.104339770972728729e-02 -9.912137687206268311e-02 1.071235388517379761e-01 -1.146626621484756470e-01 8.618911355733871460e-02 9.453920274972915649e-02
-8.020762354135513306e-02 -1.093871966004371643e-01 -3.076716363430023193e-01 -1.178059279918670654e-01 1.735304892063140869e-01 2.926534116268157959e-01 3.839636743068695068e-01 -3.701594173908233643e-01 -2.749306615442037582e-03 2.069408260285854340e-02 1.421821266412734985e-01 -2.790815196931362152e-02 7.821177132427692413e-03 6.942951679229736328e-02 2.089668624103069305e-02 -2.485189437866210938e-01 8.197741955518722534e-02 1.418052017688751221e-01 1.679658740758895874e-01 2.455421490594744682e-03 -1.393911838531494141e-01 -4.406804218888282776e-03 1.827613711357116699e-01 1.333205848932266235e-01 -2.563406825065612793e-01 -2.922111749649047852e-01 -1.359279006719589233e-01 -2.172041833400726318e-01 -1.319913566112518311e-01 -1.741073094308376312e-02 1.339941471815109253e-01 7.900349795818328857e-02
-1.429467648267745972e-01 -4.702126234769821167e-02 -1.486868411302566528e-01 -1.513675302267074585e-01 2.516663968563079834e-01 9.220266342163085938e-02 1.504367124289274216e-02 -3.342769742012023926e-01 -2.992972545325756073e-02 -3.399163112044334412e-02 1.272388547658920288e-01 1.839053332805633545e-01 1.549340337514877319e-01 1.913440078496932983e-01 1.440331190824508667e-01 -1.326387077569961548e-01 -6.272312998771667480e-02 3.605298399925231934e-01 1.239043474197387695e-01 3.909945860505104065e-02 5.717154219746589661e-02 3.261815384030342102e-02 -1.479507982730865479e-01 2.098287343978881836e-01 -2.013066560029983521e-01 -7.626678794622421265e-02 2.925064265727996826e-01 -4.104907810688018799e-01 4.783106967806816101e-02 2.036371380090713501e-01 7.576736807823181152e-02 -1.629895716905593872e-01
-9.490578621625900269e-02 -3.199157416820526123e-01 -1.994106322526931763e-01 -1.134430617094039917e-01 2.190177515149116516e-02 1.726638525724411011e-01 1.061092913150787354e-01 -4.558365643024444580e-01 -1.250496804714202881e-01 1.944603770971298218e-01 6.268969154916703701e-04 2.952698469161987305e-01 -1.674084961414337158e-01 -1.124302204698324203e-02 -1.535913050174713135e-01 -7.898403331637382507e-03 -1.785511076450347900e-01 1.515022665262222290e-01 -9.333062916994094849e-03 1.590350121259689331e-01 -9.617076069116592407e-02 6.857033818960189819e-02 4.387334734201431274e-02 1.817224174737930298e-01 -1.801688671112060547e-01 -2.343012690544128418e-01 3.659624233841896057e-02 -3.447537422180175781e-01 -1.016100347042083740e-01 -8.701266348361968994e-02 1.858958899974822998e-01 -7.152651995420455933e-02
-8.554666489362716675e-02 -1.612192243337631226e-01 -3.244996964931488037e-01 -2.369314283132553101e-01 1.697257906198501587e-01 -1.595099270343780518e-01 8.590313792228698730e-02 -8.531951159238815308e-02 -1.961399242281913757e-02 1.223103478550910950e-01 1.198605149984359741e-01 1.852179169654846191e-01 4.690166190266609192e-02 1.136237531900405884e-01 -2.708550309762358665e-03 -3.556973859667778015e-02 -1.661519110202789307e-01 3.858629763126373291e-01 1.623263657093048096e-01 2.194649074226617813e-03 -9.271243959665298462e-02 -3.029424324631690979e-02 2.568780183792114258e-01 1.971049606800079346e-01 -1.649332977831363678e-02 1.228111563250422478e-03 -3.623749315738677979e-02 -4.102122783660888672e-01 -2.132865483872592449e-04 -1.787758432328701019e-02 3.434053063392639160e-01 2.250247895717620850e-01
3.490405380725860596e-01 9.273638576269149780e-02 -3.466214835643768311e-01 -2.094504609704017639e-02 7.908659428358078003e-02 -8.687312901020050049e-02 -2.167936563491821289e-01 -2.001038491725921631e-01 -2.430499345064163208e-02 2.746159732341766357e-01 6.692854315042495728e-02 9.167490899562835693e-02 1.500388830900192261e-01 1.408569514751434326e-01 6.019860133528709412e-02 8.873441815376281738e-02 -2.664930522441864014e-01 2.430938631296157837e-01 1.820042580366134644e-01 -6.015386804938316345e-02 -9.555695205926895142e-02 -1.739084906876087189e-02 -5.749053135514259338e-02 2.721531987190246582e-01 1.613568663597106934e-01 2.377276681363582611e-02 1.453583985567092896e-01 -3.907218277454376221e-01 6.069640442728996277e-02 -8.973884582519531250e-02 1.464160978794097900e-01 1.348056793212890625e-01
2.011411488056182861e-01 1.508405059576034546e-01 -7.568860892206430435e-04 -2.453691512346267700e-01 -8.430659770965576172e-03 2.348068505525588989e-01 -1.637968569993972778e-01 -3.125015497207641602e-01 -5.975628271698951721e-02 3.312873467803001404e-02 1.969076693058013916e-01 3.880212903022766113e-01 9.082563966512680054e-02 1.667225174605846405e-02 -2.715805731713771820e-02 3.053942462429404259e-03 -4.605695977807044983e-02 8.111513406038284302e-02 1.720075309276580811e-01 3.413995206356048584e-01 -1.604986935853958130e-01 -1.416777446866035461e-02 2.367370761930942535e-03 3.309635519981384277e-01 -1.933215707540512085e-01 -2.523661851882934570e-01 1.741961538791656494e-01 -2.010920345783233643e-01 -4.622244089841842651e-02 -1.292648911476135254e-01 -1.960557652637362480e-03 -1.121472045779228210e-01
9.911850094795227051e-02 -6.959526985883712769e-02 1.002256199717521667e-01 -9.859959036111831665e-02 1.318147927522659302e-01 2.577620744705200195e-01 -8.018858730792999268e-02 -1.712823957204818726e-01 -7.532930374145507812e-02 5.279022082686424255e-02 3.972449898719787598e-01 2.466322630643844604e-01 2.624808251857757568e-02 -6.272994447499513626e-03 -8.548673242330551147e-02 -1.139129027724266052e-01 -5.122786387801170349e-02 2.362124919891357422e-01 1.454685330390930176e-01 3.522950112819671631e-01 -1.611425727605819702e-01 3.674965500831604004e-01 5.835891887545585632e-02 3.315465152263641357e-01 -1.038307845592498779e-01 -4.985178634524345398e-02 -7.259885966777801514e-02 -1.914566606283187866e-01 1.518775522708892822e-01 7.426627725362777710e-02 1.432950645685195923e-01 1.245985031127929688e-01
-4.987674579024314880e-02 -7.317705452442169189e-02 -1.026781201362609863e-01 -1.903689652681350708e-02 1.082488298416137695e-01 9.000959992408752441e-02 -3.298790454864501953e-01 -4.728620350360870361e-01 -6.985070556402206421e-02 9.753870218992233276e-02 9.148492664098739624e-02 2.591944038867950439e-01 -1.922881603240966797e-01 -7.270435243844985962e-02 1.016331138089299202e-03 -1.975119300186634064e-02 -1.664019227027893066e-01 -1.134901940822601318e-01 2.047572731971740723e-01 3.881448507308959961e-01 -1.115667596459388733e-01 9.435873478651046753e-03 1.768406294286251068e-02 9.268566220998764038e-02 -2.666964530944824219e-01 -2.039866298437118530e-01 4.698544740676879883e-02 -2.549429833889007568e-01 2.018575817346572876e-01 -6.626478582620620728e-02 1.177025511860847473e-01 -5.380111187696456909e-02
3.517366945743560791e-02 -4.621285200119018555e-02 -1.609332486987113953e-02 -3.239280581474304199e-01 1.453849375247955322e-01 2.377800457179546356e-02 1.046714186668395996e-01 -3.276284039020538330e-01 4.019210487604141235e-02 1.404201798141002655e-02 9.307526797056198120e-02 2.479059696197509766e-01 8.081752806901931763e-03 1.093795970082283020e-01 -5.022660642862319946e-02 -1.273462325334548950e-01 1.670101583003997803e-01 -2.699504233896732330e-02 8.335772901773452759e-02 1.671087145805358887e-01 9.313806891441345215e-02 -7.030753046274185181e-02 -9.238870441913604736e-02 4.061672687530517578e-01 -2.705855965614318848e-01 -3.672790527343750000e-01 1.687836647033691406e-01 -2.986248135566711426e-01 -1.358639597892761230e-01 -1.386834681034088135e-01 1.780615448951721191e-01 -5.426576361060142517e-02
-7.929959893226623535e-02 -6.640067696571350098e-02 -2.798906564712524414e-01 -2.139023095369338989e-01 1.941870301961898804e-01 -1.325861960649490356e-01 -7.378639280796051025e-02 -1.560185998678207397e-01 1.135836541652679443e-01 1.301975548267364502e-01 7.025211304426193237e-02 1.502929776906967163e-01 -2.400520071387290955e-02 9.369865804910659790e-02 -8.005939424037933350e-02 -8.999306708574295044e-02 -3.107266426086425781e-01 2.487594336271286011e-01 1.774757653474807739e-01 1.186198964715003967e-01 1.698360661976039410e-03 3.079193178564310074e-03 2.474682927131652832e-01 1.270664781332015991e-01 8.376654982566833496e-02 -8.631709963083267212e-02 -5.110789090394973755e-02 -3.509530723094940186e-01 -2.728336118161678314e-02 -1.073542907834053040e-01 4.993720054626464844e-01 1.249272823333740234e-01
2.094343118369579315e-02 -4.993490502238273621e-02 -8.682695776224136353e-02 -1.882325261831283569e-01 1.525501608848571777e-01 1.163787301629781723e-02 -1.225915998220443726e-01 -3.031848669052124023e-01 -1.745003461837768555e-01 -5.136112868785858154e-02 1.791269779205322266e-01 2.070880532264709473e-01 -1.273975055664777756e-02 -1.657468229532241821e-01 -1.267799139022827148e-01 -4.665368050336837769e-02 3.813572600483894348e-02 1.516013443470001221e-01 1.231619641184806824e-01 4.815447330474853516e-01 -3.316853046417236328e-01 2.731529762968420982e-03 9.240610897541046143e-02 3.082871437072753906e-01 -5.311366915702819824e-02 -1.751587241888046265e-01 2.096185088157653809e-01 -1.761117279529571533e-01 -1.555187851190567017e-01 -6.781887263059616089e-02 1.088626161217689514e-01 -1.887036263942718506e-01
1.796959340572357178e-01 3.222640976309776306e-02 -1.496271938085556030e-01 -4.864300042390823364e-02 -1.965359002351760864e-01 2.187233418226242065e-01 1.601861231029033661e-02 -5.040290355682373047e-01 -9.564924240112304688e-02 -1.254221647977828979e-01 2.191573977470397949e-01 3.081816136837005615e-01 7.480133324861526489e-02 2.497806772589683533e-02 2.110046595335006714e-01 2.270548641681671143e-01 1.385314464569091797e-01 -4.932311549782752991e-02 -5.386950448155403137e-03 -1.529822945594787598e-01 -1.816461086273193359e-01 1.086759641766548157e-01 2.792156636714935303e-01 7.676111906766891479e-02 -9.199588745832443237e-02 -3.670343756675720215e-02 -1.112094298005104065e-01 -1.205712929368019104e-01 2.890149056911468506e-01 6.509408354759216309e-02 1.420651078224182129e-01 1.121898442506790161e-01
-6.136547401547431946e-02 -5.205754935741424561e-02 5.826694145798683167e-02 -1.738400608301162720e-01 7.863948494195938110e-02 1.232154816389083862e-01 -2.692621052265167236e-01 -4.881153404712677002e-01 -9.480474144220352173e-02 2.015352100133895874e-01 1.940938681364059448e-01 2.230504900217056274e-01 -1.819927990436553955e-01 1.286918073892593384e-01 -2.949555218219757080e-02 5.205315351486206055e-02 -8.898451924324035645e-02 1.268991380929946899e-01 9.855725802481174469e-04 3.075712621212005615e-01 -2.785931341350078583e-02 2.362851351499557495e-01 8.304565399885177612e-02 1.988153308629989624e-01 -1.122618094086647034e-01 -1.883617788553237915e-01 2.312369458377361298e-02 -2.842070758342742920e-01 -6.782941520214080811e-02 1.766441613435745239e-01 2.069998681545257568e-01 -8.829153329133987427e-02
-1.069623008370399475e-01 -2.960310317575931549e-03 -4.032821655273437500e-01 -3.377970755100250244e-01 1.684131175279617310e-01 -5.362366139888763428e-02 3.166464343667030334e-02 -1.210280973464250565e-02 1.386691927909851074e-01 2.855392992496490479e-01 5.724475532770156860e-02 2.510911822319030762e-01 -1.864595338702201843e-02 1.739834249019622803e-01 -6.585170328617095947e-02 7.324676960706710815e-02 -2.378661781549453735e-01 1.706117838621139526e-01 2.314623892307281494e-01 1.280158013105392456e-01 -5.461613833904266357e-02 2.417178824543952942e-02 2.660229802131652832e-01 1.682157367467880249e-01 -3.485568240284919739e-02 -1.057549864053726196e-01 4.146041348576545715e-02 -2.848073840141296387e-01 -9.630480781197547913e-03 -1.642839014530181885e-01 2.287388890981674194e-01 1.977222263813018799e-01
-7.335902773775160313e-04 -2.101683616638183594e-02 -3.828529715538024902e-01 -3.267755210399627686e-01 2.518796026706695557e-01 -1.615840047597885132e-01 -6.736183166503906250e-02 -1.163255423307418823e-01 -9.523999877274036407e-03 1.139290109276771545e-01 8.637660741806030273e-02 1.871126294136047363e-01 -9.571166336536407471e-02 1.303326934576034546e-01 -7.221339643001556396e-02 -1.325270812958478928e-02 -2.040230929851531982e-01 3.581429123878479004e-01 1.497565954923629761e-01 8.585842698812484741e-02 3.782430291175842285e-02 6.757726520299911499e-02 2.193698436021804810e-01 1.027949303388595581e-01 1.057341508567333221e-02 -1.137494593858718872e-01 -9.413489699363708496e-02 -3.192634880542755127e-01 -9.320757538080215454e-02 -6.499395519495010376e-02 3.590960800647735596e-01 1.463417857885360718e-01
1.540515571832656860e-01 -4.083872139453887939e-01 -3.992868661880493164e-01 -8.558672561775892973e-05 -2.373858727514743805e-02 1.145111620426177979e-01 4.332229495048522949e-02 -3.073307126760482788e-02 -5.486711487174034119e-02 -9.978435002267360687e-03 3.057695627212524414e-01 2.014980465173721313e-01 -4.565464705228805542e-02 7.178205251693725586e-02 -8.707499504089355469e-02 -2.629574239253997803e-01 -1.744672469794750214e-02 2.069576643407344818e-02 7.178208231925964355e-02 -5.265615181997418404e-04 -1.588500291109085083e-01 -1.179555803537368774e-01 -1.666456013917922974e-01 3.273619413375854492e-01 1.443684548139572144e-01 -1.372723281383514404e-01 3.003042750060558319e-02 -6.858935952186584473e-02 1.510930508375167847e-01 -2.359588146209716797e-01 1.683436781167984009e-01 2.833399474620819092e-01
4.147666320204734802e-02 -1.241039857268333435e-01 -1.308603286743164062e-01 2.129032276570796967e-02 1.419930309057235718e-01 2.995128333568572998e-01 -2.019154578447341919e-01 -4.433450698852539062e-01 4.783779755234718323e-02 8.386556804180145264e-02 2.282152920961380005e-01 3.983662649989128113e-02 -4.972536489367485046e-02 1.059386529959738255e-03 -1.691509336233139038e-01 5.776166915893554688e-02 -1.286484748125076294e-01 -4.670723527669906616e-02 1.498901396989822388e-01 3.637857437133789062e-01 -1.073636561632156372e-01 -6.986311078071594238e-02 7.591451704502105713e-02 3.177873492240905762e-01 -1.405973881483078003e-01 -1.699261516332626343e-01 5.856814794242382050e-03 -3.504123091697692871e-01 8.217845857143402100e-02 6.605410575866699219e-02 1.681597232818603516e-01 -1.146022304892539978e-01
7.944030314683914185e-02 1.500575393438339233e-01 -3.179090917110443115e-01 -1.133628934621810913e-02 1.553262472152709961e-01 -1.020714789628982544e-01 5.427469499409198761e-03 -4.406532049179077148e-01 -1.328445672988891602e-01 -1.274854093790054321e-01 5.486555770039558411e-02 2.988097667694091797e-01 -9.393372386693954468e-02 2.093419432640075684e-02 -6.533730030059814453e-02 -3.922118544578552246e-01 1.052413508296012878e-01 -1.546587515622377396e-02 1.085325330495834351e-01 1.330103725194931030e-01 -1.356846392154693604e-01 1.209382861852645874e-01 -1.337389349937438965e-01 2.473055273294448853e-01 -6.664595007896423340e-02 -2.283113896846771240e-01 -8.883146941661834717e-02 -1.733354777097702026e-01 2.054077684879302979e-01 1.974859237670898438e-01 4.165916889905929565e-02 1.317884474992752075e-01
1.624863296747207642e-01 6.344109773635864258e-03 -3.858730494976043701e-01 -4.077522754669189453e-01 2.575937844812870026e-02 -5.773215740919113159e-02 -2.109549045562744141e-01 -1.943568140268325806e-01 -5.858442559838294983e-02 9.493138641119003296e-02 1.631858795881271362e-01 2.007336169481277466e-01 3.841594457626342773e-01 1.479371488094329834e-01 1.771610677242279053e-01 -3.910751640796661377e-02 1.062051877379417419e-01 1.951174139976501465e-01 2.309337258338928223e-01 1.450263559818267822e-01 -3.661704808473587036e-02 -1.118786633014678955e-01 -9.924194961786270142e-02 1.295595765113830566e-01 1.169299930334091187e-01 5.245723202824592590e-02 -1.916103959083557129e-01 1.370775997638702393e-01 -2.038436681032180786e-01 -7.052137050777673721e-03 1.108047887682914734e-01 -1.906088739633560181e-02
-5.937995389103889465e-03 -5.945207551121711731e-03 -3.796256482601165771e-01 -1.360992789268493652e-01 -2.365279644727706909e-01 2.747196555137634277e-01 1.186785195022821426e-02 -3.556748032569885254e-01 -1.334662735462188721e-01 -1.006566639989614487e-02 2.019657492637634277e-01 -6.455753743648529053e-02 -4.385718703269958496e-02 1.929898262023925781e-01 -1.190183013677597046e-01 1.528330743312835693e-01 -1.872353106737136841e-01 -7.051052153110504150e-02 -2.499054372310638428e-02 -7.432509958744049072e-02 -3.509623110294342041e-01 -3.446603193879127502e-02 3.206920623779296875e-01 5.603671073913574219e-02 -1.039114966988563538e-01 8.436567336320877075e-02 4.748888779431581497e-03 -3.286638855934143066e-01 1.376478821039199829e-01 1.169749274849891663e-01 -3.322174400091171265e-02 5.873474478721618652e-02
8.769319206476211548e-02 -5.433474853634834290e-02 -2.620510458946228027e-01 -1.878612786531448364e-01 1.514434963464736938e-01 9.651687927544116974e-03 -2.507099211215972900e-01 -2.305118441581726074e-01 -2.294665724039077759e-01 9.420605748891830444e-02 2.671142220497131348e-01 3.824187815189361572e-02 5.506164580583572388e-02 -3.657094389200210571e-02 1.789728254079818726e-01 -2.816922366619110107e-01 -2.061792463064193726e-01 7.825525850057601929e-02 3.061970472335815430e-01 -7.533694058656692505e-02 -4.035958051681518555e-01 7.268741726875305176e-02 1.290417909622192383e-01 1.878500171005725861e-02 4.068416892550885677e-04 -1.049535498023033142e-01 1.433433890342712402e-01 3.006549738347530365e-02 1.465822160243988037e-01 -3.146134614944458008e-01 3.633051412180066109e-03 -1.004532650113105774e-01
4.873324558138847351e-02 -1.695902496576309204e-01 -2.269658148288726807e-01 -9.722123295068740845e-02 3.119393587112426758e-01 2.608506083488464355e-01 -2.856564223766326904e-01 -2.135967016220092773e-01 7.876657694578170776e-02 -6.174515187740325928e-02 1.823505312204360962e-01 1.071958914399147034e-01 -3.816549777984619141e-01 1.848522275686264038e-01 1.930372416973114014e-02 -2.237860560417175293e-01 5.238884314894676208e-02 2.239083312451839447e-02 1.957454085350036621e-01 -6.023285165429115295e-02 -2.513519115746021271e-02 4.123568162322044373e-02 -7.891179621219635010e-02 3.666688799858093262e-01 2.705994062125682831e-02 7.242006063461303711e-02 2.731307409703731537e-02 -1.304820328950881958e-01 3.134490549564361572e-01 5.084362998604774475e-02 8.739012479782104492e-02 -9.933312982320785522e-02
3.825667500495910645e-02 1.489103585481643677e-02 -3.375759720802307129e-01 -2.428582608699798584e-01 9.363842010498046875e-02 -2.604851424694061279e-01 -4.698115587234497070e-02 -7.968566566705703735e-02 -5.939821153879165649e-02 2.287121564149856567e-01 1.281156539916992188e-01 1.900238692760467529e-01 5.329544842243194580e-02 1.410293877124786377e-01 6.459109485149383545e-02 -4.478503484278917313e-03 -8.431714028120040894e-02 3.237680494785308838e-01 1.369964778423309326e-01 8.031088858842849731e-02 -3.738661482930183411e-02 -2.678171694278717041e-01 4.100042581558227539e-02 4.647906869649887085e-03 7.216264307498931885e-02 -2.659081816673278809e-01 1.071622148156166077e-01 -4.136771857738494873e-01 1.621772646903991699e-01 -1.974475681781768799e-01 2.173763364553451538e-01 1.478898823261260986e-01
2.767535112798213959e-02 -2.916238307952880859e-01 -2.542261779308319092e-01 -1.049016118049621582e-01 -6.567627936601638794e-02 1.824244856834411621e-01 -2.319893613457679749e-02 -3.555755019187927246e-01 -2.634131610393524170e-01 1.935721188783645630e-02 1.765761375427246094e-01 1.443419158458709717e-01 -9.070748090744018555e-02 -1.708389073610305786e-01 -1.155842468142509460e-01 -2.828596532344818115e-02 -2.036105841398239136e-02 1.895782165229320526e-02 3.806706368923187256e-01 9.617421776056289673e-02 -2.362781912088394165e-01 3.798594698309898376e-02 -1.480372697114944458e-01 2.772144675254821777e-01 -1.084643453359603882e-01 -1.131216362118721008e-01 -2.474799985066056252e-03 -3.227032423019409180e-01 1.337696313858032227e-01 1.205836534500122070e-01 -8.117282763123512268e-03 -1.687298864126205444e-01
-6.039743870496749878e-02 2.393886074423789978e-02 -3.681645095348358154e-01 -2.240785658359527588e-01 2.357708960771560669e-01 -1.335191726684570312e-01 -2.180832624435424805e-02 -1.165998578071594238e-01 -1.234742905944585800e-02 1.782276779413223267e-01 1.221680268645286560e-01 2.202429026365280151e-01 4.200060665607452393e-02 3.247586786746978760e-01 -2.533867023885250092e-02 -9.192226082086563110e-02 -2.619731724262237549e-01 3.302478790283203125e-01 1.728212535381317139e-01 6.965824961662292480e-02 4.161254689097404480e-02 -1.845160499215126038e-02 1.761322468519210815e-01 8.810015022754669189e-02 1.326686292886734009e-01 -9.275786578655242920e-03 -9.464810788631439209e-02 -2.126588821411132812e-01 3.765743970870971680e-02 -2.909010834991931915e-02 3.952691853046417236e-01 1.649926602840423584e-01
-2.480429969727993011e-02 1.118664816021919250e-01 -1.043596789240837097e-01 -1.146947592496871948e-01 -7.481696456670761108e-02 3.101314604282379150e-01 -2.976585924625396729e-01 -3.098127841949462891e-01 -6.159172207117080688e-02 -1.365885604172945023e-02 1.957290060818195343e-02 1.623595207929611206e-01 -1.693394035100936890e-01 6.588062644004821777e-02 -1.614432930946350098e-01 -1.170359104871749878e-01 1.192897558212280273e-01 -4.522357881069183350e-02 4.608387872576713562e-02 3.764221370220184326e-01 -9.914844483137130737e-02 7.820671051740646362e-02 -5.847030133008956909e-02 1.969977468252182007e-01 -2.927764058113098145e-01 -1.620155125856399536e-01 -9.300643950700759888e-02 -3.897728621959686279e-01 1.788191348314285278e-01 -1.195953041315078735e-01 1.410821378231048584e-01 1.263726651668548584e-01
-1.010639816522598267e-01 2.890821732580661774e-02 -2.816843390464782715e-01 -1.396617889404296875e-01 1.940327733755111694e-01 -1.515967696905136108e-01 -2.960500679910182953e-02 -4.556355997920036316e-02 1.296265125274658203e-01 1.257956922054290771e-01 2.037992328405380249e-01 1.708626896142959595e-01 -3.643029928207397461e-02 2.192473858594894409e-01 -4.848954826593399048e-02 -1.477882415056228638e-01 -2.166173011064529419e-01 2.819943130016326904e-01 7.950762659311294556e-02 -8.352099917829036713e-03 -9.590540826320648193e-02 -3.398222476243972778e-02 2.276646047830581665e-01 2.328725755214691162e-01 5.685747042298316956e-02 -9.492270648479461670e-02 -3.589938208460807800e-02 -3.794206678867340088e-01 1.522366423159837723e-02 -8.810254186391830444e-02 4.601348936557769775e-01 1.520293503999710083e-01
5.546698346734046936e-02 -2.498772591352462769e-01 -3.335885107517242432e-01 -1.563743054866790771e-01 9.950416535139083862e-02 2.290087938308715820e-01 -2.864261344075202942e-02 -3.876187801361083984e-01 -1.582157760858535767e-01 5.548332631587982178e-02 -3.787851706147193909e-02 -1.655117571353912354e-01 6.180182471871376038e-02 8.972921222448348999e-02 1.155198663473129272e-01 -1.527438163757324219e-01 9.950810670852661133e-02 -1.209132894873619080e-01 2.366619743406772614e-02 -5.731554701924324036e-02 -2.604420483112335205e-01 -5.005999468266963959e-03 1.540368497371673584e-01 3.818026930093765259e-02 -3.421604037284851074e-01 -1.865441203117370605e-01 -7.510070502758026123e-02 -2.257454693317413330e-01 1.332356035709381104e-01 -2.416726797819137573e-01 1.635580360889434814e-01 2.169344723224639893e-01
3.384029492735862732e-02 -3.239330649375915527e-02 1.202339306473731995e-02 -1.556458622217178345e-01 -3.572015464305877686e-02 1.001886874437332153e-01 -1.050022169947624207e-01 -5.062432885169982910e-01 4.051900655031204224e-02 1.470184475183486938e-01 1.043317653238773346e-02 1.949464827775955200e-01 1.731795966625213623e-01 -4.819261084776371717e-04 -1.438960134983062744e-01 -7.601783424615859985e-02 9.246462583541870117e-02 -4.151826724410057068e-02 2.084646001458168030e-02 2.826290428638458252e-01 -1.008451506495475769e-01 7.206012308597564697e-02 -4.441182687878608704e-02 3.822723925113677979e-01 -2.499552071094512939e-01 -2.537436187267303467e-01 1.145830303430557251e-01 -3.227441310882568359e-01 7.620541751384735107e-02 -6.867109239101409912e-02 2.611125111579895020e-01 7.420192938297986984e-03
-1.207673177123069763e-01 -2.922348678112030029e-01 -2.569762170314788818e-01 -3.333859443664550781e-01 -1.546428948640823364e-01 -5.110009107738733292e-03 -3.914545848965644836e-02 -2.658546864986419678e-01 -3.718194067478179932e-01 -4.508462175726890564e-02 -2.533216029405593872e-02 1.990356296300888062e-01 -2.823870480060577393e-01 1.844767108559608459e-02 -1.323325932025909424e-02 -2.732350826263427734e-01 -1.114604473114013672e-01 2.306198626756668091e-01 -4.931167140603065491e-02 -8.514377474784851074e-02 -4.706402868032455444e-02 -5.109848827123641968e-02 1.695308685302734375e-01 2.173394411802291870e-01 -4.897404834628105164e-02 -1.028688624501228333e-01 -1.809641420841217041e-01 -2.411941811442375183e-02 5.395207181572914124e-02 3.110806085169315338e-02 -1.337615102529525757e-01 2.589420080184936523e-01
-6.385679543018341064e-02 -9.496290236711502075e-02 -5.227135494351387024e-02 -2.296894937753677368e-01 1.968818157911300659e-01 2.578036487102508545e-02 3.298411890864372253e-02 -5.983575433492660522e-02 1.212616041302680969e-01 4.998908564448356628e-02 2.501630485057830811e-01 4.399555921554565430e-02 4.938895255327224731e-02 1.953321248292922974e-01 2.470226436853408813e-01 1.026115752756595612e-02 -6.358312815427780151e-02 4.011824131011962891e-01 2.012770622968673706e-01 1.929976195096969604e-01 4.304040595889091492e-02 -1.394687145948410034e-01 8.835273981094360352e-02 2.411514967679977417e-01 -1.719904541969299316e-01 -2.927377521991729736e-01 6.417824327945709229e-02 -1.445897817611694336e-01 8.219230175018310547e-02 -2.199875712394714355e-01 2.434531301259994507e-01 3.451726436614990234e-01
-1.181205213069915771e-01 -2.775210440158843994e-01 -1.966892182826995850e-01 -1.155775412917137146e-01 -1.165565922856330872e-01 5.288668349385261536e-02 -5.615537613630294800e-02 -3.791738152503967285e-01 -2.202526181936264038e-01 7.740699499845504761e-02 -1.791179552674293518e-02 3.262782841920852661e-02 -2.630836069583892822e-01 -1.782904416322708130e-01 1.005180031061172485e-01 -2.968031764030456543e-01 -4.560676217079162598e-02 1.597590148448944092e-01 2.592543959617614746e-01 -1.789282411336898804e-01 -2.535614743828773499e-02 -1.378108263015747070e-01 3.086898028850555420e-01 2.832774817943572998e-01 -6.786919385194778442e-02 -9.198822826147079468e-02 6.659857928752899170e-02 -1.429981291294097900e-01 -3.684515133500099182e-02 -5.477046966552734375e-02 2.162581235170364380e-01 1.658707261085510254e-01
4.667476937174797058e-02 4.937688261270523071e-02 -3.533934354782104492e-01 -1.420297920703887939e-01 1.905597299337387085e-01 -2.267530746757984161e-02 1.689891517162322998e-01 -3.347041085362434387e-02 -3.965433314442634583e-02 1.895210891962051392e-01 9.244834631681442261e-02 1.925730109214782715e-01 1.046405583620071411e-01 1.185194030404090881e-01 2.214021682739257812e-01 6.732855457812547684e-03 -2.424058690667152405e-02 3.674228489398956299e-01 1.678514778614044189e-01 2.495716512203216553e-01 4.919450730085372925e-02 -2.176674455404281616e-02 3.152608126401901245e-02 3.282544612884521484e-01 -2.098627388477325439e-01 -2.070787101984024048e-01 -1.430105566978454590e-01 -1.963588893413543701e-01 1.617053002119064331e-01 -1.512808650732040405e-01 2.627184689044952393e-01 1.579954326152801514e-01
-1.303519904613494873e-01 4.618339985609054565e-02 -3.264685869216918945e-01 -1.150291711091995239e-01 2.181743234395980835e-01 -2.099377661943435669e-01 -2.999400906264781952e-02 2.349690720438957214e-02 -9.271718561649322510e-02 2.428818494081497192e-01 1.527152657508850098e-01 1.397545635700225830e-01 1.504314988851547241e-01 2.640087604522705078e-01 -8.412246406078338623e-02 7.258861511945724487e-02 -1.051694750785827637e-01 2.841728627681732178e-01 1.931576281785964966e-01 -3.835288435220718384e-02 6.473316997289657593e-02 -3.111043870449066162e-01 1.008580103516578674e-01 2.672732174396514893e-01 -1.802626764401793480e-03 -3.199921250343322754e-01 2.480567246675491333e-02 -2.286598235368728638e-01 1.263562887907028198e-01 1.368249952793121338e-02 2.465480268001556396e-01 8.603364974260330200e-02
1.802212744951248169e-01 -3.862063214182853699e-02 -1.398850977420806885e-01 -5.493487119674682617e-01 -1.378636155277490616e-02 2.291489206254482269e-02 -5.205394327640533447e-02 -2.557132244110107422e-01 -1.824475526809692383e-01 -1.976533383131027222e-01 5.101204663515090942e-02 1.472875028848648071e-01 -2.460507117211818695e-02 -1.569312661886215210e-01 -1.891862303018569946e-01 -3.026020228862762451e-01 1.096978262066841125e-01 1.682213097810745239e-01 4.954734072089195251e-02 1.006790176033973694e-01 1.110127866268157959e-01 -1.419946551322937012e-01 -1.035891659557819366e-02 1.025001704692840576e-01 2.365848869085311890e-01 1.353260576725006104e-01 -1.424802932888269424e-02 -3.091431260108947754e-01 2.087012678384780884e-01 -2.617273107171058655e-02 6.148274615406990051e-02 1.118849068880081177e-01
3.505629673600196838e-02 6.366894394159317017e-02 -2.627000510692596436e-01 -2.253638654947280884e-01 -1.200834661722183228e-01 -1.442799121141433716e-01 -2.776924669742584229e-01 -2.023516297340393066e-01 1.467219181358814240e-02 5.610300973057746887e-02 3.026064932346343994e-01 8.752137422561645508e-02 2.939826250076293945e-02 7.688287645578384399e-02 3.216371238231658936e-01 -1.902308166027069092e-01 -3.505470603704452515e-02 8.477020263671875000e-02 4.367722943425178528e-02 -1.746268942952156067e-03 -2.981808781623840332e-01 -5.680204927921295166e-02 4.144729301333427429e-02 9.820766001939773560e-02 1.269987784326076508e-02 -1.105376482009887695e-01 1.338747143745422363e-01 -1.055111736059188843e-01 4.085879921913146973e-01 -3.413904905319213867e-01 1.600988358259201050e-01 9.071709215641021729e-02
5.062591657042503357e-02 -2.682735621929168701e-01 -1.762073040008544922e-01 2.144907834008336067e-03 5.940610542893409729e-02 2.144246995449066162e-01 1.986853629350662231e-01 -3.587050139904022217e-01 -1.459614634513854980e-01 1.102080643177032471e-01 1.244251951575279236e-01 3.404414653778076172e-01 -1.600661426782608032e-01 8.878282457590103149e-02 -1.914426088333129883e-01 1.474139094352722168e-01 -1.151017323136329651e-01 5.578515678644180298e-02 -1.148904263973236084e-01 5.769943818449974060e-02 -1.194835156202316284e-01 -3.194975107908248901e-02 -1.242848187685012817e-01 2.493061125278472900e-01 -1.258156001567840576e-01 -2.235918343067169189e-01 3.931592032313346863e-02 -4.228156805038452148e-01 8.045542985200881958e-02 -1.250844746828079224e-01 1.611829102039337158e-01 -3.948313184082508087e-03
-1.018605753779411316e-01 -3.850625753402709961e-01 -1.395050883293151855e-01 -1.476211845874786377e-01 1.819289177656173706e-01 1.923086345195770264e-01 -2.943110652267932892e-02 -1.608351022005081177e-01 -2.236109375953674316e-01 -2.070238292217254639e-01 8.269732445478439331e-02 1.517995595932006836e-01 -1.892508566379547119e-01 -3.394512832164764404e-02 -1.136987283825874329e-02 -2.531723976135253906e-01 -4.584935680031776428e-02 6.324635818600654602e-03 2.818948328495025635e-01 -5.038837343454360962e-02 -3.414366841316223145e-01 -1.195542290806770325e-01 1.119904965162277222e-01 2.636887729167938232e-01 -2.061652243137359619e-01 7.654289156198501587e-02 1.541716232895851135e-02 -2.102528363466262817e-01 2.513294219970703125e-01 -1.553245037794113159e-01 -1.786097697913646698e-02 4.285675659775733948e-02
9.352300316095352173e-02 9.789913147687911987e-02 -3.208208680152893066e-01 -2.128920406103134155e-01 1.326015219092369080e-02 -3.308694064617156982e-02 -1.396988034248352051e-01 -2.580128908157348633e-01 1.750632072798907757e-03 8.399958163499832153e-02 2.726199328899383545e-01 8.497779816389083862e-02 -3.632378205657005310e-02 -4.615626484155654907e-02 2.618596553802490234e-01 -8.816094696521759033e-02 -1.758197247982025146e-01 1.760695129632949829e-01 5.290790274739265442e-02 -4.634044319391250610e-02 -3.626382946968078613e-01 7.520688325166702271e-02 4.306480288505554199e-02 1.075072735548019409e-01 9.669856168329715729e-03 -3.527752310037612915e-02 -8.368713781237602234e-03 -1.047923043370246887e-01 3.291471302509307861e-01 -3.324997127056121826e-01 1.519835144281387329e-01 3.253488242626190186e-01
-1.493609510362148285e-02 -1.007408276200294495e-01 -3.222508132457733154e-01 -3.078688383102416992e-01 6.312147527933120728e-02 1.354414224624633789e-01 -1.170567497611045837e-01 -5.590494871139526367e-01 -2.315982580184936523e-01 1.332282274961471558e-01 -5.451687145978212357e-03 1.398030817508697510e-01 -9.490782022476196289e-02 1.467204391956329346e-01 1.107405796647071838e-01 -2.668771445751190186e-01 1.265553478151559830e-02 -1.191571950912475586e-01 -1.605625897645950317e-01 1.340305060148239136e-01 -6.748798489570617676e-02 1.344280093908309937e-01 2.524904906749725342e-02 2.022645175457000732e-01 1.091914102435112000e-01 1.037230417132377625e-01 1.861101388931274414e-01 5.422424897551536560e-02 1.036279927939176559e-02 -1.773128509521484375e-01 8.540368080139160156e-02 1.267761439085006714e-01
1.837250962853431702e-02 -1.562274694442749023e-01 -8.548651635646820068e-02 -1.397332847118377686e-01 9.068961441516876221e-02 -2.300318516790866852e-02 -5.686093866825103760e-02 -2.900338172912597656e-01 -7.503249496221542358e-02 8.790885657072067261e-02 1.328380554914474487e-01 3.141525983810424805e-01 -1.649354994297027588e-01 8.773521333932876587e-02 1.516974121332168579e-01 -4.761476218700408936e-01 -1.179337128996849060e-02 -5.590163171291351318e-02 -8.059240132570266724e-02 2.811764478683471680e-01 -1.267687231302261353e-01 -5.752852931618690491e-02 6.474047899246215820e-02 1.946164518594741821e-01 1.629386097192764282e-01 4.803965985774993896e-02 2.066801935434341431e-01 -3.333085402846336365e-02 2.403546422719955444e-01 1.644313484430313110e-01 3.550795912742614746e-01 -6.441996991634368896e-02
1.794214695692062378e-01 -3.581723198294639587e-02 -5.769498273730278015e-02 2.480824477970600128e-02 4.487964883446693420e-02 1.530481427907943726e-01 2.071087211370468140e-01 -1.726267188787460327e-01 -3.281678557395935059e-01 1.239430978894233704e-01 2.510353028774261475e-01 2.497785538434982300e-01 7.112574577331542969e-02 -1.155755296349525452e-01 -2.644929289817810059e-01 -2.754279673099517822e-01 1.259833723306655884e-01 1.998305022716522217e-01 6.820819526910781860e-02 2.220198810100555420e-01 -1.299672871828079224e-01 -1.572352834045886993e-02 -1.971585303544998169e-02 2.777651548385620117e-01 -2.484032362699508667e-01 1.859117448329925537e-01 4.612682759761810303e-02 -3.129134178161621094e-01 1.246462017297744751e-01 -7.133883982896804810e-02 5.546566471457481384e-02 -1.652543544769287109e-01
6.084522232413291931e-02 -1.652351021766662598e-02 -2.563069164752960205e-01 -2.688722014427185059e-01 3.261027932167053223e-01 -1.146348267793655396e-01 -5.210153758525848389e-02 -5.446780007332563400e-03 -1.152070909738540649e-01 2.092212438583374023e-01 1.912773214280605316e-02 2.240618318319320679e-01 3.731584548950195312e-02 1.976661235094070435e-01 -5.521348211914300919e-03 -1.118286103010177612e-01 -2.565796375274658203e-01 3.361561298370361328e-01 1.096997708082199097e-01 -9.204479865729808807e-03 -4.484902694821357727e-02 -3.092779591679573059e-02 1.787991672754287720e-01 2.092026770114898682e-01 2.323198318481445312e-01 -1.198298782110214233e-01 -2.116768807172775269e-02 -2.832466363906860352e-01 1.047554761171340942e-01 2.858434244990348816e-02 2.778715491294860840e-01 2.598599195480346680e-01
6.697738915681838989e-02 -1.148361042141914368e-01 1.416795235127210617e-02 -3.258250951766967773e-01 7.746618241071701050e-02 1.572461128234863281e-01 -8.020153641700744629e-02 -2.505844533443450928e-01 -8.908336609601974487e-02 3.319842973724007607e-03 4.670106470584869385e-01 8.526859432458877563e-02 6.023820489645004272e-03 -1.308923936448991299e-03 -9.506919980049133301e-02 -1.345680803060531616e-01 -2.206212878227233887e-01 3.990308567881584167e-02 1.333767920732498169e-01 3.277467787265777588e-01 -8.946476876735687256e-02 2.856794595718383789e-01 8.030644059181213379e-02 1.449847966432571411e-01 -1.602703928947448730e-01 8.561613410711288452e-02 -1.349738389253616333e-01 -3.658178150653839111e-01 1.454982608556747437e-01 6.319246441125869751e-02 -1.453500241041183472e-02 1.118891015648841858e-01
5.319935455918312073e-02 1.803367137908935547e-01 -2.653582692146301270e-01 -3.182612061500549316e-01 -5.052909627556800842e-02 1.058400943875312805e-01 -3.796192258596420288e-02 -1.973819732666015625e-02 -8.705567568540573120e-02 1.809041649103164673e-01 7.417634874582290649e-02 1.043184474110603333e-01 2.071291059255599976e-01 2.287253737449645996e-01 -7.559677958488464355e-02 -5.539059173315763474e-03 2.080201208591461182e-01 2.271648682653903961e-02 5.027989745140075684e-01 -3.502976894378662109e-02 -1.685830205678939819e-01 -2.464911341667175293e-01 -3.737317770719528198e-02 -8.182502351701259613e-03 -2.381359636783599854e-01 2.440962754189968109e-02 -3.076367974281311035e-01 -1.655889153480529785e-01 1.349916607141494751e-01 -1.227195113897323608e-01 8.892789483070373535e-02 -1.033665388822555542e-01
-1.853497624397277832e-01 -8.727297931909561157e-02 -3.584741652011871338e-01 -2.242135405540466309e-01 1.346840560436248779e-01 -1.951292902231216431e-01 -1.022096723318099976e-01 -3.542343154549598694e-02 5.343643482774496078e-03 1.429615020751953125e-01 1.674681007862091064e-01 1.722550690174102783e-01 8.394426107406616211e-02 2.883706986904144287e-01 7.953976280987262726e-03 -1.173173189163208008e-01 -3.156679570674896240e-01 3.790258467197418213e-01 9.780932962894439697e-02 1.268882602453231812e-01 -7.770401984453201294e-02 1.071191281080245972e-01 1.636833846569061279e-01 2.251828014850616455e-01 1.222299933433532715e-01 -7.734232395887374878e-02 -5.223203077912330627e-02 -2.038593292236328125e-01 2.464791177771985531e-04 -4.372790455818176270e-02 2.734843790531158447e-01 1.523841470479965210e-01
1.393111348152160645e-01 -1.013213992118835449e-01 -2.198517024517059326e-01 -9.864948689937591553e-02 -1.441968530416488647e-01 4.138569161295890808e-02 -9.538902342319488525e-02 -5.920943617820739746e-01 -1.653924137353897095e-01 2.572741732001304626e-02 2.010999470949172974e-01 2.787001132965087891e-01 -7.687793113291263580e-03 -6.595615297555923462e-02 3.913086652755737305e-02 1.672158390283584595e-01 -1.028556227684020996e-01 -2.565759122371673584e-01 -8.332202583551406860e-02 8.353642374277114868e-02 -9.129336476325988770e-02 -1.381598133593797684e-02 2.146758437156677246e-01 1.609157174825668335e-01 7.446913421154022217e-02 -5.058768764138221741e-02 6.436727941036224365e-02 -3.438606262207031250e-01 9.053263813257217407e-02 6.649306416511535645e-02 1.571163386106491089e-01 -1.068600788712501526e-01
-1.673402786254882812e-01 -2.133044414222240448e-02 -5.385587364435195923e-02 -4.680126532912254333e-02 -2.287944853305816650e-01 2.128912061452865601e-01 -7.311905175447463989e-02 -5.216350555419921875e-01 9.928974509239196777e-02 -7.239361852407455444e-02 2.577833831310272217e-01 3.207873404026031494e-01 3.820094838738441467e-02 4.170119762420654297e-02 -3.252967074513435364e-02 1.134417727589607239e-01 -1.045617535710334778e-01 -1.659521013498306274e-01 1.472258716821670532e-01 -1.203383281826972961e-01 -2.057939320802688599e-01 8.484752476215362549e-02 2.982002496719360352e-01 -3.985546156764030457e-02 -7.704097032546997070e-02 -1.779897883534431458e-02 3.210097178816795349e-02 -2.739648520946502686e-01 1.520747095346450806e-01 -1.430911421775817871e-01 1.787631213665008545e-01 1.310008913278579712e-01
-7.059030234813690186e-02 1.247856542468070984e-01 -1.107051596045494080e-01 -2.400878816843032837e-01 2.083404362201690674e-01 -9.167351573705673218e-02 2.358224838972091675e-01 -7.551453262567520142e-02 -2.689739502966403961e-02 3.231175839900970459e-01 2.515229284763336182e-01 1.187562867999076843e-01 2.757030073553323746e-03 1.083146035671234131e-01 -1.051371823996305466e-02 -3.740381449460983276e-02 -2.740418612957000732e-01 4.611828923225402832e-01 1.114594563841819763e-01 1.753005236387252808e-01 -1.181618776172399521e-02 -4.352133348584175110e-02 3.227713331580162048e-02 1.419543176889419556e-01 -1.529737710952758789e-01 -2.389522343873977661e-01 -7.783815264701843262e-02 -2.135575264692306519e-01 8.870509266853332520e-02 -1.854436248540878296e-01 2.163683325052261353e-01 1.589723974466323853e-01
-6.523034721612930298e-02 -1.183436289429664612e-01 6.269940733909606934e-02 -3.017765283584594727e-01 -2.812188677489757538e-02 -6.498988717794418335e-02 -1.759004145860671997e-01 -1.965761035680770874e-01 -1.064863950014114380e-01 -1.352511793375015259e-01 4.154406189918518066e-01 2.200777828693389893e-01 6.033817678689956665e-02 1.002009660005569458e-01 -1.178617104887962341e-01 7.178296893835067749e-02 -2.395047843456268311e-01 -1.761497114785015583e-04 1.572427749633789062e-01 4.107526242733001709e-01 -1.066352874040603638e-01 2.562398314476013184e-01 -1.688789762556552887e-02 3.054241538047790527e-01 -4.765045363456010818e-03 -1.384217571467161179e-02 4.775191191583871841e-03 -2.926870882511138916e-01 -1.786478422582149506e-02 1.130692567676305771e-02 5.477916076779365540e-02 1.341805607080459595e-01
3.581406921148300171e-02 -1.743805855512619019e-01 -2.042875587940216064e-01 -2.575797736644744873e-01 2.371453791856765747e-01 -9.513109922409057617e-02 1.509217172861099243e-01 -1.675222963094711304e-01 -2.547808177769184113e-02 1.406085789203643799e-01 3.053342923521995544e-02 1.533856391906738281e-01 2.724860310554504395e-01 2.711083590984344482e-01 3.555691987276077271e-02 -1.218118593096733093e-01 -2.941201031208038330e-01 -4.533257335424423218e-02 9.711741656064987183e-02 4.939006268978118896e-02 2.267447672784328461e-02 -1.526016294956207275e-01 1.177592799067497253e-01 8.793383836746215820e-02 -2.884651422500610352e-01 -3.276370465755462646e-01 1.719553768634796143e-01 -7.557152956724166870e-02 2.134998440742492676e-01 -1.351431310176849365e-01 2.363356500864028931e-01 -2.097542136907577515e-01
2.022337019443511963e-01 -6.445772480219602585e-03 -1.131895706057548523e-01 -1.935692131519317627e-01 1.105571836233139038e-01 1.895701861940324306e-03 9.502022713422775269e-02 -1.606803834438323975e-01 1.083246245980262756e-02 2.607756853103637695e-01 1.583223491907119751e-01 3.028959333896636963e-01 2.376480959355831146e-02 1.555059105157852173e-01 9.704662114381790161e-02 9.225015342235565186e-02 4.341967403888702393e-02 3.505050241947174072e-01 1.672557443380355835e-01 5.252071097493171692e-02 6.557886302471160889e-02 -1.382085531949996948e-01 2.168727964162826538e-01 2.276602238416671753e-01 -9.582418948411941528e-02 -1.506954431533813477e-01 -2.377426177263259888e-01 -5.848722904920578003e-02 -5.166076589375734329e-04 -1.098474860191345215e-01 2.171354144811630249e-01 4.531136155128479004e-01
-1.975247263908386230e-01 -1.860767453908920288e-01 -2.618418931961059570e-01 4.181070625782012939e-02 -1.475382000207901001e-01 -3.287684544920921326e-02 -1.445499360561370850e-01 -2.421739846467971802e-01 -1.190273091197013855e-01 5.588227137923240662e-02 1.115111485123634338e-01 -4.907833784818649292e-02 -5.427823215723037720e-02 2.932510375976562500e-01 -7.463520765304565430e-02 -4.673012197017669678e-01 4.594934731721878052e-02 -4.832198377698659897e-03 4.187479987740516663e-02 -1.187165305018424988e-01 -2.274463772773742676e-01 -1.143638268113136292e-01 5.389522388577461243e-02 3.834331035614013672e-01 -3.353529796004295349e-02 -2.285174131393432617e-01 2.488295547664165497e-02 -1.703168153762817383e-01 1.422656476497650146e-01 -8.848727494478225708e-02 1.981156766414642334e-01 1.601013094186782837e-01
1.021241843700408936e-01 3.358232975006103516e-02 -2.752350866794586182e-01 -5.270375609397888184e-01 -8.690727502107620239e-02 -3.254995495080947876e-02 -1.216266378760337830e-01 -4.093349277973175049e-01 -1.085159480571746826e-01 7.557661831378936768e-02 9.763741493225097656e-02 5.720403790473937988e-02 3.024452179670333862e-02 4.254823084920644760e-03 -2.215377539396286011e-01 -3.049314022064208984e-01 1.571646332740783691e-01 2.097921967506408691e-01 3.888031700626015663e-03 5.410517379641532898e-02 -1.831653565168380737e-01 -1.448222845792770386e-01 3.196477517485618591e-02 -5.759663134813308716e-02 7.698307186365127563e-02 2.104997485876083374e-01 -1.105914413928985596e-01 -2.326989769935607910e-01 1.137117743492126465e-01 -3.586949408054351807e-02 -8.200190961360931396e-02 -5.095522105693817139e-02
-7.378682028502225876e-03 4.995508864521980286e-02 -3.327158689498901367e-01 -3.100457787513732910e-01 -1.141214743256568909e-03 4.098007827997207642e-02 -2.817361354827880859e-01 -5.905891954898834229e-02 -1.831835955381393433e-01 -7.175677455961704254e-03 4.288288354873657227e-01 2.785032689571380615e-01 -7.418888621032238007e-03 -1.030715405941009521e-01 -9.682623296976089478e-02 9.231775999069213867e-03 -2.482346743345260620e-01 6.727063562721014023e-03 2.623612582683563232e-01 5.155400931835174561e-02 -1.059664972126483917e-02 -3.430092765484005213e-04 1.084828004240989685e-01 2.457122653722763062e-01 7.156343013048171997e-02 9.823387116193771362e-02 1.113609038293361664e-02 2.299778908491134644e-01 4.316307231783866882e-02 -2.033691704273223877e-01 -2.214425504207611084e-01 1.594244539737701416e-01
-1.354240905493497849e-02 -1.400250010192394257e-02 -4.900040850043296814e-02 -1.110139712691307068e-01 2.523038387298583984e-01 2.606185674667358398e-01 -1.680325269699096680e-01 -4.224042296409606934e-01 -1.807727068662643433e-01 4.073152691125869751e-02 1.338996924459934235e-02 4.016365706920623779e-01 1.511689368635416031e-02 1.457288712263107300e-01 -3.660699427127838135e-01 -1.472008526325225830e-01 2.027829289436340332e-01 -4.910645633935928345e-02 1.646933555603027344e-01 1.282627284526824951e-01 -4.738562926650047302e-02 -4.651080816984176636e-02 -9.257826209068298340e-02 2.200046330690383911e-01 -6.861518323421478271e-02 -2.656522095203399658e-01 3.798047453165054321e-02 -1.925855726003646851e-01 3.441310301423072815e-02 7.386282086372375488e-02 5.588172003626823425e-02 -4.029209539294242859e-02
-1.741706579923629761e-02 -1.549754589796066284e-01 5.637880042195320129e-02 -1.794297844171524048e-01 1.518130451440811157e-01 1.591146737337112427e-01 -2.378964573144912720e-01 -4.298647046089172363e-01 -1.936030685901641846e-01 4.239469766616821289e-02 -1.087150629609823227e-02 1.239739879965782166e-01 -1.412915736436843872e-01 8.827547729015350342e-02 8.225844055414199829e-02 -4.662612974643707275e-01 -3.359771892428398132e-02 -8.883690088987350464e-02 -7.868332415819168091e-02 -5.083298683166503906e-02 -2.676853835582733154e-01 -9.961918927729129791e-03 1.367184370756149292e-01 2.598305642604827881e-01 2.317557856440544128e-02 8.527892827987670898e-02 -2.289067767560482025e-02 -7.616142928600311279e-02 2.733007669448852539e-01 3.213479369878768921e-02 1.335601806640625000e-01 2.458057552576065063e-01
-1.112193390727043152e-01 -8.698770403861999512e-02 -3.406866490840911865e-01 -1.979386359453201294e-01 1.780300587415695190e-01 -1.004191711544990540e-01 -1.017792057245969772e-02 -7.617344707250595093e-02 6.163020431995391846e-02 2.241920828819274902e-01 1.289109289646148682e-01 1.380743980407714844e-01 -3.680388629436492920e-02 2.502682507038116455e-01 -1.338611822575330734e-02 8.305226266384124756e-02 -2.357494980096817017e-01 3.866620659828186035e-01 2.371884733438491821e-01 1.087975949048995972e-01 -1.734149525873363018e-03 -9.790153056383132935e-02 1.941392570734024048e-01 1.840571314096450806e-01 6.694919615983963013e-02 -8.430217951536178589e-02 -3.521722555160522461e-02 -2.702725827693939209e-01 1.250526010990142822e-01 -9.619991481304168701e-02 2.942367494106292725e-01 2.542503476142883301e-01
-2.302378863096237183e-01 -2.443182617425918579e-01 -3.620598614215850830e-01 1.083672642707824707e-01 -1.341759264469146729e-01 -1.138986498117446899e-01 -1.575219035148620605e-01 -2.683358490467071533e-01 -2.347541302442550659e-01 3.297527879476547241e-02 2.133404612541198730e-01 1.177958697080612183e-01 -1.567542701959609985e-01 -6.482887268066406250e-02 -6.709119677543640137e-02 -3.360061943531036377e-01 -3.076503239572048187e-02 -6.298247259110212326e-03 2.841300070285797119e-01 -9.104594588279724121e-02 -2.555327415466308594e-01 5.065193399786949158e-02 1.399819105863571167e-01 7.118543237447738647e-02 4.111354053020477295e-02 1.205234043300151825e-02 -8.635054528713226318e-02 -2.777232229709625244e-01 6.728752981871366501e-03 -1.024964451789855957e-01 4.490618407726287842e-02 2.709098458290100098e-01
-6.828338839113712311e-03 -2.139197438955307007e-01 3.767177462577819824e-02 -3.825824260711669922e-01 -9.353259950876235962e-02 -9.860376268625259399e-02 7.723902165889739990e-02 -1.017740070819854736e-01 5.381221696734428406e-02 -3.580562397837638855e-02 1.543772369623184204e-01 2.423366606235504150e-01 -1.433354169130325317e-01 1.041384786367416382e-01 -2.343995869159698486e-01 -4.950723946094512939e-01 1.046507954597473145e-01 -6.337336730211973190e-03 4.114067554473876953e-01 1.437785625457763672e-01 -8.650063723325729370e-02 -7.322909776121377945e-03 7.196824997663497925e-03 2.218384444713592529e-01 3.979538753628730774e-02 2.451043389737606049e-02 4.905648529529571533e-02 -2.682370841503143311e-01 6.740862131118774414e-02 5.614859238266944885e-02 8.357076346874237061e-02 6.707358360290527344e-02
1.446613967418670654e-01 2.279109135270118713e-02 -1.373777389526367188e-01 -7.138421293348073959e-03 3.134399354457855225e-01 1.442231386899948120e-01 -1.568354964256286621e-01 -2.165939360857009888e-01 -1.372034251689910889e-01 -2.432015091180801392e-01 1.075839810073375702e-02 2.780828773975372314e-01 -9.543386101722717285e-02 2.995807230472564697e-01 -1.171880662441253662e-01 -8.778268098831176758e-02 -6.057713925838470459e-02 2.052818685770034790e-01 1.938106119632720947e-01 8.843980729579925537e-03 -4.354684054851531982e-01 -7.792118936777114868e-02 2.501715123653411865e-01 1.037920638918876648e-01 5.246416851878166199e-02 -2.024517059326171875e-01 -3.274359181523323059e-02 -2.187172695994377136e-02 9.245514124631881714e-02 -1.642996370792388916e-01 2.046501487493515015e-01 -1.346644461154937744e-01
-1.347782313823699951e-01 2.007346153259277344e-01 -5.177993327379226685e-02 -4.409746527671813965e-01 1.615525931119918823e-01 -1.339435130357742310e-01 -5.464559048414230347e-02 -3.341376781463623047e-01 -1.919163912534713745e-01 3.131090477108955383e-02 1.526023298501968384e-01 3.421011939644813538e-02 -4.843680560588836670e-02 -2.659142017364501953e-01 1.067532002925872803e-01 -2.247221469879150391e-01 1.542976647615432739e-01 6.692461669445037842e-02 4.504507482051849365e-01 6.635744124650955200e-02 -8.277288079261779785e-02 -5.855748802423477173e-02 1.031383350491523743e-01 1.911723464727401733e-01 1.781219989061355591e-01 3.582538664340972900e-02 -4.004147276282310486e-02 -1.644412875175476074e-01 6.113034486770629883e-02 5.607636994682252407e-04 1.233805269002914429e-01 -1.217697486281394958e-01
-3.979909699410200119e-03 -1.635641604661941528e-01 7.454430311918258667e-02 -1.791921257972717285e-01 1.029130667448043823e-01 2.037331461906433105e-01 -1.551401764154434204e-01 -2.940385043621063232e-01 -1.741468608379364014e-01 -4.152920097112655640e-02 3.273759484291076660e-01 1.868790388107299805e-01 1.109592318534851074e-01 1.588595472276210785e-02 -8.464883267879486084e-02 -2.106396406888961792e-01 -2.165655940771102905e-01 8.722946792840957642e-02 1.737324148416519165e-01 2.732935547828674316e-01 -1.428683996200561523e-01 2.972531318664550781e-01 -1.010483317077159882e-02 2.569458484649658203e-01 -1.664047390222549438e-01 -2.113739773631095886e-02 9.344438090920448303e-03 -3.485418558120727539e-01 1.161016598343849182e-01 1.304977983236312866e-01 6.953626871109008789e-02 1.239475011825561523e-01
-3.522438928484916687e-02 -5.897729191929101944e-03 -5.657783895730972290e-02 1.060155127197504044e-02 1.110728606581687927e-01 2.457153946161270142e-01 -1.208632737398147583e-01 -3.942829370498657227e-01 -2.904250472784042358e-02 -2.439303696155548096e-02 3.005615770816802979e-01 1.405599862337112427e-01 -9.120817482471466064e-02 1.864664703607559204e-01 1.533135324716567993e-01 -3.453758955001831055e-01 -2.137061059474945068e-01 5.774731189012527466e-02 -1.417357325553894043e-01 1.690371185541152954e-01 -1.734229326248168945e-01 -1.144342031329870224e-02 1.912759244441986084e-01 3.804905712604522705e-01 -8.136844635009765625e-02 -1.846726536750793457e-01 1.042578592896461487e-01 -2.796880304813385010e-01 -1.021350361406803131e-02 -8.440395444631576538e-02 -7.611997891217470169e-03 -9.423344582319259644e-02
-1.374748498201370239e-01 -1.536055952310562134e-01 -3.645107746124267578e-01 -1.740915924310684204e-01 -1.498079001903533936e-01 1.093526855111122131e-01 2.384727448225021362e-02 -2.812742292881011963e-01 -2.922279536724090576e-01 7.745241373777389526e-02 7.953295856714248657e-02 1.162154749035835266e-01 1.565784513950347900e-01 1.697328090667724609e-01 1.035062130540609360e-02 -3.511276245117187500e-01 -1.225234195590019226e-01 2.900768071413040161e-02 -5.339746363461017609e-03 1.305875629186630249e-01 -5.060125589370727539e-01 1.108915135264396667e-01 -2.427255213260650635e-01 4.029409959912300110e-02 -9.002241492271423340e-02 -5.807667598128318787e-02 8.964592218399047852e-02 6.795933470129966736e-03 1.372438576072454453e-02 -5.850653629750013351e-03 1.034018620848655701e-01 3.953875275328755379e-04
2.021013759076595306e-02 -1.608358621597290039e-01 -5.977702885866165161e-02 -2.815797328948974609e-01 7.824010401964187622e-02 1.848216801881790161e-01 1.870862543582916260e-01 -9.047395735979080200e-02 -3.417057916522026062e-03 -1.404316257685422897e-02 2.008846700191497803e-01 4.005276560783386230e-01 3.177176415920257568e-02 -1.781909018754959106e-01 -8.103533834218978882e-02 -1.873775273561477661e-01 -3.281909599900245667e-02 2.070218771696090698e-01 8.926774561405181885e-02 1.414020657539367676e-01 -1.637226045131683350e-01 1.809838265180587769e-01 4.847308993339538574e-02 2.620547413825988770e-01 -3.808753490447998047e-01 3.065733425319194794e-02 2.198571115732192993e-01 -2.528777718544006348e-01 1.610013246536254883e-01 -1.939461529254913330e-01 7.571780681610107422e-02 4.393415525555610657e-02
-2.267132997512817383e-01 -1.735820770263671875e-01 -2.250953391194343567e-02 -2.818280458450317383e-01 3.251798152923583984e-01 -4.214861094951629639e-01 -8.435569703578948975e-02 -3.978716135025024414e-01 -1.595698893070220947e-01 6.242544949054718018e-02 8.031392842531204224e-02 2.418597191572189331e-01 2.536705434322357178e-01 1.342236548662185669e-01 1.147699654102325439e-01 -5.993944779038429260e-02 -1.752473264932632446e-01 1.417637914419174194e-01 1.197378635406494141e-01 -7.369155064225196838e-03 -3.705663979053497314e-02 -1.475524157285690308e-01 -4.918325692415237427e-02 2.164613269269466400e-02 -1.136404573917388916e-01 -1.372250169515609741e-01 -3.884623944759368896e-02 -1.312690675258636475e-01 -3.792124241590499878e-02 -1.793761551380157471e-01 1.354801505804061890e-01 -5.103567242622375488e-02
3.023639135062694550e-02 -1.124760694801807404e-02 -2.797273397445678711e-01 -5.447426810860633850e-02 1.455554068088531494e-01 7.412035763263702393e-02 -1.901251524686813354e-01 -1.764704734086990356e-01 -8.012809604406356812e-02 -1.052309200167655945e-01 2.577967047691345215e-01 1.685440093278884888e-01 1.103566288948059082e-01 2.556022405624389648e-01 -7.493004202842712402e-02 -7.323249429464340210e-02 -1.328857094049453735e-01 -1.235240548849105835e-01 1.401861310005187988e-01 2.899520397186279297e-01 3.942243754863739014e-02 3.783758282661437988e-01 -5.279726162552833557e-02 2.077784389257431030e-01 -2.403904199600219727e-01 -1.251677274703979492e-01 -2.014643847942352295e-01 -2.914758324623107910e-01 -8.762703835964202881e-02 -2.252514474093914032e-02 2.612249553203582764e-01 1.420489996671676636e-01
-1.169665902853012085e-02 -1.558135747909545898e-01 1.384215708822011948e-02 -1.169791668653488159e-01 2.092869020998477936e-02 1.670194268226623535e-01 -9.146230667829513550e-02 -1.498178243637084961e-01 -1.674003303050994873e-01 -8.430954068899154663e-02 3.809208273887634277e-01 4.574114978313446045e-01 -6.805478036403656006e-02 7.726935297250747681e-02 -1.943389773368835449e-01 -3.934282809495925903e-02 -2.385928332805633545e-01 8.714821934700012207e-02 1.405392587184906006e-01 3.747083246707916260e-01 -1.097324788570404053e-01 1.633563339710235596e-01 1.810576952993869781e-02 1.004615798592567444e-01 -9.068068861961364746e-02 -2.174102663993835449e-01 -1.975454203784465790e-02 -2.688307464122772217e-01 2.426881492137908936e-01 4.234407469630241394e-02 1.781744323670864105e-02 -1.437981147319078445e-02
5.930187553167343140e-02 -1.821845956146717072e-02 -1.806074380874633789e-01 -2.402522861957550049e-01 1.273588687181472778e-01 9.381391853094100952e-02 1.785051673650741577e-01 -2.241146266460418701e-01 1.171699911355972290e-01 3.630526363849639893e-01 1.676556617021560669e-01 2.629226632416248322e-02 3.410324826836585999e-02 5.486070737242698669e-02 5.904602259397506714e-02 1.268102973699569702e-02 -1.560051087290048599e-02 4.096307158470153809e-01 1.512468904256820679e-01 8.434104919433593750e-02 4.529127478599548340e-02 -1.000311300158500671e-01 1.404001712799072266e-01 3.632324039936065674e-01 -1.246362552046775818e-01 -1.925581097602844238e-01 5.531461164355278015e-02 -2.715828716754913330e-01 1.933166349772363901e-04 -8.779311180114746094e-02 2.523457705974578857e-01 2.323563247919082642e-01
1.125461980700492859e-01 -1.637998409569263458e-02 -1.834125220775604248e-01 -3.600874543190002441e-01 1.607252359390258789e-01 -2.073496393859386444e-02 -1.564321853220462799e-02 -2.257051616907119751e-01 -7.722629606723785400e-02 -3.561612218618392944e-02 2.265145331621170044e-01 3.278021514415740967e-02 -5.167201161384582520e-02 -7.371018826961517334e-02 2.376950234174728394e-01 -3.436203002929687500e-01 -8.570580184459686279e-02 1.482892185449600220e-01 1.518044620752334595e-01 -1.341175734996795654e-01 -3.481234610080718994e-01 -7.663391530513763428e-03 5.852057039737701416e-02 1.602579504251480103e-01 -1.442411690950393677e-01 -4.055330529808998108e-02 -3.725896030664443970e-02 -6.993585824966430664e-02 3.412605524063110352e-01 -3.346423506736755371e-01 1.181166693568229675e-01 1.103214025497436523e-01
-2.863309346139431000e-02 -2.641456574201583862e-02 -3.309116065502166748e-01 -2.320480197668075562e-01 1.869420856237411499e-01 -1.432085186243057251e-01 1.403047144412994385e-02 -2.317523062229156494e-01 1.497295126318931580e-02 1.142047941684722900e-01 5.811444949358701706e-03 8.326482027769088745e-02 9.130745381116867065e-02 1.456345617771148682e-01 -6.987393368035554886e-03 1.685019768774509430e-02 -2.536001801490783691e-01 3.122328519821166992e-01 1.322565674781799316e-01 1.296579092741012573e-01 5.389328300952911377e-02 -5.147770978510379791e-03 1.740408092737197876e-01 1.325645893812179565e-01 -8.887056261301040649e-02 -2.827476263046264648e-01 1.097294874489307404e-02 -3.480760157108306885e-01 9.872291237115859985e-02 -1.322299242019653320e-01 3.755466043949127197e-01 2.266522347927093506e-01
-6.918026506900787354e-02 -6.246664375066757202e-02 -2.681732773780822754e-01 -2.845204174518585205e-01 2.611865103244781494e-01 -9.642209112644195557e-02 -7.939275354146957397e-02 -5.008800700306892395e-02 9.295081719756126404e-03 1.797261983156204224e-01 3.241121396422386169e-02 1.447672992944717407e-01 -1.460154950618743896e-01 2.759365737438201904e-01 -1.265703737735748291e-01 5.843343585729598999e-02 -2.891537845134735107e-01 3.045699894428253174e-01 2.301850318908691406e-01 -4.461565986275672913e-02 8.984185755252838135e-02 -9.789257496595382690e-02 2.595471143722534180e-01 1.170623004436492920e-01 -7.896087318658828735e-02 -2.045580372214317322e-02 -5.294975265860557556e-02 -2.856251299381256104e-01 3.688574209809303284e-02 -6.189789250493049622e-02 3.387406468391418457e-01 1.994405537843704224e-01
2.741739749908447266e-01 -1.296686530113220215e-01 -2.120015770196914673e-01 -1.189235299825668335e-01 -6.283659022301435471e-03 1.470449864864349365e-01 -4.875048249959945679e-02 -2.380920797586441040e-01 -1.461383253335952759e-01 1.964557319879531860e-01 7.779829949140548706e-02 2.099219709634780884e-01 3.757336363196372986e-02 1.694913357496261597e-01 -1.637230366468429565e-01 -1.878174990415573120e-01 -2.998005151748657227e-01 -7.215541601181030273e-02 1.364996880292892456e-01 3.383454978466033936e-01 7.300750911235809326e-02 3.853755295276641846e-01 1.248674243688583374e-01 1.178669407963752747e-01 -1.875694990158081055e-01 -1.094221696257591248e-01 -6.662219017744064331e-02 -1.485314071178436279e-01 9.319384582340717316e-03 1.141369789838790894e-01 2.136934548616409302e-01 1.481558829545974731e-01
4.203180968761444092e-02 -2.808322310447692871e-01 8.588486909866333008e-02 5.833680182695388794e-02 1.209857240319252014e-01 1.046436503529548645e-01 -2.589987814426422119e-01 -2.902352809906005859e-01 -3.279631435871124268e-01 2.043389827013015747e-01 -1.339805722236633301e-01 2.229761034250259399e-01 1.056243479251861572e-01 1.262515336275100708e-01 -1.212019771337509155e-01 -4.014208167791366577e-02 -8.544208854436874390e-02 4.260130226612091064e-02 -7.885645609349012375e-04 1.767054051160812378e-01 -2.930586040019989014e-02 6.697132438421249390e-02 -4.295737668871879578e-02 2.460424453020095825e-01 -2.039051055908203125e-01 -2.128601521253585815e-01 -1.858841478824615479e-01 -3.076317608356475830e-01 3.025152981281280518e-01 -1.034842208027839661e-01 1.878940910100936890e-01 -9.812951833009719849e-02
-8.858220279216766357e-02 4.165767505764961243e-02 -3.143922686576843262e-01 -2.295798659324645996e-01 1.582549363374710083e-01 -1.448308676481246948e-01 -4.975505545735359192e-02 -1.117577925324440002e-01 8.423715829849243164e-02 1.965274512767791748e-01 9.212023019790649414e-02 1.819759160280227661e-01 -1.279409136623144150e-02 2.139165401458740234e-01 -1.373853385448455811e-01 -5.510212108492851257e-02 -3.775619566440582275e-01 3.458892107009887695e-01 1.376424729824066162e-01 1.455148160457611084e-01 -1.326479613780975342e-01 -1.361760199069976807e-01 1.799432337284088135e-01 1.294865459203720093e-01 1.718429476022720337e-02 -1.146870627999305725e-01 -1.736656725406646729e-01 -2.344396114349365234e-01 4.543616622686386108e-02 -8.727372623980045319e-03 3.451420068740844727e-01 1.236739680171012878e-01
-4.088077694177627563e-02 -2.942928373813629150e-01 -2.424754202365875244e-01 -3.518648445606231689e-02 -1.404150482267141342e-02 3.391129672527313232e-01 -3.107973374426364899e-02 1.440520677715539932e-02 -2.155348807573318481e-01 1.540743708610534668e-01 2.008538097143173218e-01 2.332540601491928101e-01 7.340897619724273682e-02 1.175577044486999512e-01 -1.789552718400955200e-01 -3.762475252151489258e-01 -4.869388043880462646e-02 -1.230003125965595245e-02 1.564112156629562378e-01 -1.559973657131195068e-01 -3.059018552303314209e-01 5.161543190479278564e-02 -1.110272184014320374e-01 1.851686835289001465e-01 1.454606205224990845e-01 -2.861421927809715271e-02 -5.541249364614486694e-02 -1.157431304454803467e-01 7.759413868188858032e-02 -2.482093423604965210e-01 2.520249783992767334e-01 1.175319924950599670e-01
-1.711382567882537842e-01 1.970341354608535767e-01 -2.842061817646026611e-01 -2.645941674709320068e-01 4.441847559064626694e-03 2.153619006276130676e-02 1.773567348718643188e-01 -4.041465222835540771e-01 1.249242201447486877e-01 -1.288765072822570801e-01 3.011413216590881348e-01 1.183770969510078430e-01 2.556468825787305832e-03 1.634822189807891846e-01 1.439805179834365845e-01 -3.518858850002288818e-01 9.259560704231262207e-02 1.103973202407360077e-02 2.046070396900177002e-01 7.594091445207595825e-02 7.420967519283294678e-02 -1.535633392632007599e-02 -9.228660166263580322e-02 1.140033379197120667e-01 -1.223524734377861023e-01 -2.627044618129730225e-01 -5.702946335077285767e-02 -2.461974471807479858e-01 -8.535237610340118408e-02 -3.442576155066490173e-02 1.300798654556274414e-01 1.442479789257049561e-01
-2.282924503087997437e-01 -9.119976311922073364e-02 -1.543121188879013062e-01 -6.532077491283416748e-02 -2.891410375013947487e-03 1.133615076541900635e-01 3.701922893524169922e-01 -4.550717473030090332e-01 -3.729217052459716797e-01 7.956175506114959717e-02 9.628778696060180664e-02 2.515608966350555420e-01 -6.353649497032165527e-02 1.427451819181442261e-01 1.041282787919044495e-01 -8.855830878019332886e-02 9.615150839090347290e-02 1.287410035729408264e-02 -5.045263841748237610e-02 1.052006557583808899e-01 -1.243411526083946228e-01 -2.156133390963077545e-02 1.820311509072780609e-02 1.303485780954360962e-01 -2.803694903850555420e-01 -9.234569966793060303e-02 8.590925484895706177e-02 -1.165126338601112366e-01 -5.048570409417152405e-02 -1.895407736301422119e-01 2.977693378925323486e-01 -4.402767494320869446e-02
-2.869459390640258789e-01 -1.397536136209964752e-02 -1.680376231670379639e-01 -1.983488351106643677e-01 2.649258263409137726e-02 4.313812404870986938e-02 -3.946339339017868042e-02 -2.896813452243804932e-01 -3.739670515060424805e-01 8.353999257087707520e-02 -5.298399925231933594e-02 7.847907394170761108e-02 -8.736062049865722656e-02 3.785375654697418213e-01 -1.389520168304443359e-01 -2.136137932538986206e-01 8.212638646364212036e-02 -1.924853771924972534e-02 2.927283048629760742e-01 -6.648790836334228516e-02 -1.377804279327392578e-01 -2.200070768594741821e-01 2.335402369499206543e-01 -1.655308995395898819e-03 -7.309640944004058838e-02 -3.602437674999237061e-02 -1.834889948368072510e-01 -5.281687900424003601e-02 9.071970731019973755e-02 -1.661252826452255249e-01 -5.991246923804283142e-02 2.975275218486785889e-01
1.392440199851989746e-01 2.907204627990722656e-02 -3.332503139972686768e-01 -3.400493562221527100e-01 1.639930605888366699e-01 -6.382571533322334290e-03 -7.434289157390594482e-02 -2.709157764911651611e-02 -8.627275377511978149e-02 2.099298834800720215e-01 3.704601898789405823e-02 -3.087657876312732697e-02 2.739205770194530487e-02 7.732513546943664551e-02 5.962373688817024231e-02 1.552049517631530762e-01 -1.525559276342391968e-01 2.145785540342330933e-01 2.101004868745803833e-01 -1.596462130546569824e-01 -1.647010594606399536e-01 -8.210878819227218628e-03 -5.894078686833381653e-02 3.236913084983825684e-01 9.650923311710357666e-02 -1.762895286083221436e-01 2.753398716449737549e-01 -1.020037084817886353e-01 6.239471584558486938e-02 1.979456655681133270e-02 4.703303277492523193e-01 7.193075865507125854e-02
-2.097867988049983978e-02 -3.579569514840841293e-03 -8.019474893808364868e-02 -4.181119203567504883e-01 6.671378016471862793e-02 -9.804099798202514648e-02 -2.482649683952331543e-01 -2.128838300704956055e-01 -2.019946277141571045e-02 -2.421323359012603760e-01 3.059097528457641602e-01 -2.283601276576519012e-02 -1.007371023297309875e-01 -2.828554809093475342e-02 -8.708236366510391235e-02 -3.840684294700622559e-01 1.571120768785476685e-01 1.011693626642227173e-01 4.902324452996253967e-02 -8.595142513513565063e-02 -1.991454362869262695e-01 -2.473135106265544891e-02 1.634851545095443726e-01 2.806313037872314453e-01 1.735814660787582397e-01 -1.097410619258880615e-01 -2.221164759248495102e-03 -2.381574660539627075e-01 2.080632597208023071e-01 1.689019650220870972e-01 9.316229820251464844e-02 -9.080237895250320435e-02
-1.579617336392402649e-02 -1.548419892787933350e-01 9.767360985279083252e-02 -1.213121414184570312e-01 1.869828440248966217e-02 2.701812982559204102e-01 -1.599371433258056641e-01 -4.148634523153305054e-02 -2.367231845855712891e-01 1.344241946935653687e-01 3.311477601528167725e-01 8.017186075448989868e-02 -1.267240643501281738e-01 1.365378648042678833e-01 1.840373873710632324e-01 -3.307160437107086182e-01 -2.923322021961212158e-01 -5.958131328225135803e-02 -1.616916805505752563e-01 7.791499048471450806e-02 -2.793326415121555328e-02 2.042372524738311768e-02 1.041101217269897461e-01 3.018244206905364990e-01 -2.280624508857727051e-01 2.699437364935874939e-02 8.362160623073577881e-02 -2.361607402563095093e-01 2.624431848526000977e-01 1.747088134288787842e-01 1.725561171770095825e-01 1.170144900679588318e-01
-8.491180837154388428e-02 -3.462077081203460693e-01 -2.980458140373229980e-01 -1.584450900554656982e-01 -2.762303315103054047e-02 2.363232225179672241e-01 1.244174689054489136e-01 -2.599362134933471680e-01 -3.215400278568267822e-01 -4.818403720855712891e-02 1.966760903596878052e-01 6.847317516803741455e-02 -8.457113872282207012e-04 1.056536361575126648e-01 3.071481548249721527e-02 3.748193755745887756e-02 -9.398613870143890381e-02 1.348438858985900879e-01 1.601291820406913757e-02 -1.196649149060249329e-01 -2.303949594497680664e-01 9.036765992641448975e-02 -1.627412438392639160e-01 4.837086498737335205e-01 -1.043831110000610352e-01 -6.838264316320419312e-02 -6.428489834070205688e-02 -1.673540025949478149e-01 -1.993251405656337738e-02 -1.191067621111869812e-01 1.228473484516143799e-01 -1.267204433679580688e-01
-1.996372938156127930e-01 1.135943308472633362e-01 -2.262754142284393311e-01 -9.601988643407821655e-02 -2.089242637157440186e-02 6.266687065362930298e-02 -5.820107087492942810e-02 -2.094777226448059082e-01 1.019518673419952393e-01 1.953922957181930542e-01 3.448034524917602539e-01 6.675744801759719849e-02 1.643485575914382935e-01 1.976511031389236450e-01 -3.053784370422363281e-01 -5.075350403785705566e-02 2.934945821762084961e-01 -1.115750893950462341e-02 -5.058148503303527832e-02 -2.095620892941951752e-02 1.375040858983993530e-01 -1.764999479055404663e-01 3.064941242337226868e-02 3.893270492553710938e-01 -1.172200590372085571e-01 -3.264447674155235291e-02 1.300770640373229980e-01 -3.889546692371368408e-01 1.335387229919433594e-01 -4.554640501737594604e-02 7.024506479501724243e-02 -4.090651497244834900e-02
-2.591283321380615234e-01 -3.841351345181465149e-02 -3.259604796767234802e-02 -4.805732145905494690e-02 -3.508944809436798096e-02 -1.501135081052780151e-01 7.601668685674667358e-02 -1.437716782093048096e-01 -1.812581419944763184e-01 9.556896239519119263e-02 3.178064823150634766e-01 1.850931197404861450e-01 -3.330332227051258087e-03 2.279863134026527405e-02 -1.482428163290023804e-01 -5.639065057039260864e-02 2.800066024065017700e-02 2.329676002264022827e-01 1.098221689462661743e-01 -5.736248940229415894e-02 -2.658109664916992188e-01 1.627251356840133667e-01 -1.630404405295848846e-02 3.011023104190826416e-01 -4.876449406147003174e-01 2.988501191139221191e-01 1.897280365228652954e-01 -1.431470066308975220e-01 4.524575080722570419e-03 7.849036157131195068e-02 1.481660306453704834e-01 -6.820385158061981201e-02
2.447849884629249573e-02 -1.031335517764091492e-01 -3.510205745697021484e-01 -7.739473134279251099e-02 -2.853837236762046814e-02 4.802208393812179565e-02 -1.244994103908538818e-01 -3.372006118297576904e-01 -2.047714740037918091e-01 3.198523521423339844e-01 2.283658683300018311e-01 7.786017656326293945e-02 2.400962114334106445e-01 -7.825346291065216064e-02 3.237741589546203613e-01 -3.319929912686347961e-02 -5.332632735371589661e-02 3.083772584795951843e-02 2.990137934684753418e-01 1.235757768154144287e-02 -8.155767619609832764e-02 -2.609965205192565918e-02 2.876561284065246582e-01 1.103303581476211548e-01 1.380439251661300659e-01 9.416931867599487305e-02 4.096053168177604675e-02 -1.619607061147689819e-01 1.915078610181808472e-01 -2.511159479618072510e-01 2.973641082644462585e-02 5.497474223375320435e-02
1.226979419589042664e-01 3.231862559914588928e-02 2.500794082880020142e-02 -1.446637511253356934e-01 -5.591037217527627945e-03 -1.318118870258331299e-01 -2.163455039262771606e-01 -2.459980547428131104e-01 -3.672638833522796631e-01 -1.209555268287658691e-01 3.391017913818359375e-01 7.940690964460372925e-02 -6.684173643589019775e-02 3.919866681098937988e-01 8.112188428640365601e-02 -1.410880088806152344e-01 -9.497699327766895294e-03 -5.406538024544715881e-02 3.001129999756813049e-02 -1.396775543689727783e-01 -2.557423710823059082e-01 -3.821406140923500061e-02 -1.565941721200942993e-01 1.869169473648071289e-01 -1.810339391231536865e-01 -1.012969985604286194e-01 1.542496532201766968e-01 -2.207727916538715363e-02 1.602798849344253540e-01 -2.765009701251983643e-01 2.474474459886550903e-01 -4.206873849034309387e-02
-1.243426948785781860e-01 -3.933143243193626404e-02 -3.659094274044036865e-01 -2.298876643180847168e-01 1.895496994256973267e-01 -1.270873006433248520e-02 1.050130426883697510e-01 -1.749813556671142578e-01 -1.472970761824399233e-04 2.726533710956573486e-01 1.230102614499628544e-03 1.700168550014495850e-01 6.631515920162200928e-02 1.222883909940719604e-02 -5.917387455701828003e-02 1.071259900927543640e-01 -1.198308542370796204e-01 3.596667647361755371e-01 1.740438640117645264e-01 1.733753383159637451e-01 -1.101782396435737610e-01 -9.431624412536621094e-02 -4.425948485732078552e-02 2.829888761043548584e-01 -1.049294844269752502e-01 -2.575394213199615479e-01 -1.796389669179916382e-01 -1.447529792785644531e-01 2.193520218133926392e-02 -1.764423102140426636e-01 2.097066938877105713e-01 2.871386408805847168e-01
6.486916448920965195e-03 -4.374650716781616211e-01 -2.861420214176177979e-01 -3.667021170258522034e-02 2.865782566368579865e-02 1.042696312069892883e-01 -8.226745575666427612e-02 -4.489352926611900330e-02 -1.177885457873344421e-01 1.946410089731216431e-01 1.686498671770095825e-01 1.734264343976974487e-01 1.324419230222702026e-01 -2.815990336239337921e-02 -1.703334599733352661e-01 -4.492990672588348389e-01 -5.862483754754066467e-02 -6.095562130212783813e-02 1.189027354121208191e-01 1.081634163856506348e-01 -1.376902759075164795e-01 -2.460877299308776855e-01 -9.608061611652374268e-02 3.270236551761627197e-01 1.604444533586502075e-01 -3.035215102136135101e-02 -1.650034487247467041e-01 -5.445747449994087219e-02 1.442307680845260620e-01 -3.530425578355789185e-02 1.918080449104309082e-01 3.177763894200325012e-02
-1.286476105451583862e-01 -6.102170050144195557e-02 5.582861974835395813e-02 -4.783510416746139526e-02 1.316005922853946686e-02 4.164229929447174072e-01 -1.842821538448333740e-01 -2.971514165401458740e-01 -1.230300366878509521e-01 2.592832781374454498e-02 1.648185402154922485e-01 1.849402338266372681e-01 -1.860019052401185036e-03 1.763371080160140991e-01 -2.128786034882068634e-02 -2.697417140007019043e-01 -1.167424023151397705e-01 1.142120957374572754e-01 -7.249478995800018311e-02 1.649220883846282959e-01 -1.953002959489822388e-01 1.043635234236717224e-01 2.758074402809143066e-01 3.023785948753356934e-01 -1.096703931689262390e-01 -1.154969036579132080e-01 2.738015949726104736e-01 -2.716664373874664307e-01 5.596439912915229797e-02 1.855287700891494751e-01 9.659012407064437866e-02 -1.755299977958202362e-02
-1.300579309463500977e-01 -2.374753588810563087e-03 -2.775069177150726318e-01 -2.359075993299484253e-01 8.661158382892608643e-02 -6.239470466971397400e-02 1.397285461425781250e-01 -2.254184894263744354e-02 1.237998623400926590e-02 2.141819000244140625e-01 2.119140923023223877e-01 1.592044085264205933e-01 -8.779438585042953491e-02 3.695433586835861206e-02 2.192094326019287109e-01 1.335570681840181351e-02 6.863831728696823120e-02 3.617147803306579590e-01 1.296619027853012085e-01 4.546342883259057999e-03 1.093875244259834290e-01 -5.251135677099227905e-02 1.391724348068237305e-01 3.703632354736328125e-01 -1.485845744609832764e-01 -2.235109061002731323e-01 -1.010740641504526138e-02 -1.477329134941101074e-01 -3.263712569605559111e-04 -1.026902198791503906e-01 3.838423788547515869e-01 2.644234001636505127e-01
7.423149794340133667e-02 -9.001453220844268799e-02 -1.260519474744796753e-01 3.508204966783523560e-02 -1.560357511043548584e-01 8.164813369512557983e-02 -2.097280472517013550e-01 -5.286601781845092773e-01 -3.241405785083770752e-01 1.418535709381103516e-01 3.925841767340898514e-03 -1.342899650335311890e-01 4.078141227364540100e-02 1.836333721876144409e-01 1.298247724771499634e-01 -8.238334953784942627e-02 -2.613881826400756836e-01 2.186269015073776245e-01 7.259870320558547974e-02 1.466071009635925293e-01 -3.672167062759399414e-01 1.857362687587738037e-01 -5.549703910946846008e-02 -3.567453473806381226e-02 -8.747087419033050537e-02 -1.278919875621795654e-01 -1.438786685466766357e-01 -1.277036219835281372e-01 1.222601979970932007e-01 3.465775400400161743e-02 1.353591382503509521e-01 -2.120805159211158752e-02
1.704897284507751465e-01 -1.038100719451904297e-01 -1.911480575799942017e-01 1.288901083171367645e-02 1.046316400170326233e-01 -1.124099567532539368e-01 -1.560205668210983276e-01 -3.446896672248840332e-01 -2.924901247024536133e-02 -1.983499079942703247e-01 3.394077122211456299e-01 2.945418059825897217e-01 1.034803135553374887e-04 2.826294600963592529e-01 9.642463177442550659e-02 -5.597234517335891724e-02 -1.150236725807189941e-01 3.165741264820098877e-01 8.732936531305313110e-02 4.079028964042663574e-02 -2.749067246913909912e-01 -3.054578602313995361e-01 2.670058906078338623e-01 -1.013966724276542664e-01 1.435186434537172318e-02 -9.284503012895584106e-02 -3.284667432308197021e-02 -4.593662917613983154e-02 9.190006554126739502e-02 -1.412840783596038818e-01 9.052233397960662842e-02 2.114827185869216919e-02
-1.634474843740463257e-01 -6.226307526230812073e-02 -2.084454745054244995e-01 -2.640030980110168457e-01 5.155708640813827515e-02 8.519673347473144531e-02 3.624523058533668518e-02 -3.757249712944030762e-01 -3.822360634803771973e-01 9.919109940528869629e-02 -5.021035298705101013e-02 -2.094328962266445160e-02 -1.277242302894592285e-01 1.627195477485656738e-01 -9.284027665853500366e-02 -1.784312427043914795e-01 -1.460209488868713379e-01 -6.667555868625640869e-02 4.510823190212249756e-01 -1.499683856964111328e-01 -9.623337537050247192e-02 -2.127707153558731079e-01 5.311982706189155579e-02 1.534389425069093704e-02 5.451129749417304993e-02 -8.953583240509033203e-02 -7.078710943460464478e-02 -1.118982061743736267e-01 2.427247017621994019e-01 -2.522667646408081055e-01 1.749996468424797058e-02 3.173654153943061829e-02
-2.349298447370529175e-02 -3.931888341903686523e-01 -1.451355963945388794e-01 -2.041055262088775635e-01 -1.122885942459106445e-01 7.009700406342744827e-03 2.478821426630020142e-01 -4.726859927177429199e-01 -2.879434823989868164e-01 -1.416303217411041260e-02 2.213844507932662964e-01 1.210265979170799255e-01 -1.502347141504287720e-01 1.549791395664215088e-01 -6.778980046510696411e-02 5.151141434907913208e-02 -1.666834652423858643e-01 1.353811174631118774e-01 -6.231136620044708252e-02 -1.044292375445365906e-01 -4.266758263111114502e-02 -1.962736807763576508e-02 -6.395792216062545776e-02 2.758180797100067139e-01 -5.282973125576972961e-02 -6.089135631918907166e-02 -2.553666830062866211e-01 6.970096379518508911e-02 1.091968789696693420e-01 -1.766179949045181274e-01 1.353039294481277466e-01 -5.213115364313125610e-02
-1.081092655658721924e-01 -1.694206595420837402e-01 -8.142760396003723145e-02 -1.877410858869552612e-01 -3.859204426407814026e-02 2.879939079284667969e-01 2.146124541759490967e-01 -3.111862540245056152e-01 -1.381711661815643311e-01 1.222926825284957886e-01 6.968001276254653931e-02 2.729267477989196777e-01 -5.761891975998878479e-02 2.104459255933761597e-01 -3.875688090920448303e-02 1.747814267873764038e-01 -1.494370996952056885e-01 2.007267475128173828e-01 1.650933176279067993e-02 1.751043498516082764e-01 -1.514601260423660278e-01 5.915756896138191223e-02 -1.009237617254257202e-01 1.576325148344039917e-01 -3.895142376422882080e-01 -1.023288369178771973e-01 1.079023033380508423e-01 -3.398362696170806885e-01 4.767923802137374878e-02 -1.441885083913803101e-01 1.254432499408721924e-01 -1.191788911819458008e-01
4.256360605359077454e-02 -6.016730666160583496e-01 -2.095638960599899292e-01 -1.653325408697128296e-01 -8.358129858970642090e-02 2.438092082738876343e-01 5.521408282220363617e-03 -2.396059632301330566e-01 -9.417455643415451050e-02 -6.971649825572967529e-03 1.824789941310882568e-01 5.608770251274108887e-02 3.600318729877471924e-02 1.178739666938781738e-01 -3.966618701815605164e-02 -1.393839865922927856e-01 2.572933025658130646e-02 6.684587150812149048e-02 2.098785936832427979e-01 -1.539878360927104950e-02 -3.788887560367584229e-01 -7.436104118824005127e-03 -7.143464684486389160e-02 1.101841256022453308e-01 -2.123544961214065552e-01 7.294764742255210876e-03 -1.481446921825408936e-01 -1.331816166639328003e-01 1.380241215229034424e-01 -1.669211536645889282e-01 1.321823447942733765e-01 3.584645222872495651e-03
6.416327506303787231e-02 -2.728963494300842285e-01 -3.648951649665832520e-01 -6.518457829952239990e-02 -1.766914576292037964e-01 2.473329454660415649e-01 1.070325896143913269e-01 -1.621974408626556396e-01 -2.962887659668922424e-02 1.163489650934934616e-02 8.576054126024246216e-02 3.436806499958038330e-01 6.486944109201431274e-02 9.513749927282333374e-02 -3.203504681587219238e-01 -3.331798017024993896e-01 -9.020923823118209839e-02 -1.309177726507186890e-01 3.762068748474121094e-01 1.163034364581108093e-01 -1.614878028631210327e-01 -8.700653910636901855e-02 -1.415051869116723537e-03 2.417304962873458862e-01 3.632990876212716103e-03 3.208916261792182922e-02 5.798769742250442505e-02 -5.493730679154396057e-02 5.962215736508369446e-02 -9.862603992223739624e-02 5.696811154484748840e-02 6.409761309623718262e-02
2.030448615550994873e-02 2.961724102497100830e-01 -3.606003522872924805e-01 -1.335957050323486328e-01 9.982296824455261230e-02 1.365267932415008545e-01 -1.370956301689147949e-01 -1.817778199911117554e-01 -1.103776097297668457e-01 1.732467710971832275e-01 1.437613517045974731e-01 2.981652915477752686e-01 1.635404974222183228e-01 1.720027923583984375e-01 -3.049025535583496094e-01 -1.439304947853088379e-01 3.288380205631256104e-01 8.505008369684219360e-02 1.280156075954437256e-01 6.359401624649763107e-03 -1.013840064406394958e-01 -1.859809644520282745e-02 9.099978208541870117e-02 1.552211344242095947e-01 -1.018240377306938171e-01 1.980292648077011108e-01 -1.526040583848953247e-01 -1.433811634778976440e-01 -3.293042629957199097e-02 -2.781716287136077881e-01 -9.049906581640243530e-02 -8.299137651920318604e-02
-7.480214536190032959e-02 -1.664080098271369934e-02 -2.594428956508636475e-01 -1.786349117755889893e-01 1.254684627056121826e-01 -1.787678152322769165e-01 1.699414104223251343e-01 -5.863092467188835144e-02 -1.975482329726219177e-02 2.342410683631896973e-01 2.568600177764892578e-01 1.322771757841110229e-01 4.030712693929672241e-02 2.022011578083038330e-01 2.364647015929222107e-02 7.684464752674102783e-02 1.089301779866218567e-01 4.205553233623504639e-01 1.181602478027343750e-01 1.430194079875946045e-01 8.182281255722045898e-02 -9.784453362226486206e-02 -1.681857928633689880e-02 3.009058237075805664e-01 -2.244792133569717407e-01 -3.575767204165458679e-02 -3.426454588770866394e-02 -1.563560962677001953e-01 1.572187524288892746e-03 -1.868652850389480591e-01 3.336167335510253906e-01 2.709696292877197266e-01
3.031918406486511230e-02 -2.717397809028625488e-01 -4.426551163196563721e-01 -3.539074910804629326e-03 -1.220636516809463501e-01 2.814903855323791504e-01 -3.508681803941726685e-02 5.507483705878257751e-02 -1.731748282909393311e-01 1.634221374988555908e-01 2.412335872650146484e-01 1.032959595322608948e-01 7.560089230537414551e-02 7.787983864545822144e-02 -1.764760464429855347e-01 -2.582727670669555664e-01 -2.603359334170818329e-02 -4.458907619118690491e-02 6.851586699485778809e-02 -4.142414033412933350e-02 -1.418145298957824707e-01 -1.080429702997207642e-01 -1.669564396142959595e-01 3.588077127933502197e-01 3.636525571346282959e-02 5.160772427916526794e-02 3.433725330978631973e-03 -1.415868289768695831e-02 1.618111729621887207e-01 -1.336463540792465210e-01 3.871543407440185547e-01 -9.115159511566162109e-03
-6.072599440813064575e-02 9.503476321697235107e-02 -2.836647629737854004e-01 -1.784197539091110229e-01 7.040031999349594116e-02 1.885131117887794971e-03 -2.403880469501018524e-02 -2.897445261478424072e-01 -1.442094240337610245e-02 -3.096445836126804352e-02 1.804217100143432617e-01 3.364006578922271729e-01 -2.028739266097545624e-02 -5.701756477355957031e-02 -2.318445742130279541e-01 -2.741990387439727783e-01 4.587001353502273560e-02 -4.597838595509529114e-02 6.558641791343688965e-02 1.579572260379791260e-01 -2.391128689050674438e-01 6.878688931465148926e-02 -1.337768733501434326e-01 3.984904289245605469e-01 -1.933179646730422974e-01 2.311427444219589233e-01 1.159071251749992371e-01 -1.828436926007270813e-02 3.414163589477539062e-01 4.517680779099464417e-02 -2.074419148266315460e-02 -1.016686037182807922e-01
-1.002110540866851807e-01 -2.784101106226444244e-02 -2.441711574792861938e-01 -1.285955607891082764e-01 2.130692750215530396e-01 6.523602455854415894e-02 -1.719098687171936035e-01 -3.399849534034729004e-01 -2.862791419029235840e-01 1.244930997490882874e-01 3.470365107059478760e-01 -1.477886363863945007e-02 -6.325428187847137451e-02 7.258202880620956421e-02 2.479135543107986450e-01 -3.370923101902008057e-01 -1.407221257686614990e-01 -4.470522329211235046e-02 1.779241412878036499e-01 -1.538596749305725098e-01 -7.380540668964385986e-02 -1.060291305184364319e-01 2.325517237186431885e-01 1.186083704233169556e-01 1.599178165197372437e-01 8.933869004249572754e-02 5.588578060269355774e-02 8.136754855513572693e-03 1.732402145862579346e-01 -2.947216331958770752e-01 3.199964063242077827e-03 -1.280514895915985107e-02
1.357261985540390015e-01 -3.448384627699851990e-02 -1.405850611627101898e-02 -1.355266273021697998e-01 8.322992175817489624e-02 7.678523659706115723e-02 -8.132566511631011963e-02 -3.015255033969879150e-01 -1.126377806067466736e-01 -1.028402075171470642e-01 4.553703069686889648e-01 2.019127458333969116e-01 3.455504402518272400e-02 5.671957135200500488e-02 -1.997256428003311157e-01 -2.456438094377517700e-01 -1.141266450285911560e-01 2.120651006698608398e-01 -3.483637422323226929e-02 3.926989138126373291e-01 -5.398459360003471375e-02 1.776071488857269287e-01 1.610492616891860962e-01 2.280307412147521973e-01 -1.619337499141693115e-01 1.869928464293479919e-02 -1.804312467575073242e-01 -2.384673207998275757e-01 5.961452424526214600e-02 6.306827068328857422e-02 1.413167417049407959e-01 7.823546975851058960e-02
-5.613843351602554321e-02 -6.507230550050735474e-02 -1.434969902038574219e-01 -1.297604441642761230e-01 -2.674357406795024872e-02 1.199025660753250122e-01 -2.184597253799438477e-01 -2.812350988388061523e-01 -2.409741729497909546e-01 -1.445066183805465698e-01 2.698607742786407471e-01 1.975935250520706177e-01 5.823878198862075806e-02 1.627555340528488159e-01 -2.221081256866455078e-01 -1.365272849798202515e-01 -8.887530118227005005e-02 -2.868392877280712128e-02 1.661731600761413574e-01 2.779087126255035400e-01 1.933995261788368225e-02 3.842165768146514893e-01 9.490916877985000610e-02 6.864472478628158569e-02 -2.358386814594268799e-01 -1.671479493379592896e-01 -2.538034319877624512e-01 -2.235966026782989502e-01 -2.850215137004852295e-02 1.995549164712429047e-02 1.862787157297134399e-01 1.242523714900016785e-01
-8.077835291624069214e-02 -1.317742913961410522e-01 -2.997246384620666504e-01 -3.551476001739501953e-01 3.187947571277618408e-01 2.565089762210845947e-01 -1.215661540627479553e-01 -2.237426042556762695e-01 9.471158683300018311e-02 -5.347780883312225342e-02 2.921844720840454102e-01 4.723336547613143921e-02 2.974601089954376221e-01 8.748703449964523315e-02 -2.408562302589416504e-01 4.542775824666023254e-02 -2.655957825481891632e-02 -2.246135920286178589e-01 2.926166728138923645e-02 9.712536819279193878e-03 1.458625942468643188e-01 -2.443529814481735229e-01 -6.619138643145561218e-03 7.580903172492980957e-02 -1.127358898520469666e-01 3.987947478890419006e-02 -2.571341097354888916e-01 -7.025185227394104004e-02 1.561487764120101929e-01 6.579033285379409790e-02 1.280559301376342773e-01 -5.376151576638221741e-02
-1.961240172386169434e-02 1.867175847291946411e-01 -2.804234325885772705e-01 -2.380458861589431763e-01 1.753122210502624512e-01 -8.654659241437911987e-02 -3.140695020556449890e-02 -7.792109996080398560e-02 -4.174706637859344482e-01 5.938651412725448608e-02 3.634902834892272949e-01 1.748635768890380859e-01 -1.016972810029983521e-01 5.760240927338600159e-02 1.462925076484680176e-01 -2.520981132984161377e-01 -2.575528323650360107e-01 6.364750117063522339e-02 2.229907810688018799e-01 -2.533797323703765869e-01 -2.528166174888610840e-01 -8.491460233926773071e-02 1.008131727576255798e-01 1.335355341434478760e-01 -1.845831982791423798e-02 7.311488967388868332e-03 -6.327852141112089157e-03 -8.050300925970077515e-02 6.957582384347915649e-02 -1.948399096727371216e-01 -9.875296801328659058e-02 -4.622506722807884216e-02
6.693635135889053345e-02 -3.956831991672515869e-01 -2.087534219026565552e-01 4.237107466906309128e-03 -2.246410846710205078e-01 7.183425873517990112e-02 5.243640393018722534e-02 -3.634669780731201172e-01 -3.181419968605041504e-01 -2.356232888996601105e-02 1.596439182758331299e-01 1.383323222398757935e-01 -5.217200890183448792e-02 1.951678991317749023e-01 -1.453021634370088577e-02 5.821967497467994690e-02 -4.965914413332939148e-02 2.026957869529724121e-01 2.568359076976776123e-01 9.637109935283660889e-02 -1.410265117883682251e-01 1.579826921224594116e-01 8.626469410955905914e-03 3.296537995338439941e-01 -2.411320209503173828e-01 -6.243854388594627380e-02 -8.459252119064331055e-02 -2.021597474813461304e-01 1.321033537387847900e-01 -3.671631962060928345e-02 1.079086363315582275e-01 -3.411698341369628906e-02
6.266696006059646606e-02 -1.297535002231597900e-01 -1.582768112421035767e-01 -1.541595607995986938e-01 2.333738356828689575e-01 -1.674977131187915802e-02 -1.693010777235031128e-01 -2.699812054634094238e-01 -9.431830048561096191e-02 1.063384488224983215e-01 3.634229898452758789e-01 1.640256047248840332e-01 1.989978700876235962e-01 -9.009018540382385254e-02 -1.671706438064575195e-01 -2.381629645824432373e-01 -2.047372609376907349e-01 1.187587007880210876e-01 3.424800932407379150e-02 2.331966459751129150e-01 -3.006849065423011780e-02 3.747307360172271729e-01 8.363540470600128174e-02 1.240050420165061951e-01 -1.945416629314422607e-01 9.586878865957260132e-02 -1.246374920010566711e-01 -1.611375808715820312e-01 4.961260408163070679e-02 1.852494925260543823e-01 1.618429571390151978e-01 1.891348510980606079e-01
-1.542802900075912476e-01 -2.146343328058719635e-02 -3.488484025001525879e-01 -2.104198783636093140e-01 -2.902452647686004639e-02 -2.368711866438388824e-03 1.117331609129905701e-01 -2.994632422924041748e-01 -3.599160909652709961e-02 1.291890740394592285e-01 2.890218794345855713e-01 1.190757006406784058e-01 1.262928918004035950e-02 1.058371663093566895e-01 9.502213448286056519e-02 3.580248355865478516e-02 1.988878659904003143e-02 4.059063792228698730e-01 2.389977425336837769e-01 9.806604124605655670e-03 -4.646587371826171875e-02 -2.871619760990142822e-01 1.197302490472793579e-01 2.278050929307937622e-01 -2.263481914997100830e-01 -1.438213586807250977e-01 -2.641625469550490379e-04 8.647064864635467529e-02 -3.036550581455230713e-01 -5.490669235587120056e-02 7.161539047956466675e-02 1.281260550022125244e-01
6.855293363332748413e-02 -4.050936177372932434e-02 6.309406459331512451e-02 -1.134946197271347046e-01 1.631943285465240479e-01 1.141214892268180847e-01 -1.511601060628890991e-01 -8.398927748203277588e-02 1.963781937956809998e-02 1.575044244527816772e-01 2.753969430923461914e-01 -1.975875347852706909e-02 -1.789318770170211792e-01 5.720516443252563477e-01 -1.538279503583908081e-01 -1.284484378993511200e-02 1.528410706669092178e-02 -6.351020932197570801e-02 2.541966140270233154e-01 1.329502910375595093e-01 -1.015676632523536682e-01 6.952900439500808716e-02 -2.330294996500015259e-02 1.721454113721847534e-01 -8.633673936128616333e-02 2.284537702798843384e-01 3.990004584193229675e-02 1.411185786128044128e-02 2.850144207477569580e-01 -3.709291294217109680e-02 1.366712301969528198e-01 3.579277694225311279e-01
-6.114439666271209717e-02 1.172021124511957169e-02 -2.752462923526763916e-01 -2.314590364694595337e-01 1.351077705621719360e-01 -1.706838160753250122e-01 -1.415989845991134644e-01 -6.017656624317169189e-02 -8.837484568357467651e-02 2.576017379760742188e-01 1.417577862739562988e-01 1.262736320495605469e-01 1.363632082939147949e-01 3.159415721893310547e-01 1.620858609676361084e-01 6.274807453155517578e-02 -2.667703628540039062e-01 3.206599354743957520e-01 4.114935398101806641e-01 1.118668466806411743e-01 -9.494062513113021851e-02 -8.393870294094085693e-02 3.151463344693183899e-02 -1.403996441513299942e-02 1.187321618199348450e-01 -1.388345807790756226e-01 -2.401232020929455757e-03 -2.690468430519104004e-01 2.077685669064521790e-02 6.061444219085387886e-05 2.322498410940170288e-01 6.069107353687286377e-02
2.192864194512367249e-02 -2.539478540420532227e-01 -2.380981110036373138e-02 -1.878331601619720459e-01 1.484233438968658447e-01 9.149661660194396973e-02 -2.635969817638397217e-01 -3.385255336761474609e-01 -1.293580830097198486e-01 -1.353778243064880371e-01 2.303247600793838501e-01 2.143198996782302856e-01 -2.988150417804718018e-01 2.331447303295135498e-01 -5.594981089234352112e-02 -1.911878883838653564e-01 -6.825406104326248169e-02 -7.358103245496749878e-02 2.539713382720947266e-01 1.057309955358505249e-01 -2.756837308406829834e-01 5.862732604146003723e-02 -2.298624813556671143e-02 2.794517278671264648e-01 9.443487226963043213e-02 2.191847562789916992e-01 1.111881509423255920e-01 -3.530384565237909555e-04 2.095425277948379517e-01 1.243230700492858887e-02 7.441452145576477051e-02 -6.773230433464050293e-02
8.637622743844985962e-02 1.031005233526229858e-01 -8.096536993980407715e-02 -1.475605815649032593e-01 2.460692822933197021e-01 -1.869241893291473389e-01 1.278961747884750366e-01 -1.425725817680358887e-01 -1.381214410066604614e-01 2.345246076583862305e-01 3.646521642804145813e-02 1.316075026988983154e-01 -1.719359890557825565e-03 -1.863604784011840820e-02 -1.031413581222295761e-02 -3.616565465927124023e-02 -1.445819735527038574e-01 1.998477131128311157e-01 2.711175978183746338e-01 2.397504448890686035e-01 -8.314201235771179199e-02 -5.151925608515739441e-02 3.736129701137542725e-01 6.371615827083587646e-02 -7.448713760823011398e-03 1.237215697765350342e-01 1.930855810642242432e-01 -2.655092179775238037e-01 8.501201122999191284e-02 -1.112668514251708984e-01 3.122651278972625732e-01 3.763147890567779541e-01
-9.681773930788040161e-02 -1.131044887006282806e-02 -2.353501468896865845e-01 -2.895977497100830078e-01 1.925203353166580200e-01 -2.731305547058582306e-02 8.180138468742370605e-02 -4.040344655513763428e-01 -2.487932145595550537e-01 1.670724451541900635e-01 2.302184253931045532e-01 2.918136678636074066e-02 7.420466095209121704e-02 1.427033394575119019e-01 1.742345690727233887e-01 -1.225027665495872498e-01 -7.030592113733291626e-02 -5.772373825311660767e-02 3.161110877990722656e-01 -2.000650912523269653e-01 -1.945378631353378296e-01 -1.883254796266555786e-01 3.275712728500366211e-01 6.759042292833328247e-02 2.705471124500036240e-04 1.481987442821264267e-02 2.583557926118373871e-02 -1.930247396230697632e-01 5.467898771166801453e-02 -1.689556539058685303e-01 -8.429656922817230225e-02 1.356476545333862305e-01
-1.652799695730209351e-01 -1.453239768743515015e-01 -1.587753891944885254e-01 2.511123195290565491e-03 8.725566416978836060e-02 -2.115424871444702148e-01 -2.766796946525573730e-01 -3.197919428348541260e-01 -2.205542922019958496e-01 -1.579495333135128021e-02 -3.352561965584754944e-02 1.274380087852478027e-02 -8.422714471817016602e-02 4.755286872386932373e-02 1.021200567483901978e-01 -2.611520290374755859e-01 -1.545992493629455566e-01 -8.329932391643524170e-02 8.021982014179229736e-02 3.143928050994873047e-01 4.978423938155174255e-02 -1.885160356760025024e-01 2.970994822680950165e-02 3.688151240348815918e-01 -1.344336569309234619e-01 -2.567905187606811523e-01 -1.615373641252517700e-01 -2.299016267061233521e-01 2.570474147796630859e-01 -3.916260600090026855e-02 7.037797570228576660e-02 1.021564379334449768e-01
2.428830415010452271e-02 1.268195658922195435e-01 -2.321113198995590210e-01 -2.859362065792083740e-01 -2.058096416294574738e-02 1.686607897281646729e-01 -8.621198683977127075e-02 -3.247511386871337891e-01 -1.314136572182178497e-02 1.224321722984313965e-01 1.188363432884216309e-01 -7.180444151163101196e-02 -5.366252735257148743e-02 1.785809993743896484e-01 -4.265708476305007935e-02 -1.119766905903816223e-01 9.491539746522903442e-02 1.100181788206100464e-01 3.821364343166351318e-01 -5.998570472002029419e-02 -1.480003595352172852e-01 -3.183084130287170410e-01 -7.046401035040616989e-03 1.494397819042205811e-01 -1.062318682670593262e-01 -1.175464689731597900e-01 -2.079860121011734009e-01 -2.186110466718673706e-01 -2.517739832401275635e-01 -1.883344799280166626e-01 1.214862465858459473e-01 2.761166393756866455e-01
-9.198543429374694824e-02 -7.573253661394119263e-02 -8.316915482282638550e-02 -3.070094287395477295e-01 1.072408333420753479e-01 -1.117093265056610107e-01 1.038311719894409180e-01 -1.893856972455978394e-01 4.327865317463874817e-02 2.483819425106048584e-01 3.628240525722503662e-02 3.006837666034698486e-01 -1.745870336890220642e-02 -4.140556976199150085e-02 -4.499154090881347656e-01 -1.038405224680900574e-01 2.209079712629318237e-01 -4.974270984530448914e-02 6.062392517924308777e-02 -1.364023797214031219e-02 -1.570678353309631348e-01 -1.085337921977043152e-01 1.352267414331436157e-01 3.722627162933349609e-01 -2.297396510839462280e-01 -1.426194980740547180e-02 -1.242791861295700073e-02 -2.276390790939331055e-01 2.587549984455108643e-01 -3.948811814188957214e-02 1.387884616851806641e-01 4.794918745756149292e-02
1.651257574558258057e-01 2.220609784126281738e-01 -2.834811508655548096e-01 -2.582867741584777832e-01 -8.892513811588287354e-02 1.691519170999526978e-01 -6.406420469284057617e-02 -9.179463237524032593e-02 -7.919714599847793579e-02 9.728544950485229492e-02 1.617398858070373535e-01 -2.256779968738555908e-01 8.195284754037857056e-03 -9.879941493272781372e-02 -8.951794356107711792e-03 -2.648223042488098145e-01 1.096159964799880981e-02 -2.483905479311943054e-02 3.059443533420562744e-01 6.095374375581741333e-02 7.265038043260574341e-02 -3.285143375396728516e-01 2.110553979873657227e-01 1.974333375692367554e-01 -5.534597113728523254e-02 7.280635088682174683e-02 -1.402759402990341187e-01 -2.652125656604766846e-01 6.449774652719497681e-02 -1.753938943147659302e-01 3.541595637798309326e-01 3.037372417747974396e-02
-2.378860116004943848e-01 8.207028359174728394e-02 -2.064812742173671722e-02 -4.681007564067840576e-02 2.188254445791244507e-01 -1.386129409074783325e-01 -5.859674513339996338e-02 -3.544016778469085693e-01 -4.643416777253150940e-02 1.298266649246215820e-01 4.447403252124786377e-01 8.571273647248744965e-04 -1.425297558307647705e-01 3.411916643381118774e-02 1.178423538804054260e-01 3.628136217594146729e-02 -3.951784688979387283e-03 -9.885080158710479736e-02 6.441618315875530243e-03 1.637104451656341553e-01 1.787554100155830383e-02 -4.336920008063316345e-02 -2.419528737664222717e-02 1.518565565347671509e-01 4.899744689464569092e-02 -6.526298820972442627e-02 -3.854506313800811768e-01 6.149946525692939758e-02 4.129361808300018311e-01 -3.679976239800453186e-02 2.992333471775054932e-01 -3.918780013918876648e-02
-6.834568828344345093e-02 -4.597343802452087402e-01 -1.362393051385879517e-01 -2.144972383975982666e-01 -2.263074368238449097e-01 1.306514628231525421e-02 1.188435554504394531e-01 -2.228409498929977417e-01 -2.247076332569122314e-01 -6.980455666780471802e-02 2.373390942811965942e-01 8.776632696390151978e-02 -2.114903181791305542e-01 1.969652473926544189e-01 1.706793345510959625e-02 -6.446871161460876465e-02 -2.242333255708217621e-02 1.388731151819229126e-01 2.111126296222209930e-02 1.742134094238281250e-01 -7.823948562145233154e-02 -4.076222702860832214e-02 2.424330115318298340e-01 1.837825477123260498e-01 -1.360228359699249268e-01 2.297936752438545227e-02 -6.547351181507110596e-02 -2.193057835102081299e-01 3.262437880039215088e-01 -2.655722759664058685e-02 1.397336125373840332e-01 -2.187926471233367920e-01
-2.336418628692626953e-01 -2.029624395072460175e-02 -2.851978242397308350e-01 -6.679864972829818726e-02 1.305164843797683716e-01 -1.006204932928085327e-01 -7.291650772094726562e-02 -2.859533429145812988e-01 -8.990266919136047363e-02 1.043843403458595276e-01 3.205824643373489380e-02 -3.167030215263366699e-02 -3.433276712894439697e-02 -6.847394257783889771e-02 -5.894463881850242615e-02 -3.084250725805759430e-02 -2.606917321681976318e-01 3.938514590263366699e-01 1.078730002045631409e-01 1.537535935640335083e-01 -2.280043810606002808e-01 3.369204699993133545e-02 2.410679459571838379e-01 4.914147313684225082e-03 -6.244166567921638489e-02 -6.886736303567886353e-02 1.509857475757598877e-01 -2.594437301158905029e-01 1.321356296539306641e-01 9.695392847061157227e-02 4.056141078472137451e-01 2.321742922067642212e-01
-1.717006415128707886e-01 2.851240104064345360e-03 -2.399604022502899170e-01 -2.117826789617538452e-01 2.330019772052764893e-01 -1.598656624555587769e-01 -5.719066038727760315e-02 -1.782969683408737183e-01 8.992529660463333130e-02 1.305090934038162231e-01 7.285118848085403442e-02 1.892687082290649414e-01 -2.487730979919433594e-02 2.490383982658386230e-01 3.739862516522407532e-02 3.022877499461174011e-03 -1.990415453910827637e-01 3.135442137718200684e-01 8.338448405265808105e-02 8.155456930398941040e-02 -6.100483238697052002e-02 -1.209720671176910400e-01 1.756962388753890991e-01 1.779668331146240234e-01 5.045319721102714539e-02 -1.142371073365211487e-01 -1.283944100141525269e-01 -3.801540434360504150e-01 4.143255949020385742e-02 -6.612575054168701172e-02 4.412834048271179199e-01 1.141390725970268250e-01
-2.082405425608158112e-02 3.065814636647701263e-02 -2.844189703464508057e-01 -1.641931980848312378e-01 1.843169331550598145e-01 8.267920464277267456e-02 9.046959131956100464e-02 -4.432739913463592529e-01 -2.012977153062820435e-01 1.683544367551803589e-01 2.022731751203536987e-01 -7.043553888797760010e-02 -2.980919368565082550e-02 -9.853798896074295044e-03 9.848479926586151123e-02 -2.601701319217681885e-01 -5.632543191313743591e-02 -4.284813627600669861e-02 3.217604756355285645e-01 -1.227569803595542908e-01 -2.504876852035522461e-01 -1.308919787406921387e-01 2.058682441711425781e-01 1.228303238749504089e-01 1.161465644836425781e-01 -4.316143691539764404e-02 -2.131192199885845184e-02 -3.009749948978424072e-01 2.140507400035858154e-01 -1.429232656955718994e-01 -1.360747665166854858e-01 8.190811611711978912e-03
1.406476050615310669e-01 3.887247666716575623e-02 -1.664150804281234741e-01 -3.192881047725677490e-01 -3.448003157973289490e-02 -9.926109015941619873e-02 -8.778666704893112183e-02 -2.394079267978668213e-01 -1.609595268964767456e-01 1.323117762804031372e-01 1.389031559228897095e-01 1.120706275105476379e-01 -7.262584567070007324e-02 3.779021278023719788e-02 3.206214308738708496e-01 -1.843257844448089600e-01 -7.570265978574752808e-02 1.912702918052673340e-01 1.208146139979362488e-01 -1.287181675434112549e-01 -3.408431708812713623e-01 -1.092549487948417664e-01 9.389478713274002075e-02 1.958704739809036255e-01 2.566487900912761688e-02 -8.806388825178146362e-03 3.242425620555877686e-02 -9.917857497930526733e-02 3.133375048637390137e-01 -3.475239872932434082e-01 2.654573619365692139e-01 6.664953380823135376e-02
-1.092905551195144653e-01 -7.863595336675643921e-02 -2.795497775077819824e-01 -2.286411225795745850e-01 1.893327832221984863e-01 -4.967292398214340210e-02 1.811263114213943481e-01 -3.898045420646667480e-01 -2.414863556623458862e-01 1.394684016704559326e-01 2.663126587867736816e-01 -2.148215100169181824e-02 5.102466046810150146e-02 6.502954754978418350e-03 3.506335616111755371e-02 -1.993451640009880066e-02 -1.685691997408866882e-02 -1.987814307212829590e-01 2.781322598457336426e-01 -1.812428683042526245e-01 -2.811732888221740723e-01 -1.871733665466308594e-01 3.167969286441802979e-01 3.535348549485206604e-02 1.120381951332092285e-01 -8.204934000968933105e-02 5.852940678596496582e-02 -1.270019263029098511e-01 1.253017038106918335e-01 -1.810088902711868286e-01 -1.315856724977493286e-01 6.803269684314727783e-02
7.800112664699554443e-02 -2.680220305919647217e-01 -1.503185331821441650e-01 -2.330191135406494141e-01 2.531834542751312256e-01 -2.387884818017482758e-02 1.971025913953781128e-01 -3.156995475292205811e-01 -2.463459819555282593e-01 -8.486912585794925690e-03 1.103341281414031982e-01 3.602087497711181641e-01 2.524258494377136230e-01 2.610040903091430664e-01 5.283478531055152416e-04 -5.985329300165176392e-02 -1.992568001151084900e-02 2.700304687023162842e-01 1.815077364444732666e-01 7.318742573261260986e-02 -3.268007887527346611e-03 -1.807644516229629517e-01 5.422582849860191345e-02 9.318749420344829559e-03 -1.027536839246749878e-01 -2.267825752496719360e-01 5.693763867020606995e-02 -2.275822758674621582e-01 6.445699930191040039e-02 7.680011540651321411e-02 -8.210094273090362549e-02 -1.508149802684783936e-01
-3.102553635835647583e-02 -1.184371206909418106e-02 -1.932225972414016724e-01 -1.587110757827758789e-01 2.611202001571655273e-01 -1.883167214691638947e-02 -4.959480091929435730e-02 -3.320547938346862793e-01 -3.628272712230682373e-01 9.279772639274597168e-02 2.520271837711334229e-01 1.525984108448028564e-01 -1.129611395299434662e-02 -5.088723823428153992e-02 1.771856546401977539e-01 -2.670732140541076660e-01 -3.064713478088378906e-01 6.304899603128433228e-02 2.444820404052734375e-01 -2.029168307781219482e-01 -3.032563924789428711e-01 -4.170013964176177979e-02 1.139560341835021973e-02 1.566281616687774658e-01 8.326047658920288086e-02 -5.096213147044181824e-02 1.330526173114776611e-01 7.113991677761077881e-02 1.030286103487014771e-01 -2.232708483934402466e-01 -2.354098483920097351e-02 -1.099593192338943481e-01
4.994863644242286682e-02 1.181897595524787903e-01 -2.240928709506988525e-01 -1.379030346870422363e-01 1.366216987371444702e-01 2.338210679590702057e-02 -2.444881796836853027e-01 -2.287873029708862305e-01 -4.311596751213073730e-01 2.679135650396347046e-02 3.019851446151733398e-01 -3.191099502146244049e-03 -7.819959521293640137e-02 1.556067466735839844e-01 1.190617382526397705e-01 -1.928926110267639160e-01 -1.568530201911926270e-01 -3.332199156284332275e-02 2.619093954563140869e-01 -2.121970653533935547e-01 -2.013542056083679199e-01 -8.256014436483383179e-02 1.134930104017257690e-01 2.820366024971008301e-01 -1.406191755086183548e-02 -3.629257157444953918e-02 5.477135628461837769e-02 -1.379865705966949463e-01 1.654049009084701538e-01 -1.703016012907028198e-01 -1.748155802488327026e-01 -1.839513331651687622e-01
2.262982912361621857e-02 2.664487361907958984e-01 -1.603704988956451416e-01 -1.399637311697006226e-01 -1.575657874345779419e-01 7.088126614689826965e-03 -3.142112866044044495e-02 -1.614600121974945068e-01 -3.391382694244384766e-01 2.294242531061172485e-01 2.086158692836761475e-01 2.153594791889190674e-02 -2.283846773207187653e-02 1.380955278873443604e-01 1.690657436847686768e-01 -2.284679412841796875e-01 -6.961752660572528839e-03 -4.236946627497673035e-02 2.947232127189636230e-01 -2.919082343578338623e-01 1.340136229991912842e-01 -2.029820084571838379e-01 7.829308509826660156e-02 3.460183143615722656e-01 -9.202172607183456421e-02 -5.974257737398147583e-02 -1.443652212619781494e-01 -1.460285782814025879e-01 3.136938810348510742e-01 8.333017677068710327e-02 1.888386555947363377e-03 2.744863368570804596e-02
4.303611442446708679e-02 -2.398852854967117310e-01 -4.336299002170562744e-02 -4.456000775098800659e-02 -3.799703717231750488e-02 2.696221768856048584e-01 -1.422581672668457031e-01 -3.507726788520812988e-01 -2.315549105405807495e-01 1.839754283428192139e-01 -1.421408727765083313e-02 7.839483767747879028e-02 9.008353203535079956e-02 1.059669330716133118e-01 -9.795313328504562378e-02 1.371004134416580200e-01 -1.242948025465011597e-01 5.965126305818557739e-02 2.631178796291351318e-01 3.326988816261291504e-01 -5.107222497463226318e-02 -3.717197105288505554e-02 -2.649256587028503418e-01 1.955510526895523071e-01 -6.823246181011199951e-02 -2.075553685426712036e-01 -1.803904175758361816e-01 -1.466026455163955688e-01 2.514384090900421143e-01 -1.030008196830749512e-01 1.855369955301284790e-01 -2.374974489212036133e-01
-2.282653003931045532e-02 2.071989923715591431e-01 -4.564680755138397217e-01 -1.205611303448677063e-01 3.004392609000205994e-02 -1.167693212628364563e-01 -9.387906640768051147e-02 -1.834313273429870605e-01 -1.214998066425323486e-01 2.330492585897445679e-01 1.107483655214309692e-01 -3.440584614872932434e-02 8.205623924732208252e-02 2.242100536823272705e-01 2.987803220748901367e-01 -4.404296725988388062e-02 -9.693453088402748108e-03 3.271655365824699402e-02 2.125706225633621216e-01 -2.603653632104396820e-02 -3.017279803752899170e-01 -7.370285689830780029e-02 1.744754612445831299e-01 2.860721647739410400e-01 -2.489256672561168671e-02 5.082368850708007812e-02 -4.471676424145698547e-02 1.254494637250900269e-01 2.757414579391479492e-01 -1.678329259157180786e-01 1.363632977008819580e-01 2.154067903757095337e-01
-1.600521653890609741e-01 -9.306304901838302612e-02 -2.904175817966461182e-01 -1.876892149448394775e-01 1.063608378171920776e-01 -2.062931060791015625e-01 -1.498202979564666748e-01 -1.538543850183486938e-01 1.055041477084159851e-01 1.292445212602615356e-01 1.116528287529945374e-01 6.402320414781570435e-02 -5.327854305505752563e-02 3.678097128868103027e-01 -5.060533061623573303e-02 2.933857217431068420e-02 -2.594866752624511719e-01 2.943811416625976562e-01 1.448156833648681641e-01 1.524709314107894897e-01 -7.269571069628000259e-03 -3.237450122833251953e-02 1.731581538915634155e-01 1.643659472465515137e-01 7.838847488164901733e-02 -2.718327008187770844e-02 2.535746246576309204e-02 -2.955926358699798584e-01 -3.153441241011023521e-03 3.419509856030344963e-03 4.148338437080383301e-01 1.920873820781707764e-01
1.126734763383865356e-01 1.212555021047592163e-01 3.510727081447839737e-03 -3.632586002349853516e-01 1.100962329655885696e-02 -2.648720145225524902e-02 -1.817209124565124512e-01 -1.991244256496429443e-01 -1.638333797454833984e-01 -6.310008466243743896e-03 1.658199578523635864e-01 5.849043279886245728e-02 6.565255671739578247e-02 6.232623010873794556e-02 1.471411287784576416e-01 -7.805573195219039917e-02 -1.775653809309005737e-01 2.399256527423858643e-01 8.739854395389556885e-02 -1.743416488170623779e-02 -4.028896391391754150e-01 -1.341712474822998047e-01 3.609726205468177795e-02 4.091037902981042862e-03 -8.649264276027679443e-02 1.160061359405517578e-01 2.905299328267574310e-02 -1.905767060816287994e-02 4.785061776638031006e-01 -3.007363379001617432e-01 2.168140858411788940e-01 7.847054302692413330e-02
-7.933010160923004150e-02 2.607167512178421021e-02 -2.070862948894500732e-01 -1.973784416913986206e-01 1.221547275781631470e-01 -1.716856360435485840e-01 -2.868999144993722439e-04 -2.068016082048416138e-01 -6.207182072103023529e-03 2.979873716831207275e-01 6.517110019922256470e-02 1.785713434219360352e-01 5.222824960947036743e-02 2.101900875568389893e-01 2.904330939054489136e-02 1.121158748865127563e-01 -1.648130565881729126e-01 3.726769387722015381e-01 2.073450982570648193e-01 1.840458959341049194e-01 -4.867990687489509583e-02 -1.814160682260990143e-02 6.374716758728027344e-02 1.368131935596466064e-01 -3.417274653911590576e-01 -2.148460000753402710e-01 6.629201769828796387e-02 -1.820404231548309326e-01 -5.126814823597669601e-03 -2.514433264732360840e-01 2.150499224662780762e-01 2.456932961940765381e-01
2.965818941593170166e-01 -1.735704392194747925e-01 -1.045757159590721130e-01 -5.492636933922767639e-02 1.771493703126907349e-01 7.343951612710952759e-02 -1.205466687679290771e-01 -3.451861739158630371e-01 -1.079111993312835693e-01 -5.059420317411422729e-02 2.747769355773925781e-01 1.419213861227035522e-01 -4.733027517795562744e-02 3.188393712043762207e-01 -1.523063480854034424e-01 -1.527063697576522827e-01 -5.244889855384826660e-02 2.983726859092712402e-01 6.355751305818557739e-03 1.160120889544487000e-01 -3.470402359962463379e-01 -1.787906289100646973e-01 3.162928521633148193e-01 5.849776417016983032e-02 1.784045249223709106e-02 -1.158838868141174316e-01 1.312822997570037842e-01 4.773086309432983398e-02 4.289003461599349976e-02 -1.588346809148788452e-01 1.077573150396347046e-01 -6.444132328033447266e-02
-5.715528130531311035e-02 1.626985520124435425e-01 -4.353113472461700439e-01 -1.421558409929275513e-01 1.382475644350051880e-01 1.459725648164749146e-01 1.600868999958038330e-01 -3.850383460521697998e-01 -8.067010343074798584e-02 4.800272732973098755e-02 2.221982628107070923e-01 1.078588962554931641e-01 -8.621238917112350464e-02 2.359892427921295166e-01 -3.546157851815223694e-03 5.434436351060867310e-02 5.248752608895301819e-02 1.832059323787689209e-01 1.614945679903030396e-01 9.943533688783645630e-02 -3.333508595824241638e-02 -3.104543983936309814e-01 -1.656605601310729980e-01 9.829688072204589844e-02 -1.337651908397674561e-01 -3.214204013347625732e-01 -1.309839636087417603e-01 -1.125975623726844788e-01 -1.731231212615966797e-01 -5.709996819496154785e-02 1.227380335330963135e-01 6.423747539520263672e-02
-1.617534011602401733e-01 -3.466949164867401123e-01 -1.321639567613601685e-01 -2.120153605937957764e-01 -8.307474106550216675e-02 1.796040832996368408e-01 -2.086713502649217844e-04 -1.670998632907867432e-01 -2.644316554069519043e-01 -2.644308283925056458e-02 2.860133945941925049e-01 -4.860014468431472778e-02 8.027857169508934021e-03 2.047254890203475952e-01 3.628905415534973145e-01 -6.315450370311737061e-02 -8.988308906555175781e-02 2.048224657773971558e-01 2.082960903644561768e-01 -2.610709369182586670e-01 -2.573449015617370605e-01 -2.133831009268760681e-02 1.297818869352340698e-01 1.752503514289855957e-01 -9.821568429470062256e-02 -1.851467974483966827e-02 -9.194749593734741211e-02 -7.313659042119979858e-02 1.123051270842552185e-01 -2.604601383209228516e-01 8.082690834999084473e-02 7.144073396921157837e-02
-2.415824681520462036e-03 -1.161992251873016357e-01 -4.415159299969673157e-02 3.198963776230812073e-02 -1.012452244758605957e-01 -7.108370959758758545e-02 -1.845303177833557129e-01 -5.988773107528686523e-01 -3.521190583705902100e-01 2.204103171825408936e-01 1.067448854446411133e-01 -4.639834165573120117e-02 1.364492774009704590e-01 2.133311480283737183e-01 3.677368164062500000e-01 -9.033333510160446167e-02 -1.151391863822937012e-01 -2.439910359680652618e-02 9.508984535932540894e-02 2.134851217269897461e-01 -2.384970523416996002e-02 3.417727351188659668e-02 4.913892596960067749e-02 1.209211573004722595e-01 -5.863833054900169373e-02 -1.523952037096023560e-01 -1.387302875518798828e-01 -1.984407752752304077e-02 1.555945575237274170e-01 1.526657640933990479e-01 2.848010696470737457e-02 1.246259198524057865e-03
1.471436470746994019e-01 -2.898779511451721191e-01 -2.372880429029464722e-01 -1.466961652040481567e-01 -7.450197637081146240e-02 -8.483190834522247314e-02 1.522302627563476562e-01 -2.682883739471435547e-01 -2.760936021804809570e-01 1.302460879087448120e-01 7.775402814149856567e-02 2.660664319992065430e-01 -9.335023164749145508e-02 2.434313297271728516e-01 1.111876964569091797e-01 -4.546989873051643372e-02 -8.573112427257001400e-04 2.105884850025177002e-01 1.947050988674163818e-01 1.209590509533882141e-01 7.014779001474380493e-02 -1.998196244239807129e-01 -1.574962027370929718e-02 -3.149352595210075378e-02 -3.474685847759246826e-01 -9.481982141733169556e-02 1.672133058309555054e-01 -3.883849084377288818e-01 1.911050826311111450e-02 2.333498373627662659e-02 -4.891360178589820862e-02 -3.679823130369186401e-02
-2.677772380411624908e-02 2.766118757426738739e-02 -1.922667622566223145e-01 -1.014686301350593567e-01 -6.945332139730453491e-02 2.684706151485443115e-01 -1.920633949339389801e-02 -2.017675638198852539e-01 -1.988176554441452026e-01 -1.414527595043182373e-01 1.830709427595138550e-01 6.975244730710983276e-02 1.401553452014923096e-01 2.360533773899078369e-01 -2.915366925299167633e-02 -2.743887901306152344e-01 -2.349678240716457367e-02 1.069883406162261963e-01 2.041257768869400024e-01 6.969332695007324219e-02 -2.210628688335418701e-01 3.759002089500427246e-01 -2.188175320625305176e-01 3.472512364387512207e-01 -1.525061428546905518e-01 -2.500236630439758301e-01 -1.841926127672195435e-01 -3.060238994657993317e-02 5.826655775308609009e-02 4.697268456220626831e-02 1.249734982848167419e-01 1.576204150915145874e-01
2.188231097534298897e-03 1.875868439674377441e-01 -1.763186752796173096e-01 -3.658012747764587402e-01 5.579468328505754471e-03 -7.090182602405548096e-02 -1.284539699554443359e-01 -2.609689831733703613e-01 -1.360847800970077515e-02 8.474083617329597473e-03 2.446764111518859863e-01 8.394061028957366943e-02 2.449484355747699738e-02 1.132948398590087891e-01 3.739309608936309814e-01 3.957389295101165771e-02 -6.772156804800033569e-02 8.407173305749893188e-02 6.490994244813919067e-02 -8.032797276973724365e-02 -4.342368543148040771e-01 -9.029582142829895020e-02 4.346157982945442200e-02 1.842115521430969238e-01 -1.037822291254997253e-01 -9.335164725780487061e-02 6.443376839160919189e-02 -1.824892610311508179e-01 2.463029921054840088e-01 -2.119918167591094971e-01 1.933252513408660889e-01 1.829498708248138428e-01
5.161632969975471497e-02 -3.341704010963439941e-01 6.273891776800155640e-02 -2.828103303909301758e-01 4.567442927509546280e-03 -1.327091008424758911e-01 6.820332258939743042e-02 -2.235396802425384521e-01 1.102019101381301880e-01 2.325702309608459473e-01 3.032507896423339844e-01 1.155970990657806396e-01 2.744443528354167938e-02 1.688494384288787842e-01 -1.788218915462493896e-01 -1.615733206272125244e-01 5.182790756225585938e-02 -1.305038332939147949e-01 2.172722667455673218e-01 -7.465829141438007355e-03 -3.761845827102661133e-02 5.884843878448009491e-03 -5.151401460170745850e-02 1.963295936584472656e-01 -8.129290491342544556e-02 -1.126399189233779907e-01 -1.666584908962249756e-01 1.026603654026985168e-01 4.807671010494232178e-01 6.466699391603469849e-02 2.589738965034484863e-01 3.105063550174236298e-02
-7.790828496217727661e-02 -8.511873334646224976e-02 -2.440827488899230957e-01 4.588667303323745728e-02 -6.783415377140045166e-02 -5.045772716403007507e-02 -3.953995406627655029e-01 -3.180451393127441406e-01 -2.212549895048141479e-01 1.264072805643081665e-01 3.246334567666053772e-02 1.353269964456558228e-01 -2.204973399639129639e-01 6.114596873521804810e-02 -5.774329230189323425e-02 -7.934094965457916260e-02 -2.052906751632690430e-01 -8.399445563554763794e-02 6.308604776859283447e-02 3.644436895847320557e-01 -1.317856460809707642e-01 -1.353453993797302246e-01 -8.928494900465011597e-02 3.014487028121948242e-01 -2.305224686861038208e-01 -6.945613771677017212e-02 -6.024768110364675522e-03 -2.775591015815734863e-01 1.953724622726440430e-01 1.063510626554489136e-01 -2.045586006715893745e-03 9.498724341392517090e-02
9.271293133497238159e-02 -6.056326255202293396e-02 -9.479019790887832642e-02 7.526418566703796387e-02 5.454315990209579468e-02 6.859371066093444824e-02 -8.263776451349258423e-02 -4.240991771221160889e-01 -2.697416543960571289e-01 2.505890130996704102e-01 1.688500493764877319e-01 -7.928884774446487427e-02 1.897293329238891602e-02 -5.736614391207695007e-02 1.720879524946212769e-01 4.541249573230743408e-02 -1.745402067899703979e-01 -7.748521747998893261e-04 -1.727999374270439148e-02 -1.525833755731582642e-01 -3.581975102424621582e-01 -1.990895718336105347e-01 2.115408927202224731e-01 3.200356960296630859e-01 1.308751255273818970e-01 -1.635839790105819702e-01 -9.515494108200073242e-02 -3.440536558628082275e-01 1.034175157546997070e-01 -8.204774931073188782e-03 1.410389989614486694e-01 4.368171840906143188e-02
-9.265684336423873901e-02 4.579970613121986389e-02 -2.266553938388824463e-01 -3.052629232406616211e-01 3.078763484954833984e-01 -1.760026514530181885e-01 -1.714099496603012085e-01 -9.248808771371841431e-02 5.736260488629341125e-02 1.346517503261566162e-01 7.586739212274551392e-02 2.270995080471038818e-01 -1.050474569201469421e-01 2.381603121757507324e-01 -8.123801648616790771e-02 -6.001359317451715469e-03 -3.284018337726593018e-01 2.513940036296844482e-01 2.487217038869857788e-01 2.087765783071517944e-01 -4.028052464127540588e-02 -1.095087602734565735e-01 1.608237922191619873e-01 8.264119178056716919e-02 1.061249300837516785e-01 -8.569226413965225220e-02 -6.465397775173187256e-02 -2.314334511756896973e-01 -1.902754418551921844e-02 -3.555343672633171082e-02 2.977020144462585449e-01 1.962420493364334106e-01
2.565286308526992798e-02 -3.548652678728103638e-02 -3.197380304336547852e-01 -2.625475227832794189e-01 2.635508589446544647e-02 -1.536291651427745819e-02 -2.192527204751968384e-01 -4.326631426811218262e-01 -1.389381736516952515e-01 1.105109006166458130e-01 -3.778804093599319458e-02 -2.105966955423355103e-02 5.653724074363708496e-02 -1.036021411418914795e-01 9.273619949817657471e-02 1.484976112842559814e-01 -2.443139255046844482e-02 9.756927192211151123e-02 1.504958719015121460e-01 -1.822983026504516602e-01 -3.824877738952636719e-01 -2.712529599666595459e-01 -8.326891809701919556e-03 1.762243956327438354e-01 -1.642851233482360840e-01 3.017666749656200409e-02 -9.838083386421203613e-02 -1.371263563632965088e-01 1.191011443734169006e-01 -2.633554637432098389e-01 1.840999722480773926e-01 1.481060534715652466e-01
1.308118104934692383e-01 5.863185599446296692e-02 -8.210138231515884399e-02 -1.120445132255554199e-01 2.602982334792613983e-02 2.698292583227157593e-02 -1.893163770437240601e-01 -2.650410830974578857e-01 -1.926672309637069702e-01 1.924271322786808014e-02 4.612476825714111328e-01 2.214103937149047852e-01 -5.426238849759101868e-02 -6.197844818234443665e-02 -1.388521790504455566e-01 -1.409094631671905518e-01 -1.346937268972396851e-01 3.578092157840728760e-02 2.217451483011245728e-01 3.811115622520446777e-01 -8.111021481454372406e-03 3.332473933696746826e-01 1.303337216377258301e-01 8.140699565410614014e-02 -2.290328145027160645e-01 3.448005393147468567e-02 -1.710239052772521973e-01 -1.202980875968933105e-01 2.766045369207859039e-02 5.270323902368545532e-02 1.912097185850143433e-01 1.464102268218994141e-01
-1.104762181639671326e-01 1.910941153764724731e-01 -1.922794282436370850e-01 -3.125947117805480957e-01 1.045627705752849579e-02 1.453362107276916504e-01 -1.812921091914176941e-02 -1.182209551334381104e-01 1.763154417276382446e-01 6.023211777210235596e-02 2.903743982315063477e-01 1.949994713068008423e-01 -2.015854045748710632e-02 1.578851044178009033e-01 -1.735323071479797363e-01 -1.910042203962802887e-02 1.804776340723037720e-01 -1.522829234600067139e-01 -8.689562231302261353e-02 1.573326289653778076e-01 7.947120070457458496e-02 -2.247747778892517090e-01 5.786612257361412048e-02 4.429239034652709961e-01 -2.189287245273590088e-01 7.435399293899536133e-02 2.112546004354953766e-03 -3.143423199653625488e-01 2.115876525640487671e-01 -1.316386610269546509e-01 1.110691484063863754e-02 9.619534015655517578e-02
-1.611282527446746826e-01 -7.952558249235153198e-02 -3.874841630458831787e-01 -2.331377416849136353e-01 1.103751510381698608e-01 5.064394697546958923e-02 5.895319208502769470e-02 -3.941788673400878906e-01 -1.987651586532592773e-01 1.870256066322326660e-01 3.230827748775482178e-01 3.295125067234039307e-02 2.757418155670166016e-01 6.823156028985977173e-02 2.081102430820465088e-01 -5.084237456321716309e-02 -5.929289013147354126e-02 -8.118055015802383423e-02 2.712649405002593994e-01 -1.869394779205322266e-01 -2.037246525287628174e-01 -3.317620232701301575e-02 2.632485032081604004e-01 2.346003457205370069e-04 1.102403253316879272e-01 -5.188496410846710205e-02 -7.262145727872848511e-02 -7.005725055932998657e-02 1.031970530748367310e-01 -6.245634704828262329e-02 -8.186616748571395874e-02 7.910508662462234497e-02
-1.372873783111572266e-01 -3.498837947845458984e-01 -1.357507556676864624e-01 -1.383850723505020142e-01 -1.181758120656013489e-01 5.368043109774589539e-02 1.723531186580657959e-01 -4.664916098117828369e-01 -1.441863924264907837e-01 8.948915451765060425e-02 1.671817004680633545e-01 6.529296189546585083e-02 -1.677585579454898834e-02 1.912952363491058350e-01 -1.058605313301086426e-02 -7.967952638864517212e-03 -2.060792297124862671e-01 -7.659675925970077515e-02 2.321566827595233917e-02 -2.513746321201324463e-01 -2.205163389444351196e-01 6.189890950918197632e-02 -8.036785572767257690e-02 3.166746497154235840e-01 -2.820409834384918213e-03 -3.252851963043212891e-01 5.731722339987754822e-02 -9.046781808137893677e-02 9.316818416118621826e-02 3.632958978414535522e-02 2.390287816524505615e-01 5.690425634384155273e-02
-6.874914467334747314e-02 -1.279263794422149658e-01 -3.304679989814758301e-01 -2.554909586906433105e-01 2.018926739692687988e-01 -2.097430527210235596e-01 7.491858676075935364e-03 -2.946391329169273376e-02 5.238271877169609070e-02 8.103910833597183228e-02 1.343118548393249512e-01 2.831817232072353363e-02 -1.481356192380189896e-02 1.431072205305099487e-01 -7.633313536643981934e-02 -5.863441526889801025e-02 -3.352327048778533936e-01 2.767386734485626221e-01 2.058418989181518555e-01 1.058801263570785522e-01 -4.539774358272552490e-02 -2.838766388595104218e-02 2.038464099168777466e-01 1.050714030861854553e-01 -8.516727387905120850e-02 -1.373795270919799805e-01 -4.165947437286376953e-03 -3.522208034992218018e-01 6.595996022224426270e-02 -1.139900460839271545e-01 3.975270688533782959e-01 1.924768388271331787e-01
8.781716227531433105e-02 -7.197875529527664185e-03 1.544227749109268188e-01 -2.043686211109161377e-01 7.515629380941390991e-02 1.028592232614755630e-02 -1.079007536172866821e-01 -2.891325056552886963e-01 -2.203159481287002563e-01 8.000323176383972168e-02 5.090836882591247559e-01 2.279986739158630371e-01 1.250226348638534546e-01 -6.087698042392730713e-02 -1.180451214313507080e-01 -3.353888913989067078e-02 -2.442908436059951782e-01 1.870596967637538910e-02 -1.120688952505588531e-02 3.595512509346008301e-01 -3.711655735969543457e-02 1.702866107225418091e-01 3.349696844816207886e-02 2.102558314800262451e-01 -1.406792253255844116e-01 -7.570514082908630371e-02 -1.549226045608520508e-01 -2.370970994234085083e-01 1.462249904870986938e-01 1.180195882916450500e-01 1.370527446269989014e-01 1.328016910701990128e-02
6.639114022254943848e-02 -1.458326280117034912e-01 -2.740028202533721924e-01 -1.297323703765869141e-01 -6.911695748567581177e-02 -5.354020372033119202e-02 -1.084785163402557373e-01 -3.828261792659759521e-01 -7.503874134272336960e-03 -5.210408568382263184e-02 -3.784249722957611084e-02 3.334820270538330078e-01 7.712449133396148682e-02 1.871883571147918701e-01 -2.456534504890441895e-01 -3.342562019824981689e-01 1.663890779018402100e-01 2.000610157847404480e-02 3.276561200618743896e-01 -3.452782332897186279e-02 1.167408004403114319e-01 -1.081744581460952759e-02 5.811144784092903137e-02 3.312990963459014893e-01 -1.198513992130756378e-02 1.334523558616638184e-01 -3.706688061356544495e-02 -1.004560887813568115e-01 1.523986607789993286e-01 1.633515506982803345e-01 1.273682713508605957e-01 1.700229942798614502e-01
-1.113051623106002808e-01 -2.800998389720916748e-01 -2.037738412618637085e-01 -2.931945621967315674e-01 -5.300118401646614075e-02 -4.494843631982803345e-02 2.140920311212539673e-01 -3.909598886966705322e-01 -2.515937387943267822e-01 3.981686756014823914e-02 -5.231297761201858521e-02 2.553014755249023438e-01 2.098235338926315308e-01 2.859853208065032959e-01 -1.257856637239456177e-01 -4.498296603560447693e-02 -1.184559091925621033e-01 1.975817531347274780e-01 1.651211678981781006e-01 2.876903861761093140e-02 -1.528011560440063477e-01 -1.605867743492126465e-01 -3.292400017380714417e-02 8.828049153089523315e-02 -4.697755724191665649e-02 -1.175338961184024811e-02 3.945381566882133484e-02 -1.091880723834037781e-01 -1.176324263215065002e-01 8.747673034667968750e-02 1.613491922616958618e-01 -3.149143159389495850e-01
2.691751811653375626e-03 3.842108696699142456e-02 -2.342535555362701416e-01 -1.195953637361526489e-01 -5.782344192266464233e-02 1.425816565752029419e-01 9.815105795860290527e-02 -8.901927620172500610e-03 2.927269600331783295e-02 3.140906393527984619e-01 3.290605247020721436e-01 2.556768991053104401e-02 1.388868540525436401e-01 2.746966183185577393e-01 5.308377742767333984e-02 1.779222935438156128e-01 2.175179775804281235e-03 3.736281692981719971e-01 1.108677685260772705e-01 5.591107904911041260e-02 4.338840395212173462e-02 -8.448333293199539185e-02 2.108206748962402344e-01 3.616505563259124756e-01 -4.888965189456939697e-02 -8.499620854854583740e-02 2.183675579726696014e-02 5.129948630928993225e-02 -6.693932414054870605e-02 -7.636019587516784668e-02 3.152808248996734619e-01 3.107617199420928955e-01
-3.902756422758102417e-02 1.028713956475257874e-02 1.729445718228816986e-02 -3.810028731822967529e-01 1.873470842838287354e-01 -3.415603563189506531e-02 1.249344367533922195e-02 -1.759874075651168823e-01 1.399171203374862671e-01 -9.238690882921218872e-02 2.027176320552825928e-01 2.659561336040496826e-01 7.362191379070281982e-02 -1.274884194135665894e-01 -2.607600688934326172e-01 -2.689399421215057373e-01 2.412341535091400146e-01 -4.188412427902221680e-02 2.076892405748367310e-01 -6.047100201249122620e-02 1.432227790355682373e-01 -7.196985185146331787e-02 1.154913529753684998e-01 3.470631837844848633e-01 -1.786212250590324402e-02 1.311904378235340118e-02 -1.526245474815368652e-02 -2.951492071151733398e-01 2.833303511142730713e-01 -2.923922240734100342e-02 1.802070885896682739e-01 1.261427402496337891e-01
9.302225708961486816e-02 1.166902109980583191e-01 -2.018766999244689941e-01 -2.735198140144348145e-01 1.776233762502670288e-01 1.691993772983551025e-01 -1.978280395269393921e-02 -2.804600000381469727e-01 -3.161731958389282227e-01 4.566921666264533997e-02 3.214418292045593262e-01 4.353122785687446594e-02 -1.368715912103652954e-01 1.080449447035789490e-01 4.409439861774444580e-02 -2.331549227237701416e-01 -2.040314674377441406e-01 1.973859593272209167e-02 1.460185796022415161e-01 -2.982592284679412842e-01 -2.331317216157913208e-01 6.184685626067221165e-04 1.844552755355834961e-01 1.836733371019363403e-01 -5.646070837974548340e-02 -1.711610257625579834e-01 2.310301214456558228e-01 1.223798189312219620e-02 2.138192206621170044e-01 -7.470382750034332275e-02 -6.619742512702941895e-02 -1.133673116564750671e-01
-2.442326769232749939e-02 -2.798079550266265869e-01 -3.422307372093200684e-01 2.938929572701454163e-02 3.323598206043243408e-02 1.238151043653488159e-01 -1.267918646335601807e-01 -2.161131799221038818e-01 -1.764979213476181030e-01 -8.833694271743297577e-03 1.594258695840835571e-01 8.555904030799865723e-02 -1.095639541745185852e-02 2.398821860551834106e-01 -1.756233572959899902e-01 -3.020787537097930908e-01 -8.947197347879409790e-02 7.044353336095809937e-02 1.160977482795715332e-01 -7.463516294956207275e-02 -1.216528564691543579e-01 -3.023857474327087402e-01 -2.131912410259246826e-01 3.462890088558197021e-01 1.406561732292175293e-01 1.862423121929168701e-01 -1.002454478293657303e-02 -4.029325023293495178e-02 5.109220370650291443e-02 -8.822477608919143677e-02 2.850858271121978760e-01 1.694172024726867676e-01
2.311602979898452759e-01 -2.186167091131210327e-01 -2.766932845115661621e-01 -1.402032375335693359e-01 -1.351794749498367310e-01 -4.139920696616172791e-02 -6.687209010124206543e-02 -3.055084943771362305e-01 -6.231165304780006409e-02 -6.934604607522487640e-03 1.059998646378517151e-01 1.110037937760353088e-01 -7.588770985603332520e-02 -7.891666144132614136e-03 -2.311157584190368652e-01 -3.036635816097259521e-01 8.302799612283706665e-02 -2.021036297082901001e-01 3.167427182197570801e-01 -3.760825144127011299e-03 9.163452684879302979e-02 -4.316195473074913025e-02 1.121655330061912537e-01 2.090490758419036865e-01 -1.286194473505020142e-01 -2.185915224254131317e-02 -1.113641113042831421e-01 -2.884003520011901855e-01 3.654540479183197021e-01 1.203034818172454834e-01 -1.308080926537513733e-02 1.743693798780441284e-01
-8.217306435108184814e-02 -1.119939312338829041e-01 -1.547768563032150269e-01 -1.882365494966506958e-01 3.140809386968612671e-02 1.684569865465164185e-01 1.277891397476196289e-01 -2.059306055307388306e-01 4.942593351006507874e-02 -9.565277397632598877e-02 3.063421845436096191e-01 4.068094491958618164e-01 -6.549387425184249878e-02 1.628779917955398560e-01 -1.467636227607727051e-01 -2.072615921497344971e-01 -1.775540113449096680e-01 7.685412466526031494e-02 2.218949347734451294e-01 2.779429256916046143e-01 -2.347005903720855713e-01 -1.445237547159194946e-01 -8.299976587295532227e-02 2.239468246698379517e-01 -2.740873098373413086e-01 -7.671222090721130371e-02 1.965250819921493530e-02 -1.647337675094604492e-01 -4.771181568503379822e-02 1.634417027235031128e-01 6.891824305057525635e-02 -1.666171401739120483e-01
1.779781468212604523e-02 -1.190124005079269409e-01 -1.174476463347673416e-02 -9.856657683849334717e-02 1.982115209102630615e-01 1.002606749534606934e-01 -1.280015427619218826e-02 -2.696659266948699951e-01 -1.570723950862884521e-01 -6.462860852479934692e-02 3.871150314807891846e-01 2.888599932193756104e-01 4.112791270017623901e-02 -2.180049121379852295e-01 -7.794071733951568604e-02 -1.842255741357803345e-01 -1.441972702741622925e-01 1.213042438030242920e-01 2.378600984811782837e-01 2.523683309555053711e-01 -8.115361630916595459e-02 2.559402883052825928e-01 2.043137885630130768e-02 1.432161331176757812e-01 -1.083196103572845459e-01 -1.365643739700317383e-02 -2.196637243032455444e-01 -2.923173010349273682e-01 4.860858246684074402e-02 1.164888665080070496e-01 1.772865951061248779e-01 2.455311566591262817e-01
1.011267211288213730e-02 -1.143959686160087585e-01 -2.378180921077728271e-01 -1.216535121202468872e-01 -5.435952544212341309e-02 1.150225996971130371e-01 2.801863476634025574e-03 -2.777965664863586426e-01 -1.746979504823684692e-01 3.521332740783691406e-01 1.973491609096527100e-01 4.098364710807800293e-02 2.141998857259750366e-01 -7.027912884950637817e-02 2.702911496162414551e-01 -2.544650807976722717e-02 -1.333905607461929321e-01 3.697445243597030640e-02 2.672435045242309570e-01 -1.166812181472778320e-01 -2.107459604740142822e-01 -1.938313096761703491e-01 2.013759464025497437e-01 1.584961265325546265e-01 1.733022928237915039e-01 2.373843193054199219e-01 3.984319418668746948e-02 -9.904477000236511230e-02 2.170251607894897461e-01 -2.614368498325347900e-01 1.300487667322158813e-01 1.429187655448913574e-01
6.758524477481842041e-02 -3.107989430427551270e-01 -2.202381789684295654e-01 4.705386608839035034e-02 -7.509727776050567627e-02 1.732696592807769775e-01 7.134652137756347656e-02 -9.303604811429977417e-02 -2.809393703937530518e-01 9.162021428346633911e-02 2.120374143123626709e-01 1.124834120273590088e-01 -6.039763614535331726e-02 8.272431790828704834e-02 -1.065025031566619873e-01 -3.439981043338775635e-01 -3.830694779753684998e-02 6.358782947063446045e-02 6.877566874027252197e-02 -5.141281336545944214e-02 -4.206182360649108887e-01 -1.476989537477493286e-01 -1.851246058940887451e-01 2.746664285659790039e-01 6.354867666959762573e-02 2.896522171795368195e-02 -1.150155439972877502e-01 -2.608799375593662262e-02 1.008590385317802429e-01 -1.788107156753540039e-01 3.577236831188201904e-01 5.811051651835441589e-02
-1.046028509736061096e-01 -1.984338611364364624e-01 -4.247070848941802979e-01 -1.897395551204681396e-01 -1.167846024036407471e-01 9.087177366018295288e-02 9.409531205892562866e-02 -2.044656425714492798e-01 -2.809634208679199219e-01 2.114041596651077271e-01 -9.275247901678085327e-02 1.731816679239273071e-01 -1.843584179878234863e-01 -2.346621900796890259e-01 1.032193228602409363e-01 -1.921314001083374023e-01 -1.597129106521606445e-01 2.793708443641662598e-01 2.227824926376342773e-01 -4.865328781306743622e-03 -8.290007710456848145e-02 -1.798422783613204956e-01 3.027878142893314362e-02 1.337332278490066528e-02 9.699642658233642578e-02 1.647126525640487671e-01 -7.954898476600646973e-02 -1.917389333248138428e-01 4.875167086720466614e-02 -1.245851665735244751e-01 1.445950865745544434e-01 2.234700322151184082e-01
-3.608686029911041260e-01 4.649776592850685120e-02 -1.006787270307540894e-01 -8.166405558586120605e-02 1.548509001731872559e-01 1.117936670780181885e-01 -3.373175859451293945e-01 -2.609665691852569580e-01 -1.961630582809448242e-01 2.472068369388580322e-01 2.326171845197677612e-01 6.156234815716743469e-02 2.100045979022979736e-01 2.009271532297134399e-01 1.669805049896240234e-01 -1.031970009207725525e-01 6.559238582849502563e-02 -6.309263408184051514e-02 1.766145825386047363e-01 -6.923264265060424805e-02 2.434040009975433350e-01 -8.729673177003860474e-02 6.881106644868850708e-02 9.379440546035766602e-02 1.035690605640411377e-01 -8.603311330080032349e-02 -1.558674573898315430e-01 -4.578652232885360718e-02 2.351971268653869629e-01 -2.603747136890888214e-02 3.190216720104217529e-01 -1.580772101879119873e-01
-1.194648258388042450e-02 -1.402742862701416016e-01 -5.440912023186683655e-02 -1.253777444362640381e-01 -4.398224875330924988e-02 3.679093718528747559e-01 -8.014761656522750854e-02 -4.057511091232299805e-01 -1.451377719640731812e-01 1.730090677738189697e-01 3.227757215499877930e-01 1.020747944712638855e-01 -2.102851867675781250e-02 1.474216133356094360e-01 6.138497591018676758e-02 -2.182302176952362061e-01 -1.617873162031173706e-01 2.957762219011783600e-02 1.512457989156246185e-02 2.062650769948959351e-01 -1.405203342437744141e-01 2.175979502499103546e-02 8.640008419752120972e-02 3.098883628845214844e-01 -9.438125044107437134e-02 -1.431589871644973755e-01 2.489922940731048584e-01 -2.972110509872436523e-01 -7.588012516498565674e-02 1.391937881708145142e-01 1.192634459584951401e-02 -1.242372393608093262e-01
1.346581131219863892e-01 -4.641048610210418701e-01 -2.416867762804031372e-01 -2.809772193431854248e-01 -1.585990488529205322e-01 2.021160572767257690e-01 8.327903598546981812e-02 -3.840826451778411865e-01 -9.441421926021575928e-02 3.731944039463996887e-02 1.154137477278709412e-01 1.742510944604873657e-01 -7.597561925649642944e-02 1.287512779235839844e-01 4.805972799658775330e-02 -3.707073256373405457e-02 -3.304138034582138062e-02 2.683365046977996826e-01 -1.024582982063293457e-02 2.395458817481994629e-01 1.826544478535652161e-02 9.262644499540328979e-02 2.122236043214797974e-01 1.953944712877273560e-01 -2.002751268446445465e-02 1.896806992590427399e-02 -4.236959666013717651e-02 -1.524903476238250732e-01 1.983452290296554565e-01 -1.661952883005142212e-01 7.925758510828018188e-02 -8.284047245979309082e-02
-1.403131484985351562e-01 -2.400898933410644531e-01 -3.151308596134185791e-01 -1.558570712804794312e-01 -1.680901646614074707e-02 7.946900278329849243e-02 -8.456140756607055664e-02 -3.554674386978149414e-01 -2.817490883171558380e-02 1.274652332067489624e-01 5.499616265296936035e-02 1.681441217660903931e-01 -2.587299346923828125e-01 2.768987119197845459e-01 -1.174921393394470215e-01 -4.056767523288726807e-01 -1.807364821434020996e-01 -1.127373576164245605e-01 4.919788334518671036e-03 -5.008641257882118225e-02 1.377384760417044163e-03 -2.551642805337905884e-02 4.473648965358734131e-02 3.509607613086700439e-01 -6.578968465328216553e-02 -6.074064970016479492e-02 7.555197924375534058e-02 -7.294252049177885056e-03 1.481825858354568481e-01 -1.011400967836380005e-01 2.691019512712955475e-02 2.611662149429321289e-01
2.988166511058807373e-01 1.899457871913909912e-01 -1.409433335065841675e-01 -2.713650465011596680e-01 8.385904878377914429e-02 -1.306239515542984009e-01 -8.429242670536041260e-02 -1.573023051023483276e-01 -2.856691777706146240e-01 2.521203085780143738e-02 3.477432727813720703e-01 4.444679617881774902e-02 -1.813263595104217529e-01 8.903350681066513062e-02 1.361926048994064331e-01 -2.302793562412261963e-01 -3.134770318865776062e-02 1.386333853006362915e-01 3.135643154382705688e-02 -1.758983880281448364e-01 -3.602252900600433350e-01 1.429570186883211136e-02 -1.213136240839958191e-01 8.880866318941116333e-02 -1.262390762567520142e-01 -1.511557847261428833e-01 2.668909914791584015e-02 -2.694297581911087036e-02 2.225671708583831787e-01 -2.551240921020507812e-01 2.152451425790786743e-01 4.220075160264968872e-02
-2.203252315521240234e-01 -1.344773918390274048e-01 9.388329088687896729e-02 8.749711327254772186e-03 -6.018086522817611694e-02 2.203017473220825195e-01 -2.602997608482837677e-02 -1.987225562334060669e-01 -5.102111399173736572e-02 1.375736445188522339e-01 3.083465397357940674e-01 3.068693578243255615e-01 -2.308980226516723633e-01 1.853676289319992065e-01 -1.368696391582489014e-01 -2.849966883659362793e-01 -2.662723064422607422e-01 6.300663203001022339e-02 1.960233002901077271e-01 3.060648143291473389e-01 -2.458015084266662598e-01 -4.883573949337005615e-02 5.657942965626716614e-02 1.259704530239105225e-01 -2.764030396938323975e-01 -7.627721130847930908e-02 9.130169451236724854e-02 -6.500210613012313843e-02 2.415149472653865814e-03 4.203349351882934570e-02 1.154814288020133972e-01 -1.871366798877716064e-01
5.830241367220878601e-03 -9.397993236780166626e-02 -1.871160417795181274e-01 -3.085171282291412354e-01 2.427121698856353760e-01 -1.558847129344940186e-01 4.186841100454330444e-02 -4.041531682014465332e-01 -1.539456075988709927e-03 -1.534181535243988037e-01 1.515465080738067627e-01 2.524307668209075928e-01 2.570910751819610596e-01 2.975458800792694092e-01 -1.478443294763565063e-01 -2.038414478302001953e-01 -3.108693659305572510e-01 1.845170855522155762e-01 -3.882517665624618530e-02 7.474437355995178223e-02 -4.861174523830413818e-02 -1.871344745159149170e-01 -1.268758717924356461e-02 1.280354522168636322e-02 -1.648551970720291138e-01 -1.651167571544647217e-01 7.053090631961822510e-02 -1.685276329517364502e-01 -1.356370151042938232e-01 8.958208374679088593e-03 5.067034438252449036e-02 4.575942642986774445e-03
1.020186692476272583e-01 5.151956900954246521e-02 -1.629930883646011353e-01 -1.075970591045916080e-03 -1.362666487693786621e-01 6.284400075674057007e-02 8.353735506534576416e-02 -3.714174628257751465e-01 -1.422879099845886230e-01 4.909276068210601807e-01 7.125391066074371338e-02 2.632817625999450684e-02 1.467713341116905212e-02 1.090085357427597046e-01 6.338065117597579956e-02 -1.228790506720542908e-01 -6.344681978225708008e-02 5.071050487458705902e-03 9.895856678485870361e-02 -9.979695081710815430e-02 -4.864397048950195312e-01 2.759983390569686890e-02 1.885296553373336792e-01 1.472793072462081909e-01 8.397654443979263306e-02 1.999713853001594543e-02 1.203881278634071350e-01 -3.380082845687866211e-01 1.008485332131385803e-01 -1.193693205714225769e-01 1.204864457249641418e-01 3.357763215899467468e-02
2.669270634651184082e-01 -9.387875348329544067e-02 -1.374600380659103394e-01 -1.580391228199005127e-01 2.091707289218902588e-01 3.199640512466430664e-01 -2.227253317832946777e-01 -3.702931106090545654e-02 -1.367436200380325317e-01 2.054347246885299683e-01 1.157195642590522766e-01 2.308691143989562988e-01 9.008156135678291321e-03 1.826490759849548340e-01 -9.294287115335464478e-02 -1.375627964735031128e-01 7.044708728790283203e-02 1.161575689911842346e-01 3.709971606731414795e-01 3.580458287615329027e-04 -7.474391907453536987e-02 -2.905904501676559448e-02 1.174313426017761230e-01 4.736014083027839661e-02 -2.827593386173248291e-01 4.012037217617034912e-01 8.213508874177932739e-02 8.337495476007461548e-02 2.125679999589920044e-01 -2.536852844059467316e-02 2.992440201342105865e-02 1.022880077362060547e-01
-7.851738482713699341e-03 -1.207202002406120300e-01 -2.878704071044921875e-01 -5.926917493343353271e-02 -1.801653057336807251e-01 1.716031432151794434e-01 -4.260162264108657837e-02 -1.755746603012084961e-01 -5.983488634228706360e-02 -5.206176266074180603e-02 8.068195730447769165e-02 2.929746210575103760e-01 -1.022059097886085510e-01 1.462848782539367676e-01 -4.154216498136520386e-02 -2.472783476114273071e-01 -1.565039455890655518e-01 -3.588828742504119873e-01 2.743604779243469238e-01 9.512111544609069824e-02 -2.869621478021144867e-02 -1.293428540229797363e-01 -4.712886735796928406e-02 4.126969873905181885e-01 -1.790625452995300293e-01 -9.224171191453933716e-02 8.506048470735549927e-03 -2.815467119216918945e-01 1.704126894474029541e-01 9.851683676242828369e-02 1.504282355308532715e-01 4.571402072906494141e-02
4.230142571032047272e-03 -1.804042756557464600e-01 -2.632057666778564453e-02 -2.103199809789657593e-01 -3.222077339887619019e-02 1.059388443827629089e-01 -1.320831030607223511e-01 -2.763199508190155029e-01 -1.229753941297531128e-01 1.761000044643878937e-02 3.696730732917785645e-01 3.044691085815429688e-01 -1.987851969897747040e-02 -3.095668554306030273e-01 1.158761605620384216e-01 -3.230109065771102905e-02 1.059468369930982590e-02 1.455060839653015137e-01 1.465685963630676270e-01 2.321666628122329712e-01 4.584831371903419495e-02 -3.276930749416351318e-02 -2.295761704444885254e-01 1.235384941101074219e-01 4.705434665083885193e-02 -3.080957233905792236e-01 1.582891866564750671e-02 -3.922246098518371582e-01 1.521721296012401581e-02 -1.434346288442611694e-01 1.353375315666198730e-01 -5.290570110082626343e-02
-1.364343911409378052e-01 -5.616792663931846619e-02 -7.119120657444000244e-02 -5.399476364254951477e-02 -2.038430608808994293e-02 1.322732567787170410e-01 -1.163404583930969238e-01 -8.642645180225372314e-02 -2.317830026149749756e-01 -2.606645924970507622e-03 2.818517088890075684e-01 2.175679802894592285e-01 -2.245849817991256714e-01 -1.769179552793502808e-01 -2.205108851194381714e-02 1.478988397866487503e-02 -4.390687942504882812e-01 9.330001473426818848e-02 5.139186382293701172e-01 -3.049205243587493896e-02 -1.512836664915084839e-01 -2.412213087081909180e-01 5.754417274147272110e-03 4.270387068390846252e-02 1.781087182462215424e-02 1.237175837159156799e-01 5.666263774037361145e-02 9.501761943101882935e-02 2.768179774284362793e-01 -4.204643145203590393e-02 1.122991442680358887e-01 -7.200893014669418335e-03
1.165541484951972961e-01 1.249640583992004395e-01 -5.628025159239768982e-03 -1.711595356464385986e-01 -1.540237069129943848e-01 1.252519786357879639e-01 -2.225874960422515869e-01 -7.095476239919662476e-02 -2.301964759826660156e-01 2.779256999492645264e-01 2.108433246612548828e-01 2.767261564731597900e-01 3.817399963736534119e-02 1.183292716741561890e-01 2.165944576263427734e-01 -4.621231183409690857e-02 2.058232724666595459e-01 1.023798361420631409e-01 2.935436666011810303e-01 2.890731096267700195e-01 -1.978010386228561401e-01 -2.031094282865524292e-01 8.223677426576614380e-02 1.893795430660247803e-01 8.999174088239669800e-02 -8.998776972293853760e-02 -2.366459518671035767e-01 -2.035947330296039581e-02 -1.397698372602462769e-01 -1.310876384377479553e-02 1.126501485705375671e-01 2.848079502582550049e-01
-3.449413925409317017e-02 -8.605235069990158081e-02 -2.531974315643310547e-01 -2.464294582605361938e-01 2.517109811305999756e-01 1.877239048480987549e-01 -2.464738637208938599e-01 -1.866714656352996826e-01 -2.394101768732070923e-01 8.494246751070022583e-02 1.002535670995712280e-01 2.715480625629425049e-01 -1.069974973797798157e-01 1.857785433530807495e-01 -7.033870089799165726e-03 -3.635936677455902100e-01 -1.052588503807783127e-02 -2.644223868846893311e-01 -1.692672222852706909e-01 2.098024189472198486e-01 -1.776364594697952271e-01 -1.176590682007372379e-03 5.497307702898979187e-02 1.652800440788269043e-01 1.079189553856849670e-01 1.527888923883438110e-01 1.286457777023315430e-01 -1.741805672645568848e-01 1.258089393377304077e-01 1.098182499408721924e-01 1.699873208999633789e-01 -5.083073303103446960e-02
-1.000779643654823303e-01 3.008799441158771515e-02 -1.225336194038391113e-01 1.883274130523204803e-02 1.592371165752410889e-01 -1.414591521024703979e-01 -1.103442460298538208e-01 -7.631396502256393433e-02 -3.184352517127990723e-01 -1.079249829053878784e-01 2.304306477308273315e-01 4.929769039154052734e-01 1.157915126532316208e-02 8.003903925418853760e-02 -2.488156557083129883e-01 8.912705630064010620e-02 -1.103782877326011658e-01 2.077251821756362915e-01 6.184560433030128479e-02 -1.733056306838989258e-01 -5.724820867180824280e-02 -6.973940134048461914e-02 -2.187614887952804565e-01 1.496565043926239014e-01 -2.205384373664855957e-01 3.968564793467521667e-02 1.593324355781078339e-02 -1.166837811470031738e-01 3.868602514266967773e-01 3.367088735103607178e-02 2.031408995389938354e-01 -3.236467018723487854e-02
-9.444975107908248901e-02 -2.745583653450012207e-02 5.888165533542633057e-02 -9.823093563318252563e-02 2.799179553985595703e-01 2.492444962263107300e-01 -2.190017551183700562e-01 -4.420697093009948730e-01 -3.816374391317367554e-02 1.776128709316253662e-01 2.935688197612762451e-01 2.028626501560211182e-01 2.205032110214233398e-01 -1.542126834392547607e-01 3.702908009290695190e-02 -4.847355652600526810e-03 1.929196715354919434e-02 1.077317222952842712e-01 6.889362633228302002e-02 3.148454427719116211e-01 -2.246578596532344818e-02 -1.152239274233579636e-02 1.550175696611404419e-01 2.670082449913024902e-01 -9.106704592704772949e-02 -1.395478248596191406e-01 1.767696440219879150e-01 -1.988782584667205811e-01 -3.928970545530319214e-02 -1.494652777910232544e-01 7.832767814397811890e-02 -1.371455937623977661e-01
1.015866771340370178e-01 -1.103280484676361084e-01 -9.045774489641189575e-02 -3.091406822204589844e-01 1.415445059537887573e-01 -1.094659641385078430e-01 -7.878512889146804810e-02 -1.574280560016632080e-01 -6.286606192588806152e-02 1.434861421585083008e-01 9.709943085908889771e-02 6.989713013172149658e-02 2.233365029096603394e-01 2.539384663105010986e-01 6.391848623752593994e-02 -2.270814031362533569e-01 6.736062467098236084e-02 -1.985609717667102814e-02 2.220999598503112793e-01 3.323210403323173523e-02 1.466035991907119751e-01 1.499639898538589478e-01 -2.068028599023818970e-01 7.130292803049087524e-02 -6.840255111455917358e-02 -1.766390912234783173e-02 -2.308866083621978760e-01 5.304431915283203125e-02 4.427283108234405518e-01 6.753797829151153564e-02 4.392850100994110107e-01 -5.215854384005069733e-03
3.636684268712997437e-02 3.885826840996742249e-02 1.106991432607173920e-02 -2.161133587360382080e-01 1.377430260181427002e-01 5.205164849758148193e-02 -1.922729313373565674e-01 -2.543626129627227783e-01 -1.435278207063674927e-01 -8.926513046026229858e-02 4.273091852664947510e-01 1.476857364177703857e-01 1.044882759451866150e-01 -6.952185649424791336e-04 -1.523297429084777832e-01 -1.492768675088882446e-01 -2.294080853462219238e-01 3.366804122924804688e-02 3.124747052788734436e-02 2.032912075519561768e-01 1.477812882512807846e-02 2.888193428516387939e-01 2.338934987783432007e-01 1.459265202283859253e-01 -2.598355710506439209e-01 8.226121217012405396e-02 -1.991584002971649170e-01 -2.428012937307357788e-01 1.616520732641220093e-01 1.415555626153945923e-01 2.159119546413421631e-01 1.273683756589889526e-01
5.004292726516723633e-02 -2.433146387338638306e-01 -3.718231618404388428e-01 -1.196870580315589905e-01 -2.531674504280090332e-01 4.800708219408988953e-02 -1.255792528390884399e-01 -3.395380377769470215e-01 8.407318592071533203e-02 6.850808858871459961e-02 2.617644332349300385e-02 2.047662287950515747e-01 3.611549362540245056e-02 7.763944566249847412e-02 -9.809906035661697388e-02 -3.247839510440826416e-01 8.939989656209945679e-02 -1.170697156339883804e-02 3.396333456039428711e-01 1.139958649873733521e-01 1.117858067154884338e-01 -9.831265360116958618e-02 6.815605610609054565e-02 3.670885562896728516e-01 -1.014709398150444031e-01 -4.551286622881889343e-02 -5.615498125553131104e-02 -1.989418715238571167e-01 1.900927722454071045e-01 8.854833990335464478e-02 1.118959411978721619e-01 4.258455336093902588e-02
2.504970729351043701e-01 -2.011134773492813110e-01 -1.248732954263687134e-01 -2.127361893653869629e-01 3.454584479331970215e-01 7.137186825275421143e-02 -2.767486311495304108e-02 -2.471623420715332031e-01 4.277984052896499634e-02 -2.112784981727600098e-01 3.111065626144409180e-01 -1.521011255681514740e-02 -3.083117678761482239e-02 2.219715267419815063e-01 -1.520555764436721802e-01 8.195741474628448486e-02 -1.858462244272232056e-01 4.082711786031723022e-02 7.997822016477584839e-02 -3.159656003117561340e-02 -2.524243891239166260e-01 -3.354910612106323242e-01 1.631996184587478638e-01 1.008639633655548096e-01 5.956254899501800537e-02 -4.033523797988891602e-02 2.564123868942260742e-01 -1.502512246370315552e-01 2.690553851425647736e-02 -7.513937354087829590e-02 2.617011964321136475e-01 3.288734704256057739e-02
1.193958818912506104e-01 -2.667126990854740143e-02 -3.705805540084838867e-01 7.479931693524122238e-03 2.558861672878265381e-01 -2.189975380897521973e-01 -1.264939904212951660e-01 -1.327828317880630493e-01 -3.425601497292518616e-02 5.712966993451118469e-02 1.509509682655334473e-01 2.090032547712326050e-01 5.648009479045867920e-03 2.157440185546875000e-01 -1.476191580295562744e-01 1.481491178274154663e-01 8.777780830860137939e-02 3.119509518146514893e-01 2.344941943883895874e-01 -8.181679993867874146e-02 -2.454073876142501831e-01 -4.947777464985847473e-02 4.270958714187145233e-03 1.359076946973800659e-01 9.542492032051086426e-02 -5.430753901600837708e-02 -2.096022665500640869e-01 -1.114600431174039841e-02 -4.913565516471862793e-02 -1.097936034202575684e-01 4.626199901103973389e-01 8.303108066320419312e-02
-3.064872324466705322e-02 -3.593105077743530273e-02 2.901725284755229950e-02 -4.684837758541107178e-01 2.688413672149181366e-02 -1.550649404525756836e-01 -1.864770054817199707e-02 -2.978794276714324951e-01 1.759516596794128418e-01 5.478813126683235168e-02 2.042579054832458496e-01 2.888171076774597168e-01 1.573881357908248901e-01 -3.601514920592308044e-02 -2.954421639442443848e-01 -5.930706486105918884e-02 2.429103553295135498e-01 2.733682282269001007e-02 1.176861971616744995e-01 -1.342362910509109497e-01 -9.966131299734115601e-02 -8.550472557544708252e-02 7.973995991051197052e-03 3.227129280567169189e-01 -5.817216262221336365e-02 8.705625310540199280e-03 -2.747249603271484375e-02 -1.767148524522781372e-01 3.145181834697723389e-01 -3.663413692265748978e-03 1.345854699611663818e-01 1.485602110624313354e-01
-2.285093963146209717e-01 6.655998528003692627e-02 -1.988701224327087402e-01 -4.145915508270263672e-01 -2.358366502448916435e-03 2.223644405603408813e-02 -1.906842589378356934e-01 -3.047443926334381104e-01 -9.446188807487487793e-02 1.308033615350723267e-01 1.472923159599304199e-01 5.979679897427558899e-02 -2.213862091302871704e-01 -8.702956885099411011e-02 2.771510779857635498e-01 -3.268904387950897217e-01 1.086741611361503601e-01 2.086432650685310364e-02 1.919583380222320557e-01 -1.494283080101013184e-01 -2.178026884794235229e-01 -1.360145658254623413e-01 1.150847151875495911e-01 1.143125146627426147e-01 1.259038746356964111e-01 6.047186627984046936e-02 1.133265346288681030e-01 -1.921320259571075439e-01 2.412404865026473999e-01 4.776864778250455856e-03 1.269340962171554565e-01 5.795191600918769836e-02
-2.549883127212524414e-01 -1.165917292237281799e-01 -5.589223653078079224e-02 -3.744559288024902344e-01 2.090858817100524902e-01 -5.883377790451049805e-02 1.810304224491119385e-01 -3.488179743289947510e-01 3.984000906348228455e-02 9.069404006004333496e-02 3.524313569068908691e-01 3.161214888095855713e-01 1.927167475223541260e-01 -7.061955984681844711e-03 -2.539246678352355957e-01 -2.512392587959766388e-02 2.521315515041351318e-01 8.468483574688434601e-03 -5.314036831259727478e-02 -4.054549708962440491e-02 -1.938832849264144897e-01 -6.976912915706634521e-02 1.362642049789428711e-01 2.024434804916381836e-01 -1.770152598619461060e-01 8.775432407855987549e-02 2.749343030154705048e-02 1.279142405837774277e-02 1.118915379047393799e-01 1.637847721576690674e-02 1.283397972583770752e-01 2.892384491860866547e-02
1.651921123266220093e-01 -2.117648720741271973e-01 -1.543699502944946289e-01 -2.298631966114044189e-01 4.960387945175170898e-02 -6.489584594964981079e-02 -5.956562981009483337e-02 -2.009086012840270996e-01 -3.050264418125152588e-01 -2.093739956617355347e-01 1.574452072381973267e-01 1.004269421100616455e-01 2.281554043292999268e-02 2.547581493854522705e-01 7.312237471342086792e-02 -5.618980899453163147e-02 -3.881635367870330811e-01 -4.493458196520805359e-02 -8.880433626472949982e-03 1.762063205242156982e-01 -7.660917192697525024e-02 -1.158246677368879318e-02 -2.009939104318618774e-01 3.051620423793792725e-01 -9.270652383565902710e-02 2.371873110532760620e-01 2.909890748560428619e-02 -2.478175014257431030e-01 1.890441924333572388e-01 5.572345852851867676e-02 2.188270837068557739e-01 -1.332384198904037476e-01
2.663091719150543213e-01 7.477883249521255493e-03 -2.236823141574859619e-01 -6.695044785737991333e-02 2.148870676755905151e-01 6.396058201789855957e-02 -1.676407009363174438e-01 1.778907701373100281e-02 -1.274724900722503662e-01 2.673500217497348785e-02 -8.128789067268371582e-02 2.616910338401794434e-01 1.890505552291870117e-01 2.179946452379226685e-01 -2.406225539743900299e-02 -2.264266312122344971e-01 5.049676168709993362e-03 -2.424749359488487244e-02 4.432814717292785645e-01 -8.899224922060966492e-03 -2.346575707197189331e-01 -3.920571804046630859e-01 8.326230943202972412e-02 2.293075025081634521e-01 -7.838162034749984741e-02 6.132505089044570923e-02 6.153539568185806274e-02 -1.076476424932479858e-01 -1.440039128065109253e-01 -1.540831327438354492e-01 1.625979840755462646e-01 8.355849236249923706e-02
-8.211468160152435303e-02 2.587293088436126709e-02 -4.703197255730628967e-02 -1.453215628862380981e-01 5.454969033598899841e-02 -1.382909715175628662e-01 -2.018525451421737671e-01 -2.395234555006027222e-01 -3.445791900157928467e-01 8.617246150970458984e-02 4.037443101406097412e-01 -1.874039769172668457e-01 -9.483091533184051514e-02 2.437386810779571533e-01 -1.151732355356216431e-01 -5.754895880818367004e-02 -5.697532743215560913e-02 2.450335398316383362e-02 -8.481991291046142578e-02 -1.844653785228729248e-01 -1.728091090917587280e-01 4.673913493752479553e-02 -1.617278754711151123e-01 7.284770160913467407e-02 -2.238359004259109497e-01 -3.379116952419281006e-01 -1.842024363577365875e-02 -1.932410001754760742e-01 2.744130492210388184e-01 -1.852867603302001953e-01 1.463162060827016830e-02 1.392063498497009277e-01
-2.187063992023468018e-01 1.436423510313034058e-01 -9.310501813888549805e-02 -3.357178568840026855e-01 2.128688097000122070e-01 -1.055657044053077698e-01 -1.082318425178527832e-01 -1.689185947179794312e-01 -4.149249941110610962e-02 -6.325193494558334351e-02 3.802165985107421875e-01 9.802020341157913208e-02 -7.296767830848693848e-02 2.006238102912902832e-01 1.253056675195693970e-01 1.887900941073894501e-02 -4.023219645023345947e-02 -2.989122867584228516e-01 2.853965759277343750e-01 1.007618680596351624e-01 -5.821325257420539856e-02 -1.038672402501106262e-01 -3.681273385882377625e-02 7.673657685518264771e-02 -2.206536233425140381e-01 1.225083842873573303e-01 1.123016141355037689e-02 2.589927315711975098e-01 1.947867125272750854e-01 -2.380678802728652954e-01 2.415181845426559448e-01 6.392315775156021118e-02
1.778995990753173828e-02 -3.823980093002319336e-01 -3.934734463691711426e-01 2.676931023597717285e-02 1.341642290353775024e-01 1.498244106769561768e-01 -3.092923201620578766e-03 3.605554252862930298e-02 -1.747922748327255249e-01 1.637309938669204712e-01 2.140892446041107178e-01 2.627686858177185059e-01 -2.105075307190418243e-02 1.279293149709701538e-01 -2.875096499919891357e-01 -3.006277978420257568e-01 -8.781791478395462036e-02 -6.829591840505599976e-02 1.141216531395912170e-01 1.396356374025344849e-01 -2.290170639753341675e-01 -8.747730404138565063e-02 -8.312234282493591309e-02 2.228882312774658203e-01 2.334590703248977661e-01 -2.799277193844318390e-02 2.930032275617122650e-02 -5.151382461190223694e-02 1.494045555591583252e-01 -2.684535272419452667e-02 2.132164090871810913e-01 7.197499275207519531e-02
-1.152584105730056763e-01 8.558763563632965088e-02 -7.342208176851272583e-02 -2.994592487812042236e-01 2.236591428518295288e-01 -1.168111711740493774e-02 -1.212719008326530457e-01 -1.224694177508354187e-01 -1.400108337402343750e-01 8.490066230297088623e-02 2.510364651679992676e-01 1.898947060108184814e-01 2.092125415802001953e-01 1.122185885906219482e-01 1.470610350370407104e-01 -1.001780927181243896e-01 -4.158919453620910645e-01 1.566350460052490234e-01 -8.683957904577255249e-02 -1.492914557456970215e-01 -2.491034716367721558e-01 -2.557941675186157227e-01 2.167228162288665771e-01 5.790964141488075256e-02 -9.523802995681762695e-02 -3.003589808940887451e-01 1.866304427385330200e-01 -1.903132498264312744e-01 -4.208929464221000671e-02 8.534085750579833984e-02 7.695031911134719849e-02 -9.755804203450679779e-03
1.548360884189605713e-01 -1.563418507575988770e-01 -4.250510334968566895e-01 -2.945955097675323486e-01 8.773946017026901245e-02 -7.114030420780181885e-02 4.647604748606681824e-02 -2.016306817531585693e-01 -2.393065094947814941e-01 3.479187190532684326e-02 -3.488304838538169861e-02 5.696211382746696472e-02 -1.493411511182785034e-01 3.780860304832458496e-01 7.156045734882354736e-02 1.288026571273803711e-01 8.753686398267745972e-02 -2.152314633131027222e-01 2.523186206817626953e-01 1.045405417680740356e-01 -2.517876625061035156e-01 -5.962769687175750732e-02 7.073408365249633789e-02 3.453022986650466919e-02 -1.693351417779922485e-01 -5.689714103937149048e-02 4.253931343555450439e-02 7.596521824598312378e-02 -5.585899204015731812e-02 1.409939080476760864e-01 2.063497304916381836e-01 2.680505812168121338e-01
7.719235122203826904e-02 6.723453849554061890e-02 1.598985493183135986e-01 -2.997244000434875488e-01 4.069235548377037048e-02 2.019639909267425537e-01 -1.946191340684890747e-01 -3.043857514858245850e-01 -1.116073057055473328e-01 8.648427575826644897e-02 2.938423454761505127e-01 9.108857065439224243e-02 1.915152072906494141e-01 -2.204212546348571777e-02 -1.025394350290298462e-01 4.385017789900302887e-03 -7.303450256586074829e-02 1.248007118701934814e-01 -6.104263290762901306e-02 2.851021587848663330e-01 -1.627075523138046265e-01 -3.874625638127326965e-02 1.973554342985153198e-01 2.998433709144592285e-01 -6.943990290164947510e-02 -2.714070379734039307e-01 1.067739948630332947e-01 -3.341803550720214844e-01 3.537377342581748962e-02 1.985011808574199677e-02 1.384408771991729736e-01 -2.318434715270996094e-01
1.039259284734725952e-01 5.588598921895027161e-02 -4.093369543552398682e-01 -1.426774412393569946e-01 -1.305580437183380127e-01 6.514327228069305420e-02 -1.657384932041168213e-01 -1.264305710792541504e-01 -1.210025772452354431e-01 2.101248055696487427e-01 -4.918750375509262085e-02 -1.423014253377914429e-01 1.192203983664512634e-01 -9.052997827529907227e-02 -8.031443506479263306e-02 -2.214061766862869263e-01 -1.439526379108428955e-01 3.128255307674407959e-01 2.770664095878601074e-01 1.141102537512779236e-01 -1.499716937541961670e-01 2.054178854450583458e-03 2.220036983489990234e-01 1.142844632267951965e-01 -6.972689181566238403e-02 -4.185898229479789734e-02 -1.344756335020065308e-01 -2.873909473419189453e-01 1.938002370297908783e-02 7.146638818085193634e-03 3.417763411998748779e-01 2.373514622449874878e-01
-6.048524379730224609e-02 -2.875125706195831299e-01 -2.834357321262359619e-01 -8.959363214671611786e-03 2.920019067823886871e-02 1.118963062763214111e-01 1.276260707527399063e-03 -7.149950414896011353e-02 -2.238772213459014893e-01 2.401135861873626709e-01 3.342163935303688049e-02 3.333833515644073486e-01 -9.332639724016189575e-02 1.576432138681411743e-01 -2.188804447650909424e-01 -3.028956949710845947e-01 -4.425102379173040390e-03 1.106882002204656601e-03 3.919183090329170227e-02 3.195060999132692814e-04 -2.815442085266113281e-01 -2.254406064748764038e-01 -9.004488587379455566e-02 3.238621950149536133e-01 2.291594147682189941e-01 8.558396995067596436e-02 2.849668450653553009e-02 -5.735677480697631836e-02 1.660624146461486816e-01 -1.272066980600357056e-01 2.466455399990081787e-01 9.136193245649337769e-02
2.035372108221054077e-01 -1.250559836626052856e-01 -1.867190599441528320e-01 -1.432678699493408203e-01 2.285988777875900269e-01 1.172116324305534363e-01 -9.450189024209976196e-02 -1.210256740450859070e-01 -1.675818264484405518e-01 9.030614793300628662e-02 2.225384414196014404e-01 1.781262159347534180e-01 2.588321082293987274e-02 2.905666455626487732e-02 -7.552398741245269775e-02 -2.368213236331939697e-01 -1.270915269851684570e-01 -9.542845189571380615e-02 1.931309849023818970e-01 1.145222932100296021e-01 7.210065424442291260e-02 4.504410922527313232e-01 1.183203980326652527e-01 9.013700485229492188e-02 -3.203726708889007568e-01 -1.614509373903274536e-01 -2.338530868291854858e-01 -1.844552010297775269e-01 -3.318470902740955353e-03 7.439397741109132767e-03 2.996482551097869873e-01 6.333308666944503784e-02
-5.937817692756652832e-02 -5.010920111089944839e-03 -2.846928834915161133e-01 -2.103721499443054199e-01 6.640496104955673218e-02 2.149666659533977509e-02 -1.064188778400421143e-01 -1.332451254129409790e-01 -3.408338129520416260e-02 3.776696622371673584e-01 2.799288630485534668e-01 1.790676414966583252e-01 -1.222627088427543640e-01 5.822559818625450134e-03 -9.185358136892318726e-02 1.600514948368072510e-01 2.817236073315143585e-02 -7.695899903774261475e-02 2.080659754574298859e-02 -2.596376463770866394e-02 -1.301800757646560669e-01 2.779571413993835449e-01 -8.151211589574813843e-02 2.339566200971603394e-01 -2.621877789497375488e-01 -5.642493814229965210e-02 -1.148432642221450806e-01 1.764957755804061890e-01 4.444799721240997314e-01 -1.842900365591049194e-01 1.103884875774383545e-01 -1.027004048228263855e-01
-2.533144354820251465e-01 -7.375698536634445190e-02 -1.355281770229339600e-01 -1.923864781856536865e-01 3.339717164635658264e-02 2.704255878925323486e-01 3.693327680230140686e-02 -4.273876249790191650e-01 -3.912191689014434814e-01 1.357545554637908936e-01 8.750722557306289673e-02 -4.083861038088798523e-02 2.183900400996208191e-02 4.314247369766235352e-01 -1.981920003890991211e-01 -1.700742691755294800e-01 8.587620221078395844e-03 -6.423734128475189209e-02 6.229982897639274597e-02 -1.801557093858718872e-01 -2.146742790937423706e-01 1.218523979187011719e-01 4.766867309808731079e-02 1.518602967262268066e-01 -1.536389254033565521e-02 -4.775239527225494385e-02 1.114976033568382263e-01 7.352215796709060669e-02 -3.114968165755271912e-02 -3.528200834989547729e-02 1.709352433681488037e-01 -5.032807588577270508e-02
1.070488318800926208e-01 1.116874963045120239e-01 8.827266097068786621e-02 -1.495091170072555542e-01 -2.372622191905975342e-01 -1.064735278487205505e-01 3.029755949974060059e-01 -5.415795445442199707e-01 -1.334891319274902344e-01 1.992441862821578979e-01 9.644703567028045654e-02 4.707226529717445374e-02 6.515693664550781250e-02 2.475693672895431519e-01 -1.157492324709892273e-01 -3.244092464447021484e-01 -2.190664261579513550e-01 -1.527559161186218262e-01 4.081265255808830261e-02 -8.254673331975936890e-03 -6.695812195539474487e-02 -1.082230582833290100e-01 -1.636321283876895905e-02 2.165756672620773315e-01 -7.152176648378372192e-02 4.853946343064308167e-02 -4.235689342021942139e-02 -1.768174618482589722e-01 1.711715012788772583e-01 -9.854432195425033569e-02 1.509155333042144775e-01 3.514947742223739624e-02
-6.043417379260063171e-02 -1.006344929337501526e-01 -2.363316863775253296e-01 -7.778411358594894409e-02 5.484849587082862854e-02 -1.363438218832015991e-01 9.169314987957477570e-03 -2.083052396774291992e-01 -2.669802121818065643e-02 2.159099727869033813e-01 -1.463632937520742416e-02 -3.471570834517478943e-02 -1.245725005865097046e-01 4.425982385873794556e-02 6.801531463861465454e-02 -1.428562551736831665e-01 -1.223566159605979919e-01 2.361701726913452148e-01 1.403201818466186523e-01 2.639115154743194580e-01 -2.399452775716781616e-01 2.896116115152835846e-03 3.478213846683502197e-01 2.346428483724594116e-02 -1.250406913459300995e-02 -9.671745449304580688e-02 -9.442666172981262207e-02 -3.859929442405700684e-01 2.286679297685623169e-01 1.460659503936767578e-02 4.383800327777862549e-01 1.291812360286712646e-01
1.998643018305301666e-02 -1.121384277939796448e-01 -3.797806100919842720e-03 -2.486147135496139526e-01 -6.577076856046915054e-03 1.157520711421966553e-01 -4.030661880970001221e-01 -1.788918077945709229e-01 6.914039701223373413e-02 1.231184974312782288e-01 3.755127787590026855e-01 4.310539960861206055e-01 1.058344841003417969e-01 6.279581040143966675e-02 -9.777068346738815308e-02 -1.528979539871215820e-01 3.085570223629474640e-02 2.390454411506652832e-01 1.541602611541748047e-01 -3.147124499082565308e-02 -2.430060878396034241e-02 -3.248124122619628906e-01 -7.824809104204177856e-02 -1.470178812742233276e-01 7.120615988969802856e-02 1.383231133222579956e-01 -1.393472105264663696e-01 -1.107904165983200073e-01 3.677499294281005859e-02 5.221590772271156311e-02 5.581334233283996582e-02 2.066090255975723267e-01
-2.558499947190284729e-02 1.669969409704208374e-01 -8.778549730777740479e-02 -1.411699503660202026e-01 8.246465772390365601e-02 2.480016648769378662e-02 -1.255286633968353271e-01 -9.511119127273559570e-02 -1.495577692985534668e-01 -8.138988167047500610e-02 3.597887158393859863e-01 1.125167533755302429e-01 -1.699021272361278534e-02 1.543608866631984711e-02 -4.739278852939605713e-01 -1.062589138746261597e-02 -1.416869610548019409e-01 1.108210533857345581e-01 1.426582336425781250e-01 -2.487005591392517090e-01 -2.819786779582500458e-02 3.236708790063858032e-02 -9.403081238269805908e-02 2.899247109889984131e-01 1.443071477115154266e-02 2.425156086683273315e-01 2.797197401523590088e-01 -1.501570940017700195e-01 3.102478086948394775e-01 -9.287308901548385620e-02 1.919659525156021118e-01 6.642848998308181763e-02
-4.906103760004043579e-02 -1.329662650823593140e-01 -1.582133769989013672e-01 -4.761058986186981201e-01 1.968225687742233276e-01 -4.772126208990812302e-03 5.759450048208236694e-02 -6.615010648965835571e-02 1.724292337894439697e-02 -1.813479466363787651e-04 -9.140185266733169556e-02 3.453824520111083984e-01 5.955639481544494629e-02 2.435822933912277222e-01 5.709475278854370117e-02 -3.558582663536071777e-01 -2.780716419219970703e-01 5.865665897727012634e-02 8.989822119474411011e-02 6.828282773494720459e-02 -8.504291623830795288e-02 -1.337677240371704102e-01 1.064421087503433228e-01 5.382721126079559326e-02 -1.720851212739944458e-01 -1.492110192775726318e-01 1.157080829143524170e-01 -3.924331665039062500e-01 5.423476104624569416e-04 8.607416599988937378e-02 3.650381788611412048e-02 1.272715441882610321e-02
-9.282453358173370361e-02 -1.150994598865509033e-01 -1.443232297897338867e-01 4.284325521439313889e-03 -8.693550527095794678e-02 2.621839344501495361e-01 1.900482363998889923e-02 -1.915834546089172363e-01 5.904528126120567322e-02 -1.039924323558807373e-01 4.067335426807403564e-01 2.839802801609039307e-01 3.663733368739485741e-03 1.159358844161033630e-01 -2.005049288272857666e-01 -3.879436552524566650e-01 -3.469099476933479309e-02 -3.933856263756752014e-03 1.105314120650291443e-01 2.408239096403121948e-01 -3.514347597956657410e-02 1.930429227650165558e-02 -4.220062866806983948e-02 1.301882714033126831e-01 -3.373850286006927490e-01 -1.455548554658889771e-01 -8.077235519886016846e-02 -2.717680633068084717e-01 1.586985737085342407e-01 9.706678241491317749e-02 1.939030736684799194e-01 4.163344390690326691e-03
-2.336904406547546387e-01 -8.606198430061340332e-02 -1.648693978786468506e-01 -1.333851814270019531e-01 1.442694813013076782e-01 -1.276933401823043823e-01 2.860861830413341522e-02 -3.075822591781616211e-01 -1.274553984403610229e-01 1.447376310825347900e-01 5.821042694151401520e-03 5.691087804734706879e-03 6.519815325736999512e-02 6.711734086275100708e-02 -1.529088318347930908e-01 -1.314834970980882645e-02 -1.428322643041610718e-01 3.687274456024169922e-01 -2.548515237867832184e-02 1.816574931144714355e-01 -1.918125748634338379e-01 6.508554518222808838e-02 3.715696036815643311e-01 1.030904501676559448e-01 1.588604450225830078e-01 -3.134947642683982849e-02 -4.330954700708389282e-02 -2.367277145385742188e-01 2.384773492813110352e-01 -1.176388338208198547e-01 3.426288068294525146e-01 1.972933262586593628e-01
-1.275932788848876953e-01 -2.988471984863281250e-01 -2.707537710666656494e-01 -9.009356796741485596e-02 1.483170092105865479e-01 6.749480217695236206e-02 6.663013249635696411e-02 -2.065076082944869995e-01 -3.872664272785186768e-01 1.533148139715194702e-01 1.675819307565689087e-01 6.281348317861557007e-02 -1.780331134796142578e-01 -1.785806864500045776e-01 1.128740087151527405e-01 -2.983222007751464844e-01 1.428671926259994507e-01 -1.058286279439926147e-01 3.252662122249603271e-01 -3.613932430744171143e-02 -1.361103951930999756e-01 -2.237337380647659302e-01 -1.093495488166809082e-01 4.552949219942092896e-03 -7.723627984523773193e-02 4.012062773108482361e-02 -1.014742627739906311e-01 -1.276334822177886963e-01 8.696189522743225098e-02 -1.694700419902801514e-01 2.169010490179061890e-01 1.781777441501617432e-01
-5.632947199046611786e-03 1.053783968091011047e-01 -9.085484594106674194e-02 -3.749052882194519043e-01 1.639702320098876953e-01 2.099351957440376282e-03 -5.266642570495605469e-02 -2.465619891881942749e-02 -9.239418804645538330e-02 1.483978331089019775e-01 3.096203804016113281e-01 2.161099463701248169e-01 1.119210645556449890e-01 9.879655390977859497e-02 3.201438486576080322e-02 -8.347888290882110596e-02 2.456330955028533936e-01 3.474819064140319824e-01 2.653219997882843018e-01 2.096898257732391357e-01 -2.864446043968200684e-01 -1.993154138326644897e-01 3.851273213513195515e-04 2.581039965152740479e-01 5.253903195261955261e-02 1.566001027822494507e-02 4.792299494147300720e-02 2.072635293006896973e-01 -1.804960221052169800e-01 -3.925174102187156677e-02 9.231769293546676636e-02 1.778564453125000000e-01
2.200624942779541016e-01 -9.661528468132019043e-02 -1.075833514332771301e-01 -1.079262122511863708e-01 -5.565253272652626038e-02 3.632965087890625000e-01 -2.374733835458755493e-01 -2.439215779304504395e-01 1.852479577064514160e-01 4.154673218727111816e-02 2.419175058603286743e-01 1.463755369186401367e-01 8.418961614370346069e-02 2.668074965476989746e-01 -1.914665251970291138e-01 -1.495147198438644409e-01 2.783825062215328217e-02 5.988096818327903748e-02 4.146836996078491211e-01 -6.866801530122756958e-03 3.432197729125618935e-03 -8.468029648065567017e-02 -7.946454733610153198e-02 1.230223700404167175e-01 -3.771564364433288574e-01 2.296284958720207214e-02 8.898188173770904541e-02 7.692919671535491943e-02 5.305236950516700745e-02 6.808301061391830444e-02 3.753762692213058472e-02 2.104537338018417358e-01
-1.852618008852005005e-01 -1.859205961227416992e-01 -1.217003986239433289e-01 1.090435534715652466e-01 -2.882921509444713593e-02 1.277369260787963867e-01 1.014442443847656250e-01 -9.886134415864944458e-02 -6.723387539386749268e-02 -3.496528044342994690e-02 3.494522273540496826e-01 2.114309966564178467e-01 3.176588937640190125e-02 -2.093227580189704895e-02 -4.167796671390533447e-01 -2.344004511833190918e-01 -4.228490218520164490e-02 1.412022858858108521e-02 9.418658167123794556e-02 -2.011017873883247375e-02 -3.256477415561676025e-01 -7.677139341831207275e-02 -1.846834123134613037e-01 2.612007260322570801e-01 -1.773277968168258667e-01 1.416672617197036743e-01 -2.188426256179809570e-02 -2.097316980361938477e-01 1.989755928516387939e-01 -1.908721923828125000e-01 2.122571617364883423e-01 1.481360644102096558e-01
6.836287677288055420e-02 3.628609180450439453e-01 -2.591751515865325928e-01 -2.248987555503845215e-01 1.208171248435974121e-01 2.876858040690422058e-02 -3.676626086235046387e-02 -7.303599268198013306e-02 -1.227090433239936829e-01 1.209074780344963074e-01 1.566261351108551025e-01 -7.090344280004501343e-02 -3.690100042149424553e-03 1.952728629112243652e-01 2.342869788408279419e-01 -6.606056541204452515e-02 1.214563101530075073e-01 3.072046935558319092e-01 3.773151934146881104e-01 7.977449893951416016e-02 -2.274867296218872070e-01 -2.840101122856140137e-01 -2.809147164225578308e-02 2.349515259265899658e-01 -6.744600832462310791e-02 1.006147041916847229e-01 -6.764534860849380493e-02 -2.238141000270843506e-01 2.022565109655261040e-03 -1.402172446250915527e-01 1.785777807235717773e-01 2.406779909506440163e-03
1.701616309583187103e-02 2.623560130596160889e-01 -3.655729889869689941e-01 -3.030474781990051270e-01 1.592299714684486389e-02 1.146993488073348999e-01 -8.751746267080307007e-03 -1.571412086486816406e-01 1.177453398704528809e-01 3.431704640388488770e-01 2.276068180799484253e-01 1.812622845172882080e-01 -5.372376367449760437e-02 2.443939894437789917e-01 -8.481205999851226807e-02 2.317941375076770782e-02 1.257814168930053711e-01 3.911761566996574402e-02 1.387795060873031616e-01 2.032485157251358032e-01 -1.424811929464340210e-01 2.682138681411743164e-01 1.246300861239433289e-01 -5.071879550814628601e-02 -2.393044978380203247e-01 -9.855296462774276733e-03 5.591882765293121338e-02 1.783191859722137451e-01 4.652043804526329041e-02 7.481436431407928467e-02 1.354269534349441528e-01 2.718962430953979492e-01
-2.050675302743911743e-01 -2.187650948762893677e-01 -1.300717890262603760e-01 -1.993766278028488159e-01 -2.839314043521881104e-01 1.606106907129287720e-01 4.042503610253334045e-02 -2.802629768848419189e-01 -2.231907546520233154e-01 6.951297819614410400e-02 1.301319450139999390e-01 7.157596945762634277e-02 1.211379375308752060e-02 3.159336149692535400e-01 -1.144854575395584106e-01 -2.259489148855209351e-01 -1.083603948354721069e-01 -1.484879106283187866e-01 1.220895722508430481e-01 -1.031680554151535034e-01 -5.498958006501197815e-02 8.134116232395172119e-02 -4.786518588662147522e-02 2.644354104995727539e-01 9.567964589223265648e-04 -3.806217908859252930e-01 -3.242798149585723877e-02 7.007596641778945923e-02 -2.635539509356021881e-02 -2.086319476366043091e-01 1.591287404298782349e-01 2.538174092769622803e-01
2.989779599010944366e-02 -9.301614016294479370e-02 -2.761142328381538391e-02 -3.439812660217285156e-01 5.525551736354827881e-02 -3.393938019871711731e-02 -1.096013188362121582e-01 -2.082016617059707642e-01 -6.837508082389831543e-02 1.490618735551834106e-01 3.067036569118499756e-01 1.382377296686172485e-01 -8.186466991901397705e-02 2.397447638213634491e-02 3.775263130664825439e-01 -1.218978911638259888e-01 -9.189920872449874878e-02 2.510610222816467285e-01 -5.292187258601188660e-02 -4.572851955890655518e-02 -3.160831928253173828e-01 -8.347243815660476685e-02 1.265329271554946899e-01 8.776313066482543945e-02 -7.372132688760757446e-02 1.004792824387550354e-01 3.671033680438995361e-02 -1.312396582216024399e-02 1.975474953651428223e-01 -3.816037476062774658e-01 3.108302950859069824e-01 4.241660609841346741e-02
-1.310859769582748413e-01 2.523745000362396240e-01 -3.084707558155059814e-01 -2.987931966781616211e-01 -8.312624692916870117e-02 1.055319793522357941e-02 -9.386774897575378418e-02 -9.588534384965896606e-02 -1.209136024117469788e-01 1.254595369100570679e-01 1.956207156181335449e-01 -1.673765666782855988e-02 -1.538370996713638306e-01 1.710666269063949585e-01 1.794941127300262451e-01 -2.880899310111999512e-01 -1.038433145731687546e-02 -2.585023455321788788e-02 3.908375203609466553e-01 -2.875902876257896423e-02 -1.901568174362182617e-01 -2.709023952484130859e-01 1.353035122156143188e-01 1.442513018846511841e-01 -6.038778647780418396e-02 -7.169491052627563477e-02 -2.096794545650482178e-01 -2.973846495151519775e-01 4.944859445095062256e-02 -1.399850845336914062e-01 1.870863884687423706e-02 7.754347473382949829e-02
3.058595955371856689e-01 -1.684986241161823273e-02 -2.808044552803039551e-01 -4.229235649108886719e-01 5.059987306594848633e-02 -6.045984569936990738e-03 -6.033444777131080627e-02 -8.564820885658264160e-02 -1.510183960199356079e-01 1.705456972122192383e-01 -4.208465665578842163e-02 1.213348209857940674e-01 1.442896574735641479e-01 6.332498788833618164e-02 6.020462885499000549e-02 3.180129826068878174e-02 -2.049993723630905151e-01 2.638269066810607910e-01 4.126190394163131714e-02 -1.988449990749359131e-01 -1.362662315368652344e-01 5.395744461566209793e-03 -4.048095643520355225e-02 1.988432109355926514e-01 1.519107222557067871e-01 -6.384731084108352661e-02 1.163967624306678772e-01 -1.329516619443893433e-01 1.210137978196144104e-01 1.189117655158042908e-01 4.572474956512451172e-01 1.677590906620025635e-01
4.285435192286968231e-03 1.226417068392038345e-02 -3.050616756081581116e-02 -3.942287862300872803e-01 2.858528196811676025e-01 -2.261369228363037109e-01 4.162479937076568604e-02 -2.836747467517852783e-01 -1.752582490444183350e-01 2.609807252883911133e-01 -1.576523110270500183e-02 1.168633997440338135e-01 1.783465892076492310e-01 2.099040448665618896e-01 2.330475747585296631e-01 -2.790901809930801392e-02 -1.895858645439147949e-01 2.800859808921813965e-01 1.496355533599853516e-01 -1.060986239463090897e-02 2.748363278806209564e-02 -1.037523522973060608e-01 1.658468544483184814e-01 2.391118407249450684e-01 -4.417198896408081055e-02 -8.495417982339859009e-02 -2.465368248522281647e-02 -1.650090813636779785e-01 6.341385096311569214e-02 -2.840029895305633545e-01 1.956013590097427368e-02 -1.719923019409179688e-01
1.028029620647430420e-01 -3.270074427127838135e-01 -1.420441567897796631e-01 -2.737584151327610016e-02 4.269121563993394375e-04 1.685297787189483643e-01 2.369296252727508545e-01 -4.656529128551483154e-01 -1.785402148962020874e-01 1.877425760030746460e-01 1.929279267787933350e-01 3.255298733711242676e-01 -1.728952229022979736e-01 1.267849057912826538e-01 -5.785976350307464600e-02 2.069133818149566650e-01 -1.260537058115005493e-01 3.632103279232978821e-02 1.936312168836593628e-01 -7.028838992118835449e-02 1.084631606936454773e-01 3.230258822441101074e-02 8.600973337888717651e-02 1.918869167566299438e-01 -1.578912138938903809e-01 -1.311357468366622925e-01 -2.445997670292854309e-02 -2.664031088352203369e-01 -1.715084351599216461e-02 -8.778782188892364502e-02 1.171342730522155762e-01 -7.532320916652679443e-02
-8.863243460655212402e-02 -8.407434076070785522e-02 -4.985994473099708557e-02 -9.258333593606948853e-02 -3.959906101226806641e-02 2.441770732402801514e-01 1.283019334077835083e-01 -1.585944592952728271e-01 -9.721832722425460815e-02 9.606164880096912384e-03 2.290815711021423340e-01 4.474536180496215820e-01 9.081007540225982666e-02 1.727283895015716553e-01 -2.233074903488159180e-01 -3.909393772482872009e-02 -1.608038544654846191e-01 1.103492900729179382e-01 1.567445993423461914e-01 4.079705774784088135e-01 -6.529584527015686035e-02 -2.089475281536579132e-02 7.837348431348800659e-02 3.442293107509613037e-01 -1.298681199550628662e-01 9.555334597826004028e-02 -1.573492437601089478e-01 -8.770023286342620850e-02 -3.323622280731797218e-03 2.037387937307357788e-01 1.720840930938720703e-01 -1.775985658168792725e-01
1.254702955484390259e-01 7.252820581197738647e-02 -1.399978548288345337e-01 1.420051157474517822e-01 9.905729442834854126e-02 -2.634590864181518555e-02 -9.092150628566741943e-02 -2.680496871471405029e-01 -5.644984543323516846e-02 1.843363977968692780e-02 3.006783425807952881e-01 1.837456673383712769e-01 6.328385206870734692e-04 1.805895119905471802e-01 3.655470907688140869e-02 1.626209914684295654e-01 -4.939472302794456482e-02 2.237322479486465454e-01 4.010857641696929932e-01 -2.049903571605682373e-01 -1.432690173387527466e-01 -2.922970950603485107e-01 8.885321766138076782e-02 -2.547754673287272453e-03 7.901193201541900635e-02 5.798740778118371964e-03 2.452188916504383087e-02 -1.976673454046249390e-01 -7.397947832942008972e-03 3.353084251284599304e-02 4.073545336723327637e-01 2.796394228935241699e-01
2.136885225772857666e-01 1.529448330402374268e-01 -1.218812018632888794e-01 -2.284450680017471313e-01 9.177152812480926514e-02 -1.997809261083602905e-01 8.811027556657791138e-02 -1.397211253643035889e-01 -3.137240931391716003e-02 1.857766062021255493e-01 2.216462045907974243e-01 1.056221127510070801e-01 2.771142721176147461e-01 -1.482820324599742889e-02 9.120751917362213135e-02 3.744573332369327545e-03 -2.612835168838500977e-01 -3.914893046021461487e-02 2.442647814750671387e-01 1.699595600366592407e-01 -1.277089864015579224e-01 -1.925005316734313965e-01 3.354726135730743408e-01 1.463739722967147827e-01 3.079305961728096008e-02 -5.909737572073936462e-02 2.103314250707626343e-01 -1.633635163307189941e-01 1.147127076983451843e-01 -5.402788147330284119e-02 2.449028640985488892e-01 3.317353725433349609e-01
2.122723264619708061e-03 -2.793781161308288574e-01 9.508076310157775879e-02 -3.189274370670318604e-01 6.269597262144088745e-02 2.673453390598297119e-01 -1.689967364072799683e-01 -5.113670602440834045e-02 -9.115472435951232910e-02 1.019866317510604858e-01 1.967250108718872070e-01 2.179144918918609619e-01 -4.548478871583938599e-02 -1.407049894332885742e-01 -2.552738226950168610e-02 -1.534822955727577209e-02 1.542289406061172485e-01 2.425755262374877930e-01 1.351946443319320679e-01 2.981921434402465820e-01 -1.442975401878356934e-01 -5.296257883310317993e-02 -2.289866656064987183e-01 1.353869121521711349e-02 2.666590362787246704e-02 -3.737445175647735596e-01 9.740162640810012817e-02 -3.087289035320281982e-01 8.534853905439376831e-02 -1.983177363872528076e-01 1.206111088395118713e-01 6.729508191347122192e-02
-1.843018680810928345e-01 5.149039253592491150e-02 -2.484569847583770752e-01 -2.211780995130538940e-01 2.403836511075496674e-02 -1.928095589391887188e-03 -5.735475197434425354e-02 -1.469269245862960815e-01 -1.841852217912673950e-01 1.943952292203903198e-01 3.501511812210083008e-01 -1.312125027179718018e-01 2.686155140399932861e-01 5.178254097700119019e-02 3.144150674343109131e-01 9.894673526287078857e-02 -1.298142969608306885e-01 8.870571851730346680e-02 3.249245882034301758e-02 -2.448914349079132080e-01 -2.904913425445556641e-01 5.255965515971183777e-02 1.915506124496459961e-01 2.084204107522964478e-01 -1.775281876325607300e-01 1.480831652879714966e-01 7.720148563385009766e-02 -1.650727242231369019e-01 1.960407793521881104e-01 -5.779251456260681152e-02 8.407692611217498779e-02 2.091213166713714600e-01
1.147752702236175537e-01 -1.416242867708206177e-01 -1.738255321979522705e-01 -2.600549757480621338e-01 2.183335125446319580e-01 -3.672551214694976807e-01 9.394906461238861084e-02 -2.787940204143524170e-01 -2.546019256114959717e-01 1.404564827680587769e-01 1.403442323207855225e-01 4.960341844707727432e-03 1.681560873985290527e-01 3.206805884838104248e-01 -9.697385877370834351e-02 -1.718353480100631714e-01 -1.778636425733566284e-01 1.835728734731674194e-01 6.039598211646080017e-02 4.337950050830841064e-02 4.869507253170013428e-02 -1.233041062951087952e-01 4.072471708059310913e-02 2.314786985516548157e-02 -2.974821925163269043e-01 -1.707600504159927368e-01 1.355531960725784302e-01 -2.532454431056976318e-01 4.877156019210815430e-02 1.270574866794049740e-03 2.102557383477687836e-02 -1.785877645015716553e-01
8.070971071720123291e-02 1.836178302764892578e-01 -2.595589756965637207e-01 -2.077666968107223511e-01 1.490419059991836548e-01 -7.248232513666152954e-02 -9.208506345748901367e-02 -3.451196849346160889e-01 -2.486696243286132812e-01 -3.123914264142513275e-02 4.300082921981811523e-01 -5.009372159838676453e-02 -7.958999276161193848e-02 2.526620328426361084e-01 5.579989776015281677e-02 -2.581641674041748047e-01 -1.908397078514099121e-01 3.932046517729759216e-02 5.299715697765350342e-02 -1.877839416265487671e-01 -1.600194126367568970e-01 6.208609417080879211e-02 1.193982437252998352e-01 1.663108021020889282e-01 -1.347332894802093506e-01 -1.407914459705352783e-01 2.886816561222076416e-01 6.479908525943756104e-02 1.005412936210632324e-01 -7.118499279022216797e-02 8.038105815649032593e-02 -9.722425788640975952e-02
-1.272057145833969116e-01 -7.211463525891304016e-03 -2.022790163755416870e-01 -1.393480896949768066e-01 -2.457975447177886963e-01 -9.182332456111907959e-02 -2.247784435749053955e-01 -3.394749164581298828e-01 -9.200356155633926392e-02 -7.010899484157562256e-02 2.962195277214050293e-01 1.348227560520172119e-01 2.272351831197738647e-01 1.935693323612213135e-01 1.815208345651626587e-01 -4.038797914981842041e-01 -1.335167046636343002e-02 -7.628650218248367310e-02 1.429031789302825928e-01 4.630041122436523438e-02 8.073990792036056519e-02 9.106011688709259033e-02 9.734424948692321777e-02 1.536590009927749634e-01 -5.047494545578956604e-02 1.796997636556625366e-01 -1.172205656766891479e-01 -4.302350059151649475e-02 3.201559185981750488e-01 1.354974508285522461e-01 1.827515810728073120e-01 5.647211894392967224e-02
-5.309530999511480331e-03 -3.028427064418792725e-01 -2.586944699287414551e-01 -4.133373033255338669e-03 1.245124042034149170e-01 1.361704170703887939e-01 3.064351342618465424e-02 3.881233185529708862e-02 -8.483451604843139648e-02 1.143936514854431152e-01 2.421496659517288208e-01 1.735299229621887207e-01 -3.898673504590988159e-02 1.196433603763580322e-01 -1.577651649713516235e-01 -2.773515582084655762e-01 -4.049629718065261841e-02 1.057106330990791321e-01 3.927512839436531067e-02 -8.185880631208419800e-02 -2.114856988191604614e-01 -3.105458021163940430e-01 -1.819684058427810669e-01 4.007711410522460938e-01 2.046715170145034790e-01 7.198248058557510376e-02 -3.506140410900115967e-02 -1.286148279905319214e-01 2.501270174980163574e-01 -1.813823282718658447e-01 2.486133575439453125e-01 8.908895775675773621e-03
-4.836175963282585144e-02 -1.406942009925842285e-01 -3.360385596752166748e-01 -2.045504897832870483e-01 -1.048488914966583252e-01 1.129883676767349243e-01 -4.412428140640258789e-01 -1.327900565229356289e-03 -3.282394409179687500e-01 1.812609136104583740e-01 1.804164946079254150e-01 1.148964911699295044e-01 2.818120457231998444e-02 -5.564989894628524780e-02 -1.685288250446319580e-01 5.548977851867675781e-02 -1.732321530580520630e-01 1.813544481992721558e-01 2.448870688676834106e-01 6.122130528092384338e-02 -7.922451198101043701e-02 1.008483581244945526e-02 1.895162612199783325e-01 2.278218418359756470e-01 -1.644937880337238312e-02 -5.673548951745033264e-02 1.381407678127288818e-01 2.509992718696594238e-01 2.611116468906402588e-01 4.829176887869834900e-02 -4.940181970596313477e-02 5.989669635891914368e-02
1.634170413017272949e-01 -1.558854579925537109e-01 -2.180687785148620605e-01 -1.652496866881847382e-02 6.825197488069534302e-02 -1.736079752445220947e-01 -6.718002259731292725e-02 1.353678703308105469e-01 -3.075236678123474121e-01 1.608116179704666138e-01 2.489892840385437012e-01 4.538526535034179688e-01 -6.042079254984855652e-02 2.979655265808105469e-01 3.613869193941354752e-03 1.128879189491271973e-01 -6.412094086408615112e-02 6.532873213291168213e-02 1.316118687391281128e-01 -5.696035921573638916e-02 2.865333296358585358e-02 2.448710985481739044e-02 -7.189089059829711914e-02 2.757505178451538086e-01 -4.035868644714355469e-01 8.979956619441509247e-03 1.826527565717697144e-01 -9.804967045783996582e-02 1.257410943508148193e-01 7.906207442283630371e-02 9.888648986816406250e-02 2.408304810523986816e-02
-1.052648276090621948e-01 8.874968439340591431e-02 -1.540436297655105591e-01 -1.375844329595565796e-01 1.196808665990829468e-01 -3.166034584864974022e-03 -5.743601918220520020e-02 -2.554689943790435791e-01 -3.769505918025970459e-01 1.166722103953361511e-01 2.229311466217041016e-01 1.145652160048484802e-01 -1.130840778350830078e-01 1.563906669616699219e-01 2.360969930887222290e-01 -2.769794762134552002e-01 -2.038118988275527954e-01 9.624173492193222046e-02 4.053086936473846436e-01 -1.863066554069519043e-01 -1.853016763925552368e-01 -1.345326155424118042e-01 1.448168456554412842e-01 9.502107650041580200e-02 1.570384204387664795e-01 -1.063770800828933716e-01 -1.672828942537307739e-02 -1.291647087782621384e-02 1.095538586378097534e-01 -2.839552164077758789e-01 -5.410575866699218750e-02 5.519439280033111572e-02
-2.934362739324569702e-02 3.584515303373336792e-02 -2.192673385143280029e-01 -4.125624597072601318e-01 3.405746221542358398e-01 -1.871316432952880859e-01 3.564879298210144043e-02 -1.945889145135879517e-01 -7.969053089618682861e-02 8.881786465644836426e-02 1.223438158631324768e-01 1.714365035295486450e-01 2.986896932125091553e-01 3.636966049671173096e-01 3.804608434438705444e-02 -9.964577108621597290e-02 -1.247469484806060791e-01 1.449185460805892944e-01 6.840672343969345093e-02 2.322805225849151611e-01 -1.938151121139526367e-01 -1.059184074401855469e-01 -3.023602068424224854e-02 -2.800230309367179871e-02 -3.262410461902618408e-01 -7.176040858030319214e-02 3.386248648166656494e-02 -6.736027449369430542e-02 -1.283430159091949463e-01 1.252225190401077271e-01 -5.054666101932525635e-02 -1.747251115739345551e-02
8.465994894504547119e-02 -5.528615787625312805e-02 4.496834799647331238e-02 -1.593817323446273804e-01 2.079783678054809570e-01 4.798572883009910583e-02 -1.281726807355880737e-01 -2.319510579109191895e-01 -9.817156940698623657e-02 5.512735620141029358e-02 4.635528028011322021e-01 1.266433596611022949e-01 5.918524786829948425e-02 -2.796835452318191528e-02 -1.912545561790466309e-01 -2.015454024076461792e-01 -1.989432275295257568e-01 1.104766502976417542e-01 1.794051080942153931e-01 3.215634226799011230e-01 -1.479529738426208496e-01 2.479032278060913086e-01 3.829772397875785828e-02 1.867989003658294678e-01 -2.457140833139419556e-01 7.893682271242141724e-02 -2.371945381164550781e-01 -1.294113844633102417e-01 1.580906659364700317e-01 1.598457694053649902e-01 1.545858979225158691e-01 1.869223639369010925e-02
-5.396271497011184692e-02 -9.361034631729125977e-02 -2.164089530706405640e-01 -1.573365628719329834e-01 -5.970289558172225952e-02 3.839342668652534485e-02 -1.816495954990386963e-01 -7.360408455133438110e-02 -2.246701717376708984e-01 -1.726810485124588013e-01 3.730976879596710205e-01 3.200215697288513184e-01 -1.929984092712402344e-01 1.074066460132598877e-01 -1.134259104728698730e-01 -3.074077069759368896e-01 1.462011784315109253e-01 -5.402353033423423767e-02 2.049105614423751831e-02 1.209021881222724915e-01 -2.132199853658676147e-01 6.912141293287277222e-02 1.852760463953018188e-01 5.007238686084747314e-02 6.163365673273801804e-03 1.947437077760696411e-01 2.377807348966598511e-01 6.779853254556655884e-02 3.508758246898651123e-01 1.299731731414794922e-01 1.306772083044052124e-01 1.124102026224136353e-01
-6.496865302324295044e-02 6.107585132122039795e-02 -2.190731316804885864e-01 -2.241479307413101196e-01 8.025572448968887329e-02 1.075743287801742554e-01 -8.645659685134887695e-02 -1.941207796335220337e-01 -2.034382522106170654e-01 8.714701980352401733e-03 1.158758848905563354e-01 2.927216887474060059e-01 -8.510818332433700562e-02 3.095954060554504395e-01 6.312019377946853638e-02 -4.246636629104614258e-01 -3.649424389004707336e-02 -9.586106985807418823e-02 -1.627274602651596069e-02 1.096572577953338623e-01 -1.879782229661941528e-01 3.152563050389289856e-02 5.044027417898178101e-02 1.714234799146652222e-01 1.575817763805389404e-01 1.175626069307327271e-01 2.294422388076782227e-01 -6.963395327329635620e-02 3.440268933773040771e-01 2.216837406158447266e-01 2.142881006002426147e-01 -4.490646347403526306e-02
1.118619441986083984e-01 -1.546002477407455444e-01 -7.228774577379226685e-02 -4.722055494785308838e-01 1.390774101018905640e-01 -1.392180323600769043e-01 -2.489932440221309662e-02 -2.629525214433670044e-02 -2.099649310111999512e-01 -6.905709952116012573e-02 2.191025465726852417e-01 3.167229294776916504e-01 1.789002567529678345e-01 1.103392466902732849e-01 1.408610045909881592e-01 -3.645858261734247208e-03 -2.488971799612045288e-01 2.694404423236846924e-01 2.154265791177749634e-01 -3.187670931220054626e-02 8.658830076456069946e-02 -8.694499731063842773e-02 3.548010811209678650e-02 -7.897882163524627686e-02 -2.064633965492248535e-01 -2.645657360553741455e-01 9.329964965581893921e-02 -1.950079798698425293e-01 1.833105683326721191e-01 5.620548035949468613e-03 3.919418528676033020e-02 -1.873123049736022949e-01
-1.363294720649719238e-01 -2.312717214226722717e-02 -1.796983778476715088e-01 -6.709695607423782349e-02 6.406178232282400131e-03 -1.213759556412696838e-01 -3.878283202648162842e-01 -2.650782763957977295e-01 -1.515755057334899902e-01 -1.146229803562164307e-01 -8.613057434558868408e-02 9.695615619421005249e-02 -7.754828780889511108e-02 2.039874196052551270e-01 5.211681872606277466e-02 -1.627668440341949463e-01 -2.128090709447860718e-01 1.574435643851757050e-02 4.506503790616989136e-02 2.572837769985198975e-01 -5.065057426691055298e-03 -2.552283406257629395e-01 -9.961099177598953247e-02 3.198561370372772217e-01 -3.752392232418060303e-01 -1.105919331312179565e-01 -6.125995516777038574e-02 -2.479797303676605225e-01 2.410269677639007568e-01 -3.498116135597229004e-02 6.295890361070632935e-02 7.840184122323989868e-02
1.651365607976913452e-01 2.118499279022216797e-01 -2.555006444454193115e-01 -2.890303432941436768e-01 -6.831616908311843872e-02 2.517326474189758301e-01 -1.887103021144866943e-01 1.759842038154602051e-02 -9.010936319828033447e-02 9.201959520578384399e-02 1.696028411388397217e-01 1.258784383535385132e-01 1.130651682615280151e-01 3.918779492378234863e-01 -2.791057899594306946e-02 -5.465289950370788574e-02 1.289708465337753296e-01 -1.873328238725662231e-01 2.670810222625732422e-01 -6.895175576210021973e-02 -1.952602714300155640e-01 -8.804653584957122803e-02 1.283326558768749237e-02 9.450499713420867920e-02 -3.892818093299865723e-01 7.210972905158996582e-02 -1.036977469921112061e-01 6.271918118000030518e-02 -1.876149699091911316e-02 -9.618090838193893433e-02 2.304249256849288940e-01 -1.638387590646743774e-01
1.978940814733505249e-01 -9.585418552160263062e-02 -2.242957055568695068e-01 -1.542237699031829834e-01 -1.145060583949089050e-01 7.892712950706481934e-02 -2.412901818752288818e-01 -2.845747768878936768e-01 -1.952582150697708130e-01 -1.061667408794164658e-02 1.588862240314483643e-01 9.110172092914581299e-02 1.264587640762329102e-01 -3.286934643983840942e-02 -2.226185612380504608e-02 -2.199449688196182251e-01 -1.769908368587493896e-01 -1.639727950096130371e-01 1.656356304883956909e-01 1.860721111297607422e-01 1.252512633800506592e-01 3.047803044319152832e-01 -5.275107547640800476e-02 2.186914831399917603e-01 -3.198528885841369629e-01 -8.164940774440765381e-02 -9.025333821773529053e-02 -2.128041535615921021e-01 -1.061235088855028152e-02 6.685048341751098633e-02 3.440868258476257324e-01 1.282403469085693359e-01
-8.191505074501037598e-02 -9.624588303267955780e-03 5.728020146489143372e-02 7.542927749454975128e-03 -1.734159290790557861e-01 7.870899513363838196e-03 -2.436182647943496704e-01 -1.117379218339920044e-01 1.704743877053260803e-02 1.070384308695793152e-01 3.417053818702697754e-01 2.666934728622436523e-01 1.720696315169334412e-02 1.377117037773132324e-01 -2.098562866449356079e-01 -4.325633123517036438e-02 -3.697880506515502930e-01 8.873628824949264526e-02 1.104657799005508423e-01 2.493802011013031006e-01 -7.508073747158050537e-02 -1.174724549055099487e-01 8.460703492164611816e-02 2.959338724613189697e-01 -4.710375145077705383e-02 2.086222320795059204e-01 1.798332631587982178e-01 -2.048186957836151123e-02 1.651759743690490723e-01 3.290945664048194885e-02 3.927985131740570068e-01 -1.695319414138793945e-01
8.127532899379730225e-02 -1.868359893560409546e-01 -2.511099167168140411e-02 -9.340231865644454956e-02 9.834523499011993408e-02 4.081835746765136719e-01 -1.405691504478454590e-01 -2.485776394605636597e-01 -3.053099215030670166e-01 1.105743125081062317e-01 2.994133234024047852e-01 2.032674290239810944e-02 -1.650889590382575989e-02 4.189394786953926086e-02 8.198530226945877075e-02 -8.713414520025253296e-02 -2.742585539817810059e-01 1.427913308143615723e-01 -4.180824011564254761e-02 1.441204249858856201e-01 -3.568706810474395752e-01 -1.474172025918960571e-01 5.009297281503677368e-02 1.108814403414726257e-01 -2.060048468410968781e-02 -1.344082057476043701e-01 9.493394196033477783e-02 -3.312695026397705078e-01 -1.163989827036857605e-01 -1.879960894584655762e-01 -9.769197553396224976e-02 4.191798344254493713e-02
1.766570955514907837e-01 -1.970768421888351440e-01 -1.467140018939971924e-01 -1.769568175077438354e-01 2.483965754508972168e-01 8.673411607742309570e-02 5.553977191448211670e-02 -1.253339201211929321e-01 -9.801222383975982666e-02 4.487854242324829102e-02 4.595625028014183044e-02 2.353748381137847900e-01 2.063816934823989868e-01 2.382286936044692993e-01 2.876408994197845459e-01 -1.138186380267143250e-01 1.531557273119688034e-02 4.378214478492736816e-02 3.883700668811798096e-01 1.471703648567199707e-01 -1.126240938901901245e-01 -4.219036400318145752e-01 1.529883444309234619e-01 6.991443783044815063e-02 -2.466559037566184998e-02 7.000996847636997700e-04 1.598776280879974365e-01 -9.476790577173233032e-02 -1.927544921636581421e-01 1.096053235232830048e-02 2.331675589084625244e-01 6.716270744800567627e-02
-3.223866969347000122e-02 3.842994570732116699e-02 -1.264896243810653687e-01 -4.003347158432006836e-01 4.749666154384613037e-02 -9.135282039642333984e-02 1.063472554087638855e-01 -2.864476442337036133e-01 1.326389759778976440e-01 7.098052650690078735e-02 1.644650399684906006e-01 3.257975280284881592e-01 1.407747864723205566e-01 -6.885679066181182861e-02 -2.334480881690979004e-01 -1.722308546304702759e-01 2.311393469572067261e-01 -8.316353894770145416e-03 -5.650034639984369278e-03 6.354746967554092407e-02 5.545575544238090515e-02 -1.160568073391914368e-01 1.935929358005523682e-01 3.332549631595611572e-01 -1.170313581824302673e-01 1.117578670382499695e-01 7.065013796091079712e-02 -1.933447420597076416e-01 3.314014971256256104e-01 -3.085138462483882904e-02 1.898062825202941895e-01 1.212324351072311401e-01
1.786527484655380249e-01 -1.133962422609329224e-01 1.340078283101320267e-02 -6.308564543724060059e-02 -1.683867126703262329e-01 -3.958384040743112564e-03 5.275916680693626404e-02 -1.446285396814346313e-01 -1.720589101314544678e-01 3.704795986413955688e-02 2.110644429922103882e-01 3.073165118694305420e-01 5.773569922894239426e-03 -2.787873446941375732e-01 5.123500153422355652e-02 4.238383844494819641e-02 -1.056047901511192322e-01 3.479246795177459717e-01 1.351829171180725098e-01 1.668984144926071167e-01 -2.580063641071319580e-01 -4.363944008946418762e-02 5.127183347940444946e-02 4.381758272647857666e-01 -3.085913956165313721e-01 4.579457454383373260e-03 1.666921228170394897e-01 -2.552106976509094238e-01 2.810194902122020721e-02 -4.865953698754310608e-02 1.158245578408241272e-01 2.599460817873477936e-02
-5.514423921704292297e-02 2.365063726902008057e-01 -6.845717877149581909e-02 -2.935906946659088135e-01 -1.414349675178527832e-01 1.784992814064025879e-01 -2.644921243190765381e-01 -3.823456913232803345e-02 -1.359245330095291138e-01 3.002383708953857422e-01 1.441562324762344360e-01 3.244103789329528809e-01 1.502415537834167480e-01 -5.393748730421066284e-02 1.103398054838180542e-01 -3.547060862183570862e-02 -1.410924196243286133e-01 4.653153195977210999e-02 2.226076424121856689e-01 -8.463275432586669922e-02 3.376033157110214233e-03 -2.114540338516235352e-01 2.204586714506149292e-01 3.520610332489013672e-01 -7.465167343616485596e-02 -1.692129969596862793e-01 -1.010407060384750366e-01 1.015011966228485107e-02 2.162935882806777954e-01 -5.720468470826745033e-04 -8.567740023136138916e-02 2.420689910650253296e-01
2.365671470761299133e-02 -4.317955672740936279e-01 -4.953414574265480042e-02 -1.073137223720550537e-01 -2.850871086120605469e-01 2.984705567359924316e-02 7.853923738002777100e-02 -2.837364971637725830e-01 -4.652972817420959473e-01 1.561274528503417969e-01 2.098098397254943848e-01 -3.156758099794387817e-02 -9.695973247289657593e-03 2.172469049692153931e-01 2.149202860891819000e-02 -1.168518960475921631e-01 -7.017134875059127808e-02 1.586312800645828247e-01 -4.439897835254669189e-02 -1.180100440979003906e-01 -2.286585569381713867e-01 -1.091470718383789062e-01 -7.342759519815444946e-02 2.599160969257354736e-01 -7.167768478393554688e-02 -1.339870542287826538e-01 -5.610349029302597046e-02 -5.662744864821434021e-02 8.563395589590072632e-02 -2.180307656526565552e-01 8.855596184730529785e-02 8.714206516742706299e-02
5.587221682071685791e-02 -1.110939383506774902e-01 -7.333158701658248901e-02 8.230685442686080933e-02 1.423645168542861938e-01 -1.154768187552690506e-02 1.286006718873977661e-01 -2.388995736837387085e-01 -1.799818724393844604e-01 -1.046433970332145691e-01 1.188643649220466614e-01 3.687177300453186035e-01 -1.445222198963165283e-01 2.757391519844532013e-02 -1.325750946998596191e-01 -7.005925476551055908e-02 -9.605504572391510010e-02 2.180280834436416626e-01 1.288577914237976074e-01 1.109279766678810120e-01 -3.265158236026763916e-01 1.080182492733001709e-01 -2.037161588668823242e-02 3.992987871170043945e-01 -2.451793253421783447e-01 3.256226778030395508e-01 6.973116844892501831e-02 -8.210172504186630249e-02 1.207909956574440002e-01 8.825813420116901398e-03 2.459141314029693604e-01 -1.553067862987518311e-01
-3.005569800734519958e-02 -2.230135649442672729e-01 1.565498858690261841e-02 -1.190989911556243896e-01 2.352841794490814209e-01 -1.103467419743537903e-01 -5.627678334712982178e-02 -2.187791168689727783e-01 8.013622835278511047e-03 1.663885414600372314e-01 2.433003336191177368e-01 1.180367097258567810e-01 -8.075783401727676392e-02 2.289165854454040527e-01 5.358541756868362427e-02 -1.416898965835571289e-01 1.094026640057563782e-01 -3.578500822186470032e-02 1.142033264040946960e-01 3.531705588102340698e-02 2.076620608568191528e-02 8.140540122985839844e-02 -1.093047559261322021e-01 1.160431802272796631e-01 -1.439791172742843628e-02 9.049560129642486572e-02 -9.974893182516098022e-02 -8.168964087963104248e-02 6.122684478759765625e-01 1.772644966840744019e-01 3.770340979099273682e-01 1.164815109223127365e-02
2.986340783536434174e-02 1.473242510110139847e-02 -2.901646494865417480e-01 -8.969478309154510498e-02 -7.573050260543823242e-02 -1.389099471271038055e-02 -2.877270877361297607e-01 -8.087666332721710205e-02 -4.561431705951690674e-02 -6.331442389637231827e-03 3.708133473992347717e-02 -2.732867933809757233e-02 2.336395680904388428e-01 3.968262579292058945e-03 4.454512149095535278e-02 -2.448854148387908936e-01 -5.908386036753654480e-02 2.956303656101226807e-01 1.829989403486251831e-01 -1.211104542016983032e-01 -3.065265715122222900e-01 7.588637527078390121e-03 9.297993779182434082e-02 3.290582299232482910e-01 -1.879235208034515381e-01 1.154010649770498276e-02 -1.337135285139083862e-01 -2.153286039829254150e-01 -6.424743682146072388e-02 -4.477769508957862854e-02 4.174134433269500732e-01 2.460678368806838989e-01
-3.377965837717056274e-02 1.745410561561584473e-01 -1.068396121263504028e-01 -1.803266555070877075e-01 6.316194683313369751e-02 3.019001185894012451e-01 -3.682037116959691048e-03 -3.872830867767333984e-01 -1.797955781221389771e-01 -2.217419445514678955e-01 4.624060913920402527e-02 9.099253267049789429e-02 -2.011043727397918701e-01 4.505310580134391785e-02 -1.975502371788024902e-01 -5.591383576393127441e-02 7.872229069471359253e-02 9.530480206012725830e-02 3.006605505943298340e-01 1.546052992343902588e-01 -1.291030198335647583e-01 -4.882161319255828857e-02 2.351874411106109619e-01 -9.574958682060241699e-02 -6.989534199237823486e-02 -3.423638045787811279e-01 1.740477681159973145e-01 -7.644466124475002289e-03 1.326311379671096802e-01 -8.479376137256622314e-02 3.321904838085174561e-01 4.577343538403511047e-02
1.115980148315429688e-01 -3.423144668340682983e-02 -9.817221015691757202e-02 -1.248254925012588501e-01 2.117002159357070923e-01 2.143837660551071167e-01 -3.845351934432983398e-01 1.707857102155685425e-02 4.391400888562202454e-02 1.645462512969970703e-01 1.265845596790313721e-01 6.421437719836831093e-04 5.632684752345085144e-02 2.005081623792648315e-01 -1.361690908670425415e-01 -2.970999777317047119e-01 1.277795247733592987e-02 -7.600657641887664795e-02 2.857557535171508789e-01 -8.132345974445343018e-02 3.564681857824325562e-02 -2.347429841756820679e-01 8.113689720630645752e-02 2.567157745361328125e-01 -3.290421962738037109e-01 2.361875958740711212e-02 3.968271985650062561e-02 1.117382049560546875e-01 1.262307912111282349e-01 1.862665265798568726e-01 3.104917407035827637e-01 1.844211518764495850e-01
-6.016482040286064148e-02 -2.826675772666931152e-01 -2.308669388294219971e-01 -1.588802486658096313e-01 1.395877897739410400e-01 6.471253186464309692e-02 -6.030584871768951416e-02 -1.185758411884307861e-01 -1.204240918159484863e-01 2.317848354578018188e-01 -8.006898313760757446e-02 3.207001090049743652e-01 1.171666458249092102e-01 4.090807437896728516e-01 1.034669950604438782e-02 -2.354849278926849365e-01 -1.413517296314239502e-01 1.085621267557144165e-01 1.882562786340713501e-01 -1.651714742183685303e-01 -1.356905996799468994e-01 -2.332234010100364685e-02 -3.699431568384170532e-02 3.545158309862017632e-03 -2.703893184661865234e-01 -2.338640987873077393e-01 9.667562693357467651e-02 -3.380067348480224609e-01 -8.013814687728881836e-02 4.823525622487068176e-02 2.044529467821121216e-02 8.400396257638931274e-02
-4.611206799745559692e-02 1.099027097225189209e-01 -2.283960133790969849e-01 -2.544365227222442627e-01 2.423367695882916451e-04 2.286594510078430176e-01 3.258796781301498413e-02 -5.486012101173400879e-01 1.517243832349777222e-01 -6.847997009754180908e-02 2.321039289236068726e-01 5.357457697391510010e-02 2.400041744112968445e-02 1.856396943330764771e-01 -1.210716459900140762e-02 -5.205216631293296814e-02 -5.498728901147842407e-02 2.616500854492187500e-01 1.528263837099075317e-01 8.912496268749237061e-02 -1.163114905357360840e-01 -2.275343984365463257e-01 -1.200459077954292297e-01 8.632021397352218628e-02 -1.245683580636978149e-01 -2.292410731315612793e-01 -1.601186022162437439e-02 -4.718740284442901611e-02 -2.671072185039520264e-01 -6.006342172622680664e-02 1.663342267274856567e-01 1.706365197896957397e-01
-1.876724511384963989e-01 5.366007238626480103e-02 -2.566159367561340332e-01 -1.079207956790924072e-01 -5.733911693096160889e-02 1.160476654767990112e-01 1.940035521984100342e-01 -2.579711973667144775e-01 -1.451242864131927490e-01 9.789245575666427612e-02 1.281520277261734009e-01 1.003755629062652588e-01 1.172125712037086487e-01 -1.550332922488451004e-02 4.923606663942337036e-02 -2.255525290966033936e-01 -2.061342746019363403e-01 -6.225228309631347656e-03 3.229305744171142578e-01 2.228288203477859497e-01 8.460389822721481323e-02 -2.224494516849517822e-01 -8.753463625907897949e-02 -7.712165266275405884e-02 -2.422729432582855225e-01 -2.364402711391448975e-01 -1.270949542522430420e-01 -4.067875444889068604e-01 2.378697395324707031e-01 1.247058510780334473e-01 -1.096513820812106133e-03 -6.290734559297561646e-02
-1.976720839738845825e-01 9.306083619594573975e-02 -2.219887673854827881e-01 -2.736966013908386230e-01 -2.219456061720848083e-02 -6.557153165340423584e-02 2.078890614211559296e-02 -1.576635837554931641e-01 -2.665964365005493164e-01 2.169218957424163818e-01 1.248139664530754089e-01 -7.792523503303527832e-02 -1.514974981546401978e-01 1.304081827402114868e-01 3.095245659351348877e-01 -2.276263833045959473e-01 2.133445255458354950e-02 -1.531166606582701206e-03 2.545255720615386963e-01 -1.034427285194396973e-01 -1.184700801968574524e-01 -2.348148524761199951e-01 -2.567844837903976440e-02 2.614739537239074707e-01 1.967837288975715637e-02 -2.160318791866302490e-01 -1.410635709762573242e-01 -4.078861474990844727e-01 8.280973136425018311e-02 -1.090642139315605164e-01 6.350330263376235962e-02 1.958079263567924500e-02
5.598771385848522186e-03 -4.154515638947486877e-02 -2.179528325796127319e-01 -2.037560045719146729e-01 -9.712095558643341064e-02 -3.063951246440410614e-02 -1.969538480043411255e-01 -1.655906289815902710e-01 -1.212301850318908691e-01 9.420690685510635376e-02 2.054155915975570679e-01 3.967559933662414551e-01 -3.003362119197845459e-01 2.130162715911865234e-01 -1.209932416677474976e-01 -2.612715065479278564e-01 -4.383161664009094238e-02 -1.796574890613555908e-01 8.296486735343933105e-02 -3.413640260696411133e-01 -8.588559180498123169e-02 -2.881535589694976807e-01 6.919530034065246582e-02 -9.140730649232864380e-02 -2.090808302164077759e-01 -7.676260173320770264e-02 5.322910100221633911e-02 -2.229855954647064209e-01 1.519125234335660934e-02 1.062241345643997192e-01 1.215354129672050476e-01 -3.697090595960617065e-02
1.608309745788574219e-01 1.565423011779785156e-01 -2.592093348503112793e-01 -2.377694994211196899e-01 -9.346436709165573120e-02 2.279492169618606567e-01 -1.398608684539794922e-01 -1.909515261650085449e-02 -2.208309620618820190e-01 7.202782481908798218e-02 2.711575627326965332e-01 -1.956472247838973999e-01 5.934523046016693115e-02 -2.869737707078456879e-02 3.348028659820556641e-02 -1.719087958335876465e-01 1.629958897829055786e-01 -4.385184124112129211e-02 4.330368041992187500e-01 -1.166480872780084610e-02 1.556367031298577785e-03 -1.144698038697242737e-01 2.278329282999038696e-01 1.441085040569305420e-01 9.458466956857591867e-05 1.740637607872486115e-02 -1.642395853996276855e-01 -3.293994665145874023e-01 8.939494378864765167e-03 -2.118750959634780884e-01 2.172556519508361816e-01 1.209263876080513000e-01
-2.001586407423019409e-01 1.078734546899795532e-01 9.257719852030277252e-03 -1.281856596469879150e-01 8.291798084974288940e-02 4.898135364055633545e-02 9.187056124210357666e-02 -2.291284650564193726e-01 -9.586619585752487183e-02 1.268135756254196167e-01 4.791401326656341553e-01 -9.226676076650619507e-02 -7.090061157941818237e-02 1.414982378482818604e-01 1.399054825305938721e-01 1.924789249897003174e-01 6.023982912302017212e-02 -5.483043566346168518e-02 6.635535508394241333e-02 4.579946771264076233e-02 4.262049496173858643e-02 -7.954309880733489990e-02 -1.084240451455116272e-01 1.931004524230957031e-01 -9.259910136461257935e-02 -7.972448319196701050e-02 1.450588740408420563e-02 -2.163544856011867523e-02 4.741979837417602539e-01 1.484072953462600708e-01 4.055420160293579102e-01 -1.387526243925094604e-01
-1.008808314800262451e-01 1.019094511866569519e-01 -2.781520485877990723e-01 -8.925112336874008179e-02 3.782756626605987549e-01 6.415006518363952637e-02 -9.520338475704193115e-02 -3.049354851245880127e-01 -1.527815163135528564e-01 1.596956700086593628e-01 -2.979114279150962830e-02 2.657329440116882324e-01 -1.062171254307031631e-02 5.008525773882865906e-02 1.898910105228424072e-01 -1.980042457580566406e-01 -1.957553625106811523e-01 6.127442046999931335e-02 2.601942606270313263e-02 -1.046290844678878784e-01 -3.420938849449157715e-01 -5.051961541175842285e-02 1.163067892193794250e-01 2.841440737247467041e-01 -4.714360088109970093e-02 -3.743274137377738953e-02 3.072195053100585938e-01 9.984599798917770386e-02 1.457906067371368408e-01 -2.212048321962356567e-01 2.483434230089187622e-02 -1.701262779533863068e-02
-2.633856832981109619e-01 -2.915723323822021484e-01 -4.515833854675292969e-01 3.385181725025177002e-02 -3.931780811399221420e-03 4.666718095541000366e-02 4.033650085330009460e-02 -1.551472544670104980e-01 -2.034028619527816772e-01 2.300516068935394287e-01 2.140844799578189850e-02 1.736651062965393066e-01 -1.651985198259353638e-01 -6.518441438674926758e-02 -2.128552645444869995e-02 -2.667005658149719238e-01 4.738491028547286987e-02 1.016584783792495728e-01 3.600138425827026367e-01 -1.385705471038818359e-01 -4.839403927326202393e-02 -1.640213280916213989e-01 2.272700145840644836e-02 8.627997338771820068e-02 -9.813182801008224487e-02 5.352038145065307617e-02 2.596367383375763893e-03 -2.527419030666351318e-01 1.886253058910369873e-01 -1.361486762762069702e-01 9.603646397590637207e-02 2.151678055524826050e-01
3.180737495422363281e-01 -1.160858646035194397e-01 -9.449849277734756470e-02 -8.596078306436538696e-02 1.620979309082031250e-01 -1.103433370590209961e-01 -2.237219959497451782e-01 -3.376305699348449707e-01 -1.324809193611145020e-01 -9.743344038724899292e-02 3.114770650863647461e-01 1.068256422877311707e-01 -4.166094213724136353e-02 2.378704994916915894e-01 -8.054947853088378906e-02 -1.594610810279846191e-01 -3.504350036382675171e-02 2.296001315116882324e-01 7.249759882688522339e-02 8.970177918672561646e-02 -2.268974035978317261e-01 -2.232295423746109009e-01 1.707746088504791260e-01 -6.747910380363464355e-02 -2.806155569851398468e-02 -2.811791896820068359e-01 -4.655390977859497070e-03 6.408713012933731079e-02 2.509332299232482910e-01 -2.786911129951477051e-01 1.145543307065963745e-01 2.852774783968925476e-02
-3.030287325382232666e-01 1.114769838750362396e-02 -5.649497359991073608e-02 -1.818429492413997650e-02 -3.403868153691291809e-02 9.661264717578887939e-02 -1.760327219963073730e-01 -3.989341259002685547e-01 -1.764410436153411865e-01 1.545523405075073242e-01 3.896980881690979004e-01 3.249638900160789490e-02 7.836156338453292847e-02 1.587266474962234497e-01 5.933061987161636353e-02 -7.319667935371398926e-02 2.736993692815303802e-02 -8.194518089294433594e-02 7.348474860191345215e-02 2.420793753117322922e-03 2.972076237201690674e-01 -4.974634945392608643e-02 2.125204801559448242e-01 -2.711364533752202988e-03 1.707070767879486084e-01 2.882249467074871063e-02 -8.570982143282890320e-03 4.761634394526481628e-02 1.161069050431251526e-01 -1.507705301046371460e-01 4.809719026088714600e-01 8.389937132596969604e-02
1.237160637974739075e-01 -2.171700447797775269e-02 5.517859943211078644e-03 -2.714380025863647461e-01 1.441342681646347046e-01 5.927260965108871460e-02 -1.581997275352478027e-01 -2.215460389852523804e-01 -1.258737742900848389e-01 8.684431016445159912e-02 4.446320831775665283e-01 2.383678853511810303e-01 5.837066844105720520e-02 2.094826847314834595e-02 -1.932782381772994995e-01 -1.890955306589603424e-02 -2.745176553726196289e-01 7.028591632843017578e-02 7.829240709543228149e-02 2.689968943595886230e-01 -9.484943002462387085e-02 2.843038439750671387e-01 1.344334185123443604e-01 1.791541576385498047e-01 -1.671124845743179321e-01 -3.780459985136985779e-02 -2.579678595066070557e-01 -1.865929067134857178e-01 1.046356856822967529e-01 2.183110415935516357e-01 -1.219774130731821060e-02 6.627932190895080566e-02
4.331449419260025024e-02 -2.252083085477352142e-02 7.383275777101516724e-02 -1.417380124330520630e-01 2.022585570812225342e-01 1.536166965961456299e-01 -2.001959681510925293e-01 -2.267021089792251587e-01 -1.015195697546005249e-01 3.523628413677215576e-02 4.071684181690216064e-01 6.000257655978202820e-02 5.829734355211257935e-02 8.498169481754302979e-02 -1.716209501028060913e-01 -8.459117962047457695e-04 -2.744019627571105957e-01 9.394413977861404419e-02 2.186495810747146606e-02 3.673766255378723145e-01 -2.887852191925048828e-01 1.499693393707275391e-01 1.753729134798049927e-01 2.055253237485885620e-01 -3.019531667232513428e-01 -4.014239832758903503e-02 -4.331334959715604782e-03 -2.182361930608749390e-01 9.723979979753494263e-02 1.248413920402526855e-01 1.654535531997680664e-01 -6.155596673488616943e-02
1.722311079502105713e-01 -4.260662198066711426e-01 -1.912014335393905640e-01 -5.101226270198822021e-02 5.176888033747673035e-02 2.411269843578338623e-01 -1.564643532037734985e-02 6.175919249653816223e-02 -1.904109418392181396e-01 7.578158378601074219e-02 1.712837517261505127e-01 2.257535159587860107e-01 6.452838331460952759e-02 1.607829332351684570e-01 -2.249605655670166016e-01 -2.983806729316711426e-01 -1.870309412479400635e-01 -7.444361597299575806e-02 3.554404377937316895e-01 3.481694683432579041e-02 -1.986614465713500977e-01 -2.019631266593933105e-01 -6.123075261712074280e-02 2.258327752351760864e-01 1.132788434624671936e-01 -4.925206303596496582e-02 1.984019018709659576e-02 -3.709331154823303223e-02 1.147788092494010925e-01 1.848495006561279297e-02 2.431956231594085693e-01 6.506617646664381027e-03
2.292300909757614136e-01 5.447309836745262146e-02 -1.338517665863037109e-01 -6.755447387695312500e-02 2.584349811077117920e-01 1.419943422079086304e-01 -2.038980424404144287e-01 -3.176389336585998535e-01 -2.665260732173919678e-01 -2.178347408771514893e-01 2.753332853317260742e-01 1.689209192991256714e-01 -1.585329137742519379e-02 1.389613300561904907e-01 1.790595352649688721e-01 -6.735496968030929565e-02 -1.684225946664810181e-01 3.133805692195892334e-01 1.236854642629623413e-01 -1.439251452684402466e-01 -2.870197594165802002e-01 -1.239942163228988647e-01 2.090366482734680176e-01 1.389196515083312988e-02 1.360068917274475098e-01 -1.914550364017486572e-02 3.731361031532287598e-02 -1.780619844794273376e-02 1.358543187379837036e-01 -2.257257401943206787e-01 9.940558671951293945e-02 9.747288376092910767e-02
1.545713096857070923e-01 -2.971721589565277100e-01 -2.079187631607055664e-01 -1.978478431701660156e-01 5.642667529173195362e-04 1.435968372970819473e-02 -9.994767606258392334e-03 -3.873782455921173096e-01 -1.272299885749816895e-01 4.510100558400154114e-02 -3.519452363252639771e-02 1.622665673494338989e-01 8.938883244991302490e-02 8.188828942365944386e-04 1.461387574672698975e-01 -2.745940089225769043e-01 -3.352682292461395264e-01 -1.410961896181106567e-01 3.494729399681091309e-01 1.707094609737396240e-01 1.524823307991027832e-01 4.196299239993095398e-02 -8.082594722509384155e-02 2.843382060527801514e-01 -1.916081905364990234e-01 8.435132913291454315e-03 -4.216208681464195251e-02 -5.597208440303802490e-02 -1.462148223072290421e-02 -4.791498556733131409e-02 1.580135673284530640e-01 1.983982622623443604e-01
1.819758266210556030e-01 -5.288067739456892014e-03 -1.703480333089828491e-01 -2.145282775163650513e-01 1.088460069149732590e-02 6.121053174138069153e-02 3.484937548637390137e-02 -2.394017428159713745e-01 -1.749819815158843994e-01 -1.558896452188491821e-01 2.542955279350280762e-01 1.296700835227966309e-01 2.528704144060611725e-02 4.487726464867591858e-02 2.558721043169498444e-02 -3.471353054046630859e-01 -1.895408928394317627e-01 -9.498118609189987183e-02 1.231588274240493774e-01 3.218234777450561523e-01 -8.501613885164260864e-02 3.032096922397613525e-01 -1.641404442489147186e-02 2.347365468740463257e-01 -3.008102178573608398e-01 -9.726154059171676636e-02 -3.609610721468925476e-02 -1.117934584617614746e-01 2.745716273784637451e-02 8.956655114889144897e-02 3.438841104507446289e-01 1.010520160198211670e-01
1.409654468297958374e-01 2.164733782410621643e-02 -1.195132266730070114e-02 -2.207744419574737549e-01 1.826700121164321899e-01 1.161876693367958069e-01 -3.631366882473230362e-03 -1.902085095643997192e-01 -2.003836929798126221e-01 7.336936146020889282e-02 3.174518942832946777e-01 1.339067816734313965e-01 6.528536975383758545e-02 2.018780075013637543e-02 -1.726776063442230225e-01 -2.141278535127639771e-01 -2.479874789714813232e-01 1.237965095788240433e-02 1.251328736543655396e-01 1.687542647123336792e-01 -1.442887187004089355e-01 3.783634603023529053e-01 1.765550523996353149e-01 1.303032189607620239e-01 -2.108094990253448486e-01 9.353434666991233826e-03 -1.989661902189254761e-01 -1.520910263061523438e-01 -2.208767645061016083e-02 2.494355589151382446e-01 3.028458654880523682e-01 1.534574180841445923e-01
-7.702317088842391968e-02 -3.335606157779693604e-01 -2.160848379135131836e-01 -6.994233280420303345e-02 -4.314180463552474976e-02 2.440102547407150269e-01 -2.312895469367504120e-02 -9.839272499084472656e-02 -1.583801209926605225e-01 1.514279935508966446e-02 2.144246995449066162e-01 1.534086316823959351e-01 1.769493073225021362e-01 1.079238280653953552e-01 2.100750338286161423e-03 -2.688483297824859619e-01 -1.524509191513061523e-01 -3.488857299089431763e-02 1.037971451878547668e-01 -1.544066965579986572e-01 -3.986244797706604004e-01 -1.713871061801910400e-01 -9.786181896924972534e-02 3.875796794891357422e-01 8.073653094470500946e-03 -1.754985600709915161e-01 -4.608050920069217682e-03 7.865122705698013306e-02 1.643085479736328125e-01 -4.744788259267807007e-02 2.622605860233306885e-01 8.537299931049346924e-02
1.686335206031799316e-01 -1.316792964935302734e-01 -3.554617166519165039e-01 -1.819364279508590698e-01 2.501788139343261719e-01 1.172795370221138000e-01 -9.888078272342681885e-02 -5.324127152562141418e-02 -3.279739320278167725e-01 1.691017001867294312e-01 3.050341308116912842e-01 2.194792330265045166e-01 1.017110347747802734e-01 3.963977098464965820e-02 -1.989162266254425049e-01 -1.387616991996765137e-02 5.791256576776504517e-02 6.437182426452636719e-02 -3.015769831836223602e-02 2.914638519287109375e-01 -5.809552222490310669e-02 -3.753634095191955566e-01 -1.840160042047500610e-01 3.288722783327102661e-02 1.992247104644775391e-01 1.816045641899108887e-01 7.204765081405639648e-02 8.513587713241577148e-02 4.540853947401046753e-02 1.018848419189453125e-01 2.852975018322467804e-02 7.627043128013610840e-02
1.334839910268783569e-01 -6.880103796720504761e-02 -2.622850239276885986e-01 3.766728565096855164e-02 1.844375953078269958e-02 1.156763508915901184e-01 -3.311045765876770020e-01 -3.958794176578521729e-01 9.883011132478713989e-02 -2.457209303975105286e-02 3.474926650524139404e-01 1.181819736957550049e-01 -1.485319286584854126e-01 2.355900779366493225e-02 9.214051999151706696e-03 5.596401914954185486e-02 -1.346503049135208130e-01 1.253070831298828125e-01 3.894708454608917236e-01 -5.189366638660430908e-02 -6.936780363321304321e-02 -2.257909625768661499e-01 -4.769227653741836548e-02 1.054468154907226562e-01 -1.179486215114593506e-01 1.775404065847396851e-01 1.988851428031921387e-01 -2.441504038870334625e-02 -3.192847967147827148e-02 9.603254497051239014e-02 3.208828568458557129e-01 -7.055354770272970200e-03
1.590079963207244873e-01 1.820478886365890503e-01 -2.027040123939514160e-01 -2.651750147342681885e-01 2.809980511665344238e-02 2.693365812301635742e-01 -1.344325244426727295e-01 -3.243014588952064514e-02 -2.189437299966812134e-01 1.951561719179153442e-01 1.730653941631317139e-01 -1.392378956079483032e-01 1.794270426034927368e-01 -2.366801537573337555e-02 -2.607150562107563019e-02 -2.457168400287628174e-01 9.762365370988845825e-02 -2.220727317035198212e-02 4.412443339824676514e-01 -7.527685165405273438e-02 -3.727292641997337341e-02 -2.634173333644866943e-01 1.764960587024688721e-01 2.011185735464096069e-01 2.612945809960365295e-02 6.534873694181442261e-02 -1.983409002423286438e-02 -2.112010866403579712e-01 3.093520924448966980e-02 -2.660838961601257324e-01 1.818589717149734497e-01 3.152699396014213562e-02
2.636616230010986328e-01 -7.273598015308380127e-02 -4.551826119422912598e-01 -1.478716880083084106e-01 6.705033034086227417e-02 -9.159089624881744385e-02 -1.287394016981124878e-01 -1.546644717454910278e-01 -2.560440301895141602e-01 1.919772177934646606e-01 -6.929305940866470337e-02 1.184710115194320679e-01 1.529852300882339478e-01 2.170285433530807495e-01 1.643709093332290649e-01 9.933822602033615112e-02 1.175207272171974182e-01 4.286482557654380798e-02 9.166075289249420166e-02 -1.039269119501113892e-01 -5.806092545390129089e-02 -6.189505010843276978e-02 1.667724996805191040e-01 3.069079816341400146e-01 -1.067642942070960999e-01 -3.420815244317054749e-02 1.734282970428466797e-01 -3.020855039358139038e-02 -8.810967952013015747e-02 -5.574294924736022949e-02 3.377648293972015381e-01 2.855516374111175537e-01
-2.404709160327911377e-01 -3.180846199393272400e-02 -1.669528782367706299e-01 -1.280274689197540283e-01 1.736653447151184082e-01 -8.154257386922836304e-02 -1.078030392527580261e-01 -1.485668122768402100e-01 -9.155697375535964966e-02 1.158198118209838867e-01 -4.643484950065612793e-02 -3.653902933001518250e-02 -9.481730870902538300e-03 1.153663322329521179e-01 1.878466643393039703e-02 -1.029034405946731567e-01 -1.933786869049072266e-01 2.372158169746398926e-01 1.227351203560829163e-01 2.328076660633087158e-01 -2.257079929113388062e-01 1.255342364311218262e-01 3.823621869087219238e-01 8.944948762655258179e-02 -8.406419306993484497e-03 -3.492276417091488838e-03 4.800248518586158752e-02 -2.315537333488464355e-01 1.785055249929428101e-01 -6.710684392601251602e-04 4.414709806442260742e-01 3.319115042686462402e-01
4.196810349822044373e-02 5.401649978011846542e-03 -2.749578654766082764e-01 -2.741664648056030273e-01 2.779211662709712982e-02 2.626956254243850708e-02 -1.419735401868820190e-01 -2.965603470802307129e-01 -3.869089111685752869e-02 2.098470330238342285e-01 1.310212910175323486e-01 6.117181107401847839e-02 1.448302417993545532e-01 -1.346859894692897797e-02 3.162492215633392334e-01 2.567728236317634583e-02 -6.912773847579956055e-02 1.579661965370178223e-01 -1.017953618429601192e-03 -2.095133364200592041e-01 -3.961550295352935791e-01 -1.101369038224220276e-01 -3.191186860203742981e-02 1.625630855560302734e-01 -1.670264750719070435e-01 -8.729153871536254883e-02 1.468464359641075134e-02 -7.542964816093444824e-02 3.231152892112731934e-01 -3.080905675888061523e-01 1.523881852626800537e-01 1.244616433978080750e-01
-1.479688137769699097e-01 -1.529247909784317017e-01 -2.737118005752563477e-01 2.390345558524131775e-02 2.240097373723983765e-01 -2.318940758705139160e-01 -3.204372897744178772e-02 -2.428120374679565430e-01 -9.037446975708007812e-02 1.596025377511978149e-01 -7.690352853387594223e-03 -1.049921661615371704e-02 -3.586329147219657898e-02 -2.135381102561950684e-03 -2.022854611277580261e-02 -1.108434516936540604e-02 -2.823721766471862793e-01 2.460570931434631348e-01 1.736505180597305298e-01 3.044469952583312988e-01 -2.104392200708389282e-01 1.006678789854049683e-01 3.011869490146636963e-01 3.021804988384246826e-02 -7.629539817571640015e-02 3.218853846192359924e-02 4.682781174778938293e-02 -1.701893806457519531e-01 7.583573460578918457e-02 -8.136264979839324951e-02 4.280617237091064453e-01 1.920135766267776489e-01
-2.331765135750174522e-03 -2.159763872623443604e-02 -3.567719459533691406e-01 -1.059351339936256409e-01 1.704882830381393433e-02 4.697570577263832092e-02 -2.521084845066070557e-01 -1.230856180191040039e-01 -3.493298590183258057e-01 1.940669715404510498e-01 2.623796463012695312e-01 3.043631315231323242e-01 3.919023647904396057e-02 -1.565920561552047729e-01 -9.915947169065475464e-02 -2.412362955510616302e-02 -1.514814794063568115e-01 1.004546787589788437e-02 2.831466495990753174e-01 -1.118468269705772400e-01 -1.287657171487808228e-01 -1.487847417593002319e-01 2.213328182697296143e-01 1.289062500000000000e-01 6.601651012897491455e-02 -9.730972349643707275e-02 1.686762273311614990e-01 2.006935030221939087e-01 2.312499433755874634e-01 -1.246522143483161926e-01 -1.859593987464904785e-01 1.263501346111297607e-01
6.275686435401439667e-03 6.482398509979248047e-02 -1.408402323722839355e-01 -1.685936450958251953e-01 -4.429694265127182007e-02 1.652893573045730591e-01 -2.101750969886779785e-01 -2.708233296871185303e-01 -1.195542588829994202e-01 8.294717967510223389e-02 1.100391149520874023e-01 3.418428599834442139e-01 -1.395413130521774292e-01 -4.849437624216079712e-03 3.402008414268493652e-01 -2.499795854091644287e-01 3.309329971671104431e-02 2.084179073572158813e-01 4.134324938058853149e-02 -1.053263545036315918e-01 -1.687230467796325684e-01 8.418919891119003296e-02 -3.557280078530311584e-02 -1.069926619529724121e-01 5.317497253417968750e-02 9.200294315814971924e-02 1.444947421550750732e-01 -1.615644246339797974e-01 4.292197227478027344e-01 2.144356817007064819e-01 2.410193681716918945e-01 2.561380900442600250e-02
-6.532500684261322021e-02 -1.303868293762207031e-01 -1.340493857860565186e-01 -1.245445981621742249e-01 -1.377251446247100830e-01 1.063635349273681641e-01 1.028958782553672791e-01 -2.435565292835235596e-01 -4.310790002346038818e-01 -4.941863566637039185e-02 8.037925511598587036e-02 -1.188196148723363876e-02 1.240957900881767273e-01 3.625559210777282715e-01 3.111049160361289978e-02 -2.875975668430328369e-01 -4.141612723469734192e-02 -5.503875762224197388e-02 9.694097191095352173e-02 -7.780307531356811523e-02 -2.573822140693664551e-01 6.267593055963516235e-02 -9.415437281131744385e-02 3.110772073268890381e-01 -6.346708536148071289e-02 -3.124127984046936035e-01 1.913524791598320007e-02 -1.932910531759262085e-01 -2.690310776233673096e-02 1.169451698660850525e-01 2.231715470552444458e-01 1.417606025934219360e-01
-7.076065242290496826e-02 -1.250900477170944214e-01 -1.990728229284286499e-01 -6.774666905403137207e-02 1.191697493195533752e-01 -3.150420263409614563e-02 1.214286610484123230e-01 -1.517105102539062500e-01 -1.230335757136344910e-01 2.097647935152053833e-01 -5.239612609148025513e-02 -7.017585635185241699e-02 -6.771762669086456299e-02 1.016810983419418335e-01 -1.097249686717987061e-01 -1.174878180027008057e-01 -2.624450325965881348e-01 3.380666673183441162e-01 2.845844924449920654e-01 1.420560777187347412e-01 -2.576489448547363281e-01 8.911306411027908325e-02 2.966567277908325195e-01 -1.916778832674026489e-02 3.472122550010681152e-02 -1.006543114781379700e-01 -5.749594792723655701e-02 -2.818172574043273926e-01 1.349989771842956543e-01 -1.483490616083145142e-01 3.584507703781127930e-01 2.545198798179626465e-01
-6.049877498298883438e-03 1.515441834926605225e-01 -2.407564967870712280e-01 -5.780416354537010193e-02 6.005374249070882797e-03 1.077521517872810364e-01 6.324592232704162598e-02 -1.314458101987838745e-01 -8.905893564224243164e-02 2.094400823116302490e-01 3.053433299064636230e-01 2.436281889677047729e-01 2.761169150471687317e-02 1.251489818096160889e-01 1.762917488813400269e-01 1.048824563622474670e-01 4.309188947081565857e-02 4.477709233760833740e-01 7.610880583524703979e-02 -5.063324049115180969e-02 7.129344344139099121e-02 -1.199848577380180359e-02 2.926623225212097168e-01 2.399766445159912109e-01 -2.763565778732299805e-01 -2.228524833917617798e-01 -4.475151374936103821e-02 -1.603626459836959839e-01 -1.312745064496994019e-01 -2.014063149690628052e-01 1.566679030656814575e-01 1.568514555692672729e-01
-2.436679750680923462e-01 -4.640842229127883911e-02 -2.097562998533248901e-01 1.473905518651008606e-02 -6.192005798220634460e-02 2.450059652328491211e-01 2.385898530483245850e-01 -3.653243780136108398e-01 -1.182032153010368347e-01 8.944777399301528931e-02 2.559218704700469971e-01 1.156795173883438110e-01 1.181649416685104370e-01 4.848795756697654724e-02 6.640597432851791382e-02 -1.471337825059890747e-01 4.212523251771926880e-02 -1.991967707872390747e-01 1.098447814583778381e-01 1.082626655697822571e-01 1.026482786983251572e-02 3.549322113394737244e-02 -1.494391709566116333e-01 1.018992587924003601e-01 -2.701218724250793457e-01 -2.166197896003723145e-01 4.323628917336463928e-02 -1.256758570671081543e-01 4.130793511867523193e-01 1.163992434740066528e-01 2.721676826477050781e-01 4.064234346151351929e-02
2.367078363895416260e-01 -2.226795554161071777e-01 -1.337109059095382690e-01 -1.871879212558269501e-02 2.132416218519210815e-01 2.309837639331817627e-01 -2.265037298202514648e-01 -2.517950534820556641e-01 -2.457745969295501709e-01 -1.867028325796127319e-01 1.968249231576919556e-01 2.222482711076736450e-01 7.854966819286346436e-02 1.948567479848861694e-01 -1.032352447509765625e-01 2.168918773531913757e-02 -8.385112881660461426e-02 2.381836175918579102e-01 3.036629222333431244e-02 5.110075324773788452e-02 -1.582570672035217285e-01 -2.106805145740509033e-01 2.955779135227203369e-01 -2.307961694896221161e-02 1.727961599826812744e-01 -2.159420698881149292e-01 6.166466698050498962e-02 -7.889876142144203186e-03 2.346909344196319580e-01 -1.929116696119308472e-01 1.578796654939651489e-01 4.192720353603363037e-02
9.769848734140396118e-02 -3.145729191601276398e-03 9.068672358989715576e-02 4.054272919893264771e-02 1.547393053770065308e-01 1.456758826971054077e-01 -2.955323159694671631e-01 -3.320934176445007324e-01 -7.954740524291992188e-02 2.832347452640533447e-01 1.969296932220458984e-01 1.079453527927398682e-01 1.015412360429763794e-01 2.063100934028625488e-01 -2.121533080935478210e-02 -1.828819215297698975e-01 6.151511147618293762e-02 2.213009893894195557e-01 2.159005701541900635e-01 7.571608573198318481e-02 4.205071832984685898e-03 -2.463757842779159546e-01 -5.777015537023544312e-02 1.676759123802185059e-02 -3.076051473617553711e-01 2.741161286830902100e-01 -1.850990951061248779e-02 -5.951087921857833862e-02 1.638872325420379639e-01 1.873347908258438110e-01 2.979042828083038330e-01 1.422884315252304077e-01
1.727180555462837219e-02 -4.008920788764953613e-01 -3.515008687973022461e-01 -1.247097104787826538e-01 -1.538436710834503174e-01 1.454868167638778687e-01 2.845251187682151794e-02 -3.757773339748382568e-02 -2.267526686191558838e-01 1.909599453210830688e-01 2.518886029720306396e-01 2.004485949873924255e-02 -2.759361872449517250e-03 1.237494274973869324e-01 -1.312425583600997925e-01 -2.610588371753692627e-01 -1.477733254432678223e-01 -2.984667755663394928e-02 3.497570753097534180e-02 -8.133855462074279785e-02 -3.084538280963897705e-01 -1.797539144754409790e-01 -2.104469835758209229e-01 2.207641005516052246e-01 -1.031010970473289490e-02 -3.060827590525150299e-02 -8.135005831718444824e-03 -1.115000173449516296e-01 1.138329654932022095e-01 -2.221969664096832275e-01 2.686224877834320068e-01 3.632929176092147827e-02
-3.571695983409881592e-01 2.709112130105495453e-03 -7.431681454181671143e-02 -1.340296119451522827e-02 2.001307010650634766e-01 6.397490203380584717e-02 4.244959726929664612e-02 -3.288851678371429443e-01 -1.295478194952011108e-01 1.673740744590759277e-01 6.627440452575683594e-02 1.739430278539657593e-01 2.684526741504669189e-01 2.767411060631275177e-02 -3.135838210582733154e-01 -1.224687322974205017e-02 2.363426536321640015e-01 1.134312804788351059e-02 1.390441358089447021e-01 1.187331676483154297e-01 -2.246953994035720825e-01 7.331842929124832153e-02 -8.788197487592697144e-02 1.459446549415588379e-01 -6.666544079780578613e-02 1.784276664257049561e-01 -8.471743017435073853e-02 1.127296835184097290e-01 3.418647646903991699e-01 5.965294316411018372e-02 2.782044112682342529e-01 1.831589192152023315e-01
-5.395886301994323730e-02 -4.487470164895057678e-02 -1.151508390903472900e-01 -3.452376127243041992e-01 -4.509251192212104797e-02 1.397906802594661713e-02 1.354226768016815186e-01 -2.153581231832504272e-01 1.368992179632186890e-01 1.415567100048065186e-01 1.540510654449462891e-01 3.388731479644775391e-01 1.359772831201553345e-01 1.359231472015380859e-01 -3.898336887359619141e-01 -3.086350485682487488e-02 1.903930455446243286e-01 -5.073292646557092667e-03 1.151418592780828476e-02 -7.651876658201217651e-03 1.049207895994186401e-02 -1.692713946104049683e-01 1.023293808102607727e-01 3.800791203975677490e-01 -1.248663440346717834e-01 1.644452363252639771e-01 1.690704971551895142e-01 -2.174942940473556519e-01 1.879977434873580933e-01 -1.782258898019790649e-01 1.186891421675682068e-01 9.255568683147430420e-02
-3.112610876560211182e-01 3.155801072716712952e-02 -2.053221464157104492e-01 -3.961580395698547363e-01 -2.153354138135910034e-02 1.462214738130569458e-01 -1.188164725899696350e-01 -2.562440037727355957e-01 -2.910605370998382568e-01 3.100642003118991852e-02 1.379442960023880005e-01 1.349577307701110840e-01 -1.017176136374473572e-01 3.430346027016639709e-02 3.466731905937194824e-01 -2.148131579160690308e-01 1.706254333257675171e-01 6.987013388425111771e-03 1.468142271041870117e-01 -9.410728514194488525e-02 -1.467998474836349487e-01 -3.446707874536514282e-02 1.246861740946769714e-01 -5.200947821140289307e-02 1.018654555082321167e-01 7.186175882816314697e-02 1.450445353984832764e-01 -1.611433476209640503e-01 3.031185567378997803e-01 1.329469382762908936e-01 1.572348326444625854e-01 -5.694680660963058472e-02
9.174277633428573608e-02 -3.818290308117866516e-03 -2.402749955654144287e-01 -2.041408568620681763e-01 -8.255949616432189941e-02 -3.827856108546257019e-02 -3.497420549392700195e-01 -1.265123784542083740e-01 -4.795003831386566162e-01 8.551155030727386475e-02 3.126012086868286133e-01 2.266533672809600830e-01 2.259419485926628113e-02 -6.100213527679443359e-02 -1.441428959369659424e-01 -6.295233964920043945e-02 -2.170043140649795532e-01 6.559123843908309937e-02 1.876139342784881592e-01 -3.193871676921844482e-02 3.758824244141578674e-02 -1.308588236570358276e-01 1.262245178222656250e-01 2.556284964084625244e-01 -3.324218466877937317e-02 -4.048708453774452209e-02 5.485765635967254639e-02 2.111705988645553589e-01 2.126311212778091431e-01 -1.261755377054214478e-01 -1.631987243890762329e-01 6.870602071285247803e-02
1.600138396024703979e-01 5.334758758544921875e-02 -7.493029534816741943e-02 6.763220578432083130e-02 5.201025307178497314e-02 -2.578159868717193604e-01 2.041553854942321777e-01 -1.282535195350646973e-01 4.872208461165428162e-02 1.171591207385063171e-01 2.676347792148590088e-01 1.663583964109420776e-01 -1.235800161957740784e-01 1.416926085948944092e-01 2.067467197775840759e-02 4.225032031536102295e-02 1.285747587680816650e-01 1.190801784396171570e-01 3.335228860378265381e-01 1.626943200826644897e-01 2.390708588063716888e-02 -5.899531394243240356e-02 2.749641835689544678e-01 4.687494635581970215e-01 -6.289723515510559082e-02 -2.347536087036132812e-01 -5.739797372370958328e-03 -1.356840729713439941e-01 5.646594613790512085e-02 -2.297551333904266357e-01 1.581222712993621826e-01 2.341038733720779419e-01
3.429982066154479980e-02 9.864053688943386078e-03 -1.208433806896209717e-01 -1.104159131646156311e-01 1.481297463178634644e-01 -2.659188210964202881e-02 -2.681577503681182861e-01 -2.049314975738525391e-01 8.361113071441650391e-02 -2.918488532304763794e-02 3.097288608551025391e-01 2.777769863605499268e-01 -2.071809396147727966e-02 9.767723828554153442e-02 -3.256450891494750977e-01 -2.532405853271484375e-01 8.385376632213592529e-02 4.696329683065414429e-02 1.384013891220092773e-01 -2.642031908035278320e-01 -1.268020868301391602e-01 -1.259170025587081909e-01 -5.434035137295722961e-02 1.713860332965850830e-01 -4.069724678993225098e-01 3.111039102077484131e-01 -8.486084640026092529e-02 -6.452593207359313965e-02 7.118433713912963867e-02 4.978995397686958313e-02 1.601508855819702148e-01 6.978065520524978638e-02
-1.919046603143215179e-02 -2.513020038604736328e-01 -1.213590130209922791e-01 -1.591592282056808472e-01 -1.938569396734237671e-01 2.957462519407272339e-02 -1.453139930963516235e-01 -2.645358443260192871e-01 -2.611601650714874268e-01 1.205612272024154663e-01 4.050126373767852783e-01 -1.522681564092636108e-01 -1.505922060459852219e-02 5.707076191902160645e-02 -2.032146155834197998e-01 -1.883663684129714966e-01 7.167556881904602051e-02 3.018342852592468262e-01 3.347145915031433105e-01 2.926508337259292603e-02 -2.790397405624389648e-02 -2.873953580856323242e-01 -2.494914829730987549e-01 9.104453772306442261e-02 -8.203550241887569427e-03 3.689223527908325195e-02 5.558202043175697327e-02 1.510642021894454956e-01 1.218822970986366272e-01 -1.266814768314361572e-03 -9.450306743383407593e-02 4.979012906551361084e-02
-1.619502604007720947e-01 -1.247462034225463867e-01 -2.031464427709579468e-01 -6.269662827253341675e-02 1.191800907254219055e-01 5.742169171571731567e-02 9.079154580831527710e-02 -2.332890927791595459e-01 -1.248359009623527527e-01 1.939172446727752686e-01 3.943133354187011719e-02 -3.479841351509094238e-02 6.323357671499252319e-02 -3.059435449540615082e-02 1.092765480279922485e-01 -9.486910700798034668e-02 -2.409649193286895752e-01 3.367034196853637695e-01 1.774276494979858398e-01 1.333340704441070557e-01 -1.368662118911743164e-01 4.793665930628776550e-02 3.683471679687500000e-01 2.681580558419227600e-02 6.643951684236526489e-02 -1.809364706277847290e-01 5.795638076961040497e-03 -4.449163377285003662e-01 1.747508496046066284e-01 -4.279725998640060425e-02 2.757656872272491455e-01 1.712898463010787964e-01
-5.029631778597831726e-02 -1.173789203166961670e-01 -2.107860445976257324e-01 -9.479538351297378540e-02 -1.930099911987781525e-02 3.629449307918548584e-01 2.909353077411651611e-01 -4.314219951629638672e-01 -1.287293285131454468e-01 8.856786787509918213e-02 1.195617541670799255e-01 3.301971256732940674e-01 2.061755508184432983e-01 4.635887593030929565e-02 1.997009217739105225e-01 -1.447862237691879272e-01 -1.381302066147327423e-02 2.117392420768737793e-02 1.294984668493270874e-01 3.739812970161437988e-02 -8.730959147214889526e-02 -1.115360409021377563e-01 -4.174379631876945496e-02 -1.952393911778926849e-02 5.509849637746810913e-02 -1.164577156305313110e-01 -4.927105829119682312e-02 -1.750081926584243774e-01 -1.044664531946182251e-01 -3.611621856689453125e-01 1.264969259500503540e-01 1.617493480443954468e-01
5.192301701754331589e-03 2.015246264636516571e-02 -3.231492936611175537e-01 -1.321220546960830688e-01 1.298118382692337036e-01 2.512355446815490723e-01 1.861163228750228882e-01 -3.483266830444335938e-01 -9.497760236263275146e-02 1.693029999732971191e-01 4.782563075423240662e-02 2.696939408779144287e-01 -2.729903459548950195e-01 3.065024316310882568e-01 4.230017960071563721e-02 -9.642611443996429443e-02 -1.717954291962087154e-03 1.758479475975036621e-01 3.002423644065856934e-01 1.313611567020416260e-01 -1.697079464793205261e-02 1.046303939074277878e-02 -1.396185904741287231e-01 -7.243950664997100830e-02 -2.193030565977096558e-01 -1.712161600589752197e-01 2.018072828650474548e-02 -2.443602532148361206e-01 7.362162321805953979e-02 -2.032150477170944214e-01 -4.192535951733589172e-02 3.996379673480987549e-03
-4.454224556684494019e-02 4.544544033706188202e-03 -1.341191083192825317e-01 -8.779834210872650146e-02 -3.094125911593437195e-02 1.339079439640045166e-01 -2.456527501344680786e-01 -2.962741255760192871e-01 -9.461697936058044434e-02 -3.266773745417594910e-02 -1.017975211143493652e-01 2.343856692314147949e-01 -1.502895802259445190e-01 -6.062555685639381409e-02 -2.872207760810852051e-02 -2.386755496263504028e-01 -1.389284580945968628e-01 -1.047461777925491333e-01 2.840120792388916016e-01 1.270842552185058594e-01 7.566688209772109985e-02 -1.432356424629688263e-02 -4.144498333334922791e-02 4.716065824031829834e-01 -3.467394709587097168e-01 -2.123639285564422607e-01 4.821128677576780319e-03 -4.343030601739883423e-02 2.147554010152816772e-01 -8.001712709665298462e-02 1.293562203645706177e-01 2.286377102136611938e-01
2.445081025362014771e-01 -9.290397167205810547e-02 -1.041155010461807251e-01 4.427659139037132263e-02 3.038997054100036621e-01 1.251600384712219238e-01 -1.039363890886306763e-01 -3.153913319110870361e-01 -1.318902075290679932e-01 -2.430848926305770874e-01 2.997117340564727783e-01 2.160550355911254883e-01 9.393582493066787720e-02 2.920842170715332031e-01 2.650836855173110962e-02 -7.198928296566009521e-02 -1.109405234456062317e-01 2.521773874759674072e-01 1.354408413171768188e-01 1.067598164081573486e-02 -2.767749726772308350e-01 -1.993353217840194702e-01 2.147082835435867310e-01 -2.507225424051284790e-02 9.001091867685317993e-02 -1.921097934246063232e-01 -3.838108479976654053e-02 -4.495434463024139404e-03 1.771960705518722534e-01 -1.531008630990982056e-01 1.639747768640518188e-01 4.267437011003494263e-02
2.122562676668167114e-01 -1.435889899730682373e-01 4.556556418538093567e-02 -1.694306880235671997e-01 1.045850068330764771e-01 6.771507114171981812e-02 -1.218989267945289612e-01 -1.752931475639343262e-01 -1.284963488578796387e-01 1.002790257334709167e-01 4.282450079917907715e-01 1.371472477912902832e-01 -1.919141970574855804e-02 -1.721368171274662018e-03 -2.043728679418563843e-01 -2.963047921657562256e-01 -1.966182887554168701e-01 2.512217499315738678e-02 2.576918303966522217e-01 1.815777570009231567e-01 -2.557429671287536621e-02 2.897310554981231689e-01 3.445607051253318787e-02 7.901024818420410156e-02 -2.321351021528244019e-01 -7.220052182674407959e-03 -9.767755866050720215e-02 -2.570011615753173828e-01 1.321193426847457886e-01 2.144397795200347900e-01 1.849254667758941650e-01 1.608399450778961182e-01
1.108283773064613342e-01 -9.584251791238784790e-02 7.077504415065050125e-03 -2.478391230106353760e-01 1.502066701650619507e-01 9.368956089019775391e-02 -4.142065942287445068e-01 -1.777967065572738647e-01 -2.668982148170471191e-01 5.283237993717193604e-02 2.771784365177154541e-01 2.356018871068954468e-01 4.792043007910251617e-03 2.227314710617065430e-01 -2.137465029954910278e-01 -8.281806111335754395e-02 -3.448555245995521545e-02 1.205734163522720337e-01 3.712486103177070618e-02 1.788960769772529602e-02 -4.494028165936470032e-02 -3.943788707256317139e-01 -1.618786454200744629e-01 -3.519248962402343750e-02 2.596707828342914581e-02 2.410769611597061157e-01 -2.788485586643218994e-01 -9.688288718461990356e-02 -3.531981632113456726e-02 6.370590627193450928e-02 1.056659594178199768e-01 9.575072675943374634e-02
-2.205538600683212280e-01 -1.085031852126121521e-01 9.833358228206634521e-03 -4.310328960418701172e-01 6.892477720975875854e-02 -6.755857728421688080e-03 1.017286181449890137e-01 -1.781212389469146729e-01 1.103258430957794189e-01 2.352341562509536743e-01 1.581759750843048096e-01 4.013810455799102783e-01 8.887069672346115112e-02 -1.007935702800750732e-01 -1.338851004838943481e-01 1.298548746854066849e-02 1.774678975343704224e-01 -9.635154157876968384e-02 -6.268646568059921265e-02 -1.576178893446922302e-02 -1.480416059494018555e-01 -2.552933096885681152e-01 1.565520614385604858e-01 1.974790841341018677e-01 -2.802816927433013916e-01 -1.074930652976036072e-02 9.705196321010589600e-02 -7.295238971710205078e-02 2.555370926856994629e-01 1.379224285483360291e-02 2.308835685253143311e-01 9.630762040615081787e-02
-1.168468073010444641e-01 -8.085614442825317383e-02 -1.830710023641586304e-01 -9.961948543787002563e-02 1.141702905297279358e-01 -9.384974837303161621e-02 -8.013250678777694702e-02 -2.059505283832550049e-01 -2.115756869316101074e-01 1.470583677291870117e-01 -1.051947288215160370e-02 -1.129915192723274231e-01 4.375263676047325134e-02 -6.602758914232254028e-02 -1.189483515918254852e-02 -1.149395108222961426e-01 -6.000316143035888672e-02 3.385948240756988525e-01 2.962595522403717041e-01 6.852657347917556763e-02 -2.544949948787689209e-01 2.709359675645828247e-02 3.355779051780700684e-01 1.512915492057800293e-01 7.744811009615659714e-03 2.843251265585422516e-02 2.050711587071418762e-02 -3.707670271396636963e-01 7.674490660429000854e-02 1.552014891058206558e-02 3.779168426990509033e-01 2.595599293708801270e-01
1.563793718814849854e-01 -3.731991350650787354e-01 -2.550810873508453369e-01 -6.127671152353286743e-02 -1.573126018047332764e-01 1.871837228536605835e-01 -3.207552805542945862e-02 -1.212047412991523743e-01 -3.911169245839118958e-02 7.838677614927291870e-02 1.044037714600563049e-01 2.210052460432052612e-01 1.357634961605072021e-01 6.117631867527961731e-02 -1.110704988241195679e-01 -4.070788621902465820e-01 1.881559342145919800e-01 1.917466893792152405e-02 3.429261147975921631e-01 -5.691597238183021545e-02 -8.037813752889633179e-02 -3.452710434794425964e-02 -2.064509782940149307e-03 2.210428118705749512e-01 -6.292656809091567993e-02 -1.620131731033325195e-02 1.006013248115777969e-02 -2.805719673633575439e-01 2.803094983100891113e-01 -9.760526008903980255e-03 1.444462500512599945e-02 2.219328284263610840e-01
-2.396187037229537964e-01 5.868238955736160278e-02 -3.960430324077606201e-01 -3.039294779300689697e-01 -1.914360374212265015e-01 -9.712568670511245728e-02 7.401543855667114258e-02 -3.243162296712398529e-03 -4.467514753341674805e-01 2.625261545181274414e-01 1.076982393860816956e-01 -1.079813763499259949e-01 -1.314557641744613647e-01 1.688071489334106445e-01 4.937689006328582764e-02 -2.696809768676757812e-01 -1.024594157934188843e-01 -2.812272496521472931e-02 1.550587564706802368e-01 2.590428804978728294e-03 6.089244782924652100e-02 1.241789571940898895e-02 -2.756970003247261047e-02 3.209441006183624268e-01 3.971499204635620117e-02 -1.806595474481582642e-01 -1.089241951704025269e-01 -7.215957343578338623e-02 -4.226681217551231384e-02 2.290012501180171967e-02 1.538403928279876709e-01 7.353503257036209106e-02
7.322568562813103199e-04 -1.650499552488327026e-01 1.245044469833374023e-01 -1.529903858900070190e-01 1.508296728134155273e-01 1.676286756992340088e-01 -1.173991709947586060e-01 -2.565869092941284180e-01 -1.216482818126678467e-01 2.682972252368927002e-01 2.966897189617156982e-01 2.278482913970947266e-01 6.859332323074340820e-02 1.418311148881912231e-01 5.336683988571166992e-02 -4.091581702232360840e-01 -2.427408397197723389e-01 -1.480009257793426514e-01 2.380421571433544159e-02 3.217073678970336914e-01 -1.290388754568994045e-03 -1.251467154361307621e-03 4.739958385471254587e-04 3.189376294612884521e-01 -9.187277406454086304e-03 1.362580922432243824e-03 -1.854454912245273590e-02 -2.736359238624572754e-01 3.364486992359161377e-02 1.196228265762329102e-01 -1.767661236226558685e-02 -6.250021606683731079e-02
1.746514113619923592e-03 -3.398128598928451538e-02 -2.114844471216201782e-01 -2.712831497192382812e-01 -7.974136620759963989e-02 8.060018718242645264e-02 -8.503489941358566284e-02 -2.449643760919570923e-01 7.693175971508026123e-02 -1.202547699213027954e-01 2.673195675015449524e-02 3.705222308635711670e-01 1.284097135066986084e-02 2.568625658750534058e-02 -1.236860752105712891e-01 -3.663653433322906494e-01 1.155295297503471375e-01 -1.008862480521202087e-01 3.884162902832031250e-01 1.740476787090301514e-01 1.211337298154830933e-01 -7.375162839889526367e-02 -5.318557098507881165e-02 2.215952873229980469e-01 -8.220310509204864502e-02 -1.427105665206909180e-01 -6.754644215106964111e-02 -2.430795878171920776e-02 3.878837823867797852e-01 5.201292783021926880e-02 1.688942015171051025e-01 3.175840526819229126e-02
1.557806879281997681e-01 3.647262975573539734e-02 -2.855034172534942627e-01 -6.877615302801132202e-02 -1.437075552530586720e-03 9.504172950983047485e-02 -2.271296232938766479e-01 -1.144265905022621155e-01 5.826079472899436951e-02 -7.914678752422332764e-02 3.011053502559661865e-01 4.349789321422576904e-01 -3.472556546330451965e-02 1.915996819734573364e-01 -4.325551539659500122e-02 -1.647375673055648804e-01 -1.686924993991851807e-01 -2.220377027988433838e-01 9.287989139556884766e-02 -6.891702860593795776e-02 3.508599475026130676e-02 -2.219469398260116577e-01 3.177478909492492676e-01 6.564229726791381836e-02 -4.990975186228752136e-02 2.899342477321624756e-01 -1.965871602296829224e-01 -1.116132885217666626e-01 -7.360202819108963013e-02 -6.993600726127624512e-02 2.247760593891143799e-01 1.122514903545379639e-01
-1.021693870425224304e-01 3.057435341179370880e-02 -2.032258212566375732e-01 -4.939819872379302979e-01 -3.253438696265220642e-02 -4.433783888816833496e-02 -2.005844265222549438e-01 -1.660953164100646973e-01 -8.668783307075500488e-02 1.739360159263014793e-04 1.337553411722183228e-01 4.004979878664016724e-02 -1.352178603410720825e-01 -3.559618722647428513e-03 -3.887083753943443298e-02 -1.334905326366424561e-01 2.731119692325592041e-01 1.868887692689895630e-01 4.139455556869506836e-01 4.594708606600761414e-02 -8.994489908218383789e-03 -2.153020948171615601e-01 9.767965227365493774e-02 -7.491580210626125336e-03 -1.595109701156616211e-01 1.388757228851318359e-01 -2.622034847736358643e-01 -1.793525069952011108e-01 -7.255816459655761719e-02 -1.320994794368743896e-01 1.960421949625015259e-01 -1.483797729015350342e-01
7.166802883148193359e-02 -6.400276720523834229e-02 6.717182695865631104e-02 -1.329040378332138062e-01 -5.498620867729187012e-02 3.639978170394897461e-02 2.116707712411880493e-01 -2.002604305744171143e-01 -2.150350213050842285e-01 6.495743244886398315e-02 3.439874053001403809e-01 3.253312706947326660e-01 -7.631964981555938721e-02 -1.443452239036560059e-01 -1.180280372500419617e-01 -2.906737327575683594e-01 -2.539710402488708496e-01 2.214688062667846680e-01 3.118163719773292542e-02 2.377827316522598267e-01 -3.604822605848312378e-02 1.464064121246337891e-01 9.604084491729736328e-02 2.445375770330429077e-01 -2.734347283840179443e-01 -1.605229377746582031e-01 1.063261255621910095e-01 -2.637359499931335449e-01 9.428353607654571533e-02 4.537049308419227600e-02 1.304554492235183716e-01 8.627390116453170776e-02
-1.668997667729854584e-02 -2.627824842929840088e-01 -2.383013814687728882e-01 -2.503351569175720215e-01 -1.682264804840087891e-01 -2.493985630280803889e-05 -2.541019320487976074e-01 -2.777708172798156738e-01 9.908666834235191345e-03 -6.531326472759246826e-02 1.701147295534610748e-02 3.571165204048156738e-01 1.558353891596198082e-03 1.600685268640518188e-01 -5.177441984415054321e-02 -2.772059738636016846e-01 6.113268435001373291e-02 -1.417470276355743408e-01 2.526678144931793213e-01 -5.496354401111602783e-02 1.301739662885665894e-01 6.130518019199371338e-02 1.195394918322563171e-01 3.024567365646362305e-01 -1.795939505100250244e-01 7.953315973281860352e-02 -1.012512296438217163e-02 -7.095949351787567139e-02 2.624796628952026367e-01 7.952269166707992554e-02 5.614783987402915955e-02 2.541637420654296875e-01
-4.074639081954956055e-02 -3.139749169349670410e-02 -9.306588768959045410e-02 -6.152043491601943970e-02 5.996600165963172913e-02 3.135094940662384033e-01 2.370439469814300537e-01 -9.233675152063369751e-02 -2.233879417181015015e-01 2.156866341829299927e-01 3.410109877586364746e-01 3.210019469261169434e-01 6.424436718225479126e-02 -3.144982969388365746e-03 -3.570951521396636963e-02 -1.456715464591979980e-01 -3.023250997066497803e-01 -3.517251089215278625e-02 -9.077960997819900513e-02 1.477104872465133667e-01 1.236248877830803394e-03 3.202781081199645996e-02 -9.337594360113143921e-02 4.031830728054046631e-01 -2.983008027076721191e-01 3.838889300823211670e-02 -1.119698733091354370e-01 -1.880281269550323486e-01 -6.500876694917678833e-02 -1.891118101775646210e-02 1.181917414069175720e-01 1.549833565950393677e-01
1.588014215230941772e-01 -3.145107626914978027e-02 -4.219677671790122986e-02 -2.032602578401565552e-01 -1.285912990570068359e-01 -7.088685780763626099e-02 -1.369490921497344971e-01 -2.061170488595962524e-01 -5.766602233052253723e-02 4.110006988048553467e-02 1.788775175809860229e-01 3.557958602905273438e-01 8.118092268705368042e-02 1.596938967704772949e-01 -9.233788400888442993e-02 -2.603758871555328369e-01 2.004063427448272705e-01 1.361090037971735001e-02 3.793983161449432373e-01 2.361877858638763428e-01 1.706842929124832153e-01 -5.004139244556427002e-02 2.838570857420563698e-03 3.141838908195495605e-01 8.619953691959381104e-02 -1.043869778513908386e-01 2.321031689643859863e-01 -1.406532675027847290e-01 2.321314662694931030e-01 1.771786659955978394e-01 -1.390845924615859985e-01 9.404526650905609131e-02
5.216342210769653320e-02 -1.016989871859550476e-01 -2.531308233737945557e-01 -2.313121855258941650e-01 2.553429305553436279e-01 -5.306197330355644226e-02 2.933643758296966553e-01 -4.450957775115966797e-01 -2.997042536735534668e-01 -7.829460315406322479e-03 1.425310522317886353e-01 1.184288971126079559e-02 -1.450026407837867737e-02 9.228716790676116943e-02 -1.744798570871353149e-01 -2.409243024885654449e-02 3.766670450568199158e-02 -1.883043348789215088e-01 2.123028337955474854e-01 -4.588980227708816528e-02 -3.474808335304260254e-01 -1.599345654249191284e-01 2.571680545806884766e-01 5.334040895104408264e-02 4.011736065149307251e-02 -9.699935908429324627e-04 -8.646478503942489624e-02 -1.260026693344116211e-01 -5.647619813680648804e-02 -7.436226308345794678e-02 -3.319979831576347351e-02 1.814781725406646729e-01
-3.405679464340209961e-01 -7.823692262172698975e-02 7.958387723192572594e-04 -3.993516266345977783e-01 1.648424118757247925e-01 8.766273409128189087e-02 -1.590740531682968140e-01 -1.324429810047149658e-01 -4.081733524799346924e-02 2.790552079677581787e-01 3.509942591190338135e-01 8.042363077402114868e-02 -1.682268232107162476e-01 3.459293246269226074e-01 -7.269921153783798218e-02 6.967195123434066772e-02 -1.460799202322959900e-02 -1.358874589204788208e-01 2.975406944751739502e-01 8.500928431749343872e-02 -7.985577732324600220e-02 -3.696783259510993958e-02 -9.892588108777999878e-02 -3.043009527027606964e-02 2.766849845647811890e-02 4.548937082290649414e-02 -6.034033372998237610e-03 -2.967664785683155060e-02 1.836355775594711304e-01 -2.129464894533157349e-01 -1.044319346547126770e-01 2.162856906652450562e-01
2.923165261745452881e-01 2.960482379421591759e-03 -2.594988048076629639e-01 -3.956279158592224121e-01 1.102850213646888733e-02 -3.675470873713493347e-02 4.461318999528884888e-02 -3.294265130534768105e-03 -1.321196109056472778e-01 2.906145453453063965e-01 3.827018439769744873e-01 -4.587837308645248413e-02 -1.718596369028091431e-02 5.567834526300430298e-02 2.971961162984371185e-03 -1.638787388801574707e-01 -4.128550738096237183e-02 2.818370163440704346e-01 1.676566600799560547e-01 2.619248926639556885e-01 -2.352672219276428223e-01 -1.555532664060592651e-01 -1.159382835030555725e-01 1.295842528343200684e-01 -9.565865620970726013e-03 4.498457163572311401e-02 -1.043628603219985962e-01 1.304692924022674561e-01 -1.827116012573242188e-01 9.683095663785934448e-02 1.936959177255630493e-01 9.236320853233337402e-02
1.859906762838363647e-01 -3.622886538505554199e-02 -2.155340760946273804e-01 -1.729585677385330200e-01 8.199933171272277832e-02 1.633683145046234131e-01 -1.423122733831405640e-01 -2.635543346405029297e-01 -2.014426440000534058e-01 -6.938351690769195557e-02 2.623348534107208252e-01 1.214466914534568787e-01 1.745597124099731445e-01 6.853367388248443604e-02 -1.240017488598823547e-01 -2.130762487649917603e-01 -5.556626990437507629e-02 -7.436699699610471725e-03 2.153643071651458740e-01 3.945771455764770508e-01 -5.037619266659021378e-03 2.794502973556518555e-01 -4.874541237950325012e-02 2.805521488189697266e-01 -1.835056543350219727e-01 -2.420950308442115784e-02 -1.889951080083847046e-01 -1.072572022676467896e-01 -9.625805169343948364e-02 6.710616499185562134e-02 1.224774643778800964e-01 2.549858689308166504e-01
-8.424028754234313965e-02 -6.791842728853225708e-02 -6.096960604190826416e-02 -1.911311894655227661e-01 -1.601867564022541046e-02 1.009136885404586792e-01 1.291486918926239014e-01 -2.156649976968765259e-01 -7.856762409210205078e-02 1.547363549470901489e-01 2.067143321037292480e-01 2.349048107862472534e-01 2.301494330167770386e-01 -1.950878947973251343e-01 -3.064483404159545898e-01 -1.359716802835464478e-02 1.631044149398803711e-01 5.423856526613235474e-02 -1.192141771316528320e-01 -8.118902146816253662e-02 -7.033532857894897461e-02 -4.662821069359779358e-02 1.915452629327774048e-02 4.278822839260101318e-01 -3.595505058765411377e-01 1.014996692538261414e-01 3.278522938489913940e-02 -2.438578605651855469e-01 2.454788088798522949e-01 -2.775428816676139832e-02 1.560369879007339478e-01 1.866615116596221924e-01
-7.258991897106170654e-02 -1.373010575771331787e-01 -1.995027214288711548e-01 -2.348620891571044922e-01 -3.313684165477752686e-01 7.263647764921188354e-02 -1.659568548202514648e-01 -9.929618984460830688e-02 -3.072836995124816895e-02 -9.227337688207626343e-02 2.265380620956420898e-01 4.439376592636108398e-01 -4.920073226094245911e-02 7.386903464794158936e-02 -2.054594829678535461e-02 -6.726855039596557617e-02 -9.203904867172241211e-02 -2.028180658817291260e-01 7.651683688163757324e-02 1.097087562084197998e-01 -2.693650126457214355e-01 -1.966688595712184906e-02 -2.490476816892623901e-01 2.141255885362625122e-01 1.464444547891616821e-01 -1.107421591877937317e-01 2.477390505373477936e-02 -9.700038284063339233e-02 3.208904266357421875e-01 1.059031561017036438e-01 2.210581302642822266e-01 5.148235335946083069e-02
6.696108728647232056e-03 -1.255524754524230957e-01 -2.992681264877319336e-01 -1.554127931594848633e-01 2.271743267774581909e-01 -3.911772742867469788e-02 2.013879567384719849e-01 -3.988618850708007812e-01 -1.545395553112030029e-01 2.649408392608165741e-02 1.863795965909957886e-01 1.696353778243064880e-02 1.277422159910202026e-01 1.879020631313323975e-01 -2.192290127277374268e-01 1.373725105077028275e-02 5.787357687950134277e-02 -1.976659893989562988e-01 2.506125271320343018e-01 -2.357082068920135498e-01 -3.668999373912811279e-01 1.154492329806089401e-02 2.774225175380706787e-01 7.282279431819915771e-02 8.000130206346511841e-02 -8.070273697376251221e-02 -4.633109644055366516e-02 -1.729704141616821289e-01 9.282425791025161743e-02 -2.441339008510112762e-02 -7.197810709476470947e-02 1.450264453887939453e-01
9.427597373723983765e-02 -7.239240407943725586e-02 -1.216795071959495544e-01 2.049121260643005371e-02 1.463699489831924438e-01 -5.494726821780204773e-02 -6.417506188154220581e-02 -2.388703823089599609e-01 -8.176033943891525269e-02 8.457851409912109375e-02 4.118215739727020264e-01 5.177799463272094727e-01 -2.314230799674987793e-01 3.082368969917297363e-01 -3.226224333047866821e-02 -2.123113870620727539e-01 -5.421344935894012451e-02 -3.268173709511756897e-02 -6.520075723528862000e-03 -8.530599996447563171e-03 2.778930589556694031e-02 -2.376330494880676270e-01 1.334748864173889160e-01 -9.782481193542480469e-02 1.204086169600486755e-01 -3.140116482973098755e-02 -1.985614150762557983e-01 -5.780809745192527771e-02 -1.048528626561164856e-01 -7.583077251911163330e-02 2.446545362472534180e-01 1.233189404010772705e-01
-1.149267256259918213e-01 1.665460020303726196e-01 -2.650854885578155518e-01 -2.307047396898269653e-01 2.112035900354385376e-01 -1.013510003685951233e-01 1.249827146530151367e-01 -1.247831955552101135e-01 4.173102974891662598e-02 2.662371397018432617e-01 2.830868959426879883e-01 8.031541109085083008e-02 -6.052274629473686218e-02 6.649053841829299927e-02 9.110238403081893921e-02 -6.183373555541038513e-02 -7.602753490209579468e-02 4.554315805435180664e-01 7.266566902399063110e-02 -8.015622384846210480e-03 -1.661069244146347046e-01 2.845115959644317627e-03 -1.806261688470840454e-01 2.927813827991485596e-01 -8.374637365341186523e-02 -8.220860362052917480e-02 -1.075497269630432129e-01 -2.470089048147201538e-01 -1.944655925035476685e-02 -1.214510127902030945e-01 1.297603398561477661e-01 2.954015433788299561e-01
1.533822417259216309e-01 -1.103867366909980774e-01 1.758290827274322510e-02 -2.034472115337848663e-02 2.152593582868576050e-01 -1.006127521395683289e-02 -1.175191774964332581e-01 -1.197706460952758789e-01 -1.050633117556571960e-01 -8.188956975936889648e-02 2.893488407135009766e-01 6.623712927103042603e-02 -1.164894551038742065e-01 -9.529578685760498047e-02 4.944407194852828979e-02 -3.730097413063049316e-02 -1.507971882820129395e-01 2.090580612421035767e-01 2.997715771198272705e-01 1.868181377649307251e-01 -2.221233844757080078e-01 -3.191264569759368896e-01 1.312996149063110352e-01 3.333459794521331787e-01 -1.051396280527114868e-01 -4.364004358649253845e-02 9.531668573617935181e-02 2.232916653156280518e-01 1.519405394792556763e-01 -4.168223589658737183e-02 6.085528293624520302e-04 4.349193274974822998e-01
1.197801902890205383e-01 -6.852303445339202881e-02 -3.328219652175903320e-01 9.626283310353755951e-03 1.272999942302703857e-01 -3.093693871051073074e-03 -1.071611717343330383e-01 -3.192785680294036865e-01 -5.863670706748962402e-01 2.768163681030273438e-01 1.019536331295967102e-01 1.731008104979991913e-02 -8.819326758384704590e-02 1.260868012905120850e-01 -5.333046615123748779e-02 -1.165133714675903320e-01 -2.944609224796295166e-01 -1.108693424612283707e-02 2.517428062856197357e-02 7.239827886223793030e-03 -2.031403034925460815e-01 -1.340733468532562256e-01 1.497993618249893188e-01 1.747592985630035400e-01 -4.608001932501792908e-02 -3.923735022544860840e-02 6.380821764469146729e-02 -1.072032675147056580e-01 -3.450016304850578308e-02 -1.140647307038307190e-01 -1.837227046489715576e-01 -4.788774624466896057e-02
1.013156324625015259e-01 -2.349523454904556274e-01 -2.075069248676300049e-01 -9.381553530693054199e-02 -7.353489845991134644e-02 4.891939088702201843e-02 3.373675346374511719e-01 -2.443589270114898682e-01 -2.347233295440673828e-01 2.637496888637542725e-01 3.053318262100219727e-01 2.452198565006256104e-01 -5.261767655611038208e-03 -7.872018218040466309e-02 1.820964217185974121e-01 -2.136557400226593018e-01 -2.087579965591430664e-01 4.781845211982727051e-02 -1.458315104246139526e-01 3.100715018808841705e-02 -3.311827778816223145e-02 1.763257756829261780e-02 -4.773864150047302246e-02 2.260592579841613770e-01 -3.534669280052185059e-01 1.319832652807235718e-01 -4.563669487833976746e-02 -1.162507012486457825e-01 6.444430351257324219e-02 1.117296814918518066e-01 1.997102499008178711e-01 3.051584772765636444e-02
1.115560457110404968e-01 -2.331577986478805542e-01 -1.934697180986404419e-01 -1.760361641645431519e-01 8.354511111974716187e-02 2.710455060005187988e-01 1.352198328822851181e-02 -2.126145660877227783e-01 -1.178145036101341248e-01 3.984605967998504639e-01 1.134972497820854187e-01 1.784539371728897095e-01 3.235996961593627930e-01 2.506279386579990387e-02 3.497605919837951660e-01 5.109144374728202820e-02 6.135011464357376099e-02 -7.896509021520614624e-02 1.858337968587875366e-01 -1.417536195367574692e-02 -1.947939842939376831e-01 -1.376434117555618286e-01 1.811322867870330811e-01 -2.488941326737403870e-02 -9.557822346687316895e-02 6.674624234437942505e-02 -3.690429404377937317e-02 -1.418883651494979858e-01 1.919643878936767578e-01 -2.306485921144485474e-01 -4.082724452018737793e-02 1.715232133865356445e-01
-1.863334141671657562e-02 -9.853973239660263062e-02 3.679140284657478333e-02 -3.893104195594787598e-02 4.123633354902267456e-02 4.219628274440765381e-01 -1.924789398908615112e-01 -2.215671986341476440e-01 -2.145115286111831665e-01 2.598155848681926727e-02 3.185143470764160156e-01 1.054893061518669128e-01 -2.548017166554927826e-02 1.968123614788055420e-01 6.026643142104148865e-02 -1.491468995809555054e-01 -2.700434923171997070e-01 9.876143187284469604e-02 3.453071787953376770e-02 8.718296885490417480e-02 -4.740915000438690186e-01 -1.233500167727470398e-01 1.950266510248184204e-01 5.741357058286666870e-02 -1.254455596208572388e-01 -1.176687777042388916e-01 2.548690438270568848e-01 -6.078482046723365784e-02 -2.620229311287403107e-02 -1.502755880355834961e-01 -6.791582796722650528e-03 -4.814628511667251587e-02
2.279229229316115379e-03 3.158679977059364319e-02 -1.840663403272628784e-01 -2.510784566402435303e-01 -1.706439703702926636e-01 1.262877732515335083e-01 -2.084563970565795898e-01 -1.591026037931442261e-01 -1.409900188446044922e-01 -2.328214496374130249e-01 -5.871568247675895691e-02 3.767890632152557373e-01 1.564156077802181244e-02 1.998192518949508667e-01 -1.668321341276168823e-01 -3.335341215133666992e-01 6.287826597690582275e-02 -1.858008466660976410e-02 2.334259599447250366e-01 1.620600521564483643e-01 -2.990770526230335236e-02 -1.535009741783142090e-01 -1.101754978299140930e-01 2.020952850580215454e-01 -1.167070493102073669e-01 -1.230419874191284180e-01 -1.295055001974105835e-01 -1.384292095899581909e-01 3.339890837669372559e-01 1.304061859846115112e-01 6.022738292813301086e-02 1.735642105340957642e-01
7.795698195695877075e-02 1.427330225706100464e-01 1.380013534799218178e-03 -3.520835936069488525e-01 -2.534934319555759430e-02 -4.647355154156684875e-02 -5.342367291450500488e-02 -1.143160611391067505e-01 -1.419744491577148438e-01 1.578968912363052368e-01 2.717340886592864990e-01 2.147074490785598755e-01 9.491315484046936035e-02 2.197455056011676788e-02 1.912252753973007202e-01 2.938996255397796631e-02 1.620600745081901550e-02 1.608664095401763916e-01 1.251447647809982300e-01 2.659513056278228760e-01 -2.117067426443099976e-01 -4.366151094436645508e-01 8.381792344152927399e-03 2.910418808460235596e-01 5.130567587912082672e-03 3.672308847308158875e-02 -2.649894952774047852e-01 1.171145886182785034e-01 -2.156035155057907104e-01 -3.590740635991096497e-02 1.837324798107147217e-01 1.389576941728591919e-01
-1.014587655663490295e-01 3.783038258552551270e-02 -3.431903123855590820e-01 -1.431402266025543213e-01 9.510365128517150879e-02 6.314786523580551147e-02 7.118044048547744751e-02 -3.164613842964172363e-01 -3.487531244754791260e-01 1.978548169136047363e-01 1.208274289965629578e-01 -1.049253996461629868e-02 -1.772317588329315186e-01 3.123785555362701416e-01 4.733498673886060715e-03 -9.588077664375305176e-02 1.039843559265136719e-01 -8.779235184192657471e-02 3.537296950817108154e-01 -7.480935752391815186e-02 2.915537357330322266e-02 5.136326327919960022e-02 -1.683029681444168091e-01 -2.154485881328582764e-02 -2.591273784637451172e-01 -1.674002110958099365e-01 -1.341186016798019409e-01 -1.861029118299484253e-01 -7.251136004924774170e-02 -4.900334402918815613e-02 2.240419201552867889e-02 2.838928103446960449e-01
1.049195230007171631e-01 1.596135050058364868e-01 -2.828243076801300049e-01 -3.780064880847930908e-01 -3.987551853060722351e-02 -1.807127743959426880e-01 -1.991115212440490723e-01 -1.949252933263778687e-01 -1.051088422536849976e-01 7.727377116680145264e-02 2.542484402656555176e-01 6.299489736557006836e-02 1.336881816387176514e-01 4.630795121192932129e-02 2.196330428123474121e-01 -1.392876803874969482e-01 -5.920588597655296326e-02 1.373222023248672485e-01 2.417565584182739258e-01 -2.354451566934585571e-01 -3.079362809658050537e-01 4.593637585639953613e-02 -4.345137625932693481e-02 1.506950333714485168e-02 -2.156805098056793213e-01 -7.314010709524154663e-02 -1.854058937169611454e-03 -4.306706786155700684e-02 2.901622056961059570e-01 -1.550364792346954346e-01 6.159225478768348694e-02 2.332788705825805664e-01
-3.333281278610229492e-01 1.113182082772254944e-01 -5.036856606602668762e-02 -2.800819091498851776e-02 1.647387892007827759e-01 6.442438811063766479e-02 -1.137209832668304443e-01 -2.603791356086730957e-01 -3.391883075237274170e-01 2.549078166484832764e-01 1.883567869663238525e-01 7.869301736354827881e-02 3.887197747826576233e-02 1.529683768749237061e-01 -9.814477711915969849e-02 -2.037692070007324219e-01 -1.645412109792232513e-02 -9.659297764301300049e-02 1.020706295967102051e-01 -9.309819340705871582e-02 3.251461386680603027e-01 -2.455961108207702637e-01 2.243860214948654175e-01 5.350461229681968689e-02 3.769321739673614502e-02 8.537440747022628784e-02 -9.350962191820144653e-02 -5.219033360481262207e-02 1.488462686538696289e-01 -1.458044722676277161e-02 4.158309400081634521e-01 1.127434079535305500e-03
-3.308901190757751465e-01 3.109873645007610321e-02 -1.960870772600173950e-01 -1.226515173912048340e-01 9.442786127328872681e-02 1.027349233627319336e-01 2.545670270919799805e-01 -3.285053074359893799e-01 -2.645364701747894287e-01 9.034723788499832153e-02 1.682152897119522095e-01 3.039421141147613525e-01 1.920409500598907471e-02 1.212411094456911087e-02 1.525493338704109192e-02 -1.182982549071311951e-01 -3.033496625721454620e-02 -1.983990818262100220e-01 4.234737157821655273e-02 1.416733264923095703e-01 1.246230825781822205e-01 -9.584494680166244507e-02 -1.064052060246467590e-01 6.502657383680343628e-02 -2.975665032863616943e-01 -7.653412222862243652e-02 3.607652708888053894e-02 -2.289328277111053467e-01 3.585405051708221436e-01 4.796172678470611572e-02 2.130721360445022583e-01 -5.929975956678390503e-02
6.926882266998291016e-02 -1.178751885890960693e-01 -1.325986683368682861e-01 -1.600168943405151367e-01 1.713216304779052734e-01 2.195599675178527832e-01 -3.391696810722351074e-01 1.386072337627410889e-01 -1.196971386671066284e-01 5.848354846239089966e-02 1.278652995824813843e-01 1.390782743692398071e-01 -1.295950412750244141e-01 2.058298587799072266e-01 -4.950360581278800964e-02 -1.470292657613754272e-01 1.243744343519210815e-01 -6.894779205322265625e-02 4.010272026062011719e-01 7.844758033752441406e-02 -2.399352379143238068e-02 -3.110642731189727783e-01 8.215007930994033813e-02 2.656756043434143066e-01 -3.427458405494689941e-01 1.343872398138046265e-01 -9.039431065320968628e-02 1.500934213399887085e-01 1.906834393739700317e-01 5.347962304949760437e-02 1.406511664390563965e-01 5.039404332637786865e-02
1.433908790349960327e-01 -7.501844782382249832e-03 -1.278949975967407227e-01 -2.663904428482055664e-01 6.366058439016342163e-02 2.922405898571014404e-01 1.729400157928466797e-01 -5.000095963478088379e-01 -1.554843485355377197e-01 1.330310553312301636e-01 1.485803723335266113e-01 1.859645396471023560e-01 -1.141972169280052185e-01 -1.535098701715469360e-01 -1.457535624504089355e-01 1.996266692876815796e-01 -1.980658173561096191e-01 -1.312927156686782837e-01 1.216631308197975159e-01 6.626956164836883545e-03 -8.794682472944259644e-02 7.049018889665603638e-02 2.580285966396331787e-01 -3.309709951281547546e-02 9.746155887842178345e-02 -1.932421177625656128e-01 1.417579203844070435e-01 -1.508051753044128418e-01 1.352012306451797485e-01 -5.567338317632675171e-02 2.515557706356048584e-01 -2.060078084468841553e-02
-2.161311358213424683e-02 -3.811008632183074951e-01 -1.284458637237548828e-01 -1.998185366392135620e-01 1.163264438509941101e-01 1.168825179338455200e-01 -3.127549886703491211e-01 -2.496703714132308960e-01 -2.435696274042129517e-01 1.677439920604228973e-02 2.174367606639862061e-01 2.062948346138000488e-01 -1.331866979598999023e-01 4.780841246247291565e-02 3.672410547733306885e-01 -3.417638838291168213e-01 -1.807374209165573120e-01 -1.206545829772949219e-01 1.163989380002021790e-01 -1.001896411180496216e-01 -1.553974896669387817e-01 9.361234307289123535e-02 5.361570790410041809e-02 1.475422382354736328e-01 -2.398062497377395630e-02 7.376631349325180054e-02 -1.434173202142119408e-03 -5.964510887861251831e-02 1.913578957319259644e-01 1.146178469061851501e-01 3.354453295469284058e-02 -2.380151487886905670e-02
-1.108891740441322327e-01 1.128831133246421814e-01 4.805693775415420532e-02 2.150284871459007263e-02 2.457788586616516113e-01 -5.683738272637128830e-03 -9.856688231229782104e-02 -8.684036880731582642e-02 -5.492928251624107361e-02 1.754960268735885620e-01 3.132236301898956299e-01 1.558907926082611084e-01 5.958864092826843262e-02 -1.202631518244743347e-01 -6.948184687644243240e-03 1.125003583729267120e-02 -2.120540142059326172e-01 1.873735487461090088e-01 3.457498848438262939e-01 2.314136326313018799e-01 -1.035442054271697998e-01 -2.450554668903350830e-01 1.397894173860549927e-01 4.132262170314788818e-01 1.653768867254257202e-01 -5.933373421430587769e-02 -9.603212587535381317e-03 1.620459556579589844e-01 1.994235254824161530e-02 -5.041630472987890244e-03 6.507194787263870239e-02 3.794166147708892822e-01
-2.364035993814468384e-01 -2.036546170711517334e-01 -2.904722392559051514e-01 -1.624842882156372070e-01 -1.962629258632659912e-01 1.891499310731887817e-01 4.294038936495780945e-02 -3.970241248607635498e-01 -2.376619875431060791e-01 -8.433830924332141876e-03 1.326106954365968704e-02 6.664437055587768555e-02 -3.307869657874107361e-02 1.988236904144287109e-01 -7.478712499141693115e-02 2.643971443176269531e-01 4.688268527388572693e-02 -1.136185228824615479e-01 -7.781116664409637451e-02 -4.490836709737777710e-02 -1.651780009269714355e-01 -4.058181121945381165e-02 2.092047631740570068e-01 2.660595774650573730e-01 -2.162597030401229858e-01 -1.779863387346267700e-01 1.133348941802978516e-01 -1.173606291413307190e-01 6.608415395021438599e-02 -2.800116837024688721e-01 1.589737534523010254e-01 3.198480978608131409e-02
2.584554553031921387e-01 -2.362176328897476196e-01 -1.864394247531890869e-01 -1.297852694988250732e-01 6.599280983209609985e-02 7.498013228178024292e-02 4.620656371116638184e-02 -1.924619376659393311e-01 -1.300090700387954712e-01 -9.886962920427322388e-02 8.051662147045135498e-02 1.496438980102539062e-01 9.947301447391510010e-02 6.517603248357772827e-02 5.430617555975914001e-02 7.550617679953575134e-03 -3.984066843986511230e-01 8.570987731218338013e-03 1.599321216344833374e-01 3.174460530281066895e-01 -1.272959858179092407e-01 5.577373504638671875e-02 -2.523691356182098389e-01 2.096306979656219482e-01 -1.368877738714218140e-01 1.993396282196044922e-01 1.378280762583017349e-02 -2.774142026901245117e-01 2.977792620658874512e-01 8.018100261688232422e-02 2.453855127096176147e-01 3.002137318253517151e-02
1.112119778990745544e-01 -1.286818459630012512e-02 -2.465956360101699829e-01 -3.026348352432250977e-01 1.846164464950561523e-01 -9.626399725675582886e-02 -3.879152238368988037e-02 -4.075233042240142822e-01 -2.458880692720413208e-01 7.196521386504173279e-03 2.492492645978927612e-01 -5.940697621554136276e-03 7.293383032083511353e-02 6.353899370878934860e-03 3.448070883750915527e-01 -1.195650920271873474e-01 -1.181836333125829697e-02 8.171697705984115601e-02 2.082963138818740845e-01 -1.899397671222686768e-01 -2.982797622680664062e-01 -1.566312015056610107e-01 3.633087873458862305e-02 9.960652142763137817e-02 1.641821302473545074e-02 5.237234011292457581e-02 1.509954500943422318e-02 -8.510915189981460571e-02 2.108669430017471313e-01 -2.988325059413909912e-01 5.471313744783401489e-02 6.817647069692611694e-02
-1.300614476203918457e-01 -3.521681129932403564e-01 -1.147299781441688538e-01 -3.147732615470886230e-01 2.846373021602630615e-01 4.471048340201377869e-02 -7.057306822389364243e-03 -2.603483498096466064e-01 -2.219784557819366455e-01 8.340865373611450195e-02 -8.414280414581298828e-02 1.274604052305221558e-01 2.443295121192932129e-01 3.472719490528106689e-01 1.158732026815414429e-01 -1.164259240031242371e-01 -2.131365984678268433e-01 6.244167312979698181e-02 9.509434551000595093e-02 2.947754599153995514e-02 -2.827279642224311829e-02 -2.099430114030838013e-01 -1.536246240139007568e-01 -1.885236054658889771e-02 -1.348421722650527954e-01 -1.482313871383666992e-01 7.547689974308013916e-02 -2.308204025030136108e-01 -3.104081936180591583e-02 1.680575460195541382e-01 2.295969575643539429e-01 3.624649252742528915e-03
5.843015015125274658e-02 -2.973118424415588379e-01 -7.589078694581985474e-02 -1.874509602785110474e-01 -1.255453824996948242e-01 2.791149914264678955e-01 -2.380943596363067627e-01 -2.252642512321472168e-01 -1.272041071206331253e-02 4.727796837687492371e-02 2.741841375827789307e-01 3.674128055572509766e-01 5.441650375723838806e-02 8.742257952690124512e-02 -2.126752585172653198e-01 -2.252628654241561890e-01 -4.620211571455001831e-02 2.036269381642341614e-02 8.815322816371917725e-02 2.048184871673583984e-01 -4.544555395841598511e-02 1.169499009847640991e-02 -2.045448869466781616e-01 1.124023348093032837e-01 -3.174473345279693604e-01 -2.617032267153263092e-02 -1.851377487182617188e-01 -1.507908552885055542e-01 1.266448646783828735e-01 7.455961406230926514e-02 1.943626105785369873e-01 -1.423321664333343506e-01
-1.920459419488906860e-01 3.871362283825874329e-02 -1.850147843360900879e-01 -2.180646806955337524e-01 6.232543662190437317e-02 1.240224316716194153e-01 -6.671141088008880615e-02 -2.620437443256378174e-01 -2.838895320892333984e-01 1.017691493034362793e-01 1.200828403234481812e-01 1.494488269090652466e-01 -1.677399277687072754e-01 3.559563159942626953e-01 -7.722479850053787231e-02 -3.440170586109161377e-01 4.036332294344902039e-02 -4.972720146179199219e-02 -1.522460281848907471e-01 7.872426509857177734e-02 -1.162242665886878967e-01 1.287259608507156372e-01 9.620641171932220459e-02 2.929208613932132721e-02 1.273012608289718628e-01 -2.683142386376857758e-02 2.408582568168640137e-01 -1.432044059038162231e-01 3.834321200847625732e-01 1.710629314184188843e-01 1.674491465091705322e-01 8.460074663162231445e-02
3.200066983699798584e-01 -1.102332621812820435e-01 4.154996201395988464e-02 -1.176304519176483154e-01 2.703293561935424805e-01 3.951387107372283936e-02 -1.198898651637136936e-03 -2.221384197473526001e-01 3.215279430150985718e-02 -6.979106366634368896e-02 2.900949716567993164e-01 7.746953517198562622e-02 -1.397973392158746719e-02 3.442872762680053711e-01 -2.606303393840789795e-01 -1.911683380603790283e-01 -1.649763584136962891e-01 9.557406604290008545e-02 3.328524902462959290e-02 7.119394093751907349e-02 -1.588874608278274536e-01 -3.887081444263458252e-01 1.387495994567871094e-01 1.161372140049934387e-01 9.401795268058776855e-02 -1.772721856832504272e-01 1.143980957567691803e-02 4.407356679439544678e-02 2.028302699327468872e-01 -2.230841219425201416e-01 2.040731608867645264e-01 1.156268734484910965e-02
-4.300443828105926514e-02 -5.953591689467430115e-02 -1.839802600443363190e-02 -1.879132837057113647e-01 -1.897742748260498047e-01 2.162077873945236206e-01 1.351589523255825043e-02 -1.851742416620254517e-01 1.389937400817871094e-01 4.989466816186904907e-02 3.327094912528991699e-01 3.081601262092590332e-01 6.717666238546371460e-02 1.656404733657836914e-01 -3.048318922519683838e-01 -1.264321058988571167e-01 -1.895749121904373169e-01 3.295876830816268921e-02 -1.300088614225387573e-01 2.166526168584823608e-01 -9.767239540815353394e-02 3.046850115060806274e-02 3.829168155789375305e-02 2.999268174171447754e-01 -2.419052869081497192e-01 1.198653876781463623e-01 2.207936495542526245e-01 -7.552918791770935059e-02 2.570027112960815430e-01 4.076546058058738708e-02 2.545881271362304688e-01 -1.038079410791397095e-01
8.425737917423248291e-02 -1.676478534936904907e-01 -2.609883844852447510e-01 -2.533914744853973389e-01 -1.852569170296192169e-02 -6.894687563180923462e-02 1.827152669429779053e-01 -4.223003685474395752e-01 -1.027719303965568542e-01 2.444674670696258545e-01 6.929065287113189697e-02 2.047057598829269409e-01 1.820033937692642212e-01 1.621580719947814941e-01 -5.081053823232650757e-02 1.161699090152978897e-02 -3.972847759723663330e-01 1.577921062707901001e-01 4.458715021610260010e-02 1.206841133534908295e-02 -1.375357341021299362e-02 -7.339550554752349854e-02 -1.805630922317504883e-01 1.162563860416412354e-01 -2.789099514484405518e-01 1.386336050927639008e-02 7.064906507730484009e-02 -3.027079403400421143e-01 -6.195519492030143738e-02 1.218275651335716248e-01 -1.790351606905460358e-02 -7.946674525737762451e-02
-3.247387409210205078e-01 3.303756713867187500e-01 -3.870495855808258057e-01 -2.378379553556442261e-01 1.861109882593154907e-01 3.106147237122058868e-02 -1.077934950590133667e-01 -2.498177587985992432e-01 -3.263817355036735535e-02 7.073381543159484863e-02 1.048673912882804871e-01 2.203434109687805176e-01 8.781931549310684204e-02 1.606204062700271606e-01 3.620026260614395142e-02 -4.661383852362632751e-02 -2.156412694603204727e-03 2.539656162261962891e-01 1.837768405675888062e-01 1.146123092621564865e-02 -8.831761032342910767e-02 -7.031764835119247437e-02 -1.226287409663200378e-01 -9.963506832718849182e-03 2.519298903644084930e-02 -1.323850154876708984e-01 -7.382000982761383057e-02 -2.546516656875610352e-01 -2.020966410636901855e-01 1.926494389772415161e-01 1.221055313944816589e-01 2.432417869567871094e-01
-2.126325666904449463e-02 -1.700641661882400513e-01 -4.039321243762969971e-01 -1.585668623447418213e-01 2.102977186441421509e-01 5.048457067459821701e-03 3.630619496107101440e-02 -1.298837363719940186e-01 -2.434528619050979614e-01 1.351378113031387329e-01 3.028927743434906006e-01 3.849160298705101013e-02 2.311901748180389404e-01 3.722107410430908203e-01 -2.121191620826721191e-01 6.071635335683822632e-02 1.161793842911720276e-01 -1.734644919633865356e-01 2.430703938007354736e-01 -9.509799070656299591e-03 -1.675286442041397095e-01 -2.830992341041564941e-01 1.527719348669052124e-01 5.301166325807571411e-02 1.450765728950500488e-01 -5.534614995121955872e-02 -1.371676325798034668e-01 -6.557635217905044556e-02 1.298724766820669174e-02 1.117164194583892822e-01 -9.915662556886672974e-02 -4.033101722598075867e-02
1.272961497306823730e-02 -3.501033186912536621e-01 -8.195658773183822632e-02 -3.514622151851654053e-02 -7.154595106840133667e-02 2.432037889957427979e-01 1.830826699733734131e-01 -3.209354877471923828e-01 -1.384119838476181030e-01 1.207975670695304871e-01 1.330052316188812256e-01 2.984076738357543945e-01 -1.276924610137939453e-01 7.984650135040283203e-02 2.252754289656877518e-03 2.347176074981689453e-01 -5.185090377926826477e-02 1.233561486005783081e-01 1.824714392423629761e-01 3.573623299598693848e-02 -6.621807813644409180e-02 6.331080198287963867e-02 1.554077118635177612e-01 2.399555444717407227e-01 -1.686036288738250732e-01 -9.796462953090667725e-02 6.667990237474441528e-02 -4.281961619853973389e-01 1.178500577807426453e-01 -2.023431658744812012e-02 2.510568797588348389e-01 -6.716002523899078369e-02
-2.042179368436336517e-02 -1.416944414377212524e-01 -1.119474247097969055e-01 -1.326915919780731201e-01 8.161059767007827759e-02 1.142543032765388489e-01 -1.519294381141662598e-01 -2.622510492801666260e-01 -2.736147046089172363e-01 -1.036264970898628235e-01 5.079287290573120117e-02 3.974311053752899170e-01 1.419985741376876831e-01 1.776262819766998291e-01 -1.183502674102783203e-01 -2.679270207881927490e-01 -1.764650493860244751e-01 -3.711054474115371704e-02 1.431163847446441650e-01 3.239219784736633301e-01 3.976112604141235352e-02 2.916285395622253418e-01 -1.009482890367507935e-01 2.994575798511505127e-01 -2.276690211147069931e-04 1.184014007449150085e-01 -9.630820900201797485e-02 -1.915414184331893921e-01 1.079352349042892456e-01 7.551981508731842041e-02 1.191909164190292358e-01 1.348785459995269775e-01
1.356364041566848755e-01 1.937032341957092285e-01 -1.340089589357376099e-01 -1.110603585839271545e-01 -2.222934067249298096e-01 7.386150956153869629e-02 -2.342109680175781250e-01 -3.997175768017768860e-02 -2.961306273937225342e-01 4.079312384128570557e-01 3.343945741653442383e-02 3.650634586811065674e-01 1.208239197731018066e-01 6.765589863061904907e-02 1.196278035640716553e-01 -7.742657512426376343e-02 -4.075654968619346619e-02 6.282597035169601440e-02 2.418621778488159180e-01 1.172858197242021561e-02 -1.060864478349685669e-01 -1.548621505498886108e-01 1.332736760377883911e-01 3.110356330871582031e-01 -2.656448446214199066e-02 -1.960056871175765991e-01 -5.376072227954864502e-02 -1.376202143728733063e-02 2.250172644853591919e-01 -2.457399517297744751e-01 -1.726389303803443909e-02 8.358969539403915405e-02
4.210309311747550964e-02 -3.142520412802696228e-02 -2.205766886472702026e-01 -2.824881970882415771e-01 6.295239180326461792e-02 -3.867403836920857430e-03 -2.255520671606063843e-01 -1.263065636157989502e-01 9.599050879478454590e-02 1.920045465230941772e-01 3.866470158100128174e-01 9.005597233772277832e-02 1.096928566694259644e-01 2.825724780559539795e-01 -2.013082653284072876e-01 -1.349985003471374512e-01 2.130212336778640747e-01 9.362222999334335327e-02 -7.361802458763122559e-02 1.522319316864013672e-01 -6.094835698604583740e-03 -2.090729624032974243e-01 -1.038468033075332642e-01 1.796240359544754028e-01 -2.148405611515045166e-01 1.026134341955184937e-01 -7.116869837045669556e-02 -2.821970582008361816e-01 9.489095211029052734e-02 -3.479405939579010010e-01 -1.392139587551355362e-02 -4.984143748879432678e-02
1.053691431879997253e-01 1.382694989442825317e-01 4.371548816561698914e-02 1.089085564017295837e-01 2.317341417074203491e-02 -1.937027126550674438e-01 -1.683077588677406311e-02 -1.928074955940246582e-01 2.972555160522460938e-02 2.055675834417343140e-01 2.187320590019226074e-01 7.318526506423950195e-02 -1.207139417529106140e-01 6.611534208059310913e-02 6.702655553817749023e-02 -1.287488173693418503e-02 6.903708726167678833e-02 1.626114249229431152e-01 2.765518724918365479e-01 3.311052173376083374e-02 6.645077466964721680e-02 -1.742895245552062988e-01 7.668028771877288818e-02 4.998041689395904541e-01 -1.457771509885787964e-01 -2.516445815563201904e-01 8.543182909488677979e-02 -1.367016434669494629e-01 7.928278297185897827e-02 -3.646099194884300232e-02 2.659148573875427246e-01 4.152082204818725586e-01
1.944670081138610840e-01 2.216950953006744385e-01 -2.352404147386550903e-01 -3.370611369609832764e-01 3.146595358848571777e-01 1.755675226449966431e-01 -2.815786562860012054e-02 -1.982997506856918335e-01 -4.570174962282180786e-02 6.639980524778366089e-02 4.205946922302246094e-01 6.411030143499374390e-02 9.677628427743911743e-02 2.844008803367614746e-01 6.454532593488693237e-02 -8.111610263586044312e-02 1.749154627323150635e-01 1.056005135178565979e-01 -2.236784622073173523e-02 1.558491885662078857e-01 -1.014509052038192749e-01 -2.034341841936111450e-01 -1.676737815141677856e-01 1.856466382741928101e-01 1.081933081150054932e-02 1.411532461643218994e-01 -7.498275488615036011e-02 6.249983236193656921e-02 -8.327796310186386108e-02 6.353537738323211670e-02 2.434515357017517090e-01 7.091236114501953125e-02
-1.575841158628463745e-01 1.211881041526794434e-01 -1.021200120449066162e-01 -1.445638239383697510e-01 -4.753286018967628479e-02 2.009110897779464722e-02 -1.098835691809654236e-01 -1.334303915500640869e-01 -1.355926394462585449e-01 -1.637880504131317139e-01 3.146933019161224365e-01 9.692239016294479370e-02 -3.198485076427459717e-02 -7.839696109294891357e-02 -2.778449356555938721e-01 -2.355097234249114990e-02 -3.729357421398162842e-01 1.191526651382446289e-01 1.983855813741683960e-01 -8.191322535276412964e-02 -6.674297899007797241e-02 4.962995648384094238e-03 -1.987389475107192993e-01 2.312070280313491821e-01 -5.202966183423995972e-02 2.446367591619491577e-01 2.693221867084503174e-01 5.358271673321723938e-02 2.845725417137145996e-01 5.989863071590662003e-03 3.717215657234191895e-01 6.419420987367630005e-02
-1.949943155050277710e-01 -2.712832391262054443e-02 7.794502377510070801e-02 -3.328843116760253906e-01 2.783651053905487061e-01 7.534344494342803955e-02 1.109597757458686829e-01 -2.375658750534057617e-01 -1.195338182151317596e-02 2.056386172771453857e-01 2.961364984512329102e-01 2.339828908443450928e-01 -1.701661348342895508e-01 1.039231047034263611e-01 -1.950630992650985718e-01 1.096537783741950989e-01 1.848183423280715942e-01 8.193136751651763916e-02 4.483779519796371460e-02 -1.178800761699676514e-01 -1.011786833405494690e-01 -6.246380880475044250e-02 7.366064190864562988e-02 1.746251285076141357e-01 -1.108852550387382507e-01 6.512916833162307739e-02 -1.947468072175979614e-01 2.001484334468841553e-01 2.801635861396789551e-01 -1.028993278741836548e-01 3.527856767177581787e-01 -5.328712239861488342e-02
4.230015911161899567e-03 1.841518841683864594e-02 -3.485248684883117676e-01 -2.486084699630737305e-01 1.358016580343246460e-02 -4.439135082066059113e-03 -1.629759818315505981e-01 -1.395056545734405518e-01 -2.424025386571884155e-01 9.384642541408538818e-02 9.880753606557846069e-02 8.542648702859878540e-02 4.657181352376937866e-02 2.202769219875335693e-01 2.751776576042175293e-01 -7.492186129093170166e-02 -1.389055997133255005e-01 1.162120029330253601e-01 1.550405621528625488e-01 -1.269922405481338501e-01 -1.871342509984970093e-01 4.552932828664779663e-02 -9.571879357099533081e-02 1.437647789716720581e-01 -5.568705033510923386e-03 2.101492136716842651e-01 8.568734675645828247e-02 -6.968151032924652100e-02 3.305286467075347900e-01 -3.733453154563903809e-01 1.395744383335113525e-01 2.984811067581176758e-01
-1.178565546870231628e-01 -8.463397622108459473e-02 -7.361329346895217896e-02 -1.653638780117034912e-01 -4.376628249883651733e-02 2.350116372108459473e-01 -8.090859651565551758e-02 -1.483577489852905273e-01 -1.102052181959152222e-01 -2.559284269809722900e-01 2.665603458881378174e-01 3.705032765865325928e-01 -2.162761241197586060e-01 -1.111405249685049057e-02 7.235688716173171997e-02 -1.906252466142177582e-02 -1.479960978031158447e-01 -1.915772706270217896e-01 7.368787378072738647e-02 2.297832444310188293e-02 -3.007533848285675049e-01 -1.163417547941207886e-01 -1.605234593152999878e-01 3.120068311691284180e-01 1.361649632453918457e-01 8.528550155460834503e-03 -1.159860789775848389e-01 -3.042092621326446533e-01 2.326254248619079590e-01 -4.975166544318199158e-02 2.086039632558822632e-01 -7.502924650907516479e-02
-6.318929791450500488e-02 -8.772221207618713379e-02 -2.273243069648742676e-01 -6.785180419683456421e-02 7.469388842582702637e-02 1.120736077427864075e-01 -6.743909418582916260e-02 -1.320080012083053589e-01 -1.221556514501571655e-01 6.888898462057113647e-02 1.066808551549911499e-01 3.246521055698394775e-01 3.347827494144439697e-02 -1.941906064748764038e-01 -1.952271461486816406e-01 -1.819392442703247070e-01 -4.416271150112152100e-01 1.748594045639038086e-01 3.262622952461242676e-01 -5.704807117581367493e-02 -2.408978193998336792e-01 -1.792966388165950775e-03 5.205839127302169800e-02 1.159452721476554871e-01 -1.699446514248847961e-02 -4.479249194264411926e-02 -1.414768248796463013e-01 2.443551868200302124e-01 3.132473230361938477e-01 2.695482037961483002e-02 1.580110639333724976e-01 -1.734522730112075806e-01
5.043014883995056152e-02 -8.763328194618225098e-02 4.188417270779609680e-02 -1.793614327907562256e-01 8.290792256593704224e-02 1.006985679268836975e-01 -1.263521015644073486e-01 -2.467465549707412720e-01 -6.401505321264266968e-02 2.654037438333034515e-02 4.629032909870147705e-01 1.612166017293930054e-01 5.141319707036018372e-02 1.812238991260528564e-02 -1.879601627588272095e-01 -1.818741112947463989e-01 -1.984831243753433228e-01 9.963048994541168213e-02 9.479493647813796997e-02 2.672805786132812500e-01 -1.778687983751296997e-01 2.558643221855163574e-01 1.637885868549346924e-01 2.465905994176864624e-01 -1.139417216181755066e-01 -9.498231112957000732e-02 -1.872951686382293701e-01 -2.526065409183502197e-01 1.709927171468734741e-01 2.481690645217895508e-01 1.248956993222236633e-01 6.111130490899085999e-02
8.724597096443176270e-02 -3.295166417956352234e-02 -1.192767620086669922e-01 -1.008683294057846069e-01 1.879255324602127075e-01 -1.390549391508102417e-01 -6.890738010406494141e-02 1.426462549716234207e-02 -5.163522064685821533e-02 2.056769430637359619e-01 1.927869170904159546e-01 3.686627149581909180e-01 1.823191046714782715e-01 8.470644056797027588e-02 1.181888356804847717e-01 -7.924633100628852844e-03 -3.605717048048973083e-02 2.606876790523529053e-01 1.717031300067901611e-01 8.364100009202957153e-02 -1.433734744787216187e-01 -4.673053324222564697e-02 -2.274715714156627655e-02 1.601176410913467407e-01 1.850653439760208130e-01 -2.633582949638366699e-01 -1.235622465610504150e-01 -7.437703013420104980e-02 -1.611982583999633789e-01 -8.481099456548690796e-02 5.271148085594177246e-01 2.115112841129302979e-01
2.061615139245986938e-01 2.217611968517303467e-01 -1.587114781141281128e-01 -1.871581822633743286e-01 -2.931937016546726227e-02 8.350121974945068359e-02 -1.386760473251342773e-01 -1.692164093255996704e-01 -1.936947554349899292e-01 1.907054781913757324e-01 1.124912202358245850e-01 -1.486411988735198975e-01 1.239452511072158813e-01 -8.859065920114517212e-02 8.224889636039733887e-03 -3.187192082405090332e-01 8.663462102413177490e-02 6.455270946025848389e-02 4.137225747108459473e-01 4.580327495932579041e-02 -9.586229175329208374e-02 -1.978314667940139771e-01 1.682643294334411621e-01 1.820008754730224609e-01 9.473390877246856689e-02 1.594227924942970276e-02 -2.001528888940811157e-01 -2.664908766746520996e-01 1.449226774275302887e-02 -2.325741946697235107e-01 2.989212572574615479e-01 1.570063084363937378e-02
-1.077743396162986755e-01 -1.707382202148437500e-01 -8.144661039113998413e-02 -1.637447774410247803e-01 -1.372246444225311279e-01 1.535692065954208374e-01 1.121337041258811951e-01 -2.582698166370391846e-01 -1.299719661474227905e-01 1.147809773683547974e-01 6.896512955427169800e-02 1.044086292386054993e-01 -3.512406647205352783e-01 2.543467581272125244e-01 -1.338866502046585083e-01 -1.706033647060394287e-01 -5.557259172201156616e-02 3.938927352428436279e-01 3.566624820232391357e-01 9.043059311807155609e-03 1.102011092007160187e-02 -6.471876800060272217e-02 -3.369151800870895386e-02 -8.412349969148635864e-02 -2.226746082305908203e-01 -2.109055966138839722e-01 -1.016108784824609756e-02 -2.999045252799987793e-01 8.785809576511383057e-02 -8.222078531980514526e-02 -7.143617421388626099e-02 1.467410027980804443e-01
6.112824752926826477e-02 3.510933369398117065e-02 -3.053079545497894287e-01 -2.638110220432281494e-01 1.007645279169082642e-01 1.165060102939605713e-01 -8.966465294361114502e-02 -3.979071602225303650e-02 -3.512151911854743958e-02 2.044230699539184570e-01 2.580649256706237793e-01 -6.867827475070953369e-02 -4.495809972286224365e-02 6.103921309113502502e-02 2.011064291000366211e-01 -7.923182100057601929e-02 -8.514910191297531128e-02 1.716941595077514648e-01 -9.839518927037715912e-03 -2.088008224964141846e-01 -2.363037168979644775e-01 -4.583011567592620850e-02 1.930622905492782593e-01 8.103999495506286621e-02 -2.420642375946044922e-01 -1.092166230082511902e-01 -1.633670628070831299e-01 -1.527402400970458984e-01 1.097711995244026184e-01 -4.596456885337829590e-01 3.067348599433898926e-01 1.091343984007835388e-01
-1.205101311206817627e-01 4.381730407476425171e-02 -1.187070310115814209e-01 -3.445629179477691650e-01 2.485476583242416382e-01 -9.308816492557525635e-02 1.249915361404418945e-01 -1.295454949140548706e-01 1.743112690746784210e-02 8.309562504291534424e-02 3.316935896873474121e-01 1.791876703500747681e-01 6.591173261404037476e-02 -1.382423043251037598e-01 -3.144365847110748291e-01 1.446805298328399658e-01 1.664607822895050049e-01 -1.679012738168239594e-02 1.054512932896614075e-01 -1.269074827432632446e-01 -2.668340317904949188e-02 7.340152561664581299e-02 2.227139919996261597e-01 3.481095135211944580e-01 -6.035572290420532227e-02 -4.333923757076263428e-02 -6.252717971801757812e-02 -1.275135204195976257e-02 4.298881292343139648e-01 4.280070587992668152e-02 1.432323455810546875e-01 8.036081492900848389e-02
2.824793159961700439e-01 3.744566142559051514e-01 -1.972101479768753052e-01 -4.013264179229736328e-01 1.638652384281158447e-01 1.537827849388122559e-01 -4.258253797888755798e-02 -3.210935369133949280e-02 -2.854419350624084473e-01 1.989830583333969116e-01 2.124150246381759644e-01 2.184446901082992554e-01 2.117194831371307373e-01 1.544526815414428711e-01 4.383023083209991455e-02 -1.601720154285430908e-01 8.835909515619277954e-02 -4.169091954827308655e-02 1.195996552705764771e-01 -2.007844299077987671e-01 -4.487920179963111877e-02 -2.404369115829467773e-01 7.943463511765003204e-03 1.633512228727340698e-01 -1.242543160915374756e-01 3.922737017273902893e-02 -8.015468716621398926e-02 -1.958298124372959137e-02 -7.324150204658508301e-02 -9.354019910097122192e-02 1.344298124313354492e-01 -9.906981140375137329e-02
-4.780731350183486938e-02 1.174472644925117493e-01 -3.378823101520538330e-01 -1.214448660612106323e-01 -7.624416798353195190e-02 1.409900486469268799e-01 3.124758973717689514e-02 -2.596720755100250244e-01 4.644675552845001221e-02 -1.256503164768218994e-01 1.792782694101333618e-01 3.145929872989654541e-01 -1.019708439707756042e-01 -5.052525550127029419e-02 3.342593833804130554e-02 -3.722001314163208008e-01 3.953231498599052429e-02 -1.019068807363510132e-01 3.583698570728302002e-01 2.492137253284454346e-01 9.340463578701019287e-02 6.058736890554428101e-02 -3.666138648986816406e-02 1.778585910797119141e-01 -1.214430779218673706e-01 -1.872998923063278198e-01 -3.118864260613918304e-02 -2.134493589401245117e-01 2.395676672458648682e-01 9.575258195400238037e-02 9.125103056430816650e-02 2.003643959760665894e-01
-1.127995774149894714e-01 1.077121123671531677e-01 -4.176165461540222168e-01 -1.395083814859390259e-01 4.968446865677833557e-02 2.611390650272369385e-01 3.122152388095855713e-02 -1.941077560186386108e-01 -4.421173036098480225e-02 -6.033510342240333557e-02 -4.224060475826263428e-02 2.515403926372528076e-01 -2.207545638084411621e-01 1.028896346688270569e-01 2.661183103919029236e-02 -4.143435359001159668e-01 6.208333745598793030e-02 -1.823407560586929321e-01 4.669305682182312012e-02 3.384609222412109375e-01 -1.145373955368995667e-01 -1.316534541547298431e-02 9.118486195802688599e-02 9.417295455932617188e-02 -6.940762698650360107e-02 -1.493139117956161499e-01 1.082894802093505859e-01 -6.888154894113540649e-02 1.393498331308364868e-01 5.811424180865287781e-02 2.228562086820602417e-01 2.641516923904418945e-01
-2.110984176397323608e-02 -2.455942034721374512e-01 1.259394437074661255e-01 -1.157966926693916321e-01 1.526469290256500244e-01 7.694557309150695801e-02 -7.847158610820770264e-02 -3.260198235511779785e-01 -3.201831281185150146e-01 -2.703875675797462463e-02 5.614268127828836441e-03 2.398901134729385376e-01 1.490313261747360229e-01 -2.067966163158416748e-01 -3.880122676491737366e-02 1.032127514481544495e-01 -2.498805224895477295e-01 1.365216225385665894e-01 2.950144410133361816e-01 3.337782621383666992e-01 -1.026575490832328796e-01 3.324722498655319214e-02 -1.516780406236648560e-01 1.306539326906204224e-01 -1.483789533376693726e-01 3.951161727309226990e-02 1.989750117063522339e-01 -2.670637369155883789e-01 1.943062543869018555e-01 2.446109242737293243e-02 1.449596881866455078e-01 7.239078730344772339e-02
9.416588395833969116e-02 -2.602908909320831299e-01 -1.452662050724029541e-01 -1.755171418190002441e-01 -2.670073881745338440e-02 1.692139059305191040e-01 8.782967180013656616e-02 -3.654701709747314453e-01 -1.687510907649993896e-01 1.405490785837173462e-01 1.429415941238403320e-01 3.908026218414306641e-01 -1.081721261143684387e-01 -1.058750599622726440e-01 2.632077783346176147e-02 1.351929605007171631e-01 -4.747670516371726990e-02 1.144293770194053650e-01 1.772528439760208130e-01 6.452155113220214844e-02 -8.522757142782211304e-02 5.113449320197105408e-02 -4.657358303666114807e-02 2.014242559671401978e-01 -1.907906979322433472e-01 -1.177101582288742065e-01 1.801749169826507568e-01 -4.695551097393035889e-01 4.056994616985321045e-02 -1.266136914491653442e-01 -3.875232115387916565e-02 1.079079061746597290e-01
-1.675112098455429077e-01 -1.328003704547882080e-01 -2.655339241027832031e-01 -1.007054969668388367e-01 7.114709913730621338e-02 4.119938239455223083e-02 5.492994561791419983e-02 -4.757875502109527588e-01 -2.736128270626068115e-01 9.654188156127929688e-02 -8.752914727665483952e-04 -4.108552355319261551e-03 -3.697765758261084557e-03 2.317020744085311890e-01 -7.104377727955579758e-03 1.421016920357942581e-02 6.017824262380599976e-02 -1.168265417218208313e-01 1.596926338970661163e-02 1.494698822498321533e-01 -3.381748199462890625e-01 -1.215745657682418823e-01 -1.680776849389076233e-02 1.191895306110382080e-01 -2.661884129047393799e-01 -2.127236872911453247e-01 1.573063284158706665e-01 -1.188423931598663330e-01 6.623532157391309738e-03 -3.177896440029144287e-01 2.047355845570564270e-02 2.437676787376403809e-01
7.961472868919372559e-02 -3.124334849417209625e-02 -9.814904630184173584e-02 -1.340138316154479980e-01 6.401030719280242920e-02 -6.268642842769622803e-02 -4.946886375546455383e-02 -6.858219951391220093e-02 -2.692022919654846191e-01 1.408433020114898682e-01 4.345924854278564453e-01 1.845584809780120850e-01 8.923725783824920654e-02 -3.982516005635261536e-02 -1.907146722078323364e-01 -1.549026221036911011e-01 -1.104824244976043701e-01 1.132929846644401550e-01 6.297510117292404175e-02 -1.343580782413482666e-01 -3.751522302627563477e-01 1.590709388256072998e-01 -1.768839545547962189e-02 2.023191601037979126e-01 -7.058221846818923950e-02 2.946557402610778809e-01 4.256423711776733398e-01 9.772345423698425293e-03 1.359594613313674927e-01 -1.207540109753608704e-01 6.537439674139022827e-02 2.530943602323532104e-04
1.668421328067779541e-01 2.147905528545379639e-02 -1.954999119043350220e-01 -1.211828924715518951e-02 -8.171592652797698975e-02 -3.001746954396367073e-03 -2.517112791538238525e-01 -2.906133234500885010e-01 -1.605243980884552002e-01 1.006883680820465088e-01 2.237463593482971191e-01 1.402955949306488037e-01 7.835461758077144623e-03 1.226070001721382141e-01 -1.145381182432174683e-01 -2.670342028141021729e-01 -1.175143048167228699e-01 -1.187873408198356628e-01 1.496752053499221802e-01 2.374214679002761841e-01 2.460688725113868713e-02 3.304042816162109375e-01 -1.413812637329101562e-01 4.011484682559967041e-01 -1.738107353448867798e-01 -1.842331588268280029e-01 -1.646133959293365479e-01 -2.072431594133377075e-01 2.987012453377246857e-02 1.084316149353981018e-02 1.991419047117233276e-01 -3.772282227873802185e-02
-2.896132320165634155e-02 -2.954110875725746155e-02 -2.624804675579071045e-01 -2.201471030712127686e-01 8.500822633504867554e-02 -3.722543269395828247e-02 -1.231283619999885559e-01 -2.844269871711730957e-01 -1.272914558649063110e-01 8.501044660806655884e-02 -1.010081022977828979e-01 5.097088590264320374e-02 1.905953437089920044e-01 -2.999922260642051697e-02 5.038790777325630188e-02 1.360762268304824829e-01 2.364556118845939636e-02 1.648862659931182861e-02 9.316319227218627930e-02 -2.164026945829391479e-01 -3.826030194759368896e-01 -2.210383415222167969e-01 1.282091140747070312e-01 3.298235237598419189e-01 -1.682153046131134033e-01 -1.540304720401763916e-01 -8.906379342079162598e-02 -7.371515780687332153e-02 1.253000497817993164e-01 -3.617559075355529785e-01 1.502001881599426270e-01 2.653740346431732178e-01
-1.183165460824966431e-01 -3.396525084972381592e-01 -1.276760548353195190e-01 -2.087836861610412598e-01 -7.314416766166687012e-02 1.433805823326110840e-01 1.770027726888656616e-01 -3.408894538879394531e-01 -4.008721411228179932e-01 2.632150612771511078e-02 2.543857991695404053e-01 7.385340332984924316e-02 -3.264724463224411011e-02 1.782987713813781738e-01 -1.245647370815277100e-01 5.804366245865821838e-02 -6.372486054897308350e-02 1.116986572742462158e-01 -1.000250577926635742e-01 -3.915047645568847656e-02 -1.181016117334365845e-01 -3.767867758870124817e-02 1.953375525772571564e-02 1.629362851381301880e-01 4.816179350018501282e-02 -1.374782621860504150e-01 -2.222218066453933716e-01 -1.274556815624237061e-01 1.449022442102432251e-01 -3.794941902160644531e-01 9.195230156183242798e-02 -1.526912897825241089e-01
-9.771750867366790771e-02 1.150659564882516861e-02 -1.179858893156051636e-01 -2.404742091894149780e-01 -2.198875509202480316e-02 -2.027672231197357178e-01 1.050596162676811218e-01 -2.346317619085311890e-01 -9.238247573375701904e-02 1.122724786400794983e-01 2.425066977739334106e-01 1.110192984342575073e-01 1.218162029981613159e-01 -8.179847896099090576e-02 -4.138436913490295410e-01 1.059566345065832138e-02 1.194268912076950073e-01 -1.755449473857879639e-01 -2.018272131681442261e-01 1.889076083898544312e-01 -2.056242972612380981e-01 1.733252778649330139e-02 6.118080113083124161e-03 2.318838536739349365e-01 -2.639674842357635498e-01 9.855658560991287231e-02 9.559500962495803833e-02 -1.353853493928909302e-01 1.740868687629699707e-01 3.554861992597579956e-02 2.181653082370758057e-01 3.489772379398345947e-01
3.316779062151908875e-02 -3.458996415138244629e-01 -2.611753642559051514e-01 4.093366861343383789e-02 -7.305438071489334106e-02 2.669484615325927734e-01 -1.465546898543834686e-02 -1.494614873081445694e-02 -1.329915970563888550e-01 -2.380893938243389130e-02 3.764326870441436768e-01 7.690631598234176636e-02 -2.137195505201816559e-02 -1.344890445470809937e-01 3.443961590528488159e-02 -3.260592818260192871e-01 -8.638361841440200806e-02 7.470434904098510742e-02 1.892800033092498779e-01 2.238305285573005676e-02 -3.627278804779052734e-01 -1.973934620618820190e-01 6.174911931157112122e-02 3.983480036258697510e-01 -7.190826535224914551e-02 -7.413097470998764038e-02 1.541984528303146362e-01 -3.836040571331977844e-02 8.475676923990249634e-02 -3.949141502380371094e-02 1.143182516098022461e-01 1.692581176757812500e-02
-6.091152131557464600e-02 2.126748859882354736e-02 -1.784382313489913940e-01 -1.910966336727142334e-01 -1.051817312836647034e-01 1.286749541759490967e-01 -1.804513931274414062e-01 -3.833262622356414795e-01 -1.238798499107360840e-01 9.261074662208557129e-02 2.938181757926940918e-01 -2.619160339236259460e-02 1.507080048322677612e-01 1.357652097940444946e-01 5.686286091804504395e-02 -3.701971769332885742e-01 -1.524119824171066284e-01 -7.933442294597625732e-02 1.491863131523132324e-01 -2.582198940217494965e-02 2.289491295814514160e-01 8.144616335630416870e-02 4.633027687668800354e-02 -1.514932811260223389e-01 4.935016855597496033e-02 -1.806218922138214111e-01 -1.280207186937332153e-01 -1.973898559808731079e-01 4.332589805126190186e-01 -1.894399151206016541e-02 7.700575888156890869e-02 8.358392864465713501e-02
-8.917804807424545288e-02 9.304022043943405151e-02 -4.262321889400482178e-01 -2.404473572969436646e-01 -1.018946915864944458e-01 2.232455015182495117e-01 3.696784377098083496e-03 -3.363599479198455811e-01 1.134257465600967407e-01 6.213250383734703064e-02 3.509778082370758057e-01 -4.831091035157442093e-03 3.712335973978042603e-02 2.623122334480285645e-01 -1.852618716657161713e-02 -9.399721398949623108e-03 -1.185080036520957947e-01 -9.204708039760589600e-02 6.144064478576183319e-03 2.153709977865219116e-01 3.930590301752090454e-02 -1.732312738895416260e-01 -1.939080506563186646e-01 2.247156947851181030e-02 -2.767960429191589355e-01 -1.717517226934432983e-01 -1.386025995016098022e-01 -1.666621714830398560e-01 5.441856384277343750e-02 2.284626960754394531e-01 1.130044087767601013e-01 -1.871581934392452240e-02
-7.581691443920135498e-02 -8.220900595188140869e-02 -1.496988814324140549e-02 -1.284999698400497437e-01 1.724838167428970337e-01 3.405242264270782471e-01 -1.759630888700485229e-01 -8.822426944971084595e-02 -2.521031498908996582e-01 1.207915917038917542e-01 3.363145589828491211e-01 2.145591229200363159e-01 -4.808889701962471008e-02 1.594829261302947998e-01 2.770623862743377686e-01 -2.928502857685089111e-01 -3.398605883121490479e-01 -9.939555078744888306e-03 -1.086797565221786499e-01 1.693579107522964478e-01 2.893211133778095245e-02 5.164121743291616440e-03 -9.766431152820587158e-02 2.306224852800369263e-01 -4.817510023713111877e-02 1.392096281051635742e-01 -1.680772304534912109e-01 -8.792734146118164062e-02 -7.134199142456054688e-02 1.499005127698183060e-02 2.664244771003723145e-01 7.125484198331832886e-02
5.767843499779701233e-02 -1.755412369966506958e-01 -1.364677548408508301e-01 -4.187120124697685242e-02 -1.374761015176773071e-01 8.316972106695175171e-02 3.431489169597625732e-01 -1.737834662199020386e-01 -2.066046297550201416e-01 2.499006316065788269e-02 1.309619247913360596e-01 2.778855860233306885e-01 5.666685104370117188e-02 1.093768179416656494e-01 -2.185693681240081787e-01 -5.355592444539070129e-02 -5.095523665659129620e-04 2.375491112470626831e-01 1.994975358247756958e-01 -3.180940076708793640e-02 -2.714786827564239502e-01 1.122560501098632812e-01 -1.519818790256977081e-02 3.089531660079956055e-01 -2.941043376922607422e-01 2.190818935632705688e-01 5.405845865607261658e-02 -1.354264020919799805e-01 1.726844906806945801e-01 -2.158024720847606659e-02 2.341117262840270996e-01 -2.194073945283889771e-01
-4.419928044080734253e-02 -6.794712692499160767e-02 -2.039134949445724487e-01 -2.021782100200653076e-01 1.327595114707946777e-01 -1.872451156377792358e-01 -1.061465591192245483e-01 -3.739663213491439819e-02 -9.525795280933380127e-02 1.781079024076461792e-01 1.595297306776046753e-01 4.439670965075492859e-02 -6.295724771916866302e-03 1.960887908935546875e-01 -4.987034946680068970e-02 -8.076760917901992798e-02 -2.240832895040512085e-01 4.260858297348022461e-01 7.503122091293334961e-02 1.388974338769912720e-01 3.789072111248970032e-02 5.730191245675086975e-02 1.958913952112197876e-01 2.956684529781341553e-01 -5.606520920991897583e-03 -1.012943089008331299e-01 -3.448090329766273499e-02 -4.144405424594879150e-01 1.486355904489755630e-02 -9.336259961128234863e-02 3.743416666984558105e-01 1.019570231437683105e-01
-4.934088140726089478e-02 -2.760693430900573730e-01 -3.358361721038818359e-01 -2.166628278791904449e-02 -2.719129025936126709e-01 2.826471030712127686e-01 2.443160861730575562e-01 -3.660796284675598145e-01 -2.418104857206344604e-01 3.177780285477638245e-02 1.342225223779678345e-01 2.125816494226455688e-01 -8.565506339073181152e-02 1.769707202911376953e-01 1.321782357990741730e-02 -1.582887768745422363e-01 -4.824698716402053833e-02 1.908975243568420410e-01 1.525365412235260010e-01 2.301264367997646332e-02 -8.348904550075531006e-03 -7.434655725955963135e-02 -1.187133267521858215e-01 1.809409260749816895e-01 -1.956364512443542480e-01 -2.406771183013916016e-01 4.017820581793785095e-02 -4.142049327492713928e-02 1.457361038774251938e-02 6.151241436600685120e-02 1.179688647389411926e-01 2.038450986146926880e-01
-4.035768657922744751e-02 -2.945274412631988525e-01 -3.013799488544464111e-01 -1.312166638672351837e-02 -1.541924383491277695e-02 1.312258243560791016e-01 -1.347397714853286743e-01 -3.393368721008300781e-01 -2.956981658935546875e-01 1.141911745071411133e-01 2.211927026510238647e-01 1.384194642305374146e-01 -5.524090304970741272e-02 -2.140901684761047363e-01 2.191755622625350952e-01 -2.943099737167358398e-01 7.350215315818786621e-02 1.548613607883453369e-02 2.569386363029479980e-01 -2.602024078369140625e-01 -5.690083280205726624e-02 -1.038454771041870117e-01 -8.606351166963577271e-02 2.868460677564144135e-02 -2.220895290374755859e-01 6.392496824264526367e-02 -4.319752752780914307e-02 -7.074729353189468384e-02 1.872294545173645020e-01 6.222825963050127029e-03 2.456963807344436646e-01 1.992105133831501007e-02
-3.342972323298454285e-02 7.238788157701492310e-02 -2.951007783412933350e-01 -2.410179823637008667e-01 -1.669866405427455902e-02 3.962946310639381409e-02 1.452518813312053680e-02 -2.517352402210235596e-01 -2.517504394054412842e-01 1.523269414901733398e-01 6.944447010755538940e-02 -1.753236353397369385e-02 -1.227086335420608521e-01 4.391065537929534912e-01 -4.240544512867927551e-02 -2.329103499650955200e-01 -1.031963340938091278e-02 -2.409397661685943604e-01 4.418770372867584229e-01 -6.997851282358169556e-02 2.508301660418510437e-02 -4.996229428797960281e-03 1.325890868902206421e-01 3.726611286401748657e-02 -2.013294845819473267e-01 -8.549610152840614319e-03 -6.110483082011342049e-04 -2.016535848379135132e-01 -2.133164703845977783e-01 -8.507028967142105103e-02 2.356841415166854858e-02 1.220948547124862671e-01
-5.791824311017990112e-02 -1.606684774160385132e-01 -3.526546359062194824e-01 -1.410363167524337769e-01 2.141021788120269775e-01 2.501070871949195862e-02 -1.914231628179550171e-01 -1.840302944183349609e-01 -1.697598099708557129e-01 1.559939086437225342e-01 3.768362402915954590e-01 9.503429755568504333e-03 3.248314559459686279e-01 2.307004332542419434e-01 -3.231994211673736572e-01 4.278436675667762756e-02 6.729253381490707397e-02 -1.985253542661666870e-01 1.327407546341419220e-02 2.282201796770095825e-01 6.261704117059707642e-02 -1.660952121019363403e-01 3.667817264795303345e-02 -8.009973913431167603e-02 -2.516470849514007568e-01 1.016110405325889587e-01 -4.757523536682128906e-02 -5.815322324633598328e-02 1.404826249927282333e-02 -1.506883352994918823e-01 8.322723954916000366e-02 6.874520331621170044e-02
6.639513373374938965e-02 3.688734024763107300e-03 -2.642045319080352783e-01 -2.339668571949005127e-01 -3.766902908682823181e-02 9.804370999336242676e-02 -1.982781887054443359e-01 -2.158954143524169922e-01 -6.653714925050735474e-02 2.076228410005569458e-01 1.756487041711807251e-01 -2.954574674367904663e-02 1.976463571190834045e-02 1.087568551301956177e-01 2.461254000663757324e-01 -3.064997196197509766e-01 -1.133366748690605164e-01 1.247073933482170105e-01 -1.335598528385162354e-01 -7.292331755161285400e-02 -1.517583876848220825e-01 -6.529218703508377075e-02 8.563752472400665283e-02 2.260501086711883545e-01 -9.398870915174484253e-02 8.943881094455718994e-02 4.812303185462951660e-02 -7.903014868497848511e-02 3.932497501373291016e-01 -3.062683343887329102e-01 5.327754467725753784e-02 3.378173708915710449e-01
-1.239727959036827087e-01 9.177573770284652710e-02 -2.296024113893508911e-01 -2.863484323024749756e-01 2.870635092258453369e-01 -8.829790353775024414e-02 1.176324039697647095e-01 -5.327881127595901489e-02 -9.274166822433471680e-02 2.212442755699157715e-01 9.848344326019287109e-02 3.295692428946495056e-02 -5.884604156017303467e-02 1.549176871776580811e-01 7.458846084773540497e-03 4.018590226769447327e-02 -7.784197479486465454e-02 2.776568531990051270e-01 -2.578136045485734940e-04 1.295337677001953125e-01 -7.118372619152069092e-02 4.555771872401237488e-02 -1.321337223052978516e-01 3.280748128890991211e-01 -1.034472212195396423e-01 -9.242718666791915894e-02 -1.375040560960769653e-01 -2.775353491306304932e-01 1.370781473815441132e-02 -1.504467129707336426e-01 3.900778889656066895e-01 3.388539552688598633e-01
-1.085645034909248352e-01 -2.149362415075302124e-01 -2.266370654106140137e-01 -8.608224242925643921e-02 3.087798540946096182e-04 -2.226967662572860718e-01 -7.866878062486648560e-02 -2.035972923040390015e-01 -1.389796733856201172e-01 9.046563506126403809e-02 -7.731076329946517944e-02 5.211979150772094727e-02 1.977999927476048470e-04 1.485589891672134399e-01 -4.273212701082229614e-02 -1.369943022727966309e-01 -9.394457936286926270e-02 3.075365722179412842e-01 1.449220478534698486e-01 9.157694131135940552e-02 -6.377567350864410400e-02 1.231353357434272766e-01 3.740453422069549561e-01 3.789513185620307922e-02 -8.511002361774444580e-02 -9.122508764266967773e-02 -1.535044424235820770e-02 -2.312213331460952759e-01 2.328406125307083130e-01 -9.227548539638519287e-02 4.231082201004028320e-01 3.205737769603729248e-01
-1.761418581008911133e-01 -3.572473824024200439e-01 -3.464206755161285400e-01 6.388027220964431763e-02 5.900195613503456116e-02 -2.609206177294254303e-02 1.803246140480041504e-02 -7.389245182275772095e-02 -2.178873270750045776e-01 2.780534029006958008e-01 8.086206763982772827e-02 2.528923749923706055e-01 7.454629987478256226e-02 1.533339917659759521e-01 3.148101735860109329e-03 -3.215266764163970947e-01 1.193858906626701355e-01 -7.839897274971008301e-02 3.477274775505065918e-01 -1.674221009016036987e-01 -1.162471547722816467e-01 -1.120186820626258850e-01 -1.220488622784614563e-01 4.703652486205101013e-02 4.197752103209495544e-02 -7.164692133665084839e-02 1.227422580122947693e-01 -5.515746772289276123e-02 2.044553160667419434e-01 -1.920894533395767212e-01 2.481466680765151978e-01 4.218100011348724365e-02
1.730113029479980469e-01 3.060749545693397522e-02 -1.865350753068923950e-01 -1.972109675407409668e-01 2.847142219543457031e-01 2.629230618476867676e-01 1.460514813661575317e-01 -1.509405076503753662e-01 -3.409836888313293457e-01 4.797118157148361206e-02 2.144472151994705200e-01 1.203418150544166565e-01 -1.920703053474426270e-01 6.188337504863739014e-02 -1.244857981801033020e-01 -4.115383140742778778e-03 -1.878099888563156128e-01 -7.277874648571014404e-02 1.224324340000748634e-03 -9.846170246601104736e-02 2.181563293561339378e-03 5.623641610145568848e-02 2.283003330230712891e-01 1.378087699413299561e-01 2.431003935635089874e-02 -3.635063171386718750e-01 -1.245954856276512146e-01 1.111753284931182861e-01 -7.923793047666549683e-02 -1.321857273578643799e-01 3.961260914802551270e-01 6.207882892340421677e-03
1.599194258451461792e-01 -5.670163780450820923e-02 -1.955888792872428894e-02 -2.131511270999908447e-01 1.356452405452728271e-01 1.513716876506805420e-01 -2.106373608112335205e-01 -2.559054791927337646e-01 -2.257891595363616943e-01 -2.949265241622924805e-01 2.702037692070007324e-01 2.521289885044097900e-01 3.348637819290161133e-01 2.060532122850418091e-01 -7.357609272003173828e-02 6.282378733158111572e-02 -1.431974023580551147e-01 2.209474742412567139e-01 3.657137230038642883e-02 -8.232335001230239868e-02 -2.714330852031707764e-01 -1.329839229583740234e-01 2.460191100835800171e-01 -2.960343379527330399e-03 7.862275838851928711e-02 -7.680418342351913452e-02 -1.942528784275054932e-02 8.337727189064025879e-02 -7.900564931333065033e-03 -1.726899594068527222e-01 2.263471782207489014e-01 -7.663583755493164062e-02
-1.587071567773818970e-01 -3.052362240850925446e-02 -1.204955130815505981e-01 7.167070172727108002e-03 1.463246047496795654e-01 9.458816051483154297e-02 3.303752467036247253e-02 -1.181211099028587341e-01 -2.159965187311172485e-01 2.021880000829696655e-01 1.930406503379344940e-02 2.650834619998931885e-01 1.268171668052673340e-01 2.326211147010326385e-02 -3.259295821189880371e-01 1.401329785585403442e-01 2.568333745002746582e-01 4.536155611276626587e-02 9.205934405326843262e-02 9.868844598531723022e-02 -1.975966691970825195e-01 3.682512789964675903e-02 -1.821275651454925537e-01 3.170448541641235352e-01 -2.191664725542068481e-01 7.692989706993103027e-02 9.549184888601303101e-02 -1.972753703594207764e-01 3.026251494884490967e-01 1.021405383944511414e-01 2.516740858554840088e-01 2.925301790237426758e-01
1.221806183457374573e-01 -4.096802324056625366e-02 -5.722720921039581299e-02 -7.405061274766921997e-02 -3.473583981394767761e-02 1.168064177036285400e-01 -9.806369245052337646e-02 -1.762401312589645386e-01 -1.603346318006515503e-02 1.385117769241333008e-01 3.034273087978363037e-01 2.961165010929107666e-01 -1.819414794445037842e-01 5.454759597778320312e-01 -1.000801101326942444e-01 -2.085236161947250366e-01 -5.739973112940788269e-02 -1.142158731818199158e-02 3.964386135339736938e-02 -1.743840724229812622e-01 1.145834550261497498e-01 -2.405195236206054688e-01 3.443052470684051514e-01 7.885352522134780884e-02 1.452478170394897461e-01 5.562529433518648148e-03 2.515418827533721924e-02 -1.206210851669311523e-01 6.543606519699096680e-02 3.925783559679985046e-02 2.363056987524032593e-01 -8.151167631149291992e-02
6.459621340036392212e-02 -9.894671291112899780e-02 -9.647582471370697021e-02 -1.161584258079528809e-01 -2.737325429916381836e-01 6.463640928268432617e-02 -1.887692958116531372e-01 -3.225470483303070068e-01 -7.496951520442962646e-02 3.416051715612411499e-02 2.809786200523376465e-01 3.155960440635681152e-01 -1.083682328462600708e-01 3.101635575294494629e-01 8.831663429737091064e-02 -2.738753259181976318e-01 4.982424899935722351e-02 -2.129355818033218384e-01 1.148744523525238037e-01 -2.572385966777801514e-01 3.140845894813537598e-02 -1.895939856767654419e-01 2.048640102148056030e-01 -1.196955963969230652e-01 -1.585065424442291260e-01 -4.721163585782051086e-02 -6.786043196916580200e-02 -9.628342092037200928e-02 8.740455843508243561e-03 -9.728649258613586426e-02 3.106313645839691162e-01 2.620491571724414825e-02
2.535997629165649414e-01 -1.318181455135345459e-01 -1.934122890233993530e-01 -5.267139524221420288e-02 3.616425767540931702e-02 -1.004996821284294128e-01 -6.903530657291412354e-02 -2.292891591787338257e-01 5.553044006228446960e-02 -1.913054846227169037e-02 3.429334163665771484e-01 -8.126327395439147949e-02 9.986089169979095459e-02 4.310329556465148926e-01 -1.347317844629287720e-01 -3.873173519968986511e-02 -1.207786574959754944e-01 1.596265658736228943e-02 7.929881662130355835e-02 2.753875851631164551e-01 -3.470112085342407227e-01 -2.329504489898681641e-01 7.412650436162948608e-02 -7.653917372226715088e-02 6.245866790413856506e-02 -1.941335648298263550e-01 1.268800348043441772e-01 -3.630002960562705994e-02 2.394479662179946899e-01 -1.040106862783432007e-01 2.346065342426300049e-01 3.326665610074996948e-02
-2.032483816146850586e-01 4.673872515559196472e-02 -1.857310086488723755e-01 -3.082984387874603271e-01 3.447245806455612183e-02 1.518303900957107544e-01 1.392642855644226074e-01 -3.650008440017700195e-01 5.454214662313461304e-02 -1.599602028727531433e-02 1.554148793220520020e-01 1.460967212915420532e-01 -8.888803422451019287e-02 1.981789618730545044e-01 4.968543350696563721e-02 -1.027826592326164246e-01 4.901141673326492310e-02 2.827278673648834229e-01 9.652082622051239014e-02 -6.845183204859495163e-03 -1.302906572818756104e-01 -2.774043977260589600e-01 1.108140870928764343e-02 2.741638720035552979e-01 -2.607883214950561523e-01 -2.334883213043212891e-01 -7.815647125244140625e-02 -1.799797713756561279e-01 -2.483080029487609863e-01 3.142827749252319336e-02 1.264972686767578125e-01 2.014212459325790405e-01
2.344362437725067139e-01 8.182895183563232422e-02 -2.509614229202270508e-01 -3.214208483695983887e-01 -1.148365437984466553e-02 3.221326740458607674e-03 -2.219858020544052124e-01 -1.714918315410614014e-01 -1.314846426248550415e-01 1.213301643729209900e-01 1.015069615095853806e-02 -1.383561939001083374e-01 -1.995640248060226440e-02 -2.857145071029663086e-01 -1.374209392815828323e-02 -1.800651550292968750e-01 -1.044132336974143982e-01 1.772013008594512939e-01 3.894761204719543457e-01 8.543220907449722290e-02 -5.242693051695823669e-02 -1.239344701170921326e-01 1.899168789386749268e-01 6.364613771438598633e-02 -2.742298133671283722e-02 6.034204736351966858e-02 -1.865892410278320312e-01 -1.959305107593536377e-01 3.517829999327659607e-02 -1.943577229976654053e-01 3.135319054126739502e-01 2.299799323081970215e-01
-1.619381308555603027e-01 -2.442046254873275757e-02 -3.655780851840972900e-01 -1.462386250495910645e-01 3.022748231887817383e-01 -7.398363947868347168e-02 2.254748716950416565e-02 -1.299499422311782837e-01 -9.372838586568832397e-02 2.645901143550872803e-01 -6.655666977167129517e-02 7.991462200880050659e-02 2.615986019372940063e-02 2.575006484985351562e-01 -9.586175531148910522e-02 2.800698205828666687e-02 -2.473946213722229004e-01 2.637783885002136230e-01 1.110984832048416138e-01 1.523243635892868042e-01 -1.481554657220840454e-01 5.452960729598999023e-02 1.555910855531692505e-01 2.221214622259140015e-01 5.921887699514627457e-03 -3.420928865671157837e-02 -1.180984824895858765e-01 -2.532087564468383789e-01 -1.084361001849174500e-01 -6.489132344722747803e-02 3.915327191352844238e-01 1.549213677644729614e-01
1.306781023740768433e-01 -1.823653280735015869e-01 -1.401942074298858643e-01 3.764867410063743591e-02 8.640243113040924072e-02 -1.335890293121337891e-01 -2.096314728260040283e-01 -4.798738658428192139e-01 -1.498617678880691528e-01 -3.602812066674232483e-02 2.036803215742111206e-02 3.448157012462615967e-02 1.265598274767398834e-02 1.160913780331611633e-01 -1.388380676507949829e-01 -8.923120796680450439e-02 -1.017701253294944763e-01 -6.398950517177581787e-02 2.241388112306594849e-01 3.677593469619750977e-01 9.552899748086929321e-02 2.021009922027587891e-01 7.859958708286285400e-02 1.232507303357124329e-01 -1.322858035564422607e-01 -1.835806071758270264e-01 -2.458421140909194946e-01 -2.627705037593841553e-01 9.040735661983489990e-03 -7.304868847131729126e-02 2.492866516113281250e-01 2.080781459808349609e-01
3.321099653840065002e-02 -2.474191412329673767e-02 -1.861958801746368408e-01 -6.993627548217773438e-02 1.855596601963043213e-01 -9.835207462310791016e-02 1.512822061777114868e-01 -2.742725312709808350e-01 -6.078585386276245117e-01 1.637105792760848999e-01 1.028695553541183472e-01 3.720434755086898804e-02 -8.057673275470733643e-02 1.956066787242889404e-01 -2.507634460926055908e-01 5.223170295357704163e-02 1.331782937049865723e-01 6.584569066762924194e-02 1.194346845149993896e-01 2.514901161193847656e-01 7.147575169801712036e-02 8.247748762369155884e-02 -6.767616420984268188e-02 6.647267937660217285e-02 5.218584090471267700e-02 -1.334231644868850708e-01 -1.468234881758689880e-02 6.900118291378021240e-02 1.793296188116073608e-01 -1.496715992689132690e-01 3.058556616306304932e-01 -6.147322431206703186e-02
9.299562871456146240e-02 -2.057978510856628418e-01 2.725396864116191864e-02 -1.640519052743911743e-01 9.381307661533355713e-02 1.829351782798767090e-01 -2.772819697856903076e-01 -2.892180681228637695e-01 -4.496679455041885376e-02 1.664678156375885010e-01 9.462139755487442017e-02 -7.052720338106155396e-02 5.836609005928039551e-02 7.134257256984710693e-02 -1.444389522075653076e-01 -4.769037663936614990e-02 -2.395901232957839966e-01 -3.502846509218215942e-02 1.005048528313636780e-01 2.608090043067932129e-01 -1.427019834518432617e-01 1.872705817222595215e-01 1.483459025621414185e-01 2.963347434997558594e-01 -3.800968229770660400e-01 -1.123845875263214111e-01 1.714622229337692261e-02 -3.209135532379150391e-01 -2.043168395757675171e-01 1.252601481974124908e-02 1.702488958835601807e-01 9.986115247011184692e-02
1.821572310291230679e-03 1.538176834583282471e-01 -2.237852364778518677e-01 -3.821870088577270508e-01 -6.319236755371093750e-02 -2.095128893852233887e-01 -2.625592052936553955e-02 -4.551592767238616943e-01 -1.502806097269058228e-01 -1.244907751679420471e-01 5.327766761183738708e-03 -2.509749867022037506e-02 -1.264488846063613892e-01 -1.158321201801300049e-01 2.343160659074783325e-02 -2.270747125148773193e-01 8.786205202341079712e-03 2.668086253106594086e-02 2.226269543170928955e-01 1.805408298969268799e-02 -6.910354644060134888e-02 -1.006331071257591248e-01 2.552331890910863876e-03 3.082323074340820312e-01 2.895922660827636719e-01 6.390708684921264648e-02 -9.984709322452545166e-02 -1.906515359878540039e-01 2.578838467597961426e-01 6.767549365758895874e-02 1.679837256669998169e-01 1.001061871647834778e-01
3.003523312509059906e-02 -2.397155463695526123e-01 6.341379880905151367e-02 -3.555962070822715759e-02 4.421531036496162415e-02 1.892908513545989990e-01 1.087022870779037476e-01 -3.100567460060119629e-01 -1.696192920207977295e-01 3.326166421175003052e-02 2.007766216993331909e-01 3.126178681850433350e-01 -1.520411390811204910e-02 -1.556221768260002136e-02 8.911283314228057861e-02 1.332562714815139771e-01 8.115687966346740723e-02 2.637884318828582764e-01 3.251601159572601318e-01 -1.363101135939359665e-02 -1.159128099679946899e-01 1.322308368980884552e-02 -1.897167861461639404e-01 8.817369490861892700e-02 -2.657259106636047363e-01 -1.478483676910400391e-01 4.527494683861732483e-02 -4.692335724830627441e-01 8.540932834148406982e-02 -1.184123456478118896e-01 1.445906609296798706e-01 -1.165435183793306351e-02
-1.733311116695404053e-01 1.748280227184295654e-01 -2.292226403951644897e-01 -2.083041518926620483e-01 3.323991000652313232e-01 9.935163706541061401e-02 -1.204942539334297180e-01 -1.810290813446044922e-01 -5.847270041704177856e-02 1.893581300973892212e-01 -1.579758897423744202e-02 1.139622405171394348e-01 1.113021671772003174e-01 6.043458357453346252e-02 1.990683376789093018e-01 -1.784138977527618408e-01 -2.126624435186386108e-01 -3.391606733202934265e-03 9.914523363113403320e-02 -1.216725856065750122e-01 -3.235987722873687744e-01 -7.564425468444824219e-02 9.964626282453536987e-02 3.552010357379913330e-01 -8.938551694154739380e-02 2.633189782500267029e-02 3.326137065887451172e-01 -8.229891536757349968e-04 1.969822049140930176e-01 -2.175631076097488403e-01 1.115476638078689575e-01 3.865812346339225769e-02
-2.199891209602355957e-01 -5.159064382314682007e-02 -2.807912826538085938e-01 -1.814521104097366333e-02 8.727014064788818359e-02 2.709758467972278595e-02 -3.604044020175933838e-01 -2.843469381332397461e-01 -1.206046268343925476e-01 -1.008644029498100281e-01 9.119341149926185608e-03 1.892194151878356934e-01 -1.318966150283813477e-01 1.827245652675628662e-01 2.269132435321807861e-02 -1.191578581929206848e-01 -1.730656623840332031e-01 -3.812379017472267151e-02 1.198825761675834656e-01 4.607189595699310303e-01 6.934691220521926880e-02 -8.324757218360900879e-02 -7.007999718189239502e-02 1.951980888843536377e-01 -1.931900233030319214e-01 -2.144925296306610107e-01 -1.432013511657714844e-01 -1.456764042377471924e-01 8.646801859140396118e-02 -4.765670374035835266e-02 1.082750186324119568e-01 2.554409503936767578e-01
2.969574928283691406e-02 -9.242742322385311127e-03 -3.623020052909851074e-01 -2.408918589353561401e-01 2.526485547423362732e-02 -6.727492809295654297e-02 -1.937620043754577637e-01 -3.815796077251434326e-01 -1.151503175497055054e-01 1.806377470493316650e-01 -4.165829345583915710e-02 6.026640906929969788e-02 4.198650270700454712e-02 -1.077925935387611389e-01 1.889262646436691284e-01 1.558114737272262573e-01 -5.134091712534427643e-03 1.879652291536331177e-01 2.225169241428375244e-01 -5.527289211750030518e-02 -3.744742572307586670e-01 -1.494321972131729126e-01 9.781858325004577637e-02 1.141007393598556519e-01 -2.839491069316864014e-01 -7.961454242467880249e-02 -7.051886618137359619e-02 -1.921941339969635010e-01 2.063499689102172852e-01 -2.187780141830444336e-01 2.532497979700565338e-02 6.151108071208000183e-02
-2.441437542438507080e-01 -1.663420200347900391e-01 -8.206643909215927124e-02 -2.076016366481781006e-01 -1.180461794137954712e-01 5.075863748788833618e-02 2.941675670444965363e-02 -8.399245887994766235e-02 -5.341606959700584412e-02 -2.545654587447643280e-02 1.286738216876983643e-01 3.269903659820556641e-01 2.858500741422176361e-02 -1.521498803049325943e-02 -3.066732883453369141e-01 -7.438229769468307495e-02 -3.461413383483886719e-01 -5.702484771609306335e-02 3.150733411312103271e-01 1.160720884799957275e-01 -3.599245473742485046e-02 -5.955377593636512756e-02 2.827623113989830017e-02 3.640573099255561829e-02 -2.931274771690368652e-01 2.447858303785324097e-01 5.050632357597351074e-02 4.655755683779716492e-02 4.235447943210601807e-01 -1.039563491940498352e-02 1.949488967657089233e-01 -2.509794896468520164e-03
2.567286193370819092e-01 -5.647737998515367508e-03 -4.380290210247039795e-02 -1.442852616310119629e-01 1.549984812736511230e-01 -1.535621136426925659e-01 -4.739077016711235046e-02 -3.037949204444885254e-01 3.653426840901374817e-02 -1.485728174448013306e-01 2.294052988290786743e-01 7.253733277320861816e-02 5.191959068179130554e-02 3.415759205818176270e-01 -1.169511862099170685e-02 -6.993337720632553101e-02 -2.473576962947845459e-01 2.353684604167938232e-01 1.244314238429069519e-01 8.229475468397140503e-02 -2.997213304042816162e-01 -3.102231323719024658e-01 1.950736045837402344e-01 -3.814489347860217094e-03 -2.080809473991394043e-01 -2.830342352390289307e-01 7.574640214443206787e-02 -2.357167005538940430e-01 8.513208478689193726e-03 -2.971163578331470490e-02 1.039882004261016846e-01 -6.348434835672378540e-02
8.568099886178970337e-02 -2.555378675460815430e-01 -3.239852488040924072e-01 8.435456454753875732e-02 4.411697387695312500e-02 -3.244996070861816406e-02 1.419840157032012939e-01 -2.289493381977081299e-02 -1.971754580736160278e-01 -8.428331464529037476e-03 3.592788577079772949e-01 2.236700057983398438e-01 -7.337708026170730591e-03 4.982293769717216492e-02 1.278202235698699951e-01 -3.441070020198822021e-01 -3.816384077072143555e-02 -1.083908528089523315e-01 1.908109933137893677e-01 -4.350339621305465698e-02 -3.464865386486053467e-01 -2.196469902992248535e-01 -1.422336250543594360e-01 1.632868051528930664e-01 4.510325193405151367e-02 -1.006914898753166199e-01 -9.258839488029479980e-02 -1.508070975542068481e-01 1.882607042789459229e-01 -1.544712781906127930e-01 2.553266882896423340e-01 3.963266685605049133e-02
1.692728102207183838e-01 -1.665777564048767090e-01 -1.203573867678642273e-02 -2.306442558765411377e-01 -1.812164038419723511e-01 -4.023338481783866882e-02 8.253292739391326904e-02 -1.729713231325149536e-01 2.282195910811424255e-02 2.270279973745346069e-01 2.857833504676818848e-01 8.947695791721343994e-02 -1.993091106414794922e-01 2.121895253658294678e-01 -2.743510305881500244e-01 -1.887140721082687378e-01 8.104060590267181396e-02 1.631913930177688599e-01 2.505009174346923828e-01 -3.530121967196464539e-02 8.674692362546920776e-02 -8.379802852869033813e-02 -5.541060585528612137e-03 3.893319964408874512e-01 2.014490962028503418e-02 -8.265182375907897949e-02 -1.064691618084907532e-01 1.304082423448562622e-01 2.306546866893768311e-01 2.574506700038909912e-01 1.197748109698295593e-01 2.212160676717758179e-01
6.676538288593292236e-02 -1.394227892160415649e-01 -9.066472202539443970e-02 -8.448729664087295532e-02 -2.310379147529602051e-01 3.623930215835571289e-01 -9.797506034374237061e-02 -5.307654738426208496e-01 -1.202286183834075928e-01 2.351418137550354004e-01 2.709072828292846680e-01 1.835121363401412964e-01 8.590079843997955322e-03 1.544953789561986923e-02 5.888601765036582947e-03 1.502864807844161987e-01 -4.840824380517005920e-02 -1.625598222017288208e-01 4.311612248420715332e-02 1.191287040710449219e-01 -1.475501209497451782e-01 2.045569382607936859e-02 1.536250114440917969e-01 2.297315448522567749e-01 -6.681565195322036743e-02 -5.903528630733489990e-02 5.618391185998916626e-02 -3.101608753204345703e-01 -1.185081377625465393e-01 -1.150207221508026123e-01 7.179314643144607544e-02 4.312082007527351379e-02
-1.393108069896697998e-01 -4.150453954935073853e-03 -2.481164932250976562e-01 -2.769226729869842529e-01 -2.675049239769577980e-03 -1.372457742691040039e-01 1.753484010696411133e-01 -3.305262327194213867e-01 -2.210303395986557007e-02 2.365294843912124634e-01 -1.186255086213350296e-02 1.305976361036300659e-01 1.344308555126190186e-01 7.149544358253479004e-02 8.901285380125045776e-02 -1.022726222872734070e-01 -2.960954606533050537e-01 2.059068828821182251e-01 2.698758542537689209e-01 1.954535990953445435e-01 4.174904897809028625e-03 -3.846860677003860474e-02 -3.509864676743745804e-03 2.006168477237224579e-02 -7.455854117870330811e-02 -1.921629756689071655e-01 -6.715425848960876465e-02 -4.173640608787536621e-01 -9.210217744112014771e-02 -2.043491452932357788e-01 1.860999017953872681e-01 1.386074423789978027e-01
1.392506659030914307e-01 2.749797143042087555e-02 -2.117854207754135132e-01 -2.902478277683258057e-01 -2.826878242194652557e-02 -7.251854985952377319e-02 -2.854672372341156006e-01 -1.050292998552322388e-01 -1.322869360446929932e-01 1.227708905935287476e-01 3.715729117393493652e-01 4.194587469100952148e-02 -8.271680027246475220e-02 2.309654280543327332e-02 3.526737987995147705e-01 -1.354352682828903198e-01 -4.885531961917877197e-02 4.849372804164886475e-02 1.508205849677324295e-02 -4.477043077349662781e-02 -1.308360397815704346e-01 -6.267184019088745117e-02 -8.762302994728088379e-02 2.296915650367736816e-01 -2.706783637404441833e-02 2.641458064317703247e-02 -8.878379128873348236e-03 -1.422784030437469482e-01 4.013437926769256592e-01 -3.751437962055206299e-01 1.090367212891578674e-01 7.600555568933486938e-02
-6.539299339056015015e-02 3.002210147678852081e-02 -3.293828964233398438e-01 -2.156300544738769531e-01 -1.369587779045104980e-01 1.386073529720306396e-01 -3.241631686687469482e-01 2.308637648820877075e-02 -1.404467374086380005e-01 -3.304585069417953491e-02 1.626048684120178223e-01 -1.657480956055223942e-03 2.850503921508789062e-01 -6.367929279804229736e-02 -1.000319570302963257e-01 -1.897583752870559692e-01 6.430917885154485703e-03 2.662166655063629150e-01 1.717716641724109650e-02 -1.161814630031585693e-01 -1.672940254211425781e-01 -6.022290140390396118e-02 2.861221730709075928e-01 2.569423019886016846e-01 -1.241782307624816895e-01 -1.822771877050399780e-02 8.641785243526101112e-04 -1.547104120254516602e-01 -1.261500865221023560e-01 -1.342373937368392944e-01 2.475354522466659546e-01 3.443308770656585693e-01
4.843937978148460388e-02 -7.562164217233657837e-02 -2.176486253738403320e-01 -3.551543503999710083e-02 -2.014561891555786133e-01 1.520298700779676437e-02 -1.102588325738906860e-01 -1.426339298486709595e-01 -2.190811634063720703e-01 -3.461074829101562500e-02 2.310580760240554810e-01 1.389480531215667725e-01 -4.277034848928451538e-02 5.688855424523353577e-02 -2.462441325187683105e-01 -3.730877488851547241e-02 -4.518871903419494629e-01 9.702083468437194824e-02 4.796647429466247559e-01 5.058762058615684509e-02 -7.604486495256423950e-02 -1.526377052068710327e-01 1.136790663003921509e-01 8.088075369596481323e-02 -2.148016095161437988e-01 1.892229169607162476e-01 -2.519613131880760193e-02 1.934879273176193237e-01 1.899938583374023438e-01 -1.274113357067108154e-01 1.013754159212112427e-01 -5.982347577810287476e-02
1.781821437180042267e-02 1.174504086375236511e-01 -9.788212180137634277e-02 -1.198688670992851257e-01 -1.907077059149742126e-02 1.077866405248641968e-01 -1.655366457998752594e-02 7.248812820762395859e-03 2.483346499502658844e-02 1.761345267295837402e-01 3.275217711925506592e-01 7.792367041110992432e-02 3.256421908736228943e-02 4.042438790202140808e-02 6.422041356563568115e-02 1.168720424175262451e-02 1.172229573130607605e-01 4.613351821899414062e-01 3.340208902955055237e-02 -8.059285581111907959e-02 -1.465468555688858032e-01 -2.111587524414062500e-01 3.094073235988616943e-01 4.482827186584472656e-01 -1.765576153993606567e-01 -2.496673539280891418e-02 -6.441675871610641479e-02 -1.013535074889659882e-02 -1.033733040094375610e-01 -6.702736020088195801e-02 3.611699640750885010e-01 1.381483674049377441e-01
1.965127289295196533e-01 9.625764936208724976e-02 -2.114047855138778687e-02 -2.026929706335067749e-01 1.143744662404060364e-01 1.525457501411437988e-01 -2.081089187413454056e-03 -1.207804083824157715e-01 -3.278017342090606689e-01 1.861838996410369873e-01 1.637012362480163574e-01 3.091203235089778900e-02 -8.031854033470153809e-02 1.577639579772949219e-01 1.887484686449170113e-03 -6.809425354003906250e-02 -1.498372852802276611e-01 -2.026404738426208496e-01 -1.468496583402156830e-02 3.662031888961791992e-02 -1.177232712507247925e-01 -2.932422049343585968e-02 1.421567201614379883e-01 2.073523253202438354e-01 1.668317317962646484e-01 -4.709705412387847900e-01 1.113750226795673370e-02 6.704409420490264893e-02 -1.342834904789924622e-02 -1.934524439275264740e-02 4.968208968639373779e-01 9.562934190034866333e-02
5.018147081136703491e-02 5.977506190538406372e-02 -2.422640472650527954e-01 -4.557275176048278809e-01 -2.921210974454879761e-02 3.431231528520584106e-02 -2.351623326539993286e-01 -2.044946104288101196e-01 1.471143215894699097e-01 4.808441549539566040e-02 3.077459931373596191e-01 -7.789191324263811111e-03 5.890033021569252014e-02 2.609213292598724365e-01 5.464902147650718689e-03 5.618402361869812012e-02 -3.550490364432334900e-02 7.296478748321533203e-02 2.302427142858505249e-01 -1.391213536262512207e-01 -3.044164776802062988e-01 -3.312090039253234863e-01 2.388965338468551636e-02 2.362089604139328003e-01 1.074140071868896484e-01 -1.683617979288101196e-01 -9.263010323047637939e-02 -4.285551235079765320e-02 -1.082204282283782959e-01 -1.848786883056163788e-02 9.003482013940811157e-02 1.636316925287246704e-01
-6.011266633868217468e-02 -7.541691511869430542e-02 -1.315211504697799683e-01 -1.177944689989089966e-01 -2.783350460231304169e-02 -1.506254523992538452e-01 -1.564832925796508789e-01 -3.636555969715118408e-01 -2.169294953346252441e-01 1.464084386825561523e-01 1.910104006528854370e-01 2.121671140193939209e-01 1.655644476413726807e-01 2.900771498680114746e-01 8.425424247980117798e-02 -7.694689184427261353e-02 9.114550799131393433e-02 -1.227387264370918274e-01 -7.790955156087875366e-02 -5.681460350751876831e-02 1.159829720854759216e-01 1.583105027675628662e-01 -1.270882189273834229e-01 4.243526980280876160e-02 1.001085266470909119e-01 -5.325317382812500000e-02 -1.749301552772521973e-01 5.496820807456970215e-02 4.294334053993225098e-01 1.778845489025115967e-01 3.388279974460601807e-01 1.956628412008285522e-01
2.216055840253829956e-01 6.321261078119277954e-02 -2.062023431062698364e-02 -2.636963129043579102e-01 -3.739088773727416992e-02 -1.517170816659927368e-01 -1.498654037714004517e-01 -2.012163549661636353e-01 -4.151436686515808105e-01 5.875449627637863159e-02 3.287491798400878906e-01 -4.419939592480659485e-02 -2.042964547872543335e-01 2.472681999206542969e-01 -3.695351188071072102e-04 -6.640317291021347046e-02 -9.044200927019119263e-02 6.349842995405197144e-02 1.261648442596197128e-02 -2.388607561588287354e-01 -2.498272359371185303e-01 4.429740458726882935e-02 -1.375567540526390076e-02 1.084625050425529480e-01 -2.443126291036605835e-01 -2.834836244583129883e-01 -4.158487915992736816e-02 -1.551706716418266296e-02 2.280659079551696777e-01 -1.380835026502609253e-01 1.802431046962738037e-01 7.149256020784378052e-02
-1.887830644845962524e-01 1.269260495901107788e-01 4.293742589652538300e-03 -3.099907934665679932e-01 -3.242152929306030273e-02 -6.150478497147560120e-02 -2.635110020637512207e-01 -2.427011728286743164e-01 -2.909209728240966797e-01 2.722261250019073486e-01 2.571488022804260254e-01 1.201366558670997620e-01 9.532459080219268799e-02 2.464328259229660034e-01 -5.850500613451004028e-02 -2.456829249858856201e-01 -3.011837042868137360e-02 -1.250131577253341675e-01 1.980208754539489746e-01 -2.779988646507263184e-01 1.242954358458518982e-01 4.613267630338668823e-02 -3.647717833518981934e-02 6.279754638671875000e-02 1.530265361070632935e-01 -1.738831549882888794e-01 -2.768988311290740967e-01 -1.525616496801376343e-01 1.041922569274902344e-01 -3.726039081811904907e-02 1.543911397457122803e-01 -2.233186550438404083e-02
1.529270708560943604e-01 -1.770668923854827881e-01 -2.492133378982543945e-01 -6.988685578107833862e-02 -9.066677838563919067e-02 1.709632202982902527e-02 5.811666324734687805e-02 -2.440619617700576782e-01 -6.038458272814750671e-02 1.037016957998275757e-01 2.451550215482711792e-02 8.676464110612869263e-02 -7.747707422822713852e-03 3.499492257833480835e-02 1.336057931184768677e-01 -2.790032029151916504e-01 -2.417777627706527710e-01 -1.429288927465677261e-02 3.219614028930664062e-01 2.499972283840179443e-01 1.728787124156951904e-01 1.283021271228790283e-01 4.352656006813049316e-02 4.084587693214416504e-01 -3.461126089096069336e-01 3.450945392251014709e-02 8.419514051638543606e-04 -8.444487117230892181e-03 2.155651748180389404e-01 1.331706792116165161e-01 2.385919690132141113e-01 7.224408537149429321e-02
2.812576852738857269e-02 6.441287696361541748e-03 -3.678794503211975098e-01 -1.265276372432708740e-01 9.069313108921051025e-02 1.208003684878349304e-01 -2.045750021934509277e-01 -3.473916053771972656e-01 -1.083758287131786346e-02 2.027221769094467163e-01 1.261777728796005249e-01 -1.803129315376281738e-01 1.753150671720504761e-02 4.971603304147720337e-02 1.876971274614334106e-01 -1.897730529308319092e-01 -1.754785142838954926e-02 8.405058085918426514e-02 -5.840070173144340515e-02 -8.175735920667648315e-02 -2.472654879093170166e-01 3.509243577718734741e-02 1.916430592536926270e-01 2.948220372200012207e-01 -5.326301604509353638e-02 1.436642706394195557e-01 -1.052326783537864685e-01 -1.657123491168022156e-02 2.469383776187896729e-01 -3.272096812725067139e-01 1.492034643888473511e-01 2.649248838424682617e-01
9.685527533292770386e-02 -1.628786697983741760e-02 -1.334826648235321045e-01 -3.268748223781585693e-01 3.706433251500129700e-02 5.297516286373138428e-02 -3.735924363136291504e-01 -2.881062328815460205e-01 -1.715804040431976318e-01 5.851141735911369324e-02 -7.297055423259735107e-02 -1.532932221889495850e-01 5.152712389826774597e-02 -2.616468667984008789e-01 -5.640990659594535828e-02 1.496935635805130005e-01 5.275211483240127563e-02 2.157287746667861938e-01 1.751750111579895020e-01 -1.326656043529510498e-01 -1.833145469427108765e-01 -1.832835376262664795e-01 1.344370841979980469e-01 1.533737480640411377e-01 -2.100900113582611084e-01 -6.022007390856742859e-02 -1.370067745447158813e-01 -1.682212799787521362e-01 2.477442771196365356e-01 -2.025885432958602905e-01 2.120588123798370361e-01 1.786539852619171143e-01
3.749158978462219238e-02 -7.028322666883468628e-02 -2.440025359392166138e-01 -2.981306314468383789e-01 3.065455853939056396e-01 -2.047895640134811401e-01 -2.523079514503479004e-02 -7.874585688114166260e-02 -1.279318034648895264e-01 9.074042737483978271e-02 1.651688069105148315e-01 1.526242494583129883e-01 7.070616632699966431e-02 3.372046947479248047e-01 -2.714873664081096649e-02 -1.916774511337280273e-01 -2.229589223861694336e-01 1.482706069946289062e-01 5.543055012822151184e-02 -5.848241597414016724e-02 -9.738621115684509277e-02 -2.859857678413391113e-01 -4.171770066022872925e-02 -3.772139921784400940e-02 -2.381814569234848022e-01 -2.195040583610534668e-01 1.586021035909652710e-01 -3.431500196456909180e-01 -2.298240736126899719e-02 1.886934340000152588e-01 9.858869761228561401e-02 6.953541189432144165e-02
1.876721903681755066e-02 -8.627552539110183716e-02 -1.767490953207015991e-01 -1.853990405797958374e-01 -2.187231481075286865e-01 -7.740224897861480713e-02 -2.581478059291839600e-01 -2.228306382894515991e-01 -8.248785883188247681e-02 -1.489521116018295288e-01 1.650192737579345703e-01 4.693595170974731445e-01 -1.747137159109115601e-01 2.027716487646102905e-01 1.254365295171737671e-01 -2.106362283229827881e-01 -2.646038122475147247e-02 2.296015061438083649e-02 1.086034439504146576e-02 2.999063432216644287e-01 -8.626267313957214355e-02 -7.576926052570343018e-02 -6.254051625728607178e-02 2.986823320388793945e-01 5.758213251829147339e-02 1.787923872470855713e-01 3.744753450155258179e-02 9.997341036796569824e-02 2.882489264011383057e-01 8.783752471208572388e-02 9.797241538763046265e-02 5.939768627285957336e-02
8.471608906984329224e-02 -1.615355163812637329e-01 -1.687801629304885864e-01 -2.173405438661575317e-01 2.993876487016677856e-02 7.507976144552230835e-02 -2.947821021080017090e-01 4.006740450859069824e-02 -3.321823775768280029e-01 1.929632276296615601e-01 3.375138342380523682e-01 9.201013296842575073e-02 3.708958998322486877e-02 -1.096632406115531921e-01 -1.482873875647783279e-02 7.736942730844020844e-03 -9.432130306959152222e-02 3.579322248697280884e-02 2.279833406209945679e-01 -1.311508007347583771e-02 -1.347023397684097290e-01 -3.495701849460601807e-01 2.269685864448547363e-01 1.454191505908966064e-01 -7.937847822904586792e-02 -5.614710599184036255e-02 2.083088457584381104e-01 -1.035155262798070908e-02 2.999445796012878418e-01 7.083290722221136093e-03 -2.829873263835906982e-01 1.180855929851531982e-01
-6.699478626251220703e-02 -3.907084465026855469e-02 -1.733317077159881592e-01 -2.216256409883499146e-01 1.640070346184074879e-03 1.368868649005889893e-01 -1.924704462289810181e-01 -1.990065574645996094e-01 -1.539934277534484863e-01 -7.681875675916671753e-02 3.916762769222259521e-01 1.864901483058929443e-01 -1.118094846606254578e-01 1.008964776992797852e-01 -3.765077292919158936e-01 3.539797663688659668e-02 2.621853910386562347e-02 3.783529102802276611e-01 -2.556790597736835480e-02 1.313065588474273682e-01 -2.390151470899581909e-01 -2.589679956436157227e-01 2.007071226835250854e-01 -1.198788434267044067e-01 -7.473319023847579956e-02 2.504709176719188690e-03 -5.448858253657817841e-03 2.277930080890655518e-01 5.719945952296257019e-02 -1.213112175464630127e-01 1.389037072658538818e-01 -2.375436760485172272e-02
1.352937072515487671e-01 3.270925488322973251e-03 -2.330086082220077515e-01 -1.091305259615182877e-02 -2.654125094413757324e-01 6.677446514368057251e-02 -2.080332487821578979e-01 -2.842505574226379395e-01 -2.325410991907119751e-01 1.046454813331365585e-02 -9.210303425788879395e-03 1.030108258128166199e-01 -6.737864017486572266e-02 5.423720180988311768e-02 -6.043011322617530823e-02 -2.262394279241561890e-01 -1.258859485387802124e-01 -2.123936563730239868e-01 3.619386553764343262e-01 1.686963140964508057e-01 1.728748530149459839e-01 5.183397233486175537e-02 5.378548428416252136e-02 3.953451812267303467e-01 -2.295382767915725708e-01 -1.488729566335678101e-01 -4.894243925809860229e-02 -1.484214067459106445e-01 7.145330309867858887e-02 7.128181308507919312e-02 2.808237969875335693e-01 2.432909980416297913e-02
-5.702185258269309998e-02 2.830484323203563690e-02 1.314157396554946899e-01 -9.935516864061355591e-02 6.896916776895523071e-02 1.299317032098770142e-01 -1.622827649116516113e-01 -3.889718949794769287e-01 -3.684889292344450951e-03 5.003748089075088501e-02 2.467939257621765137e-01 2.253406494855880737e-01 1.047629565000534058e-01 1.203116402029991150e-02 -5.520569905638694763e-02 -5.126385018229484558e-02 6.851769238710403442e-02 1.051983088254928589e-01 1.144594922661781311e-01 3.665213882923126221e-01 -9.670445322990417480e-02 4.156445711851119995e-02 1.377434879541397095e-01 3.090376257896423340e-01 -2.130856961011886597e-01 -3.135309219360351562e-01 1.141776815056800842e-01 -3.003664910793304443e-01 -1.807162910699844360e-02 -2.502955794334411621e-01 1.622840017080307007e-01 -1.161978617310523987e-01
-6.660952419042587280e-02 -1.316637545824050903e-01 -8.036618679761886597e-02 -2.433106601238250732e-01 3.379741609096527100e-01 2.720530144870281219e-02 -1.055872663855552673e-01 7.315490394830703735e-02 -2.082552760839462280e-01 1.004197448492050171e-01 3.632396161556243896e-01 4.001978933811187744e-01 9.750997414812445641e-04 -9.242093563079833984e-02 3.387966379523277283e-02 -1.392387747764587402e-01 -3.607949316501617432e-01 5.774107296019792557e-03 2.665589749813079834e-01 -1.610793024301528931e-01 -9.404674917459487915e-02 -6.755794584751129150e-02 -3.078307583928108215e-02 -1.398186385631561279e-01 -1.561383605003356934e-01 -1.925281584262847900e-01 -2.517361193895339966e-02 -1.967914551496505737e-01 -1.725662052631378174e-01 -1.714371173875406384e-04 9.502835571765899658e-02 -7.576145231723785400e-02
2.597433328628540039e-01 -1.741815060377120972e-01 -1.458622515201568604e-01 7.452574372291564941e-02 3.328318893909454346e-02 1.459954231977462769e-01 -3.625588715076446533e-01 -3.795215785503387451e-01 5.932383239269256592e-02 1.638897955417633057e-01 2.524482309818267822e-01 2.668077051639556885e-01 8.578383177518844604e-02 -4.888504743576049805e-02 -4.488718509674072266e-02 -6.054580211639404297e-03 -1.750373840332031250e-02 3.409297764301300049e-02 2.903865873813629150e-01 -1.468813978135585785e-02 9.732438623905181885e-02 -1.906538903713226318e-01 -3.009026125073432922e-02 1.158396597020328045e-03 -1.595510244369506836e-01 -8.744364976882934570e-02 -3.486392647027969360e-02 3.392686322331428528e-02 -4.851993173360824585e-02 7.525028288364410400e-02 4.658353030681610107e-01 -8.447042852640151978e-02
-7.771388441324234009e-02 2.597570978105068207e-02 -2.278968393802642822e-01 -2.911836802959442139e-01 1.107837855815887451e-01 1.367888897657394409e-01 9.072420187294483185e-03 -4.908525943756103516e-01 1.418008804321289062e-01 -5.110354721546173096e-02 2.187473475933074951e-01 -3.466379642486572266e-02 2.729139104485511780e-02 2.688726484775543213e-01 9.997466951608657837e-02 -7.659315317869186401e-02 -3.559782728552818298e-02 2.224629819393157959e-01 5.459752306342124939e-02 3.946610167622566223e-02 -1.918361485004425049e-01 -3.177185356616973877e-01 -2.841841429471969604e-02 8.701021224260330200e-02 -1.635969728231430054e-01 -2.649838030338287354e-01 -1.156989857554435730e-01 -1.657244935631752014e-02 -2.394345402717590332e-01 -1.192412674427032471e-01 1.610805988311767578e-01 1.197184622287750244e-01
-2.483260631561279297e-01 -1.494130790233612061e-01 -3.445242345333099365e-01 -9.620498865842819214e-02 8.485013246536254883e-02 -1.219061985611915588e-01 -2.554532140493392944e-02 -2.820930182933807373e-01 -1.521092802286148071e-01 2.083514630794525146e-01 -2.714602276682853699e-02 -1.156116500496864319e-01 2.012988924980163574e-02 -1.752428896725177765e-02 -7.700036466121673584e-02 -1.489660143852233887e-01 -7.646460831165313721e-02 3.665935993194580078e-01 8.587568253278732300e-02 2.808731608092784882e-02 -1.989201456308364868e-01 -3.211168199777603149e-02 2.405988574028015137e-01 1.171829923987388611e-01 4.486092552542686462e-02 -1.161280497908592224e-01 -2.655160613358020782e-02 -3.076427876949310303e-01 1.390108317136764526e-01 -7.504560053348541260e-02 3.278700709342956543e-01 2.690016627311706543e-01
4.693872854113578796e-02 1.208786070346832275e-01 -1.782469749450683594e-01 -2.872169315814971924e-01 -9.712313115596771240e-02 1.187182962894439697e-02 -2.163400053977966309e-01 -1.044697612524032593e-01 -1.050943806767463684e-01 5.468269065022468567e-02 2.033171057701110840e-01 1.031758496537804604e-03 -3.582492005079984665e-03 1.021196246147155762e-01 4.442666471004486084e-01 -1.074648797512054443e-01 -3.733731433749198914e-02 9.482339024543762207e-02 1.446709483861923218e-01 -2.399580739438533783e-02 -2.005965411663055420e-01 -1.288452744483947754e-01 3.868271037936210632e-02 2.164394259452819824e-01 7.003684341907501221e-02 -4.776647314429283142e-02 5.072016268968582153e-02 -2.760041952133178711e-01 3.698136210441589355e-01 -3.388538956642150879e-01 1.732879132032394409e-01 1.492248326539993286e-01
-2.931229472160339355e-01 1.887546926736831665e-01 -3.425667062401771545e-02 -2.756952345371246338e-01 5.790079012513160706e-02 1.814709752798080444e-01 -3.337194919586181641e-01 -2.306809425354003906e-01 -2.671356797218322754e-01 1.205933019518852234e-01 1.518274247646331787e-01 1.029974147677421570e-01 -1.814652793109416962e-02 1.263668537139892578e-01 -2.038383111357688904e-02 -9.793426096439361572e-02 -2.231148444116115570e-02 -7.427785545587539673e-02 2.707975208759307861e-01 -1.965558826923370361e-01 1.735022962093353271e-01 -5.450830608606338501e-02 -5.279660969972610474e-02 2.399005889892578125e-01 3.035958707332611084e-01 -5.888487398624420166e-02 -2.047986686229705811e-01 -2.575705647468566895e-01 1.603504642844200134e-02 -3.154094517230987549e-02 1.948413103818893433e-01 -1.140544773079454899e-03
1.101436093449592590e-01 1.588079184293746948e-01 -1.426000148057937622e-01 -2.580409646034240723e-01 1.457026302814483643e-01 -2.760410904884338379e-01 -2.579421736299991608e-02 -1.922023594379425049e-01 1.687434688210487366e-02 1.221328303217887878e-01 1.315153837203979492e-01 4.121210426092147827e-02 1.554931551218032837e-01 -9.809520095586776733e-02 1.416985690593719482e-01 4.655290022492408752e-02 -1.156794652342796326e-01 8.759032934904098511e-02 1.754226535558700562e-01 2.627150416374206543e-01 -7.116480171680450439e-02 -1.326596140861511230e-01 2.544013261795043945e-01 1.876841634511947632e-01 3.633262531366199255e-05 4.690732061862945557e-02 2.449714094400405884e-01 -2.730031609535217285e-01 1.088063139468431473e-02 5.047385022044181824e-02 4.145504832267761230e-01 3.094135224819183350e-01
-2.998372912406921387e-01 -7.533948868513107300e-02 9.851012378931045532e-03 -2.204437255859375000e-01 2.316053509712219238e-01 -5.660952627658843994e-02 -1.192537322640419006e-01 -2.986142337322235107e-01 -3.759383410215377808e-02 3.770680129528045654e-01 3.048658072948455811e-01 1.727685183286666870e-01 -1.878554224967956543e-01 4.113092422485351562e-01 1.308135315775871277e-02 1.392597854137420654e-01 -9.691269136965274811e-03 -1.843251734972000122e-01 2.205445319414138794e-01 1.422252655029296875e-01 -1.915496774017810822e-02 -3.201615437865257263e-02 -2.190128862857818604e-01 8.275176584720611572e-02 1.626573503017425537e-02 6.241485476493835449e-02 6.031354889273643494e-03 1.528616249561309814e-02 1.265664100646972656e-01 -1.047025546431541443e-01 7.050891965627670288e-02 9.771923720836639404e-02
2.294596880674362183e-01 -2.883067540824413300e-02 -2.246026843786239624e-01 -9.639196842908859253e-02 -2.211330235004425049e-01 1.002998724579811096e-01 -2.329119741916656494e-01 -3.020883798599243164e-01 -1.297902464866638184e-01 1.784793883562088013e-01 8.868143893778324127e-03 6.018768996000289917e-02 -1.888322085142135620e-01 5.367567762732505798e-02 -1.150462254881858826e-01 -2.323831021785736084e-01 -2.604402303695678711e-01 -7.396868616342544556e-02 2.343880534172058105e-01 6.100988760590553284e-02 1.567118614912033081e-01 1.115397810935974121e-01 -6.114280223846435547e-02 3.289326429367065430e-01 -1.849491447210311890e-01 -2.579489946365356445e-01 -1.548246759921312332e-02 -2.800788283348083496e-01 8.923869580030441284e-02 1.386849284172058105e-01 1.913501471281051636e-01 -1.185139757581055164e-03
4.892864823341369629e-02 -4.644510149955749512e-01 -2.547484636306762695e-01 -1.332699805498123169e-01 1.021050140261650085e-01 7.231378555297851562e-02 -8.713074028491973877e-02 -1.273068338632583618e-01 -1.769009530544281006e-01 -5.189953744411468506e-02 1.692869812250137329e-01 1.155674830079078674e-01 -3.528138995170593262e-01 2.107520103454589844e-01 -5.086766183376312256e-02 8.965188264846801758e-02 1.118456348776817322e-01 1.561628580093383789e-01 2.181726396083831787e-01 1.349024474620819092e-01 -8.390603214502334595e-02 1.169550120830535889e-01 2.818423882126808167e-02 3.686980605125427246e-01 5.399011075496673584e-02 -5.938508547842502594e-03 9.320358932018280029e-02 1.348265856504440308e-01 1.273375451564788818e-01 1.342153400182723999e-01 2.078635096549987793e-01 -1.919969618320465088e-01
-1.177083607763051987e-02 -1.540699154138565063e-01 -1.611419022083282471e-01 3.846913576126098633e-02 7.605094462633132935e-02 1.195616945624351501e-01 -3.022474236786365509e-02 -2.877841293811798096e-01 -2.745784521102905273e-01 1.885235607624053955e-01 -5.468888580799102783e-02 2.554620504379272461e-01 -6.766907125711441040e-02 1.641527712345123291e-01 -6.411265581846237183e-02 2.429983466863632202e-01 -2.454084008932113647e-01 -1.685594441369175911e-03 3.228659033775329590e-01 2.147518545389175415e-01 -1.715658791363239288e-02 2.803040742874145508e-01 -7.290432602167129517e-02 3.321161270141601562e-01 -1.638947725296020508e-01 -1.914547532796859741e-01 -5.735143646597862244e-02 -2.346328645944595337e-01 -1.058474089950323105e-02 1.022846326231956482e-01 1.650327146053314209e-01 7.910283654928207397e-02
7.209997624158859253e-02 -3.300014138221740723e-01 3.953343257308006287e-02 -2.317713648080825806e-01 -4.817664250731468201e-02 -6.804945878684520721e-03 -9.334828704595565796e-02 -2.771541178226470947e-01 -3.358033299446105957e-01 1.815080642700195312e-01 2.186072170734405518e-01 1.253996938467025757e-01 4.603699967265129089e-02 3.325317800045013428e-02 -1.472825407981872559e-01 -7.697255909442901611e-02 -3.297062590718269348e-02 8.114591985940933228e-02 8.210366219282150269e-02 3.888272047042846680e-01 1.005008965730667114e-01 3.133876621723175049e-01 -2.486210782080888748e-03 2.024021446704864502e-01 -1.804882287979125977e-01 -3.089055977761745453e-02 -5.893019214272499084e-02 -1.863622814416885376e-01 9.815860539674758911e-02 -1.350791007280349731e-01 2.133670300245285034e-01 -2.064787596464157104e-01
-1.210322752594947815e-01 3.722281754016876221e-02 -1.307051628828048706e-01 -2.087034285068511963e-01 -7.102257758378982544e-02 -1.162363290786743164e-01 2.951377630233764648e-02 -1.884251385927200317e-01 -9.675188362598419189e-02 6.590614095330238342e-03 2.416181862354278564e-01 3.019370436668395996e-01 1.980531066656112671e-01 -6.566899269819259644e-02 -2.812973856925964355e-01 1.541085243225097656e-01 -3.515613451600074768e-02 -1.281564682722091675e-01 -2.200222909450531006e-01 1.547772080812137574e-05 -1.248835399746894836e-01 -7.571091502904891968e-02 2.133046090602874756e-02 4.216383099555969238e-01 -3.043281733989715576e-01 1.009501963853836060e-01 7.146762311458587646e-02 -2.465078532695770264e-01 1.157741621136665344e-01 -5.996995791792869568e-02 2.951183319091796875e-01 1.569165885448455811e-01
2.855332791805267334e-01 1.014374271035194397e-01 -3.777742385864257812e-02 -4.888129606842994690e-02 1.629008799791336060e-01 1.462192982435226440e-01 -1.483357101678848267e-01 -2.386163026094436646e-01 -2.059494853019714355e-01 -9.843616187572479248e-02 4.291437864303588867e-01 1.100739091634750366e-01 2.314458191394805908e-01 2.881641685962677002e-01 1.733616143465042114e-01 3.692280501127243042e-03 -2.143114954233169556e-01 3.808029592037200928e-01 -4.447572864592075348e-03 -4.556197300553321838e-02 -1.419952362775802612e-01 -7.846995443105697632e-02 2.329604774713516235e-01 6.253026425838470459e-02 8.438158035278320312e-02 -1.108913421630859375e-01 -1.507993191480636597e-01 4.407901689410209656e-02 1.585887372493743896e-01 1.954346895217895508e-02 1.131569743156433105e-01 -4.973211884498596191e-02
-3.275266289710998535e-02 8.348613977432250977e-02 3.118826262652873993e-02 -8.017047494649887085e-02 -7.911769300699234009e-02 1.560586541891098022e-01 -1.028002873063087463e-01 -2.541812956333160400e-01 -6.951113045215606689e-02 1.196765005588531494e-01 4.063395559787750244e-01 2.898051142692565918e-01 2.011945992708206177e-01 -6.653559952974319458e-02 -4.079719185829162598e-01 9.889020770788192749e-02 2.528376579284667969e-01 1.206308510154485703e-02 2.225458323955535889e-01 7.406728714704513550e-02 -1.116784960031509399e-01 4.212575778365135193e-02 1.305776536464691162e-01 1.504724472761154175e-01 -2.022089511156082153e-01 2.372578233480453491e-01 1.525409519672393799e-01 -2.564758760854601860e-04 1.578234583139419556e-01 -4.921380802989006042e-02 2.460444122552871704e-01 -8.970505744218826294e-02
1.202493533492088318e-02 9.748946875333786011e-02 -1.591770052909851074e-01 -1.656694412231445312e-01 -3.925545513629913330e-02 -2.010151743888854980e-01 1.757920347154140472e-02 -1.796179115772247314e-01 -1.020392924547195435e-01 2.137721478939056396e-01 9.358341246843338013e-02 1.094309911131858826e-01 2.402365058660507202e-01 4.938335716724395752e-02 2.187624722719192505e-01 1.254667192697525024e-01 -4.373355582356452942e-02 5.642128735780715942e-02 3.601825237274169922e-01 1.628024131059646606e-01 -5.078060925006866455e-02 -9.610489010810852051e-02 3.097451329231262207e-01 1.552378237247467041e-01 2.261683903634548187e-02 1.195611879229545593e-01 2.395585924386978149e-01 -6.749640405178070068e-02 -1.612622104585170746e-02 -3.135258704423904419e-02 4.413172602653503418e-01 3.106620311737060547e-01
-1.985858194530010223e-02 -1.849810779094696045e-01 8.443044126033782959e-02 -1.602044403553009033e-01 -6.128661800175905228e-03 -8.823241293430328369e-02 -5.423894152045249939e-02 -2.134519964456558228e-01 -3.572491183876991272e-02 2.562904953956604004e-01 1.295542716979980469e-01 2.634863257408142090e-01 1.831385195255279541e-01 2.273256927728652954e-01 -1.655732654035091400e-02 -1.290085017681121826e-01 5.361085757613182068e-02 -1.283000037074089050e-02 2.333875149488449097e-01 -1.328645157627761364e-03 8.283593505620956421e-02 1.555058658123016357e-01 -2.453948259353637695e-01 8.931986242532730103e-02 8.701369166374206543e-02 -1.498279273509979248e-01 -2.038306444883346558e-01 9.574208408594131470e-03 4.999798536300659180e-01 -6.658297032117843628e-03 3.358748257160186768e-01 1.723887920379638672e-01
1.887847632169723511e-01 -5.764622986316680908e-02 1.689870059490203857e-01 -9.599196910858154297e-02 1.150716021656990051e-01 1.721735149621963501e-01 2.147076874971389771e-01 -2.233460843563079834e-01 -1.792119145393371582e-01 1.741508990526199341e-01 7.447300851345062256e-02 4.765518903732299805e-01 1.054630130529403687e-01 -3.335897997021675110e-02 -3.225385844707489014e-01 -1.355177462100982666e-01 2.910347655415534973e-02 7.595687359571456909e-02 9.973768144845962524e-03 8.515666425228118896e-02 -9.954490512609481812e-02 -5.869299545884132385e-02 -3.548505529761314392e-02 1.909271478652954102e-01 -3.608959019184112549e-01 -1.411286592483520508e-01 7.911097258329391479e-02 -6.113187968730926514e-02 1.441911756992340088e-01 -1.677347421646118164e-01 1.349138617515563965e-01 2.497052848339080811e-01
-1.651123762130737305e-01 3.063023388385772705e-01 -2.598421871662139893e-01 -1.702593415975570679e-01 -2.054948955774307251e-01 1.160332262516021729e-01 -8.603445440530776978e-02 -8.429393172264099121e-02 -2.260560095310211182e-01 6.902516353875398636e-03 1.603831052780151367e-01 -4.773596301674842834e-02 1.017303485423326492e-02 2.929833233356475830e-01 2.857548296451568604e-01 -9.382514655590057373e-02 1.526145450770854950e-02 8.308899402618408203e-02 4.025998413562774658e-01 -5.739278718829154968e-02 -2.106958180665969849e-01 -1.851515918970108032e-01 4.652193933725357056e-02 2.917185425758361816e-01 6.726249307394027710e-02 -8.680281788110733032e-02 -5.331810936331748962e-02 -1.501785665750503540e-01 1.463019698858261108e-01 -1.587770432233810425e-01 1.230592355132102966e-01 1.378069519996643066e-01
-1.405924744904041290e-02 1.230152472853660583e-01 -5.540043488144874573e-02 -2.235181033611297607e-01 3.549112752079963684e-02 5.511835590004920959e-02 3.103726543486118317e-02 -3.217318952083587646e-01 4.601684212684631348e-02 2.108732461929321289e-01 7.261351495981216431e-02 2.129770666360855103e-01 5.529186129570007324e-02 -6.144601106643676758e-02 -4.722659662365913391e-02 -2.741372957825660706e-02 4.045058041810989380e-02 -1.511822175234556198e-02 2.606000006198883057e-01 1.781895011663436890e-01 1.120445579290390015e-01 4.140561446547508240e-02 -1.253955513238906860e-01 3.781720697879791260e-01 -4.565341174602508545e-01 -2.487459927797317505e-01 1.560010612010955811e-01 -2.923256456851959229e-01 -2.988339215517044067e-02 -1.042091846466064453e-01 2.455051988363265991e-02 2.210360914468765259e-01
-2.180244214832782745e-02 4.826841130852699280e-02 -1.150994971394538879e-01 -9.720132686197757721e-03 2.433316558599472046e-01 -1.094041578471660614e-02 6.146498955786228180e-03 -2.956733703613281250e-01 1.389313936233520508e-01 2.705595195293426514e-01 3.075362443923950195e-01 7.328231632709503174e-02 1.276447623968124390e-01 2.377553731203079224e-01 -1.198044717311859131e-01 -2.000163644552230835e-01 -3.040606901049613953e-02 -1.027860268950462341e-01 2.315242439508438110e-01 9.496223926544189453e-02 -2.736901640892028809e-01 -1.977112591266632080e-01 -9.154473990201950073e-02 -7.025140523910522461e-02 -2.497392892837524414e-01 1.946404129266738892e-01 -1.850495636463165283e-01 9.282048046588897705e-02 2.864578962326049805e-01 -2.350448444485664368e-02 2.996644675731658936e-01 2.196816541254520416e-02
6.707628071308135986e-02 5.751104652881622314e-02 -2.436513453722000122e-01 -4.355224370956420898e-01 2.960920333862304688e-01 -1.655509769916534424e-01 -1.006992682814598083e-01 9.210766851902008057e-02 -1.920700967311859131e-01 4.494952503591775894e-03 1.786767095327377319e-01 1.203589141368865967e-01 -2.283515222370624542e-02 -2.818206846714019775e-01 2.282616645097732544e-01 -2.112068980932235718e-01 -1.343851685523986816e-01 -5.643016844987869263e-02 -7.109633088111877441e-02 5.749827323597855866e-05 -1.758754700422286987e-01 -1.730010211467742920e-01 9.671229124069213867e-02 8.903405815362930298e-02 -2.840137481689453125e-01 -1.022220104932785034e-01 -9.987245500087738037e-02 -1.108389794826507568e-01 1.378442943096160889e-01 -1.308884918689727783e-01 3.089807927608489990e-01 7.179134991019964218e-03
3.164774775505065918e-01 -2.583457827568054199e-01 -1.039890274405479431e-01 -1.613913178443908691e-01 1.165318042039871216e-01 1.297285258769989014e-01 1.521071512252092361e-02 -1.527786552906036377e-01 -8.930762112140655518e-02 2.629606425762176514e-02 2.673448324203491211e-01 1.791122555732727051e-01 8.728909492492675781e-02 9.602564573287963867e-02 -1.938019096851348877e-01 -1.324230283498764038e-01 -1.145649887621402740e-02 3.973521664738655090e-02 2.546315789222717285e-01 2.913879156112670898e-01 -6.382686644792556763e-02 2.989254891872406006e-01 -5.374950543045997620e-02 1.910007596015930176e-01 -2.693388760089874268e-01 -7.729260623455047607e-02 -2.638350427150726318e-01 -1.893540620803833008e-01 5.304872617125511169e-02 -1.125052198767662048e-01 1.884532719850540161e-01 -1.971724778413772583e-01
2.515272200107574463e-01 -1.653682626783847809e-02 -3.169980049133300781e-01 -2.592303156852722168e-01 1.966766268014907837e-01 -2.203289419412612915e-01 -6.835958361625671387e-02 -3.491510450839996338e-02 -2.471552640199661255e-01 1.604557782411575317e-01 2.950717806816101074e-01 2.168673276901245117e-02 1.369681805372238159e-01 -2.827529311180114746e-01 2.506539225578308105e-01 -1.426660269498825073e-01 -6.103814020752906799e-02 -1.165783926844596863e-01 9.503798931837081909e-02 -1.616947501897811890e-01 -2.245352044701576233e-02 -1.209124922752380371e-01 1.584478467702865601e-01 1.953382343053817749e-01 -1.528877466917037964e-01 -8.767198026180267334e-02 1.864337623119354248e-01 -1.779825389385223389e-01 1.153250783681869507e-01 -1.630604118108749390e-01 2.260760962963104248e-01 -4.278607666492462158e-03
5.057998001575469971e-03 -3.239347040653228760e-01 -3.672977164387702942e-02 -1.439189463853836060e-01 -1.723642796277999878e-01 1.951242983341217041e-01 2.699844241142272949e-01 -2.494875788688659668e-01 -1.714809536933898926e-01 1.526931300759315491e-02 1.961778551340103149e-01 1.385060399770736694e-01 -7.953613996505737305e-02 1.907839477062225342e-01 1.014524325728416443e-01 -7.504048943519592285e-02 -7.419686019420623779e-02 2.930357158184051514e-01 1.287773996591567993e-01 1.887763105332851410e-02 6.539888679981231689e-02 9.727677702903747559e-02 1.381319314241409302e-01 9.689288586378097534e-02 -8.505330979824066162e-02 1.103903166949748993e-02 -1.405327767133712769e-01 -2.188438922166824341e-01 4.013809561729431152e-01 -1.778706312179565430e-01 2.833687365055084229e-01 -1.598114073276519775e-01
[truncated: 3,270,464 more chars]
