# Supplementary material for: The Language of Innovation
Source: PLoS One. 2020 Apr 30;15(4):e0230107. doi: 10.1371/journal.pone.0230107 (PMC7194493; doi:10.1371/journal.pone.0230107)
Supplement: S27 File — (GZ) [file pone.0230107.s027.tar.gz › 2005-2009/V2Run_12_VS_4500_embeddings2005-2009ED32.txt]

2.649164497852325439e-01 -6.580294109880924225e-03 8.333003520965576172e-02 -5.996371060609817505e-02 -8.558180928230285645e-02 -1.838740147650241852e-02 2.825196981430053711e-01 -1.427633464336395264e-01 -4.739685729146003723e-02 5.446535721421241760e-02 1.575931906700134277e-01 3.756947442889213562e-02 -7.973907887935638428e-02 -3.164022862911224365e-01 2.548236846923828125e-01 -1.052238196134567261e-01 4.674481227993965149e-03 -2.676773257553577423e-02 -4.110901802778244019e-02 2.021974474191665649e-01 1.543441861867904663e-01 1.924417912960052490e-01 1.583058238029479980e-01 4.538981616497039795e-01 -1.280298382043838501e-01 2.415054738521575928e-01 1.382094025611877441e-01 2.249641418457031250e-01 -1.130884885787963867e-01 -3.601615130901336670e-02 -4.782398790121078491e-02 3.184122741222381592e-01
8.485479652881622314e-02 -4.786024987697601318e-02 2.526597678661346436e-02 -2.478350251913070679e-01 3.855191916227340698e-02 -2.233475297689437866e-01 -6.042320653796195984e-02 1.723437160253524780e-01 -3.250842988491058350e-01 1.237399578094482422e-01 -1.457199752330780029e-01 -1.562541574239730835e-01 2.109980732202529907e-01 -1.245347410440444946e-01 6.985791027545928955e-02 1.206291317939758301e-01 -8.884482830762863159e-02 -2.047489210963249207e-02 1.272020339965820312e-01 3.064572215080261230e-01 -1.389284282922744751e-01 2.140491455793380737e-01 2.009119093418121338e-01 1.133893802762031555e-01 3.081667423248291016e-01 6.514617055654525757e-02 -4.175421595573425293e-02 9.518502280116081238e-03 -2.357633560895919800e-01 -1.047954708337783813e-01 -3.578484952449798584e-01 2.553556561470031738e-01
-5.551509093493223190e-03 4.135968387126922607e-01 -1.102131903171539307e-01 -4.237775504589080811e-02 -1.041605994105339050e-01 -1.396951675415039062e-01 2.421069741249084473e-01 3.501080721616744995e-02 3.803494852036237717e-03 -2.066739052534103394e-01 1.451431363821029663e-01 -1.357746273279190063e-01 4.577437415719032288e-02 -1.550040245056152344e-01 2.999131381511688232e-01 2.346086353063583374e-01 3.354220651090145111e-03 1.634080410003662109e-01 3.521949984133243561e-03 -1.857639104127883911e-01 1.288331151008605957e-01 1.083882525563240051e-01 -2.308789640665054321e-02 2.605185210704803467e-01 3.668393790721893311e-01 2.338870912790298462e-01 -1.925555057823657990e-02 -2.512227743864059448e-02 -1.560686528682708740e-01 -5.439956486225128174e-02 -2.401117533445358276e-01 1.954178065061569214e-01
6.838794052600860596e-02 1.282756030559539795e-01 1.622342020273208618e-01 5.303768813610076904e-02 -2.563742995262145996e-01 -2.368551790714263916e-01 1.628898829221725464e-01 2.114325314760208130e-01 -1.980297714471817017e-01 2.269807904958724976e-01 -1.815967708826065063e-01 -1.212392672896385193e-01 -2.101279199123382568e-01 -4.181063547730445862e-02 1.929055154323577881e-01 -4.004262015223503113e-02 -1.842408813536167145e-02 -2.184271365404129028e-01 -8.107805997133255005e-02 1.218801662325859070e-01 4.286791011691093445e-02 3.914174139499664307e-01 -1.868061572313308716e-01 -1.616519177332520485e-03 4.143939167261123657e-02 2.341906279325485229e-01 -1.652317307889461517e-02 -7.636216282844543457e-02 3.557609766721725464e-02 -2.241450101137161255e-01 -3.924962365999817848e-04 3.999301195144653320e-01
-4.475485533475875854e-02 1.926122158765792847e-01 1.142672002315521240e-01 -2.665375173091888428e-01 4.141829162836074829e-02 -4.377958551049232483e-02 2.268608212471008301e-01 1.566163450479507446e-02 -8.726861327886581421e-02 -1.713482588529586792e-01 1.637415438890457153e-01 -4.121061563491821289e-01 3.408287465572357178e-02 -1.619277745485305786e-01 2.521723210811614990e-01 2.504504472017288208e-02 3.772863745689392090e-02 -1.764411330223083496e-01 -1.294785290956497192e-01 1.718049943447113037e-01 -1.559288240969181061e-02 2.621947526931762695e-01 1.205970346927642822e-02 -5.786893889307975769e-03 -2.805881500244140625e-01 3.901711106300354004e-01 1.893159002065658569e-01 1.937198638916015625e-02 -9.146580100059509277e-02 -6.942687928676605225e-02 -5.298977717757225037e-02 2.550650537014007568e-01
-2.024877816438674927e-03 1.136089712381362915e-01 2.527483366429805756e-02 -3.119983077049255371e-01 1.017573252320289612e-01 -1.138982996344566345e-01 3.143350481986999512e-01 -2.260086387395858765e-01 -1.694659143686294556e-01 2.811972983181476593e-02 -1.871186643838882446e-01 -6.848149746656417847e-02 -7.930546998977661133e-02 -1.074288338422775269e-01 3.597258627414703369e-01 -4.252425581216812134e-02 -1.968421936035156250e-01 3.379624709486961365e-02 -1.773277521133422852e-01 1.044034734368324280e-01 -9.530699998140335083e-02 4.065201878547668457e-01 -8.583697676658630371e-02 4.871577396988868713e-02 -6.689795106649398804e-02 8.584539592266082764e-02 1.300470829010009766e-01 -6.997722666710615158e-04 -3.509979322552680969e-02 -3.256577253341674805e-01 -9.682765603065490723e-02 2.930932641029357910e-01
-1.197775918990373611e-02 6.455763243138790131e-03 9.983886266127228737e-04 -2.128201425075531006e-01 7.012265175580978394e-02 -2.253037393093109131e-01 1.941473484039306641e-01 4.417095333337783813e-03 -9.284257888793945312e-02 1.384276002645492554e-01 -1.789355725049972534e-01 -8.943787217140197754e-02 4.479543492197990417e-02 -3.617596924304962158e-01 9.525994956493377686e-02 1.158765479922294617e-01 -8.303529024124145508e-02 -5.280563980340957642e-02 -9.808334708213806152e-02 2.884582579135894775e-01 3.387464284896850586e-01 3.549515306949615479e-01 -9.557373076677322388e-02 4.328799247741699219e-02 -1.163105890154838562e-01 4.034300446510314941e-01 1.355655938386917114e-01 5.411994829773902893e-02 -2.166346609592437744e-01 -7.814236730337142944e-02 -1.294435933232307434e-02 1.813758462667465210e-01
3.763392940163612366e-02 -5.906960740685462952e-02 1.003998368978500366e-01 -2.425275146961212158e-01 -1.416208595037460327e-01 -3.175852894783020020e-01 3.208937644958496094e-01 2.300588190555572510e-01 7.980874180793762207e-02 2.662031352519989014e-01 2.414126321673393250e-02 -1.533558219671249390e-01 1.214174628257751465e-01 -8.565047383308410645e-02 1.066380459815263748e-02 2.179722934961318970e-01 2.867233194410800934e-02 -9.184777736663818359e-02 5.109785497188568115e-02 1.379708647727966309e-01 -1.085062325000762939e-01 3.293627202510833740e-01 -2.515573613345623016e-02 1.326177269220352173e-01 2.012484073638916016e-01 4.560814797878265381e-02 1.669377833604812622e-01 2.673388719558715820e-01 -1.057595536112785339e-01 1.593313068151473999e-01 -5.464835558086633682e-03 3.611649274826049805e-01
-4.367639124393463135e-02 6.303086131811141968e-02 8.181918412446975708e-02 -1.141899526119232178e-01 -1.840490400791168213e-01 -1.451881080865859985e-01 3.863346874713897705e-01 -1.552534401416778564e-01 -1.744848638772964478e-01 8.343827724456787109e-02 -7.951436191797256470e-02 -2.048697173595428467e-01 -5.229919403791427612e-02 7.676652818918228149e-02 2.149908617138862610e-02 2.000237554311752319e-01 -5.012533068656921387e-02 -1.588559597730636597e-01 -3.069912083446979523e-02 2.254216223955154419e-01 1.638337224721908569e-01 4.034744799137115479e-01 2.079898864030838013e-02 -4.999842494726181030e-03 -2.486552149057388306e-01 2.381714284420013428e-01 -1.592347621917724609e-01 -1.074659153819084167e-01 -1.192694678902626038e-01 4.264260083436965942e-02 6.286595016717910767e-02 4.077029824256896973e-01
1.474142670631408691e-01 3.425939083099365234e-01 -1.013128086924552917e-01 -8.209762722253799438e-02 -7.158078998327255249e-02 -2.572152018547058105e-01 3.440926671028137207e-01 1.920577287673950195e-01 -1.094347015023231506e-01 6.865171343088150024e-02 -1.464906334877014160e-01 -9.299173951148986816e-02 1.003073826432228088e-01 -1.354281008243560791e-01 -1.040597930550575256e-01 8.976053446531295776e-02 -6.933030486106872559e-02 -1.698706895112991333e-01 -1.331070363521575928e-01 1.667026579380035400e-01 -1.277343779802322388e-01 1.298780441284179688e-01 -5.927002802491188049e-02 1.396118104457855225e-01 -1.833563745021820068e-01 7.677336782217025757e-02 -1.741304434835910797e-02 1.664166003465652466e-01 -1.763245016336441040e-01 -1.382915526628494263e-01 -4.461911618709564209e-01 2.665885090827941895e-01
3.747873753309249878e-02 1.048525944352149963e-01 -7.941766642034053802e-03 -1.081571727991104126e-01 6.838994100689888000e-03 -2.105404436588287354e-01 3.215756416320800781e-01 -1.962397843599319458e-01 1.241477951407432556e-01 1.674128174781799316e-01 -1.475692242383956909e-01 -2.171287685632705688e-01 -8.618194609880447388e-02 -1.459339410066604614e-01 2.122380584478378296e-01 2.115097083151340485e-02 5.694814026355743408e-02 1.587742567062377930e-01 -1.418922375887632370e-02 2.309555560350418091e-01 7.663562893867492676e-02 2.834732830524444580e-01 1.543328352272510529e-02 -2.883166261017322540e-02 -1.300000548362731934e-01 5.176538228988647461e-01 1.050339937210083008e-01 -1.003458499908447266e-01 -1.018113642930984497e-01 4.101645573973655701e-02 -2.398200780153274536e-01 2.411333024501800537e-01
-1.126698553562164307e-01 9.827383607625961304e-02 2.203700318932533264e-02 -2.103989720344543457e-01 9.770537912845611572e-02 -1.701129823923110962e-01 2.032941728830337524e-01 -5.468309670686721802e-02 -9.651409089565277100e-02 8.998741209506988525e-02 -1.014295741915702820e-01 -4.274129569530487061e-01 -1.025524884462356567e-01 1.983923837542533875e-02 2.902181148529052734e-01 -1.456628087908029556e-02 -9.478638321161270142e-02 -1.152035892009735107e-01 -1.493125855922698975e-01 2.365154623985290527e-01 1.483962237834930420e-01 1.883335858583450317e-01 -5.484278500080108643e-02 -5.903303390368819237e-04 -6.488087773323059082e-02 3.573773205280303955e-01 1.775211244821548462e-01 -9.613928943872451782e-02 5.968376528471708298e-03 -2.599975466728210449e-01 -1.536393910646438599e-01 3.456091582775115967e-01
1.214396581053733826e-01 1.730215847492218018e-01 8.644967526197433472e-02 -1.503637433052062988e-02 -1.857456081779673696e-04 -8.423612266778945923e-02 2.467609643936157227e-01 1.905881613492965698e-01 -2.372479289770126343e-01 -1.277536004781723022e-01 1.142920479178428650e-01 -2.453130483627319336e-02 2.632039785385131836e-01 1.597964018583297729e-02 1.357301026582717896e-01 -1.031214892864227295e-01 9.313129633665084839e-02 -1.375970095396041870e-01 1.412424147129058838e-01 -1.647875458002090454e-01 3.507840335369110107e-01 3.163110911846160889e-01 6.304861605167388916e-02 1.886844635009765625e-01 -3.776969853788614273e-03 3.767380416393280029e-01 2.144359648227691650e-01 -1.332661509513854980e-01 5.563687533140182495e-02 -4.441215097904205322e-02 -2.155560553073883057e-01 2.526548206806182861e-01
2.348105795681476593e-02 2.287005782127380371e-01 -4.995307698845863342e-02 7.824825495481491089e-02 -5.822837352752685547e-02 -7.612814195454120636e-03 6.364475190639495850e-02 -1.894807815551757812e-01 1.169587448239326477e-01 -1.599187105894088745e-01 -1.374211460351943970e-01 -1.319344192743301392e-01 1.925007253885269165e-01 -3.876030072569847107e-02 2.021352648735046387e-01 6.425878405570983887e-02 -1.179804876446723938e-01 5.438391491770744324e-02 -1.273918300867080688e-01 -9.982392936944961548e-02 3.532949984073638916e-01 1.024367362260818481e-01 6.412187218666076660e-02 1.205184087157249451e-01 2.803097069263458252e-01 3.621406555175781250e-01 -1.064277961850166321e-01 4.290262982249259949e-02 -2.346306145191192627e-01 -8.281546831130981445e-02 -6.912397593259811401e-02 4.994405806064605713e-01
5.801087990403175354e-02 1.680785119533538818e-01 1.253393143415451050e-01 -8.966701477766036987e-02 -2.422144263982772827e-01 -8.742966689169406891e-03 2.274461239576339722e-01 -1.177400574088096619e-01 -7.674832642078399658e-02 1.641375273466110229e-01 -8.369396626949310303e-02 -2.411582022905349731e-01 -1.883063763380050659e-01 -2.151740342378616333e-01 9.449514001607894897e-02 2.203996926546096802e-01 2.952410280704498291e-01 6.981399655342102051e-02 -1.161908954381942749e-01 1.787578761577606201e-01 1.440544724464416504e-01 4.511525034904479980e-01 -1.419948339462280273e-01 1.599537730216979980e-01 -1.140360459685325623e-01 2.876715660095214844e-01 1.277399957180023193e-01 7.257755845785140991e-02 4.831743612885475159e-02 -1.219854727387428284e-01 -1.704083234071731567e-01 1.091124713420867920e-01
1.689205616712570190e-01 1.335399448871612549e-01 1.343849450349807739e-01 -2.760418951511383057e-01 -5.202843993902206421e-02 -1.461654901504516602e-01 4.010170325636863708e-02 -3.187747672200202942e-02 1.457794159650802612e-01 1.182905659079551697e-01 1.414066553115844727e-01 -4.580134409479796886e-04 2.766339182853698730e-01 -1.792340427637100220e-01 1.364344656467437744e-01 4.379655420780181885e-01 2.755439653992652893e-02 -1.857715398073196411e-01 1.833302341401576996e-02 2.430617660284042358e-01 -1.052424088120460510e-01 2.427116483449935913e-01 1.316810306161642075e-02 2.174995690584182739e-01 6.121465936303138733e-02 1.019622609019279480e-01 -4.893713071942329407e-02 5.232754349708557129e-02 -2.562666125595569611e-02 -3.644848763942718506e-01 -2.239909917116165161e-01 2.079784572124481201e-01
-1.400205958634614944e-02 2.673720419406890869e-01 -1.239421684294939041e-02 1.037167534232139587e-01 1.589790433645248413e-01 -5.724383518099784851e-02 1.996361762285232544e-01 1.816947162151336670e-01 -5.274165049195289612e-02 -9.426999837160110474e-02 -2.530847676098346710e-02 -1.257105022668838501e-01 -8.652071654796600342e-02 5.462113395333290100e-02 1.287494897842407227e-01 -1.418462488800287247e-02 -7.802014797925949097e-02 -9.018677473068237305e-02 -9.156256169080734253e-02 -8.429953455924987793e-02 3.572556376457214355e-01 2.215569466352462769e-01 1.367384791374206543e-01 3.278615474700927734e-01 4.651966691017150879e-01 2.942047417163848877e-01 7.762560993432998657e-02 1.076878979802131653e-01 -1.101846471428871155e-01 -1.271475106477737427e-01 -5.362424626946449280e-02 2.761113047599792480e-01
1.215332299470901489e-01 3.180836141109466553e-01 1.443523913621902466e-01 -8.360099047422409058e-02 3.947225958108901978e-02 -2.505659759044647217e-01 3.005586266517639160e-01 1.389431506395339966e-01 -2.018124163150787354e-01 3.917546197772026062e-02 -1.729719638824462891e-01 -7.045710831880569458e-02 1.159721091389656067e-01 -6.633896380662918091e-02 1.733065098524093628e-01 1.262504011392593384e-01 1.111345887184143066e-01 -7.946569472551345825e-02 -5.075956135988235474e-02 9.191622957587242126e-03 -3.556908667087554932e-01 6.013833358883857727e-02 -6.085709854960441589e-02 2.368145734071731567e-01 4.251734539866447449e-02 2.386044561862945557e-01 -2.691747620701789856e-02 1.133592519909143448e-02 -1.396707026287913322e-03 -3.932335078716278076e-01 -2.694163024425506592e-01 2.078846842050552368e-01
1.215239092707633972e-01 2.338926345109939575e-01 -8.982875198125839233e-02 -2.764610946178436279e-01 -6.017440557479858398e-02 -9.696279466152191162e-02 2.357653975486755371e-01 -2.727291584014892578e-01 -1.042075306177139282e-01 2.534769773483276367e-01 -2.333778887987136841e-01 -2.880250513553619385e-01 -3.011913597583770752e-02 -2.340965270996093750e-01 2.381688803434371948e-01 8.873860538005828857e-02 -3.453328832983970642e-02 -1.427292674779891968e-01 1.081023737788200378e-01 1.952661871910095215e-01 1.276014447212219238e-01 1.543323099613189697e-01 4.904100671410560608e-02 -1.348202377557754517e-01 7.519955933094024658e-02 8.293464779853820801e-02 5.846241116523742676e-02 -4.004917293787002563e-02 5.412800982594490051e-02 -1.578488498926162720e-01 2.687929943203926086e-02 4.381911456584930420e-01
-2.625987119972705841e-02 3.063513711094856262e-02 5.179106444120407104e-02 9.257832914590835571e-02 -1.293156109750270844e-02 -4.320565611124038696e-02 2.233584821224212646e-01 -1.352426409721374512e-01 -1.587179601192474365e-01 1.627239882946014404e-01 -2.083411812782287598e-01 -2.095448225736618042e-01 -1.827415972948074341e-01 -1.417472809553146362e-01 -3.050215914845466614e-02 3.141344487667083740e-01 1.089145690202713013e-01 7.292276620864868164e-02 -1.556367576122283936e-01 1.014442220330238342e-01 -5.550806527025997639e-04 3.827026486396789551e-01 -1.493800152093172073e-02 4.688216373324394226e-02 -9.342185407876968384e-02 4.840655624866485596e-01 1.043320372700691223e-01 -1.432022303342819214e-01 -2.505168914794921875e-01 2.707522595301270485e-03 -5.032487213611602783e-02 2.907023131847381592e-01
1.260331124067306519e-01 2.234153300523757935e-01 8.853363245725631714e-02 -1.001779213547706604e-01 -3.566646575927734375e-02 -1.043471768498420715e-01 2.515902519226074219e-01 -1.134276539087295532e-01 -9.692919254302978516e-02 -1.151253432035446167e-01 9.957748651504516602e-02 -6.269305944442749023e-02 1.325386166572570801e-01 -1.399813033640384674e-02 2.684617340564727783e-01 1.540132015943527222e-01 -7.812865823507308960e-02 1.368493437767028809e-01 1.941778212785720825e-01 -3.013625554740428925e-02 3.115871548652648926e-01 2.195007950067520142e-01 1.754013448953628540e-01 1.198768913745880127e-01 5.662147887051105499e-03 3.644846975803375244e-01 -1.682170927524566650e-01 1.634926050901412964e-01 2.736961543560028076e-01 -3.807787969708442688e-02 -2.079192399978637695e-01 3.414790928363800049e-01
6.419873237609863281e-02 9.761697053909301758e-02 1.072689965367317200e-01 -1.905371844768524170e-01 5.590441450476646423e-02 -1.464681476354598999e-01 2.611133456230163574e-01 -2.058283984661102295e-02 4.804753139615058899e-02 3.179776370525360107e-01 5.226324126124382019e-02 -1.164147704839706421e-01 -3.407156169414520264e-01 -1.001032292842864990e-01 1.095023751258850098e-01 1.027011871337890625e-01 1.955339014530181885e-01 -3.750205039978027344e-02 -1.948795914649963379e-01 3.057997226715087891e-01 1.176011413335800171e-01 2.764842808246612549e-01 -1.739099770784378052e-01 1.774092167615890503e-01 -3.824132308363914490e-02 1.615700423717498779e-01 5.059922114014625549e-02 -1.826418191194534302e-01 -2.513741552829742432e-01 -2.141662240028381348e-01 4.071551840752363205e-03 2.851770222187042236e-01
6.305672973394393921e-02 2.552580833435058594e-01 1.043750792741775513e-01 -1.119391024112701416e-01 -2.471571974456310272e-02 -6.952507793903350830e-02 1.289350539445877075e-01 7.979467511177062988e-03 -2.751580774784088135e-01 -1.196309551596641541e-01 -7.949846796691417694e-03 -3.921377286314964294e-02 1.058095395565032959e-01 4.248896241188049316e-02 7.566186040639877319e-02 -4.009100794792175293e-02 8.392535895109176636e-02 3.711965633556246758e-03 1.622498780488967896e-02 4.361655097454786301e-03 8.324337750673294067e-02 1.492299139499664307e-01 2.917824983596801758e-01 1.483061313629150391e-01 1.920734494924545288e-01 4.743534624576568604e-01 1.021846681833267212e-01 1.096553951501846313e-01 8.999603986740112305e-02 1.248370409011840820e-01 -3.826029896736145020e-01 4.186218976974487305e-01
-1.800966262817382812e-01 8.846816420555114746e-02 1.915350854396820068e-01 -1.546332389116287231e-01 4.506012797355651855e-02 -1.507148444652557373e-01 2.141465097665786743e-01 -1.683011204004287720e-01 -8.512648940086364746e-02 1.335045844316482544e-01 -1.607078760862350464e-01 -3.118754327297210693e-01 -3.669621050357818604e-02 -2.330924570560455322e-01 2.852210700511932373e-01 -3.038442879915237427e-02 2.014230787754058838e-01 -4.418259114027023315e-02 -1.122604357078671455e-03 1.996100097894668579e-01 2.257012389600276947e-02 2.656091153621673584e-01 -1.307593435049057007e-01 7.738157361745834351e-02 -1.662118583917617798e-01 2.218615263700485229e-01 1.945386379957199097e-01 -8.317390084266662598e-02 -1.294858306646347046e-01 -8.530426025390625000e-02 -2.825798690319061279e-01 3.347785770893096924e-01
-9.310741722583770752e-02 6.084898114204406738e-02 4.731418564915657043e-02 -2.771917283535003662e-01 5.546269193291664124e-02 -1.720222830772399902e-01 5.992286652326583862e-02 4.451995342969894409e-02 1.129722893238067627e-01 -8.887755125761032104e-02 6.444789469242095947e-02 -3.324963524937629700e-02 1.377126127481460571e-01 -2.918440103530883789e-02 1.962317526340484619e-01 1.681179180741310120e-02 -1.521239131689071655e-01 5.840598046779632568e-02 -1.204808950424194336e-01 2.979521751403808594e-01 1.973029524087905884e-01 3.010268211364746094e-01 -1.450721174478530884e-01 2.552193030714988708e-02 -6.543698161840438843e-02 4.027226567268371582e-01 2.344759553670883179e-01 -1.951385289430618286e-01 4.165011644363403320e-02 1.157806441187858582e-01 8.510944433510303497e-03 4.795435369014739990e-01
-4.619370400905609131e-02 3.613784313201904297e-01 3.876868635416030884e-02 -1.029065102338790894e-01 9.288240969181060791e-02 -1.365505307912826538e-01 -1.178697273135185242e-01 -1.284543424844741821e-01 -1.023518592119216919e-01 -5.676063895225524902e-02 -4.140669479966163635e-02 -7.910931110382080078e-02 -3.466480970382690430e-02 -5.887221079319715500e-03 2.113166004419326782e-01 1.847155764698982239e-02 -3.032414615154266357e-01 -2.578940689563751221e-01 1.211159229278564453e-01 -1.094630882143974304e-01 3.226570188999176025e-01 5.809076502919197083e-02 -7.146417349576950073e-02 2.706069946289062500e-01 2.196570336818695068e-01 1.575278192758560181e-01 -9.572423994541168213e-02 1.996919661760330200e-01 -9.328708797693252563e-02 -5.139433965086936951e-02 -3.390413224697113037e-01 3.320827484130859375e-01
-1.374041289091110229e-01 1.845427304506301880e-01 1.071720421314239502e-01 -1.496780812740325928e-01 2.446430176496505737e-01 -2.406593412160873413e-01 1.121882349252700806e-01 -3.159194439649581909e-02 -5.550092458724975586e-02 7.059008628129959106e-02 -2.538822405040264130e-02 -3.920524716377258301e-01 8.861920237541198730e-02 -1.215130612254142761e-01 2.078242897987365723e-01 1.494971513748168945e-01 -1.443041265010833740e-01 1.935545541346073151e-02 1.929800957441329956e-02 1.081822887063026428e-01 6.014231964945793152e-02 3.759708702564239502e-01 2.935554459691047668e-02 -4.216274619102478027e-02 -2.529225051403045654e-01 2.509641945362091064e-01 1.612174808979034424e-01 -1.475777029991149902e-01 -1.696323454380035400e-01 -1.184919700026512146e-01 -1.451689600944519043e-01 3.342959284782409668e-01
-7.439313828945159912e-02 2.921068966388702393e-01 -5.040905252099037170e-02 1.004883944988250732e-01 8.870981633663177490e-02 -1.653667241334915161e-01 1.222227439284324646e-01 8.688821643590927124e-02 -4.845893941819667816e-03 -2.725132107734680176e-01 8.571040630340576172e-02 5.363932996988296509e-02 7.728369534015655518e-02 -8.496436476707458496e-02 2.158453166484832764e-01 3.102942407131195068e-01 1.709614414721727371e-03 1.093238741159439087e-01 -2.677278779447078705e-02 -1.237666308879852295e-01 9.966279566287994385e-02 3.177805244922637939e-01 1.139382421970367432e-01 2.930003702640533447e-01 1.483579427003860474e-01 4.128217101097106934e-01 1.287993192672729492e-01 2.001760751008987427e-01 -9.770822525024414062e-02 -4.867122322320938110e-02 -1.363453865051269531e-01 2.844076454639434814e-01
-7.919322699308395386e-02 6.729881465435028076e-02 2.395392209291458130e-01 -8.131376653909683228e-02 1.385786570608615875e-02 -1.172934100031852722e-01 5.521675571799278259e-02 -4.390990734100341797e-02 -4.231153521686792374e-03 1.131571158766746521e-01 6.101826205849647522e-02 -2.091072052717208862e-01 -2.606472373008728027e-01 -3.560957014560699463e-01 8.902261406183242798e-02 -6.375564634799957275e-02 1.239449456334114075e-01 -4.209872335195541382e-02 -1.893870532512664795e-01 4.088233411312103271e-01 -3.704285249114036560e-02 4.940633773803710938e-01 7.207289338111877441e-02 1.477682590484619141e-01 -4.247371852397918701e-02 1.156337484717369080e-01 -3.460964187979698181e-02 1.140385419130325317e-01 8.032276295125484467e-03 -1.906683146953582764e-01 -1.557137966156005859e-01 2.378996163606643677e-01
1.112374514341354370e-01 8.134507387876510620e-02 -6.565438210964202881e-02 -1.899981498718261719e-01 -6.825662404298782349e-02 -3.098196685314178467e-01 3.320371210575103760e-01 -3.684965427964925766e-03 -3.079989552497863770e-01 -7.565585523843765259e-02 -5.605437606573104858e-02 -3.731624186038970947e-01 -1.095274686813354492e-01 -2.420811653137207031e-01 1.336713582277297974e-01 7.427889853715896606e-02 4.085816442966461182e-02 -2.593496441841125488e-01 -8.499530702829360962e-02 -3.872530534863471985e-02 -8.866018801927566528e-02 3.618117570877075195e-01 -1.031611710786819458e-01 8.696893602609634399e-02 7.620406150817871094e-02 -8.051817119121551514e-02 8.343368768692016602e-02 1.282594203948974609e-01 -2.688602507114410400e-01 -9.783317148685455322e-02 -1.496481299400329590e-01 1.346940249204635620e-01
3.780086711049079895e-02 3.189641535282135010e-01 -1.543967276811599731e-01 -1.096381172537803650e-01 2.444946020841598511e-02 1.047899946570396423e-02 1.095987856388092041e-01 1.008782535791397095e-01 4.104325175285339355e-02 -9.390428662300109863e-02 9.970588237047195435e-02 -3.904175013303756714e-02 5.858166143298149109e-02 -9.633404761552810669e-02 3.760639131069183350e-01 9.903199225664138794e-02 -3.710252791643142700e-02 -2.164986170828342438e-02 -6.757568567991256714e-02 -1.245482638478279114e-01 1.816722005605697632e-01 2.331525385379791260e-01 2.538321018218994141e-01 3.376217782497406006e-01 1.433918476104736328e-01 3.553666770458221436e-01 -1.319171637296676636e-01 1.603647321462631226e-01 3.439524397253990173e-02 -3.992726095020771027e-03 -1.847223341464996338e-01 3.730571866035461426e-01
1.666397005319595337e-01 6.347496993839740753e-03 -1.041233018040657043e-01 -1.804580986499786377e-01 -1.343364864587783813e-01 -3.091309778392314911e-02 3.475853800773620605e-01 1.326518952846527100e-01 -2.167255133390426636e-01 1.731667667627334595e-01 -1.269594132900238037e-01 2.218693122267723083e-02 4.373075440526008606e-02 -1.490505486726760864e-01 1.458543837070465088e-01 1.734768003225326538e-01 1.234593614935874939e-01 -1.932290643453598022e-01 2.354392707347869873e-01 -2.394174411892890930e-02 -1.182440742850303650e-01 3.320416510105133057e-01 4.299725592136383057e-02 3.018443584442138672e-01 1.298914104700088501e-01 -4.558483511209487915e-02 1.478519849479198456e-02 3.622679412364959717e-02 -2.548746466636657715e-01 -7.934828847646713257e-02 2.140786200761795044e-01 3.727759718894958496e-01
2.081984281539916992e-01 6.094658374786376953e-02 -2.470503598451614380e-01 -2.179746180772781372e-01 -2.753313183784484863e-01 7.240621000528335571e-02 3.421480953693389893e-01 5.873963236808776855e-02 -1.331385374069213867e-01 -1.697774380445480347e-01 1.282517462968826294e-01 -1.198806464672088623e-01 1.919140070676803589e-01 -5.904500186443328857e-02 1.839012354612350464e-01 -1.070113331079483032e-01 -8.702482283115386963e-02 -2.074641883373260498e-01 -9.850922971963882446e-02 7.739201933145523071e-02 -4.907672852277755737e-02 2.059086710214614868e-01 1.434437483549118042e-01 2.432937175035476685e-01 -6.173290684819221497e-02 2.092153578996658325e-01 4.566051438450813293e-02 -2.099678665399551392e-01 1.251896321773529053e-01 -2.137858793139457703e-02 -2.920818924903869629e-01 3.062514662742614746e-01
1.415947526693344116e-01 2.938084304332733154e-01 -1.486097648739814758e-02 -1.458080261945724487e-01 7.502853870391845703e-02 -3.416665270924568176e-02 2.144775390625000000e-01 5.668555200099945068e-02 -3.415203094482421875e-01 -5.810195580124855042e-02 -7.928506284952163696e-02 -1.814055144786834717e-01 -5.929211527109146118e-02 2.181493192911148071e-01 2.600887715816497803e-01 2.945388555526733398e-01 -1.399707198143005371e-01 -2.110066711902618408e-01 -1.684089452028274536e-01 2.382701635360717773e-02 2.220155000686645508e-01 3.761599957942962646e-01 2.324328571557998657e-01 2.202292717993259430e-02 1.109733730554580688e-01 5.355678126215934753e-02 1.304608136415481567e-01 -1.387755870819091797e-01 2.598409540951251984e-02 9.034522622823715210e-02 -1.594222933053970337e-01 1.654356271028518677e-01
3.942164406180381775e-02 2.799905538558959961e-01 -9.478875249624252319e-02 -2.098672837018966675e-01 -2.335999161005020142e-01 -1.293448656797409058e-01 3.311131000518798828e-01 -1.683385483920574188e-02 -1.341959834098815918e-01 2.793531166389584541e-03 -2.905314974486827850e-02 -2.089388221502304077e-01 8.332669734954833984e-02 1.256362348794937134e-01 9.116905927658081055e-02 -1.217084378004074097e-01 -5.537226330488920212e-03 2.374122291803359985e-02 -6.192994490265846252e-02 3.108438551425933838e-01 1.218926012516021729e-01 2.343893498182296753e-01 -6.650333106517791748e-02 1.743451803922653198e-01 -1.780779957771301270e-01 2.041275799274444580e-01 2.338346093893051147e-01 -2.113745212554931641e-01 5.856664385646581650e-03 -1.191926747560501099e-01 2.291960828006267548e-02 4.292579889297485352e-01
2.607262507081031799e-02 2.992645502090454102e-01 -1.913195103406906128e-02 1.553463488817214966e-01 3.589792759157717228e-04 -1.728555858135223389e-01 1.212193891406059265e-01 -1.237034914083778858e-03 -2.189002744853496552e-02 -2.088026553392410278e-01 1.382040604948997498e-02 -7.394371181726455688e-02 1.293118111789226532e-03 -1.422772407531738281e-01 3.267688155174255371e-01 1.237334758043289185e-01 1.075879037380218506e-01 5.143496021628379822e-02 1.437122076749801636e-01 -1.859308928251266479e-01 1.502373516559600830e-01 2.965036630630493164e-01 1.359709799289703369e-01 2.898355424404144287e-01 3.376865088939666748e-01 2.865338325500488281e-01 1.059161275625228882e-01 3.561465442180633545e-02 -2.868402749300003052e-02 -2.593505196273326874e-02 -1.532010138034820557e-01 3.641560971736907959e-01
-1.066329404711723328e-01 1.995202749967575073e-01 1.334864348173141479e-01 -4.648048803210258484e-02 -2.673354744911193848e-01 -2.869231998920440674e-01 1.056369096040725708e-01 2.249132376164197922e-05 2.434932887554168701e-01 -3.721630200743675232e-02 5.926668643951416016e-02 6.231689825654029846e-02 -1.396732986904680729e-03 -1.261852830648422241e-01 1.467486657202243805e-02 4.968449473381042480e-02 -1.277844309806823730e-01 -1.792438887059688568e-02 9.939129650592803955e-02 5.342954024672508240e-02 2.831875681877136230e-01 2.272537648677825928e-01 1.393574923276901245e-01 3.504031598567962646e-01 3.165890276432037354e-01 2.853448688983917236e-01 1.940154470503330231e-02 -4.981978982686996460e-02 -1.906716525554656982e-01 -1.015326231718063354e-01 1.250358670949935913e-01 3.563396930694580078e-01
-1.617319583892822266e-01 1.342207193374633789e-01 1.459861397743225098e-01 -1.564315557479858398e-01 -8.271585404872894287e-02 -3.475432842969894409e-02 2.574423328042030334e-02 -2.509242296218872070e-01 -1.103484556078910828e-01 -5.319856479763984680e-02 6.635177135467529297e-02 -1.848318725824356079e-01 -1.634953618049621582e-01 -8.594850450754165649e-02 1.729324460029602051e-01 1.466734614223241806e-02 -8.817805349826812744e-02 -1.330795697867870331e-02 1.126858685165643692e-02 3.856475055217742920e-01 9.900911152362823486e-02 3.575759530067443848e-01 4.156108200550079346e-02 1.847018599510192871e-01 -1.170672252774238586e-01 3.850862085819244385e-01 3.111326694488525391e-01 -7.068258523941040039e-02 4.155300557613372803e-02 7.021193206310272217e-02 -1.103076934814453125e-01 3.280696570873260498e-01
1.112622488290071487e-02 -2.119030058383941650e-02 1.055755317211151123e-01 -1.565010696649551392e-01 1.149482056498527527e-01 -6.706034392118453979e-02 3.822825849056243896e-01 -1.867855787277221680e-01 -9.765313565731048584e-02 5.641225725412368774e-02 -1.523668169975280762e-01 -2.313375025987625122e-01 -2.006925791501998901e-01 -5.160433426499366760e-02 4.198737908154726028e-03 6.734451651573181152e-02 -8.105332031846046448e-03 1.940884739160537720e-01 -5.187088251113891602e-02 2.130272239446640015e-01 1.431329399347305298e-01 3.127253651618957520e-01 -2.229641526937484741e-01 -1.264220476150512695e-02 -2.741053141653537750e-02 4.697047472000122070e-01 2.116292864084243774e-01 4.900866746902465820e-02 -1.467170864343643188e-01 1.279872208833694458e-01 -5.894990172237157822e-03 2.600700259208679199e-01
-5.860907211899757385e-02 2.647529840469360352e-01 1.592978239059448242e-01 -6.412229686975479126e-02 -2.235888317227363586e-02 -5.908456817269325256e-02 2.801180584356188774e-03 -1.300552487373352051e-01 -6.637177616357803345e-02 7.232161611318588257e-02 -1.314413845539093018e-01 -3.866308033466339111e-01 5.736982449889183044e-02 4.053763672709465027e-02 1.937693655490875244e-01 -1.418271213769912720e-01 -1.378851383924484253e-01 -1.346169132739305496e-02 -2.193169482052326202e-02 3.504864871501922607e-01 1.086564734578132629e-01 3.382673859596252441e-01 1.193664502352476120e-02 2.656577154994010925e-02 -1.231034845113754272e-01 2.618407011032104492e-01 1.222060397267341614e-01 1.409512311220169067e-01 -2.515824139118194580e-01 -1.400034278631210327e-01 -2.869411408901214600e-01 2.893740534782409668e-01
4.046353045850992203e-03 1.694707274436950684e-01 1.904038339853286743e-02 -2.671403288841247559e-01 7.768277078866958618e-02 -1.047406047582626343e-01 1.855553537607192993e-01 -5.374749377369880676e-02 -1.509986221790313721e-01 -5.104366317391395569e-02 2.983747422695159912e-01 -1.394889354705810547e-01 1.542111784219741821e-01 1.057436037808656693e-02 3.172238171100616455e-01 1.037931889295578003e-01 6.445859372615814209e-02 -6.062747538089752197e-02 -1.631119400262832642e-01 2.996762990951538086e-01 1.300212293863296509e-01 1.663028895854949951e-01 1.320349276065826416e-01 2.519210278987884521e-01 -3.115374743938446045e-01 2.979106903076171875e-01 1.952233314514160156e-01 -1.071810573339462280e-01 -8.447569794952869415e-03 1.490631047636270523e-02 -1.170163452625274658e-01 2.773628234863281250e-01
-2.485726960003376007e-02 2.936019301414489746e-01 -6.343017518520355225e-02 1.844123303890228271e-01 3.982147574424743652e-02 -1.841507107019424438e-01 1.648897528648376465e-01 3.218559548258781433e-02 1.632817648351192474e-02 -3.223296403884887695e-01 8.144380897283554077e-02 1.200657188892364502e-01 4.189535602927207947e-02 -5.859256535768508911e-02 2.848392426967620850e-01 2.577584087848663330e-01 -1.313696205615997314e-01 6.733251363039016724e-02 -2.215502038598060608e-02 -5.121459066867828369e-02 1.712728589773178101e-01 3.027992248535156250e-01 -1.765753515064716339e-02 2.224867790937423706e-01 2.262259721755981445e-01 2.404445111751556396e-01 1.359846293926239014e-01 1.683833003044128418e-01 -9.668027609586715698e-02 7.727336883544921875e-02 -1.943792998790740967e-01 3.588547110557556152e-01
-7.105607539415359497e-02 2.724795341491699219e-01 1.030570045113563538e-01 -1.893499046564102173e-01 4.816375300288200378e-02 -1.615550667047500610e-01 9.455061703920364380e-02 3.837958350777626038e-02 -1.236076429486274719e-01 6.994771771132946014e-03 1.625238545238971710e-02 -7.457417994737625122e-02 -3.192982673645019531e-01 -4.425702989101409912e-02 1.929300576448440552e-01 6.365158408880233765e-02 -1.928506791591644287e-01 7.273276895284652710e-02 8.632311969995498657e-02 2.968297898769378662e-01 5.620139092206954956e-02 2.313928306102752686e-01 -7.796034216880798340e-02 6.737469881772994995e-02 -2.803606986999511719e-01 2.786606848239898682e-01 2.980484664440155029e-01 -1.027082055807113647e-01 -2.252377122640609741e-01 1.006176620721817017e-01 -9.871595352888107300e-02 3.707645237445831299e-01
-1.159199029207229614e-01 8.911390602588653564e-02 -1.265712175518274307e-02 9.150747209787368774e-02 3.091633617877960205e-01 -4.697979986667633057e-02 1.756796836853027344e-01 -9.631635248661041260e-02 -2.365322113037109375e-01 2.081641703844070435e-01 -8.105749636888504028e-02 -2.758638262748718262e-01 8.562554419040679932e-02 -2.381525635719299316e-01 -1.340579688549041748e-01 8.934996277093887329e-02 -1.264208275824785233e-02 -1.096903532743453979e-01 3.060392737388610840e-01 1.444106549024581909e-01 1.382298115640878677e-02 2.499406188726425171e-01 3.388462588191032410e-03 -9.457806497812271118e-02 1.998563557863235474e-01 2.259265165776014328e-03 2.429117262363433838e-01 1.519879549741744995e-01 -6.983120739459991455e-02 -2.278492003679275513e-01 2.407201193273067474e-02 4.271468222141265869e-01
-9.384416788816452026e-02 1.724555790424346924e-01 2.460579015314579010e-02 -1.522834151983261108e-01 2.027665525674819946e-01 6.531811505556106567e-02 2.364315986633300781e-01 -8.961321413516998291e-02 -1.854308098554611206e-01 5.809500347822904587e-03 -2.182262241840362549e-01 -2.732455730438232422e-01 -4.551386460661888123e-02 -1.789776235818862915e-02 2.557184696197509766e-01 -2.191546931862831116e-02 1.287839263677597046e-01 -3.329411149024963379e-02 2.141970098018646240e-01 2.687022387981414795e-01 1.317897439002990723e-01 3.285862505435943604e-01 -6.319624930620193481e-02 3.911133855581283569e-02 -2.095022648572921753e-01 3.915992975234985352e-01 6.395560503005981445e-02 -8.652099221944808960e-02 -7.381437718868255615e-02 -1.709512770175933838e-01 -1.182422712445259094e-01 2.815487682819366455e-01
-8.222158253192901611e-02 2.859813868999481201e-01 -8.206440135836601257e-03 8.157721906900405884e-02 1.525325328111648560e-01 -2.637522518634796143e-01 4.165636748075485229e-02 1.316368877887725830e-01 3.459576517343521118e-02 -1.876806765794754028e-01 7.567510008811950684e-02 2.041264995932579041e-02 5.032489076256752014e-03 8.474733680486679077e-03 1.776527464389801025e-01 2.112974375486373901e-01 1.021816581487655640e-01 1.086830347776412964e-01 7.484339177608489990e-02 -1.941705495119094849e-01 1.455427259206771851e-01 1.803112924098968506e-01 8.048962056636810303e-02 3.753115534782409668e-01 1.518967151641845703e-01 3.090505599975585938e-01 3.799665719270706177e-03 1.096993312239646912e-01 -5.321324989199638367e-02 -1.076673641800880432e-01 -1.918671280145645142e-01 4.748782515525817871e-01
5.300115048885345459e-02 3.138725757598876953e-01 -4.546200484037399292e-02 1.450360119342803955e-01 4.007120057940483093e-02 -1.581965088844299316e-01 2.741769142448902130e-02 5.178162362426519394e-03 -9.238832630217075348e-03 -2.195766121149063110e-01 1.247220207005739212e-02 2.005841583013534546e-02 7.004925608634948730e-02 -8.718695491552352905e-02 4.232206046581268311e-01 2.409811466932296753e-01 -1.878396123647689819e-01 9.348405152559280396e-02 3.814654052257537842e-02 -1.475496441125869751e-01 1.533329188823699951e-01 2.026621103286743164e-01 5.180362239480018616e-02 3.287848532199859619e-01 2.235577106475830078e-01 2.570380866527557373e-01 1.382490098476409912e-01 1.021108999848365784e-01 -1.228642836213111877e-01 -4.504923243075609207e-03 -2.139090597629547119e-01 3.170727491378784180e-01
2.010813206434249878e-01 -1.944939345121383667e-01 2.140725590288639069e-02 -1.042400971055030823e-01 6.454077363014221191e-02 -2.564442455768585205e-01 3.540819883346557617e-01 9.321728348731994629e-02 1.424492243677377701e-02 9.054167196154594421e-03 9.972675703465938568e-03 -5.264791473746299744e-02 -8.944263309240341187e-02 -2.923970520496368408e-01 2.976492643356323242e-01 1.227056980133056641e-01 7.709436118602752686e-02 1.971694827079772949e-01 4.322634264826774597e-02 -4.584480077028274536e-02 -2.353687435388565063e-01 3.156675696372985840e-01 3.617919236421585083e-02 1.008128970861434937e-01 7.573024928569793701e-02 4.982121288776397705e-02 -2.615933716297149658e-01 -1.349326968193054199e-01 -3.334543853998184204e-02 1.329009830951690674e-01 -2.124757170677185059e-01 3.633668124675750732e-01
-9.862809628248214722e-02 2.162827849388122559e-01 8.131395280361175537e-02 2.110412530601024628e-02 -3.128868713974952698e-02 -7.529515027999877930e-02 1.588632464408874512e-01 -1.822707504034042358e-01 -1.063535660505294800e-01 -1.203619241714477539e-01 -1.942030042409896851e-01 -2.583000361919403076e-01 -9.324857965111732483e-03 -5.986424162983894348e-02 3.934543430805206299e-01 1.574099063873291016e-01 4.831945057958364487e-03 -9.663294255733489990e-02 -7.589337229728698730e-02 4.030297100543975830e-01 8.271908015012741089e-02 2.214738577604293823e-01 -6.822889298200607300e-02 5.591451376676559448e-02 -1.776849329471588135e-01 2.345431298017501831e-01 1.621354371309280396e-01 -2.035612314939498901e-01 -2.320718914270401001e-01 -1.839004606008529663e-01 -8.197463303804397583e-02 2.605933547019958496e-01
1.474032104015350342e-01 -9.254637360572814941e-02 1.562711447477340698e-01 -9.222595393657684326e-02 2.367918044328689575e-01 -1.684387028217315674e-01 3.332960233092308044e-02 1.921031028032302856e-01 -9.763282537460327148e-02 9.768977016210556030e-02 -3.475310653448104858e-02 -2.136321961879730225e-01 5.969383288174867630e-03 2.300399728119373322e-02 1.450849622488021851e-01 -1.326719671487808228e-01 2.841914892196655273e-01 -1.269331872463226318e-01 -2.392335683107376099e-01 8.217166364192962646e-02 -5.321419984102249146e-02 3.670569062232971191e-01 1.103077381849288940e-01 2.351007908582687378e-01 -9.608228504657745361e-02 3.685143291950225830e-01 1.503386050462722778e-01 -4.024419188499450684e-02 3.975114971399307251e-02 -2.605274915695190430e-01 -1.048647090792655945e-01 3.059653937816619873e-01
1.859608739614486694e-01 -2.992804646492004395e-01 4.816098138689994812e-02 -1.289157271385192871e-01 2.128227055072784424e-01 3.940225578844547272e-03 1.628703773021697998e-01 1.527421027421951294e-01 4.003657028079032898e-02 -2.413964867591857910e-01 2.108626216650009155e-01 -2.983840703964233398e-01 -1.830985993146896362e-01 -1.021762192249298096e-01 -2.951956167817115784e-02 5.447252839803695679e-02 -1.070746704936027527e-01 -6.011567264795303345e-02 4.333930090069770813e-02 -2.696718275547027588e-01 2.254326641559600830e-01 1.202998012304306030e-01 2.208673804998397827e-01 3.657756149768829346e-01 -2.744719572365283966e-02 1.835115849971771240e-01 -7.228353619575500488e-02 -1.396307069808244705e-02 -1.758815199136734009e-01 -1.319357194006443024e-02 -1.680559515953063965e-01 2.895219326019287109e-01
-6.824505329132080078e-02 8.433849364519119263e-02 -1.575326323509216309e-01 1.078249290585517883e-01 -3.630055487155914307e-02 -1.091196835041046143e-01 3.512395322322845459e-01 -1.105037555098533630e-01 -3.802842274308204651e-02 -5.733249709010124207e-02 -1.725616008043289185e-01 -9.516742080450057983e-02 1.300975531339645386e-01 -6.929421424865722656e-02 1.309904754161834717e-01 1.978240311145782471e-01 -1.905626952648162842e-01 -3.458221256732940674e-01 4.703193157911300659e-02 4.140069484710693359e-01 -2.957339026033878326e-02 1.843468844890594482e-01 8.982758224010467529e-02 1.803757399320602417e-01 3.689751401543617249e-02 -1.368967145681381226e-01 2.975832223892211914e-01 1.730600446462631226e-01 3.832256793975830078e-02 -1.060859039425849915e-01 7.713393121957778931e-02 3.451529443264007568e-01
2.152739018201828003e-01 1.796012669801712036e-01 1.344900131225585938e-01 -7.689061015844345093e-02 -1.154507100582122803e-01 3.445746302604675293e-01 4.054516553878784180e-01 7.865960896015167236e-02 2.365807443857192993e-02 -6.755270808935165405e-02 4.826615098863840103e-03 -1.481013149023056030e-01 -3.747157379984855652e-02 -2.667969278991222382e-02 -9.633741527795791626e-02 -9.945166856050491333e-02 5.376077722758054733e-03 -1.277235150337219238e-01 1.294243037700653076e-01 1.123807043768465519e-03 -1.564988195896148682e-01 3.778470456600189209e-01 -7.493118941783905029e-02 2.721379399299621582e-01 2.256417274475097656e-01 1.168919727206230164e-01 1.821350306272506714e-01 1.074379608035087585e-01 -1.659113317728042603e-01 -1.765195876359939575e-01 -6.397374719381332397e-02 3.070726990699768066e-01
3.443327173590660095e-02 4.873397760093212128e-03 1.791800558567047119e-01 -6.778742372989654541e-02 2.991829812526702881e-01 1.531155128031969070e-02 2.030881345272064209e-01 1.941993236541748047e-01 9.649834781885147095e-02 9.714354574680328369e-02 8.956932276487350464e-02 -2.790915071964263916e-01 -1.192383617162704468e-01 -2.919849753379821777e-01 2.208367139101028442e-01 1.134965419769287109e-01 -2.413243986666202545e-02 8.643773198127746582e-02 -1.752334684133529663e-01 2.323576807975769043e-01 -1.706337928771972656e-01 2.191274017095565796e-01 -1.969776600599288940e-01 5.109472665935754776e-03 1.234315633773803711e-01 1.273556891828775406e-02 -1.097956970334053040e-01 -8.545190095901489258e-02 -8.127675205469131470e-02 -3.321951031684875488e-01 -3.387375771999359131e-01 2.289826124906539917e-01
7.454256713390350342e-02 3.939919471740722656e-01 3.567026928067207336e-03 -4.295752942562103271e-02 1.402691304683685303e-01 -4.884227365255355835e-02 1.439010500907897949e-01 1.549955084919929504e-02 4.847795516252517700e-02 -1.785079240798950195e-01 1.652460098266601562e-01 -1.939254626631736755e-02 -2.687292173504829407e-02 -1.471816748380661011e-01 1.632875055074691772e-01 2.857143990695476532e-02 -5.842964351177215576e-02 -9.806571155786514282e-02 6.843972206115722656e-02 -2.210438847541809082e-01 2.176684886217117310e-01 1.354592293500900269e-01 1.271007508039474487e-01 1.178822368383407593e-01 2.330074310302734375e-01 3.288206458091735840e-01 7.454667985439300537e-02 3.928513452410697937e-02 -1.607804298400878906e-01 -1.795785725116729736e-01 -7.224404811859130859e-02 5.360941290855407715e-01
8.909504115581512451e-02 1.650697439908981323e-01 -1.446209251880645752e-01 -1.609802842140197754e-01 6.213025376200675964e-02 -2.911409735679626465e-01 2.275488525629043579e-01 1.102960705757141113e-01 -1.857364326715469360e-01 9.887251257896423340e-02 4.481185972690582275e-02 -2.109867632389068604e-01 -1.515993028879165649e-01 -1.738481074571609497e-01 1.875021308660507202e-01 1.178887709975242615e-01 1.883300766348838806e-02 -7.668025791645050049e-02 5.989576876163482666e-02 -1.159939263015985489e-02 6.207506731152534485e-02 5.030066370964050293e-01 -2.114223837852478027e-01 6.305149197578430176e-02 -1.997368186712265015e-01 -2.122538536787033081e-02 2.293890267610549927e-01 4.808456450700759888e-02 -6.537077017128467560e-03 -2.033576667308807373e-01 -1.053565144538879395e-01 3.302805423736572266e-01
4.625558480620384216e-02 3.180634975433349609e-01 -4.447783157229423523e-02 2.163185924291610718e-01 7.719673961400985718e-02 -1.221287474036216736e-01 1.464149653911590576e-01 -1.119375005364418030e-01 1.260997354984283447e-01 -3.121667504310607910e-01 4.286531731486320496e-02 2.739904634654521942e-02 3.703941125422716141e-03 -1.384004354476928711e-01 4.393511116504669189e-01 6.537373363971710205e-02 -5.679498240351676941e-02 2.968457713723182678e-02 4.389944672584533691e-02 -1.105446070432662964e-01 1.713049560785293579e-01 2.739995121955871582e-01 9.088019724003970623e-04 2.889893651008605957e-01 2.276213616132736206e-01 2.812733948230743408e-01 9.319300949573516846e-02 4.729844257235527039e-02 -2.051526606082916260e-01 -7.444683462381362915e-02 -1.731725931167602539e-01 1.871234923601150513e-01
-6.245713308453559875e-02 1.011205092072486877e-01 -8.751668035984039307e-02 -7.888303697109222412e-02 4.786213859915733337e-02 -1.830494850873947144e-01 2.446126639842987061e-01 -1.337004154920578003e-01 -1.392495539039373398e-02 7.505482435226440430e-02 -1.316863447427749634e-01 -2.824677824974060059e-01 1.248544156551361084e-01 -5.448614805936813354e-02 2.734835445880889893e-01 -3.498050197958946228e-02 5.515493825078010559e-02 -3.216717243194580078e-01 -9.807225316762924194e-02 1.281493157148361206e-01 1.484701335430145264e-01 2.766909599304199219e-01 -2.499610558152198792e-02 3.513719514012336731e-02 -1.865337342023849487e-01 3.615126013755798340e-01 1.840361058712005615e-01 6.679794192314147949e-02 -1.393804252147674561e-01 -7.778171449899673462e-02 -4.185966849327087402e-01 1.530316770076751709e-01
1.052518934011459351e-01 2.985656559467315674e-01 -4.436768591403961182e-02 1.714356839656829834e-01 -1.521646790206432343e-02 -1.126078590750694275e-01 7.162010762840509415e-03 -9.789462387561798096e-02 -2.768395468592643738e-02 -2.096520513296127319e-01 6.742542982101440430e-02 7.791622728109359741e-02 6.065300852060317993e-02 -1.439909934997558594e-01 2.017728239297866821e-01 2.018437981605529785e-01 -7.015923410654067993e-02 5.934771895408630371e-02 1.866948977112770081e-02 -1.831053644418716431e-01 1.946126371622085571e-01 3.641014993190765381e-01 1.137827988713979721e-03 3.215015828609466553e-01 2.884064316749572754e-01 2.884681820869445801e-01 1.316473335027694702e-01 1.283598691225051880e-01 -8.089325577020645142e-02 -1.164394766092300415e-01 -2.367501705884933472e-01 3.036302030086517334e-01
-3.266006708145141602e-02 5.961661785840988159e-02 -1.026995759457349777e-02 -2.124596983194351196e-01 -1.096639260649681091e-01 -1.728297770023345947e-01 3.697300553321838379e-01 2.446274310350418091e-01 2.524406835436820984e-02 4.758928716182708740e-02 7.615979015827178955e-02 -3.173791766166687012e-01 1.685797572135925293e-01 -2.336798459291458130e-01 1.858872026205062866e-01 5.187438428401947021e-02 -2.076984047889709473e-01 -2.139527499675750732e-01 1.439227461814880371e-01 1.246368661522865295e-01 -4.966216161847114563e-02 2.033530771732330322e-01 2.535511851310729980e-01 2.093563228845596313e-01 1.201087236404418945e-01 1.054253354668617249e-01 -8.193915709853172302e-03 2.191547453403472900e-01 8.945724368095397949e-02 -3.239602446556091309e-01 -2.884089015424251556e-02 1.321833282709121704e-01
-9.253992885351181030e-02 2.709639966487884521e-01 1.172552183270454407e-01 -1.871058940887451172e-01 3.211323171854019165e-02 -3.560636639595031738e-01 1.089389994740486145e-01 -2.528418302536010742e-01 -1.638461947441101074e-01 1.181280612945556641e-01 3.925976902246475220e-02 -1.679048240184783936e-01 1.879168897867202759e-01 1.006323937326669693e-02 2.778456807136535645e-01 1.026796698570251465e-01 -5.936839431524276733e-02 -1.339831203222274780e-01 -1.171773672103881836e-02 3.123431801795959473e-01 1.247476711869239807e-01 2.593255341053009033e-01 1.754054799675941467e-02 1.805260926485061646e-01 -2.371315062046051025e-01 3.042100369930267334e-01 3.944010660052299500e-02 -7.404267042875289917e-02 -1.353488713502883911e-01 -4.127131775021553040e-02 -8.739098161458969116e-02 2.315296679735183716e-01
2.473243623971939087e-01 2.185230515897274017e-02 1.128164604306221008e-01 -1.860886812210083008e-01 -1.372512578964233398e-01 -4.577861353754997253e-02 2.940197885036468506e-01 1.619769483804702759e-01 -4.015086591243743896e-02 -2.047262489795684814e-01 -2.825437188148498535e-01 -1.562618762254714966e-01 1.357818692922592163e-01 -1.330895721912384033e-01 -1.168104410171508789e-01 2.397878617048263550e-01 2.682047486305236816e-01 -7.413349300622940063e-02 -7.146259397268295288e-02 3.111662566661834717e-01 -1.470126360654830933e-01 1.033010259270668030e-01 3.458743914961814880e-02 1.450717598199844360e-01 -9.132341295480728149e-02 1.395795494318008423e-01 9.129346348345279694e-03 7.596391439437866211e-02 4.881262034177780151e-02 -2.309364080429077148e-02 -1.588728427886962891e-01 4.545252323150634766e-01
4.220331460237503052e-02 2.947724461555480957e-01 -1.238309666514396667e-01 2.624473907053470612e-02 8.106054738163948059e-03 -7.880016416311264038e-02 2.141245603561401367e-01 1.131690740585327148e-01 3.022295422852039337e-02 -1.529409587383270264e-01 1.034281309694051743e-02 -1.443522870540618896e-01 2.414558455348014832e-02 4.897327721118927002e-02 1.823601573705673218e-01 -5.749121680855751038e-02 -7.474846392869949341e-02 2.053653150796890259e-01 2.046316713094711304e-01 5.960247665643692017e-02 3.005887567996978760e-01 1.720835566520690918e-01 3.435712456703186035e-01 2.068115770816802979e-01 -3.160438314080238342e-02 2.697123289108276367e-01 -1.200207918882369995e-01 9.131297469139099121e-02 -5.925503093749284744e-03 1.029813438653945923e-01 -3.637968003749847412e-01 3.635111451148986816e-01
1.309434324502944946e-01 1.281504631042480469e-01 1.330187469720840454e-01 -2.334318459033966064e-01 -4.274829849600791931e-02 -2.449419796466827393e-01 3.025180101394653320e-01 2.705750614404678345e-02 8.456839621067047119e-02 2.594819106161594391e-02 -4.080700874328613281e-02 -1.611399278044700623e-02 2.642872035503387451e-01 -7.649084925651550293e-02 1.235259026288986206e-01 3.318332508206367493e-02 2.037584334611892700e-01 -2.353812754154205322e-02 6.836310960352420807e-03 -7.187271118164062500e-02 -1.884371638298034668e-01 7.429407536983489990e-02 -1.470237821340560913e-01 1.976530440151691437e-02 1.762258410453796387e-01 1.289629042148590088e-01 1.237151473760604858e-01 2.409045249223709106e-01 -2.952916324138641357e-01 -9.757245332002639771e-02 -2.803462445735931396e-01 4.813601672649383545e-01
-5.220663920044898987e-02 3.784506022930145264e-01 9.499461203813552856e-02 1.113566756248474121e-02 -2.656653709709644318e-02 -7.132642716169357300e-02 1.420079767704010010e-01 -1.762116886675357819e-02 -1.751061528921127319e-01 -2.233244627714157104e-01 1.316155940294265747e-01 -2.702350914478302002e-01 2.301446534693241119e-02 -1.024002954363822937e-01 1.345717161893844604e-01 3.739945963025093079e-02 7.135665416717529297e-02 1.660692095756530762e-01 -4.186701774597167969e-02 -1.127615571022033691e-01 2.551288008689880371e-01 1.367065310478210449e-01 2.350887805223464966e-01 3.268492817878723145e-01 -2.035493031144142151e-02 2.265017777681350708e-01 -9.091089665889739990e-02 2.494914829730987549e-01 2.289216220378875732e-02 -2.263881266117095947e-02 -2.544131577014923096e-01 3.690746724605560303e-01
-3.979349881410598755e-02 2.848713397979736328e-01 -4.755805060267448425e-02 -6.942258030176162720e-02 2.165697813034057617e-01 -2.057346142828464508e-02 2.456869184970855713e-01 -6.626158952713012695e-02 -3.925959393382072449e-02 -5.239666998386383057e-02 -3.615201450884342194e-03 1.106750965118408203e-01 1.257842481136322021e-01 -2.640909850597381592e-01 1.638769209384918213e-01 1.273535285145044327e-02 -1.535209715366363525e-01 1.387978345155715942e-01 -4.429053887724876404e-02 -2.389063090085983276e-01 2.893479168415069580e-01 1.633764207363128662e-01 1.516743004322052002e-01 3.229774832725524902e-01 1.890047639608383179e-01 2.377468794584274292e-01 -1.180358231067657471e-01 -1.473871897906064987e-02 -3.639686852693557739e-02 -4.483683407306671143e-02 -2.121524512767791748e-01 4.178850352764129639e-01
1.804828345775604248e-01 -3.144106566905975342e-01 4.397169500589370728e-02 -1.965793222188949585e-01 9.923185408115386963e-02 4.534005373716354370e-02 9.769015759229660034e-02 -2.602208554744720459e-01 -1.380535811185836792e-01 -3.200488910079002380e-02 4.372134339064359665e-03 -3.384117409586906433e-02 1.496323104947805405e-02 7.740415632724761963e-02 1.258086264133453369e-01 7.711102813482284546e-02 1.757445782423019409e-01 -9.148167073726654053e-02 -2.081931680440902710e-01 3.044530451297760010e-01 4.968748241662979126e-02 1.965292543172836304e-01 7.234422024339437485e-03 1.643659919500350952e-01 2.352466583251953125e-01 3.323418498039245605e-01 -1.614700108766555786e-01 2.077807933092117310e-01 -2.136034071445465088e-01 -2.001537233591079712e-01 -1.763006895780563354e-01 3.071444332599639893e-01
1.145731583237648010e-01 1.016609370708465576e-01 -6.997303664684295654e-02 1.542276795953512192e-02 -1.204767078161239624e-01 9.712178260087966919e-02 2.775136828422546387e-01 9.305594861507415771e-02 7.986322045326232910e-02 -1.060454845428466797e-01 -1.053390838205814362e-02 -3.710177540779113770e-01 -1.874386519193649292e-01 -9.575243294239044189e-02 -3.194302916526794434e-01 2.357595115900039673e-01 4.232343286275863647e-02 -1.101738773286342621e-02 5.513658002018928528e-02 1.162857487797737122e-01 -2.499025873839855194e-02 2.072145789861679077e-01 8.145412057638168335e-02 2.457047253847122192e-01 1.904384642839431763e-01 1.376174986362457275e-01 -5.844005197286605835e-02 2.415736168622970581e-01 -2.335206419229507446e-01 -2.828069031238555908e-01 -5.721964687108993530e-02 3.473719656467437744e-01
5.445945262908935547e-02 2.992271780967712402e-01 -1.044997423887252808e-01 -9.747326374053955078e-02 -1.884887516498565674e-01 -1.697999238967895508e-01 3.355347216129302979e-01 -1.697342097759246826e-01 -1.144695505499839783e-01 1.466242671012878418e-01 1.372374594211578369e-01 -6.655480712652206421e-02 1.081879660487174988e-01 -1.485872315242886543e-03 1.305183172225952148e-01 -1.718373745679855347e-01 4.675547778606414795e-02 4.546391777694225311e-03 -2.960423566401004791e-02 1.711611896753311157e-01 -3.098768414929509163e-03 3.273354172706604004e-01 -4.365124180912971497e-02 7.858341187238693237e-02 -9.281654655933380127e-02 1.708710044622421265e-01 5.310058593750000000e-02 -2.166659235954284668e-01 -3.437559306621551514e-02 -1.574476659297943115e-01 4.580869525671005249e-02 5.494756698608398438e-01
2.181786149740219116e-01 -6.495198607444763184e-02 1.223839372396469116e-01 -3.430963754653930664e-01 4.460332542657852173e-02 -1.886599063873291016e-01 1.725171208381652832e-01 1.148443222045898438e-01 -1.177610009908676147e-01 -1.173672974109649658e-01 9.083136916160583496e-02 -2.001045942306518555e-01 -4.242098331451416016e-02 -2.598012797534465790e-02 3.101025149226188660e-02 5.383224412798881531e-02 3.930576890707015991e-02 -1.330142766237258911e-01 8.770363032817840576e-02 1.621780097484588623e-01 -9.166295081377029419e-02 5.459489822387695312e-01 -1.774127930402755737e-01 1.321982443332672119e-01 -3.768342360854148865e-02 -6.524598598480224609e-02 9.755446761846542358e-02 1.018993034958839417e-01 -7.462756335735321045e-02 -1.961976885795593262e-01 -9.715862572193145752e-02 4.061512053012847900e-01
2.781963348388671875e-01 2.072954028844833374e-01 -9.054948389530181885e-02 -1.027002278715372086e-02 -2.528557777404785156e-01 6.363178044557571411e-02 1.890455335378646851e-01 1.482565551996231079e-01 3.867749124765396118e-02 -3.461639955639839172e-02 1.536591053009033203e-01 -1.757045835256576538e-01 -1.801181137561798096e-01 -1.671931594610214233e-01 -2.318471521139144897e-01 1.741676628589630127e-01 -2.750810608267784119e-02 -8.384294062852859497e-02 1.457899063825607300e-01 4.132753983139991760e-02 -1.414226833730936050e-03 2.255021929740905762e-01 -1.934472471475601196e-02 2.153511196374893188e-01 1.668954044580459595e-01 2.449399381875991821e-01 1.012465506792068481e-01 2.956885397434234619e-01 -2.778356373310089111e-01 -1.955334097146987915e-01 -1.272512674331665039e-01 3.137877881526947021e-01
1.109552457928657532e-01 7.615585625171661377e-02 -1.492852903902530670e-02 -1.709964722394943237e-01 1.507208198308944702e-01 -1.125684082508087158e-01 2.092101573944091797e-01 1.775646023452281952e-02 5.196525901556015015e-02 3.631244301795959473e-01 1.315607726573944092e-01 -1.227220669388771057e-01 4.356120154261589050e-02 1.181728914380073547e-01 -3.881696984171867371e-02 1.968034207820892334e-01 -2.455337904393672943e-02 5.605405569076538086e-02 2.073649317026138306e-01 3.199722170829772949e-01 -1.614346057176589966e-01 3.263288140296936035e-01 1.797485500574111938e-01 2.597496807575225830e-01 1.754952669143676758e-01 -1.477473136037588120e-02 -9.565576165914535522e-02 7.818693667650222778e-02 2.485244162380695343e-02 -1.857379525899887085e-01 -3.770199120044708252e-01 2.119567543268203735e-01
4.045980274677276611e-01 5.001834034919738770e-02 1.223362982273101807e-02 -1.801349371671676636e-01 -3.159013018012046814e-02 -2.592785470187664032e-02 -8.817562460899353027e-02 4.050553217530250549e-02 2.334090173244476318e-01 2.730243802070617676e-01 8.626672788523137569e-04 -1.277941018342971802e-01 4.871401563286781311e-02 -3.003672696650028229e-02 2.730794250965118408e-01 1.799070090055465698e-01 1.977066881954669952e-02 4.645608738064765930e-02 -3.020158708095550537e-01 2.535549402236938477e-01 8.408445119857788086e-02 3.197943270206451416e-01 -1.252152770757675171e-01 1.450833827257156372e-01 2.080088853836059570e-01 2.272608429193496704e-01 8.625815063714981079e-02 7.455503940582275391e-02 -4.729091748595237732e-02 4.789804667234420776e-02 -2.360400855541229248e-01 2.495336383581161499e-01
1.286034435033798218e-01 3.110005259513854980e-01 -2.625174261629581451e-02 -1.464791446924209595e-01 -1.931303292512893677e-01 -6.420416384935379028e-02 2.565682232379913330e-01 -1.316501498222351074e-01 -2.041189968585968018e-01 3.919293731451034546e-02 1.156554371118545532e-01 -4.817511141300201416e-02 2.944165095686912537e-02 -2.659336924552917480e-01 1.685394644737243652e-01 1.736253201961517334e-01 -1.818144470453262329e-01 -2.007440477609634399e-01 -2.470191121101379395e-01 1.186665296554565430e-01 -3.553136810660362244e-02 2.649434208869934082e-01 -3.239788115024566650e-01 8.942909538745880127e-02 -1.081646010279655457e-01 3.562783598899841309e-01 9.144513309001922607e-02 -3.086691536009311676e-02 1.305035222321748734e-02 1.617524623870849609e-01 8.710726350545883179e-02 1.903539448976516724e-01
-5.326945334672927856e-02 3.079836368560791016e-01 3.021719120442867279e-02 4.249387234449386597e-02 1.487545222043991089e-01 -1.267540454864501953e-01 6.119661778211593628e-02 2.054974436759948730e-02 4.157354310154914856e-02 -3.080226182937622070e-01 9.692535549402236938e-02 -5.647151544690132141e-02 1.160685941576957703e-01 -2.032331675291061401e-01 3.103820979595184326e-01 1.452481746673583984e-01 2.780322358012199402e-02 -1.533577963709831238e-02 1.804368048906326294e-01 2.103613223880529404e-03 2.344073057174682617e-01 2.082582712173461914e-01 1.192955523729324341e-01 3.677673637866973877e-01 3.358069658279418945e-01 2.244979292154312134e-01 7.660918403416872025e-03 4.936993122100830078e-02 -2.177913188934326172e-01 -7.133727520704269409e-02 2.518809586763381958e-02 2.750224173069000244e-01
-5.756191164255142212e-02 1.038899496197700500e-01 -2.306006848812103271e-02 -7.989307492971420288e-02 8.401503413915634155e-02 -5.688405036926269531e-02 3.040961027145385742e-01 -1.230581924319267273e-01 -1.663715764880180359e-02 1.655252724885940552e-01 -5.476393923163414001e-02 -1.997156441211700439e-01 -2.991475760936737061e-01 -1.983338594436645508e-01 1.452927589416503906e-01 2.399231642484664917e-01 5.016510933637619019e-02 -1.259038690477609634e-02 -1.629744321107864380e-01 9.950137138366699219e-02 1.515937298536300659e-01 3.430981934070587158e-01 -1.684165596961975098e-01 -4.890076816082000732e-02 1.597699522972106934e-02 4.974102973937988281e-01 3.438152745366096497e-02 6.313697993755340576e-02 -2.386565208435058594e-01 5.520905554294586182e-02 -1.549833118915557861e-01 1.885551959276199341e-01
-9.290704131126403809e-02 -2.399434894323348999e-01 2.723191678524017334e-01 -3.914730623364448547e-02 -6.145503371953964233e-02 4.518336150795221329e-03 3.503173589706420898e-01 4.960981383919715881e-02 -4.750452004373073578e-03 -2.717243134975433350e-01 8.089299499988555908e-02 -2.301538586616516113e-01 9.557687491178512573e-02 -1.831714659929275513e-01 -1.685671210289001465e-01 2.020284086465835571e-01 -2.302660197019577026e-01 -2.510399520397186279e-01 6.240626052021980286e-02 -1.003805547952651978e-01 2.509260773658752441e-01 2.029527127742767334e-01 -7.945888489484786987e-02 2.401473522186279297e-01 -2.726241573691368103e-02 2.350410968065261841e-01 1.689642667770385742e-01 2.014330923557281494e-01 -1.188781037926673889e-01 8.180026896297931671e-03 -1.886726766824722290e-01 1.038073822855949402e-01
4.519599303603172302e-02 2.356908917427062988e-01 -6.454452127218246460e-02 1.147100627422332764e-01 2.689688093960285187e-02 -2.056644558906555176e-01 6.299082934856414795e-02 6.218499690294265747e-02 1.690821200609207153e-01 -2.553880214691162109e-01 2.563773887231945992e-03 -8.980932086706161499e-02 1.428197473287582397e-01 -2.107176035642623901e-01 2.318124622106552124e-01 1.320015788078308105e-01 -6.217846274375915527e-02 3.868478164076805115e-02 -4.092591628432273865e-02 -1.888246536254882812e-01 2.630864381790161133e-01 3.303308784961700439e-01 1.069385409355163574e-01 3.684607744216918945e-01 2.070555239915847778e-01 2.293689697980880737e-01 5.510574206709861755e-02 1.355173140764236450e-01 -1.668046265840530396e-01 2.580558694899082184e-02 -2.316503822803497314e-01 2.629108428955078125e-01
-2.600604854524135590e-02 1.018194407224655151e-01 -2.171375304460525513e-01 -5.449607037007808685e-03 2.147185951471328735e-01 -9.039252251386642456e-02 2.733214199542999268e-01 -1.989222764968872070e-01 8.077121526002883911e-02 1.552967876195907593e-01 5.180970765650272369e-03 -3.755950927734375000e-01 -1.000006347894668579e-01 2.799357101321220398e-02 8.215698599815368652e-02 -6.440468132495880127e-02 -1.301752179861068726e-01 -3.144197762012481689e-01 7.092151790857315063e-02 1.812120974063873291e-01 1.566126570105552673e-02 2.941193282604217529e-01 7.959616184234619141e-02 -2.805462852120399475e-02 -3.514142706990242004e-02 6.617277115583419800e-02 2.226986736059188843e-01 -2.005643770098686218e-02 -1.933399438858032227e-01 -1.485755890607833862e-01 -2.867068862542510033e-03 4.660324454307556152e-01
-1.876174807548522949e-01 1.720947176218032837e-01 2.115534432232379913e-02 2.258392982184886932e-02 5.776408314704895020e-02 3.144418355077505112e-03 1.409892886877059937e-01 -1.319875419139862061e-01 -1.689134091138839722e-01 1.566942781209945679e-01 -2.870972082018852234e-02 -3.365921080112457275e-01 -4.352550208568572998e-02 -2.669106125831604004e-01 1.487313657999038696e-01 -1.347387135028839111e-01 1.162191927433013916e-01 -1.460298597812652588e-01 -1.191357299685478210e-01 2.102629095315933228e-01 5.703835934400558472e-02 5.739029869437217712e-02 9.298687428236007690e-02 5.633122473955154419e-02 2.131382822990417480e-01 1.166975423693656921e-01 2.283973395824432373e-01 2.177002578973770142e-01 -1.169852465391159058e-01 -2.465173751115798950e-01 9.509813040494918823e-02 5.091741085052490234e-01
1.073238477110862732e-01 4.039220213890075684e-01 1.544092893600463867e-01 -9.742725640535354614e-03 7.544474303722381592e-02 -1.098377779126167297e-01 2.093074321746826172e-01 3.298939391970634460e-02 5.165081843733787537e-02 -1.271063983440399170e-01 1.840728074312210083e-01 -1.837410479784011841e-01 1.323237121105194092e-01 6.256819516420364380e-02 2.034803032875061035e-01 2.628103829920291901e-02 -2.574943006038665771e-02 7.150325179100036621e-02 -5.688177421689033508e-02 -1.986112594604492188e-01 1.668392717838287354e-01 1.820339709520339966e-01 2.472963035106658936e-01 3.150697946548461914e-01 7.091220468282699585e-02 4.318869113922119141e-01 -4.232540354132652283e-02 1.241632699966430664e-01 -1.381384115666151047e-02 1.125350072979927063e-01 -1.453799158334732056e-01 2.759415805339813232e-01
-9.927046298980712891e-02 7.594142854213714600e-02 1.577897518873214722e-01 -3.396463096141815186e-01 2.971177734434604645e-02 5.996478255838155746e-03 3.654064536094665527e-01 -9.227879345417022705e-02 3.316427394747734070e-02 1.555054634809494019e-01 -7.049727439880371094e-02 -2.000201493501663208e-01 -1.960772275924682617e-01 -2.067727893590927124e-01 1.329566687345504761e-01 1.084224432706832886e-01 -2.080215364694595337e-01 7.518820464611053467e-02 -1.202797889709472656e-01 1.447993218898773193e-01 6.010054424405097961e-02 2.601878345012664795e-01 -1.035170927643775940e-01 -3.101024590432643890e-02 5.407004803419113159e-02 4.636562764644622803e-01 1.219965666532516479e-01 -1.838148236274719238e-01 -1.435018032789230347e-01 -8.036929368972778320e-02 -2.148075252771377563e-01 1.147066652774810791e-01
1.931774914264678955e-01 4.137828052043914795e-01 -9.674852341413497925e-02 -6.166440289234742522e-05 2.847006916999816895e-01 1.904076784849166870e-01 2.297054231166839600e-01 2.218380421400070190e-01 -1.263236999511718750e-01 3.040888905525207520e-02 7.764001190662384033e-02 -5.917952954769134521e-02 -1.583538204431533813e-01 -1.186145395040512085e-01 1.909281015396118164e-01 1.687879413366317749e-01 6.040206924080848694e-02 -2.068411186337471008e-02 -7.973273843526840210e-02 1.607625186443328857e-01 1.500560790300369263e-01 9.066721051931381226e-02 2.098009586334228516e-01 1.446865051984786987e-01 2.502817809581756592e-01 2.119319289922714233e-01 4.786329343914985657e-02 -3.446263074874877930e-01 1.202329434454441071e-02 -6.956358999013900757e-02 -4.226599261164665222e-02 2.548888027667999268e-01
1.933493912220001221e-01 1.763154417276382446e-01 -6.668590009212493896e-02 -1.238495036959648132e-01 -6.980139762163162231e-02 -6.694833189249038696e-02 5.486423149704933167e-02 3.076526895165443420e-02 -1.124930158257484436e-01 -2.540952861309051514e-01 1.530573070049285889e-01 -2.692529745399951935e-02 -9.808552265167236328e-02 -2.271519452333450317e-01 5.059806257486343384e-02 2.261263430118560791e-01 -1.791509240865707397e-02 5.130743980407714844e-02 1.021351441740989685e-01 -8.573064953088760376e-02 3.683212995529174805e-01 1.268658339977264404e-01 1.212626099586486816e-01 2.567766308784484863e-01 -8.474779874086380005e-02 3.835015594959259033e-01 -2.064369469881057739e-01 5.832459405064582825e-02 -6.623939424753189087e-02 9.687687456607818604e-02 -3.264619708061218262e-01 3.292364478111267090e-01
3.374358117580413818e-01 3.586488217115402222e-02 1.515735834836959839e-01 -1.073255389928817749e-01 -1.789268255233764648e-01 -2.454733550548553467e-01 3.531847000122070312e-01 1.424900814890861511e-02 5.201840028166770935e-02 1.444892492145299911e-02 -6.878427229821681976e-03 3.380355238914489746e-02 1.827747672796249390e-01 -2.638296484947204590e-01 -8.149045705795288086e-02 1.480872482061386108e-01 1.136823967099189758e-01 1.061283051967620850e-02 -7.569133490324020386e-02 2.259901165962219238e-02 -3.224366009235382080e-01 2.335237264633178711e-01 1.417877972126007080e-01 1.294603943824768066e-01 2.098139747977256775e-02 7.875124365091323853e-02 5.557256564497947693e-02 -3.318427875638008118e-02 -1.804618537425994873e-01 -1.776769459247589111e-01 -6.811378896236419678e-02 4.507881402969360352e-01
2.637352347373962402e-01 -2.218432873487472534e-01 3.956949412822723389e-01 -1.656945981085300446e-02 9.552312642335891724e-02 7.256798446178436279e-02 3.623429536819458008e-01 -2.589226067066192627e-01 -6.816217303276062012e-02 1.449464112520217896e-01 -4.172089975327253342e-03 -5.020951479673385620e-02 1.081551164388656616e-01 3.011483140289783478e-02 5.107601732015609741e-02 3.130096569657325745e-02 6.220980733633041382e-02 -1.273449063301086426e-01 -1.032560467720031738e-01 1.175059378147125244e-01 1.279841959476470947e-01 1.636819392442703247e-01 2.300213426351547241e-01 1.119068339467048645e-01 2.316421121358871460e-01 1.812131404876708984e-01 -1.690142452716827393e-01 2.532934546470642090e-01 -1.376975476741790771e-01 -8.182280510663986206e-02 -2.502628862857818604e-01 2.158741056919097900e-01
2.096449285745620728e-01 1.047011166810989380e-01 2.364899963140487671e-01 -2.443080954253673553e-02 1.230139434337615967e-01 1.245168782770633698e-02 6.568414159119129181e-03 1.026684790849685669e-01 2.331929653882980347e-01 -3.223399072885513306e-02 -2.964162528514862061e-01 -2.525927126407623291e-01 -1.295410562306642532e-02 -2.262832373380661011e-01 1.393985375761985779e-02 2.539062500000000000e-01 -1.109839081764221191e-01 -7.339071482419967651e-02 3.075520396232604980e-01 -1.990090124309062958e-02 -1.679165959358215332e-01 3.398936986923217773e-01 -1.006582379341125488e-01 2.077983617782592773e-01 1.341439038515090942e-02 2.962951660156250000e-01 -1.012408509850502014e-01 -1.115502193570137024e-01 9.709277004003524780e-02 -1.751348674297332764e-01 1.820125281810760498e-01 2.143757492303848267e-01
1.300929933786392212e-01 1.795674115419387817e-02 3.420028090476989746e-02 -2.063420116901397705e-01 2.720790803432464600e-01 -1.027258113026618958e-01 1.171778589487075806e-01 6.738886982202529907e-02 -2.295319288969039917e-01 5.669092014431953430e-02 -5.718745291233062744e-02 -2.763780057430267334e-01 -2.371521890163421631e-01 -9.583097696304321289e-02 2.812567055225372314e-01 -6.105485931038856506e-02 8.213434368371963501e-03 -2.608119249343872070e-01 -1.314700245857238770e-01 2.773895859718322754e-01 2.526681311428546906e-02 1.379862278699874878e-01 8.548075705766677856e-02 2.075923830270767212e-01 -3.283549845218658447e-01 1.781697869300842285e-01 1.729651689529418945e-01 -2.199428156018257141e-02 8.164369314908981323e-02 1.167365536093711853e-01 -2.659848630428314209e-01 2.427762746810913086e-01
2.491560578346252441e-01 1.035109981894493103e-01 1.404661335982382298e-03 -1.274117976427078247e-01 -3.971421718597412109e-02 -6.382907275110483170e-03 2.067220956087112427e-01 -6.379115860909223557e-03 2.169834375381469727e-01 1.078715026378631592e-01 -3.645849600434303284e-02 -1.822929233312606812e-01 6.955093145370483398e-02 -1.435016393661499023e-01 2.368112653493881226e-01 2.511378228664398193e-01 1.850992590188980103e-01 -1.144775003194808960e-01 -1.212809979915618896e-01 3.638537228107452393e-01 -1.494804620742797852e-01 3.026271760463714600e-01 7.824809849262237549e-02 2.808178961277008057e-01 2.059260308742523193e-01 5.804738029837608337e-02 4.023031145334243774e-02 6.251946091651916504e-02 -3.034369051456451416e-01 -2.230648994445800781e-01 -1.938497871160507202e-01 6.807417422533035278e-02
4.217046871781349182e-02 3.454569280147552490e-01 -5.156316980719566345e-02 2.080093622207641602e-01 3.316377103328704834e-02 -1.950865834951400757e-01 1.597776561975479126e-01 7.400441914796829224e-02 -1.007808558642864227e-02 -2.670356333255767822e-01 1.660723239183425903e-01 -1.093947235494852066e-02 -2.798812091350555420e-02 -1.079520285129547119e-01 3.301692306995391846e-01 1.395821124315261841e-01 -3.503693267703056335e-02 1.221188306808471680e-01 -5.466036498546600342e-02 -7.271210104227066040e-02 1.635239273309707642e-01 2.493437379598617554e-01 9.786375612020492554e-02 2.752524018287658691e-01 1.438094526529312134e-01 3.084790110588073730e-01 -1.205990910530090332e-01 1.044464632868766785e-01 -2.187474630773067474e-02 -9.607324749231338501e-02 -2.097686082124710083e-01 3.592701852321624756e-01
1.939518302679061890e-01 1.121027767658233643e-01 3.017165698111057281e-03 -1.447949111461639404e-01 -1.245372444391250610e-01 -4.497436583042144775e-01 2.856354117393493652e-01 -1.570758596062660217e-02 -5.839109420776367188e-02 -6.265155971050262451e-02 -1.358385235071182251e-01 -1.335144042968750000e-01 1.148721575736999512e-01 9.333819150924682617e-02 8.462619781494140625e-02 1.564563065767288208e-01 2.466737926006317139e-01 -1.385720521211624146e-01 8.351724594831466675e-02 9.076382964849472046e-02 -2.838986515998840332e-01 2.287839949131011963e-01 -1.634430736303329468e-01 2.258298695087432861e-01 2.201962471008300781e-01 4.550212994217872620e-02 1.387580782175064087e-01 1.006177440285682678e-01 -1.139607653021812439e-01 7.183256745338439941e-02 -1.606915891170501709e-01 3.197607994079589844e-01
1.220842376351356506e-01 -1.119115501642227173e-01 -8.608502149581909180e-02 -4.519461840391159058e-02 1.980913728475570679e-01 -5.482752248644828796e-02 1.972582042217254639e-01 -1.756193339824676514e-01 3.470561653375625610e-02 1.953084766864776611e-02 4.065397195518016815e-03 -3.042775671929121017e-03 2.308522537350654602e-02 -1.616078615188598633e-02 1.692304015159606934e-01 2.704803943634033203e-01 7.895006239414215088e-02 -3.111330568790435791e-01 -2.597288787364959717e-01 1.062017455697059631e-01 -1.611119806766510010e-01 3.487750589847564697e-01 -1.228140965104103088e-01 1.831295713782310486e-02 -9.037506766617298126e-03 3.008152544498443604e-01 -3.555392846465110779e-02 3.057599663734436035e-01 1.325704604387283325e-01 1.658524423837661743e-01 -2.450875937938690186e-01 3.341334760189056396e-01
-8.412107825279235840e-02 2.135033607482910156e-01 1.844642758369445801e-01 -1.770416647195816040e-01 1.441243439912796021e-01 1.266912519931793213e-01 8.498078584671020508e-02 -3.540658950805664062e-02 6.450788676738739014e-02 -1.372113972902297974e-01 5.563001707196235657e-02 -8.696811646223068237e-02 -1.355421543121337891e-02 1.704230904579162598e-01 2.191433869302272797e-02 -2.159354835748672485e-02 4.747205972671508789e-02 -2.222703844308853149e-01 5.269284173846244812e-02 2.143894284963607788e-01 1.051167249679565430e-01 4.449632465839385986e-01 -9.403616935014724731e-02 4.638619720935821533e-01 -3.182781860232353210e-02 -5.354174971580505371e-02 -1.916516870260238647e-01 4.927942901849746704e-02 -9.581037610769271851e-02 -2.311429753899574280e-02 -3.590153902769088745e-02 4.305341243743896484e-01
1.702178865671157837e-01 -1.544364392757415771e-01 1.814017444849014282e-01 3.391512110829353333e-02 1.159812882542610168e-01 -1.703513227403163910e-02 2.422905266284942627e-01 -2.486477345228195190e-01 1.917532645165920258e-02 -3.270094469189643860e-02 -1.934383064508438110e-01 -3.773978352546691895e-02 1.312441825866699219e-01 2.325503230094909668e-01 -6.475695222616195679e-02 2.126309126615524292e-01 1.438650488853454590e-01 -1.001382619142532349e-01 9.293947368860244751e-02 7.642291486263275146e-02 8.444503694772720337e-02 2.058543413877487183e-01 1.038873568177223206e-01 4.091919064521789551e-01 -5.733349174261093140e-02 2.562720775604248047e-01 2.928312718868255615e-01 3.270882964134216309e-01 -4.346395656466484070e-02 -1.606130599975585938e-01 4.086934402585029602e-02 2.320786565542221069e-01
-1.885684207081794739e-02 3.610477596521377563e-02 1.270008236169815063e-01 -1.227902546525001526e-01 5.036155879497528076e-02 -1.251739561557769775e-01 3.402716517448425293e-01 -7.193462550640106201e-02 -1.410557329654693604e-01 2.006004452705383301e-01 -4.218724370002746582e-02 -1.992655694484710693e-01 -2.225627303123474121e-01 -4.352031648159027100e-02 2.655315697193145752e-01 2.077359408140182495e-01 8.525835722684860229e-02 -3.994052240159362555e-04 -5.444395542144775391e-02 2.035891562700271606e-01 5.099548026919364929e-02 4.950395226478576660e-01 -1.463902741670608521e-01 2.179483324289321899e-02 3.410381078720092773e-02 4.105435609817504883e-01 1.308704018592834473e-01 3.039238601922988892e-02 -1.744263321161270142e-01 2.983429841697216034e-02 -9.381811320781707764e-02 1.101303622126579285e-01
-1.480752695351839066e-02 2.581649422645568848e-01 -7.014413923025131226e-02 -4.897586256265640259e-02 5.146450549364089966e-02 -1.073785871267318726e-02 4.444958269596099854e-02 7.799096405506134033e-02 -2.570876106619834900e-02 7.232861220836639404e-02 -1.875099390745162964e-01 -6.564106792211532593e-02 -1.651382297277450562e-01 9.134335070848464966e-02 1.857001483440399170e-01 1.424014568328857422e-01 1.406551897525787354e-01 -2.575881779193878174e-01 1.870458200573921204e-02 3.844272494316101074e-01 -1.970038712024688721e-01 4.811812341213226318e-01 -2.799509651958942413e-02 1.321958899497985840e-01 -1.260721182916313410e-04 3.342375159263610840e-01 1.851383745670318604e-01 -8.505087345838546753e-02 -4.638382792472839355e-02 -4.624164104461669922e-02 -1.486561447381973267e-01 2.770642936229705811e-01
4.804708957672119141e-01 -1.559780687093734741e-01 -1.115456894040107727e-01 -1.784976273775100708e-01 -4.188701510429382324e-02 1.814624294638633728e-02 1.629874259233474731e-01 2.585822045803070068e-01 -1.706598699092864990e-01 1.440671831369400024e-01 3.536826372146606445e-02 -2.896108329296112061e-01 -4.909261688590049744e-02 -2.011003196239471436e-01 1.225585043430328369e-01 2.233766615390777588e-01 9.298601001501083374e-02 5.533009767532348633e-02 -9.821338579058647156e-03 9.747990407049655914e-03 -1.036649271845817566e-01 2.833746671676635742e-01 1.484601646661758423e-01 4.292314872145652771e-02 -2.688591741025447845e-02 1.787840723991394043e-01 2.671017646789550781e-01 -2.313648350536823273e-02 7.933869212865829468e-02 -1.399931162595748901e-01 2.959637343883514404e-02 3.225877583026885986e-01
4.797048494219779968e-02 1.352047622203826904e-01 -7.181560620665550232e-03 -2.155019342899322510e-01 -6.000220775604248047e-02 -1.249444559216499329e-01 1.071135029196739197e-01 -1.653197407722473145e-01 -3.657059669494628906e-01 2.365433424711227417e-01 2.062977105379104614e-01 -1.665933579206466675e-01 -2.532230876386165619e-02 -2.889615297317504883e-02 2.229738533496856689e-01 1.695026904344558716e-01 2.610508166253566742e-02 -5.950158461928367615e-02 -4.995691403746604919e-02 1.273601651191711426e-01 1.063593570142984390e-02 2.722131013870239258e-01 -3.001354038715362549e-01 -3.849864378571510315e-02 1.686186492443084717e-01 4.106639921665191650e-01 1.624758839607238770e-01 -2.865011245012283325e-02 -1.163151040673255920e-01 1.193214729428291321e-01 1.615553908050060272e-02 3.064982891082763672e-01
1.125888898968696594e-01 3.260669112205505371e-01 5.525798723101615906e-02 8.892060071229934692e-02 5.285271629691123962e-02 6.092650815844535828e-02 3.563647568225860596e-01 2.546045184135437012e-01 1.644012928009033203e-01 1.986554861068725586e-01 2.724215202033519745e-02 7.931942818686366081e-04 -2.230129763484001160e-02 -1.041967868804931641e-01 2.374530881643295288e-01 2.358587086200714111e-01 1.295651793479919434e-01 -9.756980091333389282e-02 8.038387447595596313e-02 9.601335972547531128e-02 3.689269125461578369e-01 1.060598716139793396e-01 2.512590885162353516e-01 1.222697496414184570e-01 1.022044867277145386e-01 1.201120465993881226e-01 1.089004278182983398e-01 -5.356332287192344666e-02 -1.595090627670288086e-01 1.067669615149497986e-01 -2.889931797981262207e-01 2.318030595779418945e-01
-8.345361799001693726e-02 -1.573481410741806030e-02 5.697993095964193344e-03 -1.880728155374526978e-01 8.038233965635299683e-02 -1.320971399545669556e-01 3.027917444705963135e-01 1.638982445001602173e-02 7.758135907351970673e-03 1.132854744791984558e-01 -2.034137398004531860e-01 -4.519632458686828613e-01 3.471006453037261963e-02 -4.862108454108238220e-02 3.251959756016731262e-02 -1.762718457030132413e-04 4.342339932918548584e-02 1.112357527017593384e-01 -1.480248868465423584e-01 -1.686279475688934326e-02 2.140579074621200562e-01 4.233509898185729980e-01 1.888345181941986084e-02 2.533990740776062012e-01 -8.198322355747222900e-02 4.240992367267608643e-01 -3.962706401944160461e-02 -1.222251802682876587e-01 -2.122650891542434692e-01 -5.499927699565887451e-02 -9.894954040646553040e-03 3.184815123677253723e-02
1.031703352928161621e-01 -7.732858508825302124e-02 -4.484448954463005066e-02 -4.120415821671485901e-02 -8.604815229773521423e-04 2.427158877253532410e-02 3.279661536216735840e-01 -6.918721646070480347e-02 -1.854201592504978180e-02 8.645227551460266113e-02 -3.429471701383590698e-02 -6.344587355852127075e-02 -2.466851621866226196e-01 -1.459694206714630127e-01 9.663858264684677124e-02 -5.917003005743026733e-02 -1.629976779222488403e-01 2.641339600086212158e-02 -1.795031428337097168e-01 2.310069352388381958e-01 1.890608221292495728e-01 4.785798192024230957e-01 -1.720521450042724609e-01 -2.056754752993583679e-02 -1.552405655384063721e-01 3.765307068824768066e-01 1.651429086923599243e-01 -1.181402280926704407e-01 -1.802992075681686401e-01 1.565652340650558472e-02 -1.663329303264617920e-01 2.890084981918334961e-01
7.179754972457885742e-02 2.273547202348709106e-01 8.845413476228713989e-02 -6.139990687370300293e-02 -1.059090346097946167e-01 -2.870138585567474365e-01 2.629652619361877441e-01 1.718207448720932007e-01 -1.700991988182067871e-01 -1.735545247793197632e-01 1.946094334125518799e-01 1.912747975438833237e-03 7.032839953899383545e-02 -6.641648709774017334e-02 1.069193109869956970e-01 4.197841137647628784e-02 -1.398322582244873047e-01 8.036157488822937012e-02 7.727769762277603149e-02 -1.080143526196479797e-01 1.802973449230194092e-01 2.724711894989013672e-01 2.401239871978759766e-01 2.941347658634185791e-01 -2.543369680643081665e-02 3.648325800895690918e-01 -6.083754450082778931e-02 1.628450602293014526e-01 7.759175449609756470e-02 1.102398186922073364e-01 -1.109157651662826538e-01 3.616545796394348145e-01
2.342091053724288940e-01 3.558676689863204956e-02 -7.865443825721740723e-03 -1.874561756849288940e-01 7.515155524015426636e-02 2.942801415920257568e-01 3.411342203617095947e-01 2.315981537103652954e-01 -6.461736559867858887e-02 -1.330966651439666748e-01 1.375144273042678833e-01 -2.019873112440109253e-01 -2.378675714135169983e-02 -2.610332518815994263e-02 -9.786362200975418091e-02 1.545258015394210815e-01 4.301459342241287231e-02 7.138296216726303101e-02 1.214163675904273987e-01 3.138644620776176453e-02 2.643436379730701447e-02 2.525631487369537354e-01 -4.901111498475074768e-02 1.987609118223190308e-01 2.302280664443969727e-01 1.902949810028076172e-01 6.813565641641616821e-02 3.405812680721282959e-01 -1.556677520275115967e-01 -2.377177178859710693e-01 -3.921319171786308289e-02 3.300219774246215820e-01
5.620086565613746643e-03 3.435764610767364502e-01 -7.615535706281661987e-02 -8.275847649201750755e-04 9.973280876874923706e-02 -1.340926736593246460e-01 3.247841894626617432e-01 2.073962800204753876e-02 1.264039147645235062e-02 -2.296339869499206543e-01 1.132055819034576416e-01 3.261612728238105774e-02 7.913998514413833618e-02 -4.495148081332445145e-03 2.018451392650604248e-01 2.119946777820587158e-01 5.111983790993690491e-02 1.472315490245819092e-01 -9.432126581668853760e-02 -7.146666944026947021e-02 2.181765288114547729e-01 1.657717674970626831e-01 5.550744011998176575e-02 3.420465588569641113e-01 1.996046304702758789e-01 2.688435018062591553e-01 1.106209233403205872e-01 1.491552740335464478e-01 -8.777879178524017334e-02 3.198970481753349304e-02 -1.082080379128456116e-01 4.278438985347747803e-01
-2.452177926898002625e-03 3.200983703136444092e-01 -3.262213245034217834e-02 2.212000787258148193e-01 1.025447323918342590e-01 -1.340764164924621582e-01 1.511937826871871948e-01 5.796056613326072693e-02 -5.777658894658088684e-03 -2.223106026649475098e-01 5.291083827614784241e-02 9.896170347929000854e-02 3.018968855030834675e-04 -9.932085871696472168e-02 3.744606375694274902e-01 1.785712093114852905e-01 9.019681252539157867e-03 1.278997063636779785e-01 4.123067483305931091e-02 -2.815391926560550928e-04 1.621511876583099365e-01 1.243104487657546997e-01 1.668045669794082642e-02 2.777169346809387207e-01 3.136055767536163330e-01 2.886670231819152832e-01 6.018622964620590210e-02 3.151660785079002380e-02 -1.060319989919662476e-01 -5.985033139586448669e-02 -2.781672477722167969e-01 3.647184371948242188e-01
-1.099663972854614258e-01 1.618395596742630005e-01 2.680465951561927795e-02 -6.989331543445587158e-02 -2.026167139410972595e-02 5.753031466156244278e-03 3.056890070438385010e-01 -1.242994815111160278e-01 -2.137049138545989990e-01 3.280040323734283447e-01 -3.087963163852691650e-01 -2.189477533102035522e-01 5.059760063886642456e-02 -2.982523292303085327e-02 2.297179549932479858e-01 2.124488204717636108e-01 1.372909992933273315e-01 1.885879635810852051e-01 -1.683643758296966553e-01 -9.959120303392410278e-02 8.950452506542205811e-02 1.716749221086502075e-01 -6.393686681985855103e-02 2.365973889827728271e-01 -1.308537274599075317e-01 4.141148328781127930e-01 -2.802174712996929884e-04 1.180248185992240906e-01 -1.729603111743927002e-01 -5.119489505887031555e-02 -4.612929746508598328e-02 1.463934928178787231e-01
-1.867374181747436523e-01 1.204277276992797852e-01 -1.235904619097709656e-01 -1.396292746067047119e-01 -2.689542472362518311e-01 -7.970534265041351318e-02 1.009291186928749084e-01 4.096006974577903748e-02 -2.333063073456287384e-02 7.577066123485565186e-02 -1.546830236911773682e-01 -3.392916321754455566e-01 3.785561770200729370e-02 -1.964265257120132446e-01 2.997912168502807617e-01 7.516772300004959106e-02 -4.271143302321434021e-02 1.448449678719043732e-02 1.086563169956207275e-01 1.483238041400909424e-01 1.709025204181671143e-01 4.018650650978088379e-01 -4.644834622740745544e-02 3.410091996192932129e-01 -3.239673376083374023e-01 6.706507503986358643e-02 -1.037426143884658813e-01 3.570915758609771729e-02 -1.159258484840393066e-01 -9.481119364500045776e-02 -1.732284724712371826e-01 1.597326844930648804e-01
-9.668241254985332489e-03 2.604488134384155273e-01 1.797383651137351990e-02 1.193477287888526917e-01 9.932892769575119019e-02 -1.519869863986968994e-01 1.053411290049552917e-01 1.118935197591781616e-01 9.230913221836090088e-02 -2.345463484525680542e-01 1.273790597915649414e-01 3.633983433246612549e-02 5.475243926048278809e-02 -1.847854554653167725e-01 2.780032753944396973e-01 1.062558218836784363e-01 -7.129728049039840698e-02 1.109559386968612671e-01 -3.604826703667640686e-02 -1.060850173234939575e-01 1.460513621568679810e-01 2.467358410358428955e-01 -3.849565982818603516e-02 2.025060802698135376e-01 3.094705343246459961e-01 3.978477418422698975e-01 1.550601422786712646e-01 2.785884961485862732e-02 -2.367345541715621948e-01 -1.640792004764080048e-02 -2.636213004589080811e-01 3.078842163085937500e-01
2.426361590623855591e-01 -2.386959642171859741e-02 -1.072122156620025635e-01 -1.959039121866226196e-01 -1.717929989099502563e-01 -2.094935923814773560e-01 3.590338528156280518e-01 2.970499917864799500e-02 5.440567433834075928e-02 2.495748735964298248e-02 6.058279052376747131e-02 -1.661653518676757812e-01 -8.709146827459335327e-02 -3.112152814865112305e-01 1.923649758100509644e-01 3.787485361099243164e-01 -6.870599091053009033e-02 -6.491208076477050781e-02 8.473624475300312042e-03 -9.862373769283294678e-02 -1.850156933069229126e-01 3.024470806121826172e-01 -2.838712930679321289e-02 1.691531687974929810e-01 9.350388497114181519e-02 -4.149646311998367310e-02 -1.343990117311477661e-01 -9.790703188627958298e-04 8.254082500934600830e-02 1.556713134050369263e-02 -8.072502911090850830e-02 3.895912766456604004e-01
1.128806322813034058e-01 -9.000488370656967163e-02 2.807387709617614746e-02 -9.962463378906250000e-02 -4.893840849399566650e-02 7.711643725633621216e-02 2.964549660682678223e-01 1.001268848776817322e-01 -2.140685021877288818e-01 -3.180844187736511230e-01 1.098161190748214722e-01 -1.904638558626174927e-01 1.791691631078720093e-01 2.198215276002883911e-01 -9.957051835954189301e-03 3.559334576129913330e-02 5.024147033691406250e-02 2.716245874762535095e-02 -1.744701713323593140e-01 1.945607215166091919e-01 1.691118627786636353e-01 2.741422951221466064e-01 1.946432739496231079e-01 3.500418066978454590e-01 -1.456122696399688721e-01 1.348617523908615112e-01 1.841640770435333252e-01 4.435008019208908081e-02 2.801641635596752167e-02 -3.619186952710151672e-02 -3.007447719573974609e-01 2.855220735073089600e-01
1.777033954858779907e-01 1.702776402235031128e-01 1.238852553069591522e-02 -1.303150951862335205e-01 -4.291092231869697571e-02 -4.632045980542898178e-03 3.490205705165863037e-01 1.102116107940673828e-01 -3.520529568195343018e-01 2.316825687885284424e-01 4.740386456251144409e-02 -3.190596699714660645e-01 1.123539954423904419e-01 -1.899595931172370911e-02 3.137437254190444946e-02 -6.284264475107192993e-02 1.552167385816574097e-01 -9.525194764137268066e-02 4.821315035223960876e-02 1.464840024709701538e-01 -8.238616585731506348e-02 1.800177097320556641e-01 1.711088716983795166e-01 3.118070363998413086e-01 -1.638840585947036743e-01 1.154293864965438843e-01 2.188297063112258911e-01 -7.875628024339675903e-02 1.879723519086837769e-01 1.068425178527832031e-01 6.014577299356460571e-02 3.458387851715087891e-01
1.746426671743392944e-01 7.383646070957183838e-02 1.552898734807968140e-01 -9.206818789243698120e-02 2.140756100416183472e-01 -8.548601716756820679e-02 2.579063475131988525e-01 2.931577265262603760e-01 -3.671995131298899651e-03 -1.096788793802261353e-01 -1.783592700958251953e-01 -1.409339755773544312e-01 2.096904814243316650e-01 -8.940411359071731567e-02 -3.716989234089851379e-02 7.187096774578094482e-02 2.362557202577590942e-01 -1.391236037015914917e-01 1.642647534608840942e-01 -4.894649982452392578e-02 -1.680971384048461914e-01 -7.562417536973953247e-02 -3.338843211531639099e-02 3.263576328754425049e-01 1.607266440987586975e-02 1.421626061201095581e-01 2.506432831287384033e-01 -4.428714048117399216e-03 -1.310117542743682861e-01 -2.014163136482238770e-01 -2.068741023540496826e-01 4.167080223560333252e-01
-1.036663651466369629e-01 3.428182303905487061e-01 8.555675297975540161e-02 7.349295914173126221e-02 -2.046183943748474121e-01 3.075351566076278687e-02 1.397010833024978638e-01 5.333478003740310669e-02 1.121279373764991760e-01 -2.958271503448486328e-01 -8.203539997339248657e-02 -5.439675971865653992e-02 4.841933399438858032e-02 -2.643755078315734863e-01 8.749164640903472900e-02 7.073201984167098999e-02 -1.319769471883773804e-01 -7.544789463281631470e-02 6.101429834961891174e-02 8.871718496084213257e-02 2.605329751968383789e-01 -3.309381753206253052e-02 -2.482428401708602905e-02 4.509852230548858643e-01 2.572560906410217285e-01 1.963281482458114624e-01 5.265722051262855530e-02 1.893262192606925964e-02 6.194922327995300293e-02 -2.014735490083694458e-01 6.387770175933837891e-02 3.675782978534698486e-01
2.678002119064331055e-01 -1.317221373319625854e-01 2.078445851802825928e-01 5.976332724094390869e-02 1.773195713758468628e-01 1.545516252517700195e-01 2.445310056209564209e-01 -8.933446556329727173e-02 1.530452519655227661e-01 2.082943022251129150e-01 -2.099282667040824890e-02 1.605454236268997192e-01 4.896480962634086609e-02 1.718831062316894531e-01 -4.217201843857765198e-02 2.193317115306854248e-01 1.881738752126693726e-01 -3.961396589875221252e-02 -8.519218862056732178e-02 1.196269541978836060e-01 1.399160549044609070e-02 1.710470467805862427e-01 -1.085114628076553345e-01 5.879670754075050354e-02 7.567486166954040527e-02 2.799344658851623535e-01 -1.715218089520931244e-02 1.349459439516067505e-01 -2.158894389867782593e-01 -5.502880737185478210e-02 -1.823567897081375122e-01 5.267723202705383301e-01
-1.249254494905471802e-02 1.310071647167205811e-01 -1.922095119953155518e-01 5.767944455146789551e-02 8.583661913871765137e-02 5.588204041123390198e-02 1.685139238834381104e-01 1.545717567205429077e-01 -6.576269865036010742e-02 -1.986487396061420441e-02 -1.270049214363098145e-01 -1.620573848485946655e-01 -4.135708138346672058e-02 5.896343383938074112e-03 3.365889564156532288e-02 4.878190755844116211e-01 -1.970378123223781586e-02 1.531963497400283813e-01 -1.092192158102989197e-01 2.903564870357513428e-01 -6.798343360424041748e-02 4.362775385379791260e-01 -3.830626606941223145e-01 1.742971986532211304e-01 1.801870577037334442e-02 1.899753957986831665e-01 5.163677781820297241e-02 -4.734338819980621338e-02 -1.039596498012542725e-01 -1.512217819690704346e-01 -7.629254460334777832e-02 1.366862952709197998e-01
1.382941603660583496e-01 -1.984335295855998993e-02 -9.386054426431655884e-02 -1.758630126714706421e-01 -1.792883127927780151e-01 -3.649203106760978699e-02 3.871841132640838623e-01 2.546293139457702637e-01 -2.290298789739608765e-01 1.205522492527961731e-01 -5.572782456874847412e-02 -2.308951765298843384e-01 1.306011993438005447e-02 -8.713599294424057007e-02 1.941274702548980713e-01 1.003025919198989868e-01 -1.713463962078094482e-01 -2.035653404891490936e-02 -5.758204683661460876e-02 -4.465413466095924377e-02 -2.083015441894531250e-01 2.924377024173736572e-01 -3.611113876104354858e-02 5.490396544337272644e-02 -7.910098880529403687e-02 1.147687714546918869e-02 1.438444554805755615e-01 -2.208369784057140350e-02 -3.309631720185279846e-02 -5.472471471875905991e-03 8.795624226331710815e-02 5.557553172111511230e-01
9.063865058124065399e-03 1.443420946598052979e-01 2.011195570230484009e-01 1.554927527904510498e-01 3.408591151237487793e-01 -1.275001168251037598e-01 3.911531269550323486e-01 9.687312692403793335e-02 -2.258440405130386353e-01 -6.440916657447814941e-02 1.769629269838333130e-01 -1.651490926742553711e-01 1.640811413526535034e-01 4.738790169358253479e-02 5.158494412899017334e-02 8.525919914245605469e-02 -2.360512614250183105e-01 7.265889644622802734e-02 -1.268733441829681396e-01 1.717620640993118286e-01 1.855946183204650879e-01 -1.343915313482284546e-01 -2.216689586639404297e-01 1.064991056919097900e-01 -1.900490969419479370e-01 2.633025050163269043e-01 1.329433917999267578e-01 2.412391453981399536e-02 -3.501021489500999451e-02 -9.752769023180007935e-02 -1.704747229814529419e-01 2.893115878105163574e-01
4.679054319858551025e-01 2.722057104110717773e-01 1.936378926038742065e-01 -1.219002306461334229e-01 1.243875548243522644e-01 6.167840957641601562e-02 2.465370744466781616e-01 -1.361159086227416992e-01 -4.617413580417633057e-01 1.852087825536727905e-01 8.381707221269607544e-02 -1.083789691329002380e-01 1.889655366539955139e-02 -9.192397445440292358e-02 2.120447717607021332e-02 -4.604152590036392212e-02 -9.901687502861022949e-02 -2.080300077795982361e-02 1.775797307491302490e-01 2.208713442087173462e-03 -2.491403184831142426e-02 2.375925928354263306e-01 -2.490672171115875244e-01 9.099269658327102661e-02 -2.089599221944808960e-01 1.140177696943283081e-01 6.704736500978469849e-02 -5.547228828072547913e-02 -6.252347677946090698e-02 3.549910709261894226e-02 -9.352401830255985260e-03 1.992937028408050537e-01
2.585546672344207764e-01 1.615672111511230469e-01 -9.234997443854808807e-03 -1.687935143709182739e-01 -1.712115705013275146e-01 -4.090036451816558838e-02 2.498988360166549683e-01 -1.298825740814208984e-01 6.816302239894866943e-02 -1.270418316125869751e-01 -2.364577502012252808e-01 -4.267945289611816406e-01 -5.871919170022010803e-02 1.645370274782180786e-01 -1.179708093404769897e-01 -4.660294391214847565e-03 -6.131832301616668701e-02 -4.121035709977149963e-02 2.698881030082702637e-01 6.199729070067405701e-02 -3.964513540267944336e-02 6.501551717519760132e-02 -4.313450679183006287e-02 2.407906651496887207e-01 3.245341479778289795e-01 2.412048131227493286e-01 1.174645423889160156e-01 3.512617945671081543e-02 -7.398405671119689941e-02 -2.094064354896545410e-01 4.394654184579849243e-02 2.954356372356414795e-01
1.650113314390182495e-01 7.212746143341064453e-02 1.599159091711044312e-01 -7.330529391765594482e-02 -3.672381862998008728e-02 3.115502893924713135e-01 1.772328913211822510e-01 2.226647287607192993e-01 -1.140835508704185486e-01 1.537686437368392944e-01 2.921444177627563477e-01 -3.858291804790496826e-01 -8.359633386135101318e-02 -1.178771257400512695e-01 1.753329485654830933e-01 2.191777825355529785e-01 1.034711971879005432e-01 -4.536375030875205994e-02 1.076159030199050903e-01 2.199198007583618164e-01 -4.493466019630432129e-02 1.256007105112075806e-01 1.841271854937076569e-02 3.663246631622314453e-01 -3.804077394306659698e-03 -8.188666775822639465e-03 -1.620517969131469727e-01 1.957313567399978638e-01 -6.074548512697219849e-02 2.961502783000469208e-02 -1.502283364534378052e-01 2.643034756183624268e-01
5.973590165376663208e-02 2.135583758354187012e-01 2.133516222238540649e-01 -1.169514954090118408e-01 -3.840446844696998596e-02 -5.612904950976371765e-02 2.037537097930908203e-01 3.039590828120708466e-02 -7.987096905708312988e-02 -2.115530520677566528e-01 4.506315663456916809e-02 -3.686120361089706421e-02 -1.439712569117546082e-02 -7.993409782648086548e-02 3.737183511257171631e-01 1.216351799666881561e-02 9.949348121881484985e-02 1.814390867948532104e-01 -7.276135683059692383e-02 1.106183044612407684e-03 1.515502333641052246e-01 2.349554002285003662e-01 2.986151576042175293e-01 3.186398744583129883e-01 6.147401779890060425e-02 2.883523106575012207e-01 -7.977220416069030762e-02 1.134047731757164001e-01 7.433374971151351929e-02 8.421794511377811432e-03 -3.092979490756988525e-01 3.452955186367034912e-01
2.325294166803359985e-01 -9.148906171321868896e-02 8.711966872215270996e-02 -1.515199057757854462e-02 -4.531387984752655029e-02 -2.822921276092529297e-01 8.890518546104431152e-02 2.855815365910530090e-02 -1.596368290483951569e-02 -2.071653492748737335e-03 1.227902621030807495e-01 -1.364031340926885605e-02 -2.085451781749725342e-01 -1.870658993721008301e-01 2.514887750148773193e-01 3.024998307228088379e-01 1.247612684965133667e-01 -2.504568919539451599e-02 -1.720756888389587402e-01 -1.133388280868530273e-01 -2.402754575014114380e-01 3.296027779579162598e-01 -6.463255733251571655e-03 2.649754881858825684e-01 1.419547051191329956e-01 2.775872498750686646e-02 -4.727285355329513550e-02 -1.147234737873077393e-01 -1.089439615607261658e-01 1.248406246304512024e-01 -1.211181953549385071e-01 4.656229317188262939e-01
-9.872073680162429810e-02 2.317767888307571411e-01 -2.047814428806304932e-01 -1.563118845224380493e-01 1.285117566585540771e-01 -8.117299526929855347e-02 1.473466753959655762e-01 4.255282878875732422e-02 1.394940423779189587e-03 3.324901312589645386e-02 -1.334179788827896118e-01 -1.734113991260528564e-01 -2.910248637199401855e-01 1.014159619808197021e-01 8.373200893402099609e-02 5.794056877493858337e-02 6.820120662450790405e-02 -1.225323881953954697e-02 -1.641590446233749390e-01 4.696134030818939209e-01 -1.582641303539276123e-01 2.830600440502166748e-01 -1.881695836782455444e-01 1.426273286342620850e-01 9.790998883545398712e-03 2.514802217483520508e-01 1.296706050634384155e-01 -5.930413305759429932e-02 4.265210032463073730e-02 1.001189053058624268e-01 -2.015273720026016235e-01 3.462333381175994873e-01
2.925062365829944611e-02 3.455113768577575684e-01 1.067081466317176819e-01 -1.877459813840687275e-03 -1.065553352236747742e-01 -1.030063852667808533e-01 1.710565090179443359e-01 -1.006392389535903931e-02 -2.754097282886505127e-01 -2.614269256591796875e-01 9.054880589246749878e-02 2.433885587379336357e-03 9.545301645994186401e-02 -9.606476873159408569e-02 1.406163573265075684e-01 -4.720684885978698730e-02 -6.164789944887161255e-02 1.894706487655639648e-01 2.148938179016113281e-01 -2.231601066887378693e-02 1.706575900316238403e-01 1.191868409514427185e-01 1.087507009506225586e-01 3.714355826377868652e-01 -2.745136851444840431e-03 3.625198304653167725e-01 -1.722898930311203003e-01 9.063037484884262085e-02 1.371695846319198608e-02 -1.499547343701124191e-02 -2.516887485980987549e-01 3.342540562152862549e-01
-2.932746196165680885e-03 3.863031789660453796e-02 -1.012592986226081848e-01 -1.499784141778945923e-01 -3.738136589527130127e-01 1.977786421775817871e-02 1.758437603712081909e-01 -9.269848465919494629e-02 -1.182143837213516235e-01 1.091194450855255127e-01 -1.661479622125625610e-01 -1.086522936820983887e-01 1.469373106956481934e-01 7.775648683309555054e-02 3.774482607841491699e-01 1.726125180721282959e-01 -1.814506500959396362e-01 -1.815550178289413452e-01 1.005013659596443176e-01 2.165974825620651245e-01 -2.246026098728179932e-01 1.205837279558181763e-01 -8.554612286388874054e-04 1.550554037094116211e-01 -7.928767800331115723e-02 2.448294162750244141e-01 -1.413893550634384155e-01 2.981835007667541504e-01 -1.598436981439590454e-01 -6.593077629804611206e-02 -1.048016324639320374e-01 3.049186170101165771e-01
2.026684023439884186e-02 1.771442219614982605e-02 2.329663485288619995e-01 2.124765655025839806e-03 6.917493417859077454e-03 2.202210575342178345e-01 7.152485102415084839e-02 5.641194805502891541e-02 3.229736164212226868e-02 -9.502089023590087891e-02 -2.069686725735664368e-02 2.724620513617992401e-02 -1.069206073880195618e-01 2.585661411285400391e-02 1.180206015706062317e-01 -1.053769290447235107e-01 5.222009494900703430e-02 -1.723684221506118774e-01 -5.566415376961231232e-03 5.150183290243148804e-02 9.015660732984542847e-02 2.875089347362518311e-01 -1.375965178012847900e-01 4.081825911998748779e-01 4.048668146133422852e-01 9.527529589831829071e-03 5.418962799012660980e-03 -9.708660840988159180e-02 -9.560162574052810669e-02 1.564000993967056274e-01 -2.124930024147033691e-01 5.254559516906738281e-01
2.130656689405441284e-01 3.791285306215286255e-02 1.051807627081871033e-01 1.094003170728683472e-01 1.061013266444206238e-01 -1.034424901008605957e-01 3.068013787269592285e-01 2.946112453937530518e-01 3.385016694664955139e-02 8.113938570022583008e-02 -2.400065213441848755e-01 -2.110054492950439453e-01 7.295431941747665405e-02 4.094902798533439636e-02 3.317094221711158752e-02 2.882919088006019592e-02 1.220273599028587341e-01 -3.060620725154876709e-01 2.337402999401092529e-01 2.869620919227600098e-02 1.028282009065151215e-02 6.672329455614089966e-02 5.701867397874593735e-03 2.515900731086730957e-01 3.209800273180007935e-02 4.761952161788940430e-02 2.145479768514633179e-01 -6.609446555376052856e-02 -8.787498623132705688e-02 -2.599427700042724609e-01 -4.006685018539428711e-01 2.950115799903869629e-01
6.399353593587875366e-02 -4.026584327220916748e-02 3.280742838978767395e-02 -7.873389124870300293e-02 -9.044252336025238037e-02 1.075260192155838013e-01 5.041071176528930664e-01 2.672631144523620605e-01 -1.255113035440444946e-01 1.553538739681243896e-01 -9.481449425220489502e-02 -1.475585997104644775e-01 1.864139288663864136e-01 -6.289435178041458130e-02 1.468427926301956177e-01 8.475846797227859497e-02 -2.892055176198482513e-02 -3.580497205257415771e-02 -1.972829177975654602e-02 1.547037214040756226e-01 3.776258975267410278e-02 1.278496831655502319e-01 -2.123055011034011841e-01 6.115730479359626770e-02 -1.415694355964660645e-01 3.228317573666572571e-02 -7.686034590005874634e-02 -2.160081267356872559e-02 1.239284947514533997e-01 -1.553570292890071869e-02 -5.557645857334136963e-02 6.036854982376098633e-01
-2.767114341259002686e-02 2.642270028591156006e-01 -1.431161463260650635e-01 -1.259772628545761108e-01 -1.754526942968368530e-01 -1.592689901590347290e-01 3.585582673549652100e-01 6.128936260938644409e-02 -2.085119336843490601e-01 2.234280668199062347e-02 1.424648463726043701e-01 -2.835033535957336426e-01 4.775519296526908875e-02 -1.989638619124889374e-02 5.563338473439216614e-02 -5.561832711100578308e-02 6.972283590584993362e-04 1.781504601240158081e-02 5.924653634428977966e-02 2.719528079032897949e-01 1.343522071838378906e-01 4.161135852336883545e-01 -8.783691376447677612e-02 7.150868326425552368e-02 -1.454600226134061813e-02 2.155923247337341309e-01 -3.112958744168281555e-02 -2.736833691596984863e-01 9.546091407537460327e-02 -1.465441659092903137e-02 -6.339704245328903198e-02 3.651813268661499023e-01
2.431369125843048096e-01 -1.423393338918685913e-01 -5.358041822910308838e-02 -1.691919267177581787e-01 -3.599960207939147949e-01 -1.042155995965003967e-01 3.760567307472229004e-01 5.394256487488746643e-02 -1.533347815275192261e-01 4.552673920989036560e-02 6.205108761787414551e-02 -7.982456684112548828e-02 -1.688118278980255127e-01 -2.571210265159606934e-01 2.021529078483581543e-01 7.027402520179748535e-02 -1.056616976857185364e-01 -6.969774514436721802e-02 -2.239730954170227051e-02 2.616523802280426025e-01 -3.300998732447624207e-02 3.588258326053619385e-01 -1.224307641386985779e-01 1.276643276214599609e-01 -4.522026330232620239e-02 -5.471645295619964600e-02 1.457825303077697754e-01 9.914350509643554688e-02 -1.901614107191562653e-02 -2.824300527572631836e-02 -1.190522164106369019e-01 3.613158166408538818e-01
3.115220367908477783e-01 -9.588439017534255981e-02 2.095696702599525452e-02 -4.767557978630065918e-02 2.738108672201633453e-02 -3.672055304050445557e-01 2.476394325494766235e-01 -8.577396161854267120e-03 -2.282077670097351074e-01 -5.256569012999534607e-02 -8.021027594804763794e-02 -1.291043162345886230e-01 -2.778801620006561279e-01 -2.145600318908691406e-01 2.519522905349731445e-01 2.426045984029769897e-01 3.245055302977561951e-02 9.424244984984397888e-03 -6.644752621650695801e-02 -1.826409809291362762e-02 -4.431992769241333008e-02 3.650545477867126465e-01 -2.056464087218046188e-03 -7.341630756855010986e-02 -8.827523142099380493e-02 -3.877465613186359406e-03 8.891519904136657715e-02 1.369374692440032959e-01 7.682143896818161011e-02 7.809842377901077271e-02 -2.607072293758392334e-01 3.310246765613555908e-01
1.656877547502517700e-01 -1.306282430887222290e-01 2.557617723941802979e-01 8.278428018093109131e-02 2.438490688800811768e-01 -1.014752760529518127e-01 6.088981032371520996e-01 2.757161296904087067e-02 -1.040537282824516296e-01 -1.569972336292266846e-01 5.191264674067497253e-02 -2.096159607172012329e-01 2.022520173341035843e-03 -5.515649914741516113e-02 4.381218552589416504e-02 -5.037234630435705185e-03 -2.202084809541702271e-01 -1.719890087842941284e-01 1.673323065042495728e-01 2.481301575899124146e-01 1.942293345928192139e-01 -4.802005738019943237e-02 6.974014639854431152e-02 1.601046472787857056e-01 -1.941317915916442871e-01 2.319050878286361694e-01 -3.553149849176406860e-02 3.115304000675678253e-02 6.859793211333453655e-04 -1.260875612497329712e-01 -8.228516578674316406e-02 1.735397428274154663e-02
-1.973657170310616493e-03 2.977842092514038086e-01 4.184818267822265625e-02 -7.580149918794631958e-02 3.569449484348297119e-02 -6.307001411914825439e-02 2.012997865676879883e-01 -1.477892249822616577e-01 -1.445291936397552490e-01 -1.647745519876480103e-01 1.801057606935501099e-01 -6.928061693906784058e-02 1.380065828561782837e-01 -1.249371841549873352e-01 1.317999362945556641e-01 3.764184936881065369e-02 1.610579043626785278e-01 4.565715044736862183e-02 4.669772461056709290e-02 -2.046215347945690155e-02 2.979322671890258789e-01 1.888948380947113037e-01 2.128939032554626465e-01 3.725757598876953125e-01 8.416662365198135376e-02 3.268378973007202148e-01 -2.132664471864700317e-01 2.304345071315765381e-01 5.501056089997291565e-02 -9.911204688251018524e-03 -2.859721481800079346e-01 2.467563599348068237e-01
4.065331220626831055e-01 -1.006276626139879227e-02 5.737862363457679749e-02 -1.308945268392562866e-01 -1.578431725502014160e-01 -2.780590653419494629e-01 2.312707155942916870e-01 5.975336953997612000e-02 4.315853118896484375e-02 -8.821706473827362061e-02 1.531375646591186523e-01 -2.030495852231979370e-01 -6.961947679519653320e-02 -3.014360368251800537e-01 3.370748460292816162e-01 3.510850071907043457e-01 5.369200184941291809e-02 -1.270994730293750763e-02 -3.968428075313568115e-02 -4.604780673980712891e-02 -8.144918084144592285e-02 2.008006721735000610e-01 -6.863132864236831665e-02 1.425413489341735840e-01 -3.420275077223777771e-02 1.363464724272489548e-02 -1.998634189367294312e-01 -8.785750716924667358e-02 -7.145332545042037964e-02 6.465317308902740479e-02 -4.739774391055107117e-02 3.297347426414489746e-01
4.115702807903289795e-01 9.031751006841659546e-02 2.975113689899444580e-01 -6.288447976112365723e-02 7.791739702224731445e-02 -3.793336078524589539e-02 1.929103732109069824e-01 -1.861281543970108032e-01 -1.611069962382316589e-02 -3.782045841217041016e-02 2.621514797210693359e-01 -2.970033288002014160e-01 3.928076848387718201e-02 5.415331572294235229e-02 1.613053679466247559e-02 1.897109439596533775e-03 9.535914659500122070e-02 -1.907235011458396912e-02 -3.237588703632354736e-01 2.996471226215362549e-01 6.459981668740510941e-03 2.882201373577117920e-01 -1.458081454038619995e-01 1.028890609741210938e-01 -2.154419273138046265e-01 1.709885448217391968e-01 6.771244853734970093e-02 1.085482314229011536e-01 -9.628787636756896973e-02 -9.601258672773838043e-03 -2.419380098581314087e-02 2.574108541011810303e-01
1.971685737371444702e-01 1.019217222929000854e-01 9.910041093826293945e-02 -2.133329166099429131e-03 -4.288421571254730225e-02 1.938585489988327026e-01 2.339815199375152588e-01 9.295171499252319336e-02 1.953116655349731445e-01 2.760742977261543274e-02 -1.018086150288581848e-01 -8.740936219692230225e-02 1.231777444481849670e-01 1.431271526962518692e-02 4.814945161342620850e-02 1.930585354566574097e-01 2.133779823780059814e-01 1.459382008761167526e-02 3.114610612392425537e-01 1.467950940132141113e-01 -1.719628721475601196e-01 2.863489985466003418e-01 -1.092062070965766907e-01 4.228696227073669434e-01 1.587484031915664673e-01 5.195440724492073059e-02 1.243356242775917053e-01 3.936091065406799316e-02 -7.051458209753036499e-02 -1.656800210475921631e-01 -2.969060540199279785e-01 3.067993223667144775e-01
4.317387565970420837e-02 1.099478304386138916e-01 -3.780426457524299622e-02 -5.139247328042984009e-02 1.538348197937011719e-01 3.015134483575820923e-02 4.528678655624389648e-01 -1.484439373016357422e-01 3.919214755296707153e-02 1.721240133047103882e-01 -2.144935131072998047e-01 -2.036878913640975952e-01 -5.592942982912063599e-02 -1.331949681043624878e-01 1.262778043746948242e-01 1.443141847848892212e-01 6.562350690364837646e-02 -2.956429868936538696e-02 -1.525573879480361938e-01 1.441296488046646118e-01 9.061211347579956055e-02 3.200986981391906738e-01 -9.440162777900695801e-02 3.807123005390167236e-02 -7.413949072360992432e-02 5.150712728500366211e-01 1.060743778944015503e-01 -9.186048060655593872e-02 -1.647643595933914185e-01 1.751257032155990601e-01 1.450602523982524872e-02 1.876242607831954956e-01
1.927449011418502778e-05 -4.810055345296859741e-02 -3.817351069301366806e-03 -1.991792172193527222e-01 7.585111260414123535e-02 -8.980330824851989746e-02 4.023994803428649902e-01 -8.474460989236831665e-02 -1.307180523872375488e-01 5.520678311586380005e-02 -1.760499626398086548e-01 -2.959528565406799316e-01 1.409517321735620499e-02 -3.169271349906921387e-01 1.897347271442413330e-01 9.159659035503864288e-03 9.210029989480972290e-02 4.943619295954704285e-02 -1.610393822193145752e-01 -1.595683954656124115e-02 8.618023246526718140e-02 3.301125168800354004e-01 3.278497140854597092e-03 8.106777071952819824e-02 -1.496680378913879395e-01 4.740088284015655518e-01 -1.228807196021080017e-01 -5.865900591015815735e-02 -2.300209105014801025e-01 3.575046313926577568e-03 -1.232532858848571777e-01 7.612480223178863525e-02
2.854006886482238770e-01 -1.008094474673271179e-01 1.342414319515228271e-01 4.096605628728866577e-02 2.797897458076477051e-01 1.819283142685890198e-02 7.252763211727142334e-02 5.084606260061264038e-02 -1.434919983148574829e-01 -7.182306051254272461e-02 -1.767003685235977173e-01 -1.922172904014587402e-01 6.678472459316253662e-02 -1.499798446893692017e-01 3.081039786338806152e-01 2.389648854732513428e-01 -2.262126058340072632e-01 -9.616769850254058838e-02 -2.577640414237976074e-01 -2.446600794792175293e-02 1.581759452819824219e-01 -1.260669082403182983e-01 -1.034656837582588196e-01 4.812028110027313232e-01 -4.866209253668785095e-02 7.020316272974014282e-02 2.033519446849822998e-01 -2.027035653591156006e-01 3.490113094449043274e-02 3.922281414270401001e-02 -5.993559584021568298e-02 1.503313183784484863e-01
2.680816948413848877e-01 1.691580563783645630e-01 2.452422678470611572e-01 -1.000329628586769104e-01 -2.825621515512466431e-02 3.432457745075225830e-01 2.870986163616180420e-01 1.291128396987915039e-01 3.006891580298542976e-03 -1.720803976058959961e-01 -2.595506608486175537e-01 -1.189586147665977478e-01 1.698789894580841064e-01 -4.505928978323936462e-02 7.186553627252578735e-02 9.549947082996368408e-02 4.859372973442077637e-02 -1.088972613215446472e-01 2.114317268133163452e-01 7.751587033271789551e-02 -2.298437803983688354e-02 3.137496113777160645e-01 8.113658986985683441e-03 3.673166930675506592e-01 4.179610311985015869e-02 1.364139616489410400e-01 -2.328340522944927216e-02 5.042611435055732727e-02 -2.376431822776794434e-01 -1.068188324570655823e-01 -6.986244767904281616e-02 2.454599589109420776e-01
-6.582532078027725220e-02 1.027892529964447021e-01 1.358836889266967773e-01 -3.880021348595619202e-02 -3.320798575878143311e-01 -1.065480262041091919e-01 4.026856720447540283e-01 7.363480981439352036e-04 -2.628366351127624512e-01 1.312684416770935059e-01 -1.366690546274185181e-01 -2.792209982872009277e-01 -6.431735306978225708e-02 -1.280943453311920166e-01 1.399488449096679688e-01 6.508502364158630371e-02 -4.058223590254783630e-02 -7.707302272319793701e-02 5.201031267642974854e-02 3.407715633511543274e-02 -8.479935675859451294e-02 3.881752789020538330e-01 -9.254838526248931885e-02 1.221875473856925964e-02 -8.570282161235809326e-02 1.014719158411026001e-01 -4.507984220981597900e-02 -6.868011504411697388e-02 7.990301400423049927e-02 -1.971692144870758057e-01 -1.599559932947158813e-01 4.251425266265869141e-01
-1.404536068439483643e-01 -6.503361463546752930e-02 7.115046959370374680e-03 6.418162584304809570e-02 1.838469952344894409e-01 -1.673119068145751953e-01 4.283436536788940430e-01 -1.803689897060394287e-01 -1.069232150912284851e-01 2.020665556192398071e-01 -1.887299716472625732e-01 -2.242959439754486084e-01 -1.535960733890533447e-01 -1.672464013099670410e-01 1.223485842347145081e-01 1.828963905572891235e-01 7.834876328706741333e-02 1.048153042793273926e-01 -7.088034600019454956e-02 4.144520685076713562e-02 2.458639591932296753e-01 3.271052837371826172e-01 -4.880209639668464661e-02 1.913194060325622559e-01 3.209834545850753784e-02 4.420723915100097656e-01 6.292534526437520981e-03 -8.037833124399185181e-02 -1.373722404241561890e-01 -2.023407287197187543e-04 -5.990089848637580872e-02 1.336325239390134811e-02
-2.393639646470546722e-02 -4.474645480513572693e-03 3.640640154480934143e-02 -1.120099145919084549e-02 -1.293830573558807373e-01 4.630959033966064453e-02 3.536872565746307373e-01 -7.089927047491073608e-02 -3.012913465499877930e-01 -2.189329862594604492e-01 5.064363405108451843e-02 1.673896983265876770e-02 1.810436844825744629e-01 -7.325210422277450562e-02 7.984704524278640747e-02 9.485456347465515137e-02 8.328134566545486450e-02 -1.926781833171844482e-01 1.013021767139434814e-01 -5.758319050073623657e-02 1.492268741130828857e-01 1.432727724313735962e-01 3.290383219718933105e-01 3.695480227470397949e-01 -4.586394503712654114e-02 2.441098988056182861e-01 -2.186464518308639526e-01 -1.303202211856842041e-01 1.624125754460692406e-03 1.578490436077117920e-01 -2.116993665695190430e-01 3.352563977241516113e-01
-5.114797502756118774e-02 -7.148645073175430298e-02 2.260116189718246460e-01 2.694866955280303955e-01 8.761920966207981110e-03 4.913049750030040741e-03 2.546932697296142578e-01 -2.363274395465850830e-01 1.998551562428474426e-02 1.693182289600372314e-01 -9.289313852787017822e-02 -3.850908577442169189e-01 1.063368767499923706e-01 -3.054154515266418457e-01 2.943871170282363892e-02 -1.950725726783275604e-02 -1.370377838611602783e-01 6.794425100088119507e-02 -4.039338976144790649e-02 3.602962568402290344e-02 -4.913410544395446777e-02 1.417399942874908447e-01 -2.034100741147994995e-01 6.032453104853630066e-02 3.071260452270507812e-01 1.084450706839561462e-01 -1.270301043987274170e-01 8.710823021829128265e-03 1.267408281564712524e-01 4.119629506021738052e-03 -4.428015351295471191e-01 1.662117242813110352e-01
8.178990334272384644e-02 2.924648523330688477e-01 -4.290609620511531830e-03 9.729225188493728638e-02 6.365576386451721191e-02 -1.915936321020126343e-01 2.008609473705291748e-01 1.263148635625839233e-01 1.370044201612472534e-01 -2.506560981273651123e-01 -2.307879365980625153e-02 -1.117924451828002930e-01 -9.948272258043289185e-02 -1.655009947717189789e-02 1.692254394292831421e-01 1.412787735462188721e-01 -2.221149802207946777e-01 -3.959942236542701721e-02 -4.179538227617740631e-04 -1.508678942918777466e-01 3.830599188804626465e-01 1.656680703163146973e-01 1.676379144191741943e-01 1.588137894868850708e-01 2.466863989830017090e-01 1.720077246427536011e-01 4.760813340544700623e-02 -9.873491525650024414e-02 -1.403076946735382080e-01 -1.400879621505737305e-01 -1.515607237815856934e-01 4.265280961990356445e-01
1.319136619567871094e-01 -4.863800853490829468e-02 1.614288985729217529e-01 -7.261996716260910034e-02 1.328966617584228516e-01 7.842840999364852905e-02 1.308515369892120361e-01 -7.893437147140502930e-02 8.240958303213119507e-02 1.895422190427780151e-01 -5.001587793231010437e-03 -2.969774007797241211e-01 -1.579546332359313965e-01 -1.491372734308242798e-01 1.420658230781555176e-01 1.483846306800842285e-01 -4.836143553256988525e-02 -8.207662403583526611e-02 -2.137182056903839111e-01 2.897582650184631348e-01 -1.831768155097961426e-01 5.046979188919067383e-01 -1.761340349912643433e-01 1.330040395259857178e-01 6.292072683572769165e-02 -2.567283436655998230e-02 -9.391745924949645996e-02 3.440507128834724426e-02 -1.379970759153366089e-01 -1.940534412860870361e-01 -2.324282675981521606e-01 2.834812700748443604e-01
1.045283451676368713e-01 2.130814045667648315e-01 -2.155431210994720459e-01 -1.416919678449630737e-01 1.930634081363677979e-01 -2.020487934350967407e-01 1.134745553135871887e-01 -2.226443961262702942e-02 8.928595483303070068e-02 -3.302408158779144287e-01 -1.045455783605575562e-01 -2.586085200309753418e-01 4.359154962003231049e-03 -9.331984817981719971e-02 5.610835552215576172e-02 1.352317035198211670e-01 1.298759579658508301e-01 1.061524376273155212e-01 2.490851134061813354e-01 -8.543326705694198608e-02 2.568448781967163086e-01 1.556504517793655396e-01 -8.733766525983810425e-02 1.227163523435592651e-01 1.627998799085617065e-01 4.174933433532714844e-01 1.048791259527206421e-01 1.882305741310119629e-01 6.875291466712951660e-02 -2.035281434655189514e-02 -5.262447521090507507e-02 3.084731101989746094e-01
1.636873483657836914e-01 1.526765078306198120e-01 7.469144463539123535e-02 -1.883461028337478638e-01 3.117791377007961273e-02 9.108491241931915283e-02 2.581894993782043457e-01 2.020099014043807983e-02 1.348857432603836060e-01 -5.481158941984176636e-02 -1.985429823398590088e-01 -2.774324715137481689e-01 1.695380359888076782e-01 2.519341930747032166e-02 1.160303577780723572e-01 2.100449800491333008e-01 -4.852669686079025269e-02 -2.558266520500183105e-01 3.314103186130523682e-01 -5.847340822219848633e-02 -1.117043048143386841e-01 1.100397203117609024e-02 1.664420813322067261e-01 2.375383675098419189e-01 2.181943953037261963e-01 6.276246160268783569e-02 2.169562429189682007e-01 4.365423321723937988e-02 -7.675284892320632935e-02 -1.042858511209487915e-01 -2.802515625953674316e-01 3.665337264537811279e-01
-1.718124151229858398e-01 2.210756540298461914e-01 1.773428022861480713e-01 3.670408623293042183e-03 -4.836079478263854980e-02 -2.582804858684539795e-01 8.852002210915088654e-03 4.290935397148132324e-02 -2.199345454573631287e-02 -1.625496707856655121e-02 -2.786964476108551025e-01 -1.317072063684463501e-01 2.150492817163467407e-01 -7.560502737760543823e-02 3.099304810166358948e-02 1.103006899356842041e-01 -1.271502971649169922e-01 -2.585045695304870605e-01 -1.405002176761627197e-01 2.022527530789375305e-02 -2.384552955627441406e-01 3.987260162830352783e-01 -6.529616564512252808e-02 2.933453917503356934e-01 -2.499236492440104485e-03 2.706407606601715088e-01 8.374220877885818481e-02 1.346664726734161377e-01 -5.267626792192459106e-02 -2.157089412212371826e-01 -2.692962288856506348e-01 1.696869879961013794e-01
5.230768397450447083e-02 -8.921642601490020752e-02 2.567071914672851562e-01 -1.585086584091186523e-01 -1.623058691620826721e-03 -1.128902472555637360e-02 3.629937171936035156e-01 1.004740968346595764e-02 -2.514094412326812744e-01 -2.133851498365402222e-01 1.578267514705657959e-01 8.409177511930465698e-02 8.919493854045867920e-02 -2.083749137818813324e-02 -5.408805608749389648e-02 2.734641432762145996e-01 -4.453426599502563477e-02 -2.281832247972488403e-01 1.538309752941131592e-01 -1.085594147443771362e-01 4.655818268656730652e-02 -9.382164105772972107e-03 9.698566794395446777e-02 3.887042105197906494e-01 8.131385594606399536e-02 1.408880054950714111e-01 1.350057572126388550e-01 -3.634948516264557838e-03 -8.428099006414413452e-02 -4.803524911403656006e-02 -3.743949234485626221e-01 3.048449754714965820e-01
1.197898760437965393e-01 1.346143931150436401e-01 1.147068962454795837e-01 7.598903775215148926e-02 2.082362212240695953e-02 -1.915114931762218475e-02 1.260114312171936035e-01 -2.864829599857330322e-01 -2.971405088901519775e-01 -2.806850709021091461e-02 1.237295195460319519e-01 -1.924885809421539307e-01 1.738008707761764526e-01 -2.648933231830596924e-02 2.394099831581115723e-01 2.034551501274108887e-01 -6.400991976261138916e-02 -1.039137020707130432e-01 -2.173595875501632690e-01 1.521267890930175781e-01 5.496997013688087463e-02 -1.299526989459991455e-01 -2.086860835552215576e-01 7.004411518573760986e-02 -1.585822552442550659e-01 3.852004408836364746e-01 7.500514388084411621e-02 6.902347505092620850e-02 -7.052589207887649536e-02 -2.955563366413116455e-02 7.163436710834503174e-02 4.798330068588256836e-01
-9.624150395393371582e-02 -2.266068160533905029e-01 2.420704811811447144e-01 -9.453045576810836792e-02 5.001998692750930786e-02 -1.780662089586257935e-01 3.571415543556213379e-01 -6.347732990980148315e-02 -2.646556682884693146e-02 -2.309815883636474609e-01 -2.903721928596496582e-01 -1.117932721972465515e-01 3.680047765374183655e-02 6.699256133288145065e-03 1.886190623044967651e-01 2.438357770442962646e-01 -4.645881243050098419e-03 8.090382814407348633e-02 1.891880482435226440e-01 -9.517194330692291260e-02 1.646582186222076416e-01 -8.226527273654937744e-02 -1.617260277271270752e-01 1.667077243328094482e-01 2.070820480585098267e-01 2.385163605213165283e-01 9.388228505849838257e-02 1.447074711322784424e-01 -1.933495700359344482e-01 -1.000477746129035950e-01 -2.759137153625488281e-01 2.578219473361968994e-01
1.119005009531974792e-01 -6.590601056814193726e-02 8.863034099340438843e-02 3.946256637573242188e-01 -2.310551255941390991e-01 9.783895686268806458e-03 1.847225576639175415e-01 -1.777089834213256836e-01 1.333086285740137100e-02 2.511102259159088135e-01 -6.456410977989435196e-03 -3.699047565460205078e-01 3.012586850672960281e-03 -1.474638432264328003e-01 2.164789736270904541e-01 -1.353490799665451050e-01 -1.895401924848556519e-01 -5.272685736417770386e-02 -1.580320894718170166e-01 2.004973404109477997e-02 -1.733519732952117920e-01 -4.103379696607589722e-02 1.322622448205947876e-01 2.395578920841217041e-01 1.791984289884567261e-01 1.650052517652511597e-01 -8.682123571634292603e-02 1.104688178747892380e-02 -2.032535970211029053e-01 -1.841854304075241089e-01 -1.573299318552017212e-01 2.750215530395507812e-01
7.377322763204574585e-02 1.316437572240829468e-01 6.459559500217437744e-02 -1.489578746259212494e-02 -1.253209263086318970e-01 4.648951441049575806e-02 4.006488025188446045e-01 1.013510897755622864e-01 -1.404944360256195068e-01 1.977812349796295166e-01 -6.375771015882492065e-02 -2.504491806030273438e-01 -2.038154751062393188e-01 -7.932056486606597900e-02 -2.942633349448442459e-03 -3.561891987919807434e-02 -1.514595299959182739e-01 7.640602439641952515e-02 -7.744172960519790649e-02 2.562907338142395020e-01 2.626631967723369598e-02 3.224110305309295654e-01 -1.564155817031860352e-01 2.053035497665405273e-01 -2.011690139770507812e-01 -1.099679991602897644e-01 -1.666948944330215454e-01 5.227639526128768921e-02 2.211484462022781372e-01 -1.224947124719619751e-01 -5.086279287934303284e-02 4.337330162525177002e-01
2.730673551559448242e-01 1.537120491266250610e-01 -5.384339764714241028e-02 9.049075841903686523e-02 2.825772762298583984e-02 -3.106765151023864746e-01 1.921204477548599243e-01 8.080485463142395020e-02 1.078227609395980835e-01 -2.436203658580780029e-01 -7.328312098979949951e-02 -2.145541310310363770e-01 3.702544793486595154e-02 -9.076064079999923706e-02 2.675644755363464355e-01 1.242791209369897842e-02 -8.559731394052505493e-02 2.003203928470611572e-01 4.941339045763015747e-02 -4.555155336856842041e-02 1.127770096063613892e-01 1.067510396242141724e-01 -7.307935040444135666e-03 9.655836969614028931e-02 2.682126164436340332e-01 1.767046749591827393e-01 2.309688180685043335e-01 2.708132266998291016e-01 -1.081102527678012848e-02 -9.273116476833820343e-03 -2.088973224163055420e-01 4.325202405452728271e-01
3.520470485091209412e-02 3.527479469776153564e-01 -5.429774150252342224e-02 2.480368465185165405e-01 1.437436323612928391e-02 -6.250597536563873291e-02 1.988377273082733154e-01 9.724026918411254883e-02 8.386350236833095551e-03 -1.959640383720397949e-01 3.741413354873657227e-02 1.827006787061691284e-02 1.075309119187295437e-03 -7.364476472139358521e-02 2.264640629291534424e-01 1.685648709535598755e-01 -7.192916423082351685e-02 2.941815927624702454e-02 -2.043969742953777313e-02 -1.359675228595733643e-01 1.947380900382995605e-01 2.491628825664520264e-01 4.248651489615440369e-02 2.123392075300216675e-01 2.388955801725387573e-01 3.534175753593444824e-01 6.640239059925079346e-02 1.781597435474395752e-01 -1.086494550108909607e-01 -5.626433715224266052e-02 -3.332541584968566895e-01 3.397445678710937500e-01
2.380373626947402954e-01 1.870105415582656860e-02 -2.469834685325622559e-02 -1.055425852537155151e-01 5.101481219753623009e-04 1.322354674339294434e-01 3.658494353294372559e-01 6.838482338935136795e-03 6.333787739276885986e-02 -5.478020012378692627e-02 -2.244763374328613281e-01 -1.127159446477890015e-01 1.521678417921066284e-01 1.587173044681549072e-01 1.605785787105560303e-01 1.838822811841964722e-01 1.482641845941543579e-01 -3.564187884330749512e-01 1.819136291742324829e-01 1.189589500427246094e-01 -5.978396162390708923e-02 1.982474774122238159e-01 1.027468219399452209e-01 2.444667667150497437e-01 1.688960790634155273e-01 6.337559223175048828e-02 1.174102202057838440e-01 1.036495119333267212e-01 -7.641500793397426605e-03 -1.963608860969543457e-01 -2.882219254970550537e-01 3.370350897312164307e-01
1.963120251893997192e-01 1.235002875328063965e-01 3.353397175669670105e-02 -1.004880815744400024e-01 -1.153349056839942932e-01 1.153590753674507141e-01 2.367975711822509766e-01 1.843621581792831421e-01 5.222481861710548401e-02 -8.793099224567413330e-02 7.689762860536575317e-02 -1.237493455410003662e-01 -2.099151909351348877e-01 -9.243927150964736938e-02 -1.264424324035644531e-01 1.255287379026412964e-01 1.196766644716262817e-01 1.554562430828809738e-02 1.823739707469940186e-01 1.396435499191284180e-01 9.926763176918029785e-02 1.807967126369476318e-01 2.630362659692764282e-02 2.990827858448028564e-01 1.925864368677139282e-01 1.546941846609115601e-01 1.773946173489093781e-02 2.905936539173126221e-01 -2.637686729431152344e-01 -3.008723855018615723e-01 -4.308356717228889465e-02 4.410572648048400879e-01
1.962044239044189453e-01 1.518223285675048828e-01 -3.630903735756874084e-02 -1.979683637619018555e-01 4.820693284273147583e-02 8.654393255710601807e-02 3.671380579471588135e-01 -4.618900269269943237e-02 1.253429353237152100e-01 -6.708016991615295410e-02 -2.105723470449447632e-01 -3.209015727043151855e-01 8.235977590084075928e-02 3.151637688279151917e-02 7.321146130561828613e-02 1.577586382627487183e-01 -7.081798464059829712e-02 -2.171917706727981567e-01 2.941725552082061768e-01 -9.296027570962905884e-02 -2.013169229030609131e-01 -1.226620562374591827e-02 6.855119019746780396e-02 2.226961106061935425e-01 1.574307531118392944e-01 2.316900901496410370e-02 1.814455389976501465e-01 8.446173369884490967e-02 -1.038972213864326477e-01 -3.944590687751770020e-02 -2.520525753498077393e-01 4.025619924068450928e-01
-1.094845030456781387e-02 3.711965382099151611e-01 1.463416814804077148e-01 -1.237454712390899658e-01 -2.159592136740684509e-02 3.706471994519233704e-02 1.370279937982559204e-01 2.683976590633392334e-01 -1.694465428590774536e-01 1.049130335450172424e-01 8.178477734327316284e-02 -1.972785592079162598e-02 -1.161422356963157654e-01 -2.799637615680694580e-02 4.704026505351066589e-02 1.677718609571456909e-01 -1.851647496223449707e-01 -5.687196180224418640e-02 -1.903079748153686523e-01 1.838100403547286987e-01 2.039733678102493286e-01 2.417235970497131348e-01 1.876144558191299438e-01 7.520393282175064087e-02 2.008887231349945068e-01 1.251648664474487305e-01 1.061331629753112793e-01 -2.617953121662139893e-01 -2.727852948009967804e-02 1.440778374671936035e-01 -9.381821006536483765e-02 4.761708080768585205e-01
2.939316332340240479e-01 1.070306673645973206e-01 1.508448868989944458e-01 -1.086650937795639038e-01 -9.266255050897598267e-02 2.197855114936828613e-01 2.678261101245880127e-01 2.789893448352813721e-01 4.914438724517822266e-02 -2.025117911398410797e-02 -1.675879657268524170e-01 -1.066908314824104309e-01 -3.770138573599979281e-05 5.669574439525604248e-02 1.594066917896270752e-01 2.326911687850952148e-02 -3.267781436443328857e-02 -1.258875578641891479e-01 1.527277380228042603e-01 1.083360891789197922e-02 -2.127133160829544067e-01 3.618471026420593262e-01 -1.788110733032226562e-01 2.374462187290191650e-01 2.156861424446105957e-01 1.083496734499931335e-01 2.163443714380264282e-01 5.580301210284233093e-02 -2.424551099538803101e-01 -5.135085061192512512e-02 -8.013067394495010376e-02 3.297783434391021729e-01
1.216654479503631592e-01 3.065110556781291962e-02 1.755845695734024048e-01 4.680194542743265629e-04 1.714637316763401031e-02 3.303829431533813477e-01 3.258359730243682861e-01 2.291730046272277832e-01 1.077822521328926086e-01 -1.261035203933715820e-01 -1.830563992261886597e-01 -1.850371211767196655e-01 4.544151946902275085e-02 -1.169493719935417175e-01 1.144839078187942505e-01 -2.909732982516288757e-02 8.377872407436370850e-03 -1.100885421037673950e-01 2.031087428331375122e-01 1.264754533767700195e-01 -1.645150184631347656e-01 3.836706280708312988e-01 -1.101154014468193054e-01 2.375008314847946167e-01 5.693559721112251282e-02 5.577516183257102966e-02 1.436580121517181396e-01 7.908625900745391846e-02 -2.017077505588531494e-01 -1.047828495502471924e-01 -1.245704367756843567e-01 3.842676281929016113e-01
1.455165892839431763e-01 -4.206820577383041382e-02 3.892700001597404480e-02 8.361345529556274414e-02 -6.799677014350891113e-02 6.995072960853576660e-02 2.797861993312835693e-01 3.649742305278778076e-01 6.849109381437301636e-02 -6.990917026996612549e-02 -1.955199241638183594e-01 -1.082966923713684082e-01 5.545610561966896057e-03 1.876905858516693115e-01 -1.830288581550121307e-02 1.565863639116287231e-01 -6.950651854276657104e-02 7.007772475481033325e-02 2.070274204015731812e-01 2.494708597660064697e-01 1.099698916077613831e-01 7.373619824647903442e-02 -2.356569617986679077e-01 3.384230732917785645e-01 -4.973093792796134949e-02 2.848754525184631348e-01 1.579338610172271729e-01 5.440668016672134399e-02 -1.111584063619375229e-02 -3.089114725589752197e-01 -3.149907886981964111e-01 1.384403556585311890e-01
-5.489269271492958069e-02 6.228255107998847961e-02 -9.974505007266998291e-02 -5.983132123947143555e-02 -3.019684851169586182e-01 -8.394393324851989746e-02 1.451478153467178345e-01 -1.050779372453689575e-01 -1.311368495225906372e-01 1.163109466433525085e-01 -1.249413713812828064e-01 -2.331491857767105103e-01 1.210639029741287231e-01 -8.432669192552566528e-02 2.708725035190582275e-01 7.919786870479583740e-02 -4.080473259091377258e-02 -3.673569113016128540e-02 1.965263783931732178e-01 1.540695130825042725e-01 1.630896478891372681e-01 2.238792032003402710e-01 -2.465915679931640625e-01 1.042123585939407349e-01 -2.552891373634338379e-01 1.325083822011947632e-01 3.730857372283935547e-02 -8.833143115043640137e-02 -3.387142717838287354e-01 -3.963740542531013489e-02 -2.960683405399322510e-01 3.707964420318603516e-01
2.008642852306365967e-01 2.122872918844223022e-01 -6.809026002883911133e-02 -1.186699271202087402e-01 -8.557852357625961304e-02 2.074381895363330841e-02 2.465151548385620117e-01 3.145002946257591248e-02 -3.775576129555702209e-03 -2.902992367744445801e-01 -4.172749444842338562e-02 -2.417684346437454224e-01 -1.147529389709234238e-02 -4.242318868637084961e-02 -1.475983113050460815e-01 1.284466087818145752e-01 -1.833193004131317139e-01 -1.254756152629852295e-01 8.311574906110763550e-02 4.312673211097717285e-02 -1.988124698400497437e-01 -9.140346199274063110e-02 1.448991745710372925e-01 4.743835031986236572e-01 1.350737661123275757e-01 1.731392443180084229e-01 -2.171379327774047852e-01 1.149763390421867371e-01 -2.288011461496353149e-01 -2.410923540592193604e-01 -9.137634187936782837e-02 2.494181841611862183e-01
1.345157474279403687e-01 2.665670216083526611e-01 -1.711497157812118530e-01 1.274564266204833984e-01 9.821067750453948975e-02 -2.454452365636825562e-01 8.797312527894973755e-02 5.301669239997863770e-02 6.362399458885192871e-02 -1.832301169633865356e-01 4.388907551765441895e-02 5.023754015564918518e-02 1.415865421295166016e-01 -1.311570703983306885e-01 2.925516664981842041e-01 1.943517923355102539e-01 -1.130424886941909790e-01 5.638661235570907593e-02 6.572845578193664551e-02 -8.526278287172317505e-02 2.352392375469207764e-01 2.664450407028198242e-01 1.808284595608711243e-02 2.774981260299682617e-01 3.337147831916809082e-01 2.826164364814758301e-01 1.961367949843406677e-02 4.317573830485343933e-02 -1.162282526493072510e-01 -1.628704927861690521e-02 -2.652545869350433350e-01 2.708519101142883301e-01
2.294983118772506714e-01 1.059425324201583862e-01 1.550152450799942017e-01 5.436095222830772400e-02 -1.279024481773376465e-01 2.108824402093887329e-01 2.471986860036849976e-01 5.444834008812904358e-02 1.176782418042421341e-02 -1.513163652271032333e-02 9.374789148569107056e-02 -1.402729153633117676e-01 -3.514283299446105957e-01 2.407738007605075836e-02 -1.550022214651107788e-01 2.175522744655609131e-01 4.177442565560340881e-02 -3.125336021184921265e-02 4.657681100070476532e-03 1.497575044631958008e-01 4.411835595965385437e-02 1.615468412637710571e-01 -3.174193575978279114e-02 2.413164973258972168e-01 2.895046472549438477e-01 2.708087265491485596e-01 8.916352689266204834e-02 2.217400223016738892e-01 -3.494795560836791992e-01 -5.632142722606658936e-02 7.091342657804489136e-02 3.207631111145019531e-01
1.187886595726013184e-01 4.769232571125030518e-01 5.347968265414237976e-02 -3.287254832684993744e-03 7.261300086975097656e-02 -1.239568889141082764e-01 2.350634336471557617e-01 -1.161040086299180984e-02 -4.690810665488243103e-02 -2.210223674774169922e-01 5.443277209997177124e-02 -3.668249398469924927e-02 -2.892466075718402863e-02 5.915478616952896118e-02 1.777564883232116699e-01 1.600618660449981689e-01 1.391997039318084717e-01 -1.144366688095033169e-03 -1.591163687407970428e-02 -7.187131792306900024e-02 2.575505077838897705e-01 2.056409716606140137e-01 1.830011308193206787e-01 2.812426090240478516e-01 2.863911725580692291e-02 3.028720021247863770e-01 -1.403402984142303467e-01 8.725158125162124634e-02 -1.101465448737144470e-01 1.103241220116615295e-01 -1.776328831911087036e-01 3.753679990768432617e-01
-2.689610607922077179e-02 1.750495135784149170e-01 2.151233404874801636e-01 -1.210490092635154724e-01 1.195711791515350342e-01 1.252393871545791626e-01 -4.958401992917060852e-02 -6.865320354700088501e-02 -4.304546862840652466e-02 -2.069032043218612671e-01 6.016589235514402390e-03 -8.981166034936904907e-02 -7.335291057825088501e-02 7.657720148563385010e-02 2.418643981218338013e-02 1.058373227715492249e-01 1.941206865012645721e-02 -1.404658704996109009e-01 2.822707779705524445e-02 1.785975247621536255e-01 -4.944063350558280945e-02 3.634772002696990967e-01 -5.281418934464454651e-02 4.154747128486633301e-01 2.427982538938522339e-01 -4.588716104626655579e-02 5.564004555344581604e-02 -9.737908840179443359e-02 -1.835786402225494385e-01 2.009999454021453857e-01 -1.658804565668106079e-01 5.066857933998107910e-01
7.476523518562316895e-02 -2.549387048929929733e-03 6.896719336509704590e-02 5.168387666344642639e-02 1.849741861224174500e-02 7.672640681266784668e-02 3.098290562629699707e-01 9.136261045932769775e-02 -3.182110190391540527e-01 -3.000897169113159180e-01 1.015225574374198914e-01 -1.778054833412170410e-01 1.497855037450790405e-01 1.041893661022186279e-01 8.053611963987350464e-02 -1.156575754284858704e-01 1.261730343103408813e-01 -6.210708990693092346e-02 2.274486981332302094e-02 1.059852391481399536e-01 6.909877806901931763e-02 2.408615685999393463e-02 2.284926772117614746e-01 2.838975489139556885e-01 4.315100610256195068e-02 1.926097571849822998e-01 1.133660227060317993e-01 -2.701463997364044189e-01 1.845873706042766571e-02 4.537134617567062378e-02 -3.480826914310455322e-01 4.147012233734130859e-01
1.581515222787857056e-01 5.439426004886627197e-02 -1.272093504667282104e-02 -2.064255625009536743e-01 -2.589399218559265137e-01 9.625761955976486206e-02 4.491766989231109619e-01 2.401450127363204956e-01 -1.421750336885452271e-01 1.059110462665557861e-01 -2.310177236795425415e-01 -1.778126955032348633e-01 4.957452416419982910e-03 -9.178987145423889160e-02 1.197786405682563782e-01 3.175709247589111328e-01 -2.188193053007125854e-02 -3.563511651009321213e-03 2.282810509204864502e-01 -4.294837999623268843e-04 -4.137648269534111023e-02 1.502771377563476562e-01 -8.385490626096725464e-02 2.141915857791900635e-01 2.700684070587158203e-01 -3.579676523804664612e-02 -2.839027903974056244e-02 6.407649815082550049e-02 -6.889411062002182007e-02 -1.385870277881622314e-01 -1.473435014486312866e-01 3.143942654132843018e-01
-3.009306080639362335e-02 4.094650596380233765e-02 5.069913342595100403e-02 -1.391084939241409302e-01 -2.107242643833160400e-01 2.690467983484268188e-02 -8.374281972646713257e-02 1.426255851984024048e-01 -6.338825821876525879e-02 1.014536619186401367e-01 -2.324648052453994751e-01 -3.360337018966674805e-01 1.468858569860458374e-01 2.297688275575637817e-01 2.445726394653320312e-01 2.500372231006622314e-01 -2.555873394012451172e-01 -1.752588152885437012e-01 3.813682869076728821e-02 1.184967458248138428e-01 -6.226554885506629944e-02 1.204824298620223999e-01 6.519991159439086914e-02 2.766190171241760254e-01 -9.059322625398635864e-02 7.466436177492141724e-02 5.493205040693283081e-02 -4.681933671236038208e-02 -3.636491000652313232e-01 -1.340027004480361938e-01 -1.419331580400466919e-01 3.535634875297546387e-01
1.777294091880321503e-02 3.794295489788055420e-01 -3.698550164699554443e-02 -6.798033416271209717e-02 -5.691608786582946777e-02 -7.441881299018859863e-02 3.080903887748718262e-01 1.753503382205963135e-01 -2.582389712333679199e-01 -9.903721511363983154e-02 8.347081393003463745e-02 -1.802716255187988281e-01 -9.035179391503334045e-03 -2.099545896053314209e-01 9.383330494165420532e-02 2.164859771728515625e-01 1.256307214498519897e-01 -9.438141435384750366e-02 -1.303971260786056519e-01 1.230836659669876099e-01 2.242497056722640991e-01 9.033742547035217285e-02 -1.026043593883514404e-01 1.069212425500154495e-02 1.020309403538703918e-01 1.861656829714775085e-02 1.295409202575683594e-01 -3.333149850368499756e-01 7.912564277648925781e-02 -2.122690230607986450e-01 -2.323009669780731201e-01 3.600480854511260986e-01
2.350134253501892090e-01 -1.699049472808837891e-01 -1.409886330366134644e-01 -2.538999915122985840e-01 -1.281863451004028320e-01 -1.635736227035522461e-01 2.246474176645278931e-01 4.052735865116119385e-02 -1.679557263851165771e-01 1.661896705627441406e-01 -3.866985142230987549e-01 -2.394161820411682129e-01 -1.024372056126594543e-01 -1.263518780469894409e-01 2.353655695915222168e-01 2.031029164791107178e-01 4.025848954916000366e-02 -1.173644587397575378e-01 -1.826206445693969727e-01 4.186949878931045532e-02 -1.080524772405624390e-01 2.726623713970184326e-01 1.223691031336784363e-01 1.180213913321495056e-01 1.029341444373130798e-01 3.778509497642517090e-01 2.632677368819713593e-02 -1.313897669315338135e-01 -9.428056888282299042e-03 -5.291426181793212891e-02 3.813991695642471313e-02 9.686496853828430176e-02
1.288303881883621216e-01 2.062494903802871704e-01 -9.853553771972656250e-02 -6.678013503551483154e-02 -1.519097983837127686e-01 1.301285773515701294e-01 3.950229883193969727e-01 1.115106195211410522e-01 2.365322597324848175e-02 -3.229847177863121033e-02 1.367342323064804077e-01 -1.947380006313323975e-01 -1.622025221586227417e-01 -1.918602734804153442e-02 -2.262690365314483643e-01 1.648509800434112549e-01 -1.199183836579322815e-01 -4.311034455895423889e-02 1.096781045198440552e-01 1.257901731878519058e-02 1.130331233143806458e-01 1.489416658878326416e-01 1.633249372243881226e-01 1.997537761926651001e-01 2.028106153011322021e-01 2.156734168529510498e-01 8.395266532897949219e-02 2.686172425746917725e-01 -2.390845268964767456e-01 -2.146021425724029541e-01 -1.331990510225296021e-01 3.703552484512329102e-01
1.396713852882385254e-01 -9.363073110580444336e-02 -1.170355174690485001e-02 1.238886937499046326e-01 -1.377961039543151855e-01 -1.116132289171218872e-01 1.404952108860015869e-01 -1.386573314666748047e-01 7.838739454746246338e-02 1.173799261450767517e-01 1.258675754070281982e-01 -4.219747483730316162e-01 3.039123862981796265e-02 -1.668364405632019043e-01 2.229249477386474609e-01 -1.816784776747226715e-02 -2.897831425070762634e-02 -1.241893768310546875e-01 -3.156420290470123291e-01 7.210710644721984863e-02 1.265770643949508667e-01 2.946445532143115997e-02 -1.497948765754699707e-01 3.457324504852294922e-01 1.259968802332878113e-02 2.053735554218292236e-01 -2.569789886474609375e-01 1.288019269704818726e-01 1.387739628553390503e-01 -4.377161711454391479e-02 -5.435169488191604614e-02 4.051832258701324463e-01
-6.351567059755325317e-02 2.564485967159271240e-01 1.229440942406654358e-01 -1.575028002262115479e-01 -7.226695865392684937e-02 -1.822085529565811157e-01 -2.280954737216234207e-03 -1.231659799814224243e-01 -5.919013172388076782e-02 -1.255090534687042236e-01 -1.286871880292892456e-01 -2.577816843986511230e-01 2.010003849864006042e-02 -1.905625462532043457e-01 -1.638347283005714417e-02 2.327155321836471558e-02 5.526785552501678467e-02 -1.328738629817962646e-01 -1.153772771358489990e-01 1.463843435049057007e-01 -9.536655247211456299e-02 3.743872344493865967e-01 -1.105371746234595776e-03 2.031265348196029663e-01 -1.616083383560180664e-01 2.307768017053604126e-01 -1.200730279088020325e-01 1.290286183357238770e-01 -1.460701227188110352e-01 -3.118046224117279053e-01 -3.955391943454742432e-01 2.558525204658508301e-01
1.780382096767425537e-01 -4.623522982001304626e-02 -1.449491083621978760e-01 3.997550532221794128e-02 1.406826265156269073e-02 9.328311681747436523e-02 2.185903787612915039e-01 5.615983903408050537e-02 1.103306654840707779e-02 -4.712443053722381592e-02 -1.066568195819854736e-01 -1.622760295867919922e-02 1.425031200051307678e-02 -1.408392749726772308e-02 3.154861330986022949e-01 -7.201153784990310669e-02 -5.978843569755554199e-02 -1.920776367187500000e-01 4.201827943325042725e-01 2.145339250564575195e-01 -1.819197204895317554e-03 3.274315595626831055e-01 9.381786733865737915e-02 2.138503268361091614e-02 2.151275277137756348e-01 7.986237108707427979e-02 8.529864251613616943e-02 9.532133699394762516e-04 -2.025075256824493408e-01 -2.564515173435211182e-01 -4.675106611102819443e-04 4.673209488391876221e-01
4.757836088538169861e-02 3.115778863430023193e-01 -3.153796121478080750e-02 2.215513885021209717e-01 1.030064225196838379e-01 -1.542762517929077148e-01 1.053665280342102051e-01 1.035545393824577332e-01 9.949180483818054199e-02 -3.024685680866241455e-01 3.121496364474296570e-02 -4.242329392582178116e-03 7.070028036832809448e-02 -1.143840402364730835e-01 2.976632118225097656e-01 1.765419989824295044e-01 -1.161300688982009888e-01 -2.691783756017684937e-02 1.421441230922937393e-02 -1.387430727481842041e-01 1.908420175313949585e-01 2.509358525276184082e-01 -3.512584045529365540e-02 2.610356807708740234e-01 2.652789652347564697e-01 2.631351947784423828e-01 4.928713291883468628e-02 -3.558607771992683411e-02 -1.489623785018920898e-01 -5.579175800085067749e-02 -3.079673945903778076e-01 2.970308363437652588e-01
1.567289978265762329e-01 1.010762825608253479e-01 3.726956248283386230e-02 -1.393942087888717651e-01 -9.947516024112701416e-02 1.862417161464691162e-02 3.791724741458892822e-01 3.077184408903121948e-02 -1.359660774469375610e-01 -6.522628664970397949e-02 1.177882850170135498e-01 -7.115385681390762329e-02 -2.222011983394622803e-01 4.277729988098144531e-02 1.415789872407913208e-01 3.092931509017944336e-01 -3.099305331707000732e-01 -1.214808076620101929e-01 2.312899082899093628e-01 8.193509280681610107e-02 1.271599624305963516e-02 9.314286708831787109e-02 1.899082809686660767e-01 8.750560134649276733e-02 3.781348764896392822e-01 8.401954919099807739e-02 2.047140616923570633e-03 2.367118597030639648e-01 -1.392873674631118774e-01 -1.912010610103607178e-01 -7.736223191022872925e-02 2.987349033355712891e-01
-7.937723770737648010e-03 -8.088010363280773163e-03 6.716406345367431641e-02 -3.147304058074951172e-02 8.304514735937118530e-02 4.135313502047210932e-04 3.527665436267852783e-01 -1.353303939104080200e-01 -4.077563807368278503e-02 1.197019070386886597e-01 -2.790516614913940430e-01 -2.099491804838180542e-01 -1.512084901332855225e-01 -2.094096839427947998e-01 4.601732641458511353e-02 8.549134433269500732e-02 -2.028076909482479095e-02 2.566673606634140015e-02 -1.715548932552337646e-01 1.655507981777191162e-01 7.688871026039123535e-02 2.634134590625762939e-01 -1.231936663389205933e-01 1.730962097644805908e-01 -1.115423738956451416e-01 6.284918785095214844e-01 -3.102956525981426239e-02 9.035255759954452515e-03 -1.700854450464248657e-01 7.694479078054428101e-02 9.936687536537647247e-03 9.407499432563781738e-02
-1.923531480133533478e-02 -2.338479831814765930e-02 2.606177628040313721e-01 -3.880172967910766602e-02 3.174468278884887695e-01 -4.588670656085014343e-02 4.686301350593566895e-01 5.527947098016738892e-02 -3.259647786617279053e-01 -6.315349601209163666e-03 8.662102371454238892e-02 -1.695203036069869995e-01 2.136786431074142456e-01 -2.906814217567443848e-02 1.694281548261642456e-01 4.458478465676307678e-02 -1.787088960409164429e-01 2.841350622475147247e-02 -1.364610791206359863e-01 -8.109702728688716888e-03 4.404526203870773315e-02 -9.813341498374938965e-02 -2.055787891149520874e-01 1.964191496372222900e-01 -2.499777972698211670e-01 3.496163189411163330e-01 5.744343996047973633e-02 1.140139158815145493e-02 -9.654400497674942017e-02 -7.890068739652633667e-02 -8.733483403921127319e-02 1.709063351154327393e-01
2.346877306699752808e-01 6.653206050395965576e-02 -7.339138537645339966e-02 -1.181080490350723267e-01 -1.253034621477127075e-01 1.016925796866416931e-01 2.739634811878204346e-01 -2.520635165274143219e-02 4.130889102816581726e-02 -7.158998865634202957e-03 -3.006340265274047852e-01 -4.285100102424621582e-01 1.133061386644840240e-02 1.404094696044921875e-02 -1.489230617880821228e-02 6.132453680038452148e-02 -1.996343396604061127e-02 -2.855848670005798340e-01 2.377658933401107788e-01 -1.177716106176376343e-01 -1.073640659451484680e-01 4.730504006147384644e-02 1.562390178442001343e-01 2.729211449623107910e-01 2.606948614120483398e-01 1.502453535795211792e-01 2.949966788291931152e-01 -5.083406344056129456e-02 -1.070747226476669312e-01 -8.859415352344512939e-02 -8.870159089565277100e-02 2.588674724102020264e-01
2.578674256801605225e-02 -1.022882238030433655e-01 -1.305500864982604980e-01 -1.354829967021942139e-01 -2.111471444368362427e-02 2.507508918642997742e-02 5.264941453933715820e-01 8.196175098419189453e-02 -1.559121757745742798e-01 2.717040777206420898e-01 9.922774508595466614e-03 3.634924069046974182e-02 1.412646025419235229e-01 -8.540061116218566895e-02 2.046257555484771729e-01 2.476738067343831062e-03 -1.853271424770355225e-01 -1.664236746728420258e-02 -1.564984619617462158e-01 -2.330890484154224396e-02 -2.216024696826934814e-01 2.416994273662567139e-01 4.253041371703147888e-02 8.211067318916320801e-02 1.822169497609138489e-02 7.572077959775924683e-02 9.605643898248672485e-02 -1.116873580031096935e-03 -8.905210345983505249e-02 -2.196712493896484375e-01 -3.227522596716880798e-02 5.015478134155273438e-01
-5.141010973602533340e-03 2.731223106384277344e-01 1.800753548741340637e-02 1.203047335147857666e-01 4.782812297344207764e-02 -9.329359233379364014e-02 2.249031513929367065e-01 1.584359556436538696e-01 8.770823478698730469e-02 -2.432982027530670166e-01 8.591596782207489014e-02 8.797460049390792847e-02 1.076014153659343719e-02 -1.558749079704284668e-01 2.938558757305145264e-01 2.116323709487915039e-01 -2.315365523099899292e-02 6.777698546648025513e-02 -6.263843923807144165e-02 -1.571347117424011230e-01 1.688013374805450439e-01 2.409176975488662720e-01 -1.003887970000505447e-02 2.219854891300201416e-01 3.109625875949859619e-01 3.043049871921539307e-01 9.027724713087081909e-02 8.312334865331649780e-02 -7.068969309329986572e-02 3.122512623667716980e-02 -2.249615043401718140e-01 3.946501612663269043e-01
-4.672879353165626526e-02 -2.324987389147281647e-02 -1.639085449278354645e-02 -8.256096392869949341e-02 1.861834824085235596e-01 -2.745990455150604248e-02 3.972740471363067627e-01 -1.746367067098617554e-01 5.573018640279769897e-02 1.524825394153594971e-01 -1.066769585013389587e-01 -8.306378126144409180e-02 -1.415864974260330200e-01 -2.501102089881896973e-01 1.941356956958770752e-01 1.205971166491508484e-01 -8.853221684694290161e-02 -3.343470767140388489e-02 -1.604797504842281342e-02 2.210915982723236084e-01 6.584209203720092773e-02 3.737111687660217285e-01 -1.167453080415725708e-01 5.908826738595962524e-02 -7.531932741403579712e-02 5.527992248535156250e-01 -4.758264869451522827e-02 -7.745227217674255371e-02 -1.410570144653320312e-01 3.597795963287353516e-02 3.574039414525032043e-02 1.605447977781295776e-01
5.196947231888771057e-02 -8.919613063335418701e-02 4.079252108931541443e-02 1.396138686686754227e-02 1.339041143655776978e-01 -2.559916377067565918e-01 -5.722535401582717896e-02 -7.325677573680877686e-02 -2.199685871601104736e-01 -4.943414404988288879e-02 1.345882117748260498e-01 -1.462456434965133667e-01 -3.539829701185226440e-02 -2.447075396776199341e-01 1.322541683912277222e-01 2.948732376098632812e-01 2.663172781467437744e-01 -1.132792979478836060e-01 -2.466176897287368774e-01 2.373178303241729736e-01 -3.648142516613006592e-02 1.585136950016021729e-01 -4.893204197287559509e-02 3.281071484088897705e-01 -1.702248007059097290e-01 2.158849313855171204e-02 -3.581687062978744507e-02 2.474634349346160889e-01 -7.409545034170150757e-02 -2.098399773240089417e-02 -2.703499495983123779e-01 3.620588779449462891e-01
1.583709418773651123e-01 2.428414076566696167e-01 -5.886233970522880554e-02 -4.592731222510337830e-02 -1.759714633226394653e-01 2.246354520320892334e-02 2.518418133258819580e-01 2.396543025970458984e-01 -8.671011775732040405e-02 2.584810256958007812e-01 -1.136064082384109497e-01 -1.602450907230377197e-01 -1.003717780113220215e-01 -1.896347701549530029e-01 1.198863461613655090e-01 2.080974280834197998e-01 -3.458718210458755493e-02 3.241141885519027710e-02 -3.958883881568908691e-02 2.454014681279659271e-02 2.888260483741760254e-01 1.078415587544441223e-01 8.469521254301071167e-02 1.420960277318954468e-01 2.431041188538074493e-02 -4.559128731489181519e-02 1.760149151086807251e-01 -3.042610883712768555e-01 1.551286876201629639e-01 2.638976871967315674e-01 -1.954329907894134521e-01 3.955460488796234131e-01
-1.057696621865034103e-02 4.413348436355590820e-02 5.995434522628784180e-02 -1.469509452581405640e-01 -1.101137623190879822e-01 -1.752712130546569824e-01 1.261363774538040161e-01 1.285044010728597641e-02 -1.102921962738037109e-01 -1.420605927705764771e-01 9.130102396011352539e-02 -7.159107923507690430e-02 9.065449237823486328e-02 -8.622924238443374634e-02 1.543726623058319092e-01 -3.936487808823585510e-02 2.781641110777854919e-02 1.505401134490966797e-01 7.890925556421279907e-02 -2.271409630775451660e-01 3.222130537033081055e-01 1.102122664451599121e-01 -4.075270891189575195e-02 4.493532478809356689e-01 -1.881442032754421234e-02 4.499381780624389648e-01 -3.021186292171478271e-01 1.050112023949623108e-01 -7.307704538106918335e-02 8.774886280298233032e-02 -1.789627224206924438e-01 2.757132053375244141e-01
1.682257056236267090e-01 -2.019593119621276855e-01 2.550888620316982269e-02 1.269945502281188965e-01 2.868721187114715576e-01 -2.209439724683761597e-01 1.636355221271514893e-01 -1.958035677671432495e-01 -2.743107676506042480e-01 -1.266068518161773682e-01 2.241780422627925873e-02 -6.921839714050292969e-02 -6.619150936603546143e-02 4.464921727776527405e-02 8.658780157566070557e-02 2.741291821002960205e-01 -3.114775009453296661e-02 -4.649338871240615845e-02 -1.880711019039154053e-01 3.364174962043762207e-01 -7.584482431411743164e-02 -1.812425069510936737e-02 -2.147423624992370605e-01 1.978896707296371460e-01 -4.335323348641395569e-02 3.350422680377960205e-01 1.155188232660293579e-01 2.481219023466110229e-01 -3.246831893920898438e-02 -1.059552803635597229e-01 5.991576239466667175e-03 2.965214848518371582e-01
1.258088201284408569e-01 1.923643946647644043e-01 -3.052998520433902740e-02 -4.224264249205589294e-02 1.472707837820053101e-01 3.962508141994476318e-01 3.340369462966918945e-01 2.628406584262847900e-01 8.796942234039306641e-02 5.558541789650917053e-02 -1.603513807058334351e-01 -9.301088750362396240e-02 1.448438614606857300e-01 -1.646966487169265747e-01 1.113934069871902466e-01 6.054826825857162476e-02 -2.638474106788635254e-02 -2.057732641696929932e-01 1.432787328958511353e-01 1.096888929605484009e-01 -1.999805718660354614e-01 3.036781251430511475e-01 -1.470405906438827515e-01 2.587973475456237793e-01 1.697825491428375244e-01 1.554649174213409424e-01 7.721903920173645020e-02 1.213286519050598145e-01 -1.364901512861251831e-01 -3.208143264055252075e-02 -1.903778612613677979e-01 2.229815125465393066e-01
1.818405836820602417e-01 -9.588451124727725983e-03 1.222473904490470886e-01 2.078059762716293335e-01 -1.176846623420715332e-01 -3.236199915409088135e-01 2.957584857940673828e-01 1.829085797071456909e-01 9.748571552336215973e-03 -6.423491984605789185e-02 2.189375609159469604e-01 -1.913236677646636963e-01 -1.026045605540275574e-01 -2.805255353450775146e-01 1.914696693420410156e-01 2.576127052307128906e-01 5.815787985920906067e-02 -1.989085040986537933e-02 -3.209076449275016785e-02 6.128233298659324646e-02 -2.923790514469146729e-01 2.497520744800567627e-01 7.518038153648376465e-02 2.079309076070785522e-01 -1.816034433431923389e-03 1.814088667742908001e-03 -3.492381423711776733e-02 -3.847479075193405151e-02 2.219533175230026245e-02 5.733821913599967957e-02 -1.724296510219573975e-01 3.829729557037353516e-01
9.518848732113838196e-03 -1.509745139628648758e-02 1.664305478334426880e-02 -1.395909339189529419e-01 1.524912863969802856e-01 -2.822214365005493164e-01 6.893125921487808228e-02 -1.687086671590805054e-01 -2.106602042913436890e-01 1.215873211622238159e-01 -6.616023182868957520e-02 -2.472376078367233276e-01 -1.234844550490379333e-01 -1.930770650506019592e-02 7.336346805095672607e-02 3.759363293647766113e-01 4.695875570178031921e-02 -6.053707748651504517e-02 -2.299910634756088257e-01 2.591195702552795410e-02 -1.939955651760101318e-01 4.063878953456878662e-02 -5.259081721305847168e-03 1.570599824190139771e-01 -1.447483003139495850e-01 9.975686669349670410e-02 -9.517840109765529633e-03 2.110691070556640625e-01 4.648791998624801636e-02 -1.408684402704238892e-01 -3.651172518730163574e-01 4.500305950641632080e-01
1.756262034177780151e-01 8.386415988206863403e-02 1.310818046331405640e-01 -2.299458682537078857e-01 9.971826523542404175e-02 1.256841421127319336e-01 2.014662772417068481e-01 -7.259042561054229736e-02 -2.376330941915512085e-01 -1.018605455756187439e-01 -2.760046347975730896e-02 -1.393113732337951660e-01 1.324389278888702393e-01 -3.259700909256935120e-02 8.962334692478179932e-02 1.948778629302978516e-01 1.066939160227775574e-01 -4.763900488615036011e-02 -2.696565091609954834e-01 1.684174239635467529e-01 7.085262238979339600e-02 3.411004543304443359e-01 -2.007128000259399414e-01 4.588310420513153076e-02 -1.118011772632598877e-01 2.850967645645141602e-01 9.419762343168258667e-02 -2.799502015113830566e-01 6.089709699153900146e-02 2.262412607669830322e-01 -2.152982056140899658e-01 3.287474215030670166e-01
-6.524510681629180908e-02 -8.135788142681121826e-02 4.532660171389579773e-02 -8.869643509387969971e-02 1.851767897605895996e-01 -1.256286054849624634e-01 3.304542005062103271e-01 -7.119906693696975708e-02 -8.346254378557205200e-02 1.810089051723480225e-01 -3.402533754706382751e-02 -2.690724134445190430e-01 -2.262246012687683105e-01 -2.082580924034118652e-01 -1.653951779007911682e-02 2.359737902879714966e-01 1.056182160973548889e-01 6.914067268371582031e-02 -3.847933560609817505e-02 9.527628123760223389e-02 4.265736415982246399e-02 3.413839340209960938e-01 -7.726906239986419678e-02 1.481685042381286621e-01 -1.052927449345588684e-01 5.193994045257568359e-01 2.207115143537521362e-01 -4.278388246893882751e-02 -1.501666456460952759e-01 5.816069617867469788e-02 1.738042384386062622e-02 1.436797976493835449e-01
2.170453667640686035e-01 3.255495429039001465e-02 3.013432398438453674e-02 -1.672727912664413452e-01 -1.958598047494888306e-01 9.607653133571147919e-03 2.833418250083923340e-01 -1.686293482780456543e-01 1.067417040467262268e-01 -2.252465337514877319e-01 -7.225400954484939575e-02 -3.409458398818969727e-01 -4.504790902137756348e-02 8.376722782850265503e-02 -1.676038466393947601e-02 1.410019677132368088e-02 -4.429246857762336731e-02 -8.450588583946228027e-02 3.079953491687774658e-01 9.627350419759750366e-02 -1.275732070207595825e-01 1.038181260228157043e-01 -2.502711489796638489e-02 2.929701507091522217e-01 3.248898684978485107e-01 2.417553812265396118e-01 1.694840341806411743e-01 7.054892368614673615e-03 -1.898524165153503418e-01 -2.301555275917053223e-01 3.388657048344612122e-02 2.701287269592285156e-01
3.464303016662597656e-01 -1.173170953989028931e-01 1.234352141618728638e-01 -7.008192688226699829e-02 -7.193423062562942505e-02 -1.968571543693542480e-01 4.100136458873748779e-01 1.152062565088272095e-01 -4.148073121905326843e-02 -8.473432622849941254e-03 1.066274270415306091e-01 -1.134709864854812622e-01 -8.767142146825790405e-02 -1.681826859712600708e-01 3.582243621349334717e-01 2.491059005260467529e-01 -1.544895470142364502e-01 -4.708522185683250427e-02 -2.778481319546699524e-02 -1.410617120563983917e-02 -2.838774025440216064e-01 3.146869838237762451e-01 4.310251027345657349e-02 1.459029912948608398e-01 7.248419523239135742e-02 -5.867076572030782700e-03 -4.975468292832374573e-02 6.398187950253486633e-03 -1.449875254184007645e-02 1.433443371206521988e-02 -3.990254178643226624e-02 3.588159680366516113e-01
9.602186828851699829e-02 7.200428843498229980e-02 -1.235309317708015442e-01 -7.325250189751386642e-03 -1.320906332693994045e-03 -2.915383875370025635e-01 4.153931736946105957e-01 8.985507488250732422e-02 -1.093248575925827026e-01 -3.005835115909576416e-01 -4.240459296852350235e-03 -4.905180260539054871e-02 3.719646483659744263e-02 -7.472712546586990356e-02 9.141486883163452148e-02 3.198628127574920654e-01 1.923531293869018555e-01 -8.375790715217590332e-02 3.073250651359558105e-01 1.575819849967956543e-01 -7.104984018951654434e-03 1.668497473001480103e-01 -9.178818017244338989e-02 3.915825858712196350e-02 1.904540061950683594e-01 4.076725337654352188e-03 9.762014448642730713e-02 1.003135964274406433e-01 -1.396518498659133911e-01 -1.620134711265563965e-01 -3.010412752628326416e-01 2.981516420841217041e-01
4.037168994545936584e-02 8.574894070625305176e-02 8.285667002201080322e-02 2.512732148170471191e-01 -1.161116287112236023e-01 -1.839537173509597778e-01 8.193917572498321533e-02 -1.468707174062728882e-01 9.294429421424865723e-02 -5.314279347658157349e-02 3.376493405085057020e-04 -2.821786403656005859e-01 7.486910372972488403e-02 1.334997266530990601e-01 1.105458065867424011e-01 1.102961525321006775e-01 -7.384902983903884888e-02 1.239138171076774597e-01 2.277208715677261353e-01 2.987483739852905273e-01 -7.544817775487899780e-02 -5.407062545418739319e-02 -6.889538466930389404e-02 5.472813844680786133e-01 -1.131282001733779907e-01 1.637213379144668579e-01 2.677653729915618896e-01 5.048986896872520447e-02 -9.319573640823364258e-02 -1.691005676984786987e-01 -2.333119064569473267e-01 1.616995632648468018e-01
-4.563050717115402222e-02 1.028400063514709473e-01 -2.094902396202087402e-01 -1.468928009271621704e-01 2.763683348894119263e-02 4.233358800411224365e-02 8.770184963941574097e-02 1.887400262057781219e-02 -1.981410533189773560e-01 1.611707545816898346e-02 -1.239499151706695557e-01 -2.002406418323516846e-01 -1.635401099920272827e-01 1.198014169931411743e-01 1.893236637115478516e-01 1.821551173925399780e-01 1.880796253681182861e-02 -8.278151601552963257e-02 -3.101746551692485809e-02 5.086624622344970703e-01 -1.130625903606414795e-01 3.726535141468048096e-01 -3.918789699673652649e-02 7.971342653036117554e-02 -2.588252536952495575e-02 2.857451140880584717e-01 1.962625086307525635e-01 -5.899362638592720032e-02 -1.894244574941694736e-03 3.171396255493164062e-02 -1.036571711301803589e-01 3.790115416049957275e-01
8.578046411275863647e-02 9.579727798700332642e-02 -1.035070940852165222e-01 -6.938223540782928467e-02 -1.266979128122329712e-01 -3.385182842612266541e-02 2.890080809593200684e-01 8.904912322759628296e-02 -2.140229642391204834e-01 4.199734330177307129e-02 -7.729136198759078979e-02 -2.243466228246688843e-01 -5.010543391108512878e-02 5.936622619628906250e-02 7.268808782100677490e-02 3.432112187147140503e-02 -7.334669679403305054e-02 -1.140558253973722458e-02 -5.646115168929100037e-02 3.103272616863250732e-01 1.428012996912002563e-01 3.254858255386352539e-01 -1.263532787561416626e-01 7.446754723787307739e-02 -1.128077134490013123e-01 8.822676539421081543e-02 -2.897732555866241455e-01 6.474938988685607910e-02 6.514769792556762695e-02 -1.604396253824234009e-01 3.221997246146202087e-02 5.919236540794372559e-01
1.459309160709381104e-01 1.920598298311233521e-01 1.375915855169296265e-01 5.628520157188177109e-03 2.326129749417304993e-02 -1.916766613721847534e-01 2.281674742698669434e-01 1.532273590564727783e-01 1.326951757073402405e-02 1.190951466560363770e-01 9.661729633808135986e-02 -1.643071770668029785e-01 5.612943693995475769e-02 -1.179858297109603882e-01 1.721141338348388672e-01 2.716006040573120117e-01 1.744596958160400391e-01 -1.211609318852424622e-01 -1.473415344953536987e-01 2.974759340286254883e-01 -3.066841661930084229e-01 2.348079681396484375e-01 6.780771911144256592e-02 8.432756364345550537e-02 -5.451173335313796997e-02 2.428845912218093872e-01 -8.700865507125854492e-02 3.799997735768556595e-03 -1.375420242547988892e-01 -1.713126748800277710e-01 -3.696717023849487305e-01 2.611362636089324951e-01
1.704280674457550049e-01 8.387160301208496094e-02 8.056794852018356323e-02 -1.315440889447927475e-02 5.917808040976524353e-02 4.097523093223571777e-01 2.071667760610580444e-01 2.863562107086181641e-01 -5.773553997278213501e-02 7.019725441932678223e-02 3.793140128254890442e-02 -3.341005444526672363e-01 -1.437039375305175781e-01 -1.120389997959136963e-01 -2.965635433793067932e-02 1.815327852964401245e-01 -1.689839549362659454e-02 -9.873722493648529053e-02 9.292861819267272949e-02 -3.947870433330535889e-02 1.122657116502523422e-02 3.786631673574447632e-02 -1.130199953913688660e-01 1.184150204062461853e-01 1.478528827428817749e-01 2.375938892364501953e-01 3.877967968583106995e-02 3.139900267124176025e-01 -2.021807730197906494e-01 -1.229228451848030090e-02 -7.952120900154113770e-02 4.452386200428009033e-01
1.496668308973312378e-01 2.586818635463714600e-01 -1.413615234196186066e-02 -1.416787803173065186e-01 -7.896618545055389404e-02 5.420400202274322510e-02 1.585470288991928101e-01 -3.093809075653553009e-02 -1.852214038372039795e-01 -3.931197337806224823e-03 -2.929843664169311523e-01 -2.491066157817840576e-01 -5.203533917665481567e-02 -4.640141129493713379e-02 -1.418138039298355579e-03 5.022772774100303650e-02 -1.181276515126228333e-02 -7.621188182383775711e-03 -1.848044097423553467e-01 3.254322409629821777e-01 -1.089344080537557602e-02 2.873181998729705811e-01 -3.880344927310943604e-01 1.451245099306106567e-01 5.781298875808715820e-02 1.999087929725646973e-01 -3.368358360603451729e-03 -2.598600983619689941e-01 5.050361156463623047e-02 1.765566766262054443e-01 -2.912690937519073486e-01 2.039042711257934570e-01
3.793583065271377563e-02 3.437265455722808838e-01 8.336734771728515625e-02 1.170966848731040955e-01 2.844678163528442383e-01 1.576468795537948608e-01 3.042454123497009277e-01 -5.254329182207584381e-03 -6.569521967321634293e-03 3.307830542325973511e-02 6.714534014463424683e-02 -1.562104523181915283e-01 -3.081025322899222374e-03 7.130411267280578613e-02 5.101916939020156860e-02 7.245329767465591431e-02 -9.812525659799575806e-02 -5.471749603748321533e-02 -2.485405057668685913e-01 1.889766193926334381e-02 2.051858752965927124e-01 1.490411609411239624e-01 1.817087829113006592e-01 -4.372899886220693588e-03 1.909672766923904419e-01 1.551591008901596069e-01 2.178630083799362183e-01 -2.575098872184753418e-01 -7.486509531736373901e-02 1.644584834575653076e-01 -2.944377064704895020e-01 3.906697332859039307e-01
2.176353484392166138e-01 2.865372225642204285e-02 -2.847430408000946045e-01 -1.884505525231361389e-02 4.480198770761489868e-02 6.940090656280517578e-02 3.857737779617309570e-01 -2.025713771581649780e-02 4.189272597432136536e-02 -9.568779170513153076e-02 -2.855736017227172852e-02 -1.270831078290939331e-01 7.114186882972717285e-02 1.315580606460571289e-01 2.328444123268127441e-01 7.480149716138839722e-02 -9.648592025041580200e-02 3.487733379006385803e-02 3.209926486015319824e-01 1.440490186214447021e-01 -4.358005523681640625e-02 1.266603022813796997e-01 -6.604317575693130493e-02 1.187973618507385254e-01 2.103041857481002808e-01 1.357809603214263916e-01 1.283526420593261719e-01 8.482472598552703857e-02 4.984118416905403137e-02 -4.487799704074859619e-01 6.987958401441574097e-02 3.720667064189910889e-01
9.776372462511062622e-02 -3.327975794672966003e-02 3.227856755256652832e-01 1.519720107316970825e-01 1.406795829534530640e-01 -4.303167760372161865e-02 2.604425847530364990e-01 -1.122652590274810791e-01 -9.636496193706989288e-03 -1.530988216400146484e-01 -1.506279855966567993e-01 -3.264375627040863037e-01 4.144324362277984619e-02 -3.400602936744689941e-01 -2.309377342462539673e-01 3.818163275718688965e-02 -1.378054916858673096e-01 -2.215741574764251709e-01 5.239664390683174133e-02 1.818365305662155151e-01 1.016705334186553955e-01 3.726356625556945801e-01 -3.121158853173255920e-02 2.171901166439056396e-01 1.295640617609024048e-01 8.094228059053421021e-02 -6.519357115030288696e-02 -1.132383421063423157e-01 2.305411398410797119e-01 -1.256008893251419067e-01 -7.174637168645858765e-02 1.390032619237899780e-01
1.526202410459518433e-01 6.826981902122497559e-02 1.781516671180725098e-01 -1.457424312829971313e-01 4.002248123288154602e-02 -2.941640317440032959e-01 3.793204575777053833e-02 -5.352090671658515930e-02 -1.604689359664916992e-01 1.348234862089157104e-01 -9.230969846248626709e-02 -3.479801118373870850e-01 1.885456964373588562e-02 -1.497576236724853516e-01 1.564028859138488770e-01 2.675869166851043701e-01 9.384287893772125244e-02 -1.517751663923263550e-01 -2.558163404464721680e-01 -3.849644213914871216e-02 -1.787457615137100220e-01 3.584635853767395020e-01 -8.868035860359668732e-03 2.114196270704269409e-01 -1.932890564203262329e-01 1.168833207339048386e-02 1.480326354503631592e-01 8.618357777595520020e-02 -2.856467291712760925e-02 -1.175441220402717590e-02 -2.460143864154815674e-01 3.192781507968902588e-01
-1.693574935197830200e-01 1.040220409631729126e-01 4.140299186110496521e-02 -1.007915139198303223e-01 -2.777198888361454010e-02 -1.080666631460189819e-01 2.412343174219131470e-01 -4.223470389842987061e-02 -1.404591649770736694e-01 5.602715164422988892e-02 1.648232638835906982e-01 -4.279249906539916992e-01 -1.944932341575622559e-01 6.106450036168098450e-02 4.327589869499206543e-01 6.285830587148666382e-02 -3.310528397560119629e-01 1.041108220815658569e-01 -3.734344616532325745e-02 1.539950668811798096e-01 1.025164574384689331e-01 4.235564172267913818e-01 7.713614404201507568e-02 1.578021645545959473e-01 3.279827162623405457e-02 4.539915546774864197e-02 1.579206436872482300e-01 -1.529281493276357651e-02 9.331711567938327789e-03 9.392123669385910034e-02 -1.116764638572931290e-02 8.128105849027633667e-02
3.362371325492858887e-01 1.992418617010116577e-01 1.353430002927780151e-01 -1.087387949228286743e-01 4.751580953598022461e-02 -1.048302426934242249e-01 2.104675471782684326e-01 1.130862627178430557e-02 7.729641348123550415e-02 -5.504782777279615402e-03 -2.904158532619476318e-01 -2.454478591680526733e-01 -4.735239595174789429e-02 -2.193325161933898926e-01 -1.744815260171890259e-01 -1.827558428049087524e-01 -2.523892223834991455e-01 -8.295860886573791504e-02 8.428399264812469482e-02 -7.677254080772399902e-02 -6.862030923366546631e-02 3.983170390129089355e-01 -2.597383260726928711e-01 2.683725357055664062e-01 5.917544290423393250e-02 6.865421682596206665e-02 -1.940429359674453735e-01 -5.106762051582336426e-02 -9.813728928565979004e-02 3.321696817874908447e-02 -2.198398560285568237e-01 2.602436579763889313e-02
-2.117140963673591614e-02 -1.001601740717887878e-01 9.516920894384384155e-02 -1.611116379499435425e-01 3.721292596310377121e-04 3.790818154811859131e-04 9.546507894992828369e-02 1.548987347632646561e-02 -1.151126995682716370e-01 -1.054937392473220825e-01 -1.219287216663360596e-01 8.184722065925598145e-02 -2.102510333061218262e-01 -1.184534654021263123e-01 -1.104481741786003113e-01 7.629113644361495972e-02 -3.112961649894714355e-01 -1.498153656721115112e-01 2.523867189884185791e-01 -1.683601140975952148e-01 -2.301693148910999298e-02 2.443988807499408722e-02 1.772812195122241974e-02 3.585726916790008545e-01 -1.962512880563735962e-01 4.312221705913543701e-01 -1.164345890283584595e-01 5.040222033858299255e-02 -5.119451507925987244e-02 -4.140679165720939636e-02 -2.367171794176101685e-01 4.249770641326904297e-01
2.775450050830841064e-01 6.724773347377777100e-02 -2.777480781078338623e-01 1.089966390281915665e-02 5.503047257661819458e-02 9.992857277393341064e-02 -5.997425690293312073e-02 5.362897366285324097e-02 1.175749674439430237e-01 3.100764565169811249e-02 7.451047748327255249e-02 -2.361062467098236084e-01 -5.370300263166427612e-02 -2.814433909952640533e-02 1.621313542127609253e-01 1.801635622978210449e-01 -8.980251848697662354e-02 5.070035159587860107e-02 -2.670267820358276367e-01 2.252021580934524536e-01 -1.371412724256515503e-01 5.155799984931945801e-01 -4.019510000944137573e-02 2.362993359565734863e-01 1.045744717121124268e-01 1.269124150276184082e-01 3.335538506507873535e-02 -6.867513805627822876e-02 -5.363701842725276947e-03 -1.463522762060165405e-01 -2.120345234870910645e-01 3.304181694984436035e-01
4.291996657848358154e-01 1.817907094955444336e-01 2.508785128593444824e-01 4.109585285186767578e-02 5.947415903210639954e-02 -5.279369652271270752e-02 -2.559438720345497131e-02 -4.930338263511657715e-02 -3.362905681133270264e-01 2.868870832026004791e-02 -2.417026786133646965e-03 -3.526817262172698975e-01 1.799059472978115082e-02 -1.299492418766021729e-01 -2.924116887152194977e-02 -1.173519790172576904e-01 1.026304885745048523e-01 1.186161786317825317e-01 -4.720443859696388245e-02 1.369931101799011230e-01 1.953783929347991943e-01 3.163124322891235352e-01 -8.395214378833770752e-02 2.551727890968322754e-01 6.356811523437500000e-02 -2.214558608829975128e-02 -8.245780318975448608e-02 -5.007029697299003601e-02 -2.404025942087173462e-01 4.423579666763544083e-03 2.029556781053543091e-01 2.640679478645324707e-01
-1.938145905733108521e-01 7.672803848981857300e-02 -4.395833238959312439e-02 -2.644651830196380615e-01 8.573953807353973389e-02 -2.380030006170272827e-01 1.110783219337463379e-01 -7.641041278839111328e-02 -1.843105703592300415e-01 -2.109220623970031738e-01 -8.386737667024135590e-03 -1.610132902860641479e-01 -1.710050255060195923e-01 3.195649385452270508e-02 2.767998278141021729e-01 7.111772149801254272e-02 5.748647730797529221e-03 -2.000510506331920624e-02 1.243338435888290405e-01 3.226145505905151367e-01 3.784386068582534790e-02 3.018939495086669922e-01 6.172832567244768143e-03 2.455912977457046509e-01 4.071608185768127441e-02 3.290758728981018066e-01 3.385758399963378906e-01 -1.787521243095397949e-01 -1.960221529006958008e-01 1.361807249486446381e-02 1.824400946497917175e-02 1.331609189510345459e-01
-3.848585486412048340e-02 -2.408813834190368652e-01 -1.402774155139923096e-01 1.518760025501251221e-01 2.831315062940120697e-02 -2.184806019067764282e-01 3.657993301749229431e-02 6.023904681205749512e-02 4.280008375644683838e-02 7.884512096643447876e-02 -5.839007347822189331e-02 -3.487668931484222412e-01 4.580876231193542480e-02 -1.257750391960144043e-02 2.148913294076919556e-01 -1.457955408841371536e-02 -3.694359585642814636e-02 -6.356419529765844345e-03 -4.080822691321372986e-02 3.475229442119598389e-01 2.844388484954833984e-01 3.306661546230316162e-02 -2.231455594301223755e-01 3.769831657409667969e-01 1.969741135835647583e-01 1.645294576883316040e-01 -2.614524364471435547e-01 1.413616538047790527e-01 1.714373379945755005e-02 -1.170313134789466858e-01 -1.748009473085403442e-01 2.569013237953186035e-01
1.329184975475072861e-03 -5.580109357833862305e-02 -7.888101041316986084e-03 -1.053810268640518188e-01 1.874580979347229004e-01 -5.782644730061292648e-03 3.060247302055358887e-01 -1.234620511531829834e-01 3.105413541197776794e-02 1.658360213041305542e-01 -2.103383094072341919e-01 -2.058813571929931641e-01 -9.583342820405960083e-02 -2.587209939956665039e-01 1.741382032632827759e-01 1.720250248908996582e-01 -2.849095128476619720e-02 1.439918726682662964e-01 -8.410930633544921875e-02 2.014798969030380249e-01 1.207051277160644531e-01 2.839027345180511475e-01 -2.463464625179767609e-02 1.046311780810356140e-01 9.030429273843765259e-02 5.288068056106567383e-01 -2.415595203638076782e-02 -9.630301594734191895e-02 -2.775428593158721924e-01 1.664236932992935181e-01 5.428704619407653809e-02 9.620000422000885010e-02
1.425145938992500305e-02 5.959640443325042725e-02 7.714010775089263916e-02 -3.392565995454788208e-02 1.569744795560836792e-01 -2.443172633647918701e-01 8.177961409091949463e-02 -4.063873365521430969e-02 -2.537107169628143311e-01 1.242632865905761719e-01 4.448726400732994080e-02 -8.216006308794021606e-02 -2.003099583089351654e-02 -2.166025638580322266e-01 1.332567632198333740e-01 1.337722837924957275e-01 2.223415374755859375e-01 -1.010482907295227051e-01 -2.232267260551452637e-01 -7.554803043603897095e-02 -7.941595464944839478e-02 2.329170554876327515e-01 -5.940435081720352173e-02 2.319777607917785645e-01 -2.313735634088516235e-01 6.033230945467948914e-02 -8.315709978342056274e-02 2.342823743820190430e-01 1.089377421885728836e-02 -7.997272163629531860e-02 -4.480347335338592529e-01 4.070033133029937744e-01
-6.510490179061889648e-02 1.328647285699844360e-01 1.612923741340637207e-01 -1.811442673206329346e-01 2.505099773406982422e-01 8.295809477567672729e-02 2.176203131675720215e-01 -2.354642003774642944e-01 9.553644061088562012e-02 -2.188381925225257874e-02 1.894850134849548340e-01 -1.493277400732040405e-01 -1.041089445352554321e-01 1.268659085035324097e-01 1.696559833362698555e-03 4.995964840054512024e-02 -1.731291413307189941e-01 -2.236624509096145630e-01 -8.860371261835098267e-02 3.149127960205078125e-02 1.755378022789955139e-02 1.517646610736846924e-01 -1.142877433449029922e-02 2.865632176399230957e-01 3.660034835338592529e-01 -5.606216564774513245e-02 4.387028887867927551e-02 -1.221209168434143066e-01 -1.459848731756210327e-01 1.702793091535568237e-01 -8.855822496116161346e-03 5.008427500724792480e-01
-7.753686606884002686e-02 9.791842103004455566e-02 1.768871769309043884e-02 -1.358406618237495422e-02 -1.662358269095420837e-02 7.015047222375869751e-02 7.969419658184051514e-02 -1.930772364139556885e-01 9.907236695289611816e-02 -1.050279438495635986e-01 -1.123559009283781052e-02 -1.547778248786926270e-01 5.144206807017326355e-02 -6.185168400406837463e-02 1.012865006923675537e-01 -8.854155987501144409e-02 -3.511849045753479004e-01 3.295048326253890991e-02 -2.184030413627624512e-02 -1.912832409143447876e-01 3.870276510715484619e-01 3.183376491069793701e-01 -1.013164296746253967e-01 3.424478769302368164e-01 2.809970974922180176e-01 1.520506590604782104e-01 -1.262858659029006958e-01 1.585571765899658203e-01 -2.476729266345500946e-02 -7.438945025205612183e-02 -2.738904058933258057e-01 3.179592490196228027e-01
2.059148102998733521e-01 -1.420918852090835571e-01 4.964846372604370117e-02 1.858683675527572632e-01 3.008278906345367432e-01 -2.113258391618728638e-01 1.474912762641906738e-01 -1.900594234466552734e-01 -1.260723918676376343e-01 3.091719560325145721e-02 2.435582578182220459e-01 -1.146768480539321899e-01 1.548208445310592651e-01 -4.021516442298889160e-02 1.101535856723785400e-01 1.488650888204574585e-01 -1.626784652471542358e-01 -5.726918205618858337e-02 -1.189530119299888611e-01 1.559307873249053955e-01 3.750419616699218750e-02 2.020861767232418060e-02 -1.295699030160903931e-01 8.472163975238800049e-02 -5.418796464800834656e-02 4.719573557376861572e-01 -7.925944030284881592e-02 1.489596664905548096e-01 -9.446969628334045410e-02 -1.028355956077575684e-01 3.919650241732597351e-02 4.347244203090667725e-01
4.472378790378570557e-01 -3.771845251321792603e-03 3.289404883980751038e-02 -3.952856361865997314e-02 -1.493865251541137695e-02 2.974532917141914368e-02 1.577150523662567139e-01 -3.359806165099143982e-02 1.017473638057708740e-01 3.129076957702636719e-02 -8.156900852918624878e-02 3.738818690180778503e-03 6.584211438894271851e-02 1.600409150123596191e-01 1.918249996379017830e-03 2.519681751728057861e-01 4.219903051853179932e-02 4.606903239618986845e-04 8.398735523223876953e-02 7.815022766590118408e-02 9.482688456773757935e-02 2.856622934341430664e-01 6.827124208211898804e-02 2.796200513839721680e-01 1.700999885797500610e-01 1.160729825496673584e-01 2.010865807533264160e-01 2.447766810655593872e-01 -7.972020655870437622e-02 -3.901872038841247559e-01 -1.897237598896026611e-01 3.647316098213195801e-01
2.932628691196441650e-01 4.244497418403625488e-02 5.988723132759332657e-03 1.594115346670150757e-01 2.101933807134628296e-01 -2.665053009986877441e-01 2.422235459089279175e-01 -2.630738317966461182e-01 -1.890610903501510620e-01 2.784297801554203033e-02 7.385890185832977295e-02 -2.962462306022644043e-01 2.205510735511779785e-01 -2.691271342337131500e-02 2.458656877279281616e-01 2.016186118125915527e-01 -1.396912783384323120e-01 6.196819245815277100e-02 1.317876391112804413e-02 1.160818710923194885e-01 -1.767186075448989868e-02 -1.459273844957351685e-01 6.366801261901855469e-02 -1.044543273746967316e-02 -2.452879399061203003e-02 4.504601061344146729e-01 2.441600523889064789e-02 -1.050133034586906433e-01 2.642282657325267792e-02 -1.338964849710464478e-01 5.267525091767311096e-02 2.532675564289093018e-01
1.694143414497375488e-01 8.126609027385711670e-02 1.366993486881256104e-01 -2.766489684581756592e-01 -1.372814178466796875e-01 1.479050070047378540e-01 1.238401532173156738e-01 7.923357933759689331e-02 8.374030701816082001e-03 2.926932871341705322e-01 1.949068307876586914e-01 -5.083586275577545166e-02 -1.250896602869033813e-01 -8.991351723670959473e-02 7.526952773332595825e-02 1.483471244573593140e-01 -2.173890322446823120e-01 1.336804479360580444e-01 -2.283315956592559814e-01 -8.252459019422531128e-02 1.217942219227552414e-03 4.090991318225860596e-01 -2.687115371227264404e-01 1.651959419250488281e-01 -1.002401188015937805e-01 1.702615171670913696e-01 4.651916772127151489e-02 -8.464905619621276855e-02 -2.958474457263946533e-01 -1.222516596317291260e-01 -1.898627430200576782e-01 2.271593362092971802e-01
-2.730132266879081726e-02 -5.583732947707176208e-02 1.950651556253433228e-01 -2.396352142095565796e-01 1.719833910465240479e-01 -1.359880268573760986e-01 3.939656615257263184e-01 1.517698448151350021e-02 2.693516016006469727e-01 -4.115373492240905762e-01 -4.266275838017463684e-02 -1.367985159158706665e-01 -5.655812472105026245e-02 -1.372588425874710083e-01 -1.068250183016061783e-02 5.755088850855827332e-02 -1.692406684160232544e-01 -1.235957294702529907e-01 1.695720106363296509e-02 -4.248530045151710510e-02 2.941513061523437500e-01 2.279295474290847778e-01 4.766378179192543030e-02 1.211836487054824829e-01 8.439483493566513062e-02 -1.329015195369720459e-01 -1.289644688367843628e-01 -4.230862483382225037e-02 -2.399913594126701355e-02 -3.272189199924468994e-02 -1.300467103719711304e-01 3.821359872817993164e-01
8.136440068483352661e-02 1.384311914443969727e-01 1.904751807451248169e-01 -2.498188614845275879e-02 -5.399742349982261658e-02 2.278936654329299927e-01 1.209865286946296692e-01 2.309679687023162842e-01 -1.143341660499572754e-01 4.099052771925926208e-02 8.990112692117691040e-02 -3.915536105632781982e-01 -1.017156764864921570e-01 -2.239456474781036377e-01 2.810127735137939453e-01 1.873996704816818237e-01 9.353899955749511719e-02 -1.154930666089057922e-01 6.512899696826934814e-02 9.197151660919189453e-02 -1.212121397256851196e-01 -1.496951729059219360e-01 -1.431815885007381439e-02 3.077528476715087891e-01 -1.040033847093582153e-01 -4.694500938057899475e-02 1.341070681810379028e-01 2.990541458129882812e-01 -1.295257061719894409e-01 2.151993662118911743e-02 -1.134487614035606384e-01 3.826057016849517822e-01
3.287701010704040527e-01 -7.837332785129547119e-02 1.214088797569274902e-01 2.341381758451461792e-01 7.198788970708847046e-02 1.465973705053329468e-01 3.054603040218353271e-01 1.031783130019903183e-02 3.555354475975036621e-02 1.716091036796569824e-01 5.551213398575782776e-02 -4.562500715255737305e-01 1.084321737289428711e-01 -2.182529568672180176e-01 -2.454202473163604736e-01 -1.449166983366012573e-01 -1.012841090559959412e-01 -1.762921735644340515e-02 -8.672958612442016602e-02 2.966341935098171234e-02 -1.376579049974679947e-02 8.706852793693542480e-02 4.704898595809936523e-02 4.668603539466857910e-01 9.019637107849121094e-02 1.637835055589675903e-01 -2.467121556401252747e-02 2.260606735944747925e-02 -6.046384572982788086e-02 -6.550168246030807495e-02 -5.334630981087684631e-02 1.405425965785980225e-01
3.740224540233612061e-01 -1.525348285213112831e-03 1.619607657194137573e-01 -1.234301459044218063e-02 -1.867413520812988281e-01 -2.179924845695495605e-01 1.990585327148437500e-01 -3.011045046150684357e-02 -9.000309742987155914e-03 5.186290293931961060e-02 -7.075713365338742733e-04 -1.973381489515304565e-01 -2.815173864364624023e-01 -1.372881978750228882e-01 2.648874819278717041e-01 1.802479326725006104e-01 -2.675904543139040470e-04 8.835616707801818848e-02 -5.281397327780723572e-02 -8.658187091350555420e-02 -2.432511746883392334e-01 3.323687911033630371e-01 2.131676301360130310e-02 2.563601434230804443e-01 1.190138086676597595e-01 -7.080109417438507080e-02 -1.420112997293472290e-01 -5.309792980551719666e-02 1.093207821249961853e-01 1.041026636958122253e-01 -1.562443971633911133e-01 3.536337614059448242e-01
4.090466350317001343e-02 4.287600219249725342e-01 8.310230821371078491e-02 -1.076426059007644653e-01 1.538241952657699585e-01 2.563188076019287109e-01 3.549028933048248291e-01 3.983071818947792053e-02 -2.152484375983476639e-03 -2.166229113936424255e-02 -8.633189648389816284e-02 1.615370959043502808e-01 1.301761269569396973e-01 -2.117805331945419312e-01 9.909804910421371460e-02 2.631698735058307648e-02 -1.639434099197387695e-01 -1.996723711490631104e-01 4.605541378259658813e-02 -6.465121638029813766e-03 2.079490423202514648e-01 2.927462756633758545e-01 1.859634220600128174e-01 1.968042403459548950e-01 1.416317224502563477e-01 1.079414859414100647e-01 4.410088807344436646e-02 1.863077096641063690e-02 -3.300687372684478760e-01 4.748909920454025269e-02 -2.618568390607833862e-02 2.360249459743499756e-01
4.521889984607696533e-02 -4.832908138632774353e-02 -4.148857668042182922e-02 -3.946518003940582275e-01 -4.768591374158859253e-03 2.525329403579235077e-02 6.996250152587890625e-02 1.430914252996444702e-01 7.507460657507181168e-03 -5.365151539444923401e-02 1.205188482999801636e-01 -3.153817057609558105e-01 -1.144578307867050171e-02 -1.492199003696441650e-01 -4.742102697491645813e-02 5.420074239373207092e-02 -1.821231693029403687e-01 -3.341846168041229248e-01 2.045694924890995026e-02 1.304250657558441162e-01 5.127311125397682190e-02 8.511200547218322754e-03 1.723841279745101929e-01 5.117369294166564941e-01 1.088831573724746704e-01 1.072223633527755737e-01 -1.917074918746948242e-01 -2.446944415569305420e-01 7.754436880350112915e-02 -1.102824136614799500e-01 -8.367916941642761230e-02 2.566754519939422607e-01
-2.124053388833999634e-01 1.458196938037872314e-01 8.489365875720977783e-02 -6.587208062410354614e-02 4.409047216176986694e-02 -2.357940748333930969e-02 1.790490895509719849e-01 -1.323205232620239258e-01 7.617039233446121216e-02 1.060045044869184494e-02 -1.250026673078536987e-01 -1.204137653112411499e-01 -7.713230699300765991e-02 -6.444262107834219933e-04 2.120817750692367554e-01 9.032490849494934082e-02 -1.955190896987915039e-01 -1.219545230269432068e-01 1.512137502431869507e-01 4.194582402706146240e-01 -7.814943790435791016e-03 2.862401604652404785e-01 -1.081266701221466064e-01 1.578989028930664062e-01 -1.645341813564300537e-01 4.044262468814849854e-01 2.590503096580505371e-01 -1.587182134389877319e-01 -1.133725717663764954e-01 1.942899823188781738e-01 6.738156080245971680e-02 2.574460506439208984e-01
6.987014412879943848e-02 5.905384197831153870e-02 2.160906195640563965e-01 -1.083696912974119186e-02 -1.005688160657882690e-01 -3.071417212486267090e-01 3.010697364807128906e-01 -9.799239784479141235e-02 -1.198644265532493591e-01 -2.545616030693054199e-01 -1.061729341745376587e-01 -1.540462225675582886e-01 -5.482427403330802917e-02 -2.320200353860855103e-01 2.046367973089218140e-01 2.415863238275051117e-02 4.760233312845230103e-02 2.476317062973976135e-02 5.777531117200851440e-02 -1.974250823259353638e-01 -2.228259341791272163e-03 1.050575729459524155e-02 3.398583084344863892e-02 2.404492199420928955e-01 2.310472875833511353e-01 3.534710407257080078e-01 1.941064447164535522e-01 2.877012193202972412e-01 -2.554272115230560303e-01 -2.194075286388397217e-02 -2.036560177803039551e-01 1.280531138181686401e-01
3.299687206745147705e-01 -9.502558410167694092e-02 -1.004773229360580444e-01 1.241937428712844849e-01 -1.317536234855651855e-01 -3.290450274944305420e-01 2.506485283374786377e-01 -3.248620545491576195e-03 6.813065707683563232e-02 3.420143201947212219e-02 4.608949646353721619e-02 -3.215640783309936523e-02 -1.462726742029190063e-01 -2.310352921485900879e-01 3.550146222114562988e-01 2.857941985130310059e-01 -7.261603325605392456e-02 4.478620365262031555e-02 -1.143302544951438904e-01 4.179821815341711044e-03 -2.718244791030883789e-01 3.616265058517456055e-01 2.751289308071136475e-02 1.975887119770050049e-01 7.901922613382339478e-02 2.598156221210956573e-03 -4.275504127144813538e-02 -5.376493092626333237e-03 -5.961992591619491577e-02 -5.326003208756446838e-02 -9.325270354747772217e-02 2.977016568183898926e-01
-7.759805023670196533e-02 1.486698538064956665e-01 8.131377398967742920e-02 -9.882958233356475830e-02 1.027674004435539246e-01 -1.449683308601379395e-01 3.052315413951873779e-01 -2.911924384534358978e-02 -1.670577973127365112e-01 1.104486137628555298e-01 -3.590505421161651611e-01 -1.742008179426193237e-01 -8.440763689577579498e-03 -6.890604645013809204e-02 -8.901204913854598999e-02 1.926984637975692749e-01 1.764504015445709229e-01 1.931822299957275391e-01 -9.739749133586883545e-02 -9.990924596786499023e-02 1.886250823736190796e-01 3.760806322097778320e-01 -6.402453780174255371e-02 2.377129346132278442e-01 -4.160476103425025940e-02 4.469232261180877686e-01 -1.202699076384305954e-02 -3.708893805742263794e-02 -1.611068248748779297e-01 -9.802469983696937561e-03 -4.904208704829216003e-02 1.538396775722503662e-01
1.975420862436294556e-01 8.567753434181213379e-02 2.376096248626708984e-01 4.016493633389472961e-02 -5.828275904059410095e-02 8.921790122985839844e-02 2.537669539451599121e-01 -6.656561791896820068e-02 2.785049378871917725e-01 2.272168397903442383e-01 3.516397997736930847e-02 -1.945258826017379761e-01 1.824889034032821655e-01 -2.445614337921142578e-01 -1.070709079504013062e-01 -2.119568735361099243e-01 -1.269627809524536133e-01 6.861632317304611206e-02 -2.090245038270950317e-01 6.690824776887893677e-02 -5.515839532017707825e-02 5.516340956091880798e-02 -5.894261598587036133e-02 1.986277550458908081e-01 -1.974039077758789062e-01 2.632647156715393066e-01 -8.016254007816314697e-02 1.226720884442329407e-01 -9.792555868625640869e-02 -1.153803542256355286e-01 1.050360053777694702e-01 4.646653532981872559e-01
2.413512319326400757e-01 1.165689378976821899e-01 -7.543902099132537842e-02 -7.082597911357879639e-02 -2.812912687659263611e-02 2.722867392003536224e-02 2.184594869613647461e-01 2.608333826065063477e-01 8.057791739702224731e-02 3.334512114524841309e-01 -4.842631984502077103e-03 -1.001270581036806107e-02 1.236119940876960754e-01 -2.861232161521911621e-01 1.593731641769409180e-01 2.804360352456569672e-02 -2.453230023384094238e-01 -1.923787146806716919e-01 1.050114706158638000e-01 1.453061252832412720e-01 -1.462778300046920776e-01 1.277720779180526733e-01 -3.501126915216445923e-02 2.437101006507873535e-01 -4.577073827385902405e-02 8.630497008562088013e-02 3.524650335311889648e-01 -3.001366349053569138e-05 3.405351191759109497e-02 -7.782459259033203125e-02 -3.586366176605224609e-01 2.484647929668426514e-01
1.214137449860572815e-01 -6.690515577793121338e-02 1.565012186765670776e-01 2.302050441503524780e-01 1.895640161819756031e-03 1.713986508548259735e-02 3.167752623558044434e-01 8.486903458833694458e-02 -6.016480550169944763e-02 2.797606885433197021e-01 -4.555815458297729492e-02 6.423415150493383408e-03 6.450196355581283569e-02 1.623497754335403442e-01 2.237088382244110107e-01 1.163742393255233765e-01 -1.776243299245834351e-01 -2.619087994098663330e-01 -2.298531234264373779e-01 1.166742965579032898e-01 -2.036116570234298706e-01 1.199848204851150513e-01 2.202228829264640808e-02 2.228461019694805145e-02 2.062500119209289551e-01 2.503680288791656494e-01 3.834063932299613953e-02 -2.058413326740264893e-01 -1.934949159622192383e-01 -3.289029896259307861e-01 -2.320738285779953003e-01 2.130078673362731934e-01
3.773736357688903809e-01 2.072401493787765503e-01 -1.807064563035964966e-01 9.612414240837097168e-02 4.716334864497184753e-02 -2.251160144805908203e-01 1.383468955755233765e-01 7.233415544033050537e-02 -4.711888357996940613e-02 -1.393116563558578491e-01 3.442090528551489115e-04 -6.955198198556900024e-02 7.309853285551071167e-02 -3.076340816915035248e-02 2.913849055767059326e-01 1.268463879823684692e-01 8.414682000875473022e-02 9.481613337993621826e-02 1.410256773233413696e-01 -1.751178875565528870e-02 1.436850428581237793e-01 1.354031860828399658e-01 -8.496706373989582062e-03 1.906574219465255737e-01 3.931416273117065430e-01 2.753866016864776611e-01 1.886796057224273682e-01 2.024084180593490601e-01 -1.902345567941665649e-03 -2.440197020769119263e-02 -3.866784274578094482e-02 3.754900991916656494e-01
1.627822965383529663e-01 -9.229332208633422852e-02 2.548845708370208740e-01 5.933921411633491516e-02 1.485679149627685547e-01 1.758000254631042480e-01 -1.020118072628974915e-01 -1.038775518536567688e-01 -1.700294911861419678e-01 -1.108958348631858826e-01 3.853488340973854065e-02 7.472962141036987305e-02 -1.342523097991943359e-01 -3.906151652336120605e-01 3.400064259767532349e-02 2.674304842948913574e-01 -3.076937794685363770e-02 5.576301738619804382e-02 8.776950091123580933e-02 -1.324177235364913940e-01 1.047233343124389648e-01 2.279352843761444092e-01 -9.155385196208953857e-02 1.549349874258041382e-01 2.634756825864315033e-02 2.481352388858795166e-01 2.922288477420806885e-01 -2.308726608753204346e-01 8.590634167194366455e-02 -1.607124954462051392e-01 -1.953614503145217896e-01 3.658183217048645020e-01
3.854981362819671631e-01 1.781799346208572388e-01 4.505847096443176270e-01 1.155319958925247192e-01 -3.007617592811584473e-02 -2.648211084306240082e-02 1.257146447896957397e-01 -9.593940526247024536e-02 -1.261816918849945068e-01 1.746930181980133057e-01 9.342601150274276733e-02 -2.045310847461223602e-02 1.024410650134086609e-01 -1.502492278814315796e-01 -4.717288911342620850e-02 3.929488360881805420e-02 1.170549839735031128e-01 4.248601384460926056e-03 1.168011222034692764e-02 1.418766975402832031e-01 -7.229792326688766479e-02 2.134949415922164917e-01 -2.446401566267013550e-01 4.238488376140594482e-01 1.570018567144870758e-02 2.184605598449707031e-01 -2.117162048816680908e-01 1.074945181608200073e-01 -1.777667701244354248e-01 5.774334445595741272e-02 5.529629066586494446e-02 1.326553523540496826e-01
-3.818007558584213257e-02 2.581367492675781250e-01 -2.104151295498013496e-03 -1.345518082380294800e-01 1.022969484329223633e-01 1.702563017606735229e-01 6.743765622377395630e-02 1.942548900842666626e-01 -5.704017821699380875e-03 3.194421157240867615e-02 -3.264391049742698669e-02 -1.146390195935964584e-02 -9.462475031614303589e-02 -1.814654320478439331e-01 1.029617413878440857e-01 1.895175278186798096e-01 8.448504656553268433e-02 8.475941419601440430e-02 -3.327015042304992676e-01 -1.111167203634977341e-02 2.454468458890914917e-01 3.551892638206481934e-01 2.433994114398956299e-01 1.691154688596725464e-01 1.125738024711608887e-01 1.949607282876968384e-01 2.135749608278274536e-01 -1.852935552597045898e-01 -1.524509638547897339e-01 -1.250606179237365723e-01 -2.403469830751419067e-01 3.387502729892730713e-01
1.517743468284606934e-01 -4.661494458559900522e-04 1.432137005031108856e-02 -3.930382430553436279e-03 8.206155151128768921e-02 -2.061639726161956787e-01 2.526361048221588135e-01 -6.575039774179458618e-02 -4.464149847626686096e-02 1.715310364961624146e-01 -1.249388381838798523e-01 -1.312265098094940186e-01 9.044731035828590393e-03 4.850712046027183533e-02 1.140444278717041016e-01 1.943725794553756714e-01 1.505732387304306030e-01 -4.305691272020339966e-02 -2.992894649505615234e-01 2.333336025476455688e-01 1.812347918748855591e-01 4.204553067684173584e-01 -1.403108984231948853e-01 1.871951818466186523e-01 -1.069022268056869507e-01 2.473783195018768311e-01 1.458753645420074463e-01 -2.325289994478225708e-01 1.332940161228179932e-01 1.994940638542175293e-01 -1.592112481594085693e-01 2.794657051563262939e-01
3.674224019050598145e-01 1.500509232282638550e-01 -8.623605966567993164e-02 1.010751947760581970e-01 5.416455492377281189e-02 -2.076525688171386719e-01 2.544371783733367920e-01 1.027419865131378174e-01 2.741710469126701355e-02 -2.353985607624053955e-01 -4.947461932897567749e-02 -4.185843840241432190e-02 1.616320312023162842e-01 -5.648805946111679077e-02 2.306112945079803467e-01 -4.163769073784351349e-03 1.346544921398162842e-01 2.300243824720382690e-01 1.439493522047996521e-02 -1.818131655454635620e-03 1.347680091857910156e-01 1.257539391517639160e-01 -1.340814232826232910e-01 2.680346667766571045e-01 3.356042206287384033e-01 3.149544596672058105e-01 2.161323577165603638e-01 1.264108866453170776e-01 2.602232433855533600e-02 3.040768019855022430e-02 -5.408834293484687805e-02 2.941248118877410889e-01
2.553392052650451660e-01 -7.554412633180618286e-02 -2.683662250638008118e-02 -2.142342478036880493e-01 2.260736003518104553e-02 -3.551736772060394287e-01 3.288173675537109375e-01 6.254132091999053955e-02 -2.099894545972347260e-02 1.542912051081657410e-02 4.051728546619415283e-02 -3.367950320243835449e-01 1.596680581569671631e-01 8.002851158380508423e-03 -2.203394286334514618e-02 9.010870009660720825e-02 -1.042878776788711548e-01 -3.761013597249984741e-02 1.322883367538452148e-01 -1.948387175798416138e-02 -1.190372779965400696e-01 1.172408014535903931e-01 -1.390365958213806152e-01 1.906400769948959351e-01 1.040141806006431580e-01 -1.822635084390640259e-01 -5.664328858256340027e-02 5.960272392258048058e-04 -2.346706688404083252e-01 -2.210734486579895020e-01 -2.852328419685363770e-01 3.841387629508972168e-01
1.517023891210556030e-01 -1.857708245515823364e-01 2.978070080280303955e-02 2.416237816214561462e-02 2.641832232475280762e-01 2.005965448915958405e-02 1.089305728673934937e-01 -1.185647025704383850e-01 -1.537139117717742920e-01 -2.197972685098648071e-01 -1.255238503217697144e-01 -1.777723431587219238e-01 -1.498929969966411591e-02 8.780228346586227417e-02 -3.277216339483857155e-03 3.388082608580589294e-02 -1.561865508556365967e-01 1.495216488838195801e-01 2.858362197875976562e-01 -1.404855549335479736e-01 1.818903237581253052e-01 1.120901629328727722e-01 2.770056724548339844e-01 2.624604403972625732e-01 -4.650324210524559021e-02 3.901001811027526855e-01 -2.704979479312896729e-01 -1.176027581095695496e-01 -1.278138905763626099e-01 8.011131733655929565e-02 -1.517003029584884644e-01 2.998880147933959961e-01
1.003645882010459900e-01 -2.255896776914596558e-01 2.294920980930328369e-01 -2.701448649168014526e-02 1.774422228336334229e-01 -3.281669020652770996e-01 3.062078170478343964e-02 -1.544398814439773560e-01 -7.378447055816650391e-02 -7.673522084951400757e-02 -1.272761374711990356e-01 -2.193629592657089233e-01 1.317671239376068115e-01 -4.473360776901245117e-01 -6.348473578691482544e-02 1.242479681968688965e-01 3.196856379508972168e-02 -1.298609375953674316e-01 -4.062318708747625351e-03 1.491843163967132568e-01 2.974438965320587158e-01 2.546392679214477539e-01 -3.227366134524345398e-02 2.696325071156024933e-02 1.897536367177963257e-01 1.538328528404235840e-01 3.979588858783245087e-03 -2.217444032430648804e-01 -5.091124400496482849e-02 -4.754662979394197464e-03 -1.924790740013122559e-01 2.555747330188751221e-01
4.301192760467529297e-01 1.170847490429878235e-01 2.023090720176696777e-01 -8.877477794885635376e-02 -6.734634190797805786e-02 -2.441314458847045898e-01 3.817004561424255371e-01 -1.641143299639225006e-02 -2.459015548229217529e-01 1.492991298437118530e-01 1.262140870094299316e-01 -2.708919905126094818e-02 8.625070005655288696e-02 -1.927162855863571167e-01 3.274827003479003906e-01 1.121486127376556396e-01 9.683657437562942505e-02 -7.441705465316772461e-02 -7.994520128704607487e-04 6.442521512508392334e-02 -1.056310087442398071e-01 2.372514456510543823e-01 -3.133402764797210693e-01 6.795261055231094360e-02 -4.096038173884153366e-03 1.445495635271072388e-01 3.192736580967903137e-02 -6.931056082248687744e-02 4.869944881647825241e-03 1.664749085903167725e-01 -6.219795346260070801e-02 1.757915019989013672e-01
-1.201977431774139404e-01 -4.649184644222259521e-02 3.078207969665527344e-01 -1.300349384546279907e-01 5.944130569696426392e-02 2.067196369171142578e-02 2.162443846464157104e-01 6.755840778350830078e-02 -1.372573822736740112e-01 -3.024510443210601807e-01 -7.871029525995254517e-02 -3.675368800759315491e-02 -3.835523501038551331e-02 -4.893423058092594147e-03 -4.268249124288558960e-02 2.077719569206237793e-01 -1.105290725827217102e-01 -7.516670227050781250e-02 2.855595946311950684e-01 7.649746537208557129e-02 2.465212196111679077e-01 3.123866915702819824e-01 1.589943766593933105e-01 2.203672826290130615e-01 1.689231097698211670e-01 2.697173655033111572e-01 4.142498597502708435e-02 1.146300509572029114e-01 -2.543670535087585449e-01 -1.832825839519500732e-01 -2.903147041797637939e-01 1.261550337076187134e-01
3.523668274283409119e-02 -9.122918546199798584e-02 -5.906895548105239868e-02 2.025937885046005249e-01 8.468819409608840942e-02 -3.074928522109985352e-01 1.414618641138076782e-01 -1.558503508567810059e-02 -1.998663246631622314e-01 -1.109030544757843018e-01 4.248400032520294189e-02 -5.128544569015502930e-01 -2.142934054136276245e-01 -8.092397451400756836e-02 -1.810565143823623657e-01 1.156699657440185547e-01 -2.371564805507659912e-01 2.024675011634826660e-01 8.388444036245346069e-02 -1.220747828483581543e-02 2.040996849536895752e-01 2.273355983197689056e-02 1.029154956340789795e-01 2.780904769897460938e-01 1.392104327678680420e-01 2.067583948373794556e-01 2.462159544229507446e-01 -1.521724015474319458e-01 4.506804794073104858e-02 1.333084888756275177e-02 -1.594839394092559814e-01 1.222072541713714600e-02
1.348471492528915405e-01 -1.143902167677879333e-01 -1.354244500398635864e-01 -1.568562835454940796e-01 -2.620493061840534210e-02 -9.688331931829452515e-02 2.631040811538696289e-01 3.583564460277557373e-01 1.548726670444011688e-02 1.887211203575134277e-01 -1.449105590581893921e-01 -7.493869215250015259e-02 1.103085726499557495e-01 -2.754086852073669434e-01 2.289585024118423462e-01 2.983557879924774170e-01 5.853815935552120209e-03 -1.776596158742904663e-01 -8.563270419836044312e-02 -4.783705342561006546e-03 -1.409692615270614624e-01 1.391748636960983276e-01 1.571735143661499023e-01 3.646767884492874146e-02 -5.828424356877803802e-03 2.643915414810180664e-01 6.363328546285629272e-02 -1.715997606515884399e-02 -1.106941625475883484e-01 -9.541531652212142944e-02 -2.482343763113021851e-01 4.057809710502624512e-01
1.688776314258575439e-01 2.716666460037231445e-01 8.232846111059188843e-02 -1.469805464148521423e-02 -1.009673625230789185e-01 1.046029776334762573e-01 3.347716629505157471e-01 1.052372604608535767e-01 -1.124544255435466766e-02 1.962117850780487061e-02 1.129608228802680969e-01 -2.031487226486206055e-01 -2.301960587501525879e-01 -2.370566502213478088e-02 -1.627623736858367920e-01 1.603957116603851318e-01 1.442535966634750366e-01 8.756004273891448975e-02 3.050196170806884766e-01 1.916545443236827850e-02 -7.011210545897483826e-03 1.083781570196151733e-01 2.725673466920852661e-02 1.353897899389266968e-01 2.220571339130401611e-01 1.982968598604202271e-01 -1.114910468459129333e-01 1.972410529851913452e-01 -1.630581319332122803e-01 -1.135422140359878540e-01 2.381854131817817688e-02 5.033168792724609375e-01
4.489403963088989258e-02 -1.812609732151031494e-01 1.626882106065750122e-01 1.376829296350479126e-01 3.525609895586967468e-02 -1.137413829565048218e-01 3.974993228912353516e-01 9.501022845506668091e-02 3.240741789340972900e-02 -1.807113140821456909e-01 -1.066784113645553589e-01 1.278775930404663086e-01 1.488666236400604248e-01 7.880057208240032196e-03 -1.251517832279205322e-01 1.267947703599929810e-01 -2.485740371048450470e-02 -1.368848532438278198e-01 1.317619234323501587e-01 -1.086260162992402911e-04 3.398038074374198914e-02 2.063644528388977051e-01 7.979808002710342407e-02 3.431723713874816895e-01 7.205557543784379959e-03 1.196246072649955750e-01 -3.463805466890335083e-02 1.857097744941711426e-01 -2.766194641590118408e-01 -2.855073213577270508e-01 -3.009696900844573975e-01 3.461667895317077637e-01
-7.706665247678756714e-02 2.598230838775634766e-01 -3.619394451379776001e-02 8.916796743869781494e-02 -1.941940486431121826e-01 -9.436671435832977295e-02 5.500365048646926880e-02 6.262499094009399414e-02 3.832190996035933495e-03 -2.894106805324554443e-01 1.097827181220054626e-01 -2.496902346611022949e-01 3.209437429904937744e-02 -3.175229132175445557e-01 1.318490952253341675e-01 7.276554405689239502e-02 -5.069778487086296082e-02 -2.382108718156814575e-01 2.593334615230560303e-01 3.697452321648597717e-02 1.075022220611572266e-01 3.246289864182472229e-02 1.525619998574256897e-02 3.733141422271728516e-01 3.005492985248565674e-01 2.183071672916412354e-01 5.758612602949142456e-02 7.285555452108383179e-02 -1.078177709132432938e-02 -1.359859853982925415e-01 1.902181357145309448e-01 3.154073357582092285e-01
1.285219639539718628e-01 5.097863078117370605e-01 8.874793350696563721e-02 7.253912836313247681e-02 2.243258804082870483e-02 6.074475497007369995e-02 1.723441034555435181e-01 1.368521749973297119e-01 -8.846168965101242065e-02 6.562314927577972412e-02 -2.046447545289993286e-01 -9.993209503591060638e-03 -1.008442044258117676e-01 -5.701630935072898865e-02 1.515495479106903076e-01 3.543181717395782471e-01 2.270662412047386169e-02 -1.177188456058502197e-01 2.044024765491485596e-01 -5.584785714745521545e-02 1.603700667619705200e-01 -3.053176961839199066e-02 3.588999211788177490e-01 2.669911086559295654e-01 1.387062221765518188e-01 1.773736029863357544e-01 9.053041040897369385e-02 -4.462741315364837646e-02 -5.966464802622795105e-02 -1.222125515341758728e-01 -2.062037140130996704e-01 1.840563863515853882e-01
9.059233963489532471e-02 3.286841809749603271e-01 -1.191098242998123169e-01 1.823759265244007111e-02 -1.417160779237747192e-01 -3.580127656459808350e-02 5.176393389701843262e-01 -8.050291985273361206e-02 -3.188338279724121094e-01 1.291905194520950317e-01 3.832221776247024536e-02 -1.557891964912414551e-01 -3.420760855078697205e-02 -3.356125904247164726e-03 8.325517177581787109e-02 -1.355490386486053467e-01 2.142445743083953857e-02 3.008450008928775787e-02 -6.142768077552318573e-03 1.686299890279769897e-01 1.076025292277336121e-01 2.616149485111236572e-01 6.446217745542526245e-02 -3.124755620956420898e-02 1.044795010238885880e-02 7.806871831417083740e-02 8.478128910064697266e-02 -1.063338741660118103e-01 -8.355916291475296021e-02 -2.187739312648773193e-01 -7.939195632934570312e-02 4.494851529598236084e-01
2.438731044530868530e-01 5.409610643982887268e-02 5.440313741564750671e-02 -1.482993364334106445e-01 -9.880249202251434326e-02 2.569412067532539368e-02 2.154623866081237793e-01 -1.798311620950698853e-01 -2.139192223548889160e-01 -2.834902517497539520e-02 -2.516918480396270752e-01 -2.471889182925224304e-02 -6.486033648252487183e-02 -1.381643265485763550e-01 6.285971403121948242e-02 9.423392266035079956e-02 -1.959696039557456970e-02 -1.017545387148857117e-01 -2.641675174236297607e-01 2.655902504920959473e-01 7.301478832960128784e-02 1.869308948516845703e-01 -3.340165913105010986e-01 9.032732248306274414e-02 3.157728165388107300e-02 2.880710661411285400e-01 1.885533183813095093e-01 -3.694559335708618164e-01 -1.677990406751632690e-01 1.260058432817459106e-01 -1.457579880952835083e-01 2.108002752065658569e-01
-1.434815861284732819e-02 2.878094278275966644e-02 -1.547500342130661011e-01 -9.931442886590957642e-02 6.120456382632255554e-02 1.551368385553359985e-01 4.747786559164524078e-03 -1.005736365914344788e-01 -1.390986144542694092e-01 -1.380198895931243896e-01 1.711099892854690552e-01 -1.232157796621322632e-01 -1.194307431578636169e-01 -1.419731378555297852e-01 -9.669533371925354004e-02 1.615228131413459778e-02 -1.250873412936925888e-02 -1.026004925370216370e-01 2.442984879016876221e-01 -1.344491094350814819e-01 4.035632610321044922e-01 2.534725666046142578e-01 -2.164423763751983643e-01 1.661654114723205566e-01 2.222118675708770752e-01 2.180823534727096558e-01 -1.294539868831634521e-01 -7.682838290929794312e-02 -3.680608642753213644e-04 -1.527110785245895386e-01 -2.537588477134704590e-01 4.505434036254882812e-01
7.476846128702163696e-02 3.358292877674102783e-01 -1.126491501927375793e-01 -1.741358190774917603e-01 1.928862631320953369e-01 -5.948142707347869873e-02 2.927307188510894775e-01 -8.928278088569641113e-02 1.967605203390121460e-01 -3.788183629512786865e-01 -6.438741087913513184e-02 -1.083484366536140442e-01 -1.845393478870391846e-01 -2.682593092322349548e-02 -1.476807147264480591e-01 1.223218142986297607e-01 -3.987694531679153442e-02 2.022549211978912354e-01 2.688597440719604492e-01 5.451615527272224426e-02 1.587601006031036377e-01 8.211534470319747925e-02 -8.067195862531661987e-02 2.275978326797485352e-01 1.686199605464935303e-01 2.794466912746429443e-01 2.143872529268264771e-02 -1.435667509213089943e-03 2.564601786434650421e-02 -7.662224024534225464e-02 -1.037627756595611572e-01 3.197941482067108154e-01
-2.925918698310852051e-01 1.765711754560470581e-01 2.363520264625549316e-01 -1.271681040525436401e-01 1.083094105124473572e-01 -9.084570407867431641e-02 1.494567245244979858e-01 -8.111959323287010193e-04 -2.171420753002166748e-01 1.714116036891937256e-01 -2.963609062135219574e-03 -1.446606665849685669e-01 -2.015327662229537964e-01 2.305271662771701813e-02 4.689766764640808105e-01 -6.865949928760528564e-02 -2.142841964960098267e-01 1.756607741117477417e-01 3.703147545456886292e-02 5.981496348977088928e-02 -1.237635388970375061e-01 3.384914696216583252e-01 3.250166401267051697e-02 2.024801224470138550e-01 -2.110445406287908554e-03 2.122796326875686646e-01 2.759499847888946533e-02 6.362849473953247070e-02 1.584301888942718506e-01 8.272587507963180542e-02 -2.349473908543586731e-02 2.637112438678741455e-01
1.531291007995605469e-01 3.006744086742401123e-01 -6.223832443356513977e-02 -2.077246159315109253e-01 -6.634940207004547119e-02 9.734997153282165527e-02 2.271090596914291382e-01 -5.934246256947517395e-02 -8.024143427610397339e-02 -2.303495816886425018e-02 -7.863032817840576172e-02 -1.629618108272552490e-01 -4.029067605733871460e-02 -2.974211275577545166e-01 6.994121242314577103e-03 2.212847955524921417e-02 8.561824262142181396e-02 -8.461122959852218628e-02 2.624512016773223877e-01 -8.311863243579864502e-02 -1.082033142447471619e-01 8.723618835210800171e-02 1.495990157127380371e-01 2.207388281822204590e-01 2.965115010738372803e-01 3.369975984096527100e-01 6.995160877704620361e-02 1.476837843656539917e-01 -4.278557300567626953e-01 -1.675583571195602417e-01 4.006689786911010742e-02 1.348329037427902222e-01
1.171376034617424011e-01 3.213523030281066895e-01 -1.515904366970062256e-01 -7.018874585628509521e-02 1.059127077460289001e-01 2.422875910997390747e-01 2.128612846136093140e-01 1.454807817935943604e-01 2.893061935901641846e-02 6.030843779444694519e-02 1.359025537967681885e-01 -8.498241752386093140e-02 2.239123359322547913e-02 -7.892412692308425903e-02 1.759428381919860840e-01 4.062313139438629150e-01 -1.076322719454765320e-01 -1.265096962451934814e-01 -1.486938744783401489e-01 1.937103420495986938e-01 2.641709446907043457e-01 1.027642935514450073e-01 2.604416310787200928e-01 2.413930296897888184e-01 1.225422322750091553e-01 1.989317089319229126e-01 2.083446234464645386e-01 -1.738732904195785522e-01 -1.953236525878310204e-03 9.073048084974288940e-02 -4.175378382205963135e-02 2.322819828987121582e-01
1.378235667943954468e-01 2.709173262119293213e-01 1.055115014314651489e-01 -4.661727324128150940e-02 2.017082422971725464e-01 4.005298316478729248e-01 1.901425570249557495e-01 1.896463632583618164e-01 -6.904570013284683228e-02 1.565680503845214844e-01 1.424006652086973190e-02 -1.167967692017555237e-01 1.125382781028747559e-01 -1.918436437845230103e-01 4.958909377455711365e-02 1.087072938680648804e-01 -4.616561159491539001e-02 -6.677069514989852905e-02 1.054451316595077515e-01 9.529315680265426636e-02 -1.926372647285461426e-01 2.000016123056411743e-01 -2.086741775274276733e-01 3.253141045570373535e-01 1.598910987377166748e-01 6.497728079557418823e-02 1.407427638769149780e-01 1.947007030248641968e-01 3.062698803842067719e-02 3.200316429138183594e-02 -2.667057216167449951e-01 3.167503476142883301e-01
4.050153866410255432e-02 3.124908544123172760e-02 2.128133475780487061e-01 -1.080083940178155899e-02 9.746570140123367310e-03 -1.598964631557464600e-01 -5.974555015563964844e-02 1.561763733625411987e-01 -4.686150327324867249e-02 3.403047025203704834e-01 4.939131066203117371e-02 -1.832323372364044189e-01 -1.441362649202346802e-01 1.345253586769104004e-01 -3.214429691433906555e-02 3.153994977474212646e-01 -7.476377487182617188e-02 2.817101962864398956e-02 -2.739571332931518555e-01 1.051066592335700989e-01 3.125332668423652649e-02 1.398103088140487671e-01 -1.044501811265945435e-01 3.996883332729339600e-01 2.548792362213134766e-01 1.332345753908157349e-01 -1.075518503785133362e-01 1.408038735389709473e-01 5.532043427228927612e-02 -1.871451735496520996e-01 -3.619773983955383301e-01 1.951113939285278320e-01
2.389727830886840820e-01 -1.497986167669296265e-01 1.297578960657119751e-01 7.541351765394210815e-02 -8.431395143270492554e-02 -3.149485588073730469e-01 3.501717150211334229e-01 1.048232764005661011e-01 1.636126823723316193e-02 -3.202540799975395203e-02 2.068184763193130493e-01 -9.771392494440078735e-02 -1.553966701030731201e-01 -2.876941263675689697e-01 2.433957904577255249e-01 2.497461736202239990e-01 -5.249666422605514526e-02 1.332487761974334717e-01 -3.008837066590785980e-02 -4.291324317455291748e-02 -1.665784269571304321e-01 3.733904063701629639e-01 1.291141938418149948e-02 1.671839356422424316e-01 1.187007948756217957e-01 2.223252877593040466e-02 -2.151980102062225342e-01 -7.267647981643676758e-02 2.625894173979759216e-02 9.329618886113166809e-03 1.987194456160068512e-02 2.999684512615203857e-01
1.124956682324409485e-01 6.219590082764625549e-02 1.544992178678512573e-01 5.606364458799362183e-02 5.347403883934020996e-02 3.719599917531013489e-02 9.008757025003433228e-02 -1.031558513641357422e-01 2.665684521198272705e-01 -2.620556652545928955e-01 -1.839781105518341064e-01 -4.135744869709014893e-01 -7.252576947212219238e-02 -2.868532538414001465e-01 4.793126136064529419e-02 1.133839040994644165e-01 -2.394670099020004272e-01 -1.123481169342994690e-01 5.605160817503929138e-02 -4.916852712631225586e-02 -3.289833664894104004e-01 3.462106585502624512e-01 -5.164293572306632996e-02 9.393824636936187744e-02 -1.703165355138480663e-03 2.652398943901062012e-01 -1.497139185667037964e-01 3.293538466095924377e-02 -8.645322173833847046e-02 -7.054705917835235596e-02 -1.856348104774951935e-02 2.537373900413513184e-01
2.195635586977005005e-01 1.960797905921936035e-01 3.184375762939453125e-01 -1.083101704716682434e-01 1.201253682374954224e-01 8.280095644295215607e-03 5.155433341860771179e-02 -9.299296885728836060e-02 -2.645970582962036133e-01 1.071036458015441895e-01 -7.600911427289247513e-03 -1.314248591661453247e-01 -2.114927768707275391e-02 -4.037093222141265869e-01 4.820211604237556458e-02 7.977646589279174805e-02 9.734007716178894043e-02 2.352789342403411865e-01 -1.913842558860778809e-02 -3.511931374669075012e-02 2.017527818679809570e-01 2.481272816658020020e-01 -6.324030924588441849e-03 1.789370924234390259e-01 8.201219141483306885e-02 -7.215984165668487549e-02 -2.578020095825195312e-01 -1.097089424729347229e-01 -3.075953423976898193e-01 -5.463860556483268738e-02 4.683801904320716858e-02 3.353981673717498779e-01
3.286261558532714844e-01 1.383659839630126953e-01 1.408115029335021973e-01 -8.227195590734481812e-02 -2.994709275662899017e-02 7.789357751607894897e-02 3.335270285606384277e-01 1.527677029371261597e-01 5.985682457685470581e-02 -1.186165213584899902e-01 -2.586714327335357666e-01 -8.344022929668426514e-02 1.245247572660446167e-01 1.846354268491268158e-02 1.603544503450393677e-02 6.784065812826156616e-02 1.089947968721389771e-01 -1.210339441895484924e-01 3.058929145336151123e-01 -1.456428226083517075e-02 -1.267326325178146362e-01 1.836321204900741577e-01 -1.739789247512817383e-01 2.620098888874053955e-01 1.591577529907226562e-01 1.260706633329391479e-01 1.319865435361862183e-01 -1.153849903494119644e-02 -2.654655277729034424e-01 -1.497384905815124512e-01 -2.982109487056732178e-01 2.878793179988861084e-01
5.002504959702491760e-02 1.478581726551055908e-01 1.646708846092224121e-01 -2.308087889105081558e-03 2.359100282192230225e-01 3.115389645099639893e-01 2.147500216960906982e-01 7.368244975805282593e-02 -1.333370339125394821e-02 -9.636657685041427612e-02 6.757479906082153320e-02 -2.248471528291702271e-01 -3.554342314600944519e-02 -9.067521989345550537e-02 1.900742352008819580e-01 6.700067967176437378e-02 -4.572335630655288696e-02 -2.237707376480102539e-02 -1.334032416343688965e-01 -2.082746289670467377e-02 4.071864187717437744e-01 1.118177846074104309e-01 2.913866341114044189e-01 5.554810538887977600e-02 1.425731927156448364e-01 2.314069569110870361e-01 2.252743244171142578e-01 -1.755169630050659180e-01 -7.613929361104965210e-02 9.050755202770233154e-02 -2.236051708459854126e-01 3.507573604583740234e-01
1.236354280263185501e-02 6.768745929002761841e-02 1.171924397349357605e-01 -3.294682502746582031e-02 2.247256338596343994e-01 -1.072556674480438232e-01 3.486851453781127930e-01 -1.905896067619323730e-01 1.560001261532306671e-02 2.078490704298019409e-01 -2.100832909345626831e-01 -1.050267294049263000e-01 -1.895174682140350342e-01 -1.243494153022766113e-01 7.372616231441497803e-02 1.897951662540435791e-01 2.281491458415985107e-02 7.872115820646286011e-02 3.455546498298645020e-02 1.403557360172271729e-01 1.626759022474288940e-01 3.792897760868072510e-01 -1.448992788791656494e-01 2.448428608477115631e-02 3.221258521080017090e-02 5.373559594154357910e-01 9.532255120575428009e-03 -2.159857004880905151e-02 -5.038909241557121277e-02 6.139628961682319641e-02 7.031439244747161865e-02 2.189917564392089844e-01
4.915615320205688477e-01 6.955577060580253601e-03 1.222447678446769714e-01 -2.494303509593009949e-02 2.770795822143554688e-01 6.925972993485629559e-04 -4.223988577723503113e-02 -3.403698280453681946e-02 1.268155034631490707e-02 1.803923845291137695e-01 8.425192907452583313e-03 -4.111099839210510254e-01 -9.864621609449386597e-02 -7.687658816576004028e-02 5.955684557557106018e-02 1.591028869152069092e-01 -3.536109998822212219e-02 -9.606845676898956299e-02 -1.666030585765838623e-01 6.337738782167434692e-02 -2.464335709810256958e-01 4.038691520690917969e-01 -1.607864052057266235e-01 1.279893815517425537e-01 1.425876766443252563e-01 1.296834796667098999e-01 9.955108910799026489e-02 1.330499164760112762e-02 -4.776524007320404053e-02 3.901205584406852722e-02 -5.730379745364189148e-02 2.325948327779769897e-01
4.788722395896911621e-01 1.026496067643165588e-01 -1.849344670772552490e-01 1.209654193371534348e-02 1.381528377532958984e-01 7.048192620277404785e-02 8.007122576236724854e-02 -4.190387576818466187e-02 2.140196412801742554e-01 1.167816147208213806e-01 1.010281667113304138e-01 -2.313587367534637451e-01 1.604637876152992249e-02 4.209428280591964722e-02 6.755416840314865112e-02 2.244312316179275513e-01 3.428342193365097046e-02 1.308262050151824951e-01 -2.541869878768920898e-01 1.788560599088668823e-01 -2.358642779290676117e-02 3.841548860073089600e-01 1.411241013556718826e-02 3.144793212413787842e-01 4.333657398819923401e-02 8.917969465255737305e-02 3.396661207079887390e-02 1.085613295435905457e-01 2.858844771981239319e-02 -1.461630761623382568e-01 -2.479622811079025269e-01 2.118536978960037231e-01
-3.239637985825538635e-02 3.483910262584686279e-01 7.982315123081207275e-02 -6.263243407011032104e-02 1.050103232264518738e-01 2.143273502588272095e-01 1.843219250440597534e-01 8.771973103284835815e-02 -2.675535678863525391e-01 -1.272825989872217178e-02 -2.159452438354492188e-01 -1.362806409597396851e-01 -8.730962127447128296e-02 -7.506456971168518066e-02 9.279911220073699951e-02 2.651896178722381592e-01 -1.338498294353485107e-01 9.211616218090057373e-02 -1.607707440853118896e-01 1.779782027006149292e-01 3.264712393283843994e-01 2.401555925607681274e-01 2.973566055297851562e-01 2.088721245527267456e-01 1.052083969116210938e-01 5.370387434959411621e-02 -1.454766141250729561e-03 2.953690709546208382e-03 -8.217462897300720215e-02 1.294375658035278320e-01 1.669694930315017700e-01 3.064631223678588867e-01
-1.202039271593093872e-01 2.895637750625610352e-01 4.171038419008255005e-02 -1.305829882621765137e-01 1.423883587121963501e-01 -2.048788368701934814e-01 -5.546202138066291809e-02 3.534936532378196716e-02 -8.802092820405960083e-02 -1.151504144072532654e-01 -2.397728413343429565e-01 -1.604417264461517334e-01 2.083176076412200928e-01 -9.481768310070037842e-02 -3.438452631235122681e-02 6.290816515684127808e-02 -6.287084426730871201e-03 -2.592282593250274658e-01 -1.341509222984313965e-01 4.006836563348770142e-02 -5.735782906413078308e-02 4.019268453121185303e-01 -4.949640110135078430e-02 1.919360607862472534e-01 -1.827833205461502075e-01 2.173044979572296143e-01 -6.176268309354782104e-02 1.319204121828079224e-01 -1.971321254968643188e-01 -2.276766598224639893e-01 -1.407074481248855591e-01 3.889222443103790283e-01
-1.088011786341667175e-01 -1.742883920669555664e-01 3.462428450584411621e-01 -1.721005141735076904e-01 5.108357220888137817e-02 2.628161758184432983e-02 3.119891881942749023e-01 1.918627768754959106e-01 -7.555927336215972900e-02 -8.780941367149353027e-02 -3.260455280542373657e-02 -2.764712572097778320e-01 -7.224921882152557373e-02 -2.940386235713958740e-01 -9.300092607736587524e-02 2.174437418580055237e-02 -3.345388770103454590e-01 -2.087537795305252075e-01 1.191924363374710083e-01 9.608157724142074585e-02 2.392297834157943726e-01 1.791355013847351074e-01 -6.655778735876083374e-02 3.135805130004882812e-01 3.032076172530651093e-02 1.134248897433280945e-01 6.801265478134155273e-02 1.148377582430839539e-01 9.676851332187652588e-03 1.034502238035202026e-01 -2.563255131244659424e-01 -1.496192882768809795e-03
6.128248944878578186e-02 1.825090199708938599e-01 -2.131974883377552032e-02 -3.956849128007888794e-02 1.129697561264038086e-01 -2.511184513568878174e-01 1.732186377048492432e-01 -9.405698627233505249e-02 -2.139333486557006836e-01 2.684676647186279297e-01 -3.069687485694885254e-01 -2.773675322532653809e-01 5.365933850407600403e-02 2.907087840139865875e-02 5.378902330994606018e-02 2.289273589849472046e-01 1.850378662347793579e-01 -2.160440897569060326e-03 -2.085761912167072296e-02 -6.766155362129211426e-02 1.456157863140106201e-01 4.030586779117584229e-01 -3.831974044442176819e-02 9.295292198657989502e-02 -1.423519849777221680e-01 3.271900415420532227e-01 -7.400975376367568970e-02 7.830262184143066406e-02 -1.969021856784820557e-01 2.081520622596144676e-03 -2.721196115016937256e-01 1.159074455499649048e-01
1.234466433525085449e-01 2.951785624027252197e-01 1.195415481925010681e-01 5.770189687609672546e-02 2.629627287387847900e-01 -1.402713954448699951e-01 3.150117397308349609e-01 -1.226516738533973694e-01 4.229037091135978699e-02 -1.580286622047424316e-01 -4.190023615956306458e-02 -4.386076331138610840e-02 -8.765392005443572998e-02 -8.992613852024078369e-02 1.109346151351928711e-01 -1.659495010972023010e-02 -4.422933608293533325e-02 -1.147135812789201736e-02 -1.028799414634704590e-01 3.076225817203521729e-01 3.437510132789611816e-02 2.156384587287902832e-01 -4.603436589241027832e-01 3.097180724143981934e-01 -1.451219767332077026e-01 7.282970100641250610e-02 -1.939379423856735229e-01 -7.266511768102645874e-02 -1.102732941508293152e-01 8.165707439184188843e-02 -2.581422924995422363e-01 2.383014932274818420e-02
-1.373052895069122314e-01 1.659910976886749268e-01 -1.121627315878868103e-01 -1.919069439172744751e-01 -1.052429676055908203e-01 1.884115487337112427e-01 1.688859611749649048e-01 -6.499158591032028198e-02 -9.031609445810317993e-02 -3.181694820523262024e-02 -5.921360105276107788e-02 -4.520771652460098267e-02 -7.692947983741760254e-02 9.605360031127929688e-02 2.124877125024795532e-01 1.730345934629440308e-01 -5.659338831901550293e-02 1.105962693691253662e-01 2.278752624988555908e-01 3.808071911334991455e-01 -3.110224306583404541e-01 3.359391689300537109e-01 6.420854479074478149e-04 9.303729981184005737e-02 6.691279355436563492e-03 1.947153657674789429e-01 1.509385257959365845e-01 6.386051326990127563e-02 8.146688342094421387e-03 7.255370914936065674e-02 -8.582057803869247437e-02 4.601862430572509766e-01
7.860867679119110107e-02 6.924646347761154175e-02 1.117217838764190674e-01 -3.260973393917083740e-01 1.020083799958229065e-01 -5.726028606295585632e-02 1.581121981143951416e-01 1.431336551904678345e-01 2.282644212245941162e-01 -1.483427286148071289e-01 1.198292598128318787e-01 -4.783475026488304138e-02 -9.811192750930786133e-02 2.842115052044391632e-02 -5.812086164951324463e-02 1.451114118099212646e-01 -9.601698815822601318e-02 -2.314265817403793335e-01 4.775893688201904297e-02 3.349758684635162354e-02 3.846222162246704102e-01 1.991666108369827271e-01 1.187746971845626831e-01 1.417691111564636230e-01 1.783343255519866943e-01 1.551057398319244385e-01 -1.680995076894760132e-01 -2.775914371013641357e-01 1.335285790264606476e-02 -3.081632405519485474e-02 -1.564262509346008301e-01 4.589621126651763916e-01
1.826738417148590088e-01 3.001350723206996918e-02 1.318863630294799805e-01 3.116696141660213470e-02 2.857562303543090820e-01 -3.283812403678894043e-01 2.784537076950073242e-01 -1.552925705909729004e-01 -3.000801205635070801e-01 7.331070303916931152e-02 1.168724447488784790e-01 -1.236169636249542236e-01 9.706497937440872192e-02 -1.397990584373474121e-01 2.219791263341903687e-01 1.305027753114700317e-01 -7.108236104249954224e-02 -1.560590416193008423e-01 -2.229434847831726074e-01 6.728323176503181458e-03 8.431422710418701172e-02 -1.379552185535430908e-01 -2.184721827507019043e-01 1.108882278203964233e-01 -5.291958898305892944e-02 3.883982598781585693e-01 1.935278763994574547e-03 1.702385693788528442e-01 -1.449208240956068039e-02 -9.439122863113880157e-03 -8.653031289577484131e-02 2.843213081359863281e-01
-2.221173979341983795e-02 2.959672212600708008e-01 1.335299946367740631e-02 -1.056186854839324951e-01 -1.110581588000059128e-02 -2.580345273017883301e-01 2.819731235504150391e-01 -2.457242459058761597e-01 -1.554146707057952881e-01 1.824821159243583679e-02 2.575330734252929688e-01 -1.615228205919265747e-01 -2.403882294893264771e-01 -3.820992261171340942e-02 2.572036534547805786e-02 1.062406226992607117e-01 -7.562619447708129883e-02 1.284592449665069580e-01 1.580845937132835388e-02 1.330120712518692017e-01 -1.413910239934921265e-01 2.971444129943847656e-01 -3.037393987178802490e-01 -3.151026368141174316e-02 9.685769677162170410e-02 2.804003655910491943e-01 1.206426396965980530e-01 -1.268280297517776489e-01 1.415656059980392456e-01 2.454630099236965179e-02 -5.040772259235382080e-02 3.497957885265350342e-01
1.125844791531562805e-01 1.613769680261611938e-02 3.611530736088752747e-02 2.051882445812225342e-01 -6.447169184684753418e-02 -4.171717911958694458e-02 2.290986329317092896e-01 1.516327857971191406e-01 2.508485019207000732e-01 -1.194813475012779236e-01 -2.914732396602630615e-01 -3.082115948200225830e-02 -3.126573860645294189e-01 -8.401964604854583740e-02 8.627907931804656982e-02 1.376764327287673950e-01 -4.044960141181945801e-01 -1.081601455807685852e-01 1.696638166904449463e-01 2.124057561159133911e-01 -1.837544701993465424e-02 1.684372425079345703e-01 1.191686652600765228e-02 1.603155434131622314e-01 6.326700001955032349e-02 4.381454288959503174e-01 7.040195912122726440e-02 2.871388010680675507e-02 -9.805444628000259399e-02 -1.848536878824234009e-01 -6.818898022174835205e-02 1.183303818106651306e-01
1.342928409576416016e-01 -9.034837037324905396e-02 1.985061541199684143e-02 -4.296256229281425476e-02 -1.515823900699615479e-01 5.542783439159393311e-02 4.029633402824401855e-01 2.695645689964294434e-01 -3.150113224983215332e-01 5.728834494948387146e-02 -2.735626325011253357e-02 -1.950187534093856812e-01 -1.717466488480567932e-02 -4.865897446870803833e-02 2.616117000579833984e-01 2.854438722133636475e-01 1.338378805667161942e-02 -1.390126198530197144e-01 1.247664615511894226e-01 1.377055048942565918e-02 -1.518208682537078857e-01 1.999817937612533569e-01 3.078837320208549500e-02 1.065994352102279663e-01 -7.831433415412902832e-02 6.995048839598894119e-03 -2.649676799774169922e-02 1.158664450049400330e-01 -8.477813750505447388e-02 -8.009045571088790894e-02 9.215543419122695923e-02 5.133958458900451660e-01
2.457938492298126221e-01 2.317288517951965332e-01 2.330949157476425171e-01 -2.034532427787780762e-01 -3.538908436894416809e-02 -8.101026527583599091e-03 1.242651566863059998e-01 -4.992592614144086838e-03 -2.658832669258117676e-01 2.273274213075637817e-01 1.844216287136077881e-01 -2.213990837335586548e-01 -7.846802473068237305e-02 -1.019659712910652161e-01 1.309656202793121338e-01 1.138406340032815933e-02 2.280397713184356689e-02 -4.809159040451049805e-02 -1.433127652853727341e-02 1.629865169525146484e-02 -3.126104548573493958e-02 3.645399212837219238e-01 -4.806009829044342041e-01 1.035643368959426880e-01 -6.488585472106933594e-02 1.003951728343963623e-01 -4.857063665986061096e-02 -1.223741769790649414e-01 -1.530855447053909302e-01 -1.270455420017242432e-01 3.961228579282760620e-02 2.872233390808105469e-01
5.752591416239738464e-02 -1.452177017927169800e-01 -1.681610792875289917e-01 8.939031511545181274e-02 2.585862576961517334e-02 -7.908293604850769043e-02 5.976020172238349915e-02 -1.811466738581657410e-02 8.078313618898391724e-02 1.347144842147827148e-01 6.876430660486221313e-02 -5.895825624465942383e-01 2.489411830902099609e-02 -1.334783732891082764e-01 1.058033704757690430e-01 8.485721796751022339e-02 -2.114751189947128296e-01 -9.480728209018707275e-02 -1.748418360948562622e-01 2.223707586526870728e-01 1.888525672256946564e-02 1.165476515889167786e-01 -2.517733573913574219e-01 3.159323036670684814e-01 1.436566412448883057e-01 1.669690757989883423e-01 -2.502673268318176270e-01 1.255506575107574463e-01 8.639950305223464966e-02 -7.031345367431640625e-02 -1.289414614439010620e-01 2.187494635581970215e-01
1.436173468828201294e-01 4.156737029552459717e-02 -3.431840613484382629e-02 -2.392807900905609131e-01 -4.490387439727783203e-02 -1.303325742483139038e-01 2.760775089263916016e-01 -1.654978469014167786e-02 -1.782103776931762695e-01 -2.715693712234497070e-01 -1.991903930902481079e-01 -4.456791281700134277e-02 -2.499225437641143799e-01 -1.905523836612701416e-01 2.570053935050964355e-01 -1.916951127350330353e-02 1.264362037181854248e-02 -7.527903467416763306e-02 -1.456607282161712646e-01 -1.189885064959526062e-01 5.390087142586708069e-02 -2.541846409440040588e-02 1.440992355346679688e-01 3.374701440334320068e-01 2.572846114635467529e-01 2.162427753210067749e-01 -4.721049219369888306e-02 3.029131591320037842e-01 -2.338382303714752197e-01 -7.770342379808425903e-02 5.237816274166107178e-02 2.480879426002502441e-01
-8.515328168869018555e-03 2.128019034862518311e-01 -3.271913900971412659e-02 -2.063521444797515869e-01 1.148207038640975952e-01 -9.716315567493438721e-02 -5.779142025858163834e-03 7.408773899078369141e-02 2.377872914075851440e-02 2.109545916318893433e-01 1.659384220838546753e-01 -1.282354891300201416e-01 9.105145186185836792e-02 -1.150626540184020996e-01 2.271640487015247345e-02 -2.646321654319763184e-01 2.060991525650024414e-01 -2.637361288070678711e-01 2.685629129409790039e-01 2.104247510433197021e-01 1.001298148185014725e-02 1.095611676573753357e-01 -1.285000890493392944e-01 3.687913417816162109e-01 5.209363996982574463e-02 3.276273012161254883e-01 -9.927311912178993225e-04 -1.278967261314392090e-01 3.494268748909235001e-03 8.574952930212020874e-02 -1.043267548084259033e-01 4.049673676490783691e-01
9.904490411281585693e-02 -2.829443812370300293e-01 1.183344051241874695e-01 -8.770054578781127930e-02 1.902325600385665894e-01 -5.725680664181709290e-02 2.694885134696960449e-01 -1.516080349683761597e-01 1.268687397241592407e-01 -8.800248801708221436e-02 -6.203491613268852234e-02 -3.268377184867858887e-01 -8.575408905744552612e-02 -3.873577117919921875e-01 -1.700014919042587280e-01 2.468397468328475952e-01 -3.790275380015373230e-02 -2.819480746984481812e-02 1.485730409622192383e-01 1.948532164096832275e-01 3.202142119407653809e-01 2.848907113075256348e-01 -8.910834044218063354e-02 1.103349626064300537e-01 8.598890155553817749e-02 3.390573337674140930e-02 -7.285781949758529663e-02 -4.494071379303932190e-02 1.545731276273727417e-01 -9.124911576509475708e-02 -2.966752834618091583e-02 2.378287166357040405e-01
1.073156148195266724e-01 2.347495406866073608e-01 -6.871916353702545166e-02 -9.048300981521606445e-02 -4.890911653637886047e-02 -1.559064835309982300e-01 1.794297397136688232e-01 3.270727396011352539e-01 -5.387527123093605042e-02 -1.108541637659072876e-01 -2.405022084712982178e-01 3.135015815496444702e-02 1.019163057208061218e-01 -2.896363437175750732e-01 1.139157488942146301e-01 1.855823397636413574e-01 -6.157626956701278687e-02 -4.774952679872512817e-02 -2.146612405776977539e-01 2.528539486229419708e-02 2.323319315910339355e-01 2.696752846240997314e-01 2.185384184122085571e-01 2.030716389417648315e-01 2.270004600286483765e-01 2.250796742737293243e-02 2.509510889649391174e-02 -3.286769688129425049e-01 -6.983581185340881348e-02 -8.564686775207519531e-02 -5.945805832743644714e-02 3.065200746059417725e-01
-4.185073450207710266e-02 1.412892062216997147e-02 1.863254457712173462e-01 -1.920088380575180054e-01 -1.128392741084098816e-01 1.109616085886955261e-01 3.172838091850280762e-01 -1.331887990236282349e-01 -3.441337049007415771e-01 -1.722706556320190430e-01 1.779803484678268433e-01 -1.889902800321578979e-01 2.187756001949310303e-01 1.575839705765247345e-02 1.527818888425827026e-01 -3.635252360254526138e-03 7.129703462123870850e-02 -2.011026442050933838e-01 1.714124903082847595e-02 2.247630804777145386e-02 5.822524800896644592e-02 1.034868508577346802e-01 1.720737963914871216e-01 3.294409811496734619e-01 3.046099469065666199e-02 9.338060766458511353e-02 1.451317034661769867e-02 -1.878277212381362915e-01 8.714149706065654755e-03 1.555282920598983765e-01 -3.487064242362976074e-01 3.263140022754669189e-01
-1.346711516380310059e-01 1.959092170000076294e-01 -9.865201264619827271e-02 7.464665919542312622e-02 -6.722062826156616211e-02 1.210971251130104065e-01 4.414425045251846313e-02 1.773993372917175293e-01 -2.255696207284927368e-01 1.146632526069879532e-02 -9.187748283147811890e-02 -2.041407823562622070e-01 1.990737766027450562e-01 2.287657931447029114e-02 1.277047395706176758e-01 1.466964781284332275e-01 1.179292798042297363e-01 -1.073079779744148254e-01 -4.391825199127197266e-01 -3.162016347050666809e-02 1.322967559099197388e-02 1.539514511823654175e-01 -7.491437345743179321e-02 3.648934364318847656e-01 -3.059052489697933197e-02 1.867866516113281250e-01 9.520252794027328491e-02 -2.647183239459991455e-01 -1.779246516525745392e-02 -1.074169054627418518e-01 -2.533749938011169434e-01 3.514389991760253906e-01
9.074442833662033081e-02 2.349424641579389572e-03 1.517570018768310547e-01 1.089012436568737030e-02 -3.340097516775131226e-02 -2.114742994308471680e-02 2.113828957080841064e-01 1.425513029098510742e-01 -6.147983670234680176e-02 -1.509678363800048828e-01 -2.420431002974510193e-02 -1.331545561552047729e-01 2.347632199525833130e-01 1.004449874162673950e-01 8.330559730529785156e-02 2.788248956203460693e-01 7.191259413957595825e-02 -1.318269222974777222e-01 2.069234997034072876e-01 -5.784795433282852173e-02 1.038478389382362366e-01 2.432486116886138916e-01 2.315329462289810181e-01 2.988046705722808838e-01 -1.177616640925407410e-01 8.162246644496917725e-02 1.163231134414672852e-01 1.818083524703979492e-01 -1.349351108074188232e-01 -4.332812130451202393e-01 -2.309551686048507690e-01 3.151449263095855713e-01
3.590161204338073730e-01 8.607709407806396484e-02 2.149415016174316406e-01 -2.191112339496612549e-01 1.506631448864936829e-02 1.970936208963394165e-01 1.018591746687889099e-01 -1.433815360069274902e-01 -4.545050114393234253e-02 -1.287337094545364380e-01 -6.710283458232879639e-02 -1.247809976339340210e-01 -2.062788233160972595e-03 -2.555620968341827393e-01 -1.437865793704986572e-01 -2.019663900136947632e-02 -1.953003406524658203e-01 -1.032761707901954651e-01 -2.924967110157012939e-01 3.154912963509559631e-02 2.357539162039756775e-02 2.099135667085647583e-01 8.616524189710617065e-02 2.300375103950500488e-01 3.427612036466598511e-02 -1.496322900056838989e-01 2.693159282207489014e-01 3.131883218884468079e-02 -2.800561860203742981e-02 -1.845310479402542114e-01 -2.236360758543014526e-01 3.900353014469146729e-01
-2.534222602844238281e-02 -1.389597058296203613e-01 3.014786243438720703e-01 -1.531460285186767578e-01 6.763350218534469604e-02 -1.475660949945449829e-01 4.618196487426757812e-01 -8.089265227317810059e-02 -5.935378372669219971e-03 -2.879781424999237061e-01 -1.845474839210510254e-01 -1.012489050626754761e-01 -1.224461644887924194e-01 3.514546528458595276e-02 1.996914446353912354e-01 2.427195310592651367e-01 -1.839488372206687927e-02 -7.939890027046203613e-02 2.471940070390701294e-01 -8.410295099020004272e-02 8.737809956073760986e-02 2.544322051107883453e-02 -1.408496201038360596e-01 3.051660954952239990e-01 1.397890895605087280e-01 1.458822041749954224e-01 -1.961097307503223419e-02 1.325671523809432983e-01 -1.174973696470260620e-01 -1.894128620624542236e-01 -2.145295888185501099e-01 1.633568406105041504e-01
7.784339133650064468e-03 -1.391716580837965012e-02 -1.469061076641082764e-01 1.947789639234542847e-01 -1.437305510044097900e-01 -1.155859977006912231e-01 2.722903192043304443e-01 -2.383364737033843994e-01 1.212108135223388672e-02 3.644072115421295166e-01 1.091859191656112671e-01 -3.022774159908294678e-01 2.314082980155944824e-01 -1.576894074678421021e-01 8.764655888080596924e-02 7.025036215782165527e-02 -2.285185158252716064e-01 1.444762386381626129e-02 -1.034883260726928711e-01 8.899100124835968018e-02 -6.285677850246429443e-02 8.761299401521682739e-02 1.313800066709518433e-01 4.688215553760528564e-01 1.007226929068565369e-01 1.245655566453933716e-01 -1.979416012763977051e-01 -1.082520186901092529e-01 -1.342723965644836426e-01 -1.207144707441329956e-01 -3.700272366404533386e-02 1.331296563148498535e-01
2.461771517992019653e-01 2.655483782291412354e-01 5.021930485963821411e-02 -2.744821310043334961e-01 -5.480523034930229187e-02 2.175642848014831543e-01 2.244418114423751831e-01 4.138871282339096069e-02 7.810273766517639160e-02 9.367816150188446045e-02 -1.376563310623168945e-01 4.575379565358161926e-02 7.368756085634231567e-02 7.190584391355514526e-02 5.618402361869812012e-02 1.200186386704444885e-01 -1.172493994235992432e-01 -1.293842941522598267e-01 5.134515464305877686e-03 2.053032219409942627e-01 -2.392940670251846313e-01 3.132291138172149658e-01 -1.038921624422073364e-02 3.345893323421478271e-01 3.406759500503540039e-01 2.409690022468566895e-01 -6.337474286556243896e-02 8.015617728233337402e-02 -3.193844109773635864e-02 -1.099257692694664001e-01 8.517431467771530151e-02 2.819438874721527100e-01
8.626420050859451294e-02 4.128520190715789795e-02 -5.846331641077995300e-02 1.293495018035173416e-02 -4.321008920669555664e-02 -4.281092584133148193e-01 3.169659674167633057e-01 1.050582304596900940e-01 -8.635364472866058350e-02 -9.060449898242950439e-02 6.125901266932487488e-02 -2.536018788814544678e-01 2.259975671768188477e-01 -7.233197242021560669e-02 7.826651632785797119e-02 2.707365453243255615e-01 5.282627418637275696e-02 -8.598846197128295898e-02 1.370554864406585693e-01 -1.394089311361312866e-01 -1.868466883897781372e-01 1.628170162439346313e-01 -1.740828454494476318e-01 1.226239800453186035e-01 1.426412314176559448e-01 -5.277379974722862244e-02 9.683883190155029297e-02 9.934839606285095215e-02 -2.057731300592422485e-01 -2.355896979570388794e-01 -2.094237059354782104e-01 3.631899356842041016e-01
-8.275838941335678101e-02 5.078482627868652344e-02 4.049353674054145813e-02 -5.144067108631134033e-03 1.345591843128204346e-01 2.359006553888320923e-01 2.086846828460693359e-01 7.929216139018535614e-03 -8.693646639585494995e-02 -2.186674922704696655e-01 1.201969757676124573e-01 -1.805271208286285400e-01 -6.292116641998291016e-02 2.105904370546340942e-02 -1.473064422607421875e-01 6.207434087991714478e-02 7.390563841909170151e-03 -8.878527581691741943e-02 9.778962284326553345e-02 2.029210180044174194e-01 -2.942804433405399323e-02 1.926053315401077271e-01 -2.206608206033706665e-01 3.565191626548767090e-01 2.083741873502731323e-01 -4.472688585519790649e-02 -5.931419134140014648e-02 -1.931876526214182377e-03 -3.413839042186737061e-01 1.547560095787048340e-01 -9.222338348627090454e-02 5.184550881385803223e-01
1.741905361413955688e-01 2.102670222520828247e-01 1.095415353775024414e-01 1.469710022211074829e-01 2.600558102130889893e-02 -1.359960585832595825e-01 -9.584691375494003296e-02 -3.493794500827789307e-01 2.846841886639595032e-02 1.760415136814117432e-01 -1.097074374556541443e-01 -2.595990598201751709e-01 1.513713002204895020e-01 -1.303982436656951904e-01 -6.144076958298683167e-02 1.692542880773544312e-01 -4.703713580965995789e-02 -3.759568557143211365e-02 3.392091989517211914e-01 1.130915805697441101e-01 2.395854145288467407e-02 -5.424698814749717712e-03 -6.218686699867248535e-02 4.262013435363769531e-01 -1.576221138238906860e-01 1.298880428075790405e-01 2.028784304857254028e-01 7.207544054836034775e-03 -9.082664549350738525e-02 -1.126486733555793762e-01 -2.780154943466186523e-01 2.431015819311141968e-01
7.433132827281951904e-02 8.607349544763565063e-02 1.385096162557601929e-01 2.707270439714193344e-03 2.397990971803665161e-01 -1.000840812921524048e-01 3.213809430599212646e-01 -1.508138179779052734e-01 1.887122727930545807e-02 5.911956354975700378e-02 -1.773339956998825073e-01 -1.102351769804954529e-01 -2.024023532867431641e-01 -2.402438968420028687e-01 8.403097838163375854e-02 7.787979394197463989e-02 4.527973756194114685e-02 8.940967172384262085e-02 -3.590512648224830627e-02 6.177212297916412354e-02 2.175650000572204590e-01 3.626026511192321777e-01 -1.757834851741790771e-01 6.809767335653305054e-02 6.165813188999891281e-03 5.115849971771240234e-01 1.208690553903579712e-01 -1.277300268411636353e-01 -2.851648032665252686e-01 -2.511585131287574768e-03 -3.659539157524704933e-03 1.074267551302909851e-01
-7.276981323957443237e-02 1.256450563669204712e-01 7.994566857814788818e-02 1.366082206368446350e-02 1.601016074419021606e-01 -1.379200071096420288e-01 2.975109517574310303e-01 -4.005974158644676208e-02 5.556596443057060242e-02 2.715054340660572052e-02 -1.702812761068344116e-01 -2.065507024526596069e-01 -2.140635102987289429e-01 -1.723922491073608398e-01 2.003779411315917969e-01 2.201468795537948608e-01 -3.571321442723274231e-02 2.915882132947444916e-02 5.147052928805351257e-02 4.050982594490051270e-01 1.345542818307876587e-01 4.030037820339202881e-01 -1.124742776155471802e-01 -3.818006487563252449e-03 3.074681572616100311e-02 4.535188376903533936e-01 7.746180146932601929e-02 -7.593289762735366821e-02 7.032101508229970932e-03 2.046004310250282288e-02 3.629332780838012695e-02 1.252538859844207764e-01
1.861079931259155273e-01 -1.961752213537693024e-02 1.426545679569244385e-01 -1.560351103544235229e-01 1.508651301264762878e-02 -1.450681984424591064e-01 2.687851488590240479e-01 -9.282204508781433105e-02 -9.289936162531375885e-03 -7.245970517396926880e-02 5.835813283920288086e-02 -9.038329124450683594e-02 -2.866030931472778320e-01 -2.550215423107147217e-01 8.262396603822708130e-02 2.246505171060562134e-01 -3.923065215349197388e-02 2.996253781020641327e-02 -1.920697242021560669e-01 1.331580989062786102e-02 -1.043368354439735413e-01 4.268397092819213867e-01 1.202978715300559998e-01 9.143051505088806152e-02 1.946274191141128540e-01 -9.301454573869705200e-02 -1.032097786664962769e-01 -1.498894579708576202e-02 1.675911545753479004e-01 2.325404435396194458e-01 -1.397886276245117188e-01 4.268944859504699707e-01
1.203032582998275757e-01 1.335519254207611084e-01 -9.388498030602931976e-03 -1.627873815596103668e-02 1.093164458870887756e-02 3.107324242591857910e-01 2.113093286752700806e-01 2.200936665758490562e-03 -4.240030422806739807e-03 -1.434662342071533203e-01 -1.111985668540000916e-01 -6.712014973163604736e-02 -7.928563654422760010e-02 1.923796385526657104e-01 -1.670635119080543518e-02 7.299397885799407959e-02 9.580469131469726562e-02 -5.991245433688163757e-02 2.102323919534683228e-01 1.130127534270286560e-01 2.278659492731094360e-02 3.219615817070007324e-01 -2.329345643520355225e-01 2.795485854148864746e-01 2.785089612007141113e-01 9.126172959804534912e-02 3.350965306162834167e-02 3.682470321655273438e-02 -3.699615001678466797e-01 1.342173069715499878e-01 -6.540083140134811401e-02 4.310141503810882568e-01
3.339143097400665283e-02 2.036432176828384399e-01 8.173885196447372437e-02 -7.943116128444671631e-02 -2.914687618613243103e-02 -1.614442914724349976e-01 1.539246141910552979e-01 1.746454536914825439e-01 -2.952139377593994141e-01 2.091810852289199829e-01 -2.106628566980361938e-01 -2.087228894233703613e-01 -4.943832010030746460e-02 -1.080062612891197205e-02 7.527649402618408203e-02 3.622140288352966309e-01 2.023054473102092743e-02 8.730900287628173828e-02 -2.088415473699569702e-01 -2.093303650617599487e-01 -1.360005289316177368e-01 2.091876268386840820e-01 -1.444510668516159058e-01 1.714806109666824341e-01 -1.995484530925750732e-01 1.874840259552001953e-01 1.095516011118888855e-01 2.037417888641357422e-01 -3.424333035945892334e-02 -6.258382648229598999e-02 -3.436854481697082520e-01 2.129631191492080688e-01
-1.657831668853759766e-02 -4.003963991999626160e-02 -6.347217410802841187e-02 -1.925698816776275635e-01 4.452797025442123413e-02 -2.038970589637756348e-03 3.085887730121612549e-01 -3.906554356217384338e-02 -1.571904122829437256e-01 1.542145162820816040e-01 -1.549815684556961060e-01 -1.612952947616577148e-01 5.621889978647232056e-02 -6.700985133647918701e-02 6.886081397533416748e-02 1.353358328342437744e-01 2.078582793474197388e-01 1.877374649047851562e-01 -2.861559092998504639e-01 1.101229712367057800e-02 2.756346389651298523e-02 3.603399991989135742e-01 -1.177554875612258911e-01 1.191993206739425659e-01 5.331253632903099060e-02 5.373727679252624512e-01 8.048171550035476685e-02 -5.975384265184402466e-02 -2.046982944011688232e-01 -1.418073922395706177e-01 -1.216324716806411743e-01 1.772968620061874390e-01
-8.907179534435272217e-02 -5.839221924543380737e-02 5.606081709265708923e-02 -7.308745384216308594e-02 1.582029312849044800e-01 4.445117898285388947e-03 1.995453685522079468e-01 -1.022042799741029739e-02 2.411763556301593781e-02 2.358936369419097900e-01 -1.747299283742904663e-01 -1.579341590404510498e-01 -1.249663233757019043e-01 -1.815260648727416992e-01 9.733270108699798584e-02 1.667611002922058105e-01 1.133665069937705994e-01 2.374484091997146606e-01 -1.512073278427124023e-01 -2.043141052126884460e-02 1.903270334005355835e-01 3.020038008689880371e-01 -1.918254941701889038e-01 1.846220940351486206e-01 2.370050176978111267e-03 5.899627208709716797e-01 4.554659500718116760e-02 -3.721486404538154602e-02 -1.699930727481842041e-01 -8.730863220989704132e-03 -5.665115639567375183e-02 2.076454758644104004e-01
3.809465467929840088e-01 -1.477705985307693481e-01 6.421115249395370483e-02 -1.283013522624969482e-01 -9.206682443618774414e-02 -8.374665677547454834e-02 4.037613570690155029e-01 2.691540122032165527e-02 -1.976809091866016388e-02 -2.052749134600162506e-02 -8.927152492105960846e-03 -1.570555716753005981e-01 -9.852891415357589722e-02 -1.830636262893676758e-01 4.081412553787231445e-01 2.088844925165176392e-01 2.304309792816638947e-02 -1.271682828664779663e-01 -4.209134727716445923e-02 -5.035599321126937866e-02 -1.406602859497070312e-01 4.345583021640777588e-01 5.440724268555641174e-02 1.739091426134109497e-01 2.036868408322334290e-02 -8.190849423408508301e-02 5.745429918169975281e-02 1.025664657354354858e-01 -1.892251148819923401e-02 9.036606550216674805e-02 2.965947799384593964e-02 2.470661699771881104e-01
2.877175807952880859e-01 -1.487552225589752197e-01 2.022178471088409424e-01 -6.795135885477066040e-02 2.136284559965133667e-01 8.829102665185928345e-02 -1.035602465271949768e-01 1.006142199039459229e-01 -1.219318713992834091e-02 1.662876904010772705e-01 -2.161258608102798462e-01 -1.649800837039947510e-01 -1.689953505992889404e-01 -1.305339634418487549e-01 -8.858858793973922729e-02 8.837493509054183960e-02 -3.280346095561981201e-01 1.635503955185413361e-02 -7.933077961206436157e-02 -1.877029389142990112e-01 -1.207477226853370667e-02 1.205773875117301941e-01 1.239209026098251343e-01 3.635040521621704102e-01 9.240785986185073853e-02 2.008259147405624390e-01 -1.706478931009769440e-02 -2.165321707725524902e-01 8.124847710132598877e-02 1.478232145309448242e-01 -1.172087639570236206e-01 4.031130075454711914e-01
2.049296200275421143e-01 6.280963122844696045e-02 -1.211878610774874687e-03 2.542590722441673279e-02 3.234582841396331787e-01 2.254798635840415955e-02 6.845982372760772705e-02 8.545141667127609253e-02 3.113706596195697784e-02 6.541701406240463257e-02 -1.162198632955551147e-01 -8.399002999067306519e-02 -2.930194437503814697e-01 -2.604478895664215088e-01 -8.697161823511123657e-02 1.229858119040727615e-02 -2.714675478637218475e-02 -2.323882281780242920e-01 4.967884719371795654e-02 -2.812832826748490334e-03 2.121625542640686035e-01 3.252764642238616943e-01 -3.462706208229064941e-01 3.346320986747741699e-01 1.086786016821861267e-01 2.497915364801883698e-02 -7.755874842405319214e-02 -2.066968530416488647e-01 1.046151146292686462e-01 -1.900437772274017334e-01 -1.720733195543289185e-01 2.670366764068603516e-01
9.498731791973114014e-02 -8.451930433511734009e-02 4.086239933967590332e-01 -1.641511768102645874e-01 -4.938701540231704712e-02 -1.264677494764328003e-01 4.842364490032196045e-01 -2.266590110957622528e-02 -1.650776341557502747e-02 -2.239030599594116211e-01 -3.075529038906097412e-01 -1.086051687598228455e-01 -7.239894568920135498e-02 5.386826395988464355e-02 -3.128878772258758545e-02 1.735675036907196045e-01 -1.712280958890914917e-01 -1.613789424300193787e-02 2.004008442163467407e-01 -6.128641590476036072e-02 1.341294944286346436e-01 1.191155016422271729e-01 -1.378872245550155640e-01 2.559482753276824951e-01 1.057294532656669617e-01 1.169129759073257446e-01 7.439053058624267578e-02 9.373693168163299561e-02 -4.118552431464195251e-02 -1.162965074181556702e-01 -2.316187471151351929e-01 2.054555714130401611e-01
-9.256181120872497559e-02 1.925233006477355957e-01 5.573359504342079163e-02 -3.410052061080932617e-01 -1.557752043008804321e-01 -1.621656864881515503e-01 1.369512677192687988e-01 4.179186373949050903e-02 1.808474510908126831e-01 -1.752658337354660034e-01 1.094387024641036987e-01 -2.542195320129394531e-01 1.156987026333808899e-01 -2.369501888751983643e-01 -4.255179688334465027e-02 2.101621627807617188e-01 1.037135254591703415e-02 -2.396238408982753754e-02 2.466876208782196045e-01 1.702041774988174438e-01 2.644371390342712402e-01 -4.083489999175071716e-02 1.506083756685256958e-01 4.258697032928466797e-01 1.767438352108001709e-01 1.543064117431640625e-01 -2.394706569612026215e-02 1.573340123286470771e-04 -4.245852679014205933e-02 1.472721807658672333e-02 1.823579333722591400e-02 2.902563512325286865e-01
3.418358266353607178e-01 2.783579528331756592e-01 -6.319221109151840210e-02 1.312129497528076172e-01 -1.931221224367618561e-02 -3.062996864318847656e-01 1.199943050742149353e-01 3.312983736395835876e-02 5.733991507440805435e-03 -2.988399565219879150e-01 5.887995660305023193e-02 -9.081558883190155029e-02 3.658697381615638733e-02 -9.350588172674179077e-02 1.530172526836395264e-01 -3.134652739390730858e-03 -1.106513068079948425e-01 1.864459961652755737e-01 6.813228875398635864e-02 -3.439462929964065552e-02 1.188944838941097260e-02 1.594587862491607666e-01 -5.122777819633483887e-02 1.225948631763458252e-01 3.282653391361236572e-01 2.491718381643295288e-01 2.331112921237945557e-01 1.991297900676727295e-01 4.132394865155220032e-02 7.721637375652790070e-03 -1.303523927927017212e-01 4.019422531127929688e-01
1.837633848190307617e-01 1.687345206737518311e-01 -3.886094689369201660e-02 -1.407836675643920898e-01 -1.631862074136734009e-01 1.084549129009246826e-01 4.499320387840270996e-01 1.286512613296508789e-01 -1.294149179011583328e-02 -2.570198290050029755e-02 6.119952350854873657e-02 -6.282635033130645752e-02 -2.318533957004547119e-01 -1.687885075807571411e-01 -1.588805764913558960e-01 1.404990106821060181e-01 -7.952417433261871338e-02 4.876776784658432007e-02 1.732579469680786133e-01 2.234075069427490234e-01 3.881574794650077820e-02 2.454838305711746216e-01 1.010224744677543640e-01 2.086850255727767944e-01 2.981106042861938477e-01 1.771946400403976440e-01 5.873502790927886963e-02 2.197248041629791260e-01 -6.978137046098709106e-02 -2.351291775703430176e-01 5.759956687688827515e-02 2.892626523971557617e-01
3.269277811050415039e-01 3.524899780750274658e-01 -1.263227760791778564e-01 1.712479591369628906e-01 5.360537022352218628e-02 -2.488868385553359985e-01 1.853150129318237305e-01 -1.941211894154548645e-02 -7.576553151011466980e-03 -2.020706087350845337e-01 -7.302218675613403320e-02 -1.411374211311340332e-01 -1.888499595224857330e-02 -1.173203736543655396e-01 2.040834426879882812e-01 8.452959358692169189e-03 1.046373397111892700e-01 2.102814316749572754e-01 4.793583229184150696e-02 -2.705037221312522888e-02 9.461558610200881958e-02 2.143659591674804688e-01 -2.390479203313589096e-03 1.961160600185394287e-01 3.342221081256866455e-01 2.323732525110244751e-01 2.090019434690475464e-01 2.514290511608123779e-01 5.440920963883399963e-02 2.174116484820842743e-02 -6.807787716388702393e-02 2.642503082752227783e-01
3.162265121936798096e-01 1.245074868202209473e-01 1.509804874658584595e-01 2.573892287909984589e-02 -6.371389329433441162e-02 6.967798620462417603e-02 1.871148049831390381e-01 -6.196454167366027832e-02 2.669929563999176025e-01 -1.728624701499938965e-01 -2.840500473976135254e-01 -2.236026674509048462e-01 -9.226466715335845947e-02 -2.061808258295059204e-01 7.279776781797409058e-02 7.510752230882644653e-02 -1.516077965497970581e-01 -1.955863833427429199e-01 2.841010391712188721e-01 3.178287297487258911e-02 -3.381459116935729980e-01 2.449549287557601929e-01 4.930364713072776794e-02 1.162522509694099426e-01 1.648454228416085243e-03 2.304887622594833374e-01 4.305564984679222107e-02 4.586075991392135620e-02 -1.402624845504760742e-01 1.251998692750930786e-01 -1.027313247323036194e-01 2.884812951087951660e-01
4.898968636989593506e-01 7.136362791061401367e-02 -6.419937312602996826e-02 -8.433619141578674316e-02 -5.589611828327178955e-03 5.988605553284287453e-04 2.679086327552795410e-01 7.258682046085596085e-03 1.797625124454498291e-01 1.742248833179473877e-01 2.337926812469959259e-02 -3.528823852539062500e-01 -5.291341245174407959e-02 1.372576802968978882e-01 -1.223933249711990356e-01 2.627761065959930420e-01 6.434255093336105347e-02 1.643095165491104126e-01 -4.662534967064857483e-02 1.334240585565567017e-01 2.486152350902557373e-01 2.156025022268295288e-01 -5.188060924410820007e-02 4.364141076803207397e-02 2.073079198598861694e-01 4.329005628824234009e-02 3.215054748579859734e-03 1.210326142609119415e-02 -2.463775873184204102e-01 -4.669348523020744324e-02 -3.006097078323364258e-01 1.270555555820465088e-01
2.692718207836151123e-01 -1.647530496120452881e-01 -1.913528889417648315e-01 -2.688995897769927979e-01 8.139955252408981323e-02 -5.665456503629684448e-02 3.635123372077941895e-01 2.581736445426940918e-01 -1.985269188880920410e-01 7.690899074077606201e-02 -2.039839476346969604e-01 -2.426036074757575989e-02 4.325195774435997009e-02 -1.762538254261016846e-01 1.915831863880157471e-01 2.272550314664840698e-01 -1.511563658714294434e-01 9.014780819416046143e-02 -5.201001092791557312e-02 1.132108718156814575e-01 -5.472441762685775757e-02 1.955593824386596680e-01 1.692072600126266479e-01 1.723236739635467529e-01 -1.519292294979095459e-01 7.082951068878173828e-02 2.146626114845275879e-01 -1.154253073036670685e-02 5.871348828077316284e-02 -1.977208554744720459e-01 -4.693428054451942444e-02 3.299500942230224609e-01
3.636316657066345215e-01 2.375137507915496826e-01 -5.160254985094070435e-02 1.389212906360626221e-01 1.675594002008438110e-01 -2.607005238533020020e-01 3.688177764415740967e-01 1.053005084395408630e-01 6.289505958557128906e-02 -2.536476552486419678e-01 -3.790415450930595398e-02 2.571570221334695816e-03 1.629368960857391357e-01 -9.800849109888076782e-02 2.404404282569885254e-01 -7.711602747440338135e-02 6.161450967192649841e-02 1.054978594183921814e-01 6.905563920736312866e-02 -4.810964688658714294e-02 7.864813506603240967e-02 1.251334398984909058e-01 4.472634941339492798e-02 2.211633920669555664e-01 3.043903708457946777e-01 1.722077876329421997e-01 8.876163512468338013e-02 1.590934544801712036e-01 -2.428611367940902710e-02 -6.124490126967430115e-02 -8.637576550245285034e-02 3.384165763854980469e-01
2.847385965287685394e-02 2.205215543508529663e-01 -4.547261446714401245e-02 -4.320873692631721497e-02 -1.617664843797683716e-01 2.557124197483062744e-02 1.251055598258972168e-01 5.762370303273200989e-02 -3.469805121421813965e-01 -2.230003476142883301e-01 3.908038884401321411e-02 -2.621248178184032440e-02 8.861031383275985718e-02 2.731581591069698334e-02 1.226091310381889343e-01 2.044813036918640137e-01 -7.185488939285278320e-03 1.061218008399009705e-01 2.502466440200805664e-01 -2.038821280002593994e-01 2.372265905141830444e-01 3.514617681503295898e-02 -4.317185841500759125e-03 3.732478022575378418e-01 -1.051117703318595886e-01 3.633401989936828613e-01 -2.166288718581199646e-02 1.481662094593048096e-01 -3.233235701918601990e-02 6.470188498497009277e-02 -7.243226468563079834e-02 4.180115163326263428e-01
1.363653838634490967e-01 -7.485580444335937500e-02 -2.277652919292449951e-01 1.391205489635467529e-01 -2.743310667574405670e-02 -6.919243186712265015e-02 1.373445689678192139e-01 4.770506545901298523e-02 -3.386341035366058350e-01 1.503695994615554810e-01 -1.456496864557266235e-01 -4.047656059265136719e-01 3.226391077041625977e-01 2.240546513348817825e-03 1.996647119522094727e-01 1.565690189599990845e-01 -2.094279974699020386e-01 -1.972271054983139038e-01 -1.405607610940933228e-01 2.976034954190254211e-02 -3.662202134728431702e-02 3.770196437835693359e-01 5.052357539534568787e-02 2.833881080150604248e-01 -9.287846088409423828e-02 2.204079739749431610e-02 2.437346242368221283e-02 -1.937129721045494080e-02 7.497477531433105469e-02 8.563269861042499542e-03 1.856982335448265076e-02 2.029953002929687500e-01
-7.738236337900161743e-02 1.008167043328285217e-01 -2.750827558338642120e-02 5.906620994210243225e-02 5.598876997828483582e-02 1.066007316112518311e-01 1.001408770680427551e-01 -1.670037508010864258e-01 2.758581936359405518e-02 -8.966545760631561279e-02 -1.103357300162315369e-01 -4.065958783030509949e-02 -4.056489095091819763e-02 1.273935735225677490e-01 -5.716403573751449585e-02 9.274806082248687744e-02 -1.642953306436538696e-01 -1.202258095145225525e-01 1.318845301866531372e-01 2.672655582427978516e-01 3.607575595378875732e-02 3.624894618988037109e-01 -1.989032775163650513e-01 2.281431853771209717e-01 1.864371746778488159e-01 1.330516679445281625e-04 -9.639657288789749146e-02 -2.215927094221115112e-02 -1.799656003713607788e-01 2.740997374057769775e-01 -8.729960769414901733e-02 6.004561781883239746e-01
2.549104988574981689e-01 -1.682995408773422241e-01 -5.786265432834625244e-02 2.895852625370025635e-01 1.004775762557983398e-01 -1.840392500162124634e-02 2.324336171150207520e-01 -1.913816630840301514e-01 4.245075210928916931e-02 -1.260043215006589890e-02 3.255933150649070740e-02 -2.268257886171340942e-01 2.970130741596221924e-02 -2.941556572914123535e-01 1.024101972579956055e-01 2.014193683862686157e-01 2.957222051918506622e-02 -3.225562870502471924e-01 8.019358664751052856e-02 1.161760836839675903e-01 3.802939951419830322e-01 8.202137053012847900e-02 -1.619345694780349731e-01 8.904369175434112549e-02 1.372497230768203735e-01 4.728762060403823853e-02 7.301055639982223511e-02 -2.704360783100128174e-01 -2.300500869750976562e-02 -1.846114397048950195e-01 -1.796292513608932495e-01 2.206776738166809082e-01
3.138472139835357666e-01 -1.844564825296401978e-01 1.239960119128227234e-01 -2.907264046370983124e-02 -2.980566620826721191e-01 -1.314480751752853394e-01 3.634471893310546875e-01 9.593947976827621460e-02 -5.393614619970321655e-02 -2.255761250853538513e-02 7.904457300901412964e-02 -9.979346394538879395e-02 -1.497022658586502075e-01 -2.868362963199615479e-01 3.251244425773620605e-01 2.257487028837203979e-01 -9.747413545846939087e-02 -7.079735398292541504e-03 1.108710188418626785e-02 -3.751783445477485657e-02 -2.716099917888641357e-01 2.545023858547210693e-01 -1.807617582380771637e-02 9.219615161418914795e-02 5.552400276064872742e-02 6.561033427715301514e-02 -4.870796576142311096e-02 2.174556814134120941e-02 -4.318373277783393860e-02 1.007783859968185425e-01 -7.226082682609558105e-02 3.700457811355590820e-01
1.714230328798294067e-01 6.693947315216064453e-02 2.485358621925115585e-03 3.559211194515228271e-01 7.161826640367507935e-02 1.237625908106565475e-02 9.332415461540222168e-02 -2.574494183063507080e-01 -2.388666570186614990e-01 -2.933536656200885773e-03 2.318035364151000977e-01 -2.969023287296295166e-01 9.331582486629486084e-02 -1.872247308492660522e-01 2.441409379243850708e-01 -9.144780039787292480e-02 -1.002163663506507874e-01 -2.108106315135955811e-01 -1.504800915718078613e-01 1.775952875614166260e-01 -2.679003216326236725e-02 7.831732928752899170e-02 -2.815306931734085083e-02 2.553071081638336182e-01 -1.321730762720108032e-01 1.606756299734115601e-01 -2.176650911569595337e-01 2.653467468917369843e-03 -2.657198011875152588e-01 1.539836376905441284e-01 -1.415321417152881622e-02 2.860294878482818604e-01
1.131688505411148071e-01 1.714106649160385132e-02 1.538354605436325073e-01 7.276971638202667236e-02 2.168302685022354126e-01 -1.868557929992675781e-01 3.256239593029022217e-01 -5.256950855255126953e-02 -2.808858454227447510e-01 -4.723468050360679626e-02 1.750273853540420532e-01 -2.523653805255889893e-01 8.463460952043533325e-02 -1.634154655039310455e-02 1.148555129766464233e-01 2.131309807300567627e-01 -2.067649513483047485e-01 -4.177932441234588623e-02 -2.402505129575729370e-01 5.878994241356849670e-02 1.042908802628517151e-01 -7.564462721347808838e-02 -1.719217598438262939e-01 1.037647873163223267e-01 -2.201479822397232056e-01 4.301285743713378906e-01 -3.969074413180351257e-02 8.776032924652099609e-02 -8.552644401788711548e-02 -6.278389599174261093e-03 8.279579132795333862e-02 3.258168399333953857e-01
4.557847976684570312e-01 -2.189160138368606567e-02 -3.231063485145568848e-02 -1.381222158670425415e-01 9.664758294820785522e-02 2.928601577877998352e-02 -1.247618813067674637e-02 -1.643270999193191528e-02 8.844747394323348999e-02 1.659855544567108154e-01 -1.097241714596748352e-01 -3.402094841003417969e-01 3.973581269383430481e-02 2.775611877441406250e-01 1.141293253749608994e-02 2.313260287046432495e-01 8.508075773715972900e-02 4.737843573093414307e-02 1.638532876968383789e-01 4.902101308107376099e-02 8.514714241027832031e-02 2.184121012687683105e-01 1.749416440725326538e-01 2.191648483276367188e-01 3.519088402390480042e-02 8.509594947099685669e-02 1.450169533491134644e-01 1.738761514425277710e-01 -1.631803959608078003e-01 -2.085930258035659790e-01 -2.269111573696136475e-01 3.345471322536468506e-01
1.978104859590530396e-01 -1.351854484528303146e-02 1.599914580583572388e-01 1.103416010737419128e-01 1.763751171529293060e-02 1.868013590574264526e-01 2.373955398797988892e-01 1.034129038453102112e-02 2.703871726989746094e-01 -1.566746383905410767e-01 -3.023640811443328857e-01 -2.949880957603454590e-01 -5.049372464418411255e-02 -3.568690419197082520e-01 1.104691922664642334e-01 2.787812845781445503e-03 -1.756269931793212891e-01 -1.727440804243087769e-01 1.851149499416351318e-01 -4.670863971114158630e-02 -2.612299323081970215e-01 2.808113992214202881e-01 -7.160861045122146606e-02 1.739152371883392334e-01 -3.250813484191894531e-02 2.675621807575225830e-01 4.452905431389808655e-02 9.786177426576614380e-02 -8.007434755563735962e-02 -2.438009716570377350e-02 -4.401903599500656128e-03 2.054139077663421631e-01
-8.023576810956001282e-03 2.542598843574523926e-01 -1.411979794502258301e-01 -1.702559739351272583e-02 -5.314477905631065369e-02 5.445303767919540405e-02 2.490799576044082642e-01 1.011183783411979675e-01 -2.567887306213378906e-01 -1.702537536621093750e-01 1.052681636065244675e-02 -5.449180677533149719e-02 4.837661609053611755e-02 -3.235126137733459473e-01 3.238440677523612976e-02 -7.333611696958541870e-02 2.232371456921100616e-02 1.940032541751861572e-01 1.811627745628356934e-01 -4.500514268875122070e-02 1.844319403171539307e-01 2.941173315048217773e-01 -1.146758645772933960e-01 3.029625117778778076e-01 8.951416239142417908e-03 3.590400218963623047e-01 -2.146645039319992065e-01 1.214651167392730713e-01 2.161156684160232544e-01 1.719984859228134155e-01 -2.186961024999618530e-01 1.148525103926658630e-01
3.024147152900695801e-01 -2.626439183950424194e-02 2.839428782463073730e-01 -4.291908442974090576e-02 2.851922214031219482e-01 6.585223227739334106e-02 1.768970638513565063e-01 -1.584858000278472900e-01 -1.835490763187408447e-01 -7.097835093736648560e-02 2.120140790939331055e-01 -1.803792864084243774e-01 1.092129349708557129e-01 -3.424389064311981201e-01 -3.230367228388786316e-02 2.622959613800048828e-01 -7.304736971855163574e-02 -1.113811582326889038e-01 5.257895588874816895e-02 2.007284760475158691e-01 2.158242911100387573e-01 2.056556940078735352e-01 -2.388369888067245483e-01 1.500365138053894043e-01 3.018557094037532806e-02 3.770415857434272766e-02 -3.946303203701972961e-02 8.795101940631866455e-02 2.404928356409072876e-01 -1.466560512781143188e-01 -3.993386030197143555e-02 2.150983214378356934e-01
4.233266711235046387e-01 -2.320840209722518921e-01 1.891727373003959656e-02 7.547913491725921631e-02 -6.776835769414901733e-02 1.940333694219589233e-01 5.140130966901779175e-02 2.414254397153854370e-01 -2.810969017446041107e-03 -5.398722365498542786e-02 -1.085905656218528748e-01 -2.694114297628402710e-02 1.646061241626739502e-02 -3.543240427970886230e-01 -1.527164503931999207e-02 3.404423967003822327e-02 -9.106430411338806152e-02 -1.912140697240829468e-01 -3.774531185626983643e-02 3.919250145554542542e-02 -7.231233268976211548e-02 1.000932082533836365e-01 -6.685138493776321411e-02 1.138990223407745361e-01 9.010541439056396484e-02 2.911175489425659180e-01 -4.351439699530601501e-02 -1.109079122543334961e-01 2.388783544301986694e-01 -4.811476916074752808e-02 -1.570004224777221680e-01 4.934188425540924072e-01
3.355627357959747314e-01 2.081826925277709961e-01 -2.009415030479431152e-01 8.163337409496307373e-02 1.488755047321319580e-01 -2.395017445087432861e-01 3.686756789684295654e-01 9.931632131338119507e-02 -4.329744726419448853e-03 -2.018229961395263672e-01 -8.133088052272796631e-02 1.663044467568397522e-02 3.285878151655197144e-02 -6.945068389177322388e-02 2.344645708799362183e-01 -1.105175390839576721e-01 -1.697783358395099640e-02 1.515222489833831787e-01 3.834646567702293396e-02 -1.271992176771163940e-01 3.478127717971801758e-02 7.761000096797943115e-02 1.138121038675308228e-01 1.833357661962509155e-01 1.878440678119659424e-01 1.756018549203872681e-01 1.143950745463371277e-01 2.707614898681640625e-01 -7.100462913513183594e-02 -4.430892691016197205e-02 -1.544151455163955688e-01 4.158222377300262451e-01
1.213058903813362122e-01 -3.442542254924774170e-02 -1.847495585680007935e-01 -9.957637637853622437e-02 -2.294057607650756836e-01 -1.057331562042236328e-01 5.766748189926147461e-01 -3.477390855550765991e-02 -1.940705031156539917e-01 -6.074010743759572506e-04 -1.916009634733200073e-01 -1.061613261699676514e-01 2.158860117197036743e-02 -4.151548072695732117e-02 4.610253125429153442e-02 -3.921362385153770447e-02 1.633518636226654053e-01 4.386804532259702682e-03 8.539801836013793945e-02 1.915201544761657715e-01 -8.684611879289150238e-03 1.910449713468551636e-01 2.488983422517776489e-01 1.719391644001007080e-01 1.619629859924316406e-01 8.753396570682525635e-02 1.764036864042282104e-01 -1.927796602249145508e-01 1.348035782575607300e-01 7.791720330715179443e-02 -2.458520084619522095e-01 2.556539475917816162e-01
-4.217990860342979431e-02 3.199760019779205322e-01 -7.846380770206451416e-02 -6.715247780084609985e-02 -1.110318601131439209e-01 -2.753117084503173828e-01 3.633400499820709229e-01 1.099881008267402649e-01 -2.654120922088623047e-01 1.614491455256938934e-02 1.666129915975034237e-03 -2.533938586711883545e-01 1.482550203800201416e-01 -2.522367984056472778e-02 -1.958210021257400513e-01 4.504759982228279114e-02 -6.818863004446029663e-02 -1.098123863339424133e-01 -9.523595869541168213e-02 1.278514415025711060e-01 9.648852795362472534e-02 -2.385225892066955566e-02 1.715472489595413208e-01 1.255654245615005493e-01 4.501313343644142151e-02 1.329191178083419800e-01 6.765512377023696899e-02 -1.873601078987121582e-01 1.217838004231452942e-01 -1.746395081281661987e-01 -3.003940284252166748e-01 4.035912752151489258e-01
9.609973430633544922e-02 2.763519585132598877e-01 1.073638647794723511e-01 -1.990462541580200195e-01 4.850009083747863770e-02 -4.097790718078613281e-01 3.841666877269744873e-02 -3.337565809488296509e-02 -1.347100436687469482e-01 1.401218324899673462e-01 -1.816284954547882080e-01 -2.327008992433547974e-01 6.845056265592575073e-02 -1.217949092388153076e-01 1.993967294692993164e-01 1.271169185638427734e-01 7.940465956926345825e-02 -4.240664467215538025e-02 -2.352617383003234863e-01 -1.901577785611152649e-02 -1.316005140542984009e-01 3.572311997413635254e-01 6.366012990474700928e-02 2.456631213426589966e-01 -1.055221334099769592e-01 2.026496976613998413e-01 9.075662493705749512e-02 1.680617779493331909e-01 6.804420799016952515e-02 -2.180548012256622314e-01 -2.468143701553344727e-01 1.228933259844779968e-01
-2.400879934430122375e-02 1.839509904384613037e-01 1.485694199800491333e-01 -4.991951212286949158e-02 6.214232742786407471e-02 2.436616718769073486e-01 1.801031231880187988e-01 -1.572318673133850098e-01 -2.630318980664014816e-03 -8.563818037509918213e-02 -2.698544785380363464e-02 -8.356650173664093018e-02 -2.960841730237007141e-02 9.528050571680068970e-02 -8.094187825918197632e-02 -6.465191394090652466e-02 -7.321465760469436646e-02 -1.151339486241340637e-01 1.251544952392578125e-01 1.165008544921875000e-01 1.428443938493728638e-01 3.726859092712402344e-01 -1.231243163347244263e-01 4.177536666393280029e-01 2.995773255825042725e-01 -5.127454549074172974e-02 -1.115395501255989075e-01 -5.931930616497993469e-02 -1.511141508817672729e-01 1.826982647180557251e-01 -1.871480792760848999e-01 4.341507852077484131e-01
-7.140266150236129761e-02 -3.571603074669837952e-02 1.729302555322647095e-01 1.261546928435564041e-02 1.621854901313781738e-01 -1.199857071042060852e-01 2.354908436536788940e-01 -6.300992518663406372e-02 -3.899726644158363342e-02 2.320321500301361084e-01 -1.832818239927291870e-01 -1.259907335042953491e-01 -1.390796899795532227e-01 -2.005552351474761963e-01 1.145899295806884766e-01 2.594203948974609375e-01 9.941184520721435547e-02 2.352511137723922729e-01 -1.077885106205940247e-01 6.188071891665458679e-02 1.256778389215469360e-01 3.895884156227111816e-01 -1.972914040088653564e-01 1.820618361234664917e-01 -1.262751072645187378e-01 4.426974952220916748e-01 2.227872237563133240e-02 6.724138557910919189e-02 -1.306857019662857056e-01 1.982450187206268311e-01 -1.049327701330184937e-01 1.181584522128105164e-01
2.347468584775924683e-01 -1.462443768978118896e-01 2.479648888111114502e-01 1.051012799143791199e-01 1.747299134731292725e-01 1.394905447959899902e-01 9.459068626165390015e-02 -2.110230028629302979e-01 2.427483536303043365e-02 -5.513972416520118713e-02 1.049363017082214355e-01 6.835424154996871948e-02 -1.268017441034317017e-01 -3.641808331012725830e-01 -4.714166373014450073e-02 1.676149070262908936e-01 -1.722659468650817871e-01 -2.147861756384372711e-03 -6.942982226610183716e-02 1.214430779218673706e-01 1.564120650291442871e-01 1.304326802492141724e-01 1.255915611982345581e-01 1.445710659027099609e-01 5.420988053083419800e-02 1.118688955903053284e-01 2.754531800746917725e-01 -1.513644009828567505e-01 2.314619952812790871e-03 8.420042693614959717e-02 -3.055434525012969971e-01 4.550591409206390381e-01
2.487340122461318970e-01 2.163282483816146851e-01 1.159374490380287170e-01 1.148382276296615601e-01 1.745012104511260986e-01 -2.296514958143234253e-01 2.581624090671539307e-01 -3.541663289070129395e-01 -1.754400283098220825e-01 9.157987311482429504e-03 1.765897125005722046e-01 -2.487158626317977905e-01 -4.161662980914115906e-02 -8.825132995843887329e-02 2.095569223165512085e-01 2.131876647472381592e-01 -3.121243119239807129e-01 -8.053269237279891968e-02 -1.625523418188095093e-01 1.764831542968750000e-01 -1.590587794780731201e-01 -6.680975854396820068e-02 8.736720681190490723e-02 1.030111163854598999e-01 -4.732426255941390991e-02 3.017667233943939209e-01 1.251420527696609497e-01 8.147625625133514404e-02 -9.653453715145587921e-03 -1.409089416265487671e-01 -5.591301247477531433e-02 1.359475553035736084e-01
2.992786169052124023e-01 1.710702776908874512e-01 -5.608278885483741760e-02 1.664196327328681946e-02 6.866081058979034424e-02 -3.470711410045623779e-01 2.304519265890121460e-01 -3.429528325796127319e-02 -4.855357483029365540e-02 -3.560000658035278320e-01 1.892359182238578796e-02 -1.087504066526889801e-02 5.855263210833072662e-03 -1.167079880833625793e-01 1.524868309497833252e-01 1.503461748361587524e-01 -2.761642821133136749e-02 1.639884710311889648e-01 1.793369650840759277e-02 -4.713683575391769409e-02 9.073303639888763428e-02 6.001092493534088135e-02 -2.860229089856147766e-02 1.315030902624130249e-01 3.184230625629425049e-01 2.191278040409088135e-01 2.140750437974929810e-01 2.248983234167098999e-01 -1.523552834987640381e-01 -3.371115773916244507e-03 -1.446038335561752319e-01 3.988889455795288086e-01
1.175856813788414001e-01 -9.984860569238662720e-02 -1.217711940407752991e-01 9.703395888209342957e-03 7.962053269147872925e-02 -4.581051468849182129e-01 2.236961871385574341e-01 1.656858809292316437e-02 -2.202035188674926758e-01 1.207068338990211487e-01 4.674699530005455017e-02 -1.763775646686553955e-01 -2.576340734958648682e-01 -1.382873058319091797e-01 1.244626846164464951e-02 2.539297044277191162e-01 -7.291832007467746735e-03 -8.021458983421325684e-02 -1.967214792966842651e-01 -1.498412489891052246e-01 -1.458664983510971069e-01 2.257208228111267090e-01 4.528848454356193542e-03 1.505335867404937744e-01 -5.676801875233650208e-02 -7.878244668245315552e-02 -7.368309050798416138e-02 -4.738464578986167908e-02 -2.245284430682659149e-02 -1.041223928332328796e-01 -2.680802941322326660e-01 4.305996000766754150e-01
2.234865128993988037e-01 5.943234637379646301e-02 1.737231761217117310e-01 -1.599625796079635620e-01 -9.532025456428527832e-02 -1.647886782884597778e-01 2.979580163955688477e-01 2.226637303829193115e-01 4.315945506095886230e-02 7.890242338180541992e-02 -2.499243170022964478e-01 -9.027689695358276367e-02 2.948371767997741699e-01 -2.021303921937942505e-01 -1.874735206365585327e-02 3.758685886859893799e-01 5.271564424037933350e-02 2.486035972833633423e-02 1.108610555529594421e-01 4.671230539679527283e-02 6.503869593143463135e-02 -1.441052109003067017e-01 1.646565645933151245e-02 1.544365733861923218e-01 -7.265064120292663574e-02 2.659191787242889404e-01 1.368774920701980591e-01 -7.548137754201889038e-02 -9.742785990238189697e-02 -2.491032481193542480e-01 -2.822081446647644043e-01 2.223565727472305298e-01
-4.129411245230585337e-04 3.671854361891746521e-02 -1.023359224200248718e-01 -1.810764819383621216e-01 7.889218628406524658e-02 1.022884249687194824e-01 3.209346323274075985e-04 -2.284238114953041077e-02 -1.353171318769454956e-01 1.130351871252059937e-01 -2.609482109546661377e-01 -2.814459055662155151e-02 -1.899482607841491699e-01 -7.964921183884143829e-03 2.707018554210662842e-01 3.651924431324005127e-01 1.361736953258514404e-01 6.155360117554664612e-02 -1.501327157020568848e-01 2.678777575492858887e-01 3.685663640499114990e-02 4.375978112220764160e-01 -1.228704079985618591e-01 2.522518038749694824e-01 -6.154856830835342407e-02 2.947178184986114502e-01 4.004601761698722839e-02 -1.015712842345237732e-01 -1.003952249884605408e-01 1.655178144574165344e-02 -6.906162202358245850e-02 2.991995513439178467e-01
8.248576521873474121e-02 -1.001172065734863281e-01 1.370936483144760132e-01 6.513407081365585327e-02 2.947937548160552979e-01 -3.171933293342590332e-01 4.921171814203262329e-02 -1.573251038789749146e-01 -8.174155652523040771e-02 -8.833712339401245117e-02 -2.365654334425926208e-02 -2.034164667129516602e-01 1.023421660065650940e-01 -1.123018413782119751e-01 1.138531267642974854e-01 2.053768336772918701e-01 1.831797212362289429e-01 -5.004283413290977478e-02 -3.714452087879180908e-01 2.553613483905792236e-01 4.863858222961425781e-02 1.664724797010421753e-01 -1.861511915922164917e-02 1.822835206985473633e-01 1.171739213168621063e-02 1.973153650760650635e-01 6.171846017241477966e-02 1.901835203170776367e-01 -6.502492725849151611e-02 5.357492715120315552e-02 -2.958632707595825195e-01 3.663617968559265137e-01
1.768984794616699219e-01 -8.771092444658279419e-02 2.485910803079605103e-01 -1.721370667219161987e-01 1.942286938428878784e-01 -5.724596232175827026e-02 6.153406575322151184e-02 -2.185602635145187378e-01 -6.580720841884613037e-02 -2.630815804004669189e-01 1.112667843699455261e-01 -3.826698958873748779e-01 -2.596824169158935547e-01 -1.887189894914627075e-01 2.344056032598018646e-03 -1.055405512452125549e-01 -1.858076453208923340e-01 -8.084930479526519775e-02 7.948709279298782349e-02 1.084941849112510681e-01 5.170239880681037903e-02 2.968486770987510681e-02 -2.182152718305587769e-01 1.593323349952697754e-01 3.296640515327453613e-02 -6.802738457918167114e-02 1.480555683374404907e-01 -2.539228089153766632e-02 -4.030794277787208557e-02 -2.372760623693466187e-01 -2.697540521621704102e-01 3.685023188591003418e-01
1.386884003877639771e-01 -2.722761332988739014e-01 1.777506023645401001e-01 -1.007266864180564880e-01 1.014939546585083008e-01 -7.672778517007827759e-02 4.113650918006896973e-01 -1.818824112415313721e-01 -1.152743697166442871e-01 -1.251309365034103394e-01 3.142622858285903931e-02 1.129306554794311523e-01 4.009732231497764587e-02 4.488390684127807617e-02 -1.798329204320907593e-01 2.249161601066589355e-01 8.317815512418746948e-02 1.059867590665817261e-01 9.976468980312347412e-02 -1.104808971285820007e-01 2.053156495094299316e-01 6.709723174571990967e-02 -1.461786776781082153e-01 4.167268872261047363e-01 -2.543329447507858276e-02 2.269826233386993408e-01 1.760441809892654419e-01 8.657991886138916016e-02 -1.437321454286575317e-01 -1.436206996440887451e-01 -2.369454652070999146e-01 2.169829756021499634e-01
-1.326543241739273071e-01 7.949805259704589844e-02 -1.925782859325408936e-01 -4.366478323936462402e-02 9.960342198610305786e-02 8.604422956705093384e-02 2.816725969314575195e-01 -1.551679670810699463e-01 -3.448188304901123047e-01 9.945604950189590454e-02 7.269681990146636963e-02 -2.206017971038818359e-01 -1.622921824455261230e-01 -1.349668651819229126e-01 6.433136761188507080e-02 1.462955474853515625e-01 1.019635573029518127e-01 6.790035963058471680e-02 -1.012827232480049133e-01 8.366132527589797974e-02 4.364190623164176941e-02 3.180046677589416504e-01 -2.721382379531860352e-01 1.946635097265243530e-01 -1.089531853795051575e-01 3.818345069885253906e-01 2.393398880958557129e-01 -2.137926369905471802e-01 8.280808478593826294e-02 -2.347506955265998840e-02 -2.615956962108612061e-02 2.179694324731826782e-01
1.235115993767976761e-02 3.934590518474578857e-02 6.086251139640808105e-02 8.381500095129013062e-02 2.154086977243423462e-01 -2.909545302391052246e-01 -6.983637809753417969e-02 -9.691913612186908722e-03 -1.579739898443222046e-01 2.108836919069290161e-01 9.508790075778961182e-02 -2.042188197374343872e-01 -3.112794831395149231e-02 -2.192766070365905762e-01 -1.164660044014453888e-02 2.589692473411560059e-01 1.323157995939254761e-01 -5.577960982918739319e-02 -2.476595342159271240e-01 5.503564327955245972e-02 -3.735064342617988586e-02 3.735029101371765137e-01 6.967076659202575684e-02 2.451960295438766479e-01 -6.682312488555908203e-02 1.714018732309341431e-02 -1.265838444232940674e-01 1.851393133401870728e-01 1.299564447253942490e-02 -2.606034465134143829e-02 -3.496256768703460693e-01 3.822487592697143555e-01
5.329868942499160767e-02 1.761598587036132812e-01 -8.195427805185317993e-02 -1.649858504533767700e-01 -1.565598323941230774e-02 1.118841692805290222e-01 6.479125469923019409e-02 -1.380853354930877686e-02 -3.992309570312500000e-01 7.151885330677032471e-02 6.474205106496810913e-02 -2.687169611454010010e-01 -1.542623713612556458e-02 -2.159155718982219696e-02 4.930667579174041748e-02 3.160416483879089355e-01 1.257215291261672974e-01 5.068761482834815979e-02 -1.845896244049072266e-01 4.697418212890625000e-02 -1.086369082331657410e-01 3.276712894439697266e-01 -1.255842298269271851e-01 2.576673924922943115e-01 5.805138871073722839e-02 4.124582409858703613e-01 -6.186744570732116699e-02 -2.970761656761169434e-01 6.882065534591674805e-02 -2.156116068363189697e-02 9.213995188474655151e-02 1.893838346004486084e-01
-4.126827418804168701e-02 -8.565513789653778076e-02 3.721908852458000183e-02 -5.706509575247764587e-02 1.848421543836593628e-01 -2.338511794805526733e-01 -4.873787239193916321e-02 -1.223720908164978027e-01 -1.078552380204200745e-01 8.830164559185504913e-03 -1.762144733220338821e-03 -2.213534414768218994e-01 -3.166101276874542236e-01 -1.249763295054435730e-01 1.991757452487945557e-01 3.196181952953338623e-01 8.110767602920532227e-02 -6.817622482776641846e-02 -2.547905445098876953e-01 2.358938604593276978e-01 -6.041513755917549133e-02 6.292086839675903320e-02 3.881329298019409180e-02 1.465875208377838135e-01 -5.753204971551895142e-02 2.053364962339401245e-01 1.901976168155670166e-01 1.556973457336425781e-01 1.896342784166336060e-01 1.904404722154140472e-02 -3.505259454250335693e-01 3.663876354694366455e-01
4.659720137715339661e-02 -1.723316684365272522e-02 2.515129931271076202e-02 -1.636648327112197876e-01 1.681937724351882935e-01 -8.167807757854461670e-02 2.700157165527343750e-01 -6.233045365661382675e-03 6.992455571889877319e-02 1.087214425206184387e-01 -1.569163650274276733e-01 -2.287925779819488525e-01 8.524782955646514893e-02 7.368133962154388428e-02 2.126166075468063354e-01 -2.653549797832965851e-02 -8.690283447504043579e-02 -4.281828701496124268e-01 8.711003512144088745e-02 -4.452960193157196045e-02 -2.509931623935699463e-01 2.287645637989044189e-02 1.821976006031036377e-01 2.585732042789459229e-01 2.878174185752868652e-01 9.036347270011901855e-02 1.579156816005706787e-01 2.193053252995014191e-02 5.210049822926521301e-02 1.176304835826158524e-02 -2.346562743186950684e-01 4.141748249530792236e-01
-8.402097970247268677e-02 -1.533147841691970825e-01 1.630131751298904419e-01 1.127929538488388062e-01 8.409051597118377686e-02 1.434223493561148643e-03 2.404787540435791016e-01 -1.668197214603424072e-01 -1.857877373695373535e-01 7.546722888946533203e-02 1.185193210840225220e-01 -2.129706591367721558e-01 2.294073253870010376e-01 -2.142002284526824951e-01 1.156365033239126205e-02 1.565663963556289673e-01 -1.106880456209182739e-01 1.841861903667449951e-01 1.738520711660385132e-01 8.943945914506912231e-02 -3.296124637126922607e-01 4.839336872100830078e-02 -1.059163436293601990e-01 3.527987599372863770e-01 2.196712791919708252e-01 2.436720877885818481e-01 1.598697453737258911e-01 3.270461410284042358e-02 1.818968057632446289e-01 -9.735535830259323120e-02 -3.065927326679229736e-01 1.128743588924407959e-01
1.962159425020217896e-01 -1.277836859226226807e-01 4.399357736110687256e-02 -5.540593340992927551e-02 2.479435950517654419e-01 -4.988170415163040161e-02 6.064828857779502869e-02 -1.409695446491241455e-01 -8.852005749940872192e-02 -8.850647509098052979e-02 -2.759754471480846405e-02 -2.351578027009963989e-01 -1.659732908010482788e-01 -8.358840644359588623e-02 8.965520560741424561e-02 2.084784805774688721e-01 -2.399968206882476807e-01 -8.877590298652648926e-02 2.608842551708221436e-01 -2.029598206281661987e-01 9.704145789146423340e-02 1.792148649692535400e-01 2.612735629081726074e-01 2.061974108219146729e-01 1.869976669549942017e-01 4.025135040283203125e-01 -2.210255712270736694e-01 -8.242035657167434692e-02 -5.176185816526412964e-02 1.890929043292999268e-02 -3.312765359878540039e-01 4.923674836754798889e-02
-2.169227600097656250e-02 -8.914501219987869263e-02 8.545438200235366821e-02 -8.815515786409378052e-02 5.843968689441680908e-02 -1.885725557804107666e-01 3.002016246318817139e-01 -2.356933951377868652e-01 2.002234011888504028e-02 1.447365283966064453e-01 -2.396443784236907959e-01 -2.140956819057464600e-01 1.597515493631362915e-01 -8.346029371023178101e-02 1.032967418432235718e-01 1.309123337268829346e-01 1.100206449627876282e-01 7.759691774845123291e-02 -2.243327051401138306e-01 -3.026973083615303040e-02 2.181500941514968872e-01 3.347131609916687012e-01 -1.282417774200439453e-02 2.109616547822952271e-01 -1.693410575389862061e-01 4.547623693943023682e-01 -1.570423692464828491e-02 -6.035958230495452881e-02 -2.745684981346130371e-01 -1.188407745212316513e-02 -5.035994946956634521e-02 1.259044259786605835e-01
2.549356222152709961e-01 1.319167762994766235e-01 -4.953336343169212341e-02 -1.482924539595842361e-02 2.696578949689865112e-02 -1.567952483892440796e-01 1.632361114025115967e-01 -1.776902079582214355e-01 -4.505221545696258545e-01 1.817410625517368317e-02 2.933833897113800049e-01 -1.601349264383316040e-01 8.078471571207046509e-02 -5.549804866313934326e-02 2.450596243143081665e-01 7.728175073862075806e-02 -1.225438266992568970e-01 -1.037776321172714233e-01 -5.021241679787635803e-02 9.642335027456283569e-02 5.843549966812133789e-02 8.722311258316040039e-02 -2.307126075029373169e-01 1.374159753322601318e-01 -4.665732011198997498e-02 4.274272620677947998e-01 -3.365096449851989746e-02 -5.371240526437759399e-02 -7.861305773258209229e-02 -3.248760849237442017e-02 2.199929654598236084e-01 2.747541368007659912e-01
2.058948278427124023e-01 3.869972378015518188e-02 6.010744720697402954e-02 -2.727407813072204590e-01 2.273484617471694946e-01 -1.404629051685333252e-01 1.214530467987060547e-01 -9.725821018218994141e-02 8.950309455394744873e-02 7.453849166631698608e-02 -7.661267369985580444e-02 -2.684584856033325195e-01 4.225186258554458618e-02 -1.532607823610305786e-01 1.932053118944168091e-01 2.310575991868972778e-01 5.841135978698730469e-02 9.264876693487167358e-02 -3.689039647579193115e-01 1.399047523736953735e-01 8.281239867210388184e-02 2.885298132896423340e-01 -1.602756977081298828e-01 3.251677751541137695e-01 -4.192648828029632568e-02 -1.124345511198043823e-01 1.598291695117950439e-01 1.525382101535797119e-01 -9.057186543941497803e-03 4.178242757916450500e-02 2.967251092195510864e-02 3.462313115596771240e-01
2.377642691135406494e-01 1.416660007089376450e-02 4.072634130716323853e-02 -1.182506531476974487e-01 1.911443620920181274e-01 -1.711685024201869965e-02 3.345400691032409668e-01 3.305157274007797241e-02 6.683726608753204346e-02 -4.439827427268028259e-02 -1.273782253265380859e-01 -2.892684936523437500e-01 8.910819143056869507e-02 9.818269312381744385e-02 3.348957896232604980e-01 -1.280792206525802612e-01 -1.115128323435783386e-01 -3.307048082351684570e-01 1.311593353748321533e-01 2.765093930065631866e-03 -1.857017278671264648e-01 -5.213928222656250000e-02 1.100414991378784180e-01 2.045672833919525146e-01 2.139281481504440308e-01 -5.729022249579429626e-02 6.786442548036575317e-02 2.163402922451496124e-02 5.799779295921325684e-02 8.221317082643508911e-02 -1.052116900682449341e-01 4.688524901866912842e-01
1.641996502876281738e-01 -5.677644163370132446e-02 2.240816131234169006e-02 -7.772393524646759033e-02 1.099026277661323547e-01 9.249366074800491333e-02 -6.151060387492179871e-02 -3.119544386863708496e-01 -1.974005699157714844e-01 -1.727978289127349854e-01 6.854113936424255371e-02 -1.554065942764282227e-01 -7.526154071092605591e-02 -4.262910783290863037e-02 1.489675045013427734e-02 -7.523459196090698242e-02 -1.290103793144226074e-01 1.476564705371856689e-01 5.690597742795944214e-02 1.258750110864639282e-01 1.647440791130065918e-01 2.624377906322479248e-01 -2.043168693780899048e-01 3.541413843631744385e-01 2.814283370971679688e-01 -7.204842567443847656e-02 2.575080990791320801e-01 -2.326641082763671875e-01 -1.551528126001358032e-01 -1.899138689041137695e-01 -2.875007092952728271e-01 2.493258267641067505e-01
1.312862038612365723e-01 2.919553220272064209e-01 1.721581220626831055e-01 -1.106961667537689209e-01 -6.039325147867202759e-02 1.686980016529560089e-02 1.802993863821029663e-01 1.838289946317672729e-02 -1.569307036697864532e-02 -1.364185065031051636e-01 2.749256193637847900e-01 5.973443854600191116e-03 6.767604500055313110e-02 -5.357638001441955566e-02 1.199285984039306641e-01 -7.083934545516967773e-02 -1.031547039747238159e-01 2.308197319507598877e-02 -5.870668590068817139e-02 -1.136917434632778168e-02 2.098161429166793823e-01 2.775818705558776855e-01 2.311093211174011230e-01 3.082402944564819336e-01 3.731539100408554077e-02 3.911515474319458008e-01 4.782355949282646179e-02 1.780926436185836792e-01 8.683697320520877838e-03 -1.817848533391952515e-01 -4.100505709648132324e-01 1.536962091922760010e-01
3.044933080673217773e-02 1.321820658631622791e-03 -1.545507907867431641e-01 1.020801514387130737e-01 4.427143931388854980e-02 1.398872677236795425e-02 2.310288697481155396e-01 -7.870302349328994751e-02 5.593713745474815369e-02 -2.878803908824920654e-01 -2.015791535377502441e-01 -2.564420402050018311e-01 -1.663740426301956177e-01 -2.184582501649856567e-01 -1.697545498609542847e-01 6.657059304416179657e-03 7.501329760998487473e-03 -9.171035140752792358e-02 1.898223310708999634e-01 -1.732185482978820801e-02 -3.313188254833221436e-02 4.337900876998901367e-01 1.001487523317337036e-01 2.751102745532989502e-01 -1.636437326669692993e-01 8.153574913740158081e-02 -1.208909228444099426e-01 6.025024130940437317e-02 1.932225823402404785e-01 1.697684079408645630e-01 -9.885846823453903198e-02 3.987313508987426758e-01
9.640018641948699951e-02 1.769498288631439209e-01 -4.131960496306419373e-02 -1.075285747647285461e-01 2.412165701389312744e-01 1.934961974620819092e-01 2.461930811405181885e-01 1.826120316982269287e-01 -7.680074125528335571e-02 -1.651045233011245728e-01 -1.869267076253890991e-01 -9.107816219329833984e-02 -1.460278686136007309e-02 1.415941566228866577e-01 2.414557933807373047e-01 1.322445869445800781e-01 -1.627586930990219116e-01 -2.845761477947235107e-01 3.003537356853485107e-01 9.894245862960815430e-02 -2.715574204921722412e-01 2.376235127449035645e-01 1.000622659921646118e-02 2.539712488651275635e-01 -1.200935244560241699e-01 5.421548709273338318e-02 1.432012952864170074e-02 5.021489411592483521e-02 -8.517176657915115356e-02 -1.604148596525192261e-01 -1.439848840236663818e-01 3.286368846893310547e-01
7.090759277343750000e-02 7.909445464611053467e-02 -1.732334643602371216e-01 -5.385810509324073792e-02 -1.911041885614395142e-01 -4.603257030248641968e-02 1.371389776468276978e-01 -1.539063360542058945e-02 -4.430817365646362305e-01 2.019877284765243530e-01 6.240334734320640564e-02 -6.039232015609741211e-02 1.445108279585838318e-02 -2.259543538093566895e-02 -7.375974208116531372e-02 4.260172545909881592e-01 4.222858697175979614e-02 1.990848919376730919e-03 -3.162363544106483459e-02 3.610591590404510498e-02 -2.766884118318557739e-02 3.574078977108001709e-01 -1.627777218818664551e-01 3.120205402374267578e-01 5.354701355099678040e-02 2.554511129856109619e-01 7.457897067070007324e-02 -2.743668258190155029e-01 2.891000919044017792e-02 -1.462015062570571899e-01 5.618059635162353516e-02 1.871647536754608154e-01
1.663383990526199341e-01 1.067626252770423889e-01 -1.786746382713317871e-01 -2.116392105817794800e-01 -3.276541531085968018e-01 -4.558687657117843628e-02 2.497805207967758179e-01 -1.502293199300765991e-01 1.025546342134475708e-02 -6.182078737765550613e-03 -1.241797804832458496e-01 -4.108051061630249023e-01 -1.195608638226985931e-02 -1.599507057107985020e-03 -9.013525396585464478e-02 1.455448567867279053e-01 -1.729496121406555176e-01 -1.617602705955505371e-01 4.034129977226257324e-01 -5.927923321723937988e-02 1.004091370850801468e-02 2.405636906623840332e-01 6.968125700950622559e-02 2.425846010446548462e-01 2.426646202802658081e-01 1.687127500772476196e-01 1.559810936450958252e-01 -8.170427381992340088e-02 -6.554085761308670044e-02 -4.208869859576225281e-02 1.401727832853794098e-02 8.612255752086639404e-02
-5.872810631990432739e-02 2.537834346294403076e-01 -1.639123857021331787e-01 -1.736632883548736572e-01 7.467980682849884033e-02 1.848560869693756104e-01 2.318114042282104492e-01 2.706675790250301361e-02 -4.038656875491142273e-02 -1.701794415712356567e-01 -6.913144141435623169e-02 1.105948444455862045e-02 -6.067332997918128967e-02 9.217571467161178589e-02 6.860389560461044312e-02 1.486256867647171021e-01 -1.274431198835372925e-01 -2.640974335372447968e-02 4.665429890155792236e-02 3.215386569499969482e-01 -3.104199171066284180e-01 4.051119685173034668e-01 -1.920175105333328247e-01 1.536680459976196289e-01 1.044859066605567932e-01 1.081450432538986206e-01 2.136440873146057129e-01 7.222340255975723267e-02 -6.933861225843429565e-02 1.582193821668624878e-01 -1.453251987695693970e-01 3.722049593925476074e-01
1.403350532054901123e-01 -3.807972744107246399e-02 -3.649027086794376373e-03 -1.053472310304641724e-01 3.577561378479003906e-01 -3.181331455707550049e-01 -3.625923022627830505e-02 -8.341738581657409668e-02 -7.321181893348693848e-02 -6.331799924373626709e-02 -1.138088777661323547e-01 -1.459844410419464111e-01 2.394711598753929138e-02 -2.242099642753601074e-01 1.706023328006267548e-02 1.429769843816757202e-01 1.942181438207626343e-01 3.876565396785736084e-02 -3.770065605640411377e-01 1.208798587322235107e-01 3.683890402317047119e-02 2.875613570213317871e-01 -1.259683631360530853e-02 1.459120064973831177e-01 2.707495540380477905e-02 1.277397722005844116e-01 1.648511141538619995e-01 8.124012500047683716e-02 -1.486698985099792480e-01 -5.984640121459960938e-02 -3.059110641479492188e-01 3.788190484046936035e-01
-1.656674221158027649e-02 -1.252379268407821655e-01 1.149784401059150696e-01 -1.812906861305236816e-01 3.169158101081848145e-02 5.317194387316703796e-02 1.532075256109237671e-01 -2.931563183665275574e-03 4.304908215999603271e-02 1.062147598713636398e-02 6.657613813877105713e-02 4.817809164524078369e-02 -9.421063959598541260e-02 -2.301754206418991089e-01 -6.450203061103820801e-02 1.329724043607711792e-01 -2.924711108207702637e-01 3.153230622410774231e-02 2.841980755329132080e-01 -2.160629034042358398e-01 4.821815714240074158e-02 2.807869948446750641e-02 1.486117541790008545e-01 3.027211725711822510e-01 -1.312731206417083740e-01 5.024095177650451660e-01 -1.925903409719467163e-01 -1.077793389558792114e-01 -1.176569983363151550e-01 1.068801656365394592e-01 -2.048288881778717041e-01 3.190967738628387451e-01
-6.019626185297966003e-02 4.076750576496124268e-02 -1.328007876873016357e-02 -2.045611441135406494e-01 -3.257554769515991211e-02 -1.986408829689025879e-01 3.351520001888275146e-01 2.437469214200973511e-01 -2.409401834011077881e-01 5.186347290873527527e-02 2.620503492653369904e-02 -1.295733451843261719e-01 1.878061592578887939e-01 -1.306810230016708374e-01 -1.740784794092178345e-01 -9.230561554431915283e-02 9.649940580129623413e-02 -8.535800874233245850e-02 -5.422020703554153442e-02 7.518634945154190063e-02 2.323961816728115082e-02 -5.485517159104347229e-02 -5.705120787024497986e-02 4.038695096969604492e-01 9.728346019983291626e-02 6.926480215042829514e-03 1.388643234968185425e-01 -2.136492282152175903e-01 -1.225665733218193054e-01 -1.689867079257965088e-01 -3.656941950321197510e-01 3.523997366428375244e-01
1.042758002877235413e-01 8.884566277265548706e-02 8.304733037948608398e-02 -2.183893322944641113e-01 1.425711661577224731e-01 2.775846421718597412e-01 3.498077392578125000e-01 -4.575566947460174561e-02 6.691254675388336182e-02 -1.273095160722732544e-01 1.438870429992675781e-01 -2.929373681545257568e-01 -1.875749975442886353e-02 -1.468337625265121460e-01 -1.013504564762115479e-01 9.837043285369873047e-02 -2.771285176277160645e-02 -3.569936752319335938e-02 4.654141888022422791e-02 6.279357522726058960e-02 -1.038186252117156982e-02 1.766761839389801025e-01 1.936158984899520874e-01 2.090470939874649048e-01 1.589463651180267334e-01 2.403927743434906006e-01 -8.317999541759490967e-02 4.288421273231506348e-01 -3.079022169113159180e-01 -1.148985996842384338e-01 -7.792305946350097656e-02 1.646992117166519165e-01
1.161810383200645447e-01 7.941175252199172974e-02 9.988181293010711670e-02 2.353279441595077515e-01 6.960424035787582397e-02 -1.109692901372909546e-01 -6.333833932876586914e-02 -1.378085762262344360e-01 -3.258845582604408264e-02 3.752554953098297119e-02 -1.391303632408380508e-02 -1.188839301466941833e-01 9.285709261894226074e-02 -1.332930028438568115e-01 -4.868524521589279175e-02 2.517967484891414642e-02 3.424762934446334839e-02 -6.911433488130569458e-02 4.365215301513671875e-01 1.445085108280181885e-01 9.632424451410770416e-03 3.814425319433212280e-02 4.296957328915596008e-02 5.261681675910949707e-01 -1.995920836925506592e-01 1.331353187561035156e-01 2.223093807697296143e-01 -1.444191634654998779e-01 -8.913744240999221802e-02 -2.942347228527069092e-01 -1.753810048103332520e-01 2.788162231445312500e-01
6.975987553596496582e-02 2.035186141729354858e-01 -1.028399765491485596e-01 9.308202564716339111e-02 1.260729879140853882e-01 -7.779484242200851440e-02 2.036792784929275513e-01 1.010260172188282013e-02 -3.330013751983642578e-01 7.597678899765014648e-02 -9.761300683021545410e-02 -4.367848038673400879e-01 2.684693634510040283e-01 -7.635463774204254150e-02 7.331992685794830322e-02 4.752309992909431458e-02 -1.968873143196105957e-01 -1.802443712949752808e-01 -3.046736717224121094e-01 1.172482445836067200e-01 -2.019123174250125885e-03 2.636882960796356201e-01 5.585376918315887451e-02 3.871336877346038818e-01 -9.701476991176605225e-02 7.851045811548829079e-04 1.003414019942283630e-01 -7.146407663822174072e-02 9.077127277851104736e-02 -1.062728613615036011e-01 3.443824872374534607e-02 1.508878022432327271e-01
4.476863425225019455e-03 -1.681174784898757935e-01 3.749873340129852295e-01 -9.324286878108978271e-02 2.365492284297943115e-02 -5.725338682532310486e-02 1.980873793363571167e-01 -9.069484472274780273e-02 6.781632453203201294e-02 -1.285304278135299683e-01 -1.872798055410385132e-01 -2.750208675861358643e-01 -8.040601015090942383e-02 -3.331912159919738770e-01 -2.643991410732269287e-01 1.234136894345283508e-01 -9.518965333700180054e-02 -5.049581453204154968e-02 1.852315105497837067e-02 1.424344480037689209e-01 1.169649884104728699e-01 3.011793196201324463e-01 -1.048499271273612976e-01 2.538356184959411621e-01 -4.714853689074516296e-02 1.305046677589416504e-02 -3.216101601719856262e-02 -1.967272758483886719e-01 2.274556308984756470e-01 -1.256796717643737793e-01 -8.683323115110397339e-02 3.277167379856109619e-01
-1.744512915611267090e-01 1.122154947370290756e-02 -2.388733774423599243e-01 -1.224046871066093445e-01 1.784043312072753906e-01 -3.161124885082244873e-02 3.121674656867980957e-01 -2.185808718204498291e-01 -4.316096752882003784e-02 2.236588597297668457e-01 2.123335562646389008e-02 -1.665318906307220459e-01 2.325979620218276978e-02 -2.868092060089111328e-01 1.104575172066688538e-01 -1.708500385284423828e-01 1.582867279648780823e-02 -3.913577646017074585e-02 1.531210690736770630e-01 2.938964068889617920e-01 -8.145581185817718506e-02 8.323968946933746338e-02 7.717373967170715332e-02 2.432703971862792969e-01 2.189270257949829102e-01 1.132882833480834961e-01 1.167395710945129395e-01 -5.423858761787414551e-02 -1.606934517621994019e-01 -8.276615291833877563e-02 1.548557132482528687e-01 4.367987811565399170e-01
7.467613369226455688e-02 5.667072907090187073e-02 1.423273980617523193e-01 -1.478072553873062134e-01 -8.634282648563385010e-02 4.975048080086708069e-02 1.837030947208404541e-01 5.997699499130249023e-02 1.080279424786567688e-01 1.764772236347198486e-01 -1.942570656538009644e-01 -4.375854432582855225e-01 -7.541920989751815796e-02 1.381372753530740738e-02 -1.494185999035835266e-02 3.525148332118988037e-01 -4.893278330564498901e-02 1.023991182446479797e-01 -3.645836561918258667e-02 1.914674192667007446e-01 -2.221459448337554932e-01 3.637025058269500732e-01 -1.046727076172828674e-01 2.224500328302383423e-01 1.933222860097885132e-01 -1.362065821886062622e-01 6.200872361660003662e-02 -1.173264160752296448e-02 -1.678086370229721069e-01 -1.903228759765625000e-01 -1.552517563104629517e-01 2.410434186458587646e-01
-4.592305421829223633e-02 2.124912440776824951e-01 -1.563437581062316895e-01 5.322881788015365601e-02 1.265529990196228027e-01 3.068108670413494110e-02 2.561504244804382324e-01 -3.382332995533943176e-02 -6.895592063665390015e-02 -2.380405366420745850e-01 -3.073044121265411377e-01 -9.070011228322982788e-02 -2.718590795993804932e-01 -1.989604979753494263e-01 1.734475232660770416e-02 -3.847815468907356262e-02 -1.576928645372390747e-01 1.011327877640724182e-01 9.947379678487777710e-02 -1.029018610715866089e-01 -4.419110715389251709e-02 2.825561165809631348e-01 1.389996856451034546e-01 3.400329053401947021e-01 -1.595218777656555176e-01 3.264405131340026855e-01 -2.135649621486663818e-01 3.895464166998863220e-02 2.525137662887573242e-01 2.932086586952209473e-02 -2.637701109051704407e-02 2.135967612266540527e-01
-8.165837824344635010e-02 -4.472002387046813965e-02 7.562528550624847412e-02 -1.439864486455917358e-01 -2.027517929673194885e-02 -1.896003633737564087e-01 3.396501243114471436e-01 1.609112173318862915e-01 -1.717027127742767334e-01 1.761559396982192993e-01 1.036696508526802063e-01 -8.369307219982147217e-02 -5.387811735272407532e-02 -1.073517575860023499e-01 -7.408842444419860840e-03 -1.044815629720687866e-01 -1.507815718650817871e-01 -2.086759209632873535e-01 2.997626550495624542e-02 3.598148822784423828e-01 -9.685436636209487915e-02 1.696653068065643311e-01 2.493641972541809082e-01 2.052685618400573730e-01 -5.681906640529632568e-02 7.448154687881469727e-02 1.611031591892242432e-01 1.423606127500534058e-01 6.332306563854217529e-02 -1.140789687633514404e-01 1.679414957761764526e-01 4.942142367362976074e-01
1.703143119812011719e-01 1.404153835028409958e-02 9.266857057809829712e-02 -1.989308148622512817e-01 -1.748991608619689941e-01 3.505961596965789795e-02 9.343704581260681152e-02 -3.860570117831230164e-02 -9.164478629827499390e-02 2.072816193103790283e-01 1.577122360467910767e-01 -1.160381883382797241e-01 -4.260770976543426514e-02 -1.036184504628181458e-01 1.191345602273941040e-01 1.549883186817169189e-01 7.124602794647216797e-02 9.411942958831787109e-02 -4.693675786256790161e-02 -1.905542016029357910e-01 1.349975019693374634e-01 4.765790998935699463e-01 -2.685084044933319092e-01 1.680471301078796387e-01 -1.082974299788475037e-01 2.208547443151473999e-01 5.220924317836761475e-02 -1.280510127544403076e-01 -3.488542139530181885e-01 -1.785602867603302002e-01 -2.743500769138336182e-01 1.830580234527587891e-01
1.948677748441696167e-01 6.619693338871002197e-02 -1.100525110960006714e-01 -2.118623703718185425e-01 -3.176967799663543701e-02 2.422283440828323364e-01 3.521398007869720459e-01 1.138747408986091614e-01 -1.018657311797142029e-01 -7.480362802743911743e-02 -6.409920006990432739e-02 -1.901367753744125366e-01 -5.752450972795486450e-02 -6.138823810033500195e-04 -7.157569378614425659e-02 2.537833154201507568e-01 9.771772474050521851e-02 -1.061137393116950989e-01 3.379710614681243896e-01 3.582320734858512878e-02 -9.565488249063491821e-02 1.542821079492568970e-01 5.946729704737663269e-02 2.577983438968658447e-01 3.011584281921386719e-01 1.266317069530487061e-01 1.287755221128463745e-01 9.707023203372955322e-02 -1.565457880496978760e-01 -1.166028603911399841e-01 -1.265604794025421143e-01 3.857440352439880371e-01
1.645101755857467651e-01 2.282087206840515137e-01 -1.252168565988540649e-01 6.128155812621116638e-02 1.036407202482223511e-01 -3.081727027893066406e-02 3.162688910961151123e-01 1.185727268457412720e-01 -2.257881686091423035e-03 9.064839780330657959e-02 6.792945321649312973e-03 -2.539517357945442200e-02 -6.390907615423202515e-02 -1.722467392683029175e-01 1.559636592864990234e-01 3.151887357234954834e-01 4.128651693463325500e-03 -2.199239879846572876e-01 -2.402389347553253174e-01 -7.042790949344635010e-02 2.431129813194274902e-01 3.037761747837066650e-01 3.202271759510040283e-01 1.514252126216888428e-01 1.874582469463348389e-02 1.368181966245174408e-02 2.297393083572387695e-01 -2.594463527202606201e-01 -9.807714819908142090e-02 -1.032686457037925720e-01 -6.998473405838012695e-02 2.749199867248535156e-01
1.449439078569412231e-01 -1.010333001613616943e-01 -3.310349583625793457e-02 -1.877258718013763428e-01 4.515792429447174072e-02 -1.146676912903785706e-01 3.023051321506500244e-01 -1.470803469419479370e-01 -3.720147162675857544e-02 1.073254123330116272e-01 -1.796663999557495117e-01 -2.115884274244308472e-01 -1.964975595474243164e-01 -2.673064172267913818e-01 1.271190196275711060e-01 1.110269427299499512e-01 -7.311788946390151978e-02 -1.294334083795547485e-01 -3.069672882556915283e-01 1.949537247419357300e-01 1.780338138341903687e-01 2.848803102970123291e-01 -1.306111663579940796e-01 1.584845036268234253e-01 -3.291896581649780273e-01 5.865840986371040344e-02 6.748064607381820679e-02 -1.543661803007125854e-01 -4.856039583683013916e-02 1.284381598234176636e-01 -1.537890881299972534e-01 2.892673611640930176e-01
4.343301057815551758e-01 1.743086576461791992e-01 -2.840498089790344238e-01 9.731632657349109650e-03 1.421494632959365845e-01 -1.534482371062040329e-02 1.279165595769882202e-01 4.209209978580474854e-02 1.358705908060073853e-01 1.813513040542602539e-01 1.309808529913425446e-02 -3.247628509998321533e-01 1.346802618354558945e-02 5.774256214499473572e-02 -7.569928467273712158e-02 2.713409066200256348e-02 9.036810696125030518e-02 1.065629124641418457e-01 -1.573194116353988647e-01 2.525185048580169678e-01 -5.448802933096885681e-02 3.225293159484863281e-01 2.535559982061386108e-02 3.473901748657226562e-01 7.942233979701995850e-02 -2.736106887459754944e-02 9.645150601863861084e-02 3.129575774073600769e-02 -1.295310817658901215e-02 -3.661676496267318726e-02 -3.021555840969085693e-01 2.194200903177261353e-01
-5.716026574373245239e-02 3.526854561641812325e-03 3.945521265268325806e-02 4.292045533657073975e-02 2.589658796787261963e-01 1.364847272634506226e-01 1.553744077682495117e-01 -1.704531759023666382e-01 -1.351709961891174316e-01 -2.769438326358795166e-01 1.955780237913131714e-01 -2.570802271366119385e-01 2.924046479165554047e-02 1.063824221491813660e-01 1.450360845774412155e-02 1.116266399621963501e-01 -6.353024393320083618e-02 -1.835998296737670898e-01 2.735280059278011322e-02 8.651626855134963989e-02 2.057148143649101257e-02 3.803277611732482910e-01 -1.047246977686882019e-01 3.208394646644592285e-01 2.172106355428695679e-01 -8.737637847661972046e-02 -8.902210742235183716e-02 -4.939440265297889709e-02 -2.611494660377502441e-01 2.502937018871307373e-01 -1.467593312263488770e-01 3.282701671123504639e-01
2.932273149490356445e-01 1.312163025140762329e-01 6.515242904424667358e-02 -7.180636376142501831e-02 -6.139546749182045460e-04 -4.158204048871994019e-02 2.007398307323455811e-01 -1.980302035808563232e-01 -1.611335426568984985e-01 1.455150428228080273e-03 -1.428975164890289307e-01 9.787687100470066071e-03 1.012056320905685425e-01 -5.762477219104766846e-02 1.915746480226516724e-01 1.307770013809204102e-01 -1.178269535303115845e-01 -1.106394901871681213e-01 -1.893992573022842407e-01 4.613652229309082031e-01 8.431943506002426147e-02 2.447260320186614990e-01 -3.745900690555572510e-01 1.766201108694076538e-01 -1.250690817832946777e-01 3.144618570804595947e-01 -7.697097212076187134e-02 -1.826250366866588593e-02 6.444334983825683594e-02 1.899046152830123901e-01 -1.059188321232795715e-01 8.197253197431564331e-02
1.161492541432380676e-01 4.022888243198394775e-01 9.666139632463455200e-02 -1.176709756255149841e-01 -1.165701821446418762e-01 1.537039130926132202e-02 2.733711004257202148e-01 6.208875030279159546e-02 -1.645757108926773071e-01 1.338375955820083618e-01 2.224644869565963745e-01 -4.097796976566314697e-02 1.429412327706813812e-02 -5.145879089832305908e-02 1.244413927197456360e-01 1.303134858608245850e-01 -1.466280817985534668e-01 -1.856537163257598877e-01 -2.038677632808685303e-01 9.199169464409351349e-03 2.574977874755859375e-01 4.281702041625976562e-01 8.769696205854415894e-02 1.671017408370971680e-01 1.600081175565719604e-01 1.406181007623672485e-01 1.314495801925659180e-01 -2.699289321899414062e-01 4.878472909331321716e-02 -2.214326262474060059e-01 -8.019165694713592529e-02 3.691263496875762939e-02
-2.169146947562694550e-02 5.097383633255958557e-02 3.687325492501258850e-02 -7.200075313448905945e-03 1.828454434871673584e-02 -1.516043394804000854e-01 1.653150171041488647e-01 4.603048786520957947e-02 -1.648465692996978760e-01 -2.341413944959640503e-01 9.319567680358886719e-02 -4.650995507836341858e-02 2.775792479515075684e-01 -5.248093977570533752e-02 9.465795010328292847e-02 -2.654766291379928589e-02 -3.449477255344390869e-01 -7.323397696018218994e-02 6.633535027503967285e-03 -1.931527554988861084e-01 6.641365587711334229e-02 1.460579484701156616e-01 2.528980076313018799e-01 1.744316816329956055e-01 2.352545261383056641e-01 2.797698974609375000e-01 1.812522113323211670e-01 -1.179630458354949951e-01 3.426793590188026428e-02 -2.254076302051544189e-01 -3.541548252105712891e-01 3.475848436355590820e-01
2.493661828339099884e-02 -9.199293702840805054e-02 2.325052022933959961e-01 -8.747863769531250000e-02 1.346365660429000854e-01 7.075380533933639526e-02 2.991316914558410645e-01 2.284795790910720825e-02 7.477930188179016113e-02 5.510658398270606995e-02 -3.423126041889190674e-02 -2.073128074407577515e-01 -2.061429992318153381e-02 -3.712184727191925049e-02 5.044744908809661865e-02 2.474001049995422363e-01 -2.660511732101440430e-01 -2.639904916286468506e-01 -2.020423263311386108e-01 -2.025785744190216064e-01 -2.150513678789138794e-01 -9.676041454076766968e-02 4.087960720062255859e-02 3.528361618518829346e-01 1.582899540662765503e-01 9.958086162805557251e-02 2.208172529935836792e-01 -1.996699571609497070e-01 1.070074364542961121e-02 1.690000444650650024e-01 -3.542134165763854980e-02 3.742958903312683105e-01
-3.506492450833320618e-02 3.444164097309112549e-01 -1.045593544840812683e-01 -9.908547252416610718e-02 -2.114232033491134644e-01 -1.212153136730194092e-01 5.048802495002746582e-01 -1.222231015563011169e-01 -1.577230095863342285e-01 7.926695793867111206e-02 3.748420253396034241e-02 -2.336006611585617065e-01 -2.902530692517757416e-02 -1.870261318981647491e-02 5.329312011599540710e-02 -1.348192095756530762e-01 -9.061546623706817627e-02 -1.974679715931415558e-02 -3.575637191534042358e-02 1.560751348733901978e-01 5.569013208150863647e-02 3.597057461738586426e-01 -1.274682432413101196e-01 6.256709992885589600e-02 6.721292436122894287e-02 7.471109181642532349e-02 6.765038520097732544e-02 -1.655078828334808350e-01 1.528791990131139755e-02 -1.728224754333496094e-01 2.746788226068019867e-02 4.012515246868133545e-01
1.168367117643356323e-01 -1.125079765915870667e-01 2.249492406845092773e-01 -2.438600808382034302e-01 3.252222016453742981e-02 -1.352083235979080200e-01 1.658043265342712402e-01 -4.068262502551078796e-02 -1.121217161417007446e-01 2.440757751464843750e-01 -8.379419893026351929e-02 -2.997959852218627930e-01 -1.760526597499847412e-01 -5.637114867568016052e-02 1.641671657562255859e-01 2.589191496372222900e-01 9.782950580120086670e-02 6.129029393196105957e-02 -2.963441014289855957e-01 1.162042841315269470e-01 1.482257694005966187e-01 4.120883941650390625e-01 -3.460358828306198120e-03 1.921879202127456665e-01 -1.083502173423767090e-01 2.929970324039459229e-01 -2.583309449255466461e-02 -2.656943723559379578e-02 -1.284199208021163940e-01 -9.940586239099502563e-02 -2.082065194845199585e-01 7.655565440654754639e-02
1.290611773729324341e-01 -1.447456181049346924e-01 -5.269332230091094971e-02 7.389392703771591187e-02 -1.832732856273651123e-01 8.253728598356246948e-02 2.760359346866607666e-01 1.951957195997238159e-01 1.906441599130630493e-01 -2.558433413505554199e-01 -1.805445551872253418e-01 -1.647080034017562866e-01 -2.699402272701263428e-01 -1.090603619813919067e-01 -4.651476815342903137e-02 -5.960462614893913269e-02 -2.831094264984130859e-01 -1.440177112817764282e-02 5.830426141619682312e-02 1.453830301761627197e-01 3.339615836739540100e-02 6.922520697116851807e-02 -1.293431669473648071e-01 3.092603683471679688e-01 -9.466689825057983398e-02 4.397579729557037354e-01 2.519156411290168762e-02 5.412385612726211548e-02 -1.066188886761665344e-01 -2.482294440269470215e-01 2.234450541436672211e-02 2.118525654077529907e-01
1.520216166973114014e-01 -9.084870107471942902e-03 2.695406079292297363e-01 1.302954405546188354e-01 2.519229948520660400e-01 3.189999237656593323e-02 4.704222679138183594e-01 -1.797280460596084595e-02 -2.400710880756378174e-01 5.581604316830635071e-02 1.811006516218185425e-01 -1.307147182524204254e-02 -4.203787073493003845e-03 -1.555059552192687988e-01 1.945799887180328369e-01 1.708074659109115601e-01 -2.706582248210906982e-01 -7.184760179370641708e-04 4.912009090185165405e-02 9.142190217971801758e-02 2.994823753833770752e-01 -6.523305922746658325e-02 -1.236047223210334778e-01 3.669789135456085205e-01 -1.088648140430450439e-01 1.727750599384307861e-01 5.771363899111747742e-02 2.429364994168281555e-02 9.235794097185134888e-02 -8.701527118682861328e-02 -1.626612544059753418e-01 -3.553234739229083061e-03
8.124282211065292358e-02 4.140513539314270020e-01 -8.334198594093322754e-02 1.145317330956459045e-01 -1.579828411340713501e-01 -9.383626282215118408e-02 3.007125556468963623e-01 -9.752991050481796265e-02 -9.873121976852416992e-02 -1.821777820587158203e-01 -4.463055729866027832e-02 5.735869519412517548e-03 -7.839263230562210083e-02 -2.211549729108810425e-01 -8.584406226873397827e-03 -2.911372296512126923e-02 -1.058815345168113708e-01 -1.036358699202537537e-01 1.250423192977905273e-01 2.883850783109664917e-02 2.631014287471771240e-01 2.239299118518829346e-01 1.180833671241998672e-02 2.310447245836257935e-01 -1.833050847053527832e-01 3.705986738204956055e-01 -2.098307460546493530e-01 6.691318005323410034e-02 1.422442048788070679e-01 2.185729891061782837e-01 -1.832381337881088257e-01 1.868565082550048828e-01
2.874851785600185394e-02 -2.710172832012176514e-01 1.597748398780822754e-01 7.209907472133636475e-02 2.154510319232940674e-01 1.831711530685424805e-01 2.346940934658050537e-01 1.634445041418075562e-01 -2.345934808254241943e-01 -1.201622337102890015e-01 7.623533159494400024e-02 -2.576802670955657959e-01 -8.176100999116897583e-02 2.454507537186145782e-02 9.431906044483184814e-02 7.888103276491165161e-02 -3.556291162967681885e-01 1.057842522859573364e-01 1.425283551216125488e-01 -9.606179594993591309e-02 1.219977289438247681e-01 2.131863683462142944e-01 1.055989488959312439e-01 4.149589240550994873e-01 1.750724017620086670e-01 1.982487589120864868e-01 -4.597060754895210266e-02 -1.275171190500259399e-01 1.098583042621612549e-01 8.271361142396926880e-02 -1.641655862331390381e-01 1.551610976457595825e-01
4.548288285732269287e-01 1.267864704132080078e-01 1.378899514675140381e-01 5.585856270045042038e-03 3.054064512252807617e-02 2.500080503523349762e-03 1.701434254646301270e-01 -1.542174071073532104e-01 -1.210043206810951233e-01 -2.666401909664273262e-03 2.028080448508262634e-02 -3.072609901428222656e-01 2.188758552074432373e-02 -5.444296076893806458e-02 7.477004081010818481e-02 -2.155355960130691528e-01 1.510488986968994141e-01 -4.928423464298248291e-02 2.532329596579074860e-02 8.026821911334991455e-02 -5.138056352734565735e-02 3.425506055355072021e-01 -3.315118849277496338e-01 3.232842683792114258e-01 1.117360312491655350e-02 2.547889053821563721e-01 -2.874764502048492432e-01 4.730043560266494751e-02 -1.410139203071594238e-01 3.752938285470008850e-02 -2.829967439174652100e-02 2.533772774040699005e-02
2.710902690887451172e-01 -4.079797118902206421e-02 -1.300520002841949463e-01 1.691924333572387695e-01 3.158546239137649536e-02 -1.341065168380737305e-01 5.206249281764030457e-02 -3.106571137905120850e-01 1.077772006392478943e-01 2.581367194652557373e-01 2.114447951316833496e-01 -2.898348271846771240e-01 5.618926882743835449e-02 -2.994689047336578369e-01 1.987333893775939941e-01 1.861207634210586548e-01 -2.651996910572052002e-01 -2.900749631226062775e-02 -6.744578015059232712e-03 1.777908056974411011e-01 9.181845188140869141e-02 -1.230818405747413635e-01 7.444458454847335815e-02 2.255265414714813232e-01 -3.163866326212882996e-02 2.941358983516693115e-01 -1.106922328472137451e-01 1.063066627830266953e-02 1.015295367687940598e-02 -1.315567493438720703e-01 2.625366300344467163e-02 2.938940525054931641e-01
1.539216786623001099e-01 3.192131817340850830e-01 1.015024557709693909e-01 3.791792690753936768e-02 -2.728754281997680664e-01 -4.889253154397010803e-02 3.052402436733245850e-01 9.174416214227676392e-02 5.555956438183784485e-02 1.279595773667097092e-02 2.598940394818782806e-03 -2.022200524806976318e-01 -1.167301833629608154e-01 -1.580989807844161987e-01 -6.398540735244750977e-02 2.858687341213226318e-01 7.214124500751495361e-02 -1.133470460772514343e-01 1.334643810987472534e-01 1.774454861879348755e-01 -4.695867747068405151e-02 -4.333432391285896301e-02 9.674280136823654175e-02 2.254378795623779297e-01 3.692683577537536621e-01 7.594755291938781738e-02 -1.253684461116790771e-01 1.322870999574661255e-01 -2.800119221210479736e-01 -1.572304815053939819e-01 -1.201284229755401611e-01 3.018684685230255127e-01
2.038724124431610107e-01 6.358409672975540161e-02 5.851097777485847473e-02 -1.061954274773597717e-01 2.096246033906936646e-01 -7.109100930392742157e-03 1.942951530218124390e-01 -2.872671186923980713e-02 1.251150667667388916e-01 2.748961150646209717e-01 -3.491701558232307434e-02 -2.986275255680084229e-01 1.306848973035812378e-02 -1.244228482246398926e-01 3.586649000644683838e-01 8.573997020721435547e-02 3.177168220281600952e-02 -1.125728562474250793e-01 -1.827740669250488281e-01 -9.019549190998077393e-02 1.093074008822441101e-01 4.592157006263732910e-01 -1.674789041280746460e-01 1.959980875253677368e-01 -1.318257302045822144e-01 -1.287311464548110962e-01 1.728039830923080444e-01 2.056528478860855103e-01 2.737558819353580475e-02 6.198456138372421265e-02 8.730199933052062988e-02 2.470380365848541260e-01
2.267113327980041504e-01 1.249171197414398193e-01 2.780871652066707611e-02 -1.291227787733078003e-01 -8.625537902116775513e-02 -7.985079288482666016e-02 2.110007852315902710e-01 3.752098605036735535e-02 -1.609694063663482666e-01 -1.129711046814918518e-02 -2.998872399330139160e-01 -3.763522207736968994e-01 -1.040710359811782837e-01 -3.566382229328155518e-01 -7.772712409496307373e-02 6.983769685029983521e-02 -2.060953229665756226e-01 -1.763876676559448242e-01 -4.619475826621055603e-02 2.242454700171947479e-02 -1.219322979450225830e-01 1.999123543500900269e-01 -2.119383513927459717e-01 2.239676415920257568e-01 1.867469400167465210e-02 7.158067822456359863e-02 -2.772071659564971924e-01 1.421957761049270630e-01 -1.092064455151557922e-01 2.891197800636291504e-01 -1.544447243213653564e-01 3.481237590312957764e-02
-7.403937727212905884e-02 5.660472437739372253e-02 1.449210494756698608e-01 -5.398410558700561523e-02 1.278059035539627075e-01 -1.530303061008453369e-01 3.378275632858276367e-01 -1.387414038181304932e-01 -2.286233194172382355e-02 2.389868348836898804e-01 -1.302763372659683228e-01 -2.417048960924148560e-01 -1.626203209161758423e-01 -2.423789203166961670e-01 1.497076600790023804e-01 2.249017506837844849e-01 -1.114030182361602783e-02 1.727052479982376099e-01 -3.711267560720443726e-02 1.203183159232139587e-01 1.322711557149887085e-01 3.084913194179534912e-01 -1.704311817884445190e-01 -5.643716454505920410e-02 4.079021513462066650e-03 4.978537559509277344e-01 -1.150143891572952271e-02 2.354772202670574188e-02 -1.128857135772705078e-01 3.358036279678344727e-02 2.823398821055889130e-02 2.216358184814453125e-01
-1.679325997829437256e-01 1.953975409269332886e-01 -6.467460095882415771e-02 1.287119649350643158e-02 1.404823176562786102e-02 -1.503269821405410767e-01 1.848010346293449402e-02 -2.767534554004669189e-01 -3.311858326196670532e-02 -1.007068976759910583e-01 -3.372938372194766998e-03 3.911319002509117126e-02 -1.276304423809051514e-01 -2.376814559102058411e-02 1.109679341316223145e-01 3.570830076932907104e-02 -8.494591712951660156e-02 1.189994886517524719e-01 1.883448511362075806e-01 -2.515383958816528320e-01 3.731834888458251953e-01 1.546640843152999878e-01 9.933567605912685394e-03 2.737238705158233643e-01 9.416630864143371582e-02 4.301621615886688232e-01 -2.966194972395896912e-02 2.859512530267238617e-02 -1.308361142873764038e-01 7.341851294040679932e-02 -2.179558873176574707e-01 4.029483497142791748e-01
4.682778567075729370e-02 -1.722628474235534668e-01 3.255490958690643311e-01 -1.354348361492156982e-01 -2.711525559425354004e-02 -1.707383245229721069e-01 4.441489875316619873e-01 -5.803077295422554016e-02 -4.808453470468521118e-02 -2.310711294412612915e-01 -2.657044827938079834e-01 -6.408514082431793213e-02 -1.751279979944229126e-01 1.391211450099945068e-01 2.448557130992412567e-02 1.920875459909439087e-01 -7.223252207040786743e-02 4.889608547091484070e-02 1.616060286760330200e-01 -1.109405681490898132e-01 1.109366640448570251e-01 1.032139435410499573e-01 -4.994489625096321106e-02 2.919375300407409668e-01 1.491452306509017944e-01 2.066277116537094116e-01 -1.016600653529167175e-01 1.292152851819992065e-01 -1.595833450555801392e-01 -2.022827863693237305e-01 -1.872900575399398804e-01 2.126114368438720703e-01
3.297971934080123901e-02 2.285329550504684448e-01 -1.499517112970352173e-01 -1.158396452665328979e-01 -1.558456867933273315e-01 -1.633175015449523926e-01 2.979086637496948242e-01 1.870541870594024658e-01 -2.803223431110382080e-01 3.004347905516624451e-02 -9.458386898040771484e-02 -1.940338611602783203e-01 1.482379883527755737e-01 -6.220801547169685364e-02 -8.628047071397304535e-03 9.513624757528305054e-02 1.455700397491455078e-01 7.729185372591018677e-02 -1.352516710758209229e-01 8.410418522544205189e-04 6.102116033434867859e-02 3.787456452846527100e-02 2.917176298797130585e-02 -9.054682403802871704e-02 1.441906839609146118e-01 2.262259721755981445e-01 -6.778931617736816406e-02 -1.828458458185195923e-01 -3.520528972148895264e-02 -1.884231418371200562e-01 -4.041475057601928711e-01 4.530918300151824951e-01
6.516221910715103149e-03 3.117221295833587646e-01 1.156556233763694763e-01 -1.225230246782302856e-01 -1.412380784749984741e-01 2.506314031779766083e-02 3.583045303821563721e-01 1.009959802031517029e-01 -1.404169499874114990e-01 -3.912650048732757568e-02 8.104114234447479248e-02 -1.048941686749458313e-01 -1.217264756560325623e-01 -7.922616600990295410e-02 -2.048820443451404572e-02 1.411086693406105042e-02 7.099828869104385376e-02 1.204144209623336792e-01 3.577923178672790527e-01 -1.225817278027534485e-01 3.553471714258193970e-02 1.155342385172843933e-01 9.104816615581512451e-02 2.264145612716674805e-01 2.247803956270217896e-01 1.458963006734848022e-01 1.210754215717315674e-01 2.729935646057128906e-01 -3.669053316116333008e-01 -1.661687791347503662e-01 -1.274457871913909912e-01 2.801639437675476074e-01
1.863474696874618530e-01 9.856683760881423950e-02 -1.355854421854019165e-02 1.514568924903869629e-01 2.235545217990875244e-01 -1.559690386056900024e-01 1.153359487652778625e-01 -3.371683657169342041e-01 -1.880861520767211914e-01 1.875921189785003662e-01 4.279490932822227478e-02 -2.308121919631958008e-01 3.136224672198295593e-02 -1.260249167680740356e-01 8.469092845916748047e-02 1.492242217063903809e-01 -1.806395947933197021e-01 -1.037962362170219421e-01 -1.038043573498725891e-01 5.950496718287467957e-02 -7.810182124376296997e-02 -1.282183825969696045e-01 -6.829816102981567383e-02 2.954880595207214355e-01 -3.497533965855836868e-03 4.501660168170928955e-01 -1.387462764978408813e-01 1.297521442174911499e-01 3.336054831743240356e-02 2.875832282006740570e-02 2.023294419050216675e-01 3.245088756084442139e-01
-4.906055703759193420e-02 -1.145388111472129822e-01 4.718879759311676025e-01 -7.624025642871856689e-02 -1.387424650602042675e-03 2.066788673400878906e-01 3.788349926471710205e-01 2.912850081920623779e-01 -1.670115813612937927e-02 -1.432318538427352905e-01 -2.505891770124435425e-02 -2.251328378915786743e-01 -6.769869476556777954e-03 -1.367060691118240356e-01 -2.475071325898170471e-02 6.790470331907272339e-03 -3.354422450065612793e-01 5.304621905088424683e-02 1.595157384872436523e-01 -3.834705427289009094e-02 1.662915199995040894e-01 1.579417437314987183e-01 3.073288872838020325e-02 2.595628201961517334e-01 8.957657963037490845e-02 1.374662965536117554e-01 5.238226149231195450e-03 -1.323579251766204834e-02 -1.424860954284667969e-01 9.203249588608741760e-03 -2.499084919691085815e-01 1.423733681440353394e-01
-4.509752616286277771e-02 -1.226084083318710327e-01 -8.084232918918132782e-03 -1.773479580879211426e-01 2.480456233024597168e-01 -1.589439511299133301e-01 1.729187667369842529e-01 2.603409998118877411e-02 -1.898044794797897339e-01 2.404548227787017822e-03 -6.902705878019332886e-02 -2.841508984565734863e-01 3.754100203514099121e-02 -4.643828421831130981e-02 1.476797740906476974e-02 8.640331029891967773e-02 8.769919723272323608e-02 -1.687643378973007202e-01 -4.413916170597076416e-01 4.750829935073852539e-02 1.424697320908308029e-02 3.353106677532196045e-01 -4.454327747225761414e-03 2.346208989620208740e-01 4.540310800075531006e-02 2.439389526844024658e-01 1.494234502315521240e-01 1.460750102996826172e-01 1.035743355751037598e-01 1.411443343386054039e-03 -3.444611430168151855e-01 2.562898099422454834e-01
1.640319526195526123e-01 -5.554446578025817871e-02 -1.477978974580764771e-01 -3.015163838863372803e-01 6.729129701852798462e-02 -8.211037516593933105e-02 1.622909456491470337e-01 8.764121681451797485e-02 2.256512828171253204e-02 -5.229597538709640503e-02 -5.120545998215675354e-02 -2.587404251098632812e-01 6.804373860359191895e-02 -6.181443110108375549e-02 -8.575135469436645508e-02 -4.329037293791770935e-02 -6.505209952592849731e-02 -1.572940945625305176e-01 -4.445404410362243652e-01 2.394703179597854614e-01 -5.338982865214347839e-02 3.271306455135345459e-01 9.876485913991928101e-02 4.525102972984313965e-01 5.790117010474205017e-02 1.938723325729370117e-01 8.976142853498458862e-02 4.976194351911544800e-02 1.116215363144874573e-01 -1.089591011404991150e-01 -1.666195839643478394e-01 9.790373593568801880e-02
2.216220833361148834e-02 3.342483565211296082e-02 5.819064006209373474e-02 -2.569836080074310303e-01 -6.870063394308090210e-02 -3.350467607378959656e-02 1.471374332904815674e-01 -1.102061197161674500e-01 -1.025358289480209351e-01 1.985379010438919067e-01 2.210062891244888306e-01 -1.761861741542816162e-01 -1.351875513792037964e-01 8.163502812385559082e-02 2.672065198421478271e-01 1.376212835311889648e-01 -1.464177668094635010e-01 -2.535356953740119934e-02 7.168571650981903076e-02 7.311111688613891602e-02 3.333252072334289551e-01 3.309791386127471924e-01 -2.467466741800308228e-01 9.094061702489852905e-02 -1.961265504360198975e-01 3.056042492389678955e-01 8.289002627134323120e-02 -2.053006291389465332e-01 -2.044101990759372711e-02 -2.173566520214080811e-01 -1.161278337240219116e-01 2.825498878955841064e-01
-8.130498230457305908e-02 2.447364926338195801e-01 -1.629990786314010620e-01 -1.735954433679580688e-01 -1.442780196666717529e-01 -2.536031305789947510e-01 3.242106139659881592e-01 -8.047917485237121582e-02 -2.220368832349777222e-01 4.509095847606658936e-02 2.465503662824630737e-01 -2.418481707572937012e-01 -1.717979460954666138e-01 8.607934229075908661e-03 1.623505353927612305e-01 -1.320924237370491028e-02 -1.996544152498245239e-01 -9.139506518840789795e-02 -1.690846532583236694e-01 2.301413416862487793e-01 8.712817728519439697e-02 2.301280796527862549e-01 -5.747511237859725952e-02 8.935293299145996571e-04 2.616955339908599854e-02 1.719437241554260254e-01 1.879931390285491943e-01 -6.089201197028160095e-02 -5.960858613252639771e-02 -1.203819066286087036e-01 -8.056902885437011719e-02 4.072814583778381348e-01
2.301433309912681580e-02 7.956378906965255737e-02 1.614442616701126099e-01 -3.456578254699707031e-01 -3.482589870691299438e-02 -1.884018331766128540e-01 2.096365243196487427e-01 2.034058570861816406e-01 -1.864384859800338745e-01 1.707306653261184692e-01 1.552579104900360107e-01 -1.593749821186065674e-01 8.140408247709274292e-02 6.489428132772445679e-02 8.347794413566589355e-02 -4.789022728800773621e-02 -1.960504651069641113e-01 -8.599597960710525513e-02 2.778451740741729736e-01 2.049463987350463867e-01 -1.025787517428398132e-01 1.725106090307235718e-01 2.352713644504547119e-01 2.245310246944427490e-01 -3.772709518671035767e-02 1.783093363046646118e-01 7.001528143882751465e-02 3.168777748942375183e-02 3.143106400966644287e-02 -2.729409635066986084e-01 -1.791859567165374756e-01 3.664094507694244385e-01
2.990587055683135986e-01 2.215347588062286377e-01 2.870707511901855469e-01 2.273679710924625397e-02 2.979648113250732422e-02 1.602840870618820190e-01 3.482384383678436279e-01 -2.030079625546932220e-02 -1.504508554935455322e-01 1.597617194056510925e-02 1.153511926531791687e-01 -2.486019134521484375e-01 1.233848482370376587e-01 -1.214284822344779968e-01 2.041036449372768402e-02 1.142697259783744812e-01 -7.419777661561965942e-02 2.695244364440441132e-02 3.085723817348480225e-01 1.231349185109138489e-01 -2.165595293045043945e-01 3.837752640247344971e-01 -2.663339674472808838e-01 1.153379231691360474e-01 2.086776681244373322e-02 7.803349941968917847e-02 -8.648110926151275635e-02 1.560317128896713257e-01 -1.827519685029983521e-01 9.475607424974441528e-02 1.818944700062274933e-02 1.130039021372795105e-01
-2.134515345096588135e-02 -6.296049803495407104e-02 -2.886851131916046143e-02 -1.495144367218017578e-01 -5.061062052845954895e-02 -1.333417296409606934e-01 9.798151999711990356e-02 -2.091776430606842041e-01 -2.214386910200119019e-01 2.098054140806198120e-01 -3.478130102157592773e-01 -3.683934211730957031e-01 -3.653775667771697044e-03 -1.305561363697052002e-01 2.375234067440032959e-01 1.635454148054122925e-01 1.281358599662780762e-01 -1.376607269048690796e-02 -1.800296604633331299e-01 5.637803301215171814e-02 5.837344378232955933e-02 4.136934578418731689e-01 -2.579773403704166412e-02 1.640563756227493286e-01 6.122492253780364990e-02 3.593155145645141602e-01 -1.820661127567291260e-02 8.349734544754028320e-02 -1.241956427693367004e-01 -7.260558754205703735e-02 -6.084455549716949463e-02 1.727618277072906494e-01
9.964627027511596680e-02 1.547860354185104370e-01 -4.761843383312225342e-02 -3.340722024440765381e-01 -1.154444217681884766e-01 -3.072262182831764221e-02 3.624005913734436035e-01 1.425571441650390625e-01 2.899527922272682190e-02 -1.078381538391113281e-01 1.301752477884292603e-01 -7.881572097539901733e-02 -2.721655070781707764e-01 6.428056210279464722e-02 1.931844465434551239e-02 1.640805155038833618e-01 -2.619008123874664307e-01 2.898873947560787201e-02 1.630741804838180542e-01 1.508016437292098999e-01 -7.447316497564315796e-02 8.770398050546646118e-02 3.092814385890960693e-01 2.053937613964080811e-01 1.489543467760086060e-01 2.518869042396545410e-01 8.127379417419433594e-02 1.251062750816345215e-01 -7.048986107110977173e-02 -2.096609920263290405e-01 3.596232458949089050e-02 3.423818051815032959e-01
1.708097904920578003e-01 -4.827853664755821228e-02 4.946776479482650757e-02 2.383623272180557251e-02 -3.281567394733428955e-01 9.984611719846725464e-02 3.882668912410736084e-01 2.300956398248672485e-01 -1.077944785356521606e-01 1.316291987895965576e-01 3.559227287769317627e-02 4.157464206218719482e-02 5.432822741568088531e-03 -8.944950997829437256e-02 1.055483669042587280e-01 3.566492348909378052e-02 -2.291182428598403931e-01 -4.673268646001815796e-02 5.953264236450195312e-02 6.190859153866767883e-02 4.442726448178291321e-02 2.102362215518951416e-01 -7.168858498334884644e-02 1.399420648813247681e-01 -2.200771719217300415e-01 -4.004322737455368042e-02 1.239451020956039429e-01 -8.046548068523406982e-02 -7.327648997306823730e-02 -1.446701884269714355e-01 1.544964849017560482e-03 6.005118489265441895e-01
2.625772655010223389e-01 1.034246757626533508e-01 8.631015568971633911e-02 9.876935184001922607e-02 5.937473848462104797e-02 -1.105776131153106689e-01 3.253243863582611084e-02 -2.901414632797241211e-01 -4.874878227710723877e-01 8.659550920128822327e-03 7.706061005592346191e-02 -1.253190040588378906e-01 2.175329029560089111e-01 -1.553116738796234131e-01 2.974998354911804199e-01 1.998270116746425629e-02 -2.586315274238586426e-01 5.803704634308815002e-02 -1.232187002897262573e-01 6.923541426658630371e-02 2.550019510090351105e-02 1.510787308216094971e-01 -1.211598291993141174e-01 1.882943511009216309e-01 -5.459125712513923645e-02 2.613749206066131592e-01 1.037756130099296570e-01 9.315781295299530029e-02 1.120165660977363586e-01 2.371328510344028473e-02 1.058325320482254028e-01 3.217896223068237305e-01
2.055583447217941284e-01 -1.449615210294723511e-01 5.425451323390007019e-02 -3.425590395927429199e-01 7.095112651586532593e-02 -1.267621517181396484e-01 3.066034018993377686e-01 8.279870450496673584e-02 -1.335200481116771698e-02 -2.129118591547012329e-01 1.329819262027740479e-01 -1.353518813848495483e-01 -1.253631412982940674e-01 -1.571098864078521729e-01 3.434709310531616211e-01 1.459861695766448975e-01 8.201917260885238647e-02 -2.979226037859916687e-02 1.095916144549846649e-02 7.407436519861221313e-02 -2.364756315946578979e-01 3.420993387699127197e-01 -2.697576284408569336e-01 9.867167472839355469e-02 1.006684675812721252e-01 4.702359810471534729e-02 1.224306300282478333e-01 -2.420043572783470154e-02 -1.508158147335052490e-01 1.379040628671646118e-01 4.008153453469276428e-02 3.054678142070770264e-01
3.017025627195835114e-02 1.282448917627334595e-01 3.735100477933883667e-02 9.029926359653472900e-02 -9.786743670701980591e-02 -8.312036097049713135e-02 -3.979263454675674438e-02 1.402027010917663574e-01 1.159722637385129929e-02 2.224769890308380127e-01 -3.003373742103576660e-01 -2.743065357208251953e-01 8.802996017038822174e-03 1.404248476028442383e-01 1.726121157407760620e-01 2.996248304843902588e-01 -1.154378652572631836e-01 -8.992546051740646362e-02 -1.249928399920463562e-01 1.645522713661193848e-01 1.011226475238800049e-01 3.319931775331497192e-02 -1.852790452539920807e-02 5.101559162139892578e-01 1.328002065420150757e-01 1.078396197408437729e-02 -1.018825545907020569e-01 1.441018432378768921e-01 -4.456573352217674255e-02 -1.468626558780670166e-01 -3.910380303859710693e-01 1.397007703781127930e-01
-1.098682731389999390e-02 1.161896809935569763e-02 2.037237286567687988e-01 4.753331094980239868e-02 -8.331142365932464600e-02 3.433232754468917847e-02 1.730647087097167969e-01 -1.079417094588279724e-01 -2.803868949413299561e-01 -4.079384356737136841e-02 -7.544003427028656006e-02 -3.040331229567527771e-02 1.782436221837997437e-01 -5.282924976199865341e-04 1.025305017828941345e-01 3.229765892028808594e-01 -2.024008631706237793e-01 -1.134938374161720276e-01 -1.715248078107833862e-01 8.425219357013702393e-02 4.933437705039978027e-02 2.424353063106536865e-01 2.869730815291404724e-02 4.163393974304199219e-01 -1.302859652787446976e-02 1.877889037132263184e-01 2.605444490909576416e-01 -2.131868302822113037e-01 2.305855304002761841e-01 1.020438298583030701e-01 -3.628069460391998291e-01 5.522903054952621460e-02
1.562550663948059082e-01 3.867493867874145508e-01 -1.175480931997299194e-01 -1.001677364110946655e-01 1.269912570714950562e-01 4.424368590116500854e-02 -8.533113636076450348e-03 6.911309063434600830e-02 -1.238709017634391785e-01 1.445301622152328491e-01 -1.803584843873977661e-01 -2.450926899909973145e-01 -2.341339886188507080e-01 8.026770502328872681e-02 5.772065371274948120e-02 5.064032077789306641e-01 -1.233437797054648399e-03 4.616525024175643921e-02 -3.301499038934707642e-02 1.614053845405578613e-01 2.735115587711334229e-02 2.189325392246246338e-01 -2.084849774837493896e-01 1.672412902116775513e-01 -2.893297560513019562e-02 2.643308043479919434e-01 -6.621685624122619629e-02 -5.626217648386955261e-02 -2.887710556387901306e-02 -2.247287631034851074e-01 -5.980257317423820496e-02 2.163187265396118164e-01
4.121152460575103760e-01 1.398604959249496460e-01 -3.792201727628707886e-02 -1.585648357868194580e-01 -2.065837532281875610e-01 -6.263779848814010620e-02 1.955022364854812622e-01 -3.754581138491630554e-02 -3.932296037673950195e-01 1.270921528339385986e-01 8.854884654283523560e-02 -2.618294954299926758e-01 -9.361738339066505432e-03 -2.293189018964767456e-01 1.082664504647254944e-01 -4.620649665594100952e-02 -2.058432996273040771e-01 -2.224968373775482178e-02 -3.424013778567314148e-02 1.474187076091766357e-01 -7.709977775812149048e-02 2.531687617301940918e-01 -3.181532621383666992e-01 2.518849261105060577e-02 -2.436098456382751465e-02 1.604783833026885986e-01 -1.107004061341285706e-01 -9.538069367408752441e-02 -2.433185279369354248e-02 2.355784550309181213e-02 1.002230569720268250e-01 2.958422899246215820e-01
9.177012741565704346e-02 3.769204914569854736e-01 -5.272863432765007019e-02 9.771080315113067627e-02 4.545705392956733704e-02 -2.289543598890304565e-01 1.279674321413040161e-01 -6.811746954917907715e-02 -6.119092553853988647e-02 -2.366669625043869019e-01 7.164948433637619019e-02 -3.765016421675682068e-02 1.408560574054718018e-01 -2.607894539833068848e-01 1.616462916135787964e-01 3.904561698436737061e-02 7.331526838243007660e-03 8.235892653465270996e-02 -9.017305821180343628e-02 -3.052355162799358368e-02 2.215980291366577148e-01 1.204597577452659607e-01 -1.290713064372539520e-02 2.175974249839782715e-01 3.068103492259979248e-01 2.411681115627288818e-01 5.483708903193473816e-02 1.799969375133514404e-01 -7.954766601324081421e-02 5.267216637730598450e-02 -3.041064441204071045e-01 4.044159948825836182e-01
2.143256068229675293e-01 -3.989025205373764038e-02 -1.730141490697860718e-01 -1.390672475099563599e-01 -1.543289870023727417e-01 -1.257157474756240845e-01 3.035735189914703369e-01 3.305641561746597290e-02 -2.779232859611511230e-01 3.838142007589340210e-02 -1.248541921377182007e-01 -1.065769940614700317e-01 1.676474511623382568e-01 -8.439831435680389404e-02 -7.081336341798305511e-03 1.040917932987213135e-01 1.706628948450088501e-01 -1.730934083461761475e-01 -6.231528893113136292e-02 -4.708752408623695374e-02 -1.191769391298294067e-01 3.218263387680053711e-01 7.143457978963851929e-02 8.198017627000808716e-02 -2.858298830687999725e-02 1.134470701217651367e-01 1.000847965478897095e-01 -1.681254506111145020e-01 1.348494887351989746e-01 1.100896392017602921e-02 -2.406043112277984619e-01 5.436908602714538574e-01
2.552323974668979645e-02 -9.412107616662979126e-02 -6.799997296184301376e-03 -6.506632268428802490e-02 -1.530167758464813232e-01 -3.444275557994842529e-01 3.635718822479248047e-01 1.421043425798416138e-01 1.195468604564666748e-01 7.585404068231582642e-02 3.198131918907165527e-02 -3.165369331836700439e-01 1.499574258923530579e-02 1.051934808492660522e-01 -8.831552416086196899e-02 1.088753491640090942e-01 -8.495156466960906982e-02 1.058316975831985474e-01 -1.439466024748980999e-03 8.302044123411178589e-02 -1.025865077972412109e-01 2.565370500087738037e-01 -2.902641594409942627e-01 1.727809309959411621e-01 1.400548517704010010e-01 -1.100990176200866699e-01 2.448318302631378174e-01 1.129336357116699219e-01 -1.469859182834625244e-01 -6.662739068269729614e-02 -2.301999032497406006e-01 3.746415674686431885e-01
-3.794822841882705688e-02 -3.004435077309608459e-02 2.828497998416423798e-02 -1.607101559638977051e-01 7.458415627479553223e-02 -1.961412578821182251e-01 3.225907683372497559e-01 1.840571314096450806e-01 -1.274311989545822144e-01 -1.823131553828716278e-02 -2.281478233635425568e-02 -1.196993961930274963e-01 -1.291585434228181839e-02 -1.404663734138011932e-02 -1.942198574542999268e-01 2.312839925289154053e-01 -3.056249395012855530e-02 -2.635006904602050781e-01 -4.410151019692420959e-02 8.135508745908737183e-02 -8.868560194969177246e-02 -7.014288008213043213e-02 -1.054673567414283752e-01 3.914615213871002197e-01 1.310363709926605225e-01 8.919964730739593506e-02 2.795299589633941650e-01 -1.634896695613861084e-01 -9.106121957302093506e-02 -1.660598069429397583e-01 -3.771017789840698242e-01 3.192313313484191895e-01
3.179742395877838135e-01 -2.064021676778793335e-01 2.845676541328430176e-01 9.781865775585174561e-02 1.686737537384033203e-01 3.838799148797988892e-02 6.566087901592254639e-02 8.448893576860427856e-02 -2.041658386588096619e-02 1.178332325071096420e-02 -7.816872745752334595e-02 -1.413231492042541504e-01 1.084958668798208237e-02 -8.417510986328125000e-02 3.607193529605865479e-01 8.204884827136993408e-02 -2.836261391639709473e-01 -1.989717222750186920e-02 -2.964246273040771484e-02 2.457624822854995728e-01 3.071753680706024170e-01 4.591239243745803833e-02 1.069520190358161926e-01 4.733000397682189941e-01 5.960351601243019104e-02 1.921531558036804199e-01 8.019560575485229492e-02 -8.404115587472915649e-02 1.105912327766418457e-01 1.333354040980339050e-02 3.954069688916206360e-02 1.081754118204116821e-01
2.472090125083923340e-01 1.773639172315597534e-01 -1.839550398290157318e-02 -4.236241802573204041e-02 -1.845673918724060059e-01 5.934077128767967224e-02 1.991634368896484375e-01 1.846897006034851074e-01 6.627906858921051025e-02 8.945759385824203491e-02 5.759081989526748657e-02 -1.254719197750091553e-01 -2.232486382126808167e-02 -2.728240489959716797e-01 -7.345811277627944946e-02 2.192236334085464478e-01 1.882439255714416504e-01 1.630595028400421143e-01 1.900303959846496582e-01 2.437671273946762085e-01 -1.721766591072082520e-01 1.430498659610748291e-01 5.513754859566688538e-02 2.384611964225769043e-01 2.603067457675933838e-01 2.969392836093902588e-01 9.837550669908523560e-02 1.013196483254432678e-01 -2.615988552570343018e-01 -2.486194521188735962e-01 2.255523204803466797e-02 2.447274476289749146e-01
9.379445761442184448e-02 4.603953361511230469e-01 1.229349598288536072e-01 -3.404420614242553711e-02 -1.088278251700103283e-03 7.646855432540178299e-03 2.901137769222259521e-01 3.487180918455123901e-02 -1.014959765598177910e-03 -1.140693947672843933e-01 2.177490442991256714e-01 -1.614296138286590576e-01 6.171786691993474960e-03 -6.596383452415466309e-02 2.568503320217132568e-01 -5.370255932211875916e-02 2.010292187333106995e-02 9.367737919092178345e-02 -7.095440290868282318e-03 -3.020783327519893646e-02 2.043687701225280762e-01 7.687083631753921509e-02 1.679500490427017212e-01 3.408941030502319336e-01 1.269436478614807129e-01 2.229849994182586670e-01 4.519541561603546143e-02 2.556891739368438721e-01 1.372536569833755493e-01 -1.104742214083671570e-01 -3.298347890377044678e-01 2.060773074626922607e-01
3.124509751796722412e-01 2.210814803838729858e-01 1.431146636605262756e-02 -4.862096905708312988e-02 1.296615041792392731e-02 -2.837934195995330811e-01 1.042802333831787109e-01 -6.232590600848197937e-02 5.923110246658325195e-02 -2.978608310222625732e-01 -5.751438438892364502e-03 3.872107714414596558e-02 1.405501067638397217e-01 -9.689693897962570190e-02 1.508338600397109985e-01 1.728386431932449341e-02 1.981887035071849823e-02 2.164336144924163818e-01 3.587631881237030029e-02 -3.097606450319290161e-02 1.573134958744049072e-02 2.653044760227203369e-01 -1.290127038955688477e-01 1.325242072343826294e-01 3.188504278659820557e-01 2.294801324605941772e-01 1.867254078388214111e-01 2.090209424495697021e-01 -5.276907980442047119e-02 -9.182415157556533813e-02 -1.924187839031219482e-01 4.172053635120391846e-01
1.850062161684036255e-01 -1.343225836753845215e-01 -1.838390133343636990e-03 -3.893651440739631653e-02 -2.243536114692687988e-01 -3.664731085300445557e-01 2.615239620208740234e-01 8.693584054708480835e-02 -9.541980922222137451e-03 1.820803619921207428e-02 1.039067804813385010e-01 -2.661752104759216309e-01 -7.916646450757980347e-02 -1.383443623781204224e-01 8.989531546831130981e-02 2.637410759925842285e-01 -4.968011006712913513e-02 1.496228277683258057e-01 -1.890510693192481995e-02 -2.345525473356246948e-01 -4.468751698732376099e-02 2.023455351591110229e-01 -6.408938765525817871e-02 3.446710705757141113e-01 3.249183529987931252e-03 -2.012018412351608276e-01 -2.101897029206156731e-03 1.687360368669033051e-02 -1.430801600217819214e-01 -1.502131819725036621e-01 -2.546209692955017090e-01 3.252417743206024170e-01
-7.366112619638442993e-02 6.420548260211944580e-02 -1.653482168912887573e-01 -4.918317496776580811e-02 1.636991500854492188e-01 8.100493997335433960e-02 3.705160692334175110e-02 1.157195866107940674e-01 -4.443379584699869156e-03 2.649019360542297363e-01 1.625244766473770142e-01 -1.189233809709548950e-01 1.104805767536163330e-01 -7.187709212303161621e-02 1.105623319745063782e-01 -1.521531790494918823e-01 -2.659646272659301758e-01 -8.774711191654205322e-02 6.070700287818908691e-02 1.779534816741943359e-01 1.947686076164245605e-01 2.573951706290245056e-02 -8.828784525394439697e-02 2.945442199707031250e-01 7.915627956390380859e-02 1.635180860757827759e-01 3.196115493774414062e-01 1.245534867048263550e-01 -4.472399950027465820e-01 6.565324962139129639e-02 -2.161095887422561646e-01 3.169049620628356934e-01
1.123292222619056702e-01 1.998648643493652344e-01 6.231966242194175720e-02 -7.586866617202758789e-02 1.786160916090011597e-01 4.180141687393188477e-01 3.747953847050666809e-02 -1.483168005943298340e-01 -2.226028218865394592e-02 -4.141888022422790527e-02 -7.314590364694595337e-02 -1.749717593193054199e-01 -1.482758484780788422e-02 2.088135182857513428e-01 6.826901435852050781e-02 -1.309481263160705566e-01 1.975868083536624908e-02 -6.738997250795364380e-02 -3.033478185534477234e-02 9.255654178559780121e-03 2.592831477522850037e-02 3.273697793483734131e-01 -9.016322344541549683e-02 2.517101764678955078e-01 1.970853507518768311e-01 2.008375227451324463e-01 -1.543805599212646484e-01 -4.817715659737586975e-02 -8.176943659782409668e-02 2.136918306350708008e-01 -9.704563021659851074e-02 5.015749931335449219e-01
1.262614578008651733e-01 1.940562651725485921e-04 -1.452386677265167236e-01 1.115756761282682419e-02 1.135023459792137146e-01 -6.565613299608230591e-02 1.014726832509040833e-01 -2.902507185935974121e-01 -4.245215952396392822e-01 -3.435657173395156860e-02 2.179973870515823364e-01 -2.131689786911010742e-01 1.264062523841857910e-01 -2.498982101678848267e-01 2.728354036808013916e-01 -3.279985487461090088e-02 -2.020319402217864990e-01 -1.516880095005035400e-02 -1.312155723571777344e-01 1.823537051677703857e-01 -8.410595357418060303e-02 4.402228444814682007e-02 -1.276263147592544556e-01 1.805735081434249878e-01 3.544185310602188110e-02 1.884888261556625366e-01 -2.217830270528793335e-01 -1.661463230848312378e-01 -2.904730141162872314e-01 7.932174205780029297e-02 -6.249009072780609131e-02 2.553929984569549561e-01
1.831924766302108765e-01 5.006627365946769714e-02 7.725996524095535278e-02 8.560360968112945557e-02 1.280751079320907593e-01 6.823588162660598755e-02 -1.346828043460845947e-01 -1.163213402032852173e-01 -9.881465137004852295e-02 -2.383641898632049561e-01 1.025695651769638062e-01 -2.061110362410545349e-02 -5.770178139209747314e-02 2.802622690796852112e-02 1.748287677764892578e-01 8.486349135637283325e-02 -3.528654575347900391e-01 -2.472680956125259399e-01 1.541249454021453857e-01 2.740586996078491211e-01 6.138687580823898315e-02 2.380712926387786865e-01 -1.792316883802413940e-01 3.423335850238800049e-01 1.651455760002136230e-01 -1.181182861328125000e-01 2.273495942354202271e-01 -4.308262467384338379e-02 -1.281180381774902344e-01 -1.593918949365615845e-01 -2.832219004631042480e-01 2.596422731876373291e-01
1.151940375566482544e-01 3.225953876972198486e-02 7.220346480607986450e-02 -1.196285486221313477e-01 -6.975246965885162354e-02 5.440499633550643921e-02 -6.590164452791213989e-02 -1.076308414340019226e-01 -8.223777264356613159e-02 -6.133566051721572876e-02 4.173903539776802063e-02 -1.817461997270584106e-01 -1.615894585847854614e-01 -1.311210244894027710e-01 -1.516731977462768555e-01 1.306475326418876648e-02 -2.440805584192276001e-01 -1.724241524934768677e-01 -9.076044708490371704e-02 1.181999742984771729e-01 8.091820031404495239e-02 4.734918102622032166e-02 3.988505899906158447e-02 2.880774736404418945e-01 4.817450419068336487e-02 -1.092575564980506897e-01 2.303981184959411621e-01 1.499826014041900635e-01 3.728382289409637451e-02 -2.549203932285308838e-01 -4.640847146511077881e-01 5.041485428810119629e-01
-1.848841458559036255e-01 -2.992949914187192917e-03 1.770564913749694824e-01 5.685288831591606140e-02 2.617879807949066162e-01 2.951194718480110168e-02 1.604666560888290405e-01 -1.071502938866615295e-01 6.656484305858612061e-02 -1.878208518028259277e-01 8.221277594566345215e-02 -1.644839346408843994e-01 9.535262361168861389e-03 1.536096483469009399e-01 6.758842617273330688e-02 9.518982842564582825e-03 -2.320004068315029144e-02 1.718572899699211121e-02 -5.351713299751281738e-02 -4.822324588894844055e-02 2.224254049360752106e-02 2.496967315673828125e-01 -3.601107280701398849e-03 5.783722996711730957e-01 2.152542173862457275e-01 -6.492561101913452148e-02 1.046373769640922546e-01 -1.503174751996994019e-02 -1.999682039022445679e-01 2.942557632923126221e-01 -3.802410140633583069e-02 3.599829971790313721e-01
1.425231993198394775e-01 9.373894333839416504e-02 4.616568237543106079e-02 -6.779806315898895264e-02 3.013825416564941406e-02 6.899183243513107300e-02 3.539473414421081543e-01 1.116321161389350891e-01 -3.150744438171386719e-01 -2.778618335723876953e-01 3.351727873086929321e-02 1.022755540907382965e-02 2.469874918460845947e-01 1.082392632961273193e-01 1.004455536603927612e-01 -4.611799865961074829e-02 2.811408974230289459e-02 -1.636690199375152588e-01 1.932440884411334991e-02 1.657798141241073608e-01 3.479151427745819092e-02 3.270550444722175598e-02 1.984580606222152710e-01 2.914802730083465576e-01 -2.457995340228080750e-02 2.458876818418502808e-01 2.012099511921405792e-02 -9.310638904571533203e-02 6.603588350117206573e-03 1.066685244441032410e-01 -3.734906911849975586e-01 3.937072455883026123e-01
1.927856355905532837e-01 4.188764467835426331e-02 1.895002573728561401e-01 -8.713123947381973267e-02 3.734441474080085754e-02 -1.520286947488784790e-01 4.055747091770172119e-01 -1.087811589241027832e-01 -1.181137636303901672e-01 -3.392480015754699707e-01 -1.183616742491722107e-01 -1.165107935667037964e-01 -1.532990783452987671e-01 -2.573936944827437401e-03 1.776026040315628052e-01 3.302889168262481689e-01 -2.620338648557662964e-02 -9.578217752277851105e-03 7.089980691671371460e-02 -5.836892500519752502e-02 2.087835036218166351e-02 -8.159188926219940186e-02 9.662858210504055023e-04 1.086883172392845154e-01 3.063872456550598145e-01 2.707653939723968506e-01 3.799919039011001587e-02 2.409534305334091187e-01 -2.947975695133209229e-01 -1.094124540686607361e-01 -1.564093381166458130e-01 1.335317939519882202e-01
-3.576626535505056381e-03 2.852245867252349854e-01 -1.013451516628265381e-01 1.953561305999755859e-01 6.578063219785690308e-02 -1.464908421039581299e-01 2.652334868907928467e-01 3.110161423683166504e-02 -9.956570342183113098e-03 -2.125221937894821167e-01 1.271270960569381714e-01 -4.154770635068416595e-03 2.191199213266372681e-01 -1.168373897671699524e-01 2.788573205471038818e-01 1.659455597400665283e-01 -3.035932965576648712e-02 8.213816583156585693e-02 1.060885936021804810e-02 -6.812118738889694214e-02 2.206828147172927856e-01 2.606641948223114014e-01 1.990953832864761353e-02 2.983215451240539551e-01 3.289560675621032715e-01 2.516819536685943604e-01 1.111461445689201355e-01 1.526520997285842896e-01 -7.910674065351486206e-02 4.660755395889282227e-02 -9.230446070432662964e-02 3.194790780544281006e-01
-1.324810236692428589e-01 -3.013041801750659943e-02 6.935557723045349121e-02 9.848147630691528320e-02 -9.450757503509521484e-02 -1.477717310190200806e-01 1.765975542366504669e-02 2.527553774416446686e-02 -1.657710522413253784e-01 5.275493487715721130e-03 -2.282384932041168213e-01 -3.827411234378814697e-01 1.582222431898117065e-01 -1.571212410926818848e-01 8.874693512916564941e-02 7.551522552967071533e-02 1.314508169889450073e-01 1.559194773435592651e-01 -4.957622289657592773e-02 8.451331406831741333e-02 9.461065381765365601e-02 2.866113781929016113e-01 -1.354745328426361084e-01 1.417129486799240112e-01 -2.846961915493011475e-01 4.094147384166717529e-01 -4.746836051344871521e-02 -4.545798897743225098e-02 -2.715212404727935791e-01 -2.105463147163391113e-01 -1.309246271848678589e-01 2.775091826915740967e-01
1.635265648365020752e-01 1.451058238744735718e-01 -2.464133501052856445e-02 1.330896317958831787e-01 3.543027043342590332e-01 -3.434701561927795410e-01 8.818814158439636230e-02 2.888807058334350586e-01 -1.875985972583293915e-02 2.886433899402618408e-01 -1.570375263690948486e-02 -1.938556730747222900e-01 -2.898522838950157166e-02 -8.336584270000457764e-02 7.029817253351211548e-02 -1.495926529169082642e-01 -2.405370622873306274e-01 -1.273860931396484375e-01 1.451634019613265991e-01 1.927951425313949585e-01 -8.350029587745666504e-02 1.834597587585449219e-01 8.092872053384780884e-02 3.973403275012969971e-01 2.874451316893100739e-02 1.253146827220916748e-01 1.896809637546539307e-01 1.405920684337615967e-01 -2.001953311264514923e-02 7.361658383160829544e-03 -6.088781729340553284e-02 1.694843173027038574e-01
-1.927359253168106079e-01 2.468538433313369751e-01 3.484236821532249451e-02 -8.123725652694702148e-02 -1.030640602111816406e-01 -2.640237510204315186e-01 2.424233257770538330e-01 -7.283674925565719604e-02 -1.050404235720634460e-01 -9.225834161043167114e-02 -1.924179494380950928e-01 -3.068783283233642578e-01 7.290138863027095795e-03 -2.477611415088176727e-03 7.428711652755737305e-02 1.595065295696258545e-01 6.901095062494277954e-02 1.136748045682907104e-01 8.675120770931243896e-03 3.178446590900421143e-01 5.769443139433860779e-02 4.070856273174285889e-01 -7.361907511949539185e-02 1.935811787843704224e-01 -1.501383185386657715e-01 4.005568921566009521e-01 6.822264194488525391e-02 -5.813724920153617859e-02 -1.605401188135147095e-01 -3.647688031196594238e-02 -1.374863535165786743e-01 1.341358385980129242e-02
2.651529312133789062e-01 -2.276738733053207397e-02 -6.070658192038536072e-02 1.105819270014762878e-01 1.258797496557235718e-01 -1.060543954372406006e-02 2.027731239795684814e-01 -1.488582044839859009e-02 -1.394996419548988342e-02 -2.857408858835697174e-02 -3.605398535728454590e-01 -4.958513006567955017e-02 1.260671913623809814e-01 -1.525299856439232826e-03 8.208426088094711304e-02 1.796260476112365723e-01 3.202346265316009521e-01 -1.614769697189331055e-01 -1.829452998936176300e-02 2.663809955120086670e-01 3.555021435022354126e-02 1.270197927951812744e-01 6.263997405767440796e-02 2.741777002811431885e-01 4.329191520810127258e-02 2.517437338829040527e-01 -1.025725062936544418e-02 3.505451083183288574e-01 -1.890967786312103271e-02 -3.166939914226531982e-01 -6.320699304342269897e-02 2.798399329185485840e-01
-2.129800058901309967e-02 2.855261266231536865e-01 6.770917773246765137e-02 -1.290592700242996216e-01 -1.452267467975616455e-01 -2.134589254856109619e-01 3.485855162143707275e-01 -3.760319575667381287e-02 -3.385333120822906494e-01 4.190456494688987732e-02 1.009638532996177673e-01 -2.411921471357345581e-01 -1.853632777929306030e-01 4.982512444257736206e-02 2.922729253768920898e-01 9.162290371023118496e-04 -1.723047047853469849e-01 4.972780495882034302e-02 -4.358846694231033325e-02 -2.841258794069290161e-02 1.316054612398147583e-01 4.452056884765625000e-01 7.578315585851669312e-02 6.783539801836013794e-02 1.271778717637062073e-03 4.118544608354568481e-02 1.776252090930938721e-01 -8.957292139530181885e-02 6.603474915027618408e-02 -1.197645738720893860e-01 -2.100286260247230530e-02 2.811502516269683838e-01
2.259186208248138428e-01 2.584349215030670166e-01 -7.143358886241912842e-02 -1.569273620843887329e-01 -1.784243136644363403e-01 1.319376081228256226e-01 2.394903749227523804e-01 9.863967448472976685e-02 5.045107752084732056e-02 6.140083447098731995e-02 -1.557615101337432861e-01 1.698211394250392914e-02 -2.879721671342849731e-02 2.575734816491603851e-02 -1.036483794450759888e-01 -4.163858294486999512e-02 -1.806689202785491943e-01 3.675968572497367859e-02 -3.160297498106956482e-02 7.076827436685562134e-02 -2.451130449771881104e-01 2.683523297309875488e-01 -3.939994203392416239e-04 3.859075307846069336e-01 3.834275603294372559e-01 2.594499886035919189e-01 -7.047097664326429367e-03 9.621001034975051880e-02 -7.864856719970703125e-02 -2.298836112022399902e-01 -8.598687499761581421e-02 2.831957936286926270e-01
-1.123425439000129700e-01 5.747239291667938232e-02 3.227426111698150635e-02 -1.262399107217788696e-01 -1.813818886876106262e-02 -1.029118150472640991e-01 3.242125734686851501e-02 -8.207800984382629395e-02 4.538534954190254211e-02 3.730389103293418884e-02 -2.323920577764511108e-01 -3.361071944236755371e-01 4.008315801620483398e-01 -1.129323989152908325e-01 6.004346534609794617e-02 -5.829012393951416016e-02 -1.952527277171611786e-02 -1.324513405561447144e-01 -1.464153379201889038e-01 2.866348996758460999e-02 -1.613168418407440186e-01 3.820922374725341797e-01 1.541841775178909302e-02 2.666347026824951172e-01 -1.042195260524749756e-01 3.732542991638183594e-01 -6.993919960223138332e-04 1.167781651020050049e-01 -6.087960302829742432e-02 -2.170229107141494751e-01 -1.938029825687408447e-01 2.486486136913299561e-01
1.178329810500144958e-01 6.546615809202194214e-02 -5.424470081925392151e-02 -2.164942026138305664e-01 1.965528167784214020e-02 9.711596183478832245e-03 3.186135590076446533e-01 1.932179369032382965e-02 -1.363134086132049561e-01 -1.299811005592346191e-01 1.778057366609573364e-01 -1.493712216615676880e-01 -2.882947623729705811e-01 -1.874941028654575348e-02 -2.022888138890266418e-02 2.388926297426223755e-01 -9.765415638685226440e-02 -1.053165346384048462e-01 8.074702322483062744e-02 1.404095590114593506e-01 7.862418889999389648e-03 2.071038037538528442e-01 2.831431925296783447e-01 8.923757076263427734e-02 3.142371475696563721e-01 2.778926193714141846e-01 6.827367097139358521e-02 3.164323568344116211e-01 -1.572731435298919678e-01 -2.107820808887481689e-01 2.899002470076084137e-02 2.656820118427276611e-01
2.411188185214996338e-01 1.566599905490875244e-01 6.459775567054748535e-02 8.421134948730468750e-02 5.447053816169500351e-03 -2.301207035779953003e-01 1.443274915218353271e-01 5.529555492103099823e-04 -1.156290918588638306e-01 -7.531180977821350098e-02 -1.004523485898971558e-01 -4.358095526695251465e-01 -6.781285628676414490e-04 -1.545301824808120728e-01 -6.985063105821609497e-02 -1.632401198148727417e-01 -1.318940520286560059e-01 -2.851818203926086426e-01 -2.339345216751098633e-01 1.577919907867908478e-02 5.021651834249496460e-02 2.660040259361267090e-01 -3.442707359790802002e-01 3.179901540279388428e-01 -1.878750920295715332e-01 1.315876990556716919e-01 -1.057233810424804688e-01 3.090436197817325592e-02 -9.442163258790969849e-02 1.723066717386245728e-01 -3.215666860342025757e-02 8.226051926612854004e-02
-2.764488570392131805e-02 1.599539220333099365e-01 -7.025285810232162476e-02 -2.057192027568817139e-01 2.538654804229736328e-01 1.800482273101806641e-01 1.782849580049514771e-01 1.532530784606933594e-01 7.444423437118530273e-02 -1.966545581817626953e-01 1.517432928085327148e-01 -1.274436153471469879e-02 5.418029613792896271e-03 3.434496745467185974e-02 5.488818138837814331e-02 2.245355844497680664e-01 4.159055650234222412e-02 -1.578782945871353149e-01 -7.325063645839691162e-02 1.243400387465953827e-02 2.192871868610382080e-01 2.749111652374267578e-01 -3.243361786007881165e-02 2.712194025516510010e-01 1.755486875772476196e-01 5.658623203635215759e-02 1.890384256839752197e-01 -6.858682632446289062e-02 -1.594592332839965820e-01 3.469316363334655762e-01 -1.293343156576156616e-01 4.298729002475738525e-01
3.620269298553466797e-01 -1.877427697181701660e-01 -1.839028857648372650e-02 -1.504790931940078735e-01 -5.597852170467376709e-02 -1.683342009782791138e-01 4.318000674247741699e-01 1.856091618537902832e-01 9.359536319971084595e-02 3.152297809720039368e-02 1.700743436813354492e-01 -1.747045665979385376e-01 -2.455902099609375000e-01 -8.372133225202560425e-02 2.114906311035156250e-01 5.609568208456039429e-02 5.576990917325019836e-02 1.343301087617874146e-01 2.318041026592254639e-02 -4.637601971626281738e-02 -1.195064336061477661e-01 2.501668632030487061e-01 -5.058522149920463562e-02 2.880636155605316162e-01 -2.586903236806392670e-02 -6.736695021390914917e-02 -9.659490734338760376e-02 5.133092775940895081e-02 -7.255298551172018051e-03 1.183561012148857117e-01 -1.341691315174102783e-01 3.720921874046325684e-01
1.295937448740005493e-01 -2.232554107904434204e-01 -1.716653406620025635e-01 5.710946395993232727e-02 -9.068812429904937744e-02 -5.520438775420188904e-02 1.188894212245941162e-01 -7.996322214603424072e-02 1.347926557064056396e-01 -5.178131908178329468e-02 -2.779536135494709015e-02 -8.955055475234985352e-02 6.934067606925964355e-02 -3.002500534057617188e-01 1.636340618133544922e-01 2.325126081705093384e-01 8.342290669679641724e-02 1.701825857162475586e-02 -1.553087979555130005e-01 9.347206354141235352e-02 4.403887316584587097e-02 -3.211215138435363770e-02 -2.518934607505798340e-01 2.996984720230102539e-01 -6.078020110726356506e-02 2.954589724540710449e-01 -1.217419505119323730e-01 -5.873645842075347900e-02 2.690203785896301270e-01 5.963883921504020691e-02 -1.593322306871414185e-01 5.064274668693542480e-01
-1.341557353734970093e-01 1.473921239376068115e-01 -1.047347858548164368e-01 -1.053939759731292725e-01 4.928261786699295044e-02 -8.560290187597274780e-02 1.639051437377929688e-01 -1.638152748346328735e-01 -9.111195802688598633e-02 1.418809592723846436e-01 -2.453177049756050110e-02 -2.217448204755783081e-01 -1.149364188313484192e-01 -2.153162956237792969e-01 2.168374508619308472e-01 -3.068692609667778015e-02 2.381947822868824005e-02 -6.412810087203979492e-02 1.025779321789741516e-01 3.107219636440277100e-01 4.121422767639160156e-02 3.441799581050872803e-01 1.776345074176788330e-01 -4.109823331236839294e-02 1.183339357376098633e-01 1.457687467336654663e-01 2.841085195541381836e-01 -7.081887125968933105e-02 -6.369040161371231079e-02 -1.461791098117828369e-01 -1.376514881849288940e-02 5.265524983406066895e-01
1.992103457450866699e-02 3.673719465732574463e-01 6.005249451845884323e-03 -3.284867480397224426e-02 -1.633843183517456055e-01 -8.016610890626907349e-02 2.307285666465759277e-01 1.646958142518997192e-01 -1.236113831400871277e-01 -2.437443286180496216e-01 1.566504538059234619e-01 6.338319741189479828e-03 1.130863651633262634e-01 7.074186950922012329e-02 1.792208850383758545e-01 2.716588973999023438e-01 9.517258405685424805e-02 5.112867802381515503e-02 -1.403417587280273438e-01 -3.193455189466476440e-02 1.891158670186996460e-01 1.861772388219833374e-01 1.572909504175186157e-01 2.219898402690887451e-01 9.810462594032287598e-02 2.698385715484619141e-01 2.556332647800445557e-01 4.522674903273582458e-02 -1.365530956536531448e-02 -3.261829540133476257e-02 -1.064667776226997375e-01 4.333719015121459961e-01
7.639621198177337646e-02 7.200377434492111206e-02 6.455942243337631226e-02 1.041263192892074585e-01 -1.509635895490646362e-01 1.278123706579208374e-01 3.132675588130950928e-01 8.365482091903686523e-02 8.724515885114669800e-02 5.194107815623283386e-02 1.623095124959945679e-01 -2.241622060537338257e-01 -1.190102994441986084e-01 -1.943444609642028809e-01 -2.687849402427673340e-01 2.111996561288833618e-01 4.457547143101692200e-02 7.193293422460556030e-02 7.262034714221954346e-02 -9.619529359042644501e-03 6.119149737060070038e-03 1.939029693603515625e-01 -7.448937743902206421e-02 3.135397732257843018e-01 1.618515402078628540e-01 1.800664514303207397e-01 4.899830743670463562e-02 2.644702196121215820e-01 -3.128922581672668457e-01 -2.716843187808990479e-01 1.958225388079881668e-03 3.425196707248687744e-01
1.737055331468582153e-01 1.981686949729919434e-01 2.234225422143936157e-01 -2.116477191448211670e-01 -2.407121956348419189e-01 -1.034926772117614746e-01 3.562118709087371826e-01 -1.457768771797418594e-02 -1.455948650836944580e-01 -7.725612819194793701e-02 -1.837633997201919556e-01 9.681881405413150787e-03 -2.111552357673645020e-01 -2.009159326553344727e-01 2.195795774459838867e-01 3.391847014427185059e-02 -9.404098987579345703e-02 -2.538196370005607605e-02 -8.159055560827255249e-02 -2.016252428293228149e-01 1.647587716579437256e-01 -8.729320764541625977e-02 -1.045750677585601807e-01 3.976837992668151855e-01 1.536337137222290039e-01 1.322045028209686279e-01 1.900157332420349121e-01 2.952933907508850098e-01 -4.984409362077713013e-02 -9.327245876193046570e-03 -6.794403493404388428e-02 1.118799820542335510e-01
2.103623747825622559e-01 1.377663761377334595e-01 2.414631843566894531e-01 9.200521744787693024e-03 -1.396386045962572098e-02 -1.077868491411209106e-01 2.040361762046813965e-01 1.100981421768665314e-02 7.991574704647064209e-03 -4.925314709544181824e-02 -2.801139652729034424e-01 -3.849641680717468262e-01 -1.202220469713211060e-01 -3.147911727428436279e-01 -8.571859449148178101e-02 3.255756944417953491e-02 -8.261217921972274780e-02 -3.055390119552612305e-01 -7.543679326772689819e-02 -8.704515174031257629e-03 -4.062593728303909302e-02 1.567631065845489502e-01 -3.465889096260070801e-01 1.019400581717491150e-01 1.178092285990715027e-01 1.142043918371200562e-01 -2.449972331523895264e-01 -1.215745508670806885e-01 -2.326304465532302856e-01 8.537982404232025146e-02 -1.480884552001953125e-01 1.611205190420150757e-01
9.434959292411804199e-02 1.397841423749923706e-01 6.851867586374282837e-02 -1.255230009555816650e-01 -1.563884764909744263e-01 -8.627477101981639862e-03 9.471047669649124146e-02 -4.428027570247650146e-02 -3.382216095924377441e-01 -2.756763808429241180e-02 -8.337204158306121826e-02 1.905900239944458008e-02 -1.138068661093711853e-01 -1.455239504575729370e-01 3.628396987915039062e-02 -5.756901204586029053e-02 5.113457888364791870e-02 1.312205642461776733e-01 1.321672797203063965e-01 -1.080734282732009888e-01 3.105698525905609131e-01 -4.200991243124008179e-02 7.552722096443176270e-02 4.146848320960998535e-01 9.421736001968383789e-02 4.797500669956207275e-01 -8.143506199121475220e-02 2.375865280628204346e-01 -9.334850311279296875e-02 1.337259113788604736e-01 -2.430127561092376709e-01 2.044052183628082275e-01
-1.369612757116556168e-02 8.290921896696090698e-02 -1.754240095615386963e-01 -5.746310576796531677e-03 1.716292500495910645e-01 5.387913063168525696e-02 1.692311465740203857e-01 9.793008863925933838e-02 -6.543559487909078598e-03 2.730879783630371094e-01 7.536840438842773438e-02 -1.485599279403686523e-01 -9.642408043146133423e-02 1.449357345700263977e-02 8.501566201448440552e-02 -2.532625794410705566e-01 -2.766570150852203369e-01 -7.757602632045745850e-02 5.354398488998413086e-02 1.385075449943542480e-01 2.150262594223022461e-01 4.518941789865493774e-02 -1.603501439094543457e-01 2.399606704711914062e-01 1.582521498203277588e-01 1.394062489271163940e-01 2.435906231403350830e-01 1.259851902723312378e-01 -4.127138853073120117e-01 1.072164252400398254e-02 -3.245062828063964844e-01 2.769052088260650635e-01
1.169185191392898560e-01 -5.240860395133495331e-03 2.431651055812835693e-01 -4.199400916695594788e-02 2.156716026365756989e-02 8.781687170267105103e-02 1.906304061412811279e-01 -1.739324778318405151e-01 -3.145674616098403931e-02 -1.514469981193542480e-01 8.948156237602233887e-02 -9.257458895444869995e-02 -2.056054212152957916e-02 1.606210879981517792e-02 -9.377062320709228516e-02 2.986291944980621338e-01 -2.990166544914245605e-01 -2.188166975975036621e-01 4.989322647452354431e-02 -3.187232315540313721e-01 5.856908485293388367e-02 -3.984379768371582031e-02 1.262184828519821167e-01 4.677827656269073486e-01 2.298795431852340698e-01 1.829925328493118286e-01 -4.373225197196006775e-02 -8.632808923721313477e-02 -1.021524369716644287e-01 1.465371530503034592e-02 -1.897078603506088257e-01 2.966728210449218750e-01
3.584963083267211914e-02 -3.744205087423324585e-02 -4.375492036342620850e-02 1.170317009091377258e-01 -3.606897592544555664e-02 -6.478347629308700562e-02 -6.115150079131126404e-02 1.851392537355422974e-01 3.174592927098274231e-02 1.920381188392639160e-01 -1.057107448577880859e-01 -5.644799470901489258e-01 1.658216267824172974e-01 1.460454314947128296e-01 1.690344661474227905e-01 8.714623749256134033e-02 -1.351968944072723389e-01 1.272041350603103638e-01 -3.332680324092507362e-03 2.397454679012298584e-01 8.893918246030807495e-02 7.023547589778900146e-02 -2.270393669605255127e-01 3.443975448608398438e-01 1.736042648553848267e-01 1.791033744812011719e-01 -8.115988969802856445e-02 1.643602252006530762e-01 1.087440028786659241e-01 2.677542530000209808e-02 -2.523070275783538818e-01 1.962895244359970093e-01
4.075685888528823853e-02 1.471942067146301270e-01 4.820711910724639893e-02 2.438444271683692932e-02 3.269420191645622253e-02 4.087069332599639893e-01 2.595865130424499512e-01 3.165306448936462402e-01 -5.365191400051116943e-02 3.803763911128044128e-02 2.162879146635532379e-02 -2.059373855590820312e-01 -8.900811523199081421e-02 -1.884777396917343140e-01 1.471614539623260498e-01 1.500358581542968750e-01 -3.219836950302124023e-02 2.814916893839836121e-02 1.056155115365982056e-01 1.730219647288322449e-02 -1.472887545824050903e-01 1.118182484060525894e-02 -9.745791554450988770e-02 3.660678565502166748e-01 -7.105718553066253662e-02 1.274338364601135254e-01 -4.608844220638275146e-02 2.961728274822235107e-01 -2.222980260848999023e-01 -2.161210402846336365e-02 -1.697809994220733643e-01 3.671569228172302246e-01
4.414280131459236145e-02 -6.607172638177871704e-02 9.606021642684936523e-02 4.437220841646194458e-02 -8.476778864860534668e-03 1.162344440817832947e-01 1.313112974166870117e-01 1.145181134343147278e-01 9.294305741786956787e-02 2.784503102302551270e-01 -2.687910497188568115e-01 -2.095428407192230225e-01 -7.727975398302078247e-02 8.553935587406158447e-02 2.108775675296783447e-01 -4.914423078298568726e-02 2.871153410524129868e-03 1.250400543212890625e-01 8.817092329263687134e-02 -6.157894618809223175e-03 9.826197475194931030e-02 2.400862798094749451e-02 3.405482321977615356e-02 5.803830623626708984e-01 -2.234659530222415924e-02 1.157540753483772278e-01 9.640019387006759644e-02 1.001063361763954163e-01 -7.074039429426193237e-03 -2.266191542148590088e-01 -4.107253849506378174e-01 2.259229570627212524e-01
-5.087535828351974487e-02 4.749673604965209961e-02 -2.627178281545639038e-02 -1.735808700323104858e-01 5.865396559238433838e-02 -2.515579164028167725e-01 1.593040525913238525e-01 -5.457059666514396667e-02 -3.303517401218414307e-01 1.694037616252899170e-01 -1.620199382305145264e-01 -8.912743628025054932e-02 -2.012876868247985840e-01 -9.051396773429587483e-05 8.950420655310153961e-03 2.833793759346008301e-01 2.830460143741220236e-04 -2.343807555735111237e-02 -1.228824183344841003e-01 -1.264144927263259888e-01 -5.851674452424049377e-02 3.603369593620300293e-01 -3.009804897010326385e-02 4.248835444450378418e-01 -2.034199386835098267e-01 1.161905974149703979e-01 1.171083226799964905e-01 1.893351525068283081e-01 -2.184759676456451416e-01 -4.144992679357528687e-02 -2.655594050884246826e-01 7.476866990327835083e-02
2.566657364368438721e-01 1.953678727149963379e-01 8.050789684057235718e-02 -4.184902459383010864e-02 -8.776084333658218384e-02 -8.890786021947860718e-02 1.689647585153579712e-01 1.869189143180847168e-01 -9.621769422665238380e-04 2.963617211207747459e-03 1.226753816008567810e-01 -1.667440384626388550e-01 -1.010197028517723083e-01 -1.100950166583061218e-01 8.030567318201065063e-02 1.483038067817687988e-01 -7.991332560777664185e-02 5.289942398667335510e-02 1.718009114265441895e-01 2.399250715970993042e-01 -2.532310783863067627e-01 6.926511228084564209e-02 1.497702002525329590e-01 2.136867195367813110e-01 4.435656368732452393e-01 2.276485860347747803e-01 1.083148457109928131e-02 2.142087817192077637e-01 -2.719607651233673096e-01 -2.493415176868438721e-01 -9.002116322517395020e-02 2.071233689785003662e-01
1.378317028284072876e-01 7.415160536766052246e-02 3.885873034596443176e-02 -4.799497872591018677e-02 9.335803240537643433e-02 -2.269429862499237061e-01 4.536067545413970947e-01 -9.786263108253479004e-03 -1.615391075611114502e-01 -1.415000855922698975e-01 5.924923345446586609e-02 -1.157602742314338684e-01 -2.783880829811096191e-01 1.284880787134170532e-01 4.397615790367126465e-03 2.999992072582244873e-01 -2.659555375576019287e-01 -7.082821428775787354e-02 1.161953713744878769e-02 6.518312264233827591e-03 -3.133616223931312561e-02 7.245942950248718262e-02 1.178042367100715637e-01 4.016997665166854858e-02 2.971710264682769775e-01 1.926491111516952515e-01 1.311919391155242920e-01 3.174505531787872314e-01 -2.607906162738800049e-01 -6.915740668773651123e-02 4.750520735979080200e-02 2.060309797525405884e-01
-3.426085039973258972e-02 3.057797551155090332e-01 -5.665798857808113098e-02 -7.321486622095108032e-02 1.897941976785659790e-01 2.075707763433456421e-01 1.773939430713653564e-01 1.086893975734710693e-01 5.625589191913604736e-02 -2.712413966655731201e-01 5.238416139036417007e-03 -5.580811575055122375e-02 4.948316141963005066e-02 -1.991570889949798584e-01 1.138477474451065063e-01 2.543658018112182617e-01 -2.812119126319885254e-01 -4.078388586640357971e-02 -2.252453863620758057e-01 -3.317600488662719727e-02 2.642473876476287842e-01 2.685227394104003906e-01 2.881481051445007324e-01 2.284082174301147461e-01 1.426564753055572510e-01 8.758889138698577881e-02 1.234683990478515625e-01 -1.205788254737854004e-01 -1.400420367717742920e-01 3.833239898085594177e-02 -1.460570693016052246e-01 2.545200586318969727e-01
1.794561743736267090e-01 -5.875109881162643433e-02 3.277917504310607910e-01 -2.197470963001251221e-01 1.483002752065658569e-01 -8.413309603929519653e-02 -3.388347849249839783e-02 -9.707286208868026733e-02 2.310828119516372681e-01 1.147331371903419495e-01 7.269806228578090668e-03 -1.877525597810745239e-01 -1.344148963689804077e-01 -1.355727314949035645e-01 5.730563774704933167e-02 1.966991722583770752e-01 -5.928761512041091919e-02 1.011067628860473633e-01 -4.307306706905364990e-01 1.780021935701370239e-01 -9.798683226108551025e-02 3.217509388923645020e-01 -1.066023781895637512e-01 3.005625307559967041e-01 1.336025893688201904e-01 4.398961737751960754e-02 5.591256543993949890e-02 6.099465861916542053e-02 -1.307473331689834595e-01 2.119541540741920471e-02 -1.723709702491760254e-01 2.626996934413909912e-01
2.031186968088150024e-01 9.990699589252471924e-02 1.819175332784652710e-01 2.775666303932666779e-02 1.191161479800939560e-02 1.501612663269042969e-01 2.110720276832580566e-01 -1.544617116451263428e-01 1.657746583223342896e-01 -1.190384402871131897e-01 -2.606351971626281738e-01 -1.583732366561889648e-01 -4.067192971706390381e-02 -2.556934356689453125e-01 6.814692169427871704e-02 1.767946928739547729e-01 -3.683153390884399414e-01 -1.604320406913757324e-01 1.674193739891052246e-01 -1.929872483015060425e-01 -2.944335937500000000e-01 3.988527059555053711e-01 7.746597379446029663e-02 6.386147439479827881e-02 1.185273602604866028e-01 1.771689057350158691e-01 4.486043378710746765e-02 1.180864125490188599e-01 -7.058152556419372559e-02 -2.390284650027751923e-02 -9.520004689693450928e-02 1.663322597742080688e-01
1.430770307779312134e-01 -5.772043764591217041e-02 3.132761716842651367e-01 -4.336553812026977539e-02 2.476883381605148315e-01 1.311550587415695190e-01 1.086375862360000610e-01 -8.195841684937477112e-03 5.703536793589591980e-02 -9.377583861351013184e-02 -4.850620776414871216e-02 3.466333076357841492e-02 -1.498524397611618042e-01 -1.051570773124694824e-01 -7.565785199403762817e-02 1.045638322830200195e-01 8.360292017459869385e-02 -9.076911211013793945e-02 3.348734974861145020e-02 2.217021733522415161e-01 -3.784026950597763062e-02 1.234568282961845398e-01 -1.897250264883041382e-01 3.604393005371093750e-01 1.710470616817474365e-01 3.696498870849609375e-01 -4.889244586229324341e-02 -1.267880201339721680e-01 -1.973847150802612305e-01 4.114997088909149170e-01 -1.692342758178710938e-01 2.249384671449661255e-01
-3.568862378597259521e-02 1.469227373600006104e-01 7.767645269632339478e-02 -1.222372353076934814e-01 1.304269116371870041e-02 -1.853345930576324463e-01 7.331911474466323853e-02 -1.977315992116928101e-01 -2.137434929609298706e-01 2.392525970935821533e-01 -1.447891592979431152e-01 -2.873259186744689941e-01 9.729282557964324951e-02 -9.571824222803115845e-02 1.811249256134033203e-01 2.362757772207260132e-01 1.167333200573921204e-01 -1.067851036787033081e-01 -2.705285847187042236e-01 -1.151817142963409424e-01 -5.746136978268623352e-02 4.063390791416168213e-01 5.248701944947242737e-02 1.991019397974014282e-01 4.936360055580735207e-04 1.887284219264984131e-01 -5.232875421643257141e-02 1.501391232013702393e-01 -1.075113937258720398e-01 -2.378057092428207397e-01 -2.993495762348175049e-01 1.501736789941787720e-01
-1.594363749027252197e-01 1.808361858129501343e-01 1.664608567953109741e-01 -2.251876592636108398e-01 7.513585034757852554e-03 -1.855224370956420898e-01 1.820798069238662720e-01 -1.850884407758712769e-01 -2.783458493649959564e-02 -2.052524872124195099e-02 -8.428665995597839355e-02 -1.483536362648010254e-01 1.141699552536010742e-01 9.277544915676116943e-02 3.261074423789978027e-01 1.533489972352981567e-01 -1.639624834060668945e-01 -3.840697929263114929e-02 1.397013515233993530e-01 2.970499396324157715e-01 2.756374329328536987e-02 2.807170450687408447e-01 -2.981423959136009216e-02 4.825666919350624084e-02 -2.969731390476226807e-02 4.305651485919952393e-01 3.064244091510772705e-01 -6.862131506204605103e-02 -3.165563941001892090e-02 1.799706816673278809e-01 -8.307982236146926880e-02 1.889453679323196411e-01
1.297069787979125977e-01 1.929093152284622192e-01 2.048669904470443726e-01 -1.712741255760192871e-01 6.801708787679672241e-02 1.096512228250503540e-01 1.860999166965484619e-01 7.294821739196777344e-02 -8.044005930423736572e-02 7.829781621694564819e-03 -2.330439090728759766e-01 7.009209692478179932e-02 1.101911365985870361e-01 -4.142650067806243896e-01 6.421194225549697876e-02 1.021162718534469604e-01 1.689753308892250061e-02 2.991721630096435547e-01 8.725823462009429932e-02 1.728128492832183838e-01 2.400886267423629761e-01 3.629465997219085693e-01 1.462021470069885254e-01 1.161045506596565247e-01 1.884337067604064941e-01 8.221287280321121216e-02 1.433989703655242920e-01 -7.287666946649551392e-02 -1.649275720119476318e-01 2.300632894039154053e-01 -7.578125596046447754e-02 2.201827168464660645e-01
2.179408967494964600e-01 6.527173519134521484e-02 -1.427581757307052612e-01 -1.131071299314498901e-01 3.273346424102783203e-01 5.418937280774116516e-02 8.884756267070770264e-02 -9.841409325599670410e-02 1.297870278358459473e-01 -4.640467930585145950e-03 3.759859129786491394e-02 -1.502612829208374023e-01 -6.962425261735916138e-02 -2.148610800504684448e-01 -1.869158074259757996e-02 1.719913333654403687e-01 -7.103991508483886719e-02 -2.598730921745300293e-01 3.282817453145980835e-02 -7.609928399324417114e-02 2.740250825881958008e-01 2.521992623805999756e-01 -4.019461870193481445e-01 3.037459552288055420e-01 6.122758495621383190e-04 5.964344739913940430e-02 1.717572659254074097e-02 -2.778456807136535645e-01 4.945929720997810364e-02 -1.140388995409011841e-01 -1.617671698331832886e-01 2.663952708244323730e-01
9.163735061883926392e-02 4.516052454710006714e-02 1.370834261178970337e-01 -1.104885265231132507e-01 -5.880615860223770142e-02 1.530897766351699829e-01 3.791086375713348389e-01 4.801583290100097656e-02 -2.409098148345947266e-01 -2.415559291839599609e-01 1.036693453788757324e-01 -9.418558329343795776e-03 2.413170337677001953e-01 5.359132215380668640e-02 1.999562233686447144e-01 -6.785454601049423218e-02 -5.850199609994888306e-02 -1.756280809640884399e-01 3.269935026764869690e-02 1.088082324713468552e-02 8.018454909324645996e-02 8.209475129842758179e-02 1.183303669095039368e-01 3.945398330688476562e-01 8.663561195135116577e-02 9.566950052976608276e-02 -2.402368932962417603e-02 -1.548311412334442139e-01 1.554805692285299301e-02 1.743159443140029907e-01 -3.673354685306549072e-01 3.573024272918701172e-01
2.913236618041992188e-01 1.315387487411499023e-01 -1.294424533843994141e-01 4.230172559618949890e-02 -3.956217318773269653e-02 -2.498923838138580322e-01 3.321531414985656738e-01 1.840340346097946167e-01 -3.315990790724754333e-02 -3.176479339599609375e-01 -2.226267941296100616e-03 5.535212345421314240e-03 3.945636376738548279e-02 -4.160841926932334900e-02 2.455716729164123535e-01 8.520878851413726807e-02 -3.979089111089706421e-02 -8.347214013338088989e-02 2.240960299968719482e-02 -9.362584352493286133e-02 1.440039277076721191e-01 2.388307005167007446e-01 -6.673090159893035889e-02 1.835123747587203979e-01 2.285253554582595825e-01 1.655111759901046753e-01 1.262577176094055176e-01 3.133417963981628418e-01 -1.013958230614662170e-01 -5.173781141638755798e-02 -1.686078161001205444e-01 3.596306443214416504e-01
1.190124154090881348e-01 1.718741357326507568e-01 3.277330845594406128e-02 9.169550240039825439e-02 -1.289654374122619629e-01 -4.685779567807912827e-03 3.293614387512207031e-01 1.880260705947875977e-01 8.726695179939270020e-02 -3.794081136584281921e-02 7.426989823579788208e-02 -1.852181702852249146e-01 -1.234351545572280884e-01 -1.177846081554889679e-02 -2.545844912528991699e-01 1.739035695791244507e-01 -3.583288565278053284e-02 -3.641649708151817322e-02 2.966874241828918457e-01 1.294409781694412231e-01 6.231509149074554443e-02 1.772146373987197876e-01 -1.928621716797351837e-02 2.842566370964050293e-01 2.424754649400711060e-01 1.892010122537612915e-01 9.216387569904327393e-02 2.227720320224761963e-01 -2.002633363008499146e-01 -3.262686729431152344e-01 -5.709877982735633850e-02 3.172356188297271729e-01
5.278241261839866638e-02 -1.993591934442520142e-01 7.558704167604446411e-02 -6.466237828135490417e-03 -1.230021268129348755e-01 -4.694601893424987793e-02 9.439637511968612671e-02 3.357426449656486511e-02 1.122731044888496399e-01 5.509099736809730530e-02 -2.738222479820251465e-01 -1.255086064338684082e-01 -6.762774288654327393e-02 3.632126376032829285e-03 1.472049504518508911e-01 9.841418266296386719e-02 -1.582853123545646667e-02 3.171946108341217041e-01 8.066386729478836060e-02 1.835423335433006287e-02 -2.655685506761074066e-02 -5.751274991780519485e-03 1.045702621340751648e-01 5.711911320686340332e-01 -1.243455037474632263e-01 4.585078358650207520e-02 2.704041898250579834e-01 1.403296738862991333e-01 -6.171289086341857910e-02 -8.479897677898406982e-02 -2.686845958232879639e-01 3.779232501983642578e-01
2.209845744073390961e-02 3.429690599441528320e-01 -1.223135367035865784e-01 -2.544954121112823486e-01 1.460213065147399902e-01 -1.209841519594192505e-01 2.373436689376831055e-01 -1.004925593733787537e-01 6.766539812088012695e-02 -3.812312483787536621e-01 -6.146989762783050537e-02 -6.032810360193252563e-02 -1.298818290233612061e-01 -9.445113688707351685e-02 -2.055427618324756622e-02 -3.408411284908652306e-03 3.920988645404577255e-03 7.858654111623764038e-02 2.170164138078689575e-01 4.284967854619026184e-02 1.961334496736526489e-01 1.758280098438262939e-01 -5.498435348272323608e-03 2.096675932407379150e-01 2.351545095443725586e-01 4.193050861358642578e-01 -4.079015180468559265e-02 6.398895382881164551e-02 1.280363798141479492e-01 -8.529836684465408325e-02 -1.721339374780654907e-01 2.398683726787567139e-01
-5.854917690157890320e-02 -1.248291283845901489e-01 1.047762408852577209e-01 1.532034128904342651e-01 1.005048118531703949e-02 -9.721778333187103271e-02 2.821833789348602295e-01 -1.488867402076721191e-01 -4.052020236849784851e-02 1.868238002061843872e-01 2.520215325057506561e-02 -2.256144136190414429e-01 2.580797374248504639e-01 -3.051078319549560547e-01 -6.608440726995468140e-02 9.273067116737365723e-02 -1.046692132949829102e-01 2.203009873628616333e-01 1.102124080061912537e-01 7.348188012838363647e-02 -2.513540983200073242e-01 8.000874519348144531e-02 -7.673711329698562622e-02 3.884414136409759521e-01 1.953535079956054688e-01 2.141694724559783936e-01 1.245475783944129944e-01 -2.675035595893859863e-02 1.704245358705520630e-01 -6.939388066530227661e-02 -3.548600375652313232e-01 1.049481853842735291e-01
-6.555283814668655396e-02 2.085894197225570679e-01 -7.803669199347496033e-03 -1.183048561215400696e-01 3.275440633296966553e-02 -8.224806189537048340e-02 1.280337274074554443e-01 -2.857963144779205322e-01 -3.041241466999053955e-01 3.461959958076477051e-01 -3.039344251155853271e-01 -3.152375519275665283e-01 4.264596104621887207e-02 -1.827350631356239319e-02 6.795222312211990356e-02 1.796260774135589600e-01 6.094137672334909439e-03 -1.053960546851158142e-01 -1.198661923408508301e-01 -2.364953607320785522e-02 -7.215117663145065308e-02 3.082496821880340576e-01 -3.402252867817878723e-02 1.392216980457305908e-01 6.385076791048049927e-02 1.243646293878555298e-01 -1.471260637044906616e-01 1.798553168773651123e-01 -6.528192758560180664e-02 -9.021189808845520020e-02 -3.729548454284667969e-01 1.312547028064727783e-01
7.642385363578796387e-02 2.622310221195220947e-01 8.616738766431808472e-02 -5.676133558154106140e-02 5.070370808243751526e-02 -4.478500783443450928e-02 1.043324396014213562e-01 2.184232771396636963e-01 3.964083269238471985e-02 1.727260351181030273e-01 1.409365911968052387e-03 -2.985746264457702637e-01 -1.330794990062713623e-01 -3.765339851379394531e-01 7.455731183290481567e-02 9.162717312574386597e-02 -1.354014873504638672e-01 1.336280852556228638e-01 -1.215848475694656372e-01 2.603150606155395508e-01 -4.733935929834842682e-03 1.227947846055030823e-01 -3.175145387649536133e-01 -3.824827959761023521e-03 3.539256006479263306e-02 -1.692513823509216309e-01 -1.038824766874313354e-01 -2.310065180063247681e-01 -1.081549897789955139e-01 -4.411216825246810913e-02 -1.204713359475135803e-01 4.479970932006835938e-01
-9.315781295299530029e-02 1.028569117188453674e-01 -1.608019322156906128e-01 8.382704108953475952e-02 -2.371407449245452881e-01 -1.263888031244277954e-01 2.203018218278884888e-01 -7.797320187091827393e-02 -3.410451412200927734e-01 1.429887413978576660e-01 -6.216234713792800903e-02 -3.109457194805145264e-01 -2.831937186419963837e-02 -7.676190882921218872e-02 2.110990583896636963e-01 -5.550739914178848267e-02 7.605446130037307739e-02 1.447910163551568985e-02 1.302397698163986206e-01 -7.530727237462997437e-02 1.748543977737426758e-02 4.023438096046447754e-01 -1.297055631875991821e-01 1.388033181428909302e-01 -1.426956653594970703e-01 3.392562866210937500e-01 1.159732416272163391e-01 -4.383224621415138245e-02 -2.009096890687942505e-01 -2.864409387111663818e-01 -1.565894633531570435e-01 6.872451305389404297e-02
-8.685120195150375366e-02 8.594008535146713257e-02 8.296585828065872192e-02 -1.599341183900833130e-01 -2.427579760551452637e-01 -1.503942310810089111e-01 3.301039934158325195e-01 -1.632286012172698975e-01 -4.350173845887184143e-02 4.358432814478874207e-02 -2.141378670930862427e-01 -1.225017905235290527e-01 -1.021662726998329163e-01 -1.154526695609092712e-01 1.142631396651268005e-01 2.336593903601169586e-02 4.144645854830741882e-02 1.083610355854034424e-01 -1.543284952640533447e-02 -1.029737852513790131e-02 2.331017553806304932e-01 3.851219117641448975e-01 -2.489098012447357178e-01 1.528029888868331909e-01 -1.742391437292098999e-01 2.060855478048324585e-01 6.643674802035093307e-03 -2.606959342956542969e-01 -3.332458138465881348e-01 -5.410818755626678467e-02 -2.703574672341346741e-02 2.758823633193969727e-01
2.547509670257568359e-01 1.357242614030838013e-01 -4.690495133399963379e-02 -1.297585368156433105e-01 6.803230941295623779e-02 -1.410486400127410889e-01 2.240962088108062744e-01 -1.084150522947311401e-01 -4.787927865982055664e-01 -1.405677199363708496e-01 1.453547626733779907e-01 -2.139570713043212891e-01 9.560079127550125122e-02 -1.092587560415267944e-01 1.485253721475601196e-01 3.345571830868721008e-02 -7.955534011125564575e-02 1.719980537891387939e-01 -1.311228424310684204e-01 1.664870828390121460e-01 1.110609024763107300e-01 -2.561905793845653534e-02 -2.171006053686141968e-01 3.554405570030212402e-01 -1.806272119283676147e-01 2.283118069171905518e-01 1.081013232469558716e-01 -3.491131961345672607e-02 1.085664611309766769e-02 -3.639084473252296448e-02 2.197792977094650269e-01 1.905169486999511719e-01
7.314134389162063599e-02 1.390629559755325317e-01 1.644949018955230713e-01 -7.766124606132507324e-02 5.209743976593017578e-02 2.497568726539611816e-01 1.082871332764625549e-01 8.490774780511856079e-02 -1.740324869751930237e-02 -3.457460924983024597e-02 -8.341838419437408447e-02 1.374491155147552490e-01 -5.964915081858634949e-02 2.277452945709228516e-01 -7.653439044952392578e-02 4.455304890871047974e-02 -2.569529972970485687e-02 -7.380589097738265991e-02 1.126662343740463257e-01 -1.359496358782052994e-02 1.041427776217460632e-01 3.061100840568542480e-01 -1.573886722326278687e-01 3.466045856475830078e-01 6.398909538984298706e-02 1.825568974018096924e-01 -1.029402390122413635e-01 -7.089868187904357910e-02 -2.289062142372131348e-01 2.349870204925537109e-01 2.122617326676845551e-02 5.813974142074584961e-01
2.368157953023910522e-01 2.257178872823715210e-01 3.045871555805206299e-01 2.375302612781524658e-01 2.631911635398864746e-01 -2.672923803329467773e-01 1.218008697032928467e-01 -6.266144663095474243e-02 -1.219316646456718445e-01 9.439170360565185547e-02 6.719169765710830688e-02 -2.209323346614837646e-01 3.512313589453697205e-02 -1.395817697048187256e-01 4.759180173277854919e-02 1.228850185871124268e-01 -3.493233025074005127e-01 3.470731526613235474e-02 -3.284436836838722229e-02 1.912523359060287476e-01 6.044925749301910400e-02 8.787451684474945068e-02 -1.437641829252243042e-01 -4.085622355341911316e-02 -5.418256670236587524e-02 3.491257429122924805e-01 -1.975492984056472778e-01 -1.796574294567108154e-01 1.471736729145050049e-01 9.644053131341934204e-02 -6.996022909879684448e-02 2.062288671731948853e-01
1.859914362430572510e-01 2.051585465669631958e-01 -1.151785552501678467e-01 -1.990611553192138672e-01 7.469997555017471313e-02 -2.146803885698318481e-01 1.503423005342483521e-01 1.111249029636383057e-01 1.483998000621795654e-01 -1.630302071571350098e-01 -9.602240473031997681e-02 -6.126291304826736450e-02 -1.574720889329910278e-01 9.463427215814590454e-02 2.380935475230216980e-02 2.078157663345336914e-01 -2.429581061005592346e-02 2.146426588296890259e-01 3.197835683822631836e-01 -4.277577623724937439e-02 2.190607041120529175e-01 7.970149070024490356e-02 -8.688931167125701904e-02 4.002470374107360840e-01 2.819636762142181396e-01 3.471261560916900635e-01 -2.803271636366844177e-02 -4.110136628150939941e-02 1.225290745496749878e-01 5.876763910055160522e-02 -1.186458393931388855e-01 1.920018941164016724e-01
-3.690527379512786865e-02 -9.738554805517196655e-02 -1.503821015357971191e-01 1.552217602729797363e-01 -1.024595927447080612e-02 -2.884975671768188477e-01 9.056072682142257690e-02 -5.602554604411125183e-02 3.068213909864425659e-02 5.150442570447921753e-02 -4.165101796388626099e-03 -5.313290357589721680e-01 1.482886821031570435e-01 3.026924328878521919e-03 1.773252189159393311e-01 1.545133888721466064e-01 -1.303265541791915894e-01 1.079021114856004715e-02 -9.909557551145553589e-02 1.999204009771347046e-01 1.267948895692825317e-01 -3.737624734640121460e-02 -2.657087445259094238e-01 2.633651196956634521e-01 1.215462088584899902e-01 1.565928161144256592e-01 -1.609340310096740723e-01 8.195650577545166016e-02 1.366537064313888550e-01 8.912739343941211700e-03 -1.264091283082962036e-01 3.918677270412445068e-01
9.770375676453113556e-03 1.032509654760360718e-01 -7.033723592758178711e-02 -1.323677152395248413e-01 3.905821591615676880e-02 -1.327777206897735596e-01 -3.860824927687644958e-02 -4.635719954967498779e-02 -5.408548712730407715e-01 5.312785133719444275e-02 5.113591998815536499e-02 -1.491571962833404541e-01 3.609714284539222717e-02 -3.029629886150360107e-01 8.973339200019836426e-02 1.208531185984611511e-01 -2.320187389850616455e-01 -8.371426910161972046e-02 -7.262248545885086060e-02 2.357318848371505737e-01 -1.822919249534606934e-01 1.357923001050949097e-01 -1.452705413103103638e-01 1.646624952554702759e-01 5.723451822996139526e-02 4.632748663425445557e-01 9.195047430694103241e-03 -1.107617691159248352e-01 5.558786448091268539e-03 1.596964746713638306e-01 7.465667556971311569e-03 1.749587059020996094e-01
6.605865061283111572e-02 -2.871529944241046906e-02 4.162178561091423035e-02 -8.684929460287094116e-02 -5.357052013278007507e-02 -7.973318547010421753e-02 2.742360830307006836e-01 1.456031352281570435e-01 4.156083241105079651e-02 -1.278809458017349243e-01 -1.477064937353134155e-01 4.403542727231979370e-02 2.270801551640033722e-02 -1.159748509526252747e-01 -1.375452578067779541e-01 1.713223904371261597e-01 -7.068530470132827759e-02 -4.626407846808433533e-02 2.641463875770568848e-01 -8.918423950672149658e-02 6.073125451803207397e-02 -7.759881205856800079e-03 4.186872765421867371e-02 1.911841481924057007e-01 1.553439442068338394e-02 3.376604318618774414e-01 -4.832082986831665039e-02 5.043248832225799561e-02 -1.502576023340225220e-01 -4.467251598834991455e-01 -3.339805006980895996e-01 4.428271651268005371e-01
1.524962298572063446e-02 3.061254620552062988e-01 2.015228867530822754e-01 -1.809533834457397461e-01 -4.567029327154159546e-02 -2.982787191867828369e-01 8.197128027677536011e-02 -3.045568801462650299e-02 -3.069789707660675049e-01 -4.912630189210176468e-03 2.711018621921539307e-01 -2.640304565429687500e-01 9.503077715635299683e-02 1.490530837327241898e-02 2.242472767829895020e-01 1.293506026268005371e-01 1.324574835598468781e-02 5.453118309378623962e-02 -1.179781407117843628e-01 8.189760148525238037e-02 5.351671576499938965e-02 1.177906319499015808e-01 7.297186553478240967e-02 1.691443622112274170e-01 -2.129172533750534058e-01 4.249608218669891357e-01 2.306315749883651733e-01 1.126680616289377213e-02 1.365701667964458466e-02 -2.036539651453495026e-02 -2.394637316465377808e-01 9.284624457359313965e-02
-4.466662183403968811e-02 -2.845533192157745361e-01 4.800261557102203369e-02 2.569095790386199951e-01 1.167252734303474426e-01 -1.932582003064453602e-03 3.327137604355812073e-02 2.880630269646644592e-02 -2.683221176266670227e-02 5.944605171680450439e-02 -4.394512996077537537e-02 -4.199670553207397461e-01 5.025597661733627319e-02 -2.235866338014602661e-01 2.524154782295227051e-01 1.178848743438720703e-01 -1.549473255872726440e-01 -1.716451048851013184e-01 8.230135589838027954e-02 9.485397487878799438e-02 1.398452073335647583e-01 8.184939622879028320e-02 -1.985234320163726807e-01 2.943432927131652832e-01 3.805938959121704102e-01 2.415387928485870361e-01 1.934048235416412354e-01 -2.102245390415191650e-02 1.421471834182739258e-01 -1.568727344274520874e-01 3.111289814114570618e-02 1.100356280803680420e-01
2.112901210784912109e-01 1.668189764022827148e-01 1.642764061689376831e-01 4.886127263307571411e-02 5.191664025187492371e-02 4.111101850867271423e-02 2.405025660991668701e-01 1.712728589773178101e-01 -8.955883979797363281e-02 6.633627414703369141e-02 -1.209992542862892151e-01 -1.996749341487884521e-01 -3.617140650749206543e-02 -1.425542775541543961e-02 -2.579133957624435425e-02 1.504841744899749756e-01 -7.713370770215988159e-02 2.409492731094360352e-01 3.406186103820800781e-01 -1.539147496223449707e-01 2.619622647762298584e-01 1.332863569259643555e-01 1.676367074251174927e-01 7.665750384330749512e-02 1.361235380172729492e-01 2.185692787170410156e-01 5.808909237384796143e-02 1.228068470954895020e-01 -3.726491034030914307e-01 -7.047775387763977051e-02 1.581270545721054077e-01 3.703462779521942139e-01
-8.390674740076065063e-02 8.445928990840911865e-02 -2.335313940420746803e-03 -1.450920253992080688e-01 -2.090770006179809570e-01 -4.639677703380584717e-02 3.634181618690490723e-01 -1.250719428062438965e-01 -9.710016846656799316e-02 1.972482651472091675e-01 -2.844747304916381836e-01 -2.547795176506042480e-01 -9.081321209669113159e-02 -1.162905693054199219e-01 5.605676770210266113e-02 7.315244525671005249e-02 -9.900273382663726807e-02 2.238393947482109070e-02 -7.976593077182769775e-02 -1.615300588309764862e-02 1.470688432455062866e-01 3.077462315559387207e-01 -2.235797941684722900e-01 1.846966147422790527e-01 -1.868654489517211914e-01 3.206211030483245850e-01 5.825933441519737244e-02 -1.905468255281448364e-01 -2.376533001661300659e-01 1.286887526512145996e-01 -2.368162944912910461e-02 2.799398601055145264e-01
2.881269156932830811e-01 3.747630417346954346e-01 1.223518177866935730e-01 -1.633077114820480347e-01 -8.340689539909362793e-02 1.489886045455932617e-01 3.862907290458679199e-01 -2.409931272268295288e-02 7.839760184288024902e-02 -4.466950148344039917e-02 -6.269454956054687500e-02 -1.673781573772430420e-01 1.568474918603897095e-01 -2.331153601408004761e-01 -7.267178595066070557e-02 4.890087991952896118e-02 -1.884442269802093506e-01 1.112503781914710999e-01 3.595145344734191895e-01 9.730299562215805054e-02 2.433246672153472900e-01 1.912893541157245636e-02 1.444214582443237305e-01 1.656358540058135986e-01 9.812906384468078613e-02 1.476232260465621948e-01 -9.544377028942108154e-02 -1.515728794038295746e-02 -2.406473755836486816e-01 -1.088707521557807922e-01 1.669224910438060760e-02 1.547923237085342407e-01
1.842424124479293823e-01 9.644231945276260376e-02 -7.185174524784088135e-02 7.612431049346923828e-02 -2.475978136062622070e-01 7.147787511348724365e-02 3.200239837169647217e-01 1.714423149824142456e-01 -2.701471745967864990e-01 3.007254302501678467e-01 8.486790955066680908e-02 -1.212581247091293335e-01 4.286452755331993103e-02 -1.042944379150867462e-02 4.834335669875144958e-02 -4.504395648837089539e-02 -2.195679694414138794e-01 1.399667002260684967e-02 1.024947222322225571e-02 2.374355792999267578e-01 1.428752243518829346e-01 3.187984824180603027e-01 -1.963375657796859741e-01 1.715307086706161499e-01 -5.920123308897018433e-02 -4.222358390688896179e-02 -9.403941780328750610e-02 6.678133271634578705e-03 -8.391791954636573792e-03 -5.568251758813858032e-02 -1.182345598936080933e-01 4.792819321155548096e-01
3.210752606391906738e-01 1.634688526391983032e-01 -2.209725230932235718e-01 2.990314504131674767e-03 1.815324127674102783e-01 -2.108211256563663483e-02 8.235474675893783569e-02 5.985325947403907776e-02 2.195225954055786133e-01 1.275485754013061523e-01 8.325432986021041870e-02 -2.531758248805999756e-01 -1.310624629259109497e-01 2.844669669866561890e-02 4.736803844571113586e-02 2.229903079569339752e-02 9.514619410037994385e-02 2.489725649356842041e-01 -2.973346412181854248e-01 2.669712007045745850e-01 2.138033881783485413e-02 4.353498816490173340e-01 -3.227646648883819580e-02 1.653603315353393555e-01 8.167228847742080688e-02 1.666014641523361206e-01 -4.724643751978874207e-02 4.965393990278244019e-02 -4.780529439449310303e-02 -9.548568725585937500e-02 -1.197947636246681213e-01 3.277195394039154053e-01
[truncated: 3,263,529 more chars]
