# Supplementary material for: The Language of Innovation
Source: PLoS One. 2020 Apr 30;15(4):e0230107. doi: 10.1371/journal.pone.0230107 (PMC7194493; doi:10.1371/journal.pone.0230107)
Supplement: S27 File — (GZ) [file pone.0230107.s027.tar.gz › 2005-2009/V2Run_2_VS_4500_embeddings2005-2009ED32.txt]

6.088215857744216919e-03 6.557656079530715942e-02 1.082598045468330383e-01 1.470636725425720215e-01 -4.443202167749404907e-02 1.805324554443359375e-01 -8.417834341526031494e-02 -1.916290819644927979e-02 2.796939611434936523e-01 2.562368102371692657e-02 3.342643976211547852e-01 -5.013820901513099670e-02 -8.618861436843872070e-02 -4.003005623817443848e-01 3.722621127963066101e-02 -2.114590406417846680e-01 9.596709161996841431e-02 -1.925328969955444336e-01 -6.208095699548721313e-02 2.810373008251190186e-01 2.379591464996337891e-01 2.862935960292816162e-01 -3.958875834941864014e-01 7.936988025903701782e-02 2.214024364948272705e-01 -1.461867690086364746e-01 -5.834430083632469177e-02 4.612054303288459778e-02 -3.708158433437347412e-02 4.523414745926856995e-02 4.840096086263656616e-02 -3.129539638757705688e-02
5.615065246820449829e-02 -8.585596829652786255e-02 1.038700491189956665e-01 2.680258452892303467e-01 1.741304993629455566e-01 -9.053549915552139282e-02 -1.216497272253036499e-01 3.261764943599700928e-01 9.721062332391738892e-02 8.167497068643569946e-02 2.197324037551879883e-01 2.478854171931743622e-02 7.925887405872344971e-02 -2.758971154689788818e-01 -5.505622550845146179e-02 -1.799513995647430420e-01 -1.002505123615264893e-01 1.494008898735046387e-01 2.372313141822814941e-01 2.255940288305282593e-01 2.683517634868621826e-01 2.500236034393310547e-01 2.032186836004257202e-02 1.458617895841598511e-01 1.756944954395294189e-01 6.433065980672836304e-02 -3.067799210548400879e-01 -3.636788576841354370e-02 2.710846066474914551e-01 2.139752805233001709e-01 -2.929625846445560455e-02 -1.340874284505844116e-01
-3.102387674152851105e-02 1.006988529115915298e-02 2.787492871284484863e-01 1.336678713560104370e-01 -1.817280501127243042e-01 6.929297000169754028e-02 -1.658530235290527344e-01 1.479935944080352783e-01 3.044941425323486328e-01 -9.057330898940563202e-03 2.586396634578704834e-01 9.369654208421707153e-02 -3.502123951911926270e-01 -1.574250459671020508e-01 1.614526212215423584e-01 8.848851919174194336e-02 5.837881192564964294e-02 3.139434009790420532e-02 1.662142276763916016e-01 1.519159078598022461e-01 -1.188565231859683990e-02 1.071009933948516846e-01 -3.102683722972869873e-01 -1.983555406332015991e-02 1.485622394829988480e-02 3.370829224586486816e-01 2.145882323384284973e-02 2.288875132799148560e-01 -2.925259172916412354e-01 9.443560987710952759e-02 -4.816064611077308655e-03 2.043322920799255371e-01
1.550405025482177734e-01 1.129123866558074951e-01 2.159207165241241455e-01 5.314361676573753357e-02 -1.944716125726699829e-01 -6.906609237194061279e-02 -1.716704368591308594e-01 3.006482720375061035e-01 1.498224437236785889e-01 1.597668975591659546e-01 9.464032202959060669e-02 -1.147302240133285522e-01 -6.586428731679916382e-02 -2.044851630926132202e-01 -6.016356498003005981e-02 -1.006259322166442871e-01 -3.488057553768157959e-01 1.145768091082572937e-01 -2.506788261234760284e-02 2.515925168991088867e-01 -5.349665880203247070e-02 -1.673850417137145996e-02 -2.894369065761566162e-01 2.300056070089340210e-01 4.495511949062347412e-02 -4.169603064656257629e-02 -1.327211111783981323e-01 -9.704580903053283691e-02 3.298242688179016113e-01 1.852904558181762695e-01 1.618258357048034668e-01 2.875638008117675781e-01
6.775071471929550171e-02 -1.049883514642715454e-01 1.910942047834396362e-01 1.380943953990936279e-01 -1.851257681846618652e-01 2.652730606496334076e-02 -9.299290180206298828e-02 4.120592772960662842e-02 2.219398319721221924e-01 -5.468483269214630127e-02 1.147930398583412170e-01 -1.940874606370925903e-01 -2.274876832962036133e-01 -1.865791380405426025e-01 3.910412192344665527e-01 -2.174230478703975677e-02 -7.670593261718750000e-02 2.811736054718494415e-02 -2.170883566141128540e-01 3.108605742454528809e-01 1.645758301019668579e-01 1.603428423404693604e-01 -2.529414594173431396e-01 2.865197360515594482e-01 -2.374279871582984924e-02 -1.683808565139770508e-01 -1.374200135469436646e-01 1.370573937892913818e-01 1.613117009401321411e-01 4.582904651761054993e-02 3.087379336357116699e-01 -3.325927257537841797e-02
6.346258521080017090e-02 -1.988896876573562622e-01 7.198214530944824219e-02 1.418473422527313232e-01 -1.666889786720275879e-01 -9.949097037315368652e-02 -1.954765915870666504e-01 3.560408353805541992e-01 2.529226541519165039e-01 -1.082025989890098572e-01 -1.740036532282829285e-02 -3.708469122648239136e-02 -3.427182435989379883e-01 -2.982013225555419922e-01 1.706280559301376343e-02 -8.222975581884384155e-02 -1.175471022725105286e-01 -4.128036275506019592e-02 7.636132836341857910e-02 5.817441642284393311e-02 -1.143420487642288208e-02 2.458978146314620972e-01 -2.418595999479293823e-01 1.279491782188415527e-01 8.144693821668624878e-02 -2.211972698569297791e-02 4.962539300322532654e-02 -1.158869341015815735e-01 3.710206151008605957e-01 -7.834887504577636719e-02 3.159275352954864502e-01 1.041363030672073364e-01
-1.147359609603881836e-01 -4.918540269136428833e-02 1.867850720882415771e-01 4.011811688542366028e-02 -3.620535731315612793e-01 -6.561440974473953247e-02 -1.114870533347129822e-01 2.520034648478031158e-02 1.855443120002746582e-01 -1.117200031876564026e-01 2.181479185819625854e-01 -1.604712009429931641e-01 -1.873847991228103638e-01 -3.794408738613128662e-01 1.757526248693466187e-01 -5.218877643346786499e-02 -1.653367727994918823e-01 9.455095976591110229e-02 2.057891041040420532e-01 2.105609327554702759e-01 -8.960201591253280640e-02 2.262969464063644409e-01 -1.732753515243530273e-01 -3.437116742134094238e-02 1.430775225162506104e-01 -1.806782484054565430e-01 5.231977626681327820e-02 -1.774472445249557495e-01 -1.228304579854011536e-03 2.052940279245376587e-01 3.516012430191040039e-01 -4.436484887264668941e-04
5.016169697046279907e-02 1.198115125298500061e-01 3.306961953639984131e-01 -5.044495314359664917e-02 -7.932272553443908691e-02 -4.546053707599639893e-02 4.539779573678970337e-02 4.196516573429107666e-01 1.005002856254577637e-01 -1.929952949285507202e-02 1.004675254225730896e-01 -5.575303360819816589e-02 -3.714497387409210205e-01 -2.324365973472595215e-01 7.391320914030075073e-02 -1.528132408857345581e-01 -7.171658426523208618e-02 1.276707053184509277e-01 6.227214634418487549e-02 3.941527605056762695e-01 2.448418438434600830e-01 1.810375452041625977e-01 -9.452371299266815186e-02 7.957532256841659546e-02 -1.162654235959053040e-01 -2.087899893522262573e-01 -7.950298488140106201e-02 1.148746237158775330e-01 -2.625107765197753906e-03 1.772708743810653687e-01 -1.819808036088943481e-01 1.017955988645553589e-01
1.572281681001186371e-02 -2.250855565071105957e-01 5.151212215423583984e-01 1.462970674037933350e-01 -1.272657215595245361e-01 7.044028490781784058e-02 -1.829100102186203003e-01 2.405538856983184814e-01 3.446471691131591797e-01 -1.131577938795089722e-01 2.259072661399841309e-01 -9.501129388809204102e-02 -1.949467211961746216e-01 -2.862125262618064880e-02 -5.057127214968204498e-03 -8.854196965694427490e-02 -4.225943610072135925e-02 7.250030338764190674e-02 -4.270996153354644775e-02 1.683101505041122437e-01 -2.340248823165893555e-01 5.457188934087753296e-02 -2.167264819145202637e-01 3.315324336290359497e-02 3.656065464019775391e-02 -1.948812901973724365e-01 2.547627128660678864e-02 -1.106085404753684998e-01 7.731245458126068115e-02 2.114022225141525269e-01 1.494229435920715332e-01 2.081240862607955933e-01
6.422473490238189697e-02 -1.326411515474319458e-01 3.323487639427185059e-01 1.332820300012826920e-02 -1.414383109658956528e-02 -1.944712400436401367e-01 -2.340729534626007080e-01 1.736284941434860229e-01 1.826617419719696045e-01 -1.764052957296371460e-01 8.428562432527542114e-02 -4.282838478684425354e-02 -3.157763779163360596e-01 1.051608938723802567e-03 -5.405966937541961670e-02 1.277994066476821899e-01 -7.494502514600753784e-02 4.120677337050437927e-02 1.739519387483596802e-01 2.067726338282227516e-03 2.758529782295227051e-01 3.075930774211883545e-01 -1.889728754758834839e-01 2.790684401988983154e-01 1.275671124458312988e-01 2.341649122536182404e-02 -3.274360895156860352e-01 5.607259646058082581e-02 1.866945177316665649e-01 2.338902801275253296e-01 -4.266731813549995422e-02 1.089113354682922363e-01
1.841383986175060272e-02 -1.402399688959121704e-01 1.411183029413223267e-01 1.950950622558593750e-01 -2.809967696666717529e-01 -4.672364145517349243e-02 -4.413316398859024048e-02 2.064215093851089478e-01 2.823247909545898438e-01 -9.542176872491836548e-02 2.940887808799743652e-01 -2.932888567447662354e-01 -1.231047213077545166e-01 -2.180062234401702881e-01 6.938456743955612183e-02 -6.481388956308364868e-02 7.913137972354888916e-02 1.142626181244850159e-01 2.684031128883361816e-01 2.003251463174819946e-01 -1.749834567308425903e-01 1.047707200050354004e-01 -1.867409646511077881e-01 1.372241973876953125e-01 1.559461653232574463e-01 -3.007622063159942627e-01 -1.765569448471069336e-01 -5.977884680032730103e-02 1.978316456079483032e-01 -2.958702854812145233e-02 2.126240879297256470e-01 -4.207149520516395569e-02
2.726621367037296295e-02 -4.626229032874107361e-02 3.249981999397277832e-01 1.730075478553771973e-01 -2.486617267131805420e-01 -2.159397155046463013e-01 -2.147046476602554321e-01 9.888556599617004395e-02 3.025128841400146484e-01 -8.940298855304718018e-02 1.082146987318992615e-01 -1.573719233274459839e-01 -9.758873283863067627e-02 -2.841692566871643066e-01 9.219977259635925293e-02 4.371678829193115234e-02 -8.071418106555938721e-02 6.604345142841339111e-02 6.309579312801361084e-02 3.370817601680755615e-01 -8.164138346910476685e-02 1.529006361961364746e-01 -1.569504439830780029e-01 3.447097837924957275e-01 1.916828192770481110e-02 1.707202754914760590e-02 -5.881806369870901108e-03 -1.310909446328878403e-02 1.570192277431488037e-01 -2.142416834831237793e-01 2.798623442649841309e-01 9.393694251775741577e-02
6.777622550725936890e-02 -6.814577430486679077e-02 6.226609274744987488e-02 1.905304938554763794e-01 -1.137072592973709106e-01 6.042541563510894775e-02 -4.693666696548461914e-01 6.987281143665313721e-02 9.645306318998336792e-02 -7.978787273168563843e-02 2.891465723514556885e-01 -5.035282671451568604e-02 1.203853785991668701e-01 -3.020190596580505371e-01 1.187383681535720825e-01 1.154280006885528564e-01 9.698478388600051403e-04 -8.803465217351913452e-02 4.180478304624557495e-02 9.927043318748474121e-02 2.818852066993713379e-01 1.183901131153106689e-01 -4.567284286022186279e-01 2.116364687681198120e-01 -2.680476903915405273e-01 -9.755282662808895111e-03 -3.286244347691535950e-02 1.539675518870353699e-02 -9.682925045490264893e-02 2.555400878190994263e-02 -2.943823486566543579e-02 1.532898843288421631e-01
-7.966204732656478882e-02 -2.290702909231185913e-01 6.552431732416152954e-02 3.729544579982757568e-01 -2.404938936233520508e-01 2.298913449048995972e-01 -1.298450529575347900e-01 1.304778307676315308e-01 2.308411151170730591e-01 1.408861875534057617e-01 7.262101769447326660e-02 -1.334840804338455200e-01 -1.958348453044891357e-01 -1.533359438180923462e-01 3.966177999973297119e-02 -9.560231119394302368e-02 9.318765997886657715e-02 7.442260533571243286e-02 1.465818732976913452e-01 4.154298454523086548e-02 -1.068422049283981323e-01 3.317009806632995605e-01 -3.306571543216705322e-01 -1.683024019002914429e-01 1.788370660506188869e-03 5.768463015556335449e-02 -1.133230775594711304e-01 2.636887729167938232e-01 -3.083213865756988525e-01 5.489222332835197449e-02 6.108033284544944763e-02 1.924579031765460968e-02
-1.011938080191612244e-01 -1.793143339455127716e-02 6.275139003992080688e-02 1.763436011970043182e-02 -1.822783052921295166e-01 -1.880922168493270874e-01 -6.187089905142784119e-02 -4.967265203595161438e-02 3.594997823238372803e-01 6.374636664986610413e-03 1.969958990812301636e-01 -1.062259078025817871e-01 -3.505748212337493896e-01 -1.814901530742645264e-01 1.385538429021835327e-01 1.013301406055688858e-02 -6.018598098307847977e-03 3.689424991607666016e-01 1.720918416976928711e-01 2.972574234008789062e-01 -7.547472417354583740e-02 -8.549045771360397339e-02 -2.723554074764251709e-01 1.801627725362777710e-01 4.449385404586791992e-02 -1.855151057243347168e-01 -1.937130987644195557e-01 -8.361116051673889160e-02 1.428536474704742432e-01 2.368288934230804443e-01 8.101309835910797119e-02 1.342902928590774536e-01
6.670831888914108276e-02 -1.553109735250473022e-01 2.412785738706588745e-01 6.164087355136871338e-02 9.334345161914825439e-02 -2.858424782752990723e-01 -1.469528377056121826e-01 1.748911589384078979e-01 -1.888683997094631195e-02 -1.473139822483062744e-01 3.416911512613296509e-02 -2.089552581310272217e-01 -1.324025243520736694e-01 1.507624238729476929e-02 -3.519069170579314232e-03 -7.479618489742279053e-02 1.656280010938644409e-01 2.799737751483917236e-01 1.502882987260818481e-01 3.065330386161804199e-01 3.813759386539459229e-01 2.361211329698562622e-01 -4.094817936420440674e-01 -1.481778919696807861e-01 1.224173158407211304e-01 -4.980681836605072021e-02 -4.049137979745864868e-02 -4.623724892735481262e-02 1.632836759090423584e-01 9.122217446565628052e-02 -3.841048851609230042e-02 7.521715015172958374e-02
7.196929305791854858e-02 -1.863583922386169434e-01 -3.971526399254798889e-03 2.720090448856353760e-01 -1.194094046950340271e-01 -6.161703169345855713e-02 -3.088870346546173096e-01 2.930144071578979492e-01 1.867958903312683105e-01 1.640095189213752747e-02 2.012374997138977051e-01 2.118109315633773804e-01 -9.350241720676422119e-02 -2.141361981630325317e-01 7.131566852331161499e-02 -3.859443217515945435e-02 -9.502953290939331055e-02 -1.434590201824903488e-02 5.396522115916013718e-03 1.911974847316741943e-01 -5.123319104313850403e-03 2.747565507888793945e-01 -2.636705935001373291e-01 -1.099382247775793076e-02 -5.528785288333892822e-02 2.588510513305664062e-01 2.886624308302998543e-03 -1.302641034126281738e-01 -4.658931493759155273e-01 -3.406682284548878670e-03 4.325870424509048462e-02 -9.004669636487960815e-02
4.128548875451087952e-02 -1.091495528817176819e-01 6.225794926285743713e-02 -3.890978917479515076e-02 -1.603869199752807617e-01 -1.448643058538436890e-01 -2.692123949527740479e-01 2.615952491760253906e-01 2.269178479909896851e-01 1.639005839824676514e-01 6.248037517070770264e-02 -9.971476346254348755e-02 -9.191059321165084839e-02 -6.523058563470840454e-02 -4.419006407260894775e-02 7.676159590482711792e-02 8.628989569842815399e-03 3.364353477954864502e-01 4.988596588373184204e-02 5.314531549811363220e-02 4.299380481243133545e-01 3.682199120521545410e-01 -9.801355749368667603e-02 1.714527234435081482e-02 -8.214814588427543640e-03 1.299212276935577393e-01 -1.985855996608734131e-01 1.151673048734664917e-01 2.530540525913238525e-01 1.950595378875732422e-01 1.063426136970520020e-01 2.206255942583084106e-01
2.179142832756042480e-01 -7.941734045743942261e-02 1.991082429885864258e-01 1.653718203306198120e-01 -6.968484073877334595e-02 -2.583429217338562012e-01 -1.894398219883441925e-02 2.641779184341430664e-01 5.285732746124267578e-01 -3.716603294014930725e-02 1.441175639629364014e-01 1.027142703533172607e-01 -8.030885457992553711e-02 -1.972379535436630249e-01 1.647010892629623413e-01 -4.367130622267723083e-02 -1.642100512981414795e-01 1.415819674730300903e-01 6.860168650746345520e-03 2.148013859987258911e-01 -6.162833422422409058e-02 1.969226077198982239e-02 -1.242469549179077148e-01 3.857027739286422729e-02 2.563217580318450928e-01 -7.058130204677581787e-02 2.288745716214179993e-02 1.000383719801902771e-01 2.812162935733795166e-01 3.824222087860107422e-02 2.314052358269691467e-02 2.727432548999786377e-01
-1.675923764705657959e-01 -2.352957576513290405e-01 1.677882373332977295e-01 1.081976667046546936e-01 -1.814917027950286865e-01 -1.176473200321197510e-01 -1.621500253677368164e-01 2.732511460781097412e-01 2.754414975643157959e-01 -2.363148517906665802e-02 2.162453951314091682e-03 -3.006754517555236816e-01 -3.476322591304779053e-01 -9.408975392580032349e-02 1.221432909369468689e-01 6.126072630286216736e-02 -2.648580819368362427e-02 1.183779910206794739e-01 2.000577300786972046e-01 8.643111586570739746e-02 -3.658579662442207336e-02 -7.644356787204742432e-02 -2.501439154148101807e-01 7.125110179185867310e-02 7.460786402225494385e-02 -2.696646451950073242e-01 -1.575794667005538940e-01 -1.075254529714584351e-01 -4.899946600198745728e-02 1.924922913312911987e-01 3.387086689472198486e-01 8.857265859842300415e-02
-5.957286804914474487e-02 3.195904940366744995e-02 5.955410003662109375e-02 1.872035115957260132e-01 1.296237856149673462e-02 3.123391270637512207e-01 -1.960231214761734009e-01 5.039382260292768478e-03 2.482096701860427856e-01 1.089028343558311462e-01 2.895714342594146729e-01 -6.374798715114593506e-02 -1.415572762489318848e-01 -1.101165488362312317e-01 2.153929620981216431e-01 -4.238179698586463928e-02 9.850299358367919922e-02 3.307471051812171936e-02 1.743383556604385376e-01 2.384513020515441895e-01 1.568344235420227051e-01 1.449800580739974976e-01 -3.989686667919158936e-01 3.292958140373229980e-01 -1.492065787315368652e-01 -2.063864085357636213e-04 -2.047193646430969238e-01 -1.558528095483779907e-02 -2.759017646312713623e-01 -2.243940252810716629e-03 -1.643730103969573975e-01 9.344842284917831421e-03
-8.581872284412384033e-02 8.589188009500503540e-02 1.268393248319625854e-01 -1.827361434698104858e-01 -9.988790750503540039e-02 -3.148104995489120483e-02 -3.835051059722900391e-01 2.133708596229553223e-01 1.985929757356643677e-01 -1.161322668194770813e-01 1.694681495428085327e-01 -3.508089184761047363e-01 -1.956880092620849609e-01 -2.248117625713348389e-01 9.693911671638488770e-02 2.089623361825942993e-02 -1.705795526504516602e-01 1.369865536689758301e-01 1.279989928007125854e-01 3.218369483947753906e-01 -6.007415056228637695e-02 -4.637783020734786987e-02 -1.175452172756195068e-01 7.915280759334564209e-02 3.061920404434204102e-01 -1.568796783685684204e-01 3.500397130846977234e-02 -1.073948666453361511e-01 2.644372284412384033e-01 2.323585096746683121e-03 5.301119387149810791e-02 1.768938004970550537e-01
-1.747932098805904388e-02 2.623970992863178253e-02 -3.610761091113090515e-02 1.887432932853698730e-01 -1.119538843631744385e-01 1.697224676609039307e-01 -2.508858442306518555e-01 1.423857510089874268e-01 3.354755938053131104e-01 9.095760434865951538e-02 5.310791730880737305e-01 5.397363752126693726e-02 -2.356549724936485291e-02 -2.226806059479713440e-02 8.029846101999282837e-02 2.199303656816482544e-01 7.729051634669303894e-03 -1.125312969088554382e-02 -9.903709404170513153e-03 3.504979982972145081e-02 2.346198558807373047e-01 3.073004186153411865e-01 -1.998482346534729004e-01 3.209268450736999512e-01 -1.194104403257369995e-01 6.862903386354446411e-02 -2.047233879566192627e-01 -6.555631756782531738e-02 -1.152417361736297607e-01 -3.049613907933235168e-02 -5.052758753299713135e-02 3.072779392823576927e-03
1.210969984531402588e-01 8.679721504449844360e-02 2.589524388313293457e-01 -2.409935742616653442e-02 -2.852075099945068359e-01 -5.166225507855415344e-02 -2.493072748184204102e-01 5.994817242026329041e-02 2.896948754787445068e-01 -2.042490839958190918e-01 1.145421490073204041e-01 -1.918477863073348999e-01 -2.870554625988006592e-01 -1.831235587596893311e-01 1.082642376422882080e-01 -8.247447758913040161e-02 -1.177322268486022949e-01 1.525142490863800049e-01 1.435232609510421753e-01 8.458877354860305786e-02 -4.966702684760093689e-02 2.348518669605255127e-01 -2.148763984441757202e-01 1.334851533174514771e-01 1.087532415986061096e-01 -2.284356355667114258e-01 -2.254976928234100342e-01 8.757691830396652222e-02 2.900745570659637451e-01 -4.207448102533817291e-03 2.192262709140777588e-01 9.561276435852050781e-02
-1.668755561113357544e-01 -7.424402981996536255e-02 -5.117927491664886475e-02 1.862834095954895020e-01 -1.277050971984863281e-01 1.000509262084960938e-01 -1.268637478351593018e-01 1.408174932003021240e-01 1.827388554811477661e-01 -2.638339102268218994e-01 4.745177458971738815e-03 -3.935170918703079224e-02 6.053959950804710388e-03 -1.229900270700454712e-01 3.290619254112243652e-01 -1.431612521409988403e-01 -1.969364136457443237e-01 1.474901586771011353e-01 1.159304678440093994e-01 2.685198485851287842e-01 -2.157800495624542236e-01 2.587381601333618164e-01 -3.414615690708160400e-01 3.776601552963256836e-01 1.100630238652229309e-01 -1.053635850548744202e-01 -1.764140650629997253e-02 -2.587934210896492004e-02 2.693849382922053337e-03 -6.884592771530151367e-02 2.117123007774353027e-01 1.612101644277572632e-01
-2.642760872840881348e-01 -2.863202393054962158e-01 5.876972898840904236e-02 2.049731910228729248e-01 -2.275021821260452271e-01 9.521749615669250488e-02 -9.221552312374114990e-02 2.614888921380043030e-02 2.849603593349456787e-01 7.885237783193588257e-02 3.601967990398406982e-01 5.816545709967613220e-02 -1.039963215589523315e-01 -1.711946576833724976e-01 -6.173187494277954102e-02 -2.648360729217529297e-01 -1.832616031169891357e-01 -9.144586324691772461e-02 1.602342277765274048e-01 -1.865919381380081177e-01 1.497208178043365479e-01 1.352753937244415283e-01 -2.516318261623382568e-01 1.439097523689270020e-01 1.119463741779327393e-01 5.261666327714920044e-02 5.030861124396324158e-02 5.448995530605316162e-02 -3.154538869857788086e-01 1.135497763752937317e-01 -1.166245937347412109e-01 -1.552207916975021362e-01
-5.593449249863624573e-02 -1.719533056020736694e-01 2.546699047088623047e-01 4.604792967438697815e-02 -2.671883404254913330e-01 -1.559436172246932983e-01 -2.209069728851318359e-01 1.157074794173240662e-01 2.109658867120742798e-01 -2.312881648540496826e-01 1.764591932296752930e-01 -7.918410748243331909e-02 -1.237860992550849915e-01 -1.584485024213790894e-01 1.542969048023223877e-01 -1.139469519257545471e-01 3.431787714362144470e-02 2.024023085832595825e-01 -1.135588511824607849e-01 2.673618495464324951e-01 -1.072766855359077454e-01 3.009229302406311035e-01 -3.279174864292144775e-01 1.207181066274642944e-01 7.312540709972381592e-02 -7.526914775371551514e-02 -7.661987841129302979e-02 1.073612049221992493e-01 2.554747760295867920e-01 -7.230125367641448975e-02 2.704192996025085449e-01 -8.415261656045913696e-02
7.778363674879074097e-02 -9.793078154325485229e-02 8.094662427902221680e-02 1.670030951499938965e-01 -2.067480981349945068e-01 2.251374423503875732e-01 -1.179417520761489868e-01 1.572552025318145752e-01 2.346051782369613647e-01 2.336114831268787384e-02 3.395573496818542480e-01 1.071041449904441833e-01 -2.184580117464065552e-01 -2.451253682374954224e-01 1.404028087854385376e-01 1.275041699409484863e-01 2.700164169073104858e-02 -7.764916867017745972e-03 2.996655106544494629e-01 1.878999471664428711e-01 1.466817259788513184e-01 6.211711466312408447e-02 -4.134968519210815430e-01 -4.096431657671928406e-02 -7.408928126096725464e-02 2.504568696022033691e-01 -2.279320657253265381e-01 -4.356186836957931519e-02 -1.094707772135734558e-01 1.776692867279052734e-01 -2.269568853080272675e-02 -4.060114175081253052e-02
2.807845361530780792e-02 -1.102735027670860291e-01 4.933322221040725708e-02 -6.960286200046539307e-02 8.734492212533950806e-02 -3.251501917839050293e-02 -2.040695697069168091e-01 5.374762229621410370e-03 2.001965790987014771e-01 2.901152335107326508e-02 7.573199272155761719e-02 -1.228338629007339478e-01 -2.710097432136535645e-01 -2.328928709030151367e-01 2.369312755763530731e-02 -1.524505466222763062e-01 -3.334668874740600586e-01 1.832243949174880981e-01 1.064662188291549683e-01 2.610141336917877197e-01 5.339869111776351929e-02 1.434303075075149536e-01 -2.766506969928741455e-01 2.433164119720458984e-01 2.568682432174682617e-01 -2.518887519836425781e-01 -1.055871173739433289e-01 4.846749082207679749e-02 3.607653975486755371e-01 1.459209248423576355e-02 5.115827545523643494e-02 -2.384866029024124146e-01
-7.178496569395065308e-02 -1.046142634004354477e-02 2.954434156417846680e-01 -1.214382573962211609e-01 -1.161221042275428772e-01 -8.943153917789459229e-02 -1.750302463769912720e-01 8.524815738201141357e-02 1.507820095866918564e-02 1.770450770854949951e-01 2.801396548748016357e-01 1.982121765613555908e-01 -2.698474824428558350e-01 -2.383790314197540283e-01 1.218072474002838135e-01 -1.374786645174026489e-01 -4.689655825495719910e-02 -7.681801915168762207e-03 6.224858108907938004e-03 9.436462074518203735e-02 1.443867534399032593e-01 2.985696196556091309e-01 -2.527837455272674561e-01 1.874263435602188110e-01 2.295386791229248047e-01 -2.262644916772842407e-01 -2.521979436278343201e-02 1.964857876300811768e-01 3.664656579494476318e-01 5.627035349607467651e-02 3.211954236030578613e-02 1.369570344686508179e-01
6.134023144841194153e-02 -1.946373432874679565e-01 6.890375167131423950e-02 1.216597184538841248e-01 -7.091375440359115601e-02 1.197768822312355042e-01 -1.498914808034896851e-01 4.480198398232460022e-02 3.853849470615386963e-01 3.970455378293991089e-02 4.046725332736968994e-01 -2.464376017451286316e-02 -1.085414588451385498e-01 -1.274884939193725586e-01 1.583512574434280396e-01 4.332846403121948242e-02 9.125763922929763794e-02 2.839106507599353790e-02 9.400247037410736084e-02 3.736710846424102783e-01 6.874916702508926392e-02 2.757171988487243652e-01 -4.150090813636779785e-01 -8.784108608961105347e-02 3.770348615944385529e-03 1.858336031436920166e-01 1.761506311595439911e-02 2.198743633925914764e-02 -1.875372231006622314e-01 5.657988414168357849e-02 -1.828649938106536865e-01 -7.340637035667896271e-03
2.407591491937637329e-01 -9.238124638795852661e-02 -6.052088364958763123e-02 -1.029953062534332275e-01 -2.639030516147613525e-01 -6.566014885902404785e-02 -7.347569614648818970e-02 2.803179323673248291e-01 2.622665092349052429e-02 8.212595432996749878e-02 2.160179167985916138e-01 1.759667247533798218e-01 -2.304099798202514648e-01 -1.573684364557266235e-01 7.393733412027359009e-02 -4.134145081043243408e-01 -8.955883234739303589e-02 1.166527271270751953e-01 4.014263860881328583e-03 6.453108787536621094e-02 2.897366583347320557e-01 1.557593792676925659e-01 -1.935058236122131348e-01 1.069563701748847961e-01 -5.913987010717391968e-02 -1.135865524411201477e-01 -1.301239281892776489e-01 5.557109601795673370e-03 1.305587291717529297e-01 3.779511451721191406e-01 -5.422459542751312256e-02 2.071414738893508911e-01
6.415520608425140381e-02 -1.266575511544942856e-02 -6.349254399538040161e-02 1.215655282139778137e-01 1.251372043043375015e-02 -1.422890368849039078e-02 -5.037388950586318970e-02 1.535783261060714722e-01 2.425748258829116821e-01 -1.556123346090316772e-01 1.945939511060714722e-01 1.658100783824920654e-01 9.857138246297836304e-02 -3.268876373767852783e-01 2.273378670215606689e-01 1.645616069436073303e-02 2.128778696060180664e-01 8.920715190470218658e-03 -2.104434557259082794e-02 7.624305784702301025e-02 5.801675841212272644e-02 2.485013902187347412e-01 -4.969671070575714111e-01 2.630747556686401367e-01 -2.337595634162425995e-02 -9.979736059904098511e-02 -1.727391034364700317e-02 5.330538377165794373e-02 1.366476863622665405e-01 3.730301260948181152e-01 -1.290851980447769165e-01 1.113554239273071289e-01
-6.504416465759277344e-02 -7.522290106862783432e-03 4.907624050974845886e-02 4.042356610298156738e-01 1.524203717708587646e-01 -8.800288662314414978e-03 -1.982699036598205566e-01 2.625971734523773193e-01 3.703237175941467285e-01 -3.598531708121299744e-02 3.526768684387207031e-01 -1.334691345691680908e-01 -1.582843363285064697e-01 -2.290733456611633301e-01 1.622237414121627808e-01 -3.196407109498977661e-03 -5.968790873885154724e-02 -6.119114533066749573e-02 -4.718273505568504333e-02 1.380938440561294556e-01 -1.996041387319564819e-01 1.348527371883392334e-01 -2.757393121719360352e-01 1.499044988304376602e-02 -1.986036598682403564e-01 -1.009604707360267639e-01 -2.442752867937088013e-01 1.482703387737274170e-01 9.421698004007339478e-02 9.392817318439483643e-02 -4.400987550616264343e-02 4.577601794153451920e-03
8.934140205383300781e-02 -3.920201270375400782e-04 2.261442989110946655e-01 8.036931604146957397e-02 -2.669534645974636078e-02 -1.475494951009750366e-01 -1.163417026400566101e-01 1.945581883192062378e-01 3.210403621196746826e-01 -1.601122319698333740e-01 2.726348340511322021e-01 7.192021608352661133e-02 -1.685153990983963013e-01 -3.084408305585384369e-02 3.049076199531555176e-01 6.655729562044143677e-02 -1.404871046543121338e-01 4.535635560750961304e-02 4.200120270252227783e-02 2.897780239582061768e-01 -1.121702268719673157e-01 1.253653764724731445e-01 -3.258285224437713623e-01 3.951800465583801270e-01 9.175620041787624359e-03 -2.971954457461833954e-02 -6.070493161678314209e-02 -2.299302667379379272e-01 1.787120252847671509e-01 5.206276103854179382e-02 7.915008813142776489e-02 1.702940464019775391e-01
1.015312597155570984e-01 -1.010422259569168091e-01 1.424713134765625000e-01 1.739533096551895142e-01 -3.165255188941955566e-01 1.407948136329650879e-01 -3.011046946048736572e-01 2.467686980962753296e-01 1.918317228555679321e-01 1.507563292980194092e-01 4.188967943191528320e-01 8.505095541477203369e-02 -1.373099982738494873e-01 -8.426178246736526489e-02 2.024985998868942261e-01 6.379640102386474609e-02 -2.031365968286991119e-02 1.811282336711883545e-02 2.448712885379791260e-01 1.823159754276275635e-01 6.175187230110168457e-02 1.675513535737991333e-01 -3.300966918468475342e-01 -7.444550842046737671e-02 -6.659891456365585327e-02 1.900584101676940918e-01 -2.947074174880981445e-02 5.804369971156120300e-02 -1.848172247409820557e-01 5.161936581134796143e-02 -7.656610757112503052e-02 1.275733411312103271e-01
-1.003850847482681274e-01 -3.406024873256683350e-01 1.335187554359436035e-01 1.687749773263931274e-01 -1.600726880133152008e-02 4.426466301083564758e-02 -1.440188884735107422e-01 2.127400934696197510e-01 1.791682988405227661e-01 -2.381463497877120972e-01 2.806456983089447021e-01 1.231557801365852356e-01 -7.464219629764556885e-02 -7.502150721848011017e-03 7.891493290662765503e-02 -3.018560111522674561e-01 5.061878263950347900e-02 2.395228743553161621e-01 1.644909381866455078e-01 1.857483088970184326e-01 1.048840582370758057e-01 1.345896720886230469e-01 -2.293503135442733765e-01 -1.580824106931686401e-01 1.078587174415588379e-01 2.802180647850036621e-01 -2.001239359378814697e-01 1.909876987338066101e-02 -2.857863008975982666e-01 -2.492001466453075409e-02 2.115032635629177094e-02 1.793227046728134155e-01
-9.974141418933868408e-02 2.441479079425334930e-02 1.455038487911224365e-01 3.673992753028869629e-01 -3.215350806713104248e-01 7.402345538139343262e-02 -2.245637327432632446e-01 1.317038238048553467e-01 3.734823465347290039e-01 -2.327021807432174683e-01 1.464399695396423340e-01 -8.168923109769821167e-02 -1.266592592000961304e-01 -7.329105585813522339e-02 1.560217887163162231e-01 -1.840153336524963379e-02 -1.347784847021102905e-01 1.832109391689300537e-01 4.762407764792442322e-02 1.777141988277435303e-01 4.218915477395057678e-02 2.121198028326034546e-01 -2.347026467323303223e-01 1.011201068758964539e-01 -4.345651715993881226e-02 -2.707508504390716553e-01 -1.012594029307365417e-01 -1.227213740348815918e-01 1.050660982728004456e-01 -1.449784636497497559e-01 2.274064123630523682e-01 8.284427970647811890e-02
-1.405008137226104736e-01 -1.952346116304397583e-01 4.378176853060722351e-02 1.038322448730468750e-01 -4.748554229736328125e-01 6.656482815742492676e-02 -1.447903960943222046e-01 2.646981775760650635e-01 3.888817429542541504e-01 -7.026667241007089615e-03 8.145074546337127686e-02 -6.778441369533538818e-02 -1.750735044479370117e-01 -2.315798103809356689e-01 4.564140364527702332e-02 -4.888889193534851074e-02 8.031204342842102051e-02 1.269254237413406372e-01 9.356757998466491699e-02 2.646272778511047363e-01 -5.629539489746093750e-02 -7.710796594619750977e-02 -7.339959591627120972e-02 9.503436088562011719e-02 8.427999168634414673e-02 -1.988660395145416260e-01 7.013154029846191406e-02 3.023909777402877808e-02 1.028233990073204041e-01 1.603529155254364014e-01 3.709920942783355713e-01 7.717160135507583618e-02
2.538200933486223221e-03 -1.254569739103317261e-01 2.378244251012802124e-01 7.110346853733062744e-02 -6.550873816013336182e-02 -9.431350231170654297e-02 -1.175468787550926208e-01 6.780099868774414062e-02 3.713018298149108887e-01 -1.742540448904037476e-01 2.328618466854095459e-01 -1.998339891433715820e-01 -1.222364678978919983e-01 -1.825244724750518799e-01 6.293401122093200684e-02 -1.611920297145843506e-01 -1.306455731391906738e-01 1.276908814907073975e-01 -1.973902247846126556e-02 2.295603305101394653e-01 -1.333103608340024948e-02 4.634524285793304443e-01 -8.915204554796218872e-02 1.116735041141510010e-01 1.991501748561859131e-01 -1.296482384204864502e-01 -2.155625820159912109e-01 -2.019153833389282227e-01 1.042849123477935791e-01 -1.895809620618820190e-01 1.749405115842819214e-01 8.646643161773681641e-02
-4.086589068174362183e-02 -2.520179003477096558e-02 2.364072948694229126e-01 1.421483010053634644e-01 -5.154296383261680603e-02 1.181037575006484985e-01 -1.476371437311172485e-01 7.616540044546127319e-02 2.027271986007690430e-01 -3.402044475078582764e-01 1.577239185571670532e-01 -1.241736114025115967e-01 2.040896378457546234e-02 -1.936449110507965088e-01 2.591531276702880859e-01 8.276644349098205566e-02 3.569789463654160500e-03 1.590155065059661865e-01 -7.865717262029647827e-02 3.958033323287963867e-01 8.088188618421554565e-02 2.038041204214096069e-01 -3.453695178031921387e-01 2.198274284601211548e-01 -1.423183232545852661e-01 -1.028531976044178009e-02 -1.041364818811416626e-01 -3.337361663579940796e-02 8.576337248086929321e-02 1.013836786150932312e-01 3.243468999862670898e-01 -9.673123806715011597e-02
1.394088938832283020e-02 2.444860711693763733e-02 1.353024542331695557e-01 1.347987651824951172e-01 -2.912458479404449463e-01 1.622389703989028931e-01 -3.361782133579254150e-01 2.181814461946487427e-01 1.737082451581954956e-01 9.719472378492355347e-02 2.996406853199005127e-01 8.342725038528442383e-02 -2.000388503074645996e-01 -2.961608767509460449e-01 1.278549730777740479e-01 -1.094312965869903564e-02 -9.762933850288391113e-02 -5.592054501175880432e-02 2.584747672080993652e-01 2.103606760501861572e-01 9.172848612070083618e-02 1.122833788394927979e-01 -3.132430911064147949e-01 -1.314384192228317261e-01 1.421190705150365829e-02 3.119468390941619873e-01 -1.535410732030868530e-01 5.363042652606964111e-02 -9.233266860246658325e-02 4.993665218353271484e-02 -8.647794276475906372e-02 -8.835653960704803467e-02
3.481568023562431335e-02 9.494137018918991089e-02 -2.683614380657672882e-02 2.090766280889511108e-01 -3.767051696777343750e-01 6.513743847608566284e-02 -1.990745216608047485e-01 1.790127158164978027e-01 2.428561598062515259e-01 -3.288893997669219971e-01 2.330727130174636841e-01 3.009950555860996246e-02 -1.464681625366210938e-01 -1.990561783313751221e-01 1.531035173684358597e-02 -2.570728398859500885e-02 -1.081075370311737061e-01 7.243275642395019531e-02 -9.853756427764892578e-02 3.299084007740020752e-01 -1.510996073484420776e-01 2.244720607995986938e-01 -2.136037796735763550e-01 2.324115335941314697e-01 4.162981361150741577e-02 -2.264225482940673828e-01 -7.918792963027954102e-02 -6.998700648546218872e-02 9.707497060298919678e-02 -5.768347904086112976e-02 2.278196215629577637e-01 -7.747147977352142334e-02
3.140656948089599609e-01 -6.628120690584182739e-02 1.617219150066375732e-01 1.928973197937011719e-01 -5.301643535494804382e-02 -2.197774052619934082e-01 -1.359548866748809814e-01 -7.664936780929565430e-02 3.202228546142578125e-01 9.157613967545330524e-04 9.989336133003234863e-02 -4.249441251158714294e-02 -1.962631940841674805e-01 -2.950388491153717041e-01 2.790344357490539551e-01 -2.664121389389038086e-01 3.515274077653884888e-02 1.380821764469146729e-01 9.288124740123748779e-02 -5.151419341564178467e-02 2.888291776180267334e-01 -9.930103272199630737e-02 -2.805440425872802734e-01 -8.580815047025680542e-02 2.679560482501983643e-01 -1.650283932685852051e-01 9.153396636247634888e-02 -1.264364272356033325e-01 1.465130746364593506e-01 -1.356823556125164032e-02 -8.624166995286941528e-02 7.734612375497817993e-02
1.432837247848510742e-01 -2.066956013441085815e-01 1.697156876325607300e-01 2.264084517955780029e-01 -3.311889469623565674e-01 -1.765392422676086426e-01 -2.990399003028869629e-01 -2.591491490602493286e-02 2.629623711109161377e-01 -2.196274697780609131e-01 5.717242509126663208e-02 -9.631150215864181519e-02 -1.368207335472106934e-01 -1.666231006383895874e-01 -1.585282757878303528e-02 -1.850863993167877197e-01 -5.504871532320976257e-02 1.029103696346282959e-01 -6.681132316589355469e-02 1.400105208158493042e-01 4.214150831103324890e-02 4.714421927928924561e-02 -1.180594787001609802e-01 2.318708598613739014e-01 2.161779999732971191e-01 -1.973732113838195801e-01 -1.814833134412765503e-01 -1.335784941911697388e-01 1.156765297055244446e-01 8.387655764818191528e-02 3.551853895187377930e-01 1.496076881885528564e-01
-2.435310930013656616e-02 5.023016128689050674e-03 8.788869529962539673e-02 1.849992126226425171e-01 -1.709293425083160400e-01 1.876710653305053711e-01 -6.357344985008239746e-02 3.471892178058624268e-01 1.880105137825012207e-01 7.596178352832794189e-02 3.598647415637969971e-01 3.041006252169609070e-02 -1.304952204227447510e-01 -2.948097586631774902e-01 4.489610716700553894e-02 6.739227473735809326e-02 8.900499343872070312e-02 4.436881095170974731e-02 3.454955518245697021e-01 1.636199355125427246e-01 1.271903514862060547e-01 4.995146393775939941e-02 -4.174641966819763184e-01 -9.150455892086029053e-02 -6.535120308399200439e-02 2.589900791645050049e-01 -6.990927457809448242e-02 -8.179678022861480713e-02 -1.755234897136688232e-01 -5.078238993883132935e-02 -1.097715124487876892e-01 2.560852281749248505e-02
-4.840963333845138550e-02 -6.863031536340713501e-02 1.420926451683044434e-01 1.270335912704467773e-01 -2.952806651592254639e-01 1.296713650226593018e-01 -1.493604630231857300e-01 2.215765714645385742e-01 1.800520420074462891e-01 2.100572437047958374e-01 2.681366205215454102e-01 7.207930833101272583e-02 -2.027891129255294800e-01 -1.170427277684211731e-01 1.201675683259963989e-01 -2.024076238740235567e-04 -1.392064988613128662e-01 2.985188178718090057e-02 2.104864865541458130e-01 2.468288242816925049e-01 2.030741125345230103e-01 1.137995123863220215e-01 -4.455097913742065430e-01 -1.320393830537796021e-01 -1.324235647916793823e-02 3.336690664291381836e-01 -9.169270843267440796e-02 9.408380091190338135e-02 -1.548062860965728760e-01 5.026204511523246765e-02 -7.978913187980651855e-02 -3.288808837532997131e-02
-2.818910218775272369e-02 -1.652220636606216431e-01 2.107604406774044037e-02 9.860937297344207764e-02 -1.383231729269027710e-01 1.661184579133987427e-01 -1.565801352262496948e-01 3.524565696716308594e-01 2.800656557083129883e-01 2.125252485275268555e-01 8.686732500791549683e-03 2.993302047252655029e-02 -2.641195356845855713e-01 -6.286947429180145264e-02 -2.841953933238983154e-01 -1.484034508466720581e-01 -1.890635937452316284e-01 -1.187137141823768616e-01 1.433308571577072144e-01 1.148890778422355652e-01 2.362132519483566284e-01 2.887906432151794434e-01 -2.426190823316574097e-01 1.023997738957405090e-01 8.899090439081192017e-02 -2.786835134029388428e-01 -7.098627090454101562e-02 -1.885500997304916382e-01 1.042582690715789795e-01 -2.006524614989757538e-02 -9.654665738344192505e-02 1.621560007333755493e-01
2.316630035638809204e-01 -4.707194864749908447e-02 2.006164789199829102e-01 8.584427833557128906e-02 -6.214876100420951843e-02 -1.572549939155578613e-01 -8.098439127206802368e-02 1.967292129993438721e-01 3.933861255645751953e-01 -2.162755578756332397e-01 1.071671247482299805e-01 -1.459255963563919067e-01 -2.394150793552398682e-01 -1.293303519487380981e-01 1.208165585994720459e-01 -2.846061810851097107e-02 -2.455237060785293579e-01 2.480625510215759277e-01 -3.036434017121791840e-02 2.104058861732482910e-01 -3.191719576716423035e-02 1.290253251791000366e-01 -2.682156264781951904e-01 1.884811520576477051e-01 1.875660568475723267e-02 -2.040845006704330444e-01 -1.567100286483764648e-01 -1.521936804056167603e-01 1.284067239612340927e-02 -7.042957097291946411e-02 3.343605995178222656e-01 1.012028660625219345e-02
-1.903576105833053589e-01 1.416168659925460815e-01 1.357626467943191528e-01 -2.747724764049053192e-02 -6.767234206199645996e-02 -2.322773486375808716e-01 -6.400135159492492676e-02 1.828854680061340332e-01 2.149935811758041382e-01 1.413864940404891968e-01 -3.856785595417022705e-02 -2.334230542182922363e-01 3.105054423213005066e-02 -2.492323368787765503e-01 3.345668315887451172e-02 7.594745606184005737e-02 -8.446108549833297729e-02 2.800045907497406006e-01 8.266605436801910400e-02 6.634949147701263428e-02 6.446208059787750244e-02 3.898371458053588867e-01 -2.882573008537292480e-01 3.525105416774749756e-01 -1.258674412965774536e-01 -1.303663402795791626e-01 -7.046703994274139404e-02 -8.274416322819888592e-04 7.013659179210662842e-02 7.789924740791320801e-02 3.250543773174285889e-01 1.469126641750335693e-01
9.600327908992767334e-02 1.709845215082168579e-01 -2.017627060413360596e-01 3.070773184299468994e-01 7.869283109903335571e-02 4.975844919681549072e-02 -1.485541760921478271e-01 2.926323711872100830e-01 2.851427793502807617e-01 -2.484171837568283081e-02 5.921183153986930847e-02 1.675299108028411865e-01 1.325653940439224243e-01 -5.076790973544120789e-02 -1.755793988704681396e-01 -1.047665402293205261e-01 -9.478953480720520020e-02 1.877007931470870972e-01 3.107638657093048096e-01 -8.855861425399780273e-02 1.478360127657651901e-02 6.768642365932464600e-02 -3.383454680442810059e-01 7.343822624534368515e-03 1.421483606100082397e-01 -5.124469101428985596e-02 -3.570329248905181885e-01 -1.934082433581352234e-02 -2.469811439514160156e-01 2.084134966135025024e-01 -5.687462911009788513e-02 9.168989956378936768e-02
1.334811002016067505e-01 -1.145111322402954102e-01 1.563251763582229614e-02 -1.462493371218442917e-02 -5.226589739322662354e-02 -2.340267598628997803e-01 -5.658940970897674561e-02 2.939512133598327637e-01 3.781836032867431641e-01 -1.166304722428321838e-01 9.721763432025909424e-02 -1.426508724689483643e-01 -1.536958366632461548e-01 -3.117628395557403564e-01 1.721444725990295410e-01 -2.482397705316543579e-01 5.361672118306159973e-02 8.731690049171447754e-02 6.683566141873598099e-03 -9.508537501096725464e-02 2.043423354625701904e-01 -6.701634731143712997e-03 -1.662635505199432373e-01 1.829614043235778809e-01 2.033449560403823853e-01 -1.090884730219841003e-01 -2.335479259490966797e-01 -1.799760758876800537e-01 1.451720446348190308e-01 -1.149925366044044495e-01 -3.452843427658081055e-01 8.241141587495803833e-02
1.315523684024810791e-01 -8.959016762673854828e-03 -1.537041664123535156e-01 -1.857133507728576660e-01 1.091381013393402100e-01 -2.237657904624938965e-01 -3.346174359321594238e-01 1.750666052103042603e-01 2.293388918042182922e-02 -2.616077288985252380e-02 4.406878948211669922e-01 -1.346094012260437012e-01 -2.282359749078750610e-01 -3.083698078989982605e-02 7.913358509540557861e-03 -2.752915024757385254e-01 -5.295740067958831787e-02 9.165525436401367188e-02 2.617007866501808167e-02 2.339462190866470337e-01 2.210980057716369629e-01 3.144765794277191162e-01 -1.546748727560043335e-01 2.085911780595779419e-01 2.022720426321029663e-01 -2.028569392859935760e-02 5.976894870400428772e-02 5.827115476131439209e-02 -1.598248034715652466e-01 1.359093636274337769e-01 -5.310046300292015076e-02 -2.257995679974555969e-02
-5.779843777418136597e-03 2.878363709896802902e-03 4.871181771159172058e-02 -1.037089899182319641e-01 1.088965088129043579e-01 -2.070993483066558838e-01 -1.156800985336303711e-01 1.070911735296249390e-01 2.850312292575836182e-01 1.031604558229446411e-01 4.947663471102714539e-02 -9.390079975128173828e-02 -4.154677093029022217e-01 -1.122164167463779449e-02 -2.420024573802947998e-01 -8.613766729831695557e-02 -9.284352883696556091e-03 6.507179141044616699e-02 7.763100415468215942e-02 2.946242094039916992e-01 3.295565247535705566e-01 2.156312763690948486e-01 -1.935019940137863159e-01 9.711853414773941040e-02 2.662607729434967041e-01 -1.772482097148895264e-01 6.260949373245239258e-02 -9.732755832374095917e-03 2.874961197376251221e-01 -6.039187312126159668e-02 2.394038140773773193e-01 -1.276125162839889526e-01
1.810599863529205322e-01 -1.292684376239776611e-01 6.519355624914169312e-02 2.250420004129409790e-01 -2.304647862911224365e-01 8.085598051548004150e-02 -1.043059527873992920e-01 1.776654422283172607e-01 2.272611707448959351e-01 -3.764392749872058630e-04 2.972707450389862061e-01 -1.861674338579177856e-01 -8.917430043220520020e-02 -1.495500504970550537e-01 2.904640138149261475e-01 -5.036309361457824707e-02 -1.197099611163139343e-01 7.794170081615447998e-02 1.408194899559020996e-01 8.592066913843154907e-02 1.448916643857955933e-01 2.245099842548370361e-01 -4.416896998882293701e-01 -1.480616331100463867e-01 9.513458237051963806e-03 1.852942854166030884e-01 -7.732069492340087891e-02 -1.414021197706460953e-02 -3.024455904960632324e-01 -1.235157027840614319e-01 1.513714436441659927e-03 1.351094692945480347e-01
-3.588432818651199341e-02 -2.504241466522216797e-02 2.469736635684967041e-01 1.028364300727844238e-01 -2.721544802188873291e-01 -4.759521409869194031e-02 -2.040882557630538940e-01 1.391247063875198364e-01 1.045014113187789917e-01 -1.288927048444747925e-01 -7.285793870687484741e-02 1.414598375558853149e-01 -3.114742040634155273e-01 -2.549530565738677979e-01 9.313168376684188843e-02 -2.048496156930923462e-01 7.613378763198852539e-02 5.010686442255973816e-02 -2.223915234208106995e-02 2.514762580394744873e-01 -4.286452382802963257e-02 1.902357041835784912e-01 -2.647540271282196045e-01 1.588183790445327759e-01 5.833774060010910034e-02 -6.774889677762985229e-02 -1.051450893282890320e-01 9.582429379224777222e-02 3.184603154659271240e-01 1.407614797353744507e-01 7.905188947916030884e-02 4.031968414783477783e-01
3.883632272481918335e-02 -7.019420713186264038e-02 2.124285846948623657e-01 2.234582304954528809e-01 -3.026616573333740234e-01 2.270810902118682861e-01 -2.158528268337249756e-01 1.792010217905044556e-01 1.960487961769104004e-01 3.446573764085769653e-02 1.917309314012527466e-01 7.416395843029022217e-02 -7.926829159259796143e-02 -9.775856137275695801e-02 6.533707678318023682e-02 -2.030966617166996002e-02 -1.177824735641479492e-01 -9.912562370300292969e-02 2.179346531629562378e-01 2.348954379558563232e-01 1.124944612383842468e-01 1.847453862428665161e-01 -3.902731239795684814e-01 -7.660534232854843140e-02 1.122387796640396118e-01 4.024881422519683838e-01 -1.067117378115653992e-01 1.270117163658142090e-01 -1.443895995616912842e-01 1.394812017679214478e-01 -1.742449589073657990e-02 1.288771163672208786e-02
1.491107977926731110e-02 3.202076628804206848e-02 3.046640753746032715e-01 2.705064117908477783e-01 -2.081088572740554810e-01 -1.144862100481987000e-01 -5.239693447947502136e-02 -1.674260199069976807e-02 2.530094981193542480e-01 -1.060032546520233154e-01 1.007605791091918945e-01 -2.960453927516937256e-01 -2.140105962753295898e-01 -2.244208157062530518e-01 2.669723927974700928e-01 -9.669470787048339844e-02 3.651248663663864136e-02 2.277332991361618042e-01 1.224047318100929260e-01 1.990920305252075195e-01 2.542520128190517426e-02 2.479368150234222412e-01 -1.928179413080215454e-01 5.065154656767845154e-02 6.619051843881607056e-02 -2.197687700390815735e-02 -2.278008759021759033e-01 -4.264556244015693665e-02 2.204805314540863037e-01 2.792397141456604004e-02 3.206356465816497803e-01 -5.501526594161987305e-02
-1.487590279430150986e-02 -1.063887998461723328e-01 2.381104826927185059e-01 2.014026343822479248e-01 -2.345925420522689819e-01 5.095769464969635010e-02 -1.697534620761871338e-01 2.186711728572845459e-01 1.823947429656982422e-01 1.606946885585784912e-01 3.283991515636444092e-01 1.303371638059616089e-01 -7.682823389768600464e-02 -9.127468615770339966e-02 1.624974161386489868e-01 1.122420374304056168e-02 -5.592551454901695251e-02 -1.108179092407226562e-01 3.812474906444549561e-01 1.583458334207534790e-01 9.468217194080352783e-02 1.156391948461532593e-01 -3.262950479984283447e-01 -5.539537593722343445e-02 5.433838814496994019e-02 3.006460070610046387e-01 -2.502088844776153564e-01 1.095744967460632324e-01 -2.128992825746536255e-01 3.732984652742743492e-03 -3.125288709998130798e-02 -1.653110794723033905e-02
2.553011476993560791e-01 -2.439858019351959229e-01 1.470156461000442505e-01 5.756949260830879211e-02 -5.318364873528480530e-02 -7.576680183410644531e-02 1.367675513029098511e-02 5.469710230827331543e-01 1.227918788790702820e-01 9.846685081720352173e-02 8.386864513158798218e-02 -3.356875479221343994e-02 -5.257997289299964905e-02 -1.289423108100891113e-01 3.109282553195953369e-01 -7.379552349448204041e-03 1.612062305212020874e-01 1.815038472414016724e-01 -8.591639250516891479e-02 9.635814279317855835e-02 1.884692013263702393e-01 2.532697021961212158e-01 -2.251418977975845337e-01 2.213685512542724609e-01 2.665285766124725342e-01 -1.671190001070499420e-02 -6.681989133358001709e-02 7.954579591751098633e-02 7.825589925050735474e-02 1.170791983604431152e-01 -9.067592769861221313e-02 9.085825085639953613e-02
1.381142139434814453e-01 -1.078538745641708374e-01 2.840185761451721191e-01 -4.187862202525138855e-02 -1.045232564210891724e-01 4.507343098521232605e-02 -1.001175567507743835e-01 -8.424295810982584953e-04 3.837064504623413086e-01 -1.968280524015426636e-01 2.309350967407226562e-01 -4.010173678398132324e-02 8.978697657585144043e-02 -1.480222195386886597e-01 1.501222550868988037e-01 -1.734348386526107788e-01 -1.428164094686508179e-01 2.502264082431793213e-01 1.288362294435501099e-01 3.039442896842956543e-01 1.878061331808567047e-02 2.309890091419219971e-01 -2.651921510696411133e-01 7.604491710662841797e-02 -7.013973593711853027e-02 -8.261293172836303711e-02 -9.769043326377868652e-02 -5.501915886998176575e-02 2.100139111280441284e-01 -5.161776766180992126e-02 3.820339143276214600e-01 -3.933132067322731018e-02
1.266677826642990112e-01 -8.742132224142551422e-03 9.967457503080368042e-02 1.728066243231296539e-03 7.626824080944061279e-02 3.415345773100852966e-02 -2.603887766599655151e-02 -4.243132099509239197e-02 1.367850601673126221e-01 -5.871605128049850464e-02 1.349079012870788574e-01 4.224191943649202585e-04 -3.563939929008483887e-01 -1.203898191452026367e-01 1.466890517622232437e-02 -6.182523816823959351e-02 -1.098240688443183899e-01 1.740641593933105469e-01 -2.724028006196022034e-02 1.049053892493247986e-01 4.364371597766876221e-01 3.832700848579406738e-01 -3.927426040172576904e-01 -7.229688018560409546e-02 -2.211693674325942993e-02 -1.000527441501617432e-01 -9.598460048437118530e-02 -7.381068915128707886e-02 8.049868792295455933e-02 4.343332350254058838e-01 3.851241618394851685e-02 7.648496329784393311e-02
8.257035166025161743e-03 -1.107166633009910583e-01 1.460492163896560669e-01 1.795599013566970825e-01 -2.390672713518142700e-01 6.338722258806228638e-02 -7.123889774084091187e-02 1.658531576395034790e-01 1.656218320131301880e-01 1.477207802236080170e-02 2.898188829421997070e-01 -1.177170500159263611e-01 -5.039912462234497070e-02 -2.998388744890689850e-02 1.947316676378250122e-01 1.876645386219024658e-01 1.455012410879135132e-01 -9.412049502134323120e-02 3.185255080461502075e-02 3.253016769886016846e-01 5.219325888901948929e-03 1.779789775609970093e-01 -4.948666393756866455e-01 3.003725707530975342e-01 7.764336653053760529e-03 7.797354459762573242e-02 -8.460547029972076416e-02 -3.547424683347344398e-03 -2.699905335903167725e-01 -1.262558810412883759e-02 -1.837580353021621704e-01 -1.202151700854301453e-01
1.639435291290283203e-01 -1.787356436252593994e-01 2.599916756153106689e-01 -1.108279153704643250e-01 -2.671166062355041504e-01 -1.215772479772567749e-01 -1.779613494873046875e-01 2.815840840339660645e-01 1.132357567548751831e-01 1.751378737390041351e-02 3.880378231406211853e-02 1.503603756427764893e-01 -1.707803606986999512e-01 -2.695910334587097168e-01 9.655722230672836304e-02 1.742014139890670776e-01 -1.035367622971534729e-01 2.512668371200561523e-01 1.430531591176986694e-01 3.091437220573425293e-01 2.699817419052124023e-01 2.976567149162292480e-01 -2.526892581954598427e-03 2.057464979588985443e-02 5.094420537352561951e-02 -4.016758874058723450e-02 4.858793690800666809e-02 1.191845629364252090e-02 -3.085403144359588623e-02 3.343214690685272217e-01 -1.109252572059631348e-01 4.359453171491622925e-02
3.768847882747650146e-02 -1.040718108415603638e-01 1.189876496791839600e-01 -4.516641050577163696e-02 -1.646024882793426514e-01 2.934551537036895752e-01 -1.904118955135345459e-01 1.393023580312728882e-01 3.179446160793304443e-01 2.731133811175823212e-02 4.105485975742340088e-01 -5.730352923274040222e-02 -7.194205373525619507e-02 -6.626247614622116089e-02 1.022847816348075867e-01 1.258535683155059814e-02 1.625900715589523315e-01 1.129156798124313354e-01 5.894233938306570053e-03 1.450308710336685181e-01 3.825051337480545044e-02 1.206164956092834473e-01 -4.587216675281524658e-01 1.870214641094207764e-01 -1.956513673067092896e-01 1.272934377193450928e-01 -5.387208610773086548e-02 -5.059666931629180908e-02 -2.943543195724487305e-01 1.330355703830718994e-01 -1.028019785881042480e-01 -1.109005883336067200e-01
9.748326241970062256e-02 -5.590998753905296326e-02 1.095037311315536499e-01 3.489368259906768799e-01 -1.195301339030265808e-01 3.474986925721168518e-02 -1.687192767858505249e-01 1.348013281822204590e-01 3.780198693275451660e-01 3.989434242248535156e-02 3.351863026618957520e-01 5.159260705113410950e-02 -1.405827254056930542e-01 -4.453257843852043152e-02 3.925790265202522278e-02 -1.731994152069091797e-01 1.070896312594413757e-01 -1.522913128137588501e-01 -1.226070802658796310e-02 1.181120518594980240e-03 1.708101779222488403e-01 1.099051609635353088e-01 -5.040602684020996094e-01 -1.261446923017501831e-01 -5.529658868908882141e-02 1.599525362253189087e-01 -6.499234586954116821e-02 7.384119927883148193e-02 -2.886893749237060547e-01 -5.789798870682716370e-02 -7.691546529531478882e-02 4.142957180738449097e-02
-6.044697016477584839e-02 1.115972027182579041e-01 1.480380073189735413e-02 2.162960544228553772e-02 8.066997979767620564e-04 1.073696911334991455e-01 -2.703360021114349365e-01 -1.346857398748397827e-01 1.178110614418983459e-01 9.255152940750122070e-02 -1.370235234498977661e-01 -3.454617559909820557e-01 -2.072464823722839355e-01 -4.559485912322998047e-01 2.113130241632461548e-01 -8.934801071882247925e-02 -2.001269608736038208e-01 7.739515602588653564e-02 1.422229558229446411e-01 1.580581367015838623e-01 3.470945358276367188e-01 8.905860036611557007e-02 -2.492685317993164062e-01 -1.641417294740676880e-02 6.798502057790756226e-02 -1.805312484502792358e-01 -3.917572274804115295e-02 -1.309576928615570068e-01 -1.334193795919418335e-01 2.193611860275268555e-01 8.797931671142578125e-02 6.924152374267578125e-02
2.425224334001541138e-01 -2.008405625820159912e-01 -8.478233963251113892e-02 -8.895854651927947998e-02 -1.733009889721870422e-02 -3.111180365085601807e-01 -2.189012169837951660e-01 1.353633999824523926e-01 1.808619648218154907e-01 2.218912690877914429e-01 1.693317145109176636e-01 -2.312555164098739624e-01 -1.999595165252685547e-01 -1.991778612136840820e-01 -1.644004732370376587e-01 -2.378886044025421143e-01 -5.554379522800445557e-02 1.624567806720733643e-01 1.945159435272216797e-01 1.429163962602615356e-01 7.916478812694549561e-02 1.998955011367797852e-01 -1.516719311475753784e-01 1.297243386507034302e-01 2.175358235836029053e-01 4.762379080057144165e-02 -1.141346395015716553e-01 4.778454825282096863e-02 -3.179229199886322021e-01 -1.992859318852424622e-02 -2.796914894133806229e-03 2.342190295457839966e-01
2.317990660667419434e-01 1.003571450710296631e-01 2.997480630874633789e-01 1.087002083659172058e-01 -8.157753944396972656e-02 -7.976265251636505127e-02 -2.081920802593231201e-01 2.191088348627090454e-01 3.476761877536773682e-01 -7.692861557006835938e-02 1.522394567728042603e-01 1.378339380025863647e-01 -1.992259621620178223e-01 -1.255029439926147461e-01 3.040438294410705566e-01 -2.829864993691444397e-02 -1.117762401700019836e-01 -4.019970074295997620e-02 4.024634882807731628e-02 2.213444560766220093e-01 -5.259419605135917664e-02 1.305904835462570190e-01 -2.071041911840438843e-01 1.992880702018737793e-01 -1.012629196047782898e-01 1.074619241990149021e-03 8.637895435094833374e-02 -3.440860509872436523e-01 1.203216165304183960e-01 1.064636930823326111e-01 1.859866082668304443e-01 2.209988087415695190e-01
3.305181860923767090e-02 -3.686585649847984314e-02 1.275980323553085327e-01 5.395476473495364189e-04 -2.068905718624591827e-02 -4.998277872800827026e-02 -3.341290950775146484e-01 2.614731788635253906e-01 -3.298450261354446411e-02 1.117853298783302307e-01 3.311987221240997314e-02 8.291827887296676636e-02 -3.938827514648437500e-01 -1.395162492990493774e-01 2.090462446212768555e-01 -1.520537734031677246e-01 -5.462987348437309265e-02 1.370956301689147949e-01 -4.899634048342704773e-02 2.950303852558135986e-01 1.506221741437911987e-01 4.086843729019165039e-01 -1.416337192058563232e-01 1.658708751201629639e-01 2.335758060216903687e-01 -1.401351690292358398e-01 1.049528494477272034e-01 -8.735677599906921387e-02 2.085300385951995850e-01 2.103661596775054932e-01 -8.196897804737091064e-03 7.868001610040664673e-02
3.083589673042297363e-01 -1.174373403191566467e-01 -1.228303276002407074e-02 -1.976442188024520874e-01 1.542262136936187744e-01 -1.535003632307052612e-01 -1.295464783906936646e-01 2.390280514955520630e-01 6.556534767150878906e-02 5.704449489712715149e-02 3.223094046115875244e-01 -1.252371966838836670e-01 -2.389252781867980957e-01 -2.168524414300918579e-01 -7.930048555135726929e-02 -1.428694128990173340e-01 -5.484513938426971436e-02 6.722588092088699341e-02 2.739563584327697754e-01 1.043216288089752197e-01 1.609244942665100098e-01 9.196721017360687256e-02 -3.497499525547027588e-01 1.729733943939208984e-01 8.470329642295837402e-02 8.809953927993774414e-02 -9.655432403087615967e-02 2.274561077356338501e-01 -2.128411233425140381e-01 -6.267154123634099960e-03 5.124121159315109253e-02 2.620873749256134033e-01
1.972481608390808105e-01 -3.744928538799285889e-02 1.103854477405548096e-01 3.711410984396934509e-02 7.175537943840026855e-02 -4.526696354150772095e-02 -1.955123096704483032e-01 4.132465720176696777e-01 3.460313379764556885e-02 -1.527537107467651367e-01 -2.106985449790954590e-02 -3.342405259609222412e-01 -6.385034322738647461e-02 -3.034471273422241211e-01 -1.260349750518798828e-01 -1.277762651443481445e-01 6.981109827756881714e-02 3.030013144016265869e-01 2.692582011222839355e-01 1.089655607938766479e-01 3.705559968948364258e-01 5.677269771695137024e-02 -2.389236241579055786e-01 1.769596487283706665e-01 -2.835858240723609924e-02 -2.546482533216476440e-02 -9.649964980781078339e-03 -1.073678508400917053e-01 1.886194199323654175e-01 1.948848180472850800e-02 -2.308273501694202423e-02 -7.292157411575317383e-02
-1.304797381162643433e-01 1.843558400869369507e-01 -6.698191165924072266e-02 1.473459154367446899e-01 1.082665249705314636e-01 -1.366361528635025024e-01 -1.707850843667984009e-01 2.597033604979515076e-02 1.904236823320388794e-01 -4.815365746617317200e-02 -5.316615477204322815e-02 -3.342686891555786133e-01 -3.508794903755187988e-01 -1.217341348528862000e-01 -1.370796263217926025e-01 -1.377663314342498779e-01 1.594184190034866333e-01 -2.830137964338064194e-03 1.453772634267807007e-01 8.837899565696716309e-02 6.984147429466247559e-02 3.027598559856414795e-01 -3.981623947620391846e-01 2.088209688663482666e-01 9.482653439044952393e-02 -2.087744027376174927e-01 -2.069291472434997559e-01 -2.409595400094985962e-01 1.062487661838531494e-01 -3.853748738765716553e-02 7.137059420347213745e-02 9.660817682743072510e-02
8.474891632795333862e-02 6.842485629022121429e-03 5.506267026066780090e-02 -1.268108636140823364e-01 -8.609647303819656372e-02 1.872593164443969727e-01 -1.948462426662445068e-01 2.186737656593322754e-01 3.111937344074249268e-01 -1.044585481286048889e-01 1.078872680664062500e-01 -2.949255518615245819e-02 -1.128784045577049255e-01 -2.331372946500778198e-01 5.894301086664199829e-02 -4.148569703102111816e-02 6.157160177826881409e-02 -4.648173600435256958e-02 -2.124375291168689728e-02 2.388546317815780640e-01 -4.559114575386047363e-02 2.018974870443344116e-01 -2.121423929929733276e-01 1.589831709861755371e-02 -1.592169702053070068e-01 -3.866718113422393799e-01 -2.680264711380004883e-01 -6.267894804477691650e-02 -5.605359748005867004e-02 2.812071703374385834e-02 2.128866463899612427e-01 4.487821161746978760e-01
1.384849753230810165e-02 -1.857436150312423706e-01 5.585329979658126831e-02 2.898338735103607178e-01 -2.307893186807632446e-01 1.728315204381942749e-01 -2.827218174934387207e-01 2.276362031698226929e-01 2.248710989952087402e-01 1.036253422498703003e-01 3.269675672054290771e-01 -4.130972921848297119e-02 -1.267986446619033813e-01 -7.653541117906570435e-02 7.335744798183441162e-02 1.319510675966739655e-02 3.103290311992168427e-02 -2.879856154322624207e-02 1.538657099008560181e-01 1.014317944645881653e-01 1.249072998762130737e-01 1.780072301626205444e-01 -3.220678269863128662e-01 -1.033528149127960205e-01 1.174662932753562927e-01 4.490240216255187988e-01 -5.545254331082105637e-03 2.420572377741336823e-02 -1.420974582433700562e-01 -3.192551899701356888e-03 1.283316314220428467e-01 1.254097521305084229e-01
-1.079129055142402649e-01 -2.313908785581588745e-01 7.109294086694717407e-02 -8.330197632312774658e-02 -2.260672301054000854e-01 -3.588785976171493530e-02 -1.412081271409988403e-01 1.127671748399734497e-01 3.590268492698669434e-01 -1.289936751127243042e-01 1.298987865447998047e-01 -2.339107543230056763e-01 -2.525215446949005127e-01 -3.429668843746185303e-01 2.935660816729068756e-02 -5.569678172469139099e-02 4.579984024167060852e-02 5.557136237621307373e-02 1.940822601318359375e-01 2.406241446733474731e-01 -6.435832381248474121e-02 -7.470126450061798096e-02 -2.688847482204437256e-01 1.811349391937255859e-01 1.139178574085235596e-01 -3.269410431385040283e-01 2.673911489546298981e-02 -1.227685436606407166e-01 -9.663188457489013672e-02 9.698529541492462158e-02 2.445282936096191406e-01 7.420654594898223877e-02
2.082182765007019043e-01 -4.192265216261148453e-03 -8.559257537126541138e-02 3.915995359420776367e-02 2.020557783544063568e-02 1.529927849769592285e-01 -1.131732240319252014e-01 1.597807854413986206e-01 5.581260919570922852e-01 -8.056639879941940308e-02 6.213380023837089539e-02 -1.244123429059982300e-01 4.069001227617263794e-02 -3.430669009685516357e-02 -9.454219043254852295e-02 1.275568753480911255e-01 1.482975929975509644e-01 2.395666241645812988e-01 -1.255587041378021240e-01 6.819667667150497437e-02 3.098995387554168701e-01 9.788793511688709259e-03 -2.295982688665390015e-01 -2.173796854913234711e-02 1.283517330884933472e-01 -1.806332468986511230e-01 -1.807760447263717651e-01 2.318000048398971558e-01 -2.842737734317779541e-01 2.017692625522613525e-01 2.900638617575168610e-02 1.150625720620155334e-01
-2.931102178990840912e-02 -1.141030937433242798e-01 1.279699951410293579e-01 2.013521790504455566e-01 -1.218524053692817688e-01 1.941165775060653687e-01 -2.005016207695007324e-01 2.937318086624145508e-01 1.166171655058860779e-01 1.351765245199203491e-01 2.274973541498184204e-01 1.377768218517303467e-01 -2.044571340084075928e-01 -3.230690583586692810e-02 1.711329519748687744e-01 -2.470997907221317291e-02 7.763092219829559326e-02 -8.532170206308364868e-02 2.526930868625640869e-01 2.029848694801330566e-01 1.036887019872665405e-01 1.551950722932815552e-01 -4.620360732078552246e-01 -1.431871950626373291e-01 8.757687360048294067e-02 3.511697649955749512e-01 1.513650733977556229e-02 1.280582398176193237e-01 -1.531505137681961060e-01 9.694381803274154663e-02 -7.790072262287139893e-02 -3.348292037844657898e-02
9.879920631647109985e-02 -2.312417328357696533e-02 3.083528578281402588e-01 3.033351153135299683e-02 3.568193176761269569e-03 -1.977403759956359863e-01 -1.687961667776107788e-01 2.766829356551170349e-02 4.263302087783813477e-01 -2.503829896450042725e-01 2.843473106622695923e-02 -1.468632072210311890e-01 -9.716220945119857788e-02 -2.407791614532470703e-01 2.342115491628646851e-01 -3.244157433509826660e-01 -1.239392906427383423e-01 9.520632028579711914e-02 -5.207387730479240417e-02 2.184367030858993530e-01 1.227459311485290527e-01 7.129964232444763184e-02 -2.651650905609130859e-01 1.182187721133232117e-01 2.110926210880279541e-01 -8.406119048595428467e-02 1.993436068296432495e-01 -6.858973205089569092e-02 6.672295182943344116e-02 -1.612524092197418213e-01 -1.630352996289730072e-02 1.578284353017807007e-01
1.607384718954563141e-02 -7.168187946081161499e-02 2.026735842227935791e-01 1.087525188922882080e-01 -1.117476373910903931e-01 -2.796266376972198486e-01 -1.962239742279052734e-01 8.207532018423080444e-02 3.339655697345733643e-01 1.375294476747512817e-01 9.425450861454010010e-02 6.215288862586021423e-02 -1.589189916849136353e-01 -3.606483936309814453e-01 2.080904245376586914e-01 -3.098507225513458252e-01 -2.912691533565521240e-01 2.236282974481582642e-01 3.086321242153644562e-02 -2.535734884440898895e-02 3.913043811917304993e-02 -2.450419962406158447e-02 -3.202706277370452881e-01 1.204087808728218079e-01 7.153189182281494141e-02 -1.383973509073257446e-01 1.034740637987852097e-02 -1.368940062820911407e-02 1.059052720665931702e-01 -2.142227590084075928e-01 -1.726349741220474243e-01 -2.887415140867233276e-02
1.446137577295303345e-01 -1.360857784748077393e-01 -1.387880370020866394e-02 1.063043549656867981e-01 -5.830829590559005737e-02 2.664385735988616943e-01 -2.269289642572402954e-01 1.132872253656387329e-01 3.681792616844177246e-01 5.977797135710716248e-02 3.477393388748168945e-01 -6.334391236305236816e-02 -1.372102200984954834e-01 -1.602282971143722534e-01 1.510112136602401733e-01 3.512141481041908264e-02 2.402793057262897491e-02 2.127398550510406494e-02 1.283515542745590210e-01 8.581258356571197510e-02 -8.591352403163909912e-02 1.284689009189605713e-01 -5.196313261985778809e-01 2.041789293289184570e-01 -3.772805258631706238e-02 2.855243682861328125e-01 -3.137594088912010193e-02 -1.086338330060243607e-02 -8.846899121999740601e-02 -4.335530567914247513e-03 -1.437595337629318237e-01 -6.877956539392471313e-02
-4.238402470946311951e-02 -1.914344578981399536e-01 5.041221901774406433e-02 1.360540091991424561e-01 -2.891982793807983398e-01 -9.806279093027114868e-03 -2.647854685783386230e-01 1.782198622822761536e-02 2.368355691432952881e-01 -2.417094632983207703e-02 2.482916861772537231e-01 -1.476145684719085693e-01 -2.842234671115875244e-01 -3.700760006904602051e-01 -9.479935467243194580e-02 8.675627410411834717e-02 -1.346960961818695068e-01 -1.172172576189041138e-01 1.853999793529510498e-01 1.204326003789901733e-01 -2.278483510017395020e-01 1.009841263294219971e-01 -2.929510474205017090e-01 2.234483063220977783e-01 1.760532557964324951e-01 -2.242389321327209473e-01 5.556550621986389160e-02 5.853343755006790161e-02 1.161772608757019043e-01 2.303589135408401489e-02 1.771552413702011108e-01 -1.229129824787378311e-02
2.427894622087478638e-03 6.606937199831008911e-02 -6.349433958530426025e-02 1.886025518178939819e-01 -1.493328958749771118e-01 -1.134495735168457031e-01 -2.882134318351745605e-01 5.632156729698181152e-01 1.735772490501403809e-01 3.670924901962280273e-02 2.885283231735229492e-01 -2.193658947944641113e-01 -1.487892121076583862e-01 -2.538364008069038391e-02 1.130437925457954407e-01 -2.601045649498701096e-03 -9.178064018487930298e-02 -2.241989821195602417e-01 -1.396612375974655151e-01 2.759502530097961426e-01 -4.340919479727745056e-02 4.068705439567565918e-02 -1.708869636058807373e-01 -9.318803250789642334e-02 -8.913575857877731323e-02 1.709260940551757812e-01 -1.218946129083633423e-01 -1.854215562343597412e-01 -1.223556622862815857e-01 1.286014914512634277e-01 3.813536837697029114e-02 -8.383883535861968994e-02
-1.398190855979919434e-01 -4.173961281776428223e-02 -5.809422582387924194e-03 2.330128699541091919e-01 4.891095310449600220e-02 1.639337837696075439e-01 -1.480942219495773315e-01 1.326257288455963135e-01 2.070755511522293091e-01 -1.642861030995845795e-02 3.803399801254272461e-01 2.302527278661727905e-01 -7.367868721485137939e-02 -5.519609525799751282e-02 -2.025659531354904175e-01 3.237523511052131653e-02 2.702815830707550049e-01 -3.428630903363227844e-02 1.874194145202636719e-01 1.828276365995407104e-01 4.029929637908935547e-02 7.904202491044998169e-02 -4.509767591953277588e-01 2.316464036703109741e-01 -6.990999728441238403e-02 6.329446565359830856e-03 -2.173748314380645752e-01 9.151240438222885132e-02 -2.994766533374786377e-01 -6.695584207773208618e-02 -4.175648465752601624e-02 7.211169693619012833e-03
5.886838957667350769e-02 -2.450894862413406372e-01 1.985114663839340210e-01 1.100475415587425232e-01 -5.437248200178146362e-02 -1.276403367519378662e-01 -1.280207931995391846e-01 2.961496710777282715e-01 2.511579543352127075e-02 2.538900375366210938e-01 -1.238471567630767822e-01 -4.249238967895507812e-02 -1.861508339643478394e-01 -1.697336435317993164e-01 2.693521231412887573e-02 3.189863264560699463e-02 9.982061572372913361e-03 -1.095670089125633240e-02 2.880140580236911774e-02 3.121887445449829102e-01 4.920102953910827637e-01 1.767195165157318115e-01 -2.395033389329910278e-01 4.752229526638984680e-02 4.531125351786613464e-02 -2.858734130859375000e-01 -1.928145252168178558e-02 3.118141181766986847e-02 -1.817628741264343262e-02 2.479181289672851562e-01 -4.045389220118522644e-02 1.848798394203186035e-01
3.831534460186958313e-02 1.919192522764205933e-01 -4.803808033466339111e-02 5.878273025155067444e-02 -1.902806386351585388e-02 1.172820199280977249e-02 -3.011533021926879883e-01 3.274429962038993835e-02 5.662428960204124451e-02 -1.067636832594871521e-01 -5.609086528420448303e-02 -1.876269131898880005e-01 -7.449585944414138794e-02 -4.417748153209686279e-01 4.978413134813308716e-02 -8.187264204025268555e-02 -2.587253749370574951e-01 3.192268908023834229e-01 -6.423670053482055664e-02 1.804873198270797729e-01 3.950102031230926514e-01 1.259218901395797729e-01 -2.862844169139862061e-01 -2.308296859264373779e-01 9.672580659389495850e-02 -1.108696386218070984e-01 -9.417032822966575623e-03 9.199475497007369995e-02 -1.698709577322006226e-01 1.147347241640090942e-01 1.219448745250701904e-01 -3.243475034832954407e-02
-3.460565954446792603e-02 -8.647359162569046021e-02 -1.512197852134704590e-01 1.096211001276969910e-01 -1.932069510221481323e-01 6.961726397275924683e-02 -3.342455923557281494e-01 1.406827569007873535e-01 -1.516002118587493896e-01 -3.549430985003709793e-04 1.566251516342163086e-01 5.274130962789058685e-03 -2.667966187000274658e-01 2.471823245286941528e-01 -9.923594444990158081e-02 -1.545886099338531494e-01 2.104757167398929596e-02 4.087595343589782715e-01 -4.130078107118606567e-02 2.379740774631500244e-01 7.203024625778198242e-02 1.427728086709976196e-01 -2.720300555229187012e-01 5.083972215652465820e-02 1.269815415143966675e-01 1.168062239885330200e-01 -7.366622239351272583e-02 -4.599138721823692322e-02 -1.482262015342712402e-01 1.980951428413391113e-01 3.754171729087829590e-01 -4.127131029963493347e-02
-1.028525978326797485e-01 1.631492972373962402e-01 1.714226007461547852e-01 2.437369525432586670e-01 -1.348977237939834595e-01 -7.361059635877609253e-02 6.948185712099075317e-02 9.880792349576950073e-02 4.759182035923004150e-01 -1.046089902520179749e-01 -3.419602662324905396e-02 -1.310679167509078979e-01 1.011152565479278564e-02 -1.320716142654418945e-01 -4.505409672856330872e-02 -7.891454547643661499e-02 -6.536094099283218384e-02 -9.624009579420089722e-02 -1.981885172426700592e-02 2.680779397487640381e-01 7.087956368923187256e-02 2.770842313766479492e-01 -3.007339835166931152e-01 1.944060772657394409e-01 -3.122757002711296082e-02 -1.954798400402069092e-01 -9.742137044668197632e-02 9.353587776422500610e-02 1.603923738002777100e-01 1.488836407661437988e-01 3.890810310840606689e-01 -4.100153595209121704e-02
3.618887066841125488e-02 -5.841950699687004089e-02 -9.757421165704727173e-02 5.404818430542945862e-02 9.468501806259155273e-02 -3.536935746669769287e-01 -6.719999760389328003e-02 2.793996632099151611e-01 3.164106607437133789e-02 1.064455509185791016e-02 -6.606474053114652634e-03 -8.828777819871902466e-02 -2.444700747728347778e-01 -2.628718614578247070e-01 -8.845203369855880737e-02 -9.556958079338073730e-02 2.043162584304809570e-01 3.262666463851928711e-01 1.186808869242668152e-01 3.968739807605743408e-01 1.477791219949722290e-01 2.042311728000640869e-01 -3.259157240390777588e-01 2.265563011169433594e-01 3.400586917996406555e-02 -6.706296652555465698e-02 -1.342827081680297852e-01 -1.230429634451866150e-01 8.357496559619903564e-02 1.478074043989181519e-01 5.305663868784904480e-02 7.410396821796894073e-03
1.563932187855243683e-02 3.001275705173611641e-03 1.948098242282867432e-01 1.690857261419296265e-01 -2.356770336627960205e-01 2.653774023056030273e-01 -2.233971804380416870e-01 1.799317449331283569e-01 1.572146266698837280e-01 3.614594414830207825e-02 2.834803164005279541e-01 1.224969476461410522e-01 -1.191856935620307922e-01 -1.457895487546920776e-01 3.627384454011917114e-02 -3.793827816843986511e-02 5.753406137228012085e-02 4.654114320874214172e-02 2.669281661510467529e-01 1.991334110498428345e-01 1.182186156511306763e-01 2.620315253734588623e-01 -4.788601100444793701e-01 -3.063089214265346527e-02 -1.029139310121536255e-01 2.803563773632049561e-01 -6.733579188585281372e-02 3.146931063383817673e-03 -1.952615678310394287e-01 4.320647101849317551e-03 -4.711939394474029541e-02 4.458010569214820862e-02
-1.116043031215667725e-01 1.178100258111953735e-01 1.949104070663452148e-01 1.006118673831224442e-02 -1.678451299667358398e-01 -3.277426585555076599e-02 -8.178575336933135986e-02 3.010528981685638428e-01 -7.377685606479644775e-02 3.435904160141944885e-02 1.122368127107620239e-01 1.600754708051681519e-01 -3.327149152755737305e-01 -3.633681237697601318e-01 1.182008534669876099e-01 -4.498207196593284607e-02 -1.296052592806518078e-03 1.400006115436553955e-01 -8.328815549612045288e-02 2.705572843551635742e-01 5.086577534675598145e-01 1.936765462160110474e-01 -1.977588385343551636e-01 -7.734227180480957031e-02 1.178535893559455872e-01 -2.954599680379033089e-03 1.233062613755464554e-02 -4.746117815375328064e-02 1.068198159337043762e-01 9.812723845243453979e-02 -5.497453734278678894e-02 1.548957377672195435e-01
-3.237335383892059326e-01 6.100435182452201843e-02 1.516300160437822342e-02 -4.586986824870109558e-02 -1.438987255096435547e-01 8.268839120864868164e-02 -2.831405401229858398e-01 -5.495422706007957458e-02 2.271244078874588013e-01 -7.631768286228179932e-02 -2.454763948917388916e-01 -4.993436485528945923e-02 -1.864287704229354858e-01 -2.184250652790069580e-01 -2.864024788141250610e-02 4.060184583067893982e-02 -1.032741516828536987e-01 -3.978971764445304871e-02 -3.281094506382942200e-02 4.945861995220184326e-01 1.419833600521087646e-01 2.632065117359161377e-01 -1.547451764345169067e-01 8.922655880451202393e-02 2.306122183799743652e-01 -9.618081152439117432e-02 -2.163549065589904785e-01 -3.336298093199729919e-02 2.070604823529720306e-02 2.661456465721130371e-01 9.406848251819610596e-02 -5.967239663004875183e-02
-1.381978858262300491e-02 7.109074853360652924e-03 -2.262789905071258545e-01 6.199862435460090637e-02 -1.032830998301506042e-01 -5.141152651049196720e-04 -1.351657956838607788e-01 1.980615034699440002e-02 3.273235857486724854e-01 -1.618251055479049683e-01 5.147837474942207336e-02 -4.957221448421478271e-02 -4.087443947792053223e-01 8.044683933258056641e-02 1.905246824026107788e-01 -1.578519493341445923e-01 8.888993412256240845e-02 -6.654641032218933105e-02 2.924413681030273438e-01 2.266024500131607056e-01 2.944034337997436523e-01 2.814795970916748047e-01 -5.567026883363723755e-02 3.858010768890380859e-01 6.475607305765151978e-02 -3.401002846658229828e-03 -8.457879722118377686e-02 2.340278476476669312e-01 -1.587739773094654083e-02 4.570177942514419556e-02 1.588156074285507202e-02 -8.012489229440689087e-02
1.551247388124465942e-01 2.264128476381301880e-01 -2.116638608276844025e-02 -9.832578897476196289e-02 -2.395876497030258179e-01 -1.616557091474533081e-01 -3.051747381687164307e-01 -1.405221074819564819e-01 9.326553344726562500e-02 -1.176188886165618896e-02 1.433779485523700714e-02 -1.028859913349151611e-01 3.187978640198707581e-02 -2.987693548202514648e-01 1.460768431425094604e-01 3.519399091601371765e-02 6.545331329107284546e-02 2.245723158121109009e-01 4.610985890030860901e-02 2.163214087486267090e-01 1.202412247657775879e-01 2.501486241817474365e-01 -2.058289051055908203e-01 8.662924170494079590e-02 2.463790774345397949e-01 -1.351951062679290771e-01 -2.723923623561859131e-01 -1.143525019288063049e-01 -2.545596361160278320e-01 3.418562412261962891e-01 -4.489313811063766479e-02 7.199846208095550537e-02
-1.493062674999237061e-01 -1.420315355062484741e-01 1.100681424140930176e-01 -3.648651391267776489e-02 -1.728415936231613159e-01 -9.275840967893600464e-02 -1.152306273579597473e-01 2.124321162700653076e-01 4.502657651901245117e-01 1.715359045192599297e-03 1.865631490945816040e-01 -1.845686733722686768e-01 -2.422397285699844360e-01 -2.727423012256622314e-01 5.988631397485733032e-02 3.318641101941466331e-03 -4.084010422229766846e-02 1.686204522848129272e-01 1.562844663858413696e-01 2.088035643100738525e-01 -1.082425042986869812e-01 -2.214440610259771347e-03 -2.238532751798629761e-01 2.292287647724151611e-01 4.104409739375114441e-02 -2.078516930341720581e-01 1.534733921289443970e-01 1.855166256427764893e-02 1.256448477506637573e-01 7.272270321846008301e-02 3.544584810733795166e-01 1.045073717832565308e-01
3.201153874397277832e-02 2.549332380294799805e-02 -6.569979339838027954e-02 2.610786855220794678e-01 1.342299282550811768e-01 -2.161413133144378662e-01 -2.919669747352600098e-01 2.487927377223968506e-01 3.072153329849243164e-01 -2.613118886947631836e-01 1.370135396718978882e-01 -1.922630518674850464e-01 -1.825766563415527344e-01 -1.366249173879623413e-01 3.137627616524696350e-02 -1.089755296707153320e-01 -2.465659528970718384e-01 2.272540181875228882e-01 9.635615348815917969e-02 2.344790995121002197e-01 7.704316824674606323e-02 1.356562227010726929e-01 -2.843265235424041748e-02 2.564752995967864990e-01 1.342639233916997910e-02 -1.927810609340667725e-01 5.374474078416824341e-02 9.952600300312042236e-02 8.047451078891754150e-02 1.474950164556503296e-01 2.670500874519348145e-01 1.157157793641090393e-01
-8.957066386938095093e-02 2.310606651008129120e-02 4.731843993067741394e-02 8.942682296037673950e-02 -1.266434341669082642e-01 -3.532448709011077881e-01 -2.294137775897979736e-01 3.747504353523254395e-01 3.468204662203788757e-02 2.331380099058151245e-01 1.558776646852493286e-01 -1.679460704326629639e-01 -5.276275426149368286e-02 -6.857816129922866821e-02 8.524291962385177612e-02 -2.787276208400726318e-01 8.395844139158725739e-03 -2.181310020387172699e-02 1.710921642370522022e-03 1.612397879362106323e-01 1.340592354536056519e-01 2.493865191936492920e-01 -1.760993897914886475e-01 9.235957264900207520e-02 -7.643973082304000854e-02 -2.819206714630126953e-01 -8.858106285333633423e-02 -8.623766154050827026e-02 7.720143534243106842e-03 2.857718169689178467e-01 -1.617007106542587280e-01 3.034522533416748047e-01
-1.774473674595355988e-02 -7.227978855371475220e-02 1.060586944222450256e-01 -1.604669839143753052e-01 -2.588933706283569336e-01 1.518839448690414429e-01 -3.380976617336273193e-01 2.115410864353179932e-01 3.568583726882934570e-01 1.098342239856719971e-02 4.961357265710830688e-02 1.655137240886688232e-01 -1.381343603134155273e-01 -1.332754492759704590e-01 2.064575403928756714e-01 1.260754019021987915e-01 3.532274812459945679e-02 2.843531072139739990e-01 1.724412105977535248e-02 2.560211420059204102e-01 -1.166592985391616821e-01 9.516523778438568115e-02 -2.427792102098464966e-01 9.943877160549163818e-02 -1.668488532304763794e-01 -1.948338896036148071e-01 -6.943626701831817627e-02 9.780639782547950745e-03 1.670100539922714233e-01 7.214925438165664673e-02 2.839968800544738770e-01 1.780678927898406982e-01
8.289270848035812378e-02 1.331532746553421021e-01 -2.787845395505428314e-02 2.644630074501037598e-01 -7.538641989231109619e-02 -1.895931810140609741e-01 -1.553499549627304077e-01 1.292415708303451538e-01 5.238902196288108826e-02 -6.028013676404953003e-02 1.938084214925765991e-01 -2.267320007085800171e-01 -1.977743357419967651e-01 -1.474479436874389648e-01 1.969510316848754883e-01 -1.968159079551696777e-01 -1.351255923509597778e-01 -2.394212633371353149e-01 -8.212433755397796631e-02 2.406556457281112671e-01 -8.558559231460094452e-03 1.379041820764541626e-01 -4.823777377605438232e-01 2.458112128078937531e-02 1.037782803177833557e-01 2.558519542217254639e-01 -2.733375728130340576e-01 -1.120976507663726807e-01 -1.182256788015365601e-01 1.211030036211013794e-01 -6.062942743301391602e-02 -5.775351077318191528e-03
-2.029547393321990967e-01 -2.228467911481857300e-02 2.740881443023681641e-01 -2.739082835614681244e-02 -2.910886704921722412e-01 -1.964506506919860840e-01 -1.866921037435531616e-01 1.371875852346420288e-01 3.323032557964324951e-01 -5.162730067968368530e-02 2.603285908699035645e-01 -2.581132650375366211e-01 -1.033568531274795532e-01 -2.102047801017761230e-01 6.188428029417991638e-02 -1.377022359520196915e-02 -1.074496731162071228e-01 1.124648451805114746e-01 1.935131996870040894e-01 -4.034315049648284912e-02 -1.396316941827535629e-02 8.264959789812564850e-03 2.469484880566596985e-02 4.033896327018737793e-01 2.282319664955139160e-01 -4.733043909072875977e-02 -1.428309977054595947e-01 -1.161936204880475998e-02 4.745994135737419128e-02 1.668017506599426270e-01 2.547823190689086914e-01 -4.843712598085403442e-02
-1.930406540632247925e-01 -4.200695082545280457e-02 6.974261254072189331e-02 8.230587840080261230e-02 -3.527259826660156250e-01 -1.035804674029350281e-01 -1.523580253124237061e-01 1.599868386983871460e-01 3.393340408802032471e-01 2.381894178688526154e-02 1.063784882426261902e-01 -1.792724579572677612e-01 -2.090734839439392090e-01 -1.902223378419876099e-01 1.070167422294616699e-01 -3.969217464327812195e-02 1.181137841194868088e-02 -9.725857526063919067e-03 7.718848437070846558e-02 1.860272139310836792e-01 -2.192307859659194946e-01 1.002294123172760010e-01 -3.128219842910766602e-01 2.420025467872619629e-01 1.133306920528411865e-01 -2.692452669143676758e-01 8.193798363208770752e-02 -2.756117582321166992e-01 7.376027852296829224e-02 3.745132312178611755e-02 2.524907290935516357e-01 1.390982121229171753e-01
-5.101704970002174377e-02 -1.597894281148910522e-01 7.997944205999374390e-02 1.585484296083450317e-01 -1.203313395380973816e-01 1.624853163957595825e-01 -3.751757442951202393e-01 5.904809385538101196e-02 2.105802148580551147e-01 -3.177988156676292419e-02 3.295586407184600830e-01 -3.679405897855758667e-02 -4.046453535556793213e-02 3.758043982088565826e-03 1.134662181138992310e-01 1.033783182501792908e-01 2.493156194686889648e-01 1.106526479125022888e-01 2.775939702987670898e-01 2.257661819458007812e-01 1.494328230619430542e-01 8.474886417388916016e-02 -3.696899414062500000e-01 2.255480885505676270e-01 -7.979261875152587891e-02 8.479569852352142334e-02 -2.254116684198379517e-01 -6.933354586362838745e-02 -1.678523421287536621e-01 5.536224693059921265e-02 -2.165284752845764160e-01 -8.883039653301239014e-02
2.723229825496673584e-01 -1.317821349948644638e-02 -7.008354365825653076e-02 -1.012004688382148743e-01 6.009990349411964417e-02 -2.023053318262100220e-01 -1.999566704034805298e-01 2.173165827989578247e-01 -6.215787306427955627e-02 6.506577879190444946e-02 6.540132313966751099e-02 -1.436056196689605713e-01 -9.152033925056457520e-02 -2.470231801271438599e-01 1.286516338586807251e-01 -1.898953467607498169e-01 -9.558123350143432617e-02 9.172441065311431885e-02 1.926839947700500488e-01 2.085961252450942993e-01 3.164102963637560606e-05 3.097560405731201172e-01 -3.033293187618255615e-01 2.794646620750427246e-01 2.254798114299774170e-01 -4.270530492067337036e-02 -7.090061157941818237e-02 1.530385166406631470e-01 -3.749321103096008301e-01 1.439587324857711792e-01 -9.133633226156234741e-02 9.359551221132278442e-02
-3.392471745610237122e-02 -9.259227663278579712e-02 8.313015848398208618e-02 9.534432739019393921e-02 -2.286586463451385498e-01 7.979786396026611328e-02 -2.724278569221496582e-01 2.325717806816101074e-01 2.876483798027038574e-01 -5.966701358556747437e-02 3.223135173320770264e-01 -6.701814010739326477e-03 -1.727730631828308105e-01 -1.905881017446517944e-01 1.570817083120346069e-01 9.877312928438186646e-03 1.115892827510833740e-01 4.700679332017898560e-02 2.560001313686370850e-01 1.248963698744773865e-01 1.154991984367370605e-01 2.450475841760635376e-01 -3.635886907577514648e-01 -4.145222529768943787e-02 -7.973363995552062988e-02 3.277906179428100586e-01 -1.461158990859985352e-01 4.818708170205354691e-03 -2.066732794046401978e-01 9.747069329023361206e-03 -1.534081995487213135e-01 3.893587365746498108e-02
4.206325113773345947e-02 -3.201639652252197266e-02 2.372958660125732422e-01 2.771148979663848877e-01 -2.950196564197540283e-01 7.529283314943313599e-02 -2.543101906776428223e-01 1.822746098041534424e-01 1.686927378177642822e-01 1.653972566127777100e-01 2.651449441909790039e-01 -4.444675520062446594e-02 -1.260220706462860107e-01 -2.086259424686431885e-01 4.167124629020690918e-02 3.296767920255661011e-02 1.338278967887163162e-02 -7.748502492904663086e-02 8.409161865711212158e-02 2.428075373172760010e-01 1.367085129022598267e-01 1.511884033679962158e-01 -3.849479854106903076e-01 -5.932113155722618103e-02 -1.244596671313047409e-02 3.886889517307281494e-01 -1.599447876214981079e-01 1.545153558254241943e-02 -1.718012988567352295e-01 -3.276310116052627563e-02 -2.862749621272087097e-02 9.620392322540283203e-02
-2.906258702278137207e-01 -1.192747429013252258e-01 1.831653714179992676e-01 -5.701076611876487732e-02 -2.318050861358642578e-01 -2.901960313320159912e-01 4.643349349498748779e-02 1.603471785783767700e-01 2.657895684242248535e-01 -1.619582772254943848e-01 3.703704178333282471e-01 -6.558213382959365845e-02 -2.771179080009460449e-01 -1.812248677015304565e-01 -1.249002441763877869e-01 -2.467659302055835724e-02 -2.367954142391681671e-02 1.577186882495880127e-01 1.087431833148002625e-01 3.077974542975425720e-02 -5.202400311827659607e-02 2.218767441809177399e-02 -1.425068974494934082e-01 1.663366556167602539e-01 1.393949985504150391e-01 -1.284285336732864380e-01 -2.683286368846893311e-01 4.616612941026687622e-02 -8.160129189491271973e-02 1.681216806173324585e-01 2.980923354625701904e-01 1.061967015266418457e-01
7.530479691922664642e-03 -1.203254386782646179e-01 9.409916400909423828e-02 -4.431051760911941528e-02 -1.953441351652145386e-01 5.510013084858655930e-03 -3.107626363635063171e-02 1.483048200607299805e-01 4.649636149406433105e-01 -9.116840362548828125e-02 3.438892960548400879e-01 -1.434779018163681030e-01 -3.213159739971160889e-01 1.064437627792358398e-01 1.705017639324069023e-04 -2.646347582340240479e-01 -7.903896272182464600e-02 9.142231196165084839e-02 -1.339984983205795288e-01 1.195867359638214111e-01 -1.065959855914115906e-01 2.676812112331390381e-01 -9.408632665872573853e-02 2.408279776573181152e-01 2.406437648460268974e-03 9.184591472148895264e-02 -2.544919848442077637e-01 -1.151000848039984703e-03 2.114216238260269165e-01 1.404030770063400269e-01 1.760973185300827026e-01 1.354539953172206879e-02
1.216221600770950317e-01 -1.155246980488300323e-02 2.637491524219512939e-01 1.196713075041770935e-01 -1.680065691471099854e-01 1.732578724622726440e-01 -2.174433171749114990e-01 2.768726944923400879e-01 2.269225716590881348e-01 7.565250992774963379e-02 2.567808628082275391e-01 1.052397936582565308e-01 -1.688985526561737061e-01 -2.014001756906509399e-01 3.544486314058303833e-02 3.970933705568313599e-02 -4.311879724264144897e-02 -1.211118623614311218e-01 2.029889971017837524e-01 2.102894634008407593e-01 8.672697097063064575e-02 1.750272065401077271e-01 -3.991223275661468506e-01 -1.967262327671051025e-01 2.133991569280624390e-02 3.547276258468627930e-01 -1.385941356420516968e-01 1.287474334239959717e-01 -9.753786772489547729e-02 3.630657866597175598e-02 -2.921679243445396423e-02 -3.143739700317382812e-02
-2.058234214782714844e-01 -1.894606053829193115e-01 1.933022737503051758e-01 -5.580582842230796814e-02 -2.682681940495967865e-02 -3.339041396975517273e-02 -1.036013737320899963e-01 3.953232467174530029e-01 1.004445254802703857e-01 2.931942231953144073e-02 2.126875668764114380e-01 1.259342133998870850e-01 -1.477680206298828125e-01 1.324817724525928497e-02 -1.610305160284042358e-01 -2.717070877552032471e-01 -9.769415855407714844e-02 2.391818724572658539e-02 1.100983545184135437e-01 1.933376044034957886e-01 2.620678544044494629e-01 2.828516662120819092e-01 -4.085573554039001465e-01 6.293801963329315186e-02 8.747904747724533081e-02 -2.716206908226013184e-01 1.053702086210250854e-01 -6.019792333245277405e-02 6.044856458902359009e-02 3.459572046995162964e-02 -9.645660966634750366e-02 1.706114560365676880e-01
-1.746902763843536377e-01 1.436801552772521973e-01 6.034212931990623474e-02 1.012447327375411987e-01 1.504001468420028687e-01 -5.256297066807746887e-02 -2.585668563842773438e-01 5.619619041681289673e-02 9.331632405519485474e-02 -8.094474673271179199e-02 3.256574273109436035e-01 4.065286740660667419e-02 1.639632731676101685e-01 -2.586192786693572998e-01 1.998990625143051147e-01 1.085742712020874023e-01 5.913811549544334412e-02 2.063593268394470215e-01 -2.704179473221302032e-02 2.248703390359878540e-01 1.817782223224639893e-01 1.553794145584106445e-01 -4.800560176372528076e-01 2.151770889759063721e-01 -1.626773625612258911e-01 3.902869671583175659e-02 -1.584553718566894531e-01 2.317166514694690704e-02 -6.591276731342077255e-03 2.692069411277770996e-01 4.503313824534416199e-02 -1.075732409954071045e-01
1.456483453512191772e-01 4.995450843125581741e-03 2.308987975120544434e-01 2.340005896985530853e-02 4.669275879859924316e-02 -1.090128272771835327e-01 -2.672666916623711586e-03 4.014622271060943604e-01 2.212265431880950928e-01 -2.963467687368392944e-02 1.783612817525863647e-01 6.867527496069669724e-03 4.453037306666374207e-02 -9.332873858511447906e-03 2.455717474222183228e-01 -8.642231673002243042e-02 1.257704049348831177e-01 4.881632328033447266e-02 -6.941762566566467285e-02 1.091134622693061829e-01 2.129634916782379150e-01 3.143372759222984314e-02 -3.969654738903045654e-01 3.133659958839416504e-01 -2.223933488130569458e-01 -2.414094507694244385e-01 -2.001376301050186157e-01 -1.654045432806015015e-01 9.509309381246566772e-02 2.246412038803100586e-01 1.504644751548767090e-01 6.155330687761306763e-02
4.826526716351509094e-02 2.196211926639080048e-02 1.488667577505111694e-01 2.270867675542831421e-01 -1.275065541267395020e-01 -2.684155404567718506e-01 1.309504266828298569e-02 1.108574643731117249e-01 1.952913403511047363e-01 1.435652971267700195e-01 1.053217202425003052e-01 -1.283538043498992920e-01 -1.536769717931747437e-01 -3.883966058492660522e-02 1.757621318101882935e-01 3.763061389327049255e-02 3.739815205335617065e-02 2.122213244438171387e-01 -8.874928951263427734e-02 7.633110880851745605e-02 4.904225766658782959e-01 1.879264414310455322e-01 -1.066714525222778320e-01 2.212724089622497559e-01 4.018582999706268311e-01 3.289246186614036560e-02 -1.591624170541763306e-01 3.272523730993270874e-02 6.048151291906833649e-03 2.413144260644912720e-01 -1.691220104694366455e-01 -8.237059414386749268e-02
-1.055503543466329575e-02 -3.825818598270416260e-01 1.614292114973068237e-01 9.037016332149505615e-02 -7.739288359880447388e-02 3.129690289497375488e-01 -2.038674950599670410e-01 2.935226857662200928e-01 1.803467571735382080e-01 -1.233121156692504883e-01 1.734404414892196655e-01 -5.282631888985633850e-02 -1.156126111745834351e-01 -2.783677577972412109e-01 -5.201802775263786316e-02 -2.338936924934387207e-01 -9.959335438907146454e-03 -2.087099477648735046e-02 2.314958348870277405e-02 2.560351788997650146e-01 2.189240008592605591e-01 2.531800046563148499e-02 -2.251563370227813721e-01 1.883878558874130249e-02 1.459995359182357788e-01 2.066559493541717529e-01 -1.854854077100753784e-02 8.383598178625106812e-02 -2.957469522953033447e-01 -8.842660486698150635e-02 -3.550695255398750305e-02 1.567852497100830078e-01
9.962978959083557129e-02 2.729102373123168945e-01 -1.067427173256874084e-01 -1.362279057502746582e-01 8.352188766002655029e-02 1.827556081116199493e-02 -9.203687310218811035e-02 -3.430390357971191406e-02 2.685602605342864990e-01 -6.279292516410350800e-03 6.686705350875854492e-02 -4.090283513069152832e-01 -2.228306978940963745e-01 -2.367312610149383545e-01 1.889710128307342529e-02 8.325581438839435577e-03 -2.524001300334930420e-01 5.095461383461952209e-02 9.357415884733200073e-02 3.191744983196258545e-01 1.266911029815673828e-01 2.343632578849792480e-01 -1.577879935503005981e-01 8.738271147012710571e-02 1.967455446720123291e-01 -1.235493496060371399e-01 -2.400874197483062744e-01 4.887194372713565826e-03 -1.071276366710662842e-01 3.162398934364318848e-01 7.473783940076828003e-02 -9.733559936285018921e-02
-1.196415871381759644e-01 -3.624012172222137451e-01 -1.098276451230049133e-01 -1.946019567549228668e-02 1.136635690927505493e-01 -1.663306206464767456e-01 -3.514077067375183105e-01 7.912135869264602661e-02 3.148728013038635254e-01 -2.035662978887557983e-01 1.083724349737167358e-01 -9.159107506275177002e-02 -2.617136538028717041e-01 -1.040390804409980774e-01 -1.519283056259155273e-01 -1.974849998950958252e-01 1.687371134757995605e-01 2.000168859958648682e-01 7.705952227115631104e-02 1.827427595853805542e-01 9.944865852594375610e-02 -5.207571387290954590e-02 -2.673434019088745117e-01 -1.304848399013280869e-02 -5.149195715785026550e-02 -1.676041632890701294e-01 -3.590428829193115234e-02 -2.359089814126491547e-02 7.532096654176712036e-02 2.954038381576538086e-01 1.731827706098556519e-01 1.479369848966598511e-01
8.695684373378753662e-02 3.754619881510734558e-02 2.167355716228485107e-01 3.313945978879928589e-02 -4.065049439668655396e-02 5.193316191434860229e-02 -7.833608239889144897e-02 4.201166331768035889e-01 2.406724840402603149e-01 5.821652710437774658e-02 1.555763036012649536e-01 6.815218925476074219e-02 -2.114762812852859497e-01 -1.544907391071319580e-01 7.130908221006393433e-02 -2.724559009075164795e-01 -9.005891531705856323e-02 -2.146035581827163696e-01 -1.900236010551452637e-01 1.464041918516159058e-01 2.715410292148590088e-01 1.514012664556503296e-01 -1.517374217510223389e-01 1.608339995145797729e-01 6.294085085391998291e-02 -1.212242990732192993e-01 4.326828941702842712e-02 -7.952105998992919922e-02 1.985999792814254761e-01 2.987783849239349365e-01 6.828831136226654053e-02 3.168921172618865967e-01
3.287442401051521301e-02 -2.413718849420547485e-01 2.684161961078643799e-01 -2.338901162147521973e-02 1.640258878469467163e-01 7.212603837251663208e-02 -6.880915164947509766e-02 1.575678735971450806e-01 4.066900312900543213e-01 4.885153099894523621e-02 1.721841990947723389e-01 1.700455099344253540e-01 5.123777315020561218e-02 -1.816964447498321533e-01 1.722891330718994141e-01 2.842872776091098785e-02 9.414502233266830444e-02 1.051358804106712341e-01 -5.526440963149070740e-02 1.160190105438232422e-01 2.639913558959960938e-01 2.551290951669216156e-02 -2.399437278509140015e-01 -3.629094362258911133e-02 1.459910720586776733e-02 4.890144988894462585e-02 -1.733641838654875755e-03 2.073111534118652344e-01 -1.202872171998023987e-01 1.021755188703536987e-01 5.074338316917419434e-01 -1.423786133527755737e-01
1.467129439115524292e-01 5.828567966818809509e-02 9.485504776239395142e-02 -8.421952277421951294e-02 2.528318464756011963e-01 -9.073632769286632538e-03 -1.885474473237991333e-01 5.271650850772857666e-02 7.295090705156326294e-02 2.689395546913146973e-01 1.733460873365402222e-01 1.654749810695648193e-01 -1.717495322227478027e-01 -1.601345539093017578e-01 3.436407148838043213e-01 -1.243107765913009644e-01 1.639680117368698120e-01 7.336520403623580933e-02 2.411637902259826660e-01 3.497948646545410156e-01 -8.698625862598419189e-02 -3.113811276853084564e-02 -2.620137035846710205e-01 1.561998277902603149e-01 -7.599871605634689331e-02 -2.801010906696319580e-01 -2.291782200336456299e-01 2.029312215745449066e-02 8.839663863182067871e-02 3.134756907820701599e-02 2.444408535957336426e-01 1.131498366594314575e-01
1.407932937145233154e-01 -1.367899179458618164e-01 -1.339570134878158569e-01 -4.749540705233812332e-03 -1.201069802045822144e-01 -4.409893974661827087e-02 -8.029989898204803467e-03 2.758006453514099121e-01 3.952708840370178223e-02 -2.151825726032257080e-01 2.913041710853576660e-01 -1.127894520759582520e-01 -1.641194969415664673e-01 -1.644185334444046021e-01 -1.409491151571273804e-01 -9.857042133808135986e-02 -1.677049696445465088e-02 2.011945396661758423e-01 9.272484481334686279e-02 4.391972720623016357e-02 2.749829292297363281e-01 1.003435850143432617e-01 -2.192611843347549438e-01 1.257238537073135376e-01 4.053178429603576660e-01 1.160660758614540100e-01 -2.329354137182235718e-01 -2.757747471332550049e-01 -2.154960930347442627e-01 1.784641444683074951e-01 9.974594414234161377e-02 1.576241105794906616e-01
2.716768383979797363e-01 -1.097259223461151123e-01 7.275765389204025269e-02 6.243804842233657837e-02 1.454394310712814331e-01 -1.204062178730964661e-01 -1.163901165127754211e-01 1.380885988473892212e-01 1.085592508316040039e-01 -1.255453005433082581e-02 -7.908177375793457031e-02 -1.783159077167510986e-01 -3.745647668838500977e-01 -1.017699316143989563e-01 2.181911319494247437e-01 -4.658321738243103027e-01 -5.791145190596580505e-02 -2.456562360748648643e-03 6.364952027797698975e-02 1.398437172174453735e-01 2.948233783245086670e-01 -7.805781438946723938e-03 -3.833678066730499268e-01 1.134645044803619385e-01 -5.429468303918838501e-02 -8.871275186538696289e-02 -3.975357860326766968e-02 3.909762948751449585e-02 -1.719328612089157104e-01 1.877447962760925293e-01 1.215405240654945374e-01 -6.431405991315841675e-02
-3.434634953737258911e-02 5.528095364570617676e-02 1.774901598691940308e-01 1.459168344736099243e-01 -7.103122025728225708e-02 2.700523734092712402e-01 -3.053481280803680420e-01 1.077511254698038101e-02 2.394254654645919800e-01 -4.128265380859375000e-02 4.551779031753540039e-01 -2.548374608159065247e-02 -1.072873324155807495e-01 -9.567537158727645874e-02 1.886562258005142212e-01 3.129969909787178040e-02 1.954070478677749634e-01 2.231575362384319305e-02 7.269681245088577271e-02 1.274718791246414185e-01 1.493518054485321045e-01 2.251016795635223389e-01 -4.582586884498596191e-01 8.149549365043640137e-02 -2.167240157723426819e-02 1.067237854003906250e-01 7.842208445072174072e-02 -1.308136880397796631e-01 -1.990033835172653198e-01 8.628651499748229980e-02 -8.286431431770324707e-02 -9.311868995428085327e-02
-2.673794925212860107e-01 1.116127073764801025e-01 9.577945806086063385e-03 -2.723677828907966614e-02 -1.241902112960815430e-01 1.635807305574417114e-01 -4.841940850019454956e-02 2.689472436904907227e-01 2.068309336900711060e-01 1.405909806489944458e-01 1.503404229879379272e-02 -9.296612697653472424e-04 -1.962867975234985352e-01 -2.927191928029060364e-02 -6.752097606658935547e-02 -7.533223181962966919e-02 -8.016796410083770752e-02 1.047674864530563354e-01 3.796405196189880371e-01 2.583143711090087891e-01 2.647296786308288574e-01 1.827676296234130859e-01 -3.361464142799377441e-01 1.216446459293365479e-01 1.120016202330589294e-01 -3.244431316852569580e-01 -5.592182278633117676e-02 -5.141884088516235352e-02 1.326723098754882812e-01 4.514032974839210510e-02 -1.446254849433898926e-01 2.495963275432586670e-01
-1.356772482395172119e-01 -9.523378685116767883e-03 9.188396856188774109e-03 1.744183003902435303e-01 -2.830848284065723419e-02 -1.791362315416336060e-01 -3.180895149707794189e-01 3.860485851764678955e-01 2.861668765544891357e-01 -2.648754119873046875e-01 7.514005154371261597e-02 -1.003367602825164795e-01 -1.463092118501663208e-01 -1.335589587688446045e-01 5.526871606707572937e-02 -3.601393699645996094e-01 -8.409699797630310059e-02 1.450476795434951782e-01 1.180245280265808105e-01 1.663452982902526855e-01 -8.163318037986755371e-02 6.686331331729888916e-02 -7.568241655826568604e-02 8.527801185846328735e-02 -5.728968419134616852e-03 -4.052980840206146240e-01 -8.881876617670059204e-02 -3.574259346351027489e-03 9.349736571311950684e-02 4.310716688632965088e-02 2.256794720888137817e-01 2.338710986077785492e-02
-7.158517092466354370e-02 -1.317241638898849487e-01 7.118795812129974365e-02 5.235802382230758667e-02 -2.058436274528503418e-01 1.969147622585296631e-01 -2.027614712715148926e-01 9.869044274091720581e-02 1.860810220241546631e-01 1.243594214320182800e-01 4.786890149116516113e-01 9.744810312986373901e-02 1.252433378249406815e-02 -4.818640649318695068e-02 8.652320504188537598e-02 -7.557201385498046875e-02 2.179968506097793579e-01 1.525674313306808472e-01 1.413683593273162842e-01 1.665866523981094360e-01 1.257251501083374023e-01 -2.217663452029228210e-03 -4.352766275405883789e-01 2.643550336360931396e-01 3.292299062013626099e-02 1.435622870922088623e-01 -1.371149569749832153e-01 4.601898416876792908e-02 -2.158181965351104736e-01 -6.312865018844604492e-02 -2.152905911207199097e-01 9.353426285088062286e-03
2.505293190479278564e-01 -2.817112505435943604e-01 1.456637531518936157e-01 2.153409831225872040e-02 -4.517652094364166260e-02 9.751987457275390625e-02 2.998267300426959991e-03 2.930853366851806641e-01 3.574160337448120117e-01 1.374659389257431030e-01 1.220388486981391907e-01 -1.374368518590927124e-01 -1.863583028316497803e-01 -2.404868006706237793e-01 1.290842294692993164e-01 -2.443050891160964966e-01 -6.007584184408187866e-02 2.427937984466552734e-01 -8.293739706277847290e-02 1.148627605289220810e-02 -4.735510796308517456e-02 2.085844278335571289e-01 8.025800436735153198e-02 2.878537774085998535e-01 1.053372249007225037e-01 -1.734420806169509888e-01 -1.985902190208435059e-01 5.235971417278051376e-03 5.769195035099983215e-02 3.043978512287139893e-01 -8.573135733604431152e-02 -2.823369018733501434e-02
-5.909293889999389648e-02 -5.935013666749000549e-02 -2.351482808589935303e-01 2.160612344741821289e-01 -9.469875693321228027e-02 -9.788099676370620728e-02 -2.856561541557312012e-01 3.881207108497619629e-02 3.805595934391021729e-01 -1.294748783111572266e-01 2.355456799268722534e-01 -4.308528825640678406e-02 -1.554453074932098389e-01 3.908240050077438354e-02 2.112431526184082031e-01 -1.769994199275970459e-01 -1.678366810083389282e-01 6.456350535154342651e-02 2.816743254661560059e-01 1.116435676813125610e-01 1.809152215719223022e-01 2.862668633460998535e-01 8.949576877057552338e-03 7.522980123758316040e-02 2.354184836149215698e-01 1.183301433920860291e-01 1.717664003372192383e-01 1.223661899566650391e-01 -1.666296422481536865e-01 2.601234912872314453e-01 6.871592998504638672e-02 -1.008467972278594971e-01
-3.838997706770896912e-02 -3.885326907038688660e-02 2.359421849250793457e-01 1.332254149019718170e-02 3.373779729008674622e-02 -1.462777256965637207e-01 -2.400626093149185181e-01 5.277362838387489319e-02 1.291898041963577271e-01 5.534732714295387268e-02 1.390078067779541016e-01 -1.652773767709732056e-01 -9.138217568397521973e-02 -1.708021163940429688e-01 -1.645307429134845734e-02 -2.015884965658187866e-02 3.131807222962379456e-02 1.976774074137210846e-02 -1.256048828363418579e-01 5.388120934367179871e-02 3.113061189651489258e-01 3.470504283905029297e-01 -1.271061897277832031e-01 2.981500923633575439e-01 4.676349461078643799e-01 2.139102965593338013e-01 8.618927001953125000e-02 -9.013610891997814178e-03 -3.274654969573020935e-02 3.411834836006164551e-01 -1.115130931138992310e-01 -9.646686166524887085e-02
1.508883386850357056e-01 2.864883281290531158e-02 2.338742166757583618e-01 -3.223897516727447510e-02 1.339831054210662842e-01 2.783669531345367432e-02 -6.679888814687728882e-02 4.588606655597686768e-01 3.091731071472167969e-01 -4.446195811033248901e-02 9.938064962625503540e-02 5.313823372125625610e-02 -2.575806975364685059e-01 1.140884160995483398e-01 -6.787350773811340332e-02 -1.948663294315338135e-01 3.519466891884803772e-02 -6.805342435836791992e-02 7.019557058811187744e-02 -2.023557759821414948e-02 2.016379535198211670e-01 2.402094565331935883e-02 -3.009898662567138672e-01 6.792674958705902100e-02 1.281332075595855713e-01 6.826166808605194092e-02 -6.791616231203079224e-02 -2.565669715404510498e-01 2.557367682456970215e-01 3.196743130683898926e-01 2.734967134892940521e-02 2.172937691211700439e-01
1.529360711574554443e-01 -2.675949037075042725e-02 2.532337009906768799e-01 1.202747672796249390e-01 -7.947967387735843658e-03 -4.298842325806617737e-02 -2.885791957378387451e-01 2.690056562423706055e-01 2.787273824214935303e-01 -6.434144079685211182e-02 3.032256662845611572e-01 9.888110682368278503e-03 -6.528140604496002197e-02 -1.998494379222393036e-02 3.885592222213745117e-01 -6.841564923524856567e-02 -1.182039454579353333e-02 -4.643798992037773132e-02 2.753016166388988495e-02 2.527020573616027832e-01 -5.970134958624839783e-02 -3.209444880485534668e-02 -2.752541899681091309e-01 1.848144680261611938e-01 -3.178154304623603821e-02 6.046106107532978058e-03 -1.655474491417407990e-02 -1.364277154207229614e-01 2.815398871898651123e-01 2.039589881896972656e-01 1.970838755369186401e-01 2.109227031469345093e-01
7.312326133251190186e-02 2.290895581245422363e-02 2.445081025362014771e-01 -1.304099522531032562e-02 -7.156726717948913574e-02 -2.161158435046672821e-02 -9.962101466953754425e-03 4.701813757419586182e-01 1.531431376934051514e-01 6.018467992544174194e-02 1.114290729165077209e-01 8.605156093835830688e-02 -2.715208232402801514e-01 -5.140050500631332397e-02 9.103015065193176270e-02 -1.707452386617660522e-01 -8.955308049917221069e-02 5.112473666667938232e-02 -3.153786435723304749e-02 1.401517093181610107e-01 -1.148275434970855713e-01 2.078075855970382690e-01 -2.833949029445648193e-01 1.009804084897041321e-01 3.316590487957000732e-01 -3.074883222579956055e-01 -7.993126660585403442e-02 3.294079378247261047e-02 1.944098621606826782e-01 2.351941913366317749e-01 -1.851796209812164307e-01 1.707023680210113525e-01
-3.261698782444000244e-01 -8.339904248714447021e-02 1.493725627660751343e-01 3.901617974042892456e-02 -1.741836667060852051e-01 -1.849306561052799225e-02 -9.039663523435592651e-02 1.535564064979553223e-01 3.216666281223297119e-01 8.600600808858871460e-02 -1.285455226898193359e-01 1.308073699474334717e-01 -5.448770150542259216e-02 -1.898646056652069092e-01 -4.157961159944534302e-02 -6.117725744843482971e-02 -7.992763817310333252e-02 1.344121843576431274e-01 1.977999657392501831e-01 2.255859375000000000e-01 -3.965669125318527222e-02 4.273110032081604004e-01 -2.374934405088424683e-01 1.580369621515274048e-01 1.536534875631332397e-01 -2.033560574054718018e-01 2.261336147785186768e-02 -1.939224600791931152e-01 1.219882667064666748e-01 1.493766903877258301e-01 -7.569727301597595215e-02 2.921992540359497070e-01
6.025859341025352478e-02 -1.440730243921279907e-01 9.655513614416122437e-02 -1.543173342943191528e-01 2.051302194595336914e-01 2.138752043247222900e-01 -1.732974052429199219e-01 2.053902149200439453e-01 3.507819473743438721e-01 -1.995470747351646423e-02 1.747243255376815796e-01 -4.534123092889785767e-02 3.386783897876739502e-01 -1.814219504594802856e-01 -1.246012374758720398e-02 -1.294034570455551147e-01 -1.123095490038394928e-02 2.956432700157165527e-01 -1.706934534013271332e-02 6.540282815694808960e-02 1.793324202299118042e-01 4.145804792642593384e-02 -1.292724907398223877e-01 -3.031993098556995392e-02 3.124732673168182373e-01 -1.212858706712722778e-01 -6.298812478780746460e-02 5.237110704183578491e-02 -1.702435910701751709e-01 2.759030461311340332e-01 2.743538320064544678e-01 -1.372728049755096436e-01
1.607693918049335480e-02 -4.692927934229373932e-03 4.356078803539276123e-02 2.998080477118492126e-02 -5.158220976591110229e-02 2.395147234201431274e-01 -1.808108091354370117e-01 -2.918582782149314880e-02 3.140822649002075195e-01 3.092552162706851959e-02 4.606029987335205078e-01 1.441674958914518356e-02 -7.551047205924987793e-02 -5.197867378592491150e-02 2.089191228151321411e-02 7.551642600446939468e-03 2.407952584326267242e-02 1.194982901215553284e-01 2.116551995277404785e-01 1.908276081085205078e-01 8.374950289726257324e-02 1.583405286073684692e-01 -5.457378029823303223e-01 1.846746802330017090e-01 -7.405092567205429077e-02 2.110554873943328857e-01 -1.123593747615814209e-01 -1.284229103475809097e-02 -2.007349878549575806e-01 -9.201707690954208374e-02 -3.840548917651176453e-02 -9.664109349250793457e-02
-9.678198397159576416e-02 -6.717605143785476685e-02 1.610391885042190552e-01 -6.106220558285713196e-02 -1.457414031028747559e-01 4.889852367341518402e-03 -2.808364331722259521e-01 3.563382923603057861e-01 1.745740026235580444e-01 1.585503071546554565e-01 1.230865642428398132e-01 7.279165089130401611e-02 1.835210248827934265e-02 8.695179969072341919e-02 -2.202126830816268921e-01 -1.048503220081329346e-01 -2.988443896174430847e-02 6.529716402292251587e-02 1.632559001445770264e-01 2.870163321495056152e-01 1.580349951982498169e-01 2.734470963478088379e-01 -3.933944702148437500e-01 2.425376512110233307e-02 -1.513508614152669907e-02 -3.476910889148712158e-01 5.833619832992553711e-02 -1.373577862977981567e-01 4.512637853622436523e-02 2.110006101429462433e-02 -1.195935979485511780e-01 2.375790625810623169e-01
-1.518616266548633575e-02 9.604411572217941284e-02 1.790390610694885254e-01 -1.478486955165863037e-01 2.272409200668334961e-01 -3.007283061742782593e-02 -4.418635666370391846e-01 4.376519843935966492e-02 1.763925254344940186e-01 1.700275987386703491e-01 -1.083543747663497925e-01 -1.824607849121093750e-01 -1.321302801370620728e-01 -8.392309397459030151e-02 9.678521007299423218e-02 1.399231050163507462e-02 1.386458147317171097e-02 -3.275569155812263489e-02 2.873361483216285706e-02 3.612058460712432861e-01 -7.291708141565322876e-03 1.507419794797897339e-01 -2.558938264846801758e-01 2.937486469745635986e-01 3.193587064743041992e-02 -3.124027252197265625e-01 -1.770419031381607056e-01 9.892147779464721680e-02 8.009380847215652466e-02 -1.172692254185676575e-01 2.626489400863647461e-01 1.086514815688133240e-01
2.438959032297134399e-01 1.622367948293685913e-01 -3.532100468873977661e-02 -8.156058937311172485e-02 -2.686318196356296539e-02 -1.820269525051116943e-01 -1.368046104907989502e-01 1.119120493531227112e-01 1.492094546556472778e-01 -5.855133384466171265e-02 3.139947056770324707e-01 -1.959245204925537109e-01 -3.009783029556274414e-01 -2.054125517606735229e-01 -1.286689043045043945e-01 -1.663362830877304077e-01 1.115059331059455872e-01 2.511655986309051514e-01 6.548066437244415283e-02 2.743483483791351318e-01 2.768749892711639404e-01 2.232639342546463013e-01 -1.259390860795974731e-01 8.969651907682418823e-02 2.730239927768707275e-01 1.347423791885375977e-01 1.679230630397796631e-01 -8.844395726919174194e-02 -5.693168565630912781e-02 2.296738773584365845e-01 4.347316175699234009e-02 -9.715052694082260132e-02
-1.361712813377380371e-01 -2.044979333877563477e-01 2.241317182779312134e-02 2.602321794256567955e-03 -3.906850814819335938e-01 -2.930310554802417755e-02 -1.356443613767623901e-01 1.853780746459960938e-01 4.118808507919311523e-01 -1.290647406131029129e-02 1.398864835500717163e-01 -2.279196083545684814e-01 -1.571652144193649292e-01 -1.870109736919403076e-01 1.239926088601350784e-02 1.374568492174148560e-01 -2.551308088004589081e-02 2.050949633121490479e-01 1.900457143783569336e-01 2.660838365554809570e-01 -7.460137363523244858e-03 8.210809901356697083e-03 -1.324508786201477051e-01 2.136250734329223633e-01 7.083256542682647705e-02 -2.597793936729431152e-01 -8.273965865373611450e-02 -1.149324551224708557e-01 -1.415321417152881622e-02 1.155694276094436646e-01 3.029646873474121094e-01 4.454271122813224792e-02
-1.981957107782363892e-01 -1.229018494486808777e-01 2.266327887773513794e-01 -8.064486086368560791e-02 -4.608639776706695557e-01 -2.112170457839965820e-01 -2.381079196929931641e-01 6.556266546249389648e-02 2.528826892375946045e-01 4.769375547766685486e-02 3.312752544879913330e-01 -2.707492411136627197e-01 -1.087057515978813171e-01 -9.319976717233657837e-02 -5.009444802999496460e-02 5.349190905690193176e-02 7.208276540040969849e-03 1.023426204919815063e-01 1.496478170156478882e-01 6.526961922645568848e-02 -5.981129407882690430e-02 1.019940972328186035e-01 -1.673034131526947021e-01 1.506679505109786987e-01 1.067175567150115967e-01 -2.096367627382278442e-01 -1.829392164945602417e-01 -6.578003615140914917e-02 1.603432893753051758e-01 1.567751169204711914e-01 2.113224714994430542e-01 -6.834604591131210327e-02
-1.089648809283971786e-02 -1.256731748580932617e-01 -3.286268562078475952e-02 4.833971336483955383e-02 4.481996223330497742e-02 3.732839971780776978e-02 -3.669695854187011719e-01 1.766620129346847534e-01 3.063689768314361572e-01 -1.230506040155887604e-02 -5.900742113590240479e-02 5.888332054018974304e-02 1.512978672981262207e-01 -3.354114294052124023e-02 2.140438854694366455e-01 -2.796047925949096680e-01 7.730551809072494507e-02 9.822872281074523926e-02 -5.716221034526824951e-02 5.314622074365615845e-03 1.759769916534423828e-01 2.429809793829917908e-02 -4.371900558471679688e-01 -2.658764421939849854e-01 2.431949973106384277e-01 -4.177699610590934753e-02 -2.448118329048156738e-01 8.673444390296936035e-02 1.776221096515655518e-01 2.064794898033142090e-01 3.306416049599647522e-02 -2.156252712011337280e-01
1.389390081167221069e-01 1.597235351800918579e-01 -1.542695611715316772e-01 7.528762519359588623e-02 1.270012110471725464e-01 -2.000617422163486481e-02 -3.067181408405303955e-01 1.055003702640533447e-01 6.087151914834976196e-02 4.905097931623458862e-02 2.626615762710571289e-01 -8.410420268774032593e-02 -2.517481148242950439e-01 -2.135169506072998047e-01 9.831121563911437988e-02 -2.969445586204528809e-01 1.414008587598800659e-01 2.474517971277236938e-01 -8.438751846551895142e-02 3.222503662109375000e-01 1.147024482488632202e-01 1.920590102672576904e-01 -1.662571281194686890e-01 1.996142119169235229e-01 1.159121841192245483e-01 4.792933166027069092e-02 2.176423519849777222e-01 4.745187982916831970e-02 -2.617099285125732422e-01 2.656908631324768066e-01 2.790254168212413788e-02 -7.655095309019088745e-03
1.080376729369163513e-01 -1.202910989522933960e-01 3.286963701248168945e-01 2.205438166856765747e-02 -2.285601496696472168e-01 2.588946372270584106e-02 1.381433662027120590e-02 3.681453764438629150e-01 1.451706141233444214e-01 4.802777990698814392e-02 1.701475828886032104e-01 -4.201520234346389771e-02 -2.600982189178466797e-01 -1.832991689443588257e-01 8.536072075366973877e-02 -1.908099502325057983e-01 1.625543460249900818e-03 7.528452575206756592e-02 -5.325569957494735718e-02 1.345739066600799561e-01 7.272537797689437866e-02 6.335319578647613525e-02 -3.029560744762420654e-01 7.189893722534179688e-02 9.341457486152648926e-02 -5.973075702786445618e-02 -7.539346069097518921e-02 -1.621889024972915649e-01 3.076790273189544678e-01 2.713118195533752441e-01 1.727904379367828369e-01 3.199519813060760498e-01
-1.295721083879470825e-01 -9.441223740577697754e-02 8.793424814939498901e-02 3.202053159475326538e-02 -3.032263815402984619e-01 -2.961723133921623230e-02 -2.158753573894500732e-01 7.258184999227523804e-02 2.420584559440612793e-01 1.053782626986503601e-01 2.702213823795318604e-01 -2.724583745002746582e-01 -2.526360750198364258e-01 -1.592529565095901489e-01 1.493959221988916397e-02 2.967703156173229218e-02 4.359966143965721130e-02 2.006151974201202393e-01 2.780707180500030518e-01 3.243425488471984863e-02 6.427338719367980957e-02 -8.452270179986953735e-02 -7.854579389095306396e-02 1.416611522436141968e-01 1.281884908676147461e-01 -2.412480711936950684e-01 -1.623952537775039673e-01 7.112190872430801392e-02 -8.170415461063385010e-02 1.777484118938446045e-01 4.450938701629638672e-01 1.145787686109542847e-01
-1.312218047678470612e-02 7.978293299674987793e-02 -4.110139235854148865e-02 3.338747322559356689e-01 -6.218730285763740540e-02 9.675204008817672729e-02 -2.170097678899765015e-01 -2.949954709038138390e-03 2.727968990802764893e-01 -1.597116291522979736e-01 3.224020898342132568e-01 7.815925776958465576e-02 -5.699431151151657104e-02 -1.044828221201896667e-01 1.186701431870460510e-01 -3.777375072240829468e-02 1.680703759193420410e-01 1.481750905513763428e-01 -2.172448337078094482e-01 2.577235363423824310e-02 2.870883643627166748e-01 -2.418983727693557739e-02 -4.428178966045379639e-01 2.956828474998474121e-01 -4.896071553230285645e-02 -1.177186965942382812e-01 -1.944915801286697388e-01 -5.099998414516448975e-02 -9.979431331157684326e-02 3.619479015469551086e-02 -2.125217169523239136e-01 5.115695297718048096e-02
-3.943013027310371399e-02 9.184877574443817139e-02 3.486877679824829102e-01 3.966565709561109543e-03 1.197151988744735718e-01 3.269906342029571533e-02 -1.950148940086364746e-01 3.410471975803375244e-01 1.613862216472625732e-01 7.191724330186843872e-02 -2.549622766673564911e-02 2.982377447187900543e-02 -4.072712361812591553e-01 -2.224506065249443054e-02 -1.152089610695838928e-01 -1.943578422069549561e-01 -2.074784040451049805e-02 2.013718932867050171e-01 -2.250826209783554077e-01 -4.159999638795852661e-02 5.491589009761810303e-02 -2.328899502754211426e-02 -3.106125891208648682e-01 -1.788112521171569824e-01 2.263760715723037720e-01 -1.563036590814590454e-01 -1.818141788244247437e-01 2.780790627002716064e-02 -1.477149426937103271e-01 -1.979238837957382202e-01 4.696648195385932922e-02 -2.245077192783355713e-01
-3.782369941473007202e-02 -8.879104256629943848e-02 1.919974386692047119e-01 3.285561501979827881e-01 -1.981337219476699829e-01 1.089996993541717529e-01 -1.026230230927467346e-01 2.076405286788940430e-01 1.901455819606781006e-01 2.664581127464771271e-02 1.503892540931701660e-01 2.258223108947277069e-02 -9.654650092124938965e-02 -2.099816054105758667e-01 1.641414016485214233e-01 -1.045059561729431152e-01 -1.550928652286529541e-01 1.023937715217471123e-03 -1.096902508288621902e-02 2.541424632072448730e-01 -3.666825592517852783e-02 1.869219541549682617e-01 -4.009677767753601074e-01 -1.067658811807632446e-01 1.476201117038726807e-01 1.998054385185241699e-01 -8.353693038225173950e-02 -1.036670431494712830e-01 -4.379121065139770508e-01 -7.720859139226377010e-04 -1.285453587770462036e-01 6.976309418678283691e-02
2.935530617833137512e-03 1.067937538027763367e-01 -5.765269976109266281e-03 6.004768889397382736e-03 3.752750158309936523e-02 -2.951771318912506104e-01 -3.509611487388610840e-01 5.659363046288490295e-02 1.895431131124496460e-01 6.152958422899246216e-02 3.693545237183570862e-02 -7.956514507532119751e-02 -4.499057233333587646e-01 -3.869412839412689209e-02 -1.463722139596939087e-01 -1.357077956199645996e-01 -8.210466802120208740e-02 9.496603906154632568e-02 4.968820605427026749e-03 2.899864315986633301e-01 1.994985342025756836e-02 2.083548009395599365e-01 -3.163369894027709961e-01 1.607296615839004517e-01 2.492672801017761230e-01 -1.934176683425903320e-01 8.345365524291992188e-02 -1.469319406896829605e-02 2.895042896270751953e-01 1.082872822880744934e-01 8.709114044904708862e-02 -5.480649694800376892e-02
-8.970338851213455200e-03 4.160413146018981934e-02 7.595340162515640259e-02 5.048685148358345032e-02 -2.751821279525756836e-01 8.921113610267639160e-02 -1.668203771114349365e-01 3.199118375778198242e-01 1.032729893922805786e-01 -4.300125688314437866e-02 3.670419156551361084e-01 2.580790780484676361e-02 -3.007357418537139893e-01 -8.671973831951618195e-03 1.239256467670202255e-02 5.256458371877670288e-02 3.288525715470314026e-02 1.458295881748199463e-01 3.223115503787994385e-01 1.356685906648635864e-01 2.934920135885477066e-03 1.406954526901245117e-01 -2.765921950340270996e-01 -8.374846726655960083e-02 1.619063168764114380e-01 1.163854971528053284e-01 -1.156192198395729065e-01 -2.216126769781112671e-01 -2.575317919254302979e-01 -8.175658434629440308e-02 -3.147132694721221924e-01 1.114928647875785828e-01
1.272765249013900757e-01 3.161495551466941833e-02 -6.018022447824478149e-02 1.137073859572410583e-01 -8.145163953304290771e-02 -2.027175426483154297e-01 -1.491705924272537231e-01 2.213403731584548950e-01 3.993932157754898071e-02 -2.128793448209762573e-01 2.010411322116851807e-01 -3.278035297989845276e-02 -3.583836555480957031e-02 -2.204245477914810181e-01 4.777638614177703857e-02 -2.018307149410247803e-01 -2.921590209007263184e-02 2.498580217361450195e-01 -1.859696805477142334e-01 2.261573672294616699e-01 2.997212111949920654e-01 2.879245281219482422e-01 -3.030432462692260742e-01 1.848899722099304199e-01 2.218589186668395996e-01 2.120862454175949097e-01 3.713910281658172607e-02 -1.747804135084152222e-01 -1.909836232662200928e-01 2.147137075662612915e-01 -9.685306251049041748e-02 -1.139086112380027771e-02
1.655145920813083649e-02 -2.290750592947006226e-01 2.845562994480133057e-01 7.862506806850433350e-02 -1.136922240257263184e-01 -2.105794399976730347e-01 -1.278109699487686157e-01 8.874742686748504639e-02 1.163416653871536255e-01 2.062911838293075562e-01 1.216684356331825256e-01 -3.779367506504058838e-01 -1.796665340662002563e-01 6.276999413967132568e-02 1.206796318292617798e-01 -8.223515469580888748e-04 -2.334330677986145020e-01 1.767614632844924927e-01 1.671243309974670410e-01 8.227521181106567383e-02 1.216924712061882019e-01 4.111552536487579346e-01 -2.980884611606597900e-01 7.081927265971899033e-03 7.699014246463775635e-02 1.476825326681137085e-01 -2.166440337896347046e-01 -6.580238789319992065e-02 1.264043748378753662e-01 1.128031983971595764e-01 1.029552817344665527e-01 -5.094593018293380737e-02
-4.348686430603265762e-03 1.330197304487228394e-01 5.216088518500328064e-02 3.201909959316253662e-01 4.633701220154762268e-02 -8.822283893823623657e-02 -1.863870173692703247e-01 2.165838032960891724e-01 2.247035652399063110e-01 -6.480967998504638672e-02 2.664458751678466797e-01 4.750828072428703308e-02 -4.384897276759147644e-02 -2.032830268144607544e-01 1.684005856513977051e-01 1.832725107669830322e-01 5.331308115273714066e-03 3.543149530887603760e-01 1.191784627735614777e-02 1.467573195695877075e-01 3.610616922378540039e-01 -1.718418486416339874e-02 -2.674584090709686279e-01 1.807537227869033813e-01 1.235650330781936646e-01 -1.158870011568069458e-02 -1.715878397226333618e-01 1.661267727613449097e-01 -2.032515108585357666e-01 6.809108704328536987e-02 -2.265846878290176392e-01 -2.197071723639965057e-02
1.112018898129463196e-02 7.241527736186981201e-02 1.212552115321159363e-01 -1.989063173532485962e-01 -1.538440492004156113e-02 2.379739135503768921e-01 -1.695179641246795654e-01 7.334700971841812134e-02 4.110566377639770508e-01 1.780379265546798706e-01 5.971765518188476562e-02 7.123284786939620972e-02 1.175821796059608459e-01 -2.160162925720214844e-01 7.703004777431488037e-02 1.771782934665679932e-01 -2.687062695622444153e-02 -1.283640265464782715e-01 4.087226092815399170e-02 3.646829128265380859e-01 1.878408491611480713e-01 1.707636713981628418e-01 -2.859239578247070312e-01 9.291885420680046082e-03 1.453608721494674683e-01 5.834823474287986755e-02 -1.690862476825714111e-01 -8.044263720512390137e-02 6.535720825195312500e-02 -9.042622894048690796e-02 4.130661189556121826e-01 3.804178535938262939e-02
9.716732054948806763e-02 9.805057197809219360e-03 1.151171997189521790e-01 1.857157796621322632e-02 8.224853128194808960e-02 1.577378660440444946e-01 -1.905398070812225342e-01 2.311604171991348267e-01 1.584414839744567871e-01 1.814335137605667114e-01 1.466417014598846436e-01 -3.737083822488784790e-02 -4.121333733201026917e-02 -2.204660177230834961e-01 3.510040789842605591e-02 3.097103536128997803e-01 -5.131048616021871567e-03 3.791198134422302246e-01 5.965225026011466980e-02 2.334177643060684204e-01 2.004261463880538940e-01 -1.970102936029434204e-01 -1.592542976140975952e-01 1.227170005440711975e-01 3.065254092216491699e-01 6.765349954366683960e-02 -2.613534331321716309e-01 1.145866736769676208e-01 -2.954262793064117432e-01 1.716933846473693848e-01 8.157656341791152954e-02 5.014243349432945251e-02
3.647590577602386475e-01 1.464204788208007812e-01 2.702057361602783203e-01 -1.710566580295562744e-01 -1.382463127374649048e-01 -3.763277828693389893e-02 -3.301955759525299072e-01 9.110313653945922852e-02 1.054198443889617920e-01 1.465500742197036743e-01 1.320024877786636353e-01 -1.174507290124893188e-02 -1.891962587833404541e-01 -1.565911471843719482e-01 1.176714077591896057e-01 1.675072312355041504e-01 5.702557787299156189e-02 8.449072390794754028e-02 -9.379704296588897705e-02 -2.180311642587184906e-02 -5.835049971938133240e-02 1.742372065782546997e-01 -2.695260047912597656e-01 2.535181045532226562e-01 3.095707297325134277e-01 2.091291397809982300e-01 4.751634597778320312e-02 -1.200738735496997833e-02 2.343497611582279205e-02 -8.310726284980773926e-02 1.758768558502197266e-01 -2.868913710117340088e-01
1.042010635137557983e-01 1.283881068229675293e-01 2.233190983533859253e-01 -1.557801365852355957e-01 -1.890895515680313110e-02 7.142823934555053711e-02 -1.300677806138992310e-01 1.250445097684860229e-01 2.926507592201232910e-01 -2.406853251159191132e-02 7.021583616733551025e-02 2.007543109357357025e-02 -2.875550985336303711e-01 -1.141470000147819519e-01 1.554735153913497925e-01 -1.428982615470886230e-01 -8.599453419446945190e-02 7.753074169158935547e-02 1.073132157325744629e-01 3.294334113597869873e-01 6.149318441748619080e-02 -2.057283669710159302e-01 -2.977257072925567627e-01 2.040087282657623291e-01 1.233694925904273987e-01 2.198240347206592560e-02 1.223722286522388458e-02 -1.801065206527709961e-01 2.228207737207412720e-01 4.596092104911804199e-01 -7.259549945592880249e-02 6.614007055759429932e-02
-8.751201629638671875e-02 -4.453042894601821899e-02 1.632278263568878174e-01 -1.078756153583526611e-01 -1.395777016878128052e-01 -1.155860722064971924e-02 -2.772630453109741211e-01 1.460074037313461304e-01 1.234001591801643372e-01 2.117844820022583008e-01 3.161889016628265381e-01 2.241081893444061279e-01 -2.842399179935455322e-01 -1.910390406847000122e-01 1.184624582529067993e-01 -4.199387505650520325e-03 -4.176514595746994019e-02 5.288110114634037018e-03 3.617072403430938721e-01 -5.419135093688964844e-02 6.009519100189208984e-02 3.870348632335662842e-01 -2.820796072483062744e-01 -3.774924203753471375e-02 6.490021944046020508e-02 1.796804666519165039e-01 -1.287022233009338379e-01 -1.075385957956314087e-01 -1.581416875123977661e-01 -1.298908260650932789e-03 -8.046723157167434692e-02 1.630843281745910645e-01
8.036052435636520386e-02 -5.916771292686462402e-02 1.557117551565170288e-01 2.237618416547775269e-01 -2.524096369743347168e-01 7.424610853195190430e-02 -3.288536071777343750e-01 1.773685812950134277e-01 1.820231974124908447e-01 1.308113783597946167e-01 4.082326889038085938e-01 -1.185055356472730637e-02 -1.096416860818862915e-01 -1.722116321325302124e-01 2.017458528280258179e-01 3.268968313932418823e-02 5.960340797901153564e-02 -9.127566963434219360e-02 2.394654005765914917e-01 1.428906619548797607e-01 1.537699848413467407e-01 8.815302699804306030e-02 -2.941406369209289551e-01 -8.782427012920379639e-02 1.669483445584774017e-02 3.363123834133148193e-01 -1.103257462382316589e-01 9.283480048179626465e-02 -1.988546103239059448e-01 1.068165153264999390e-01 -6.147918105125427246e-02 -4.702215641736984253e-02
3.578075021505355835e-02 1.240171790122985840e-01 -6.033097859472036362e-03 -1.075537428259849548e-01 1.261941641569137573e-01 -1.240252852439880371e-01 -1.684819012880325317e-01 1.432376056909561157e-01 1.237638220191001892e-01 -1.239093393087387085e-01 2.681079506874084473e-01 -4.843996837735176086e-02 -1.469088941812515259e-01 -2.307804226875305176e-01 2.950355224311351776e-02 -1.395155042409896851e-01 -8.044011145830154419e-02 2.813099324703216553e-01 -1.330505162477493286e-01 1.451774537563323975e-01 2.567326724529266357e-01 3.291377723217010498e-01 -2.142477780580520630e-01 3.326966464519500732e-01 2.804620265960693359e-01 9.034376591444015503e-02 -1.878617890179157257e-02 -1.936529874801635742e-01 -1.188098490238189697e-01 2.587186992168426514e-01 -1.699935942888259888e-01 4.008687287569046021e-02
1.702210456132888794e-01 -4.725296795368194580e-02 -4.328742250800132751e-02 -3.101191855967044830e-02 6.810825318098068237e-02 -3.330348134040832520e-01 -1.675542294979095459e-01 1.817130595445632935e-01 -2.320218831300735474e-02 5.218280479311943054e-02 1.825733780860900879e-01 1.994512276723980904e-03 -2.256436347961425781e-01 -2.571115195751190186e-01 -1.695644296705722809e-02 -1.703510433435440063e-01 1.433626934885978699e-02 1.838463097810745239e-01 1.922270059585571289e-01 1.925362199544906616e-01 1.412165164947509766e-01 3.024189174175262451e-01 -3.101328015327453613e-01 2.385315895080566406e-01 7.066417485475540161e-02 2.405235171318054199e-02 -4.696091264486312866e-02 9.235672652721405029e-02 -3.687693476676940918e-01 1.863309444161131978e-04 9.753951802849769592e-03 2.854582071304321289e-01
8.491045236587524414e-02 8.609179407358169556e-02 -5.704564228653907776e-02 -4.709073156118392944e-02 -1.273765861988067627e-01 -1.982155740261077881e-01 -1.153129935264587402e-01 2.903081476688385010e-01 1.075507923960685730e-01 -2.223386317491531372e-01 1.439133286476135254e-01 3.433594480156898499e-02 -1.163197979331016541e-01 -1.998763978481292725e-01 7.639002799987792969e-02 -1.788106262683868408e-01 -9.958644211292266846e-02 2.112843245267868042e-01 -1.522014290094375610e-01 1.676930636167526245e-01 3.111073374748229980e-01 2.856469452381134033e-01 -2.107880264520645142e-01 2.236394435167312622e-01 3.342646658420562744e-01 1.542683392763137817e-01 4.443344101309776306e-02 -2.343611866235733032e-01 -1.671167165040969849e-01 1.694014966487884521e-01 -1.405239254236221313e-01 -7.183068990707397461e-02
-5.540481954813003540e-02 1.156571358442306519e-01 -2.002494409680366516e-02 3.598384559154510498e-01 1.625845730304718018e-01 -8.005196601152420044e-02 -1.753782331943511963e-01 3.373099267482757568e-01 3.864473998546600342e-01 -1.150852143764495850e-01 2.298178821802139282e-01 -8.036059886217117310e-02 -1.702927201986312866e-01 -9.118649177253246307e-04 2.504508197307586670e-01 -1.404173672199249268e-01 -2.147181332111358643e-01 -1.916536241769790649e-01 -7.519181817770004272e-02 2.587234377861022949e-01 6.450361688621342182e-04 -3.785182163119316101e-02 -2.880361676216125488e-01 7.236260920763015747e-02 -8.854085952043533325e-02 1.678641885519027710e-01 -2.521646383684128523e-04 -3.618634492158889771e-02 -2.453154884278774261e-02 2.040866613388061523e-01 9.537501633167266846e-02 9.617804735898971558e-02
8.325099200010299683e-02 8.223538845777511597e-02 -1.465470343828201294e-01 -9.450453519821166992e-02 9.354342520236968994e-02 -1.519227121025323868e-02 -2.161610275506973267e-01 2.837310731410980225e-01 -2.780116861686110497e-03 -2.176609635353088379e-02 3.075263500213623047e-01 -6.265810877084732056e-02 -3.067230880260467529e-01 -1.532363593578338623e-01 2.307265967829152942e-04 -2.574684321880340576e-01 -1.033072639256715775e-02 3.224514424800872803e-02 -1.286842953413724899e-02 2.815470695495605469e-01 2.078612148761749268e-01 2.727084755897521973e-01 -1.549661755561828613e-01 2.332407534122467041e-01 2.102134227752685547e-01 -7.988691329956054688e-03 2.804747223854064941e-01 -1.592211611568927765e-02 -1.029227226972579956e-01 3.534271121025085449e-01 3.442042320966720581e-02 -2.060466073453426361e-02
1.299170553684234619e-01 1.404249370098114014e-01 -1.215271055698394775e-01 1.459460426121950150e-02 1.991600841283798218e-01 -4.271215200424194336e-02 -2.979577183723449707e-01 2.802944183349609375e-01 9.845504164695739746e-02 7.521319389343261719e-02 2.380536794662475586e-01 -9.085800498723983765e-02 -3.470746874809265137e-01 -1.198693364858627319e-01 3.380830585956573486e-02 -2.648448348045349121e-01 3.457819297909736633e-02 1.802491545677185059e-01 -1.271804422140121460e-01 2.191246151924133301e-01 2.564024031162261963e-01 2.071675956249237061e-01 -1.159428358078002930e-01 2.847303152084350586e-01 1.504136025905609131e-01 4.812824726104736328e-02 2.215780764818191528e-01 -7.682623714208602905e-02 -1.887998878955841064e-01 1.882866621017456055e-01 3.233880549669265747e-02 -7.999395020306110382e-03
3.475728258490562439e-02 2.682409808039665222e-02 2.000250816345214844e-01 4.410192370414733887e-02 2.825258076190948486e-01 -2.116875052452087402e-01 -1.964319944381713867e-01 1.787120848894119263e-01 2.197724580764770508e-01 2.188971936702728271e-01 5.307042226195335388e-02 -7.652499713003635406e-03 -1.104557663202285767e-01 -9.053207188844680786e-02 -1.443869471549987793e-01 4.291920736432075500e-02 2.382312119007110596e-01 1.612019389867782593e-01 -5.305531248450279236e-02 9.949093312025070190e-02 2.407065182924270630e-01 -4.173955693840980530e-02 -1.752501130104064941e-01 3.290785253047943115e-01 1.752162724733352661e-01 1.530034095048904419e-01 -3.806350380182266235e-02 -1.298329979181289673e-01 -4.167609512805938721e-01 2.151932269334793091e-01 8.784023672342300415e-02 1.565691232681274414e-01
8.316744118928909302e-02 3.243971988558769226e-02 1.489421576261520386e-01 6.190960481762886047e-02 -7.030731439590454102e-02 1.560612469911575317e-01 -9.556554257869720459e-02 7.625868916511535645e-02 2.424667924642562866e-01 -1.943406462669372559e-01 2.713114023208618164e-01 -5.923334043473005295e-03 -4.125024676322937012e-01 -1.162348836660385132e-01 -5.066768452525138855e-02 -1.584139764308929443e-01 -7.423345744609832764e-02 1.656497269868850708e-01 -1.043040752410888672e-01 8.971633017063140869e-02 -2.248474657535552979e-01 1.875693500041961670e-01 -1.928928494453430176e-01 3.499420285224914551e-01 1.927091777324676514e-01 1.220242306590080261e-02 -3.363581001758575439e-01 -3.392503410577774048e-02 1.816968470811843872e-01 1.579729467630386353e-01 1.807444691658020020e-01 2.716201730072498322e-02
1.477259099483489990e-01 -1.549323797225952148e-01 -1.109879761934280396e-01 3.054511547088623047e-02 6.976061314344406128e-02 2.147226221859455109e-02 -1.410997956991195679e-01 1.935819685459136963e-01 1.223485618829727173e-01 6.719224154949188232e-02 1.594659686088562012e-01 -4.561635479331016541e-02 -1.193988248705863953e-01 -3.887895867228507996e-02 -1.697077602148056030e-01 -1.170625016093254089e-01 1.863288283348083496e-01 1.905006021261215210e-01 9.162442386150360107e-02 6.827783584594726562e-02 2.703094184398651123e-01 4.396013617515563965e-01 -2.346726655960083008e-01 2.865295112133026123e-01 2.159691452980041504e-01 2.516677975654602051e-01 -1.485051810741424561e-01 2.272295802831649780e-01 -2.617447972297668457e-01 -7.480752188712358475e-03 4.946889728307723999e-02 1.752489358186721802e-01
-3.478566929697990417e-02 6.519957445561885834e-03 1.822986006736755371e-01 2.510278224945068359e-01 -2.850018143653869629e-01 1.811670958995819092e-01 -2.008420377969741821e-01 1.150561720132827759e-01 2.076192647218704224e-01 1.970952600240707397e-01 2.678515315055847168e-01 9.431101381778717041e-02 -2.075200229883193970e-01 -1.898186355829238892e-01 1.645420789718627930e-01 -2.177381888031959534e-02 2.444636076688766479e-02 -7.232744246721267700e-02 1.954929530620574951e-01 1.589022427797317505e-01 1.100104525685310364e-01 2.186491042375564575e-01 -3.588576316833496094e-01 -1.193833500146865845e-01 8.739294111728668213e-02 3.320236802101135254e-01 -1.190593764185905457e-01 2.890212088823318481e-02 -2.332060188055038452e-01 7.356200367212295532e-02 1.516193244606256485e-02 2.214903570711612701e-02
1.678158491849899292e-01 -1.185620576143264771e-01 -1.825484931468963623e-01 4.155226796865463257e-02 -2.549611590802669525e-02 -2.592450976371765137e-01 -3.979387581348419189e-01 1.397055238485336304e-01 -7.367850095033645630e-02 -6.592317670583724976e-02 1.672796458005905151e-01 -7.628258317708969116e-02 -2.459188103675842285e-01 -2.124764770269393921e-01 7.935065776109695435e-02 -1.834808439016342163e-01 -1.865214481949806213e-02 9.129908680915832520e-02 1.482105851173400879e-01 3.087982535362243652e-02 3.117343597114086151e-02 2.101486772298812866e-01 -1.225058957934379578e-01 1.676488518714904785e-01 9.646127372980117798e-02 -2.047966606914997101e-02 -1.665698289871215820e-01 2.729821801185607910e-01 -3.561848402023315430e-01 8.991970121860504150e-02 2.743430733680725098e-01 2.139662802219390869e-01
4.618857800960540771e-02 7.892446592450141907e-03 -2.388520725071430206e-02 1.093408241868019104e-01 -2.207808643579483032e-01 7.668381929397583008e-02 -2.652640938758850098e-01 1.001255288720130920e-01 9.717424213886260986e-02 -5.089630931615829468e-02 4.244701862335205078e-01 -6.659965962171554565e-02 -2.310824543237686157e-01 -1.888965517282485962e-01 1.531340926885604858e-01 8.765387535095214844e-02 1.104052960872650146e-01 -1.259072590619325638e-02 8.239562064409255981e-02 1.836712807416915894e-01 -4.587722010910511017e-03 2.193964868783950806e-01 -5.507298111915588379e-01 1.089488789439201355e-01 -2.996368892490863800e-02 1.632444262504577637e-01 -2.252720296382904053e-02 -8.393564075231552124e-02 -2.073718905448913574e-01 -1.237045153975486755e-01 -9.699323773384094238e-02 -1.199651807546615601e-01
6.310068070888519287e-02 2.052320912480354309e-02 -1.693842560052871704e-01 6.075569242238998413e-02 -1.815082430839538574e-01 -4.467557370662689209e-02 -3.762344717979431152e-01 1.575524359941482544e-01 3.410649001598358154e-01 -2.560000419616699219e-01 1.557037383317947388e-01 7.446431368589401245e-02 -3.010360002517700195e-01 1.589700281620025635e-01 1.656898111104965210e-01 -1.527626514434814453e-01 -1.181308329105377197e-01 -1.062640622258186340e-01 2.102903574705123901e-01 1.521216183900833130e-01 2.747873663902282715e-01 1.119097769260406494e-01 1.771022193133831024e-02 2.606230378150939941e-01 1.921746730804443359e-01 -1.058420464396476746e-01 -7.707603275775909424e-02 1.209058016538619995e-01 -6.521602720022201538e-02 2.203866392374038696e-01 -6.716363131999969482e-03 -1.145602613687515259e-01
-7.020308170467615128e-03 1.471279561519622803e-01 -5.881035700440406799e-03 3.384147286415100098e-01 -1.384465098381042480e-01 -4.688194021582603455e-02 -3.174729049205780029e-01 2.926915585994720459e-01 1.450087279081344604e-01 1.721664145588874817e-02 3.137326836585998535e-01 8.886956423521041870e-02 1.608054041862487793e-01 -2.939786948263645172e-02 3.322412967681884766e-01 1.223798617720603943e-01 9.778739511966705322e-02 1.468263566493988037e-01 -1.062179878354072571e-01 8.551056683063507080e-02 1.723050475120544434e-01 1.007277369499206543e-01 -3.713977336883544922e-01 2.395183145999908447e-01 -1.027805656194686890e-01 -4.602671414613723755e-02 2.293819189071655273e-02 6.780176609754562378e-02 -3.448553755879402161e-02 2.609442174434661865e-01 -5.861586704850196838e-02 -2.847768366336822510e-02
3.307388126850128174e-01 -1.470599672757089138e-03 1.084341332316398621e-01 9.313657879829406738e-02 -1.555937826633453369e-01 -6.479988247156143188e-02 -3.462944924831390381e-02 3.883177936077117920e-01 4.769433662295341492e-02 8.896240592002868652e-02 2.644444108009338379e-01 -5.677855014801025391e-02 -3.372662067413330078e-01 -8.282042294740676880e-02 -6.004289537668228149e-02 -2.680638730525970459e-01 -5.552073195576667786e-02 4.611936956644058228e-02 -1.613867580890655518e-01 7.506282627582550049e-02 2.738131582736968994e-01 5.963443964719772339e-02 -1.899729371070861816e-01 3.503850102424621582e-02 1.795690059661865234e-01 -9.732812643051147461e-02 -8.954811096191406250e-02 1.407197117805480957e-01 4.135435819625854492e-02 3.180947899818420410e-01 -1.218604668974876404e-01 2.652243971824645996e-01
2.220719009637832642e-01 -8.350618928670883179e-02 1.620321571826934814e-01 8.709158748388290405e-02 -4.505704715847969055e-02 6.970478594303131104e-02 -1.848344802856445312e-01 2.884138934314250946e-02 4.202345907688140869e-01 9.298077225685119629e-02 1.183716803789138794e-01 -2.008569836616516113e-01 -2.150993645191192627e-01 -3.304040729999542236e-01 2.634427044540643692e-03 -2.417381554841995239e-01 7.396584749221801758e-02 3.130468130111694336e-01 -1.005254685878753662e-01 5.337257869541645050e-03 1.055805608630180359e-01 2.559429109096527100e-01 8.786308765411376953e-02 2.838779687881469727e-01 -3.001615591347217560e-02 1.484922021627426147e-01 -1.703368425369262695e-01 -3.111707791686058044e-02 9.279868006706237793e-02 2.646151781082153320e-01 2.235778793692588806e-02 -6.228855252265930176e-02
3.200417011976242065e-02 -4.211322870105504990e-03 1.834942698478698730e-01 4.025494158267974854e-01 -1.095612570643424988e-01 -1.576805561780929565e-01 -3.934743106365203857e-01 2.191359549760818481e-01 1.430377811193466187e-01 1.630192808806896210e-02 9.411064535379409790e-02 1.298582851886749268e-01 -1.583912670612335205e-01 -4.836639761924743652e-02 3.819762170314788818e-01 -1.257057674229145050e-02 -1.385643929243087769e-01 -1.782650873064994812e-02 -1.089823767542839050e-01 1.708742082118988037e-01 -6.355436891317367554e-02 8.662471920251846313e-02 -2.089805305004119873e-01 8.865027874708175659e-02 3.521028533577919006e-02 1.878113299608230591e-01 -1.868673413991928101e-01 -6.963185220956802368e-02 1.410056203603744507e-01 2.937716245651245117e-01 4.598862305283546448e-02 1.880104839801788330e-01
5.665672011673450470e-03 2.205345034599304199e-02 1.591181904077529907e-01 5.254993960261344910e-02 -5.278943851590156555e-02 -1.295536905527114868e-01 9.008917212486267090e-02 2.957804799079895020e-01 3.115809261798858643e-01 2.877279818058013916e-01 1.837120354175567627e-01 -1.994671672582626343e-01 -1.186340078711509705e-01 -1.167074292898178101e-01 7.180812954902648926e-02 -4.323305562138557434e-02 -6.550803035497665405e-02 8.516638725996017456e-02 2.767312228679656982e-01 -1.171579062938690186e-01 5.830755457282066345e-02 1.713475137948989868e-01 -7.326786965131759644e-02 1.527252793312072754e-01 1.373647991567850113e-02 -3.908962011337280273e-01 5.662188399583101273e-03 1.839737147092819214e-01 8.334524929523468018e-02 2.456623166799545288e-01 2.337525039911270142e-01 3.098283708095550537e-01
1.691412776708602905e-01 -1.154620796442031860e-01 -9.659081697463989258e-03 1.163704320788383484e-01 1.078517641872167587e-02 -2.610397040843963623e-01 -5.312623083591461182e-02 2.625936865806579590e-01 1.349595468491315842e-02 -2.366269938647747040e-02 4.060277938842773438e-01 -1.145327314734458923e-01 -1.675301343202590942e-01 -2.490667402744293213e-01 -3.341450169682502747e-02 -2.091279923915863037e-01 -4.596617072820663452e-02 1.737959235906600952e-01 1.315534561872482300e-01 6.832417845726013184e-02 1.141889616847038269e-01 2.306494563817977905e-01 -3.066993057727813721e-01 1.662643849849700928e-01 1.245314627885818481e-01 1.058716773986816406e-01 -1.413131654262542725e-01 1.492781341075897217e-01 -3.489176928997039795e-01 -9.451727569103240967e-02 6.507898867130279541e-02 2.111798226833343506e-01
-7.564370334148406982e-02 8.313384652137756348e-02 1.796171963214874268e-01 -3.326984941959381104e-01 1.400472596287727356e-02 6.910531222820281982e-02 -2.147324830293655396e-01 2.301989942789077759e-01 4.160327911376953125e-01 2.248046100139617920e-01 -2.147550731897354126e-01 4.175836592912673950e-02 -1.119785308837890625e-01 -1.189420148730278015e-01 -1.142839714884757996e-02 -1.925966739654541016e-01 -1.781391650438308716e-01 2.371273376047611237e-02 -9.402323514223098755e-02 5.387233942747116089e-02 -1.916406489908695221e-02 8.874817192554473877e-02 -3.455545604228973389e-01 1.696689873933792114e-01 3.157122433185577393e-01 6.676661968231201172e-02 -5.353623628616333008e-02 -2.180346101522445679e-01 -6.243991851806640625e-02 4.282854124903678894e-02 1.871509850025177002e-01 -9.578860551118850708e-02
-7.967554777860641479e-02 -1.595010310411453247e-01 1.458240747451782227e-01 5.839542672038078308e-02 -5.628946796059608459e-02 -1.111817210912704468e-01 -1.159428507089614868e-01 1.054133102297782898e-01 2.614448368549346924e-01 5.262646358460187912e-03 1.873601227998733521e-01 -3.026877641677856445e-01 -2.367024719715118408e-01 -2.192039787769317627e-02 6.775623187422752380e-04 -2.357824295759201050e-01 -1.902072727680206299e-01 2.362822145223617554e-01 5.273146927356719971e-02 1.557712405920028687e-01 8.785942941904067993e-02 4.387952089309692383e-01 -1.256003528833389282e-01 -1.072775647044181824e-01 -7.443682756274938583e-03 -7.347317039966583252e-02 -3.547900021076202393e-01 2.019931823015213013e-01 2.472245246171951294e-01 6.064021587371826172e-02 1.073577702045440674e-01 -3.454523161053657532e-02
2.575319409370422363e-01 1.200224384665489197e-01 -2.495486289262771606e-02 -5.262506008148193359e-02 1.320132892578840256e-02 -5.599153414368629456e-02 -7.813891023397445679e-02 3.287603557109832764e-01 3.358834981918334961e-01 -1.150055155158042908e-01 2.129865586757659912e-01 2.206066548824310303e-01 -2.531763911247253418e-01 -2.743683457374572754e-01 1.120559126138687134e-01 -3.033577799797058105e-01 2.749844826757907867e-02 2.847457528114318848e-01 4.668875038623809814e-02 3.205206245183944702e-02 2.100970596075057983e-01 1.807482838630676270e-01 5.111467838287353516e-02 4.639206454157829285e-02 3.721541166305541992e-02 1.102327480912208557e-01 1.713512651622295380e-02 -1.779827326536178589e-01 -7.562946528196334839e-02 -6.851674616336822510e-02 1.040328443050384521e-01 3.177798986434936523e-01
5.482739303261041641e-03 2.371766418218612671e-02 2.408015578985214233e-01 1.980400681495666504e-01 -2.894036769866943359e-01 1.585764735937118530e-01 -1.458603292703628540e-01 2.337871491909027100e-01 1.292179226875305176e-01 1.710581481456756592e-01 2.708160281181335449e-01 7.242752611637115479e-02 -1.797647774219512939e-01 -1.365781575441360474e-01 1.014211773872375488e-01 -2.195413783192634583e-02 -1.184413060545921326e-01 1.228066533803939819e-02 1.251375973224639893e-01 2.582952082157135010e-01 -7.206823676824569702e-03 1.161076202988624573e-01 -4.200291931629180908e-01 -1.992355883121490479e-01 1.147145628929138184e-01 3.815091550350189209e-01 -1.452268660068511963e-01 7.681497186422348022e-02 -1.017985120415687561e-01 4.245669767260551453e-02 -7.602290809154510498e-02 -3.514150157570838928e-02
1.191304549574851990e-01 -1.019723340868949890e-01 2.420638501644134521e-02 -7.575001567602157593e-03 1.005218997597694397e-01 -7.527878880500793457e-02 -1.141472682356834412e-01 3.383156657218933105e-01 -2.937411889433860779e-02 -3.594293817877769470e-02 2.906532585620880127e-01 7.219818234443664551e-02 -1.435648500919342041e-01 -2.468501627445220947e-01 1.390797048807144165e-01 -1.152311265468597412e-01 -1.781112551689147949e-01 1.757393926382064819e-01 -1.147172227501869202e-01 1.111836135387420654e-01 1.022484898567199707e-01 3.705039918422698975e-01 -1.565106958150863647e-01 3.179542124271392822e-01 2.258249521255493164e-01 6.888977438211441040e-02 -1.329887211322784424e-01 2.213820815086364746e-01 -3.191299140453338623e-01 -1.394072771072387695e-01 5.534574389457702637e-02 1.313982605934143066e-01
-1.798784732818603516e-01 -1.653454899787902832e-01 2.133445441722869873e-01 -5.894391983747482300e-02 -3.366246223449707031e-01 -2.013705112040042877e-02 -1.892901510000228882e-01 1.643347144126892090e-01 3.163121938705444336e-01 -6.423309678211808205e-04 1.898028701543807983e-01 -2.814487218856811523e-01 -2.233952730894088745e-01 -1.612406522035598755e-01 1.235631480813026428e-02 -2.691416442394256592e-02 9.569494426250457764e-02 1.846822053194046021e-01 2.190844863653182983e-01 2.605337798595428467e-01 -9.286329895257949829e-02 -5.474557168781757355e-03 -1.037169247865676880e-01 1.715123653411865234e-01 2.879007346928119659e-02 -1.412705034017562866e-01 -8.674014359712600708e-02 1.861599460244178772e-02 -1.003284305334091187e-01 1.063105762004852295e-01 4.030759930610656738e-01 -4.711763933300971985e-02
-3.709065541625022888e-02 -1.552738845348358154e-01 1.271872967481613159e-01 -9.561044722795486450e-02 6.242869794368743896e-02 3.563156723976135254e-02 -2.273702025413513184e-01 2.117430269718170166e-01 3.254720866680145264e-01 1.359828412532806396e-01 1.661993712186813354e-01 9.365852177143096924e-02 1.628725528717041016e-01 -2.327292859554290771e-01 2.320833131670951843e-02 -2.834593411535024643e-03 8.738113194704055786e-02 4.208379983901977539e-02 -1.449775248765945435e-01 2.981710433959960938e-01 2.021650969982147217e-01 1.537958085536956787e-01 -2.157828509807586670e-01 1.053751930594444275e-01 -4.361591115593910217e-02 -1.125629916787147522e-01 -1.095622591674327850e-02 2.699061930179595947e-01 -1.090430915355682373e-01 1.194445788860321045e-01 4.853642880916595459e-01 -1.210097521543502808e-01
7.061145454645156860e-02 -2.619133330881595612e-02 -2.123984694480895996e-01 4.854712635278701782e-02 -1.470606476068496704e-01 -2.131847590208053589e-01 -8.028154075145721436e-02 8.860775828361511230e-02 3.937972337007522583e-02 -2.589072585105895996e-01 2.905170321464538574e-01 -1.006770599633455276e-02 -1.448580715805292130e-02 -1.719185262918472290e-01 -5.499103572219610214e-03 -3.034298121929168701e-01 9.451224654912948608e-02 1.033878922462463379e-01 -1.542199105024337769e-01 1.107907369732856750e-01 3.363204896450042725e-01 2.539435625076293945e-01 -3.223498165607452393e-01 1.450468748807907104e-01 3.317250907421112061e-01 7.631263881921768188e-02 -6.998930126428604126e-02 -2.464278638362884521e-01 -9.502527117729187012e-02 1.451355516910552979e-01 -6.093739345669746399e-02 1.304280459880828857e-01
1.173097360879182816e-02 -2.358298562467098236e-02 2.801034748554229736e-01 -1.693702861666679382e-02 -5.198616161942481995e-02 -3.565113842487335205e-01 -1.982216984033584595e-01 4.040270745754241943e-01 3.815799355506896973e-01 9.467190504074096680e-02 6.602733582258224487e-02 7.447030395269393921e-02 -2.381865829229354858e-01 -5.961198732256889343e-02 5.570746585726737976e-02 -1.860935688018798828e-01 -1.618533879518508911e-01 -7.950932532548904419e-02 -1.721697300672531128e-02 -1.183775737881660461e-01 2.050744295120239258e-01 6.093620881438255310e-02 -2.394016087055206299e-01 1.752992421388626099e-01 -1.198484376072883606e-01 -8.934504352509975433e-03 1.275057643651962280e-01 -1.770637482404708862e-01 7.358156889677047729e-02 2.013110220432281494e-01 -3.891181945800781250e-02 1.886525303125381470e-01
3.146734833717346191e-02 -9.559674561023712158e-02 1.559212654829025269e-01 1.526477932929992676e-01 -2.804902493953704834e-01 2.781340479850769043e-02 -2.239175289869308472e-01 3.332611322402954102e-01 1.393317282199859619e-01 3.038195520639419556e-02 2.621243894100189209e-01 8.198109269142150879e-02 -2.219861000776290894e-01 -1.333208680152893066e-01 1.154597178101539612e-01 -6.507236510515213013e-02 -6.481680274009704590e-02 -6.554538756608963013e-02 2.560857534408569336e-01 2.194391936063766479e-01 -1.574324996909126639e-04 1.798264235258102417e-01 -4.129653573036193848e-01 -6.480724364519119263e-02 -8.230899274349212646e-02 3.047559261322021484e-01 -1.492682546377182007e-01 9.500593692064285278e-02 -1.658913195133209229e-01 7.966954261064529419e-02 -1.644009649753570557e-01 7.877842523157596588e-03
3.194460645318031311e-02 -2.261493355035781860e-01 8.002144098281860352e-02 7.464259862899780273e-02 -2.913175821304321289e-01 4.885190725326538086e-02 -2.314118146896362305e-01 6.779829412698745728e-02 1.655965596437454224e-01 -6.119736656546592712e-02 2.303665578365325928e-01 -2.731447219848632812e-01 -1.429670900106430054e-01 -2.268382161855697632e-01 -5.624129250645637512e-02 9.565901011228561401e-02 -6.431685760617256165e-03 1.576822698116302490e-01 1.963380575180053711e-01 3.114716708660125732e-01 3.139780089259147644e-02 -3.508758544921875000e-02 -2.374967485666275024e-01 9.843330085277557373e-02 2.168346792459487915e-01 -3.300448358058929443e-01 9.245140105485916138e-02 -1.218211203813552856e-01 2.326626516878604889e-02 5.215416848659515381e-02 3.544239103794097900e-01 1.020602285861968994e-01
-2.766467928886413574e-01 -3.557902760803699493e-03 1.682893931865692139e-01 3.274726122617721558e-02 8.718500845134258270e-03 -1.217308267951011658e-01 9.827199578285217285e-02 1.849469691514968872e-01 1.629378795623779297e-01 1.450643241405487061e-01 -2.909783720970153809e-01 2.843486331403255463e-02 -1.304611563682556152e-01 -4.299671351909637451e-01 -2.051941491663455963e-02 -2.903445437550544739e-02 -1.653408110141754150e-01 2.735179103910923004e-02 1.816607713699340820e-01 3.116275370121002197e-01 1.455997973680496216e-01 1.307380944490432739e-01 -4.781202971935272217e-01 8.607944101095199585e-02 1.596180349588394165e-01 -2.772163972258567810e-02 -1.102568730711936951e-01 -4.510194435715675354e-02 3.323167935013771057e-02 6.927286088466644287e-02 1.421262323856353760e-01 6.259592249989509583e-03
-9.622352570295333862e-02 1.364349573850631714e-01 3.773220628499984741e-02 8.226797729730606079e-02 5.439156666398048401e-02 -1.154305934906005859e-01 -1.391726136207580566e-01 3.185428678989410400e-01 2.959542274475097656e-01 -4.057728871703147888e-02 3.341113626956939697e-01 -1.353539675474166870e-01 -1.260559409856796265e-01 4.118128120899200439e-02 2.624792158603668213e-01 6.043903995305299759e-03 -1.611330360174179077e-01 -3.419984579086303711e-01 -1.783935725688934326e-01 3.316890895366668701e-01 1.459619402885437012e-01 -2.733714180067181587e-03 -2.870323956012725830e-01 2.140127494931221008e-02 1.020639613270759583e-01 -1.751363091170787811e-02 -2.372173070907592773e-01 -6.259638816118240356e-02 1.100813597440719604e-01 1.076956838369369507e-01 -1.383102536201477051e-01 1.357291787862777710e-01
-1.796250790357589722e-01 -1.297560632228851318e-01 7.682839781045913696e-02 2.091618329286575317e-01 -9.328550100326538086e-02 1.922001689672470093e-01 -1.216053217649459839e-01 -4.380978643894195557e-02 3.198586702346801758e-01 1.909552328288555145e-02 2.887271344661712646e-01 -2.672642283141613007e-02 -7.558276504278182983e-02 -4.927356261759996414e-03 -7.891283184289932251e-02 -2.616249024868011475e-02 3.365133702754974365e-01 8.626580983400344849e-02 1.643693894147872925e-01 1.965346187353134155e-02 1.613656431436538696e-01 9.610439091920852661e-02 -4.779057204723358154e-01 1.994112432003021240e-01 5.630978569388389587e-02 2.556509105488657951e-03 -2.354342937469482422e-01 1.533651649951934814e-01 -1.843933016061782837e-01 -1.603968441486358643e-01 -2.034971565008163452e-01 6.862387806177139282e-02
-2.975465357303619385e-02 5.518658831715583801e-02 7.228855788707733154e-02 -2.970368564128875732e-01 2.805373864248394966e-03 1.450493633747100830e-01 -2.455202639102935791e-01 -8.070099353790283203e-02 3.117653429508209229e-01 7.402718812227249146e-02 -1.990873366594314575e-01 -1.061528995633125305e-01 5.592838302254676819e-02 -3.372654020786285400e-01 2.038463354110717773e-01 -9.501727670431137085e-02 -2.419694326817989349e-02 -3.707508742809295654e-02 1.679181158542633057e-01 3.299951255321502686e-01 2.185899168252944946e-01 7.033006101846694946e-02 -2.758064568042755127e-01 1.613415181636810303e-01 1.375003010034561157e-01 -1.366942375898361206e-01 -3.429177701473236084e-01 -5.284989997744560242e-02 -1.052663400769233704e-01 6.102169305086135864e-02 1.538399904966354370e-01 -5.833383277058601379e-02
2.675682902336120605e-01 2.617466151714324951e-01 -6.323666125535964966e-02 4.835478588938713074e-02 8.021721243858337402e-02 -1.981730163097381592e-01 -2.073589712381362915e-01 2.918564677238464355e-01 5.291131883859634399e-02 4.992694035172462463e-02 1.931377202272415161e-01 -1.394457519054412842e-01 -2.706428766250610352e-01 -1.050891429185867310e-01 1.728075891733169556e-01 -2.511279284954071045e-01 -9.470192715525627136e-03 9.763751924037933350e-02 1.632272265851497650e-02 3.027663230895996094e-01 1.740786433219909668e-01 2.523255050182342529e-01 -1.620379388332366943e-01 2.761297523975372314e-01 1.060226559638977051e-01 -2.629885636270046234e-02 2.573050260543823242e-01 -3.643261641263961792e-02 -1.269332319498062134e-01 1.951304823160171509e-01 5.963345989584922791e-02 -7.192309945821762085e-02
-3.508050367236137390e-02 -9.075619280338287354e-02 3.480428829789161682e-02 -1.288592349737882614e-02 -1.685616374015808105e-01 -4.705765843391418457e-02 1.638078503310680389e-02 3.242868483066558838e-01 1.641907244920730591e-01 3.158978819847106934e-01 -3.018621727824211121e-02 1.217870265245437622e-01 -5.690644308924674988e-02 -4.418713226914405823e-02 -2.334771901369094849e-01 -2.484089881181716919e-02 -6.989067047834396362e-02 1.208300217986106873e-01 1.913918256759643555e-01 3.529059290885925293e-01 2.545287311077117920e-01 1.197845339775085449e-01 -4.479164779186248779e-01 2.396068423986434937e-01 6.964254379272460938e-02 -1.634623408317565918e-01 3.936635702848434448e-02 -2.582200169563293457e-01 1.089330911636352539e-01 2.211445383727550507e-02 -9.486193954944610596e-02 1.063077077269554138e-01
-2.296378910541534424e-01 -6.537482142448425293e-02 2.100964486598968506e-01 -2.420636713504791260e-01 -3.576055914163589478e-02 -1.071078479290008545e-01 3.550762683153152466e-02 1.468840241432189941e-02 3.423727154731750488e-01 9.745366871356964111e-02 -1.298757344484329224e-01 -6.809516251087188721e-02 -1.409494429826736450e-01 -2.856704592704772949e-01 7.982771098613739014e-02 3.004171326756477356e-02 -1.236533075571060181e-01 7.279936969280242920e-02 2.852484881877899170e-01 2.903937399387359619e-01 1.344675272703170776e-01 3.301173746585845947e-01 -3.938233554363250732e-01 9.343978017568588257e-02 1.523400545120239258e-01 1.350172013044357300e-01 -4.065515846014022827e-02 -8.941851556301116943e-03 1.216524913907051086e-01 1.488454937934875488e-01 7.855793833732604980e-02 7.478100806474685669e-02
-2.753434777259826660e-01 6.256461888551712036e-02 -6.158363446593284607e-02 9.785182029008865356e-02 -1.134061515331268311e-01 -1.637640893459320068e-01 -3.321932852268218994e-01 7.735194172710180283e-03 3.915663063526153564e-01 7.581982295960187912e-03 5.653474107384681702e-02 2.839300408959388733e-02 -4.280336946249008179e-02 -7.824010401964187622e-02 2.581022977828979492e-01 1.983429789543151855e-01 -1.278602285310626030e-03 -3.102518990635871887e-02 2.919099479913711548e-02 3.518168330192565918e-01 -1.531157493591308594e-01 2.779088914394378662e-01 -3.202560842037200928e-01 1.327273696660995483e-01 -1.441828068345785141e-02 -2.199409753084182739e-01 -7.077247649431228638e-02 3.442623466253280640e-02 6.087984517216682434e-02 2.181341201066970825e-01 1.247086599469184875e-01 1.321030706167221069e-01
-2.301893532276153564e-01 -1.588555127382278442e-01 -1.317643374204635620e-02 -7.590665668249130249e-02 -2.319990843534469604e-01 -3.207250311970710754e-02 -1.423676908016204834e-01 2.625540196895599365e-01 3.033981621265411377e-01 6.746991723775863647e-02 1.786354333162307739e-01 -1.762143820524215698e-01 -2.341756522655487061e-01 -2.621349692344665527e-01 1.767396181821823120e-01 1.530760824680328369e-01 1.058783158659934998e-01 2.157671898603439331e-01 2.445474267005920410e-01 7.387655228376388550e-02 -2.860196493566036224e-02 6.851051468402147293e-03 -1.075573563575744629e-01 1.525078713893890381e-01 2.179092764854431152e-01 -2.676114737987518311e-01 1.121753733605146408e-02 -4.089374467730522156e-02 3.711244463920593262e-02 9.240217506885528564e-02 3.785698711872100830e-01 -3.393780440092086792e-02
1.147669702768325806e-01 -9.111098945140838623e-02 -3.423919901251792908e-02 -1.548635363578796387e-01 -8.878666907548904419e-02 -6.193913146853446960e-02 8.178488165140151978e-02 2.818458974361419678e-01 1.118119060993194580e-01 -1.888229101896286011e-01 3.430904746055603027e-01 5.742770805954933167e-02 -2.409055531024932861e-01 -1.812627315521240234e-01 -8.185683190822601318e-02 -1.713247448205947876e-01 1.669040918350219727e-01 2.763412594795227051e-01 5.823724716901779175e-02 1.565277427434921265e-01 2.421880662441253662e-01 2.254737019538879395e-01 -1.714506000280380249e-01 8.484148234128952026e-02 3.075469732284545898e-01 6.179274618625640869e-02 -2.287830263376235962e-01 -9.420628845691680908e-02 -2.745890021324157715e-01 1.257250308990478516e-01 2.076348103582859039e-02 1.730889081954956055e-01
-1.040334720164537430e-02 -7.041501998901367188e-02 1.189667657017707825e-01 -8.740831911563873291e-02 -8.536765724420547485e-02 7.511804997920989990e-02 -6.273967772722244263e-02 3.666601181030273438e-01 1.793719828128814697e-01 1.190605759620666504e-01 7.160533964633941650e-02 6.102483347058296204e-02 -1.329013854265213013e-01 -3.578323230613023043e-05 -8.195555210113525391e-02 -2.728900015354156494e-01 -5.248529836535453796e-02 4.022109881043434143e-02 9.751483052968978882e-02 1.624941825866699219e-01 2.695053219795227051e-01 2.621532678604125977e-01 -3.670791685581207275e-01 8.439574390649795532e-02 1.536220908164978027e-01 -4.059708118438720703e-01 1.942971348762512207e-02 -1.928926706314086914e-01 7.195584475994110107e-02 9.205976128578186035e-02 -9.784252196550369263e-02 3.082989454269409180e-01
5.658615380525588989e-03 6.296773254871368408e-02 2.593346536159515381e-01 1.121204122900962830e-01 -1.883999705314636230e-01 -7.467411458492279053e-02 -6.355818361043930054e-02 5.574515555053949356e-03 -3.179614897817373276e-03 8.989126980304718018e-02 3.021446466445922852e-01 2.565967440605163574e-01 -3.217369318008422852e-01 -1.782178282737731934e-01 6.060433015227317810e-02 1.104092970490455627e-02 2.685468271374702454e-02 3.850169479846954346e-01 2.257567197084426880e-01 9.139366447925567627e-02 2.291479855775833130e-01 2.433722913265228271e-01 -7.045755535364151001e-02 1.986697763204574585e-01 1.119632422924041748e-01 -2.382141910493373871e-02 -1.558055430650711060e-01 -1.364464033395051956e-02 -9.247006475925445557e-02 1.707468777894973755e-01 -1.810439378023147583e-01 3.069911003112792969e-01
1.394114643335342407e-01 1.776525229215621948e-01 -2.052423730492591858e-02 1.547860652208328247e-01 -8.114956319332122803e-02 -2.823826968669891357e-01 -2.307806462049484253e-01 5.926564708352088928e-02 2.158785909414291382e-01 2.272012829780578613e-01 1.254234462976455688e-01 6.742931436747312546e-03 6.159257888793945312e-02 -2.487812042236328125e-01 -1.559775769710540771e-01 -1.920596882700920105e-02 1.834732741117477417e-01 8.647972345352172852e-02 7.571933418512344360e-02 -5.383250489830970764e-02 -9.412634372711181641e-02 1.783453226089477539e-01 -2.754894793033599854e-01 8.446388691663742065e-02 2.428330332040786743e-01 3.231247961521148682e-01 4.151137545704841614e-02 -2.090700715780258179e-01 -1.332900375127792358e-01 2.695062458515167236e-01 2.823053598403930664e-01 -1.573767513036727905e-01
-3.175659850239753723e-02 -9.645893424749374390e-02 6.402207911014556885e-02 1.746993213891983032e-01 3.566318750381469727e-02 -1.707286685705184937e-01 -2.547568678855895996e-01 3.165579140186309814e-01 3.506099879741668701e-01 -2.883385121822357178e-01 7.841005921363830566e-02 -1.746791601181030273e-01 -1.348657011985778809e-01 -9.106115996837615967e-02 9.445630759000778198e-02 -2.459957897663116455e-01 -1.498674750328063965e-01 1.530415862798690796e-01 5.108106508851051331e-02 1.502456218004226685e-01 7.079240679740905762e-02 5.017269030213356018e-02 -1.951497644186019897e-01 2.396173477172851562e-01 -5.451370403170585632e-02 -3.572016358375549316e-01 -3.645347431302070618e-02 -1.411291062831878662e-01 1.685366332530975342e-01 1.005062013864517212e-01 1.450656056404113770e-01 1.882532238960266113e-01
1.939133852720260620e-01 -1.919648796319961548e-02 4.338090717792510986e-01 3.380546579137444496e-03 -9.891398251056671143e-02 4.976001102477312088e-03 -3.313603699207305908e-01 2.554528117179870605e-01 2.440710216760635376e-01 -1.730017550289630890e-02 1.747930347919464111e-01 -9.948222339153289795e-02 -1.440211385488510132e-01 1.344241574406623840e-02 8.284887671470642090e-02 -1.172099113464355469e-01 -2.259668894112110138e-02 1.368044763803482056e-01 7.972842454910278320e-02 2.184713780879974365e-01 -8.535422384738922119e-02 -8.574366569519042969e-02 -2.149591594934463501e-01 1.016107425093650818e-01 1.812543272972106934e-01 4.474732093513011932e-03 -1.371870040893554688e-01 -2.033391594886779785e-01 3.113527297973632812e-01 2.758699357509613037e-01 -1.257729679346084595e-01 1.439888030290603638e-01
-5.880141907255165279e-05 -1.035831943154335022e-01 9.844988584518432617e-02 -5.121255666017532349e-02 2.181799151003360748e-02 -1.992412656545639038e-01 -4.674513265490531921e-02 1.684058010578155518e-01 2.683871388435363770e-01 1.620707511901855469e-01 4.214009642601013184e-02 -1.673004180192947388e-01 -1.737632453441619873e-01 -1.933337561786174774e-02 -1.021862924098968506e-01 1.077252104878425598e-01 1.022516284137964249e-02 2.076448053121566772e-01 1.837810426950454712e-01 3.593672513961791992e-01 4.023248553276062012e-01 2.747215032577514648e-01 -3.199516534805297852e-01 1.283137053251266479e-01 2.929397858679294586e-02 -6.517057120800018311e-02 -2.295602858066558838e-01 -1.396173238754272461e-01 2.738907039165496826e-01 9.253203123807907104e-02 -8.457271382212638855e-03 4.796736314892768860e-02
2.539434432983398438e-01 -5.117761716246604919e-02 4.052717611193656921e-02 1.452916115522384644e-01 7.575631141662597656e-02 -2.977231442928314209e-01 -2.083802670240402222e-01 3.033530712127685547e-01 -5.178663879632949829e-02 -7.915792986750602722e-03 2.133172005414962769e-01 -1.055900976061820984e-01 -1.786905378103256226e-01 -1.818405240774154663e-01 -9.148426353931427002e-03 -3.522292077541351318e-01 -1.654488295316696167e-01 2.629513852298259735e-02 1.787278503179550171e-01 2.880231477320194244e-02 4.193833470344543457e-02 1.791187375783920288e-01 -2.845481038093566895e-01 1.432851999998092651e-01 3.539408370852470398e-02 -1.691395938396453857e-01 7.845876365900039673e-02 1.283392906188964844e-01 -3.989398479461669922e-01 6.564547866582870483e-02 1.067858114838600159e-01 -9.078960865736007690e-02
-1.029312834143638611e-01 2.536871843039989471e-02 -4.308750107884407043e-02 8.018979430198669434e-02 -4.462835378944873810e-03 -2.839935123920440674e-01 -1.974430531263351440e-01 8.312705159187316895e-02 2.862763702869415283e-01 -2.031244933605194092e-01 1.742468327283859253e-01 2.455069450661540031e-03 -9.115970879793167114e-02 6.683390587568283081e-02 1.918953806161880493e-01 -7.216091454029083252e-02 -8.183033019304275513e-02 -4.566015303134918213e-02 1.818969696760177612e-01 2.890159487724304199e-01 -1.265436294488608837e-03 1.716219484806060791e-01 -2.430646121501922607e-01 1.849180608987808228e-01 4.729824513196945190e-02 -3.526561558246612549e-01 -1.620786786079406738e-01 -8.063883334398269653e-02 1.119872480630874634e-01 3.081244826316833496e-01 2.817820608615875244e-01 2.261231690645217896e-01
-1.987354271113872528e-02 5.688685178756713867e-02 -1.497862208634614944e-02 2.979027330875396729e-01 9.723234921693801880e-02 -3.630439937114715576e-02 -2.419240474700927734e-01 3.313772678375244141e-01 3.335305452346801758e-01 -2.702033817768096924e-01 1.008308231830596924e-01 -1.927477568387985229e-01 -9.382719546556472778e-02 -6.992615014314651489e-02 3.257784545421600342e-01 -3.942131623625755310e-02 -2.032922059297561646e-01 -2.556587755680084229e-01 6.964631378650665283e-02 8.773356676101684570e-02 1.119248941540718079e-01 7.325004786252975464e-02 -3.061541020870208740e-01 -1.169390082359313965e-01 -3.518694639205932617e-02 -1.706210523843765259e-02 -2.486954331398010254e-01 9.083547443151473999e-02 -2.026033997535705566e-01 1.039547771215438843e-01 -1.431901566684246063e-02 -8.434520661830902100e-02
-2.099413610994815826e-02 -9.549885243177413940e-02 5.714006349444389343e-02 -2.721589505672454834e-01 1.020184457302093506e-01 -2.965122163295745850e-01 -6.961843464523553848e-03 3.597232997417449951e-01 2.945066690444946289e-01 -1.655403822660446167e-01 2.673997879028320312e-01 1.949137449264526367e-01 -1.392414718866348267e-01 -2.923870980739593506e-01 9.001725912094116211e-02 -1.183457970619201660e-01 8.366137742996215820e-02 2.279771715402603149e-01 3.390949964523315430e-02 2.024402469396591187e-02 1.368042975664138794e-01 2.057575434446334839e-01 -8.886652439832687378e-02 1.552456170320510864e-01 1.740614622831344604e-01 8.947655558586120605e-02 9.751792252063751221e-02 -5.039812624454498291e-02 -2.524992823600769043e-01 1.730201020836830139e-02 2.231460763141512871e-03 2.582869529724121094e-01
1.633888036012649536e-01 -4.057259857654571533e-02 7.450304925441741943e-03 -3.548538312315940857e-02 -6.950504612177610397e-03 1.009906455874443054e-01 -1.568763256072998047e-01 2.011296004056930542e-01 4.377204477787017822e-01 7.575907558202743530e-02 1.692956779152154922e-03 -5.546037852764129639e-02 -1.747067421674728394e-01 1.788592785596847534e-01 -2.062578797340393066e-01 1.016397029161453247e-01 -2.505629137158393860e-02 4.583238661289215088e-01 3.034427296370267868e-03 5.160789564251899719e-02 -3.483392298221588135e-02 1.482557505369186401e-02 -4.869903922080993652e-01 9.591559879481792450e-03 1.049784496426582336e-01 -8.039247244596481323e-02 1.208256781101226807e-01 2.119401395320892334e-01 1.388944499194622040e-02 1.200174614787101746e-01 1.438215523958206177e-01 -1.220675706863403320e-01
-3.130814731121063232e-01 -1.663717925548553467e-01 3.665718138217926025e-01 2.310880832374095917e-02 4.525045678019523621e-02 -1.609224081039428711e-01 -1.614222526550292969e-01 6.319101899862289429e-02 3.353455662727355957e-01 1.281699538230895996e-01 1.331862714141607285e-02 -5.121884122490882874e-02 -1.993609964847564697e-01 -1.620332896709442139e-01 7.723841350525617599e-03 -1.178041100502014160e-01 -4.244272038340568542e-02 1.442832350730895996e-01 1.277611590921878815e-04 2.299197018146514893e-01 1.844892352819442749e-01 2.859556078910827637e-01 -3.310033977031707764e-01 3.389755636453628540e-02 4.164218157529830933e-02 -6.651759147644042969e-02 -2.170519903302192688e-02 1.594884097576141357e-01 2.767030596733093262e-01 3.461465984582901001e-02 1.026754304766654968e-01 2.177224904298782349e-01
-1.138406470417976379e-01 8.776325732469558716e-02 1.496499329805374146e-01 1.368785798549652100e-01 -1.065814718604087830e-01 1.326074451208114624e-01 -6.310135126113891602e-02 -2.596121467649936676e-02 2.742293477058410645e-01 -1.552577316761016846e-01 2.986191213130950928e-01 2.492075264453887939e-01 -3.573627769947052002e-01 -3.869463205337524414e-01 4.999716579914093018e-02 -3.025883436203002930e-01 -8.558562397956848145e-02 3.966125473380088806e-02 -6.364808976650238037e-02 8.115141838788986206e-02 -2.217670716345310211e-02 1.151791438460350037e-01 -2.316632419824600220e-01 1.848147958517074585e-01 -6.102188676595687866e-02 -2.537461742758750916e-02 5.804427713155746460e-02 5.598993971943855286e-02 1.107091158628463745e-01 -8.399171382188796997e-02 3.405474424362182617e-01 1.235127374529838562e-01
2.009282708168029785e-01 -2.914596581831574440e-03 9.636982344090938568e-03 1.384318619966506958e-01 3.061918728053569794e-02 -1.929738186299800873e-02 -5.427483096718788147e-02 1.653036922216415405e-01 4.639572277665138245e-02 1.906050145626068115e-01 2.807373106479644775e-01 -5.749456956982612610e-02 -5.253689363598823547e-02 3.828970193862915039e-01 3.016952797770500183e-02 -2.158202230930328369e-01 -1.890270411968231201e-01 1.353965997695922852e-01 -3.578135045245289803e-03 1.411738842725753784e-01 3.589100763201713562e-02 2.549297213554382324e-01 -3.692247569561004639e-01 1.759054511785507202e-02 3.677037656307220459e-01 -1.274809092283248901e-01 8.477300405502319336e-02 -1.247759237885475159e-01 1.728915609419345856e-02 1.467553377151489258e-01 3.341124057769775391e-01 8.198393881320953369e-02
-1.395996659994125366e-01 1.142926514148712158e-01 4.973802715539932251e-02 3.649678230285644531e-01 -1.019499152898788452e-01 -1.364634037017822266e-01 -6.185223162174224854e-02 8.773645013570785522e-02 1.337995678186416626e-01 8.107136934995651245e-02 1.545044332742691040e-01 -1.027831658720970154e-01 1.706983149051666260e-01 4.358075186610221863e-02 -1.304248273372650146e-01 -1.235619261860847473e-01 1.058132201433181763e-01 2.329323589801788330e-01 1.204999759793281555e-01 2.318901121616363525e-01 2.167425751686096191e-01 -1.934924870729446411e-01 -3.609944581985473633e-01 2.158572524785995483e-01 2.069022208452224731e-01 -2.374497801065444946e-01 -9.184387326240539551e-02 1.672391593456268311e-01 -3.101682364940643311e-01 5.554086528718471527e-03 5.113729741424322128e-03 2.051251977682113647e-01
-8.814471960067749023e-02 2.491063624620437622e-01 -2.208687923848628998e-02 1.570491939783096313e-01 1.315857470035552979e-01 -9.492864459753036499e-02 -2.920106649398803711e-01 3.232188820838928223e-01 4.903867095708847046e-02 -1.450386736541986465e-02 8.505924046039581299e-02 -4.150453209877014160e-01 -1.793608218431472778e-01 -8.998087793588638306e-02 -1.626898646354675293e-01 -6.546392571181058884e-03 2.117850929498672485e-01 1.010725274682044983e-01 7.648813072592020035e-03 3.058780133724212646e-01 1.451620757579803467e-01 1.908330023288726807e-01 -3.016116619110107422e-01 1.165666952729225159e-01 -8.983719162642955780e-04 -2.007762789726257324e-01 3.750602155923843384e-02 -1.190411373972892761e-01 1.397984623908996582e-01 1.380953006446361542e-02 1.693891584873199463e-01 1.581617146730422974e-01
1.883106678724288940e-01 4.325152561068534851e-02 6.694973260164260864e-02 8.054933696985244751e-02 2.136278301477432251e-01 2.411958426237106323e-01 -4.060599803924560547e-01 4.232636466622352600e-02 3.263971507549285889e-01 1.820268183946609497e-01 -1.140037318691611290e-03 -1.312099993228912354e-01 -3.985798358917236328e-01 -4.558021947741508484e-02 2.420643419027328491e-01 -1.626675128936767578e-01 1.666574180126190186e-01 -1.341126710176467896e-01 1.185147836804389954e-01 1.546328514814376831e-01 -6.464936584234237671e-02 3.624655306339263916e-02 -1.523054689168930054e-01 -2.008340060710906982e-01 1.316996812820434570e-01 -6.619199365377426147e-02 -6.351100280880928040e-03 -2.512561976909637451e-01 -5.707085132598876953e-02 9.739018231630325317e-02 1.606250107288360596e-01 -4.629186913371086121e-02
5.327565595507621765e-02 -2.415054477751255035e-02 3.774980083107948303e-02 2.186683416366577148e-01 -2.236359864473342896e-01 1.003258600831031799e-01 -2.342681288719177246e-01 2.034323960542678833e-01 2.852072417736053467e-01 -3.336630761623382568e-01 1.631223708391189575e-01 -1.236541718244552612e-01 -1.158550009131431580e-02 -4.688769578933715820e-02 1.972315311431884766e-01 -1.703205555677413940e-01 -1.703382581472396851e-01 1.428834795951843262e-01 -5.732528865337371826e-02 1.162377074360847473e-01 -5.191501230001449585e-02 7.535731047391891479e-02 -3.064659535884857178e-01 3.053693771362304688e-01 1.047474518418312073e-01 -2.701160013675689697e-01 4.086729139089584351e-02 -1.557772457599639893e-01 2.424808219075202942e-02 -1.221526265144348145e-01 3.128046691417694092e-01 -3.429588675498962402e-02
-4.016027972102165222e-02 -1.496619433164596558e-01 1.693177670240402222e-01 -1.387292146682739258e-01 -1.378031820058822632e-01 1.570947468280792236e-01 -1.862535476684570312e-01 2.790414094924926758e-01 3.511273264884948730e-01 8.949378132820129395e-02 -3.327677845954895020e-01 -7.516108453273773193e-02 -1.856952458620071411e-01 -1.982208192348480225e-01 -1.863426566123962402e-01 -9.532819688320159912e-02 2.285831868648529053e-01 -1.817374676465988159e-02 -7.721760123968124390e-02 -1.345479637384414673e-01 -2.029794454574584961e-02 5.533825978636741638e-02 -3.783930242061614990e-01 1.728526502847671509e-01 1.820895820856094360e-01 -5.786440521478652954e-02 -1.578643023967742920e-01 -1.376185268163681030e-01 -1.300838738679885864e-01 1.921534091234207153e-01 1.077473014593124390e-01 -8.708450943231582642e-02
-5.892648920416831970e-02 -2.282681614160537720e-01 9.431411325931549072e-02 -8.088875561952590942e-02 -3.329787552356719971e-01 8.152304589748382568e-02 -2.853944003582000732e-01 5.536757037043571472e-02 2.422552108764648438e-01 3.401042520999908447e-02 1.155641898512840271e-01 -2.368381023406982422e-01 -2.161976546049118042e-01 -2.951115369796752930e-01 -8.882658928632736206e-02 5.707927793264389038e-02 2.854870632290840149e-02 1.909949034452438354e-01 1.768230199813842773e-01 2.032736241817474365e-01 -8.241647481918334961e-02 -5.295907706022262573e-02 -7.160053402185440063e-02 2.655436992645263672e-01 2.163258492946624756e-01 -1.970847696065902710e-01 -1.388533413410186768e-01 -5.635539069771766663e-03 -7.115890085697174072e-02 1.433024555444717407e-01 3.441315889358520508e-01 9.262710064649581909e-02
-3.413515388965606689e-01 -4.659422114491462708e-02 2.844929695129394531e-01 -5.105108395218849182e-02 4.109927639365196228e-02 -2.123870849609375000e-01 -1.228035893291234970e-02 1.822699308395385742e-01 1.790792346000671387e-01 2.638036943972110748e-02 -8.013253659009933472e-02 -3.556406497955322266e-02 -1.229212656617164612e-01 -1.973114758729934692e-01 1.378443092107772827e-01 7.250736467540264130e-03 -2.291496396064758301e-01 4.880985990166664124e-02 1.177538856863975525e-01 1.909158378839492798e-01 1.498049795627593994e-01 3.416159451007843018e-01 -3.709916770458221436e-01 2.392588369548320770e-02 3.418768346309661865e-01 -8.267753291875123978e-04 -1.549696177244186401e-01 1.059552729129791260e-01 9.569616615772247314e-02 8.564601093530654907e-02 1.467479616403579712e-01 1.770339161157608032e-01
-5.571077577769756317e-03 -1.054144427180290222e-01 -1.648087352514266968e-01 -6.827221717685461044e-03 -1.190216913819313049e-01 -1.095322221517562866e-01 -2.486892491579055786e-01 4.222868680953979492e-01 4.430732429027557373e-01 -2.388537973165512085e-01 4.388098418712615967e-02 1.277359277009963989e-01 -1.410319507122039795e-01 9.454303234815597534e-02 1.976434290409088135e-01 -3.756137937307357788e-02 -2.052818834781646729e-01 5.546692758798599243e-02 1.211362108588218689e-01 2.147574722766876221e-01 1.161002963781356812e-01 1.029786318540573120e-01 -2.874495461583137512e-02 1.889283359050750732e-01 1.929726898670196533e-01 1.670673638582229614e-01 1.385213583707809448e-01 9.346651285886764526e-02 -1.771544516086578369e-01 -4.045194387435913086e-02 1.843917556107044220e-02 -2.476947307586669922e-01
7.355593610554933548e-03 -2.186483144760131836e-01 5.323056504130363464e-02 3.181077837944030762e-01 -2.278275787830352783e-01 1.045893952250480652e-01 -9.242030233144760132e-02 1.200632527470588684e-01 4.865669310092926025e-01 5.198870226740837097e-02 9.385158866643905640e-02 1.403020024299621582e-01 -1.291058212518692017e-02 -1.293251961469650269e-01 -2.473852038383483887e-02 -4.249074310064315796e-02 -5.524045228958129883e-02 -4.608571156859397888e-02 2.350440174341201782e-01 -7.043809443712234497e-02 1.597577333450317383e-01 2.209383249282836914e-01 -1.792521774768829346e-01 1.613429635763168335e-01 1.579111665487289429e-01 2.461817413568496704e-01 -1.506470590829849243e-01 2.340802103281021118e-01 -2.937414050102233887e-01 -1.171505898237228394e-01 6.017614528536796570e-02 -1.025616154074668884e-01
-7.438234239816665649e-02 1.090407744050025940e-01 2.196765840053558350e-01 -2.722039520740509033e-01 -5.462312698364257812e-02 2.043995112180709839e-01 -3.080829381942749023e-01 -1.735935918986797333e-02 3.293108940124511719e-01 5.981491878628730774e-02 -7.501052320003509521e-02 -6.115488708019256592e-02 -4.727669805288314819e-02 -2.536289393901824951e-01 -1.402303017675876617e-02 -8.028223365545272827e-02 -6.875112652778625488e-03 -2.054827287793159485e-02 -4.542544484138488770e-02 2.797956466674804688e-01 3.486485481262207031e-01 1.318953484296798706e-01 -3.496260344982147217e-01 3.558363765478134155e-02 7.819395512342453003e-02 -7.942182570695877075e-02 -2.189262956380844116e-01 -5.078854039311408997e-02 -5.951444059610366821e-02 -1.338121742010116577e-01 2.916697561740875244e-01 -1.136933490633964539e-01
1.216845363378524780e-01 1.448033452033996582e-01 -1.354933623224496841e-02 -1.868547201156616211e-01 -4.121965728700160980e-03 -1.998257189989089966e-01 -1.384923458099365234e-01 1.570504158735275269e-01 3.183007240295410156e-02 1.083400398492813110e-01 1.932059824466705322e-01 -2.546691298484802246e-01 -2.083916068077087402e-01 -4.864577054977416992e-01 -3.703060746192932129e-02 8.651854097843170166e-02 2.008351236581802368e-01 1.927987486124038696e-01 1.184923108667135239e-02 1.872186660766601562e-01 1.512453705072402954e-01 2.891654074192047119e-01 -1.762115806341171265e-01 1.666136682033538818e-01 1.922109127044677734e-01 2.109499089419841766e-02 -1.583795249462127686e-01 1.443683803081512451e-01 -1.196233853697776794e-01 1.779855936765670776e-01 -3.952816501259803772e-02 1.805735230445861816e-01
7.166566699743270874e-02 -1.286870688199996948e-01 1.661162078380584717e-01 -2.771466411650180817e-02 -1.526009440422058105e-01 2.454794347286224365e-01 -3.080703318119049072e-01 -2.353904210031032562e-02 3.399190604686737061e-01 1.252758353948593140e-01 6.649834103882312775e-03 1.852967441082000732e-01 2.029676735401153564e-02 -3.347753286361694336e-01 -8.502721041440963745e-02 -2.084292769432067871e-01 3.174399212002754211e-02 -1.514791399240493774e-01 -6.014140695333480835e-02 1.514346599578857422e-01 2.083373516798019409e-01 2.247956842184066772e-01 -1.723031699657440186e-01 6.835429370403289795e-02 -8.876514621078968048e-03 1.057040840387344360e-01 -1.836114525794982910e-01 -1.239553019404411316e-01 1.611702144145965576e-02 -1.550813168287277222e-01 3.917969167232513428e-01 -1.587729156017303467e-01
-2.430400401353836060e-01 4.996936395764350891e-02 -1.782779246568679810e-01 -2.605060487985610962e-02 6.879407912492752075e-02 -1.826111972332000732e-02 -1.952810585498809814e-01 2.065580338239669800e-01 2.197496443986892700e-01 1.481093168258666992e-01 2.623293697834014893e-01 -7.967138290405273438e-02 -5.403692722320556641e-01 -1.481334865093231201e-01 6.251758337020874023e-02 1.979349739849567413e-02 5.001866072416305542e-02 1.778302639722824097e-01 -1.638047248125076294e-01 1.576370298862457275e-01 -5.904528871178627014e-02 4.114605113863945007e-02 -1.822271198034286499e-01 1.689994186162948608e-01 2.477572709321975708e-01 -8.254944533109664917e-02 -1.435731202363967896e-01 -1.454572379589080811e-01 1.883293241262435913e-01 1.154965907335281372e-01 1.339997947216033936e-01 1.642758995294570923e-01
-1.178925484418869019e-01 -7.551248371601104736e-02 -1.183168143033981323e-01 1.581608653068542480e-01 1.185580044984817505e-01 3.335336148738861084e-01 2.604420296847820282e-02 4.040402472019195557e-01 3.625866770744323730e-01 -1.244375631213188171e-01 3.636601567268371582e-02 2.340880781412124634e-02 -6.900075078010559082e-02 -1.059774383902549744e-01 -3.460749611258506775e-02 -1.704524457454681396e-02 -1.085288375616073608e-01 3.147994279861450195e-01 1.322856266051530838e-02 3.317093253135681152e-01 9.299246966838836670e-02 1.566169559955596924e-01 -2.072753012180328369e-01 -4.294184967875480652e-02 5.785702913999557495e-02 -1.304399669170379639e-01 1.434677392244338989e-01 4.502050206065177917e-02 -3.419837355613708496e-01 1.248242110013961792e-01 -1.058773994445800781e-01 8.408861234784126282e-03
2.569686770439147949e-01 -2.388868927955627441e-01 1.263886243104934692e-01 2.168785780668258667e-01 2.068083137273788452e-01 -6.676005572080612183e-02 -1.932472288608551025e-01 1.541484296321868896e-01 5.930341407656669617e-02 -3.334380686283111572e-02 -7.421621680259704590e-02 -1.073420941829681396e-01 -1.018345952033996582e-01 -5.740950629115104675e-02 -9.777638129889965057e-03 -4.601433873176574707e-01 -1.648318469524383545e-01 -1.410825103521347046e-01 -3.635790944099426270e-02 4.708854854106903076e-02 1.779212951660156250e-01 1.775859892368316650e-01 -3.715594112873077393e-01 3.131848573684692383e-01 1.282497048377990723e-01 1.134026888757944107e-02 -4.872455447912216187e-02 -5.372862890362739563e-02 -1.814140230417251587e-01 1.167909353971481323e-01 1.045431494712829590e-01 -1.707031875848770142e-01
1.615290641784667969e-01 2.488017380237579346e-01 1.199391633272171021e-01 -1.559407562017440796e-01 -5.802144855260848999e-02 -2.823917269706726074e-01 -4.425783157348632812e-01 5.656768009066581726e-02 1.376354992389678955e-01 1.776237189769744873e-01 6.460610777139663696e-02 -1.600339412689208984e-01 -1.024126857519149780e-01 5.628342926502227783e-02 1.728997677564620972e-01 -1.688379645347595215e-01 -2.073724381625652313e-02 2.250369787216186523e-01 -8.825625479221343994e-02 -4.554487019777297974e-02 2.588817179203033447e-01 1.932154037058353424e-02 -2.931642830371856689e-01 3.125589713454246521e-02 3.017531633377075195e-01 -5.303949862718582153e-02 -1.232171952724456787e-01 1.266672313213348389e-01 -7.473754137754440308e-02 -1.327080130577087402e-01 1.827134191989898682e-01 -2.045820057392120361e-01
-2.665732502937316895e-01 -7.699419558048248291e-02 -5.641640350222587585e-02 5.347819626331329346e-02 -8.576803654432296753e-02 1.138259619474411011e-01 -1.361517310142517090e-01 2.568053007125854492e-01 6.201170757412910461e-02 2.491021603345870972e-01 1.266632080078125000e-01 3.689595684409141541e-02 -8.883204311132431030e-02 7.300873845815658569e-02 -1.619264036417007446e-01 -2.929385900497436523e-01 3.976183012127876282e-02 -3.955037146806716919e-02 1.756522208452224731e-01 2.882338464260101318e-01 1.619289517402648926e-01 1.613472104072570801e-01 -4.205886423587799072e-01 1.669173985719680786e-01 1.775338947772979736e-01 -1.984855383634567261e-01 -1.195903122425079346e-01 -1.984204500913619995e-01 2.428573817014694214e-01 6.457439064979553223e-02 -8.945219963788986206e-02 1.838099807500839233e-01
9.058454632759094238e-02 1.044241040945053101e-01 -1.742409765720367432e-01 2.509028315544128418e-01 3.141168877482414246e-02 -1.163345202803611755e-01 -1.338375508785247803e-01 3.908437192440032959e-01 1.884639561176300049e-01 3.951019048690795898e-02 3.401158154010772705e-01 -1.951964199542999268e-01 -6.526661664247512817e-02 -2.049003094434738159e-01 2.033433169126510620e-01 -2.001981884241104126e-01 -1.886935979127883911e-01 -1.112168207764625549e-01 1.538109928369522095e-01 3.279897570610046387e-01 -1.206611841917037964e-01 1.565979868173599243e-01 -1.309423446655273438e-01 1.997638307511806488e-02 1.398288458585739136e-01 1.988398134708404541e-01 1.169322580099105835e-01 -2.726220153272151947e-02 -2.629380226135253906e-01 -3.181582316756248474e-02 -1.506105437874794006e-02 -6.431627273559570312e-02
-9.055227786302566528e-02 -7.801201939582824707e-02 -1.217945590615272522e-01 1.549474298954010010e-01 -1.403032392263412476e-01 -1.773425377905368805e-02 -1.612751036882400513e-01 2.994923293590545654e-01 2.712741792201995850e-01 -1.875049620866775513e-02 -1.903432905673980713e-01 1.206478551030158997e-01 1.424693167209625244e-01 1.100593153387308121e-02 3.179133636876940727e-03 -2.921335995197296143e-01 2.044283747673034668e-01 2.811912298202514648e-01 -3.696072474122047424e-02 7.685179263353347778e-02 2.099505811929702759e-01 2.606568336486816406e-01 -2.473734319210052490e-01 3.235425949096679688e-01 1.779384016990661621e-01 2.170493006706237793e-01 -5.970228835940361023e-02 2.042452096939086914e-01 4.340200126171112061e-02 1.495434343814849854e-01 -1.210377737879753113e-01 1.081297248601913452e-01
9.319075942039489746e-02 -1.434733420610427856e-01 -3.408525884151458740e-02 3.169440925121307373e-01 -1.722081452608108521e-01 9.558564983308315277e-03 -3.964074254035949707e-01 2.041831761598587036e-01 1.899981051683425903e-01 -1.554051637649536133e-01 2.161943465471267700e-01 -7.454892992973327637e-02 -1.561038196086883545e-01 -1.872241348028182983e-01 6.604394316673278809e-02 -1.236778646707534790e-01 -2.575705349445343018e-01 1.284944564104080200e-01 -3.224990889430046082e-02 5.623007193207740784e-02 -1.420197784900665283e-01 5.952561274170875549e-02 -2.043603956699371338e-01 1.787889599800109863e-01 1.428100559860467911e-02 -3.749757409095764160e-01 8.363801240921020508e-02 -4.137105308473110199e-03 -1.217423472553491592e-02 -1.233519911766052246e-01 3.181616365909576416e-01 1.064717653207480907e-03
1.036967039108276367e-01 -1.433386802673339844e-01 7.219927757978439331e-02 -3.309128433465957642e-02 -1.049025077372789383e-02 7.360742986202239990e-02 -2.436368167400360107e-01 1.849896162748336792e-01 1.360269337892532349e-01 1.542252302169799805e-01 1.940703094005584717e-01 2.166332602500915527e-01 -1.397875249385833740e-01 -1.712194234132766724e-01 1.886116564273834229e-01 1.909127533435821533e-01 8.561138808727264404e-02 1.559261679649353027e-01 8.529198169708251953e-02 2.053960599005222321e-02 2.978404164314270020e-01 -4.524075612425804138e-02 -3.649101853370666504e-01 -5.594697222113609314e-02 3.528607487678527832e-01 -8.087349124252796173e-03 -3.109533786773681641e-01 1.447338163852691650e-01 -1.900389045476913452e-01 8.095152676105499268e-02 -1.140913218259811401e-01 2.263618409633636475e-01
-1.628306210041046143e-01 -8.125543594360351562e-02 1.185468509793281555e-01 1.349715050309896469e-02 -2.174531817436218262e-01 1.513926777988672256e-02 -1.793396472930908203e-01 2.835109531879425049e-01 4.242904484272003174e-02 1.314373165369033813e-01 -2.774237655103206635e-02 -4.855350125581026077e-03 -6.708027422428131104e-02 7.462658733129501343e-02 -2.106328755617141724e-01 -1.783887743949890137e-01 2.264563925564289093e-02 7.236590981483459473e-02 2.907253503799438477e-01 2.233063280582427979e-01 2.792594134807586670e-01 2.584112286567687988e-01 -3.777712285518646240e-01 1.857871413230895996e-01 3.565341606736183167e-02 -2.467063218355178833e-01 -1.125742197036743164e-01 -2.631416618824005127e-01 1.245814189314842224e-01 8.285031467676162720e-02 -7.582149654626846313e-02 2.283707410097122192e-01
-3.576820194721221924e-01 -5.999153479933738708e-02 2.144799679517745972e-01 9.766517579555511475e-02 -3.352954387664794922e-01 -1.741449087858200073e-01 -2.110646367073059082e-01 9.893453121185302734e-02 1.342464983463287354e-01 -4.800523072481155396e-02 2.382878810167312622e-01 -1.150843352079391479e-01 -2.830947935581207275e-01 -2.010419964790344238e-01 -1.177658792585134506e-02 -1.968174725770950317e-01 1.340171135962009430e-02 2.026534080505371094e-01 1.501178890466690063e-01 -5.020822584629058838e-02 -2.669418416917324066e-02 -1.746409386396408081e-01 -1.462586075067520142e-01 1.894156187772750854e-01 1.610210835933685303e-01 -1.001518666744232178e-01 -2.618979513645172119e-01 -8.287961035966873169e-02 -1.810858212411403656e-02 1.071003228425979614e-01 2.611406147480010986e-01 1.409018486738204956e-01
2.530408278107643127e-02 1.415032446384429932e-01 -6.577452272176742554e-02 -3.336464762687683105e-01 -6.663550436496734619e-02 -1.199346110224723816e-01 -1.713204532861709595e-01 2.100006043910980225e-01 1.906259506940841675e-01 2.451289147138595581e-01 1.778636872768402100e-01 1.165419444441795349e-01 -2.063235491514205933e-01 3.504166146740317345e-03 -1.494216267019510269e-02 -2.481417059898376465e-01 -3.783781826496124268e-02 2.423768341541290283e-01 -1.939413137733936310e-02 1.224369630217552185e-01 3.219706565141677856e-02 1.821241676807403564e-01 -1.843086779117584229e-01 1.813094764947891235e-01 -8.540510199964046478e-03 2.409146875143051147e-01 -3.084195591509342194e-02 -2.971363253891468048e-02 -2.052402868866920471e-02 -2.075717151165008545e-01 4.671251475811004639e-01 -1.647345274686813354e-01
2.682483494281768799e-01 9.699476510286331177e-02 2.516543865203857422e-01 1.079654917120933533e-01 3.903363249264657497e-04 -3.521846234798431396e-01 3.352074697613716125e-02 4.389078915119171143e-01 3.119063377380371094e-01 1.126663088798522949e-01 -2.665770240128040314e-02 -1.389758735895156860e-01 9.646590799093246460e-02 -1.491296589374542236e-01 -7.469248771667480469e-02 -1.394233852624893188e-01 -6.219126284122467041e-03 -1.058860793709754944e-01 -2.409212989732623100e-03 2.252927273511886597e-01 9.810683876276016235e-02 3.000652492046356201e-01 -2.278259694576263428e-01 1.014695242047309875e-01 2.589134871959686279e-02 -2.212657220661640167e-02 8.752539753913879395e-02 5.504932254552841187e-02 -6.058709323406219482e-02 3.134655654430389404e-01 3.604091331362724304e-02 -1.799290627241134644e-02
-2.454909496009349823e-03 -1.045289412140846252e-01 1.132440641522407532e-01 1.077486872673034668e-01 8.295176923274993896e-02 -3.737640976905822754e-01 -4.163603186607360840e-01 2.381815612316131592e-01 2.112397551536560059e-01 1.442496627569198608e-01 -7.159922271966934204e-02 7.867760956287384033e-03 -4.134279116988182068e-02 -2.218780666589736938e-01 9.550304710865020752e-02 -1.321102678775787354e-01 -8.011333644390106201e-02 6.827817857265472412e-02 -2.699723243713378906e-01 -1.573265902698040009e-02 2.778025269508361816e-01 -3.154174610972404480e-02 -1.021018475294113159e-01 4.944608733057975769e-02 1.040354371070861816e-01 5.775637179613113403e-02 -2.180962562561035156e-01 -1.891848444938659668e-01 1.145631447434425354e-02 2.346719205379486084e-01 2.892039120197296143e-01 1.680078655481338501e-01
3.257241472601890564e-02 4.236872866749763489e-02 1.370620727539062500e-01 -3.321858821436762810e-03 -2.851778864860534668e-01 8.325862884521484375e-02 -3.932910263538360596e-01 2.635422348976135254e-01 1.884190440177917480e-01 1.849276870489120483e-01 1.808355450630187988e-01 1.309981644153594971e-01 -2.016997933387756348e-01 -1.540476828813552856e-01 2.191279828548431396e-01 2.582232840359210968e-02 1.674728095531463623e-01 2.924945438280701637e-04 1.817869096994400024e-01 1.139852032065391541e-01 1.034307032823562622e-01 3.241889774799346924e-01 -1.291883438825607300e-01 1.072001643478870392e-02 9.885524958372116089e-02 2.197479009628295898e-01 -5.709990486502647400e-02 -9.924087673425674438e-02 -1.381562203168869019e-01 -8.885446190834045410e-02 -3.003008663654327393e-01 1.956421285867691040e-01
-2.275980263948440552e-01 -3.683567047119140625e-02 -3.485066592693328857e-01 1.516332626342773438e-01 -2.188316434621810913e-01 -1.745954155921936035e-01 -7.042981684207916260e-02 2.438797242939472198e-02 4.281086921691894531e-01 1.913967430591583252e-01 -3.824936691671609879e-03 7.910193502902984619e-02 -1.258325204253196716e-02 -1.425403356552124023e-01 -1.071005500853061676e-02 -3.675409406423568726e-02 2.779688499867916107e-02 1.928790956735610962e-01 9.709569066762924194e-02 3.159872442483901978e-02 1.053978800773620605e-01 -1.820791140198707581e-02 -3.585105240345001221e-01 -1.559971570968627930e-01 4.126285910606384277e-01 -2.399508953094482422e-01 -1.094274148344993591e-01 -6.244089826941490173e-02 1.015579979866743088e-02 9.973025321960449219e-02 -1.435116864740848541e-02 -6.058101356029510498e-02
3.524424731731414795e-01 1.282350569963455200e-01 -4.850181564688682556e-02 -1.297707110643386841e-01 1.372992545366287231e-01 2.468648925423622131e-02 -4.229273498058319092e-01 3.685946390032768250e-02 3.596916198730468750e-01 1.501172482967376709e-01 6.066744402050971985e-02 -1.137824803590774536e-01 -7.162621617317199707e-02 1.218194961547851562e-01 -1.238367840414866805e-04 -1.659550070762634277e-01 -2.457696711644530296e-03 -1.016588211059570312e-01 1.004572063684463501e-01 2.478748261928558350e-01 -1.019373610615730286e-01 3.548195064067840576e-01 -2.188083231449127197e-01 -1.730708777904510498e-02 4.780976101756095886e-02 -1.706233620643615723e-01 -2.764859050512313843e-02 -1.875321865081787109e-01 -2.407737374305725098e-01 4.049870371818542480e-02 1.762752681970596313e-01 7.347249425947666168e-03
-2.791015207767486572e-01 -5.111637059599161148e-03 -1.365571022033691406e-01 2.547331154346466064e-01 1.430550683289766312e-02 -5.395058169960975647e-02 -2.257014960050582886e-01 2.490366846323013306e-01 2.028719037771224976e-01 -1.466655582189559937e-01 3.760019317269325256e-02 -2.739552855491638184e-01 -2.831769883632659912e-01 -3.587775528430938721e-01 8.098275959491729736e-02 -3.575106151401996613e-03 5.285548418760299683e-02 -9.173125773668289185e-02 -9.942324459552764893e-02 2.707873582839965820e-01 1.041177362203598022e-01 2.054738700389862061e-01 -2.442418336868286133e-01 -3.968671336770057678e-02 -9.314804524183273315e-02 2.307789176702499390e-01 -1.178145930171012878e-01 -1.865355670452117920e-01 -1.229925155639648438e-01 1.412928402423858643e-01 -1.003449503332376480e-02 1.154901757836341858e-01
-3.283939361572265625e-01 -2.250871062278747559e-02 9.881076216697692871e-02 1.863571815192699432e-02 1.043105218559503555e-02 -6.458413600921630859e-02 -1.629087030887603760e-01 1.439603120088577271e-01 5.043115615844726562e-01 3.456338495016098022e-02 1.162341907620429993e-01 -1.319753527641296387e-01 2.353075705468654633e-02 -1.321835666894912720e-01 1.243395805358886719e-01 1.429184377193450928e-01 -7.895036041736602783e-02 -2.569923549890518188e-02 1.177037134766578674e-01 3.137468099594116211e-01 -3.517546132206916809e-02 1.810097694396972656e-01 -2.152170687913894653e-01 1.695252358913421631e-01 9.293512254953384399e-02 -2.551541328430175781e-01 4.933460801839828491e-02 -2.286327630281448364e-01 1.251545101404190063e-01 2.829678356647491455e-01 1.883010119199752808e-01 -4.181405156850814819e-02
5.288509652018547058e-02 -1.226802822202444077e-02 1.154995411634445190e-01 -9.541397541761398315e-02 -3.129545748233795166e-01 1.384703963994979858e-01 -1.729378253221511841e-01 1.921663433313369751e-01 1.848257631063461304e-01 2.393543869256973267e-01 2.002584040164947510e-01 1.620008498430252075e-01 -2.511508762836456299e-01 -7.775018364191055298e-02 1.635342687368392944e-01 1.951470226049423218e-02 4.543774574995040894e-02 -2.663412131369113922e-02 3.032326996326446533e-01 4.455985873937606812e-02 4.074032977223396301e-02 4.244036674499511719e-01 -2.217039316892623901e-01 1.591015979647636414e-02 1.491048783063888550e-01 2.631115019321441650e-01 -2.231125831604003906e-01 -5.453847348690032959e-02 -1.252920329570770264e-01 1.078553423285484314e-01 -1.125022098422050476e-01 1.565848439931869507e-01
2.167855622246861458e-03 3.329413756728172302e-02 3.699362576007843018e-01 2.356356382369995117e-01 -3.024646937847137451e-01 -1.368773281574249268e-01 -1.255980432033538818e-01 2.758773565292358398e-01 -1.954795271158218384e-01 7.407010346651077271e-02 6.783584505319595337e-02 2.026399075984954834e-01 -1.716389656066894531e-01 -1.565229892730712891e-01 -8.983670920133590698e-02 -5.234770104289054871e-02 2.396995760500431061e-02 2.870075106620788574e-01 1.054985448718070984e-01 5.188013240694999695e-02 3.357407450675964355e-01 1.919315606355667114e-01 -1.534198075532913208e-01 2.728734314441680908e-01 1.699999123811721802e-01 -1.521402150392532349e-01 2.183842100203037262e-02 -1.504277586936950684e-01 6.845229864120483398e-02 1.527366340160369873e-01 -4.949744790792465210e-02 -1.817503571510314941e-02
-3.149287030100822449e-02 2.447056621313095093e-01 -7.354269921779632568e-02 1.209028661251068115e-01 -8.898109942674636841e-02 1.830254197120666504e-01 -2.950195670127868652e-01 1.501481831073760986e-01 2.850037217140197754e-01 1.076573505997657776e-01 8.765348047018051147e-02 -1.126784738153219223e-02 1.159288138151168823e-01 -7.343871891498565674e-02 -2.699618041515350342e-01 -4.517506435513496399e-02 -4.631000012159347534e-02 2.130514234304428101e-01 9.959136694669723511e-02 2.217697724699974060e-02 2.410241775214672089e-02 -7.928430289030075073e-02 -5.046561360359191895e-01 3.091358244419097900e-01 1.254603266716003418e-01 9.469281136989593506e-02 -1.134014204144477844e-01 -3.461357951164245605e-02 -2.715730071067810059e-01 -1.569311767816543579e-01 -1.387499570846557617e-01 4.767482355237007141e-02
-2.131602615118026733e-01 -3.726997226476669312e-02 3.770412504673004150e-02 1.066444218158721924e-01 -1.095600947737693787e-01 -1.431232504546642303e-02 -3.001083992421627045e-02 2.616512477397918701e-01 4.012793302536010742e-01 1.254421472549438477e-02 -1.689462363719940186e-01 3.377115726470947266e-02 -6.452722847461700439e-02 4.293362423777580261e-02 7.517943531274795532e-02 2.019243389368057251e-01 -4.611087590456008911e-02 3.938912153244018555e-01 -7.071734964847564697e-02 1.639748811721801758e-01 -5.049565061926841736e-02 2.269623130559921265e-01 -4.084444344043731689e-01 -8.524108678102493286e-02 2.233345359563827515e-01 -2.239630669355392456e-01 -1.221825834363698959e-02 1.983178853988647461e-01 6.335966289043426514e-02 -5.218470841646194458e-02 2.196305543184280396e-01 6.081476807594299316e-02
3.251605108380317688e-02 -8.932361006736755371e-02 1.456602513790130615e-01 -1.295712292194366455e-01 1.541703045368194580e-01 5.968385189771652222e-02 -1.927275359630584717e-01 1.353004276752471924e-01 1.657805144786834717e-01 1.721868366003036499e-01 1.021515652537345886e-01 2.425832897424697876e-01 -8.920583873987197876e-02 -1.375425904989242554e-01 -4.510983452200889587e-02 -1.375220417976379395e-01 -4.027710109949111938e-02 -1.006503626704216003e-01 1.413131952285766602e-01 3.828601241111755371e-01 9.362518787384033203e-02 2.452141642570495605e-01 -2.827442586421966553e-01 1.420006304979324341e-01 -4.246984422206878662e-02 -4.826000034809112549e-01 -1.094825267791748047e-01 -1.642483323812484741e-01 5.302432109601795673e-04 -1.260384684428572655e-03 1.417575478553771973e-01 2.342348843812942505e-01
1.006491854786872864e-01 1.783674955368041992e-01 6.471431255340576172e-02 2.719878256320953369e-01 1.010251343250274658e-01 1.581452935934066772e-01 -3.030044138431549072e-01 2.275918424129486084e-01 9.193563461303710938e-02 -2.698623389005661011e-02 1.890588849782943726e-01 -4.002880677580833435e-02 9.134739637374877930e-02 -1.934704035520553589e-01 -2.530845627188682556e-02 1.016180217266082764e-01 7.825281471014022827e-02 3.967261016368865967e-01 -3.668424487113952637e-02 3.090921342372894287e-01 5.812591314315795898e-02 2.043302506208419800e-01 -2.500924170017242432e-01 7.546477764844894409e-02 1.492779254913330078e-01 4.925038665533065796e-02 -8.782856166362762451e-02 2.489042878150939941e-01 -3.373323976993560791e-01 -6.326436996459960938e-02 -6.839687470346689224e-03 1.086612716317176819e-01
-4.182367399334907532e-02 1.431322693824768066e-01 1.551388353109359741e-01 -1.135739237070083618e-01 -3.944238647818565369e-02 -3.579249605536460876e-02 -3.375439047813415527e-01 1.112510710954666138e-01 2.268881350755691528e-01 -2.034498006105422974e-01 1.067739799618721008e-01 -1.959717337740585208e-04 2.089131772518157959e-01 -2.392048388719558716e-02 1.205494627356529236e-01 -2.115380465984344482e-01 9.310366958379745483e-02 -1.618134230375289917e-02 -9.246142953634262085e-02 -2.573432624340057373e-01 6.222401186823844910e-02 9.873790293931961060e-02 -5.239691138267517090e-01 -1.467699883505702019e-03 3.960407078266143799e-01 -7.994086481630802155e-03 -7.306147366762161255e-02 1.130120754241943359e-01 -6.890889257192611694e-02 -9.146510856226086617e-04 8.299943804740905762e-02 2.129494994878768921e-01
-2.062241313979029655e-03 9.399409592151641846e-02 1.526597291231155396e-01 9.002313017845153809e-02 -3.308376297354698181e-02 -3.022674620151519775e-01 -8.458032272756099701e-03 1.638500839471817017e-01 4.092035591602325439e-01 1.908274888992309570e-01 8.996228873729705811e-02 -6.920068711042404175e-02 -2.304083704948425293e-01 -1.382363289594650269e-01 -3.010106086730957031e-02 -1.357082724571228027e-01 -1.308118402957916260e-01 -1.163998767733573914e-01 1.361480355262756348e-01 4.720066115260124207e-02 3.967621326446533203e-01 3.542688488960266113e-01 -8.095469325780868530e-02 1.559059172868728638e-01 -7.604143023490905762e-02 3.096940554678440094e-02 -4.349365830421447754e-02 -1.244022175669670105e-01 3.012356813997030258e-03 2.520854175090789795e-01 2.077736705541610718e-02 2.807129919528961182e-01
2.039392441511154175e-01 -1.770107448101043701e-01 -8.361470699310302734e-02 -7.316833734512329102e-02 -4.865618050098419189e-02 -3.762570321559906006e-01 -1.920994073152542114e-01 2.024884670972824097e-01 5.320810154080390930e-02 6.446485966444015503e-02 2.531695365905761719e-01 -9.319419413805007935e-02 -2.607216835021972656e-01 -9.575452655553817749e-02 1.454494893550872803e-01 -2.655072808265686035e-01 1.346227079629898071e-01 1.091351211071014404e-01 1.403319239616394043e-01 2.300292551517486572e-01 1.805045604705810547e-01 9.476147592067718506e-02 -2.054573148488998413e-01 9.068606048822402954e-02 -1.885062782093882561e-03 -1.024568974971771240e-01 -1.054213568568229675e-01 1.224870011210441589e-01 -3.855532407760620117e-01 -3.856685012578964233e-02 -6.542082130908966064e-02 2.421867102384567261e-01
-8.601202070713043213e-02 8.694694936275482178e-02 1.119508817791938782e-01 1.501441448926925659e-01 9.412634372711181641e-02 -9.188920259475708008e-02 -2.928887307643890381e-01 2.041500210762023926e-01 3.300938010215759277e-02 1.800433993339538574e-01 2.588169872760772705e-01 -1.043096333742141724e-01 1.034386307001113892e-01 -2.252900600433349609e-01 -6.158245354890823364e-02 5.885164439678192139e-02 3.190667368471622467e-03 3.410443663597106934e-01 1.273751445114612579e-02 8.628040552139282227e-02 3.659121990203857422e-01 3.310759961605072021e-01 -8.458476513624191284e-02 8.971822261810302734e-02 1.780425906181335449e-01 -4.793111607432365417e-02 -1.231879964470863342e-01 -8.164618164300918579e-03 -4.289395213127136230e-01 9.022811800241470337e-02 2.719464898109436035e-02 -1.936993561685085297e-02
-2.590714395046234131e-02 -4.770321547985076904e-01 2.178595773875713348e-02 1.907378733158111572e-01 -1.887470781803131104e-01 2.604848742485046387e-01 -1.645127534866333008e-01 2.184201329946517944e-01 1.821312010288238525e-01 -1.962823793292045593e-02 2.718417048454284668e-01 -7.376188784837722778e-02 -1.342437267303466797e-01 -1.929821223020553589e-01 9.068595618009567261e-02 -2.329435199499130249e-01 -1.541985385119915009e-02 1.053050830960273743e-01 1.068558171391487122e-01 5.426252260804176331e-02 1.887766867876052856e-01 -2.097960747778415680e-02 -1.572195440530776978e-01 -8.201326243579387665e-03 1.849841177463531494e-01 1.602637022733688354e-01 7.576715946197509766e-02 -3.188323602080345154e-02 -2.219605296850204468e-01 4.804725944995880127e-02 6.734492629766464233e-02 3.416069746017456055e-01
5.995549261569976807e-02 -1.122818887233734131e-01 1.645607128739356995e-02 2.607899010181427002e-01 -1.148329973220825195e-01 -1.780576407909393311e-01 -1.825454235076904297e-01 1.270954906940460205e-01 5.514256656169891357e-02 9.616435319185256958e-02 3.779495060443878174e-01 -2.698767185211181641e-01 -2.203056961297988892e-01 -6.278149038553237915e-02 8.138425648212432861e-02 -7.219125330448150635e-02 3.111800365149974823e-02 -5.203818529844284058e-02 -2.595799565315246582e-01 3.398336172103881836e-01 1.509699374437332153e-01 6.488480418920516968e-02 -2.392379939556121826e-01 -3.107013925909996033e-02 1.020869519561529160e-02 2.284761667251586914e-01 -1.444818079471588135e-01 -4.265241697430610657e-02 -3.332747817039489746e-01 2.570883631706237793e-01 -6.896843016147613525e-02 -1.413735467940568924e-02
9.978865087032318115e-02 -1.169081870466470718e-02 3.016096949577331543e-01 1.339266449213027954e-01 2.937595546245574951e-02 -2.178236693143844604e-01 -2.269911319017410278e-01 2.623517811298370361e-01 3.097527623176574707e-01 -1.029341071844100952e-01 1.552279591560363770e-01 2.851211428642272949e-01 -2.826535701751708984e-01 -9.374136477708816528e-02 1.988407522439956665e-01 -9.399165958166122437e-02 -1.878032684326171875e-01 2.499043010175228119e-02 -2.776926755905151367e-02 9.769852459430694580e-02 -2.563557773828506470e-02 -1.211288869380950928e-01 -3.229523301124572754e-01 2.723804712295532227e-01 -6.273584812879562378e-02 6.747725605964660645e-02 -7.830027490854263306e-02 -1.243128702044487000e-01 1.520189493894577026e-01 1.854392886161804199e-01 1.411439627408981323e-01 1.258184611797332764e-01
-1.712422966957092285e-01 1.777535217115655541e-04 -7.255610078573226929e-02 1.490541398525238037e-01 -1.504272967576980591e-01 -1.243556961417198181e-01 -2.223591208457946777e-01 1.415477693080902100e-01 2.466499954462051392e-01 -9.842481464147567749e-02 2.634420394897460938e-01 1.409522593021392822e-01 2.649455890059471130e-02 -5.363276973366737366e-02 2.892235293984413147e-02 1.327155828475952148e-01 -6.848072260618209839e-02 -6.173686683177947998e-02 5.481924116611480713e-02 3.347228169441223145e-01 -1.767850071191787720e-01 1.355289220809936523e-01 -3.121865689754486084e-01 -8.626684546470642090e-03 2.222023606300354004e-01 -3.460480272769927979e-01 -1.218655928969383240e-01 -3.828012570738792419e-02 9.776397049427032471e-02 2.254178673028945923e-01 2.915504574775695801e-01 2.286641597747802734e-01
-3.178120404481887817e-02 -1.109667420387268066e-01 -5.661787930876016617e-03 4.359901249408721924e-01 -4.387228935956954956e-02 -5.839702859520912170e-02 -1.490865200757980347e-01 7.685068249702453613e-02 3.924494385719299316e-01 1.139713684096932411e-03 2.948591709136962891e-01 1.322457492351531982e-01 -1.441969424486160278e-01 6.089474633336067200e-02 -1.808137744665145874e-01 -3.035166300833225250e-02 -4.192625358700752258e-02 7.617965340614318848e-03 3.032200038433074951e-01 1.912576518952846527e-02 2.221772670745849609e-01 3.113574981689453125e-01 -2.009941637516021729e-01 5.461741238832473755e-02 9.795143455266952515e-02 -2.169810608029365540e-02 5.883601307868957520e-02 2.230365425348281860e-01 -2.139283865690231323e-01 -2.067178487777709961e-01 3.872087225317955017e-02 9.717638790607452393e-02
-6.536950357258319855e-03 7.164582610130310059e-02 7.607261091470718384e-02 5.719802156090736389e-02 6.324496120214462280e-03 1.531462520360946655e-01 -9.351202100515365601e-02 4.153313934803009033e-01 2.220218181610107422e-01 -1.346597820520401001e-01 3.786922097206115723e-01 -1.161856055259704590e-01 -2.247622311115264893e-01 -1.618516258895397186e-02 -1.870990246534347534e-01 -1.447024289518594742e-02 -4.096234589815139771e-02 8.591638877987861633e-03 2.416791319847106934e-01 8.579275012016296387e-02 -6.413873285055160522e-02 1.840389370918273926e-01 -2.183671742677688599e-01 -2.833688445389270782e-02 2.909425497055053711e-01 4.569809138774871826e-02 -1.350387632846832275e-01 -6.963925808668136597e-02 -3.501603901386260986e-01 -3.087690658867359161e-02 -2.596580386161804199e-01 1.260818094015121460e-01
-1.451183408498764038e-01 2.933135628700256348e-01 1.264256536960601807e-01 2.419751286506652832e-01 -1.322324573993682861e-01 1.747482120990753174e-01 -1.353537738323211670e-01 3.128017187118530273e-01 1.457288712263107300e-01 -1.084157153964042664e-01 3.452454209327697754e-01 3.780577331781387329e-02 -1.466747820377349854e-01 -2.733505368232727051e-01 3.638603165745735168e-02 -1.404708027839660645e-01 -4.598787799477577209e-02 8.776566386222839355e-02 -8.396074175834655762e-02 2.019558548927307129e-01 8.249251171946525574e-03 1.789572462439537048e-02 -9.433155506849288940e-02 1.763534694910049438e-01 5.271381512284278870e-02 4.540088027715682983e-02 1.325023025274276733e-01 8.122149109840393066e-02 1.459803432226181030e-01 -2.511578798294067383e-01 4.009245336055755615e-01 1.054252460598945618e-01
3.292109072208404541e-01 -2.254744619131088257e-01 -1.489134579896926880e-01 -1.258478872478008270e-02 -4.704215377569198608e-02 3.756806999444961548e-02 1.127802580595016479e-01 2.398246973752975464e-01 5.844480916857719421e-02 1.295060664415359497e-01 9.686799347400665283e-02 3.535856306552886963e-02 -3.313510715961456299e-01 -2.302648276090621948e-01 4.911873489618301392e-02 -1.628469079732894897e-01 1.890340298414230347e-01 1.593508124351501465e-01 -9.895824640989303589e-02 2.522957324981689453e-01 1.117120161652565002e-01 4.129732772707939148e-02 -2.948072850704193115e-01 3.186610341072082520e-01 1.006258949637413025e-01 3.886171430349349976e-02 -2.653961777687072754e-01 -2.089142613112926483e-02 -2.999833226203918457e-01 -5.711813271045684814e-02 7.535179704427719116e-02 5.803860723972320557e-02
8.321798592805862427e-02 9.844286739826202393e-02 -8.812256157398223877e-02 1.365969330072402954e-01 3.578766435384750366e-02 -2.925683557987213135e-01 -2.595905065536499023e-01 3.583876788616180420e-01 3.056099116802215576e-01 2.326017990708351135e-02 1.557430028915405273e-01 -1.782477051019668579e-01 -1.973319798707962036e-01 -1.040993630886077881e-01 1.774506419897079468e-01 -1.137640792876482010e-02 -2.059628516435623169e-01 -6.133234128355979919e-02 -6.689836084842681885e-02 2.023032754659652710e-01 -4.936465527862310410e-03 -2.776606753468513489e-02 -4.166295528411865234e-01 -1.677472293376922607e-01 -1.615279912948608398e-01 1.142161861062049866e-01 -1.372505724430084229e-01 -1.021672263741493225e-01 -2.512862086296081543e-01 1.232007890939712524e-01 -4.338516294956207275e-02 -1.323948428034782410e-02
3.976061940193176270e-01 1.400554925203323364e-01 1.313156727701425552e-02 1.087515205144882202e-01 2.023108601570129395e-01 -1.464834064245223999e-01 -3.381026089191436768e-01 2.914650440216064453e-01 6.340627372264862061e-02 -8.075416088104248047e-02 2.067238688468933105e-01 -1.755722761154174805e-01 -2.275599390268325806e-01 7.523433119058609009e-02 8.012591302394866943e-02 -2.789187133312225342e-01 3.503029420971870422e-02 4.865730646997690201e-03 4.797383397817611694e-02 2.100960612297058105e-01 1.865945905447006226e-01 2.112300246953964233e-01 -2.247034013271331787e-01 1.685318499803543091e-01 1.602796651422977448e-02 -3.439262136816978455e-02 1.556144803762435913e-01 6.070143729448318481e-02 -7.042105495929718018e-02 1.915421336889266968e-01 9.540928900241851807e-02 -1.917475461959838867e-01
-2.099698036909103394e-01 -1.611186116933822632e-01 2.951378524303436279e-01 -1.943695917725563049e-02 1.146261394023895264e-01 -1.438781619071960449e-01 -2.250455766916275024e-01 1.447862237691879272e-01 1.667075008153915405e-01 -2.543110027909278870e-02 -1.549760550260543823e-01 -7.230304926633834839e-02 -1.109577491879463196e-01 -2.398380190134048462e-01 -2.877886891365051270e-01 -1.525625735521316528e-01 6.017082184553146362e-02 3.330156505107879639e-01 1.698855757713317871e-01 1.033515110611915588e-01 -6.172226369380950928e-02 1.744636446237564087e-01 -4.150332212448120117e-01 9.993378072977066040e-02 -8.199390023946762085e-02 -1.637223921716213226e-02 -6.666717678308486938e-02 8.412674814462661743e-02 -1.441798061132431030e-01 2.932274639606475830e-01 2.146375179290771484e-02 -8.433865755796432495e-02
-7.194457948207855225e-02 -1.120305210351943970e-01 3.565878793597221375e-02 7.713655382394790649e-02 -2.385422736406326294e-01 1.692140400409698486e-01 -2.522042989730834961e-01 3.726604878902435303e-01 4.003109037876129150e-02 1.544029414653778076e-01 -9.471808373928070068e-02 4.462175443768501282e-02 -1.198558956384658813e-01 8.913459256291389465e-03 -1.589849889278411865e-01 -1.182494089007377625e-01 -1.067713424563407898e-01 1.453339457511901855e-01 1.119578182697296143e-01 2.669989168643951416e-01 2.498236745595932007e-01 1.643356680870056152e-01 -4.188664853572845459e-01 1.502507627010345459e-01 1.702484488487243652e-02 -3.500456809997558594e-01 -9.753185510635375977e-02 -1.209767237305641174e-01 5.354475229978561401e-02 -4.263437818735837936e-03 -1.528030335903167725e-01 1.411822438240051270e-01
-4.089926555752754211e-02 1.626689136028289795e-01 -1.184582710266113281e-01 9.924992918968200684e-03 -1.684404015541076660e-01 -4.064796864986419678e-02 -3.475999832153320312e-02 2.934373617172241211e-01 9.152305126190185547e-02 2.656064331531524658e-01 1.033463925123214722e-01 -1.493438482284545898e-01 -1.829580515623092651e-01 3.873459696769714355e-01 5.997015535831451416e-02 -1.198381334543228149e-01 -1.620326042175292969e-01 2.319747060537338257e-01 1.564183831214904785e-01 2.727282345294952393e-01 2.427640557289123535e-02 -1.846351288259029388e-02 -3.355374634265899658e-01 1.639550775289535522e-01 1.854352504014968872e-01 9.055069088935852051e-02 -3.075907879974693060e-04 -9.643536992371082306e-03 -1.455140262842178345e-01 2.609023749828338623e-01 2.724511623382568359e-01 3.946820273995399475e-02
7.560113817453384399e-02 -5.052783712744712830e-02 -2.169023752212524414e-01 1.438495665788650513e-01 -1.068747881799936295e-02 1.091657131910324097e-01 -4.769017398357391357e-01 1.975981704890727997e-02 2.062744349241256714e-01 2.402878105640411377e-01 -4.847699776291847229e-02 -8.573925495147705078e-02 -4.208097755908966064e-01 -4.788449406623840332e-02 2.358071058988571167e-01 -1.222847253084182739e-01 2.313408404588699341e-01 -9.291202574968338013e-02 2.483510598540306091e-02 1.064209118485450745e-01 -9.202703833580017090e-02 -1.566127315163612366e-02 -2.170211821794509888e-01 1.604401171207427979e-01 2.496737688779830933e-01 -9.507542848587036133e-02 -2.061525881290435791e-01 -1.836620867252349854e-01 -1.969265565276145935e-02 -9.908989816904067993e-02 -2.397301979362964630e-02 1.008905768394470215e-01
8.888449519872665405e-02 3.306638449430465698e-02 2.804785780608654022e-02 1.982094347476959229e-02 7.791867107152938843e-02 -6.676446646451950073e-02 -2.179075777530670166e-01 1.477849334478378296e-01 3.286559134721755981e-02 -4.743423312902450562e-02 3.205564916133880615e-01 -3.418900072574615479e-02 -3.284106254577636719e-01 -1.706890612840652466e-01 5.664177238941192627e-03 -1.628323793411254883e-01 9.636642783880233765e-02 1.159131228923797607e-01 -1.523851417005062103e-02 2.702844440937042236e-01 3.404917418956756592e-01 3.005142211914062500e-01 1.809212565422058105e-02 2.470475435256958008e-01 2.850059568881988525e-01 1.559552997350692749e-01 1.705465167760848999e-01 1.401997078210115433e-02 -1.360015571117401123e-01 3.450771868228912354e-01 2.489891485311090946e-04 5.625038594007492065e-02
4.354722797870635986e-02 1.836962997913360596e-01 -2.084968984127044678e-01 2.183878719806671143e-01 -1.365730306133627892e-03 -6.880993396043777466e-02 -2.585265040397644043e-01 3.378857076168060303e-01 3.133926689624786377e-01 -5.799383670091629028e-02 2.130674570798873901e-01 -1.261280775070190430e-01 -5.043004080653190613e-02 -2.232461571693420410e-01 2.204033434391021729e-01 -7.465841621160507202e-02 -2.439703941345214844e-01 -1.769369691610336304e-01 -1.015050038695335388e-01 -1.249334886670112610e-01 -2.557593211531639099e-02 -2.670328691601753235e-02 -3.472069799900054932e-01 -6.302252411842346191e-02 -2.746100723743438721e-02 7.123250514268875122e-02 -2.756104767322540283e-01 1.025268658995628357e-01 -2.788248062133789062e-01 2.719018980860710144e-02 5.500574409961700439e-02 -3.996231779456138611e-02
-1.061876490712165833e-01 -2.167515307664871216e-01 -1.047546602785587311e-02 -2.453153207898139954e-02 -2.350341379642486572e-01 -2.502495190128684044e-03 -1.451558023691177368e-01 1.479473114013671875e-01 3.390447497367858887e-01 3.336057066917419434e-02 1.144731640815734863e-01 -2.922436594963073730e-01 -1.129261180758476257e-01 -2.413477003574371338e-01 8.117464184761047363e-02 -4.260861314833164215e-03 -1.936265453696250916e-02 1.537503004074096680e-01 2.855454385280609131e-01 2.595993578433990479e-01 -6.056958436965942383e-02 -1.510221958160400391e-01 -2.244093269109725952e-01 2.545227110385894775e-01 1.324192285537719727e-01 -2.094658017158508301e-01 7.176522910594940186e-02 -2.571993507444858551e-02 -8.417615294456481934e-02 1.819671094417572021e-01 3.520744144916534424e-01 6.859859079122543335e-02
-8.018755912780761719e-02 1.239959895610809326e-01 -2.376958131790161133e-01 -5.555337667465209961e-02 4.100797697901725769e-02 -1.664975583553314209e-01 -3.048754632472991943e-01 1.967658847570419312e-01 -8.278821595013141632e-03 1.264823526144027710e-01 -8.502099663019180298e-02 -1.034011468291282654e-01 -3.101661503314971924e-01 -3.900052607059478760e-02 -1.750187724828720093e-01 -2.222904860973358154e-01 8.057124912738800049e-02 -4.445688426494598389e-02 1.225646957755088806e-01 2.423317879438400269e-01 7.124358415603637695e-02 1.676354259252548218e-01 -5.073416233062744141e-01 5.515272915363311768e-02 -2.362271584570407867e-02 -1.135569661855697632e-01 9.030995890498161316e-03 2.159263752400875092e-02 1.280854791402816772e-01 1.949609667062759399e-01 3.185645341873168945e-01 7.459492888301610947e-03
-1.812413930892944336e-01 3.539929389953613281e-01 -1.135500669479370117e-01 8.298295736312866211e-02 5.159739404916763306e-02 -1.590630859136581421e-01 -3.423714041709899902e-01 3.586020171642303467e-01 7.475686818361282349e-02 4.395474493503570557e-02 -9.848900884389877319e-02 -2.138041406869888306e-01 -2.008782625198364258e-01 -1.024506390094757080e-01 -2.108135521411895752e-01 -9.479627758264541626e-02 2.300045639276504517e-01 1.243810802698135376e-01 1.143333986401557922e-01 2.095263302326202393e-01 1.026991233229637146e-01 2.579626441001892090e-01 -3.013615310192108154e-01 2.780657075345516205e-02 2.885920554399490356e-02 -6.974038481712341309e-02 -1.835760921239852905e-01 -1.235526278614997864e-01 1.101524978876113892e-01 5.888800323009490967e-02 7.693953067064285278e-02 1.042159423232078552e-01
2.323157526552677155e-02 3.226717188954353333e-02 -1.948828548192977905e-01 2.500055134296417236e-01 3.112533688545227051e-02 5.077581852674484253e-02 -1.774328351020812988e-01 1.982650011777877808e-01 2.154225409030914307e-01 -6.396710127592086792e-02 2.085327357053756714e-01 -1.905706077814102173e-01 -1.697115600109100342e-01 -1.988317221403121948e-01 4.058570563793182373e-01 -1.723394244909286499e-01 9.487970918416976929e-02 -1.966257393360137939e-01 -1.769027411937713623e-01 3.446398675441741943e-01 4.604281857609748840e-02 -7.656238228082656860e-02 -2.670420110225677490e-01 -1.736542284488677979e-01 1.679921299219131470e-01 1.679176539182662964e-01 -4.948796704411506653e-02 2.244525589048862457e-02 -1.133019551634788513e-01 9.804480522871017456e-02 1.898409128189086914e-01 7.413386553525924683e-02
2.054702676832675934e-02 -1.080566048622131348e-01 2.089640796184539795e-01 -5.318413022905588150e-03 -6.383231282234191895e-02 -2.061366140842437744e-01 -1.299368292093276978e-01 1.622333377599716187e-01 1.858402937650680542e-01 7.538450509309768677e-02 5.186145752668380737e-02 -2.353754341602325439e-01 -2.272078841924667358e-01 -3.287670761346817017e-02 2.626650035381317139e-01 -1.757808029651641846e-01 -3.505679965019226074e-01 2.089418321847915649e-01 1.085552647709846497e-01 1.948923170566558838e-01 1.165960803627967834e-01 4.363931417465209961e-01 -1.631485819816589355e-01 4.603286273777484894e-03 -4.741060361266136169e-02 4.037201777100563049e-02 -2.985521852970123291e-01 1.847971603274345398e-02 4.367670789361000061e-02 1.260745823383331299e-01 1.718027740716934204e-01 -1.259562820196151733e-01
2.063432335853576660e-01 1.720485836267471313e-01 6.036828085780143738e-02 1.188215538859367371e-01 1.237805187702178955e-01 8.707994967699050903e-02 -6.489798426628112793e-02 1.863143593072891235e-01 4.400432407855987549e-01 -1.182443797588348389e-01 8.119992911815643311e-02 2.020491957664489746e-01 1.428894419223070145e-02 1.499557285569608212e-03 -1.912892907857894897e-01 -1.068677008152008057e-01 5.986860021948814392e-02 3.584794700145721436e-01 -2.059397101402282715e-01 1.732954084873199463e-01 1.070003658533096313e-01 9.429643303155899048e-02 -3.027099370956420898e-01 1.820426620543003082e-02 -4.276948422193527222e-02 -6.958225369453430176e-02 -1.359521597623825073e-01 2.015537023544311523e-01 -2.831069231033325195e-01 1.736083626747131348e-01 2.273374795913696289e-01 1.960458047688007355e-02
-3.622625172138214111e-01 -2.306131571531295776e-01 2.898785173892974854e-01 1.450770497322082520e-01 -1.086329445242881775e-01 -1.668343991041183472e-01 -1.244850009679794312e-01 1.754117906093597412e-01 2.723007500171661377e-01 6.320013105869293213e-02 2.923561632633209229e-01 -6.199595704674720764e-02 -2.574779391288757324e-01 -2.728514671325683594e-01 -4.833817109465599060e-02 -1.159233301877975464e-01 -8.045068383216857910e-02 2.450940310955047607e-01 7.443048059940338135e-02 2.769659459590911865e-02 -9.875538945198059082e-02 4.502121731638908386e-02 -3.887368738651275635e-02 6.194828823208808899e-02 1.587255746126174927e-01 -1.384339183568954468e-01 -2.842006385326385498e-01 7.132197171449661255e-02 5.325603857636451721e-02 2.151434421539306641e-01 1.760782301425933838e-01 1.763696596026420593e-02
3.730574250221252441e-02 1.738936305046081543e-01 8.141804486513137817e-02 1.500040143728256226e-01 1.376018077135086060e-01 -1.713665723800659180e-01 -1.050739064812660217e-01 1.313485056161880493e-01 2.818930745124816895e-01 1.561969518661499023e-01 1.820775568485260010e-01 2.617092430591583252e-01 -1.492337137460708618e-01 1.719806939363479614e-01 1.069525033235549927e-01 -1.984955519437789917e-01 -9.563509374856948853e-03 3.964301943778991699e-02 1.134808883070945740e-01 2.706717550754547119e-01 -3.411636129021644592e-02 6.344650685787200928e-02 -2.636010199785232544e-02 1.080024614930152893e-01 3.235520720481872559e-01 -2.958815693855285645e-01 -5.060398951172828674e-02 -8.127880841493606567e-02 -6.868720799684524536e-02 2.424451150000095367e-02 4.759037494659423828e-01 1.261391937732696533e-01
2.252639979124069214e-01 -1.160726845264434814e-01 -7.167041301727294922e-02 9.949704259634017944e-02 -1.474515497684478760e-01 -6.179140135645866394e-02 -3.679492175579071045e-01 3.984624743461608887e-01 2.271931320428848267e-01 -2.913843989372253418e-01 2.218137830495834351e-01 -1.460329145193099976e-01 -2.313050627708435059e-01 -9.477009624242782593e-02 7.454632315784692764e-03 -1.306195408105850220e-01 1.001190915703773499e-01 1.616692841053009033e-01 -2.191063947975635529e-02 2.378251999616622925e-01 8.616988360881805420e-02 9.866323322057723999e-02 1.225771289318799973e-02 2.613485455513000488e-01 -1.176629811525344849e-01 -2.017050832509994507e-01 1.601355224847793579e-01 -1.476248055696487427e-01 4.660181328654289246e-02 -1.047656014561653137e-01 -3.788776695728302002e-02 1.378952264785766602e-01
-1.167628448456525803e-02 6.353189796209335327e-02 -1.046557351946830750e-01 4.302611649036407471e-01 1.313958764076232910e-01 1.732278168201446533e-01 -3.553229197859764099e-02 3.136712014675140381e-01 4.199774861335754395e-01 -8.711312711238861084e-02 1.827937178313732147e-02 4.376621916890144348e-02 -3.911077231168746948e-02 1.729013770818710327e-02 1.924479939043521881e-02 -8.750403672456741333e-02 -1.813744604587554932e-01 9.591412544250488281e-02 7.521458715200424194e-02 3.291941583156585693e-01 -2.609037049114704132e-02 1.741122007369995117e-01 -2.422006577253341675e-01 1.553030461072921753e-01 1.761898994445800781e-01 7.738463580608367920e-02 9.112418442964553833e-02 2.515925653278827667e-02 -2.130226790904998779e-01 1.826981902122497559e-01 -2.273644953966140747e-01 1.021361574530601501e-01
-2.526970393955707550e-02 2.732406929135322571e-02 2.302182167768478394e-01 -2.508559525012969971e-01 2.144012227654457092e-02 2.351244390010833740e-01 -2.201894223690032959e-01 2.782195620238780975e-02 4.115252196788787842e-01 1.084804311394691467e-01 -5.080172419548034668e-02 -5.402873829007148743e-02 -3.581391647458076477e-02 -3.985913395881652832e-01 1.119303852319717407e-01 1.845004968345165253e-03 -2.903923392295837402e-02 4.447511211037635803e-02 1.397019028663635254e-01 3.596740067005157471e-01 1.287102252244949341e-01 2.253015637397766113e-01 -2.097856253385543823e-01 3.460974199697375298e-03 3.350441157817840576e-02 3.871991857886314392e-02 -1.741147488355636597e-01 7.585880160331726074e-02 -7.155014574527740479e-02 -7.416197657585144043e-02 2.896098792552947998e-01 -1.487832963466644287e-01
2.509938087314367294e-03 1.585772144608199596e-03 -7.593457703478634357e-04 2.753155119717121124e-02 -1.391915827989578247e-01 2.661321461200714111e-01 -1.302330195903778076e-01 3.977230191230773926e-01 2.842795848846435547e-01 -6.994137912988662720e-02 5.563992634415626526e-02 1.660380661487579346e-01 -3.130442798137664795e-01 -2.315927892923355103e-01 1.338458806276321411e-01 -4.101490601897239685e-02 1.492528915405273438e-01 1.725108027458190918e-01 8.806295692920684814e-02 4.658859372138977051e-01 -9.220908582210540771e-02 1.113547477871179581e-02 -7.430884242057800293e-02 1.363126337528228760e-01 -2.054580897092819214e-01 -6.160825490951538086e-02 -1.463263481855392456e-01 -5.185411870479583740e-02 1.116004139184951782e-01 -5.206598341464996338e-02 2.035688310861587524e-01 1.000126600265502930e-01
9.588102996349334717e-02 1.487412005662918091e-01 1.250114887952804565e-01 1.416556239128112793e-01 -1.556224673986434937e-01 -5.240799114108085632e-02 -7.812480628490447998e-02 3.263246417045593262e-01 -7.823076099157333374e-03 2.645630203187465668e-02 -2.708995481953024864e-03 -1.196922734379768372e-01 -8.536260575056076050e-02 1.653558909893035889e-01 1.230979636311531067e-01 -1.777406632900238037e-01 1.146140545606613159e-01 1.439152210950851440e-01 1.397252231836318970e-01 1.596593707799911499e-01 1.576229035854339600e-01 -3.103640675544738770e-02 -1.780763417482376099e-01 2.228679805994033813e-01 3.346649408340454102e-01 1.226341649889945984e-01 -1.823975592851638794e-01 -8.204692602157592773e-02 -4.311221837997436523e-01 9.042607992887496948e-02 1.512200832366943359e-01 3.563155233860015869e-01
2.148940265178680420e-01 -6.423746794462203979e-02 2.294093221426010132e-01 -2.004059776663780212e-02 -6.898579001426696777e-02 -2.663085423409938812e-02 -7.045793533325195312e-02 2.986781001091003418e-01 1.247278824448585510e-01 9.552252292633056641e-02 1.385518610477447510e-01 3.618945181369781494e-02 -2.296278178691864014e-01 1.702563650906085968e-02 8.963285386562347412e-02 -4.441997408866882324e-01 -2.107932120561599731e-01 -2.169835940003395081e-02 -1.804642006754875183e-02 1.489118486642837524e-01 3.161362707614898682e-01 6.102833151817321777e-02 -2.662611007690429688e-01 7.002180814743041992e-02 4.260618239641189575e-02 -9.643818438053131104e-02 -5.822787061333656311e-02 -5.310384556651115417e-02 1.069405674934387207e-01 4.126408696174621582e-01 -1.004404649138450623e-01 1.935867965221405029e-01
1.341409385204315186e-01 4.422591999173164368e-02 -3.446592763066291809e-02 -2.111576199531555176e-01 1.348255574703216553e-01 1.191614568233489990e-01 -4.028817713260650635e-01 1.830945760011672974e-01 2.158659696578979492e-01 1.148750558495521545e-01 1.104527860879898071e-01 5.241684243083000183e-02 -3.509995341300964355e-01 -9.560039639472961426e-02 5.112839862704277039e-02 -1.628187745809555054e-01 -9.069312363862991333e-02 4.563776776194572449e-03 5.152883753180503845e-02 3.603605926036834717e-01 -1.288941353559494019e-01 1.549618877470493317e-02 -1.243576928973197937e-01 1.036799401044845581e-01 5.575421825051307678e-02 -2.423467934131622314e-01 -2.416603267192840576e-01 -1.248496472835540771e-01 1.684077531099319458e-01 1.523312181234359741e-01 2.417102456092834473e-01 2.005183249711990356e-01
-1.100272759795188904e-01 8.517216891050338745e-02 1.986349076032638550e-01 -3.462556898593902588e-01 1.522978581488132477e-02 1.068322509527206421e-01 -1.958760768175125122e-01 2.850759029388427734e-01 3.129661381244659424e-01 1.894708275794982910e-01 -1.325357109308242798e-01 -6.380859762430191040e-02 -2.617808282375335693e-01 -1.985912173986434937e-01 -1.343168318271636963e-01 -2.045830488204956055e-01 1.191054880619049072e-01 5.604096874594688416e-02 -1.443062424659729004e-01 9.895094670355319977e-03 -1.243353858590126038e-01 5.070059373974800110e-02 -3.880586326122283936e-01 1.878058463335037231e-01 1.536311954259872437e-01 -1.005362123250961304e-01 -1.207114979624748230e-01 -4.900266602635383606e-02 -1.033189296722412109e-01 2.061979286372661591e-02 -1.204920117743313313e-03 -2.504788637161254883e-01
2.892962098121643066e-02 -1.968942284584045410e-01 5.998270586133003235e-03 -7.158797234296798706e-04 -7.146871089935302734e-02 1.294089704751968384e-01 -6.801018863916397095e-02 3.794792890548706055e-01 4.061871394515037537e-02 1.987486705183982849e-02 1.356705874204635620e-01 1.671024411916732788e-01 -2.511245310306549072e-01 -5.504752695560455322e-02 5.991255119442939758e-02 9.512449800968170166e-02 -1.547180414199829102e-01 1.015214025974273682e-01 9.156589210033416748e-02 5.055052228271961212e-03 2.365819811820983887e-01 2.011640220880508423e-01 -4.640206098556518555e-01 1.203924492001533508e-01 1.574287861585617065e-01 -7.477307692170143127e-03 -3.094074130058288574e-01 2.794926464557647705e-01 -2.277283221483230591e-01 3.557015210390090942e-02 -4.299579560756683350e-02 2.005088478326797485e-01
2.800130750983953476e-03 2.038760930299758911e-01 3.000656068325042725e-01 2.963719367980957031e-01 -5.430863052606582642e-02 -1.924497932195663452e-01 -1.985307335853576660e-01 1.878634444437921047e-03 2.205506563186645508e-01 -1.355892717838287354e-01 4.950687289237976074e-02 3.749646991491317749e-02 6.605717539787292480e-02 1.372157931327819824e-01 2.316366285085678101e-01 -3.117037713527679443e-01 2.086385488510131836e-01 -1.536316983401775360e-02 2.970738708972930908e-01 8.251050859689712524e-02 1.630400419235229492e-01 2.225994914770126343e-01 -2.260070443153381348e-01 3.751359283924102783e-01 1.369898766279220581e-01 -3.535425290465354919e-02 8.720757067203521729e-02 8.321476727724075317e-02 1.073545143008232117e-01 2.541374787688255310e-02 -1.246877759695053101e-02 -5.116976797580718994e-02
2.109010890126228333e-02 -1.438415646553039551e-01 -1.771980226039886475e-01 7.281393557786941528e-02 -2.305455505847930908e-02 -3.919622674584388733e-02 3.709103539586067200e-02 2.987268567085266113e-01 3.382756710052490234e-01 -5.758199468255043030e-02 -1.164514422416687012e-01 1.831389963626861572e-01 -2.146414220333099365e-01 2.078806050121784210e-02 -1.698347330093383789e-01 3.583088144659996033e-02 1.302864402532577515e-02 2.950803339481353760e-01 -9.232201427221298218e-02 1.448697894811630249e-01 -1.928950473666191101e-02 2.184889316558837891e-01 -4.604839682579040527e-01 1.218879595398902893e-01 1.737790405750274658e-01 -1.325000524520874023e-01 -7.569796289317309856e-04 1.851847469806671143e-01 -1.717697978019714355e-01 1.196164544671773911e-02 3.066879510879516602e-01 -1.023981124162673950e-01
-2.334671318531036377e-01 -1.012336686253547668e-01 -4.318907484412193298e-02 4.683222770690917969e-01 9.342720359563827515e-02 3.619780763983726501e-02 -2.205561548471450806e-01 3.839441239833831787e-01 2.170249670743942261e-01 1.556048244237899780e-01 -3.194542368873953819e-03 -9.291046112775802612e-02 -2.399466633796691895e-01 -1.489507704973220825e-01 9.638990461826324463e-02 -9.700429439544677734e-02 -1.442561447620391846e-01 -1.755121201276779175e-01 -2.053830474615097046e-01 1.332283169031143188e-01 6.643871963024139404e-02 2.724247872829437256e-01 -2.321978062391281128e-01 1.035940051078796387e-01 3.317207843065261841e-02 2.120129019021987915e-01 -9.283863008022308350e-03 -4.489559307694435120e-02 -2.773820608854293823e-02 3.905420377850532532e-02 -8.866604417562484741e-02 1.280966699123382568e-01
-8.937828242778778076e-02 3.022919297218322754e-01 6.178992986679077148e-02 2.343901842832565308e-01 -4.603558406233787537e-02 7.373966276645660400e-02 -3.124535381793975830e-01 1.432512104511260986e-01 2.294605076313018799e-01 -1.463785022497177124e-01 2.779936790466308594e-01 8.401176333427429199e-02 -6.592112127691507339e-03 -2.038496881723403931e-01 3.020062446594238281e-01 3.822609037160873413e-02 -6.261974573135375977e-02 1.323290914297103882e-01 -7.960586249828338623e-02 3.735902160406112671e-02 2.857015430927276611e-01 -1.564453355967998505e-02 -3.199573457241058350e-01 2.808049917221069336e-01 -6.185055524110794067e-02 -1.660453528165817261e-01 -1.448945695301517844e-04 9.930641949176788330e-02 2.798401564359664917e-02 2.299836575984954834e-01 -1.083863377571105957e-01 -1.566656827926635742e-01
-2.578389048576354980e-01 -1.625321954488754272e-01 1.242810115218162537e-01 1.036880612373352051e-01 4.255651682615280151e-02 -3.515139222145080566e-02 -3.950030803680419922e-01 2.107239067554473877e-01 1.504373699426651001e-01 -1.884855777025222778e-01 -4.234504699707031250e-02 -1.096356213092803955e-01 -6.673993915319442749e-02 -1.414573043584823608e-01 1.275723278522491455e-01 2.592310868203639984e-02 1.478349417448043823e-01 1.509596109390258789e-01 -1.946238875389099121e-01 -2.208212204277515411e-02 -8.077482879161834717e-02 2.788583934307098389e-01 -3.461950421333312988e-01 1.560527980327606201e-01 -1.039006337523460388e-01 8.768450468778610229e-02 -2.977584004402160645e-01 -2.008109539747238159e-01 -6.313430517911911011e-02 2.951740622520446777e-01 6.596087664365768433e-02 9.803415834903717041e-02
1.185892894864082336e-01 -7.332132756710052490e-02 2.809010744094848633e-01 6.448935717344284058e-02 9.513034671545028687e-02 -5.585275217890739441e-02 -1.845631599426269531e-01 1.246233209967613220e-01 1.310143470764160156e-01 8.782055974006652832e-02 3.331500589847564697e-01 -2.663198113441467285e-01 1.049338579177856445e-01 -2.512490451335906982e-01 -4.756282269954681396e-02 -6.006079539656639099e-02 5.297139286994934082e-02 2.692195475101470947e-01 1.545138563960790634e-02 -5.034866183996200562e-02 3.457248210906982422e-01 2.287164479494094849e-01 -3.381502032279968262e-01 1.206466704607009888e-01 2.224268205463886261e-02 -4.993680398911237717e-03 -6.007515639066696167e-02 -6.302249431610107422e-02 -2.652938365936279297e-01 2.416272312402725220e-01 -1.640292257070541382e-01 7.978428900241851807e-02
-8.854581415653228760e-02 -1.669061370193958282e-02 -8.591859787702560425e-02 3.203318417072296143e-01 1.382454186677932739e-01 -1.954364478588104248e-01 -1.182307973504066467e-01 1.036271750926971436e-01 2.448227703571319580e-01 2.304762005805969238e-01 -1.824422329664230347e-01 1.969172656536102295e-01 -3.379965424537658691e-01 -2.610114514827728271e-01 4.095633327960968018e-02 -8.450964838266372681e-02 7.168409973382949829e-02 1.014930978417396545e-01 -1.403966099023818970e-01 3.115202188491821289e-01 1.726557463407516479e-01 2.881835401058197021e-01 -2.339188754558563232e-01 2.541419863700866699e-02 3.773662075400352478e-02 -2.637293376028537750e-02 2.444675862789154053e-01 1.736629195511341095e-02 -1.742503494024276733e-01 5.074175074696540833e-02 8.878403156995773315e-02 -1.418807953596115112e-01
6.693600863218307495e-02 -1.086330562829971313e-01 1.111402064561843872e-01 1.509036216884851456e-02 1.355921775102615356e-01 2.122728228569030762e-01 -1.985948383808135986e-01 1.605862975120544434e-01 1.423967480659484863e-01 1.308316588401794434e-01 1.236487627029418945e-01 1.974694803357124329e-02 -5.781018361449241638e-02 -1.850715875625610352e-01 3.571426495909690857e-02 5.395118892192840576e-02 -6.698370724916458130e-02 2.927045524120330811e-01 -1.506753414869308472e-01 1.945753097534179688e-01 2.915903031826019287e-01 -8.261141926050186157e-02 -1.581701934337615967e-01 1.016935408115386963e-01 3.581209778785705566e-01 -1.259223669767379761e-01 -3.181611895561218262e-01 -2.711119689047336578e-02 -4.353349804878234863e-01 1.777248382568359375e-01 9.663197211921215057e-03 4.913629963994026184e-02
2.969249784946441650e-01 4.804311692714691162e-02 2.705423533916473389e-01 -2.168387770652770996e-01 -3.583499416708946228e-02 -2.503013238310813904e-02 -2.504562735557556152e-01 1.314850896596908569e-01 3.500657379627227783e-01 2.126561999320983887e-01 2.091062813997268677e-01 -7.448071241378784180e-02 -4.673847183585166931e-02 2.026676014065742493e-02 2.992748655378818512e-02 5.201487336307764053e-03 7.658682018518447876e-02 9.206793457269668579e-02 1.518657952547073364e-01 -1.758642494678497314e-01 4.586002975702285767e-02 1.500290781259536743e-01 -3.845424056053161621e-01 9.526339918375015259e-02 1.746671795845031738e-01 1.118730530142784119e-01 -6.857550889253616333e-02 -1.712371855974197388e-01 7.845693826675415039e-02 -1.268748492002487183e-01 1.569383889436721802e-01 -3.361605405807495117e-01
2.954578995704650879e-01 5.221970006823539734e-02 -3.181664943695068359e-01 -1.451817303895950317e-01 4.143487289547920227e-02 3.195992857217788696e-02 -1.956911534070968628e-01 4.356837868690490723e-01 6.932894140481948853e-02 -1.675588190555572510e-01 1.717716455459594727e-01 -2.332670688629150391e-01 -2.566020786762237549e-01 -1.062639728188514709e-01 9.425875544548034668e-02 -4.100153967738151550e-02 1.174998581409454346e-01 -1.324942859355360270e-04 6.488329917192459106e-02 1.932824850082397461e-01 2.169861942529678345e-01 3.499741554260253906e-01 -4.082328453660011292e-02 1.502973884344100952e-01 1.602350771427154541e-01 1.313453633338212967e-02 -2.923836372792720795e-02 1.210679635405540466e-01 1.853432692587375641e-02 1.148903667926788330e-01 2.130620479583740234e-01 5.309084057807922363e-02
-4.947447031736373901e-02 5.718564614653587341e-02 3.980941176414489746e-01 1.000448316335678101e-01 -1.757805049419403076e-01 4.616638273000717163e-02 -1.552373915910720825e-01 2.447247654199600220e-01 4.801980219781398773e-03 2.229630649089813232e-01 1.945700794458389282e-01 3.342548012733459473e-02 -2.844058573246002197e-01 -1.834960579872131348e-01 -1.295525487512350082e-02 1.359785050153732300e-01 -2.060117758810520172e-02 3.819300532341003418e-01 1.567739993333816528e-01 5.847893655300140381e-02 2.424432337284088135e-01 2.885945141315460205e-01 -5.712439864873886108e-02 2.176458537578582764e-01 1.727703511714935303e-01 -5.702060461044311523e-02 1.241542249917984009e-01 -8.994994312524795532e-02 1.690962538123130798e-02 1.458736509084701538e-01 -1.587538272142410278e-01 1.283902376890182495e-01
1.024056300520896912e-01 7.387051824480295181e-03 -8.561863750219345093e-02 1.661585085093975067e-02 -1.434956043958663940e-01 -1.689099371433258057e-01 -4.103111326694488525e-01 7.880763709545135498e-02 2.315778881311416626e-01 -1.785781234502792358e-01 7.748340815305709839e-02 -1.386871337890625000e-01 -3.840367794036865234e-01 3.594600828364491463e-03 2.347165942192077637e-01 -1.336189359426498413e-01 -4.186525195837020874e-02 1.075789779424667358e-01 3.511852920055389404e-01 1.187797561287879944e-01 2.390912026166915894e-01 1.137634366750717163e-02 3.975954651832580566e-02 2.252651453018188477e-01 1.833324879407882690e-01 5.737409461289644241e-03 -3.615732118487358093e-02 1.400370895862579346e-01 -2.469817399978637695e-01 1.651492118835449219e-01 -3.356319665908813477e-02 -1.503928750753402710e-01
1.077224314212799072e-01 1.575407087802886963e-01 1.244105249643325806e-01 2.218655496835708618e-01 -5.579951778054237366e-02 -1.271347552537918091e-01 -5.490407813340425491e-03 2.106403261423110962e-01 2.006677538156509399e-01 2.466966211795806885e-01 1.643918156623840332e-01 -1.830929368734359741e-01 3.491291031241416931e-02 -1.696011424064636230e-01 2.145434170961380005e-02 -1.347541809082031250e-01 1.336154490709304810e-01 9.973765909671783447e-02 1.185955852270126343e-01 -1.931636184453964233e-01 1.282189786434173584e-01 1.348658353090286255e-01 -3.423618376255035400e-01 -1.287842243909835815e-01 3.744174838066101074e-01 2.146488577127456665e-01 1.162882149219512939e-01 -2.102855294942855835e-01 5.737146735191345215e-02 1.083795130252838135e-01 3.066619336605072021e-01 -1.556687802076339722e-01
-1.106537282466888428e-01 -1.446295827627182007e-01 2.254802547395229340e-02 3.012638725340366364e-02 -3.527863621711730957e-01 -5.019131302833557129e-02 -2.282586544752120972e-01 1.369771659374237061e-01 2.752574980258941650e-01 6.666804105043411255e-02 1.661279946565628052e-01 -2.342374771833419800e-01 -1.844972223043441772e-01 -2.113451063632965088e-01 5.291623249650001526e-02 9.128841757774353027e-02 1.389260403811931610e-02 1.884996891021728516e-01 4.041999951004981995e-02 2.998298108577728271e-01 -2.478938549757003784e-03 -1.367988735437393188e-01 -9.866033494472503662e-02 1.690575033426284790e-01 2.633211612701416016e-01 -3.333801329135894775e-01 -3.894987283274531364e-03 -1.620747148990631104e-01 -1.062824428081512451e-01 4.679801687598228455e-02 3.281901180744171143e-01 -5.304165929555892944e-02
1.016899272799491882e-01 -2.513279020786285400e-01 4.185689985752105713e-02 1.561721861362457275e-01 -1.609611362218856812e-01 -5.700520426034927368e-02 -2.716389596462249756e-01 1.831489056348800659e-01 2.314377874135971069e-01 4.318466410040855408e-02 2.100844532251358032e-01 -1.464972943067550659e-01 -1.512972265481948853e-01 -1.948084384202957153e-01 2.100918255746364594e-02 -8.426607400178909302e-02 -1.175770908594131470e-01 9.389695525169372559e-02 1.785208284854888916e-01 2.443178743124008179e-01 -1.441687494516372681e-01 -4.233858361840248108e-02 -7.463331520557403564e-02 2.293695211410522461e-01 2.486577779054641724e-01 -3.409053385257720947e-01 8.532118797302246094e-02 -1.971692442893981934e-01 -4.892401024699211121e-02 6.366529315710067749e-02 3.836389183998107910e-01 -4.081441834568977356e-02
-2.885832786560058594e-01 -3.748036921024322510e-02 -1.147263944149017334e-01 2.354793436825275421e-02 -1.249988898634910583e-01 1.094374060630798340e-01 -8.727055042982101440e-02 2.815182507038116455e-01 3.814266026020050049e-01 1.147771030664443970e-01 -4.519109800457954407e-02 -2.564002200961112976e-02 -2.235749214887619019e-01 1.472814287990331650e-02 -1.325920671224594116e-01 -1.334648430347442627e-01 -1.505780816078186035e-01 -8.127578347921371460e-02 -8.749359287321567535e-03 4.476433992385864258e-01 1.702336668968200684e-01 1.652855873107910156e-01 -2.603173255920410156e-01 2.145192623138427734e-01 2.235995680093765259e-01 -1.485141962766647339e-01 7.829557359218597412e-02 -1.492923349142074585e-01 8.920963853597640991e-02 2.528911642730236053e-02 -1.198793426156044006e-01 1.300337910652160645e-01
3.126904070377349854e-01 -7.626675069332122803e-02 -1.753868162631988525e-01 1.413524448871612549e-01 -1.194781213998794556e-01 1.800433092284947634e-04 -1.980493068695068359e-01 1.432963609695434570e-01 1.906833797693252563e-01 -2.133378535509109497e-01 3.216657936573028564e-01 -7.023087888956069946e-02 -3.405531346797943115e-01 -1.411542743444442749e-01 1.777357235550880432e-02 -1.413177102804183960e-01 5.130065605044364929e-03 2.541347034275531769e-02 3.349456191062927246e-01 9.821129590272903442e-02 1.943234503269195557e-01 1.142641007900238037e-01 9.290967881679534912e-02 2.401428222656250000e-01 1.869359463453292847e-01 -1.832850091159343719e-02 7.287281006574630737e-02 7.325811684131622314e-02 -2.846822142601013184e-01 2.002202421426773071e-01 9.207167476415634155e-02 -9.990184754133224487e-02
-4.073249697685241699e-01 -3.008819222450256348e-01 2.628248035907745361e-01 -5.485693365335464478e-02 -1.136451289057731628e-01 -8.431276679039001465e-02 -2.109127044677734375e-01 4.536516219377517700e-02 2.954937815666198730e-01 1.303545236587524414e-01 9.112517535686492920e-02 -1.091877371072769165e-01 -2.894825041294097900e-01 -1.254754364490509033e-01 6.605672091245651245e-02 -7.314148545265197754e-02 -1.219581738114356995e-01 9.607173502445220947e-02 -5.658410489559173584e-02 4.879653453826904297e-02 2.949368059635162354e-01 4.402687028050422668e-02 -1.617499291896820068e-01 2.185766696929931641e-01 5.008904635906219482e-02 5.111850053071975708e-02 -1.851375848054885864e-01 1.250159740447998047e-01 1.365942955017089844e-01 1.934374719858169556e-01 1.069591343402862549e-01 2.366809099912643433e-01
-3.820221424102783203e-01 -1.623974144458770752e-01 1.667083948850631714e-01 1.192741245031356812e-01 -2.615745961666107178e-01 -1.771246194839477539e-01 -2.103424668312072754e-01 1.719052195549011230e-01 1.673987805843353271e-01 -7.304225862026214600e-02 2.516160011291503906e-01 -1.863297522068023682e-01 -2.727651298046112061e-01 -2.751521170139312744e-01 2.353141643106937408e-02 7.066003978252410889e-02 1.362527012825012207e-01 1.036364957690238953e-01 1.349515169858932495e-01 7.565730065107345581e-02 6.295219808816909790e-02 -1.264512166380882263e-02 -1.198590248823165894e-01 2.472137957811355591e-01 -1.386891026049852371e-02 -1.364678740501403809e-01 -8.518488705158233643e-02 1.995621249079704285e-02 1.929440908133983612e-02 1.824149936437606812e-01 2.809021174907684326e-01 2.305782139301300049e-01
-3.134812116622924805e-01 -7.893515378236770630e-02 7.254952192306518555e-02 1.307614147663116455e-01 -2.433831542730331421e-01 4.470822215080261230e-02 -1.621753275394439697e-01 1.353766471147537231e-01 3.190945684909820557e-01 -5.685075372457504272e-02 2.267737388610839844e-01 -2.120962440967559814e-01 -2.174786478281021118e-01 -1.722702085971832275e-01 -8.753231167793273926e-02 3.149237856268882751e-02 9.840802848339080811e-02 2.477865815162658691e-01 2.124968767166137695e-01 2.078494578599929810e-01 -5.021944269537925720e-02 -2.021191120147705078e-01 -1.923855394124984741e-01 1.090014949440956116e-01 5.023460090160369873e-02 -1.768396049737930298e-01 -3.953232988715171814e-02 -5.653989687561988831e-02 -1.049772277474403381e-01 2.553113698959350586e-01 3.285399079322814941e-01 -7.601639628410339355e-02
-2.889956720173358917e-02 -7.859117537736892700e-02 -7.301040738821029663e-02 -5.869307741522789001e-02 -7.740748673677444458e-02 3.228900581598281860e-02 -1.097982451319694519e-01 3.355338573455810547e-01 2.496665418148040771e-01 8.262653648853302002e-02 2.258126623928546906e-02 9.783858805894851685e-02 -1.247769668698310852e-01 -7.992284744977951050e-02 -1.045356169342994690e-01 -3.168854415416717529e-01 6.326320022344589233e-02 -5.484465882182121277e-02 1.523568034172058105e-01 2.194719016551971436e-01 2.285687029361724854e-01 2.427845597267150879e-01 -3.155295252799987793e-01 1.589521765708923340e-01 6.180965900421142578e-02 -3.411555588245391846e-01 2.223999798297882080e-01 -9.502890519797801971e-03 7.617274671792984009e-02 2.392206490039825439e-01 -1.115866750478744507e-01 2.834652364253997803e-01
4.373082518577575684e-02 1.789913177490234375e-01 -1.453644633293151855e-01 3.968464434146881104e-01 -1.970375180244445801e-01 1.026883795857429504e-01 -4.279398024082183838e-01 2.859627008438110352e-01 1.671996116638183594e-01 7.885488867759704590e-02 -2.433877736330032349e-01 5.031595472246408463e-03 -4.733343794941902161e-02 -1.816331967711448669e-02 -9.501999616622924805e-02 -2.013429701328277588e-01 -2.167648077011108398e-01 1.843728721141815186e-01 -4.391441866755485535e-02 1.655598729848861694e-01 1.450765281915664673e-01 -2.395021915435791016e-01 -2.741588354110717773e-01 -3.329795598983764648e-02 1.177636608481407166e-01 -5.088185891509056091e-02 -3.071819618344306946e-02 4.342398792505264282e-02 -3.596580354496836662e-03 1.477786004543304443e-01 1.194036602973937988e-01 -8.477339148521423340e-02
4.358882457017898560e-02 1.326158791780471802e-01 -7.333072274923324585e-02 2.811266481876373291e-01 6.941524893045425415e-02 -1.416354775428771973e-01 -1.610936224460601807e-01 1.205124035477638245e-01 2.361482828855514526e-01 2.208385318517684937e-01 5.112325772643089294e-02 3.208176419138908386e-02 -1.904347538948059082e-01 1.876227110624313354e-01 6.621736288070678711e-02 8.014401048421859741e-02 -1.620686799287796021e-01 1.461289077997207642e-01 2.443337291479110718e-01 6.388489902019500732e-02 -1.044139564037322998e-01 3.390367031097412109e-01 -2.857655584812164307e-01 1.978191137313842773e-01 3.642914891242980957e-01 -2.597569823265075684e-01 1.403668224811553955e-01 1.725428253412246704e-01 -1.192177385091781616e-01 -8.673694729804992676e-02 5.255885794758796692e-02 -8.999440819025039673e-02
1.352022141218185425e-01 -3.671517595648765564e-02 3.650035476312041283e-03 -2.356714755296707153e-02 1.341483294963836670e-01 2.451560646295547485e-01 -3.171995580196380615e-01 2.370500266551971436e-01 1.680490672588348389e-01 5.437248200178146362e-02 2.086147814989089966e-01 3.882397338747978210e-02 -1.775144226849079132e-02 -8.578093349933624268e-02 -8.209487050771713257e-02 1.494879573583602905e-01 1.275639166124165058e-03 3.462682068347930908e-01 -1.350505650043487549e-01 2.231948226690292358e-01 2.905595898628234863e-01 6.465233862400054932e-02 -1.187255829572677612e-01 1.469699889421463013e-01 3.846582472324371338e-01 -5.767593160271644592e-02 -1.445337533950805664e-01 -4.178550466895103455e-02 -3.361686766147613525e-01 1.494115442037582397e-01 2.893698774278163910e-02 9.777804464101791382e-02
3.313867375254631042e-02 -2.108131051063537598e-01 -5.663576070219278336e-03 1.683809608221054077e-01 1.256722025573253632e-02 3.020094931125640869e-01 -2.908552251756191254e-02 2.735323011875152588e-01 2.203058749437332153e-01 -1.718975603580474854e-01 8.722350746393203735e-02 -3.061190433800220490e-02 -1.088434085249900818e-02 -5.599217116832733154e-02 2.100276201963424683e-02 -1.842389553785324097e-01 2.033214420080184937e-01 2.719841301441192627e-01 2.252628654241561890e-01 2.331355512142181396e-01 8.113821595907211304e-02 6.120239570736885071e-02 -2.709472477436065674e-01 2.359863221645355225e-01 2.440079897642135620e-01 2.531518340110778809e-01 1.911295205354690552e-02 1.066386848688125610e-01 -4.718485847115516663e-02 -5.394455417990684509e-02 -9.621534496545791626e-02 3.538025617599487305e-01
1.306526958942413330e-01 -9.837915748357772827e-02 2.192974239587783813e-01 -4.296807199716567993e-02 -2.902838289737701416e-01 9.185577929019927979e-02 -1.503978967666625977e-01 2.733528017997741699e-01 1.915373206138610840e-01 1.725717484951019287e-01 1.994726061820983887e-01 2.404655963182449341e-01 -2.978672087192535400e-01 -1.324915289878845215e-01 1.978821605443954468e-01 1.689719408750534058e-02 1.446510851383209229e-01 -4.723675921559333801e-02 2.766028940677642822e-01 8.434288203716278076e-02 2.159180492162704468e-02 3.438516855239868164e-01 -2.983439862728118896e-01 1.650573685765266418e-02 9.995791316032409668e-02 1.277919858694076538e-01 -1.497794538736343384e-01 -1.818743906915187836e-02 -1.015172079205513000e-01 -5.942685529589653015e-02 -1.894670873880386353e-01 9.942940622568130493e-02
1.929664909839630127e-01 -7.099877297878265381e-02 -3.890510648488998413e-02 -4.670365527272224426e-02 -8.461420424282550812e-03 -2.362171709537506104e-01 -1.708417199552059174e-02 3.420649170875549316e-01 4.503410309553146362e-02 1.539496611803770065e-02 3.013139367103576660e-01 -6.504895538091659546e-02 -1.960888653993606567e-01 -2.146123349666595459e-01 5.665785446763038635e-02 -2.616264820098876953e-01 -1.093644201755523682e-01 1.414161622524261475e-01 8.246905356645584106e-02 2.292884141206741333e-01 1.293830424547195435e-01 2.505892515182495117e-01 -2.272625118494033813e-01 1.244544163346290588e-01 2.072030454874038696e-01 2.373140864074230194e-02 -1.190897002816200256e-01 2.066811919212341309e-01 -2.898806333541870117e-01 -1.795165240764617920e-02 9.409940987825393677e-02 3.095068335533142090e-01
4.772249609231948853e-02 -6.659997999668121338e-02 9.244199097156524658e-02 -8.326321840286254883e-02 -2.064926773309707642e-01 1.500224471092224121e-01 -2.104796916246414185e-01 2.701036036014556885e-01 3.210005462169647217e-01 1.112454906105995178e-01 2.984267771244049072e-01 1.434346139430999756e-01 -3.681717514991760254e-01 -8.292553573846817017e-02 1.326812058687210083e-01 6.079652532935142517e-02 4.863894358277320862e-02 -1.077026780694723129e-02 2.666160464286804199e-01 -5.186986550688743591e-02 9.236232191324234009e-02 4.466466307640075684e-01 -1.618565171957015991e-01 -3.514812886714935303e-02 3.184380382299423218e-02 1.828841567039489746e-01 -1.599099338054656982e-01 -8.096376061439514160e-02 -4.961086809635162354e-02 4.556323867291212082e-03 -1.216111406683921814e-01 1.051521673798561096e-01
1.182344555854797363e-01 5.008330941200256348e-02 -8.330582827329635620e-02 -7.853672653436660767e-02 -1.843627691268920898e-01 6.533593405038118362e-03 -2.340219169855117798e-02 2.478449791669845581e-01 9.980915114283561707e-03 6.577908992767333984e-02 2.038185298442840576e-01 1.841962151229381561e-02 -2.115128487348556519e-01 1.793110668659210205e-01 -1.040960401296615601e-01 -1.340388506650924683e-01 -3.214805200695991516e-02 2.405431717634201050e-01 8.680624514818191528e-02 3.641553223133087158e-01 2.006132155656814575e-01 1.977073214948177338e-02 -2.787815928459167480e-01 3.400222361087799072e-01 2.494115382432937622e-01 4.959794878959655762e-02 2.234328538179397583e-01 -2.247730642557144165e-01 -1.845845282077789307e-01 1.456144005060195923e-01 2.611902356147766113e-01 2.793975919485092163e-02
-9.467349946498870850e-02 1.355737745761871338e-01 -7.077594846487045288e-02 -1.825510859489440918e-01 2.598422206938266754e-02 -2.539528012275695801e-01 -2.618106007575988770e-01 2.500583529472351074e-01 -1.583773293532431126e-03 -6.465104967355728149e-02 2.876575291156768799e-02 -3.001663982868194580e-01 -3.587439656257629395e-01 -2.647603452205657959e-01 -1.022532060742378235e-01 -2.030818611383438110e-01 2.466948479413986206e-01 5.922563746571540833e-02 1.774466633796691895e-01 1.257865279912948608e-01 -1.114917322993278503e-01 2.962186634540557861e-01 -2.233590334653854370e-01 4.624522849917411804e-02 -2.531575784087181091e-02 4.250653088092803955e-02 -1.779183149337768555e-01 2.610818110406398773e-02 -1.946705430746078491e-01 1.441524475812911987e-01 4.980628937482833862e-02 1.807137578725814819e-01
-5.306581035256385803e-02 -1.272363364696502686e-01 1.735473424196243286e-01 1.654838174581527710e-01 -9.831335395574569702e-02 -2.656472325325012207e-01 -1.075984090566635132e-01 3.204394876956939697e-01 3.603670299053192139e-01 2.018858343362808228e-01 1.327919363975524902e-01 1.525359135121107101e-02 -1.420897245407104492e-01 -1.541887521743774414e-01 -4.250325262546539307e-02 -2.053292095661163330e-01 1.070561353117227554e-02 -1.532046198844909668e-01 -9.138594567775726318e-02 -1.192966848611831665e-01 2.227810621261596680e-01 3.241000771522521973e-01 -7.573578506708145142e-02 4.935954511165618896e-02 -3.020275384187698364e-02 -1.758304536342620850e-01 -3.835649788379669189e-02 4.305387660861015320e-02 2.742888405919075012e-02 4.258634448051452637e-01 -6.474594026803970337e-02 1.486885845661163330e-01
1.566862910985946655e-01 -3.829560056328773499e-02 2.140861004590988159e-01 -3.931163251399993896e-02 -2.931635081768035889e-01 1.164300292730331421e-01 -3.431418538093566895e-01 4.951354116201400757e-02 5.309851095080375671e-02 1.014969125390052795e-01 1.453712284564971924e-01 1.119528263807296753e-01 -1.597281545400619507e-01 -1.885700672864913940e-01 2.660410702228546143e-01 -7.255420833826065063e-02 2.991216443479061127e-02 -4.925396293401718140e-02 2.472458779811859131e-01 1.113826334476470947e-01 2.263552397489547729e-01 3.762353360652923584e-01 -3.374935388565063477e-01 -5.154577642679214478e-02 5.452329665422439575e-02 1.306584328413009644e-01 -5.025027692317962646e-02 -1.202021613717079163e-01 -1.513762176036834717e-01 1.291043013334274292e-01 -1.350114196538925171e-01 2.048664838075637817e-01
1.531085185706615448e-02 -9.929274022579193115e-02 -1.128917932510375977e-01 3.891535848379135132e-02 -2.253604233264923096e-01 6.242763623595237732e-02 -5.778129026293754578e-02 -6.386990845203399658e-02 2.313141673803329468e-01 2.089086920022964478e-02 4.538186490535736084e-01 1.978509426116943359e-01 5.004575103521347046e-02 -2.279116064310073853e-01 1.828304082155227661e-01 -5.732401460409164429e-02 2.675974071025848389e-01 4.665724188089370728e-02 1.658266186714172363e-01 2.210024148225784302e-01 1.584239602088928223e-01 -2.396541275084018707e-02 -4.415420591831207275e-01 2.658253312110900879e-01 -5.068916827440261841e-02 2.118165791034698486e-02 -1.421877741813659668e-01 1.250301003456115723e-01 -1.800374388694763184e-01 -4.630664363503456116e-02 -4.896072298288345337e-02 7.810950279235839844e-02
-6.614804267883300781e-02 9.492645412683486938e-02 2.445171177387237549e-01 -1.954937130212783813e-01 1.441504955291748047e-01 -1.412369310855865479e-01 -1.810137033462524414e-01 3.188678622245788574e-01 5.280205607414245605e-01 2.256780117750167847e-01 1.828752160072326660e-01 -1.311792582273483276e-01 2.645300514996051788e-02 -2.224003523588180542e-01 2.006151825189590454e-01 5.772693455219268799e-02 1.045358851552009583e-01 -4.836851358413696289e-02 6.843434274196624756e-02 -1.091062426567077637e-01 -1.190157681703567505e-01 2.828043997287750244e-01 -1.664740592241287231e-01 1.491809785366058350e-01 -4.374119266867637634e-02 -1.098014116287231445e-01 -1.064503192901611328e-01 -7.152919471263885498e-02 9.933239966630935669e-02 1.532916575670242310e-01 3.063732013106346130e-02 -2.491688542068004608e-02
9.024934470653533936e-02 6.755775213241577148e-02 2.319324202835559845e-02 5.438748002052307129e-02 -6.611476838588714600e-02 1.104052141308784485e-01 -3.544095754623413086e-01 1.897399276494979858e-01 3.385257720947265625e-01 -2.407613843679428101e-01 7.657048106193542480e-02 -1.872157864272594452e-02 -3.145532906055450439e-01 1.222929917275905609e-02 1.384261995553970337e-01 -3.799222782254219055e-02 8.784354478120803833e-02 -5.748101696372032166e-02 3.201411366462707520e-01 1.943547576665878296e-01 2.032287418842315674e-01 1.195177882909774780e-01 1.877203136682510376e-01 2.986658215522766113e-01 2.299676239490509033e-01 -5.112285166978836060e-02 1.809205859899520874e-01 -3.245043754577636719e-02 -1.702166795730590820e-01 1.161071807146072388e-01 -2.849353291094303131e-02 -2.080568820238113403e-01
9.888426959514617920e-02 -5.815427005290985107e-02 8.760427124798297882e-03 1.350462809205055237e-02 -1.434184759855270386e-01 5.317580327391624451e-02 -1.469280384480953217e-02 3.287736177444458008e-01 3.046413362026214600e-01 2.589467167854309082e-02 -9.960672259330749512e-02 2.011298201978206635e-02 -1.106447726488113403e-01 -1.022603958845138550e-01 -3.820351138710975647e-02 1.664229035377502441e-01 -1.471114456653594971e-01 8.956363052129745483e-02 2.128272950649261475e-01 -4.851798340678215027e-02 -3.894643485546112061e-02 3.188086748123168945e-01 -4.887370169162750244e-01 -1.794821023941040039e-01 2.076454907655715942e-01 -2.955982089042663574e-01 1.420677453279495239e-01 4.302185773849487305e-02 -1.513671278953552246e-01 -9.950582683086395264e-02 1.619460731744766235e-01 -1.900065243244171143e-01
4.899167269468307495e-02 -1.769901514053344727e-01 6.871035695075988770e-02 2.648431621491909027e-02 -8.033581823110580444e-02 8.434974402189254761e-02 -3.071945533156394958e-02 4.127973020076751709e-01 2.008009105920791626e-01 1.473565995693206787e-01 5.481795966625213623e-02 1.204203665256500244e-01 -1.089994683861732483e-01 6.106645986437797546e-02 -7.347161322832107544e-02 -2.310354560613632202e-01 -1.189492568373680115e-01 1.554287411272525787e-02 1.545041203498840332e-01 2.754360735416412354e-01 2.446172237396240234e-01 1.921372711658477783e-01 -3.324939906597137451e-01 1.814706176519393921e-01 1.519887745380401611e-01 -3.263718187808990479e-01 5.499953031539916992e-02 -2.128322720527648926e-01 3.727173432707786560e-02 1.431878060102462769e-01 -1.289244890213012695e-01 2.262542396783828735e-01
-1.131868660449981689e-01 1.788458973169326782e-01 1.266530007123947144e-01 -2.482967674732208252e-01 -1.247860118746757507e-01 -9.181328862905502319e-02 -1.492837071418762207e-01 2.337194830179214478e-01 2.222322970628738403e-01 2.924397774040699005e-02 -1.204432640224695206e-02 2.019610255956649780e-01 -2.509426139295101166e-02 -3.027839362621307373e-01 1.662529855966567993e-01 -2.024746835231781006e-01 1.805309355258941650e-01 -1.576469689607620239e-01 -5.364625249058008194e-03 9.349451214075088501e-02 -1.366092078387737274e-02 1.511678546667098999e-01 -4.517024755477905273e-01 -1.030709967017173767e-01 5.258158594369888306e-02 -5.883838608860969543e-02 8.148925378918647766e-03 -2.882924973964691162e-01 -8.350358158349990845e-02 -2.191803455352783203e-01 2.758212089538574219e-01 8.500461466610431671e-03
-5.290414765477180481e-02 -5.587197840213775635e-02 2.935687601566314697e-01 -1.844521313905715942e-01 -3.430321812629699707e-02 1.466117054224014282e-01 -3.319958746433258057e-01 3.074888326227664948e-02 4.043757915496826172e-01 3.983942791819572449e-02 -5.004305392503738403e-03 7.062308490276336670e-02 1.433297097682952881e-01 -1.382078230381011963e-01 6.136259064078330994e-02 4.183166846632957458e-02 5.804553627967834473e-02 -4.630590230226516724e-02 1.413373625837266445e-03 2.873122692108154297e-01 2.704773545265197754e-01 1.406980305910110474e-01 -2.262134402990341187e-01 -6.693181395530700684e-02 3.255834802985191345e-02 -1.301342435181140900e-02 -3.173601254820823669e-02 1.258108615875244141e-01 -5.132281780242919922e-02 6.470075994729995728e-02 5.123690962791442871e-01 2.605592645704746246e-02
3.090184740722179413e-02 2.667127251625061035e-01 -7.244719564914703369e-02 -6.801462918519973755e-02 -9.277009218931198120e-02 -3.194483220577239990e-01 -2.006081342697143555e-01 1.508266180753707886e-01 2.111967280507087708e-02 4.897468164563179016e-02 1.265233606100082397e-01 -3.415799140930175781e-01 -1.129019558429718018e-01 -3.756810724735260010e-01 -9.912613779306411743e-02 -1.923369467258453369e-01 2.529934942722320557e-01 1.432774811983108521e-01 5.195168033242225647e-02 4.060462862253189087e-02 2.086266130208969116e-01 2.008959650993347168e-01 -2.138072252273559570e-01 7.579763978719711304e-02 4.997554793953895569e-02 -3.534160181879997253e-02 -3.104385435581207275e-01 -7.204337976872920990e-03 -6.708350032567977905e-02 2.273914366960525513e-01 -6.529092788696289062e-02 1.526150405406951904e-01
8.512625098228454590e-02 1.369595825672149658e-01 -7.152987271547317505e-02 2.742294920608401299e-03 -2.529525160789489746e-01 -2.613374963402748108e-02 -3.850638121366500854e-02 1.581043004989624023e-01 2.732429839670658112e-02 1.520166248083114624e-01 1.381681114435195923e-01 -2.237046211957931519e-01 -2.703489661216735840e-01 2.476506084203720093e-01 3.980939462780952454e-02 -1.945060640573501587e-01 4.128834232687950134e-02 3.424954712390899658e-01 3.759923949837684631e-02 2.552079558372497559e-01 1.892647892236709595e-01 -2.233706973493099213e-02 -3.351670801639556885e-01 9.570963680744171143e-02 2.707912325859069824e-01 -2.342941425740718842e-02 1.958402693271636963e-01 -2.966034784913063049e-02 -1.709197014570236206e-01 2.695585489273071289e-01 2.236009240150451660e-01 5.044390633702278137e-02
2.291473560035228729e-02 -6.986987590789794922e-02 1.804665774106979370e-01 2.400793135166168213e-02 -2.242765277624130249e-01 9.537762403488159180e-02 -3.164567053318023682e-01 -6.465926021337509155e-02 1.515256911516189575e-01 -1.106713861227035522e-01 4.531700015068054199e-01 -1.127175316214561462e-01 -2.842927873134613037e-01 1.040445268154144287e-01 -1.332647502422332764e-01 5.359203368425369263e-02 2.276567965745925903e-01 7.705554366111755371e-02 1.468915045261383057e-01 3.952420949935913086e-01 1.106027886271476746e-01 -5.814959853887557983e-02 -2.795311212539672852e-01 1.775579750537872314e-01 -2.533924579620361328e-02 1.097588893026113510e-02 -1.902560004964470863e-03 -1.206187438219785690e-02 -1.381717622280120850e-01 -1.698789894580841064e-01 -1.479455977678298950e-01 -2.414053119719028473e-02
8.101022988557815552e-02 -6.178183108568191528e-02 -1.954892575740814209e-01 -1.085424702614545822e-02 2.083393186330795288e-01 -7.656180113554000854e-02 -2.553098499774932861e-01 1.322688162326812744e-01 3.751180469989776611e-01 1.946711838245391846e-01 -1.263664960861206055e-01 2.361300438642501831e-01 -2.413379698991775513e-01 -5.784984678030014038e-02 -6.522002816200256348e-02 -5.965415854007005692e-03 4.121641442179679871e-02 1.398153603076934814e-01 8.617405593395233154e-02 1.979425996541976929e-01 -6.491643842309713364e-03 3.088298439979553223e-01 -2.703230381011962891e-01 -1.003277823328971863e-01 1.328945457935333252e-01 -2.922692298889160156e-01 -1.738457232713699341e-01 1.796425879001617432e-01 -8.578248322010040283e-02 3.584838472306728363e-03 2.637703120708465576e-01 -1.191234514117240906e-01
-4.321494325995445251e-02 5.447027459740638733e-02 -2.183167934417724609e-01 1.059003360569477081e-02 -1.112675853073596954e-02 -1.122041232883930206e-02 -5.770417302846908569e-02 2.944470345973968506e-01 1.776472032070159912e-01 1.191445365548133850e-01 7.302147150039672852e-02 1.366911083459854126e-01 3.550367802381515503e-02 8.409681171178817749e-02 -1.116522923111915588e-01 7.629336416721343994e-02 -3.527971804141998291e-01 -4.224659502506256104e-02 6.432817131280899048e-02 1.516956686973571777e-01 2.052789926528930664e-01 1.830845028162002563e-01 -3.663575947284698486e-01 -5.623652413487434387e-02 3.553343117237091064e-01 -1.654214784502983093e-02 1.135752648115158081e-01 5.500002205371856689e-02 1.906250230967998505e-02 4.819590449333190918e-01 1.341920197010040283e-01 -3.414858132600784302e-02
6.550346314907073975e-02 -4.002407193183898926e-02 1.821110248565673828e-01 -5.780401453375816345e-02 -5.154088512063026428e-02 1.246409490704536438e-01 -3.538312315940856934e-01 1.196818351745605469e-01 2.778171598911285400e-01 2.119230031967163086e-01 2.078776061534881592e-01 1.385113447904586792e-01 -2.138126790523529053e-01 -2.008700966835021973e-01 1.952512413263320923e-01 -9.210350364446640015e-02 2.799104154109954834e-02 -2.843453735113143921e-02 1.974112838506698608e-01 3.941584005951881409e-02 2.388943731784820557e-01 3.941443562507629395e-01 -1.533241868019104004e-01 -4.019650071859359741e-02 -1.726187765598297119e-03 1.561640948057174683e-01 -4.613087326288223267e-02 -1.040712893009185791e-01 -2.487716525793075562e-01 -1.466533355414867401e-02 -2.562592029571533203e-01 1.947956383228302002e-01
3.109798952937126160e-02 1.920334845781326294e-01 3.173235431313514709e-02 6.538845598697662354e-02 -6.101539358496665955e-02 -2.579961530864238739e-02 1.407555192708969116e-01 2.618421018123626709e-01 1.067341417074203491e-01 -2.028672397136688232e-01 4.161373674869537354e-01 1.031333878636360168e-01 -5.107092857360839844e-02 -1.493525505065917969e-01 2.090902328491210938e-01 -3.306893631815910339e-02 -1.473642587661743164e-01 -2.486811764538288116e-02 -6.840699911117553711e-02 -5.195317789912223816e-02 3.667427599430084229e-01 1.839028447866439819e-01 -3.094024658203125000e-01 1.593443602323532104e-01 9.748210199177265167e-03 -2.335593849420547485e-01 -2.318176031112670898e-01 -2.154361754655838013e-01 1.939162239432334900e-02 2.157256603240966797e-01 4.715693369507789612e-02 1.869275718927383423e-01
-4.518303088843822479e-03 -2.980113029479980469e-02 3.169847726821899414e-01 4.768203496932983398e-01 1.296906769275665283e-01 -3.662151098251342773e-02 -2.472910583019256592e-01 2.683104574680328369e-01 5.196659825742244720e-03 -2.049187943339347839e-02 7.765680551528930664e-02 7.391086220741271973e-02 -7.024893164634704590e-02 -1.240438520908355713e-01 1.687313616275787354e-01 9.041061997413635254e-02 1.120674759149551392e-01 -4.270701855421066284e-02 1.779646240174770355e-02 2.115594223141670227e-02 6.990811228752136230e-02 1.007154956459999084e-01 -3.927289843559265137e-01 3.923599720001220703e-01 3.899884968996047974e-02 3.712355345487594604e-02 -2.166808396577835083e-02 4.440796747803688049e-02 1.346651017665863037e-01 2.179745435714721680e-01 1.452987194061279297e-01 1.434691548347473145e-01
-2.778505980968475342e-01 -2.019036114215850830e-01 3.350912034511566162e-01 -2.219533361494541168e-02 -1.536210626363754272e-01 -1.117021813988685608e-01 -7.218495011329650879e-02 1.900338530540466309e-01 1.255395561456680298e-01 3.678609803318977356e-02 1.156115978956222534e-01 -1.418714225292205811e-01 -2.852430641651153564e-01 -6.466024369001388550e-02 5.218156054615974426e-02 8.229711651802062988e-02 -1.806727200746536255e-01 2.742990851402282715e-01 3.169360011816024780e-02 8.451697230339050293e-02 2.460456639528274536e-01 3.200650513172149658e-01 -3.418431282043457031e-01 6.894657760858535767e-02 -2.881852537393569946e-02 5.481724813580513000e-02 -1.258030086755752563e-01 -3.581077232956886292e-02 2.332682907581329346e-01 -3.330525755882263184e-02 2.622131705284118652e-01 -1.906637102365493774e-02
2.520761825144290924e-02 -1.309178173542022705e-01 -2.651850879192352295e-01 1.029206439852714539e-01 -7.611048221588134766e-02 2.117717824876308441e-02 -2.881157100200653076e-01 9.648638963699340820e-02 4.481843411922454834e-01 -2.085766047239303589e-01 1.391757279634475708e-01 7.173691876232624054e-03 -2.087906897068023682e-01 -7.463914155960083008e-02 9.432908892631530762e-02 -2.433906048536300659e-01 3.732722997665405273e-02 -7.651861757040023804e-02 3.467020392417907715e-01 5.586377158761024475e-02 2.467665225267410278e-01 1.206946149468421936e-01 -9.348077699542045593e-03 3.036770224571228027e-01 4.867927357554435730e-02 1.163857355713844299e-01 7.247134298086166382e-02 7.629548013210296631e-02 -1.350270062685012817e-01 2.509893476963043213e-01 1.023689657449722290e-01 -6.794369965791702271e-02
-3.055098354816436768e-01 -1.799068450927734375e-01 2.202205918729305267e-02 -1.283203661441802979e-01 -2.255253940820693970e-01 -1.161442473530769348e-01 -1.827026605606079102e-01 1.267513036727905273e-01 3.282457292079925537e-01 5.339446291327476501e-02 1.693822592496871948e-01 -2.524399459362030029e-01 -1.790042519569396973e-01 -2.316191196441650391e-01 -5.842895247042179108e-03 -1.585665903985500336e-02 1.084317043423652649e-01 1.939216852188110352e-01 1.727278232574462891e-01 2.821156084537506104e-01 -2.642607875168323517e-02 -2.143085561692714691e-02 -1.847566068172454834e-01 1.264428496360778809e-01 1.582597792148590088e-01 -1.554153859615325928e-01 1.377074141055345535e-02 -1.533630397170782089e-02 -6.487672217190265656e-03 2.152671664953231812e-01 3.695780932903289795e-01 1.090799495577812195e-01
-1.145679056644439697e-01 -1.418434381484985352e-01 -1.351137310266494751e-01 2.750305533409118652e-01 -5.328364297747612000e-02 -4.150811210274696350e-02 -4.107216373085975647e-02 2.772643268108367920e-01 2.531681060791015625e-01 1.476028859615325928e-01 1.326507180929183960e-01 2.814530432224273682e-01 -7.266544550657272339e-02 -1.802149564027786255e-01 -5.133859813213348389e-02 -1.837644539773464203e-02 3.752849763259291649e-03 1.555887311697006226e-01 6.667104363441467285e-02 7.766871154308319092e-02 1.000562869012355804e-02 -4.515549913048744202e-02 -4.854994714260101318e-01 -2.502337992191314697e-01 2.912436425685882568e-01 -1.019686609506607056e-01 3.992588073015213013e-02 9.935326874256134033e-03 5.686974525451660156e-02 1.751071065664291382e-01 1.180178746581077576e-01 -2.939481139183044434e-01
1.864436566829681396e-01 8.430048078298568726e-02 1.820538192987442017e-01 -9.644643962383270264e-02 -2.115744352340698242e-02 2.301899790763854980e-01 -2.049244046211242676e-01 1.135604549199342728e-02 2.919598221778869629e-01 1.696970462799072266e-01 7.714896649122238159e-02 7.535083685070276260e-03 -1.276026815176010132e-01 -1.964966505765914917e-01 1.091653630137443542e-01 -1.424404978752136230e-01 3.866748511791229248e-02 -1.183347627520561218e-01 1.915218308568000793e-02 1.838629841804504395e-01 3.779271841049194336e-01 1.358219534158706665e-01 -1.966064274311065674e-01 -5.408628657460212708e-02 1.037338748574256897e-01 6.868486106395721436e-02 -3.106267154216766357e-01 2.778815478086471558e-02 2.199885547161102295e-01 -2.006602883338928223e-01 3.987365663051605225e-01 -8.119526319205760956e-03
2.585229463875293732e-02 -1.178693845868110657e-01 2.304435521364212036e-01 -2.591000683605670929e-02 -1.998530477285385132e-01 1.159874126315116882e-01 -2.865721583366394043e-01 2.620956301689147949e-01 1.618123054504394531e-01 2.154145240783691406e-01 1.784478574991226196e-01 1.513131856918334961e-01 -2.740466594696044922e-01 -2.751960158348083496e-01 1.754268556833267212e-01 1.311371326446533203e-01 5.104595050215721130e-02 -1.877310127019882202e-02 1.494790911674499512e-01 -2.754060365259647369e-02 1.721246391534805298e-01 2.914097011089324951e-01 -1.863278150558471680e-01 6.713797152042388916e-02 1.801639944314956665e-01 6.752862781286239624e-02 -1.832939088344573975e-01 -4.629085585474967957e-02 -2.283063530921936035e-01 -5.051244795322418213e-02 -2.684162855148315430e-01 1.483402997255325317e-01
-2.893179357051849365e-01 -5.017143860459327698e-02 3.572101593017578125e-01 -1.359755992889404297e-01 -8.294560015201568604e-02 -2.730201371014118195e-02 -2.614009194076061249e-02 3.301350772380828857e-01 2.499214708805084229e-01 9.393756836652755737e-02 -8.185694366693496704e-02 1.674102395772933960e-01 -5.627893283963203430e-02 -2.220405042171478271e-01 -1.374872922897338867e-01 -1.006598696112632751e-01 -8.245364576578140259e-02 -5.799597129225730896e-02 3.954743146896362305e-01 9.488804638385772705e-02 1.002270206809043884e-01 3.112976253032684326e-01 -1.189076751470565796e-01 6.589542329311370850e-02 1.941743791103363037e-01 -1.722011268138885498e-01 -8.983971178531646729e-02 -1.657599359750747681e-01 9.232670068740844727e-02 1.900762170553207397e-01 -1.523418002761900425e-03 1.196533590555191040e-01
-3.208548203110694885e-02 -1.305037289857864380e-01 1.837904751300811768e-01 2.275895625352859497e-01 -5.642397329211235046e-03 -1.587266027927398682e-01 -3.915276005864143372e-02 8.015562593936920166e-02 2.279453724622726440e-01 6.283209472894668579e-02 8.542346209287643433e-02 2.592282928526401520e-02 5.690336693078279495e-03 -8.031242527067661285e-03 -1.378945261240005493e-02 -1.318582799285650253e-02 2.746737301349639893e-01 -1.758831553161144257e-02 1.457011103630065918e-01 7.150127738714218140e-02 4.638506770133972168e-01 3.474144339561462402e-01 -1.581278592348098755e-01 3.751739859580993652e-03 1.420642621815204620e-02 -3.182235360145568848e-02 -2.507578730583190918e-01 -1.947544664144515991e-01 -2.474921792745590210e-01 3.757577240467071533e-01 3.746674954891204834e-02 1.732061803340911865e-01
-2.423900663852691650e-01 -7.817474007606506348e-02 -1.015766337513923645e-02 1.295332014560699463e-01 -1.149671338498592377e-02 -1.967728137969970703e-01 -3.249982595443725586e-01 1.049818173050880432e-01 4.235851764678955078e-01 -1.507295668125152588e-01 3.562915325164794922e-02 -1.722983568906784058e-01 -2.409377396106719971e-01 -1.236748769879341125e-01 -3.777755051851272583e-02 -1.801828145980834961e-01 -1.511369943618774414e-01 1.652991026639938354e-01 4.913531616330146790e-02 1.727444082498550415e-01 5.985131487250328064e-02 -3.033825941383838654e-02 -9.924840927124023438e-02 2.630023658275604248e-01 4.888176918029785156e-02 -2.995601892471313477e-01 -4.804651066660881042e-02 -1.882846206426620483e-01 4.799831658601760864e-02 1.435935050249099731e-01 2.679131925106048584e-01 1.785714775323867798e-01
-3.232240378856658936e-01 1.751986443996429443e-01 1.569652259349822998e-01 -1.652632281184196472e-02 9.074690937995910645e-02 -7.973750680685043335e-02 -1.194692030549049377e-01 1.847384148277342319e-03 2.062549740076065063e-01 4.183702543377876282e-02 -1.692021787166595459e-01 -5.655803158879280090e-02 -1.560213714838027954e-01 -2.501968145370483398e-01 8.235263079404830933e-02 3.751252964138984680e-02 -4.702385514974594116e-02 -6.076664477586746216e-02 3.386932611465454102e-01 1.423126906156539917e-01 1.093439832329750061e-01 2.878837585449218750e-01 -4.066397845745086670e-01 1.918955445289611816e-01 1.933089941740036011e-01 2.885680831968784332e-02 -1.707378923892974854e-01 3.074990585446357727e-02 1.155407354235649109e-01 1.230790242552757263e-01 3.242234289646148682e-01 -1.152216223999857903e-03
-2.687635123729705811e-01 5.726484581828117371e-02 7.887889444828033447e-02 2.746571898460388184e-01 9.866423159837722778e-02 -6.387725472450256348e-02 -2.461219206452369690e-02 1.219671368598937988e-01 4.314076602458953857e-01 1.728205829858779907e-01 3.011553287506103516e-01 2.214093208312988281e-01 -1.567140668630599976e-01 -8.831019513309001923e-03 -1.709874123334884644e-01 -1.143540889024734497e-01 1.207309961318969727e-01 2.744123935699462891e-01 -9.074845165014266968e-02 1.338689476251602173e-01 2.375663816928863525e-01 1.393918246030807495e-01 -6.173314154148101807e-02 -7.146384567022323608e-02 3.720423281192779541e-01 -6.311017274856567383e-02 1.523613184690475464e-01 6.727032363414764404e-02 9.019044041633605957e-02 -4.655102640390396118e-02 9.809977561235427856e-02 -1.408839365467429161e-03
-1.602286100387573242e-02 1.761236488819122314e-01 -6.533214449882507324e-02 -3.172732889652252197e-02 5.038958042860031128e-02 -2.787828445434570312e-03 -8.074405789375305176e-02 8.730927854776382446e-02 2.184901386499404907e-01 3.594194352626800537e-02 1.371715366840362549e-01 -2.822658047080039978e-02 1.115996390581130981e-01 -2.723677754402160645e-01 1.245439425110816956e-01 1.080038771033287048e-01 1.607722491025924683e-01 1.580345779657363892e-01 1.715573221445083618e-01 9.019848890602588654e-03 3.352715075016021729e-01 2.192539395764470100e-03 -3.226464688777923584e-01 9.969098493456840515e-03 3.550591468811035156e-01 -3.343896567821502686e-01 -2.573980689048767090e-01 8.463589847087860107e-02 -3.328001201152801514e-01 1.874588280916213989e-01 -1.094370521605014801e-02 -1.001862138509750366e-01
-2.385173887014389038e-01 -9.905155748128890991e-02 -1.492290850728750229e-02 4.919144511222839355e-02 -7.681372761726379395e-02 1.132597252726554871e-01 -1.390188187360763550e-01 3.294677734375000000e-01 3.958658277988433838e-01 -5.972058326005935669e-02 9.480941295623779297e-02 9.179986268281936646e-02 -1.568953096866607666e-01 -2.850351035594940186e-01 1.746527403593063354e-01 3.972653299570083618e-02 1.336415559053421021e-01 1.877326518297195435e-01 7.824601233005523682e-02 1.753390580415725708e-01 -4.984024912118911743e-02 -4.851856827735900879e-02 -9.329464286565780640e-02 2.429458349943161011e-01 -6.390318274497985840e-02 -2.857968807220458984e-01 -2.430215924978256226e-01 -1.934044659137725830e-01 9.859407320618629456e-03 1.406433880329132080e-01 2.777499556541442871e-01 1.631922274827957153e-01
-2.946759164333343506e-01 -4.833766072988510132e-02 2.819868922233581543e-01 -4.711287841200828552e-02 1.459485143423080444e-01 -1.042243614792823792e-01 -6.353615969419479370e-02 2.515562772750854492e-01 1.630481928586959839e-01 1.006567925214767456e-01 -2.348958849906921387e-01 -1.193166002631187439e-01 -1.632795035839080811e-01 -2.074692398309707642e-01 5.815660953521728516e-02 -1.056467145681381226e-01 -9.820648282766342163e-02 1.157698780298233032e-01 3.152652978897094727e-01 2.144238352775573730e-01 6.699434667825698853e-02 1.875654458999633789e-01 -4.398403763771057129e-01 -9.197522699832916260e-02 2.524156868457794189e-01 -4.447226598858833313e-02 -1.910702288150787354e-01 4.977496713399887085e-02 1.126581504940986633e-01 8.178722858428955078e-02 6.398951262235641479e-02 -3.283976390957832336e-02
-1.448595076799392700e-01 -1.857847571372985840e-01 1.302993446588516235e-01 6.768087390810251236e-03 2.185283154249191284e-01 1.720352470874786377e-02 -2.682754099369049072e-01 1.339749246835708618e-01 3.642036914825439453e-01 -1.239821016788482666e-01 1.208871826529502869e-01 6.378209590911865234e-02 -6.403250992298126221e-02 -4.326742887496948242e-02 2.501721978187561035e-01 1.030198112130165100e-01 9.920882433652877808e-02 2.682381868362426758e-01 2.301513999700546265e-01 1.538293659687042236e-01 6.253246963024139404e-02 -8.614426106214523315e-02 -2.369352281093597412e-01 -1.060193590819835663e-02 -9.256144613027572632e-02 -2.225787341594696045e-01 -1.713697761297225952e-01 -2.108194231986999512e-01 8.719621226191520691e-03 1.564811170101165771e-01 2.241592258214950562e-01 3.330094218254089355e-01
-3.297146558761596680e-01 6.313937902450561523e-02 1.816729903221130371e-01 9.747936576604843140e-02 3.239273652434349060e-02 -2.142735756933689117e-02 -3.332672268152236938e-02 8.634342812001705170e-03 3.137986063957214355e-01 -2.380949556827545166e-01 -1.595655381679534912e-01 4.269153811037540436e-03 -1.778825223445892334e-01 -2.500264048576354980e-01 -4.069238156080245972e-02 -4.914385452866554260e-02 -2.523388266563415527e-01 1.015048194676637650e-02 3.137827217578887939e-01 1.993119865655899048e-01 9.843060374259948730e-02 3.556601107120513916e-01 -3.188753724098205566e-01 5.197980627417564392e-02 1.197713240981101990e-01 -1.344832926988601685e-01 -1.565001457929611206e-01 -2.549862489104270935e-03 -4.526306316256523132e-02 7.092104107141494751e-02 2.216002196073532104e-01 -8.713514357805252075e-02
-8.580144494771957397e-03 2.695441059768199921e-02 7.877235114574432373e-02 -5.940696597099304199e-02 -2.541542351245880127e-01 -1.702947467565536499e-01 -1.191877275705337524e-01 3.217343688011169434e-01 2.190509140491485596e-01 -3.087554872035980225e-01 4.213818535208702087e-02 -2.454923000186681747e-03 1.039041504263877869e-01 -2.208090573549270630e-01 6.664063036441802979e-02 -2.730810344219207764e-01 -1.855929791927337646e-01 1.004723086953163147e-01 -1.277080625295639038e-01 1.645210012793540955e-02 3.992157578468322754e-01 2.832266092300415039e-01 -1.966650933027267456e-01 1.967817693948745728e-01 2.095383405685424805e-01 1.462401747703552246e-01 7.843049615621566772e-02 1.006135065108537674e-02 -3.568540513515472412e-02 1.394979953765869141e-01 -8.627670258283615112e-02 -1.290661394596099854e-01
-1.759747043251991272e-02 1.109125465154647827e-01 3.278588354587554932e-01 -4.679562523961067200e-02 2.044845372438430786e-02 -1.537033617496490479e-01 -2.812616825103759766e-01 3.176921308040618896e-01 5.717016756534576416e-02 -1.172408461570739746e-01 9.852962940931320190e-02 -1.661031879484653473e-02 -9.144823253154754639e-02 -1.681206971406936646e-01 -6.209823861718177795e-02 1.120927929878234863e-01 -1.321835536509752274e-02 3.235331550240516663e-02 5.526117980480194092e-02 1.399328112602233887e-01 3.216332197189331055e-01 -1.622108966112136841e-01 -3.335998952388763428e-01 -9.570425748825073242e-02 3.100619018077850342e-01 -1.205761451274156570e-02 -3.995872288942337036e-02 -1.600818485021591187e-01 -1.722998768091201782e-01 7.012731581926345825e-02 2.810764312744140625e-01 -2.870562672615051270e-01
2.826430834829807281e-02 2.213585674762725830e-01 -4.067027568817138672e-02 1.966229975223541260e-01 -2.620512843132019043e-01 1.550333648920059204e-01 -1.724312454462051392e-01 1.635989099740982056e-01 3.392844200134277344e-01 3.514214977622032166e-02 -8.511303924024105072e-03 1.031342819333076477e-01 1.344564557075500488e-01 -2.092303186655044556e-01 -1.861802488565444946e-01 -3.312047943472862244e-02 3.667480079457163811e-03 1.551632285118103027e-01 1.628886759281158447e-01 9.466860443353652954e-02 -1.897847056388854980e-01 -1.568281278014183044e-02 -2.250239253044128418e-01 1.977598369121551514e-01 2.907647490501403809e-01 -1.581002622842788696e-01 -2.776040136814117432e-01 2.593195736408233643e-01 -1.812563538551330566e-01 1.762742847204208374e-01 -1.750928610563278198e-01 4.452314600348472595e-02
-2.226736694574356079e-01 -1.275321096181869507e-01 3.061501383781433105e-01 -4.084264487028121948e-02 -3.465317189693450928e-01 -2.054072022438049316e-01 -1.921898275613784790e-01 1.468923538923263550e-01 2.805787622928619385e-01 -9.226173278875648975e-05 1.615307331085205078e-01 -1.641281694173812866e-01 -1.617597043514251709e-01 -1.584237515926361084e-01 1.331993490457534790e-01 6.442334502935409546e-02 1.301339566707611084e-01 1.817393451929092407e-01 2.250326424837112427e-01 8.121152408421039581e-03 -3.806878626346588135e-02 5.404116958379745483e-02 -7.277916371822357178e-02 1.403786540031433105e-01 2.262544035911560059e-01 -1.942922919988632202e-01 -2.059629559516906738e-01 9.232523851096630096e-03 9.562774002552032471e-02 2.054022103548049927e-01 3.165212273597717285e-01 6.692940834909677505e-03
-1.000371947884559631e-02 -7.836778461933135986e-02 2.905621826648712158e-01 -1.009167060256004333e-01 1.175344660878181458e-01 2.793916463851928711e-01 -2.273017466068267822e-01 5.807352066040039062e-02 3.583360612392425537e-01 2.325018942356109619e-01 1.459887027740478516e-01 1.071782559156417847e-01 2.172501699533313513e-04 -2.345974594354629517e-01 1.498460471630096436e-01 -3.529498726129531860e-02 1.158935651183128357e-01 2.447028085589408875e-02 1.216154452413320541e-02 4.346116185188293457e-01 7.899595052003860474e-02 -6.471939850598573685e-03 -2.943282723426818848e-01 -2.286682650446891785e-02 -9.231026470661163330e-02 -1.325602382421493530e-01 -1.152848824858665466e-01 -1.630590111017227173e-01 3.534416481852531433e-02 -8.026401698589324951e-02 2.933385372161865234e-01 4.502501711249351501e-02
-1.700064986944198608e-01 1.040136441588401794e-01 1.336706727743148804e-01 1.281947791576385498e-01 1.093356311321258545e-01 1.033375505357980728e-02 -2.465459406375885010e-01 1.867174953222274780e-01 4.174265861511230469e-01 2.100231647491455078e-01 -1.182979121804237366e-01 -1.610348522663116455e-01 -2.130092680454254150e-01 -1.463198810815811157e-01 -1.507234275341033936e-01 -2.360132485628128052e-01 -4.318810254335403442e-02 8.761371672153472900e-02 2.460868507623672485e-01 2.593092918395996094e-01 1.954177394509315491e-02 2.620935142040252686e-01 -2.173509746789932251e-01 9.909772314131259918e-03 -1.160945072770118713e-01 -2.258185483515262604e-02 1.460689306259155273e-01 1.136243045330047607e-01 2.333468943834304810e-01 -5.574141815304756165e-02 1.073195338249206543e-01 2.090895175933837891e-01
8.145739883184432983e-02 5.696725100278854370e-02 4.720153287053108215e-02 -4.484988376498222351e-02 -3.001932501792907715e-01 -2.631684243679046631e-01 -1.992252320051193237e-01 4.628676474094390869e-01 1.106751039624214172e-01 -1.950686275959014893e-01 -2.416455373167991638e-02 3.773911297321319580e-02 1.106541380286216736e-01 -1.325432062149047852e-01 9.107601642608642578e-02 -1.633715927600860596e-01 -1.513892114162445068e-01 1.306425929069519043e-01 -1.786530017852783203e-01 1.094744354486465454e-01 3.193832039833068848e-01 1.488821506500244141e-01 -1.608197391033172607e-01 2.419285476207733154e-01 3.326404988765716553e-01 1.308966428041458130e-01 1.135626137256622314e-01 -1.066926792263984680e-01 -1.570785790681838989e-02 6.272251158952713013e-02 -8.110219985246658325e-02 1.376770157366991043e-02
-1.506088227033615112e-01 8.220435678958892822e-02 2.826012112200260162e-02 4.904229342937469482e-01 -1.923131793737411499e-01 -2.105458527803421021e-01 -1.730218529701232910e-01 1.503676325082778931e-01 2.764556109905242920e-01 4.152272269129753113e-02 9.596700221300125122e-02 1.312837600708007812e-01 -3.156353235244750977e-01 -1.636251807212829590e-01 -1.940455473959445953e-02 -4.121889919042587280e-02 6.226634606719017029e-02 1.887625455856323242e-02 1.158172264695167542e-01 1.524798870086669922e-01 3.245123922824859619e-01 1.500519514083862305e-01 7.294636219739913940e-02 -1.380917131900787354e-01 1.731843799352645874e-01 -1.603711396455764771e-01 1.377469450235366821e-01 2.046048194169998169e-01 -7.114540785551071167e-02 2.880740351974964142e-02 1.296022236347198486e-01 -1.731045991182327271e-01
1.738947629928588867e-01 -3.827125951647758484e-02 1.315368711948394775e-01 2.165755778551101685e-01 5.692828446626663208e-02 2.363745421171188354e-01 -2.302209585905075073e-01 1.344769746065139771e-01 3.160300850868225098e-01 1.510094106197357178e-01 4.188607931137084961e-01 -5.858768895268440247e-02 1.174383535981178284e-01 -1.739793419837951660e-01 1.520596295595169067e-01 1.878857165575027466e-01 4.330803081393241882e-02 1.950571835041046143e-01 2.112141698598861694e-01 8.361231535673141479e-02 1.141256392002105713e-01 8.008904010057449341e-02 -3.070708215236663818e-01 2.831293344497680664e-01 -2.130149677395820618e-02 1.524733603000640869e-01 -1.940932311117649078e-02 -2.003864943981170654e-02 -2.170781791210174561e-01 -9.981421381235122681e-02 -3.458869084715843201e-02 -4.084909707307815552e-02
-7.312142103910446167e-02 2.322418093681335449e-01 3.686083480715751648e-02 3.946686536073684692e-02 -9.740169346332550049e-02 9.056220203638076782e-02 -1.476235035806894302e-02 3.131108358502388000e-02 1.794272661209106445e-01 -2.222872078418731689e-01 3.196307718753814697e-01 -1.519696861505508423e-01 -2.552556693553924561e-01 2.866495549678802490e-01 -2.262850850820541382e-01 -9.489263594150543213e-02 -2.059845775365829468e-01 1.062300205230712891e-01 1.830861419439315796e-01 3.480884134769439697e-01 1.455388516187667847e-01 1.682039350271224976e-01 -2.628713250160217285e-01 2.407255768775939941e-01 1.560720801353454590e-01 -1.642799973487854004e-01 -4.770193248987197876e-02 -6.811610609292984009e-02 -2.316307574510574341e-01 -1.722467318177223206e-02 4.710639268159866333e-02 -7.184354960918426514e-02
5.495224148035049438e-03 -2.335876785218715668e-02 -7.133515179157257080e-02 7.277040183544158936e-02 -2.223295718431472778e-02 -1.141299530863761902e-01 -1.691284924745559692e-01 1.991002857685089111e-01 2.922468185424804688e-01 1.145412176847457886e-01 1.822155863046646118e-01 -2.210899740457534790e-01 -6.548251211643218994e-02 -6.707239896059036255e-02 -6.472941022366285324e-03 -2.681091129779815674e-01 4.040872305631637573e-02 1.097819879651069641e-01 -1.543146222829818726e-01 2.395613491535186768e-01 3.186359703540802002e-01 2.878958582878112793e-01 7.117702811956405640e-02 5.054891705513000488e-01 9.448197484016418457e-02 1.378037780523300171e-01 2.370637953281402588e-01 -1.013393551111221313e-01 -6.063754484057426453e-02 -1.833536289632320404e-02 7.916241139173507690e-02 3.742910549044609070e-02
-8.020032197237014771e-02 -9.903479367494583130e-02 6.851663440465927124e-02 3.027764521539211273e-02 3.617325723171234131e-01 1.487656496465206146e-02 -2.614518404006958008e-01 2.920801043510437012e-01 3.762535452842712402e-01 1.016780734062194824e-01 3.107040524482727051e-01 1.080510169267654419e-01 -1.404729783535003662e-01 -1.726370155811309814e-01 1.417517811059951782e-01 1.730591431260108948e-02 3.244473412632942200e-02 9.320764243602752686e-02 2.739244699478149414e-01 -5.692721158266067505e-02 3.535977378487586975e-02 -5.043604224920272827e-02 -8.759677410125732422e-02 6.590767204761505127e-02 1.744930632412433624e-02 -2.219246178865432739e-01 -1.986424177885055542e-01 -1.833876073360443115e-01 1.715584397315979004e-01 1.375198215246200562e-01 1.341169327497482300e-01 2.656306326389312744e-01
1.462206840515136719e-01 4.971793666481971741e-02 5.154285114258527756e-03 -7.251787930727005005e-03 -2.503847777843475342e-01 -6.609145551919937134e-02 -4.063264001160860062e-03 9.810299426317214966e-02 -1.843983866274356842e-02 -3.202868998050689697e-01 4.202812910079956055e-01 -7.237224280834197998e-02 -3.189470991492271423e-02 -8.747709542512893677e-02 1.289637535810470581e-01 -2.268680483102798462e-01 2.400904148817062378e-01 1.497236043214797974e-01 -9.572093933820724487e-02 1.167409121990203857e-01 1.355530470609664917e-01 3.282864689826965332e-01 -1.522672176361083984e-01 1.394604891538619995e-01 3.417453169822692871e-01 -9.414842352271080017e-03 -2.228221595287322998e-01 -1.177665591239929199e-01 -7.457750290632247925e-02 -3.682183846831321716e-02 8.647588081657886505e-03 2.806720733642578125e-01
1.248983293771743774e-01 6.590307503938674927e-02 -1.401422321796417236e-01 -4.029477015137672424e-02 -6.929647922515869141e-02 -1.707677692174911499e-01 -4.824082851409912109e-01 1.849245727062225342e-01 1.283900290727615356e-01 -3.645250201225280762e-01 3.216959238052368164e-01 -1.506766974925994873e-01 -2.728674113750457764e-01 -3.798143565654754639e-02 9.397345036268234253e-02 -1.935086101293563843e-01 -7.646172307431697845e-03 -8.514982648193836212e-03 1.015291921794414520e-02 2.728395462036132812e-01 1.649618148803710938e-01 1.996910274028778076e-01 1.136633474379777908e-02 1.917835474014282227e-01 3.549962863326072693e-02 -2.440800815820693970e-01 1.212496757507324219e-01 3.968778531998395920e-03 -1.674036681652069092e-02 -1.761392340995371342e-03 -2.392292395234107971e-02 7.143099606037139893e-02
-2.923806607723236084e-01 7.808335870504379272e-02 2.803610861301422119e-01 1.676120311021804810e-01 1.653089076280593872e-01 -8.308038860559463501e-02 -8.240334689617156982e-02 1.443232446908950806e-01 1.875982284545898438e-01 9.614314138889312744e-02 -1.824776977300643921e-01 -1.596689522266387939e-01 -2.380154281854629517e-01 -1.631753444671630859e-01 8.759036660194396973e-02 -5.383500456809997559e-02 -3.181481733918190002e-02 5.260577425360679626e-02 3.484649062156677246e-01 1.509933769702911377e-01 1.469061821699142456e-01 3.411715924739837646e-01 -2.616459429264068604e-01 6.750956177711486816e-03 -7.041876669973134995e-03 -1.009825766086578369e-01 -5.816735699772834778e-02 5.339808017015457153e-02 1.481513679027557373e-02 1.530678719282150269e-01 3.739864230155944824e-01 9.114862233400344849e-02
-1.602543890476226807e-02 1.131982058286666870e-01 -1.333557069301605225e-01 2.634748816490173340e-01 -2.414494305849075317e-01 -7.208772003650665283e-02 -2.154370397329330444e-01 8.747123181819915771e-02 1.864593625068664551e-01 1.139043122529983521e-01 1.316523998975753784e-01 -1.785239763557910919e-02 2.712679803371429443e-01 -4.484958946704864502e-02 -3.055953383445739746e-01 -1.205221042037010193e-01 9.530501067638397217e-02 9.745117276906967163e-02 1.227794066071510315e-01 3.946520015597343445e-02 1.598330140113830566e-01 -3.959521651268005371e-02 -4.378053843975067139e-01 2.434161156415939331e-01 1.833988428115844727e-01 -1.784995645284652710e-01 -1.465576887130737305e-01 1.381913125514984131e-01 -2.886120676994323730e-01 -2.129376679658889771e-02 -5.648714676499366760e-02 1.643100082874298096e-01
1.922992616891860962e-02 9.755159169435501099e-02 2.239015251398086548e-01 3.648983836174011230e-01 -1.098457630723714828e-02 1.248597651720046997e-01 -1.296291649341583252e-01 2.941101193428039551e-01 1.514922529458999634e-01 4.958886653184890747e-02 -1.451250910758972168e-01 7.926874607801437378e-02 -1.424476653337478638e-01 -2.148169577121734619e-01 1.352656483650207520e-01 3.134513273835182190e-02 -1.406567636877298355e-02 1.362975239753723145e-01 -9.043552726507186890e-02 -1.047820970416069031e-01 4.066457450389862061e-01 1.411868482828140259e-01 -1.549437791109085083e-01 4.080409705638885498e-01 6.812717020511627197e-02 1.298729181289672852e-01 -1.036709845066070557e-01 -1.229322329163551331e-01 5.471570044755935669e-02 2.647699713706970215e-01 9.503740072250366211e-02 -7.820304483175277710e-02
3.373851478099822998e-01 -1.068513616919517517e-01 -1.108421534299850464e-01 8.338399976491928101e-02 1.236861124634742737e-01 -9.575782716274261475e-02 -4.130395650863647461e-01 7.695276290178298950e-03 3.031071834266185760e-02 -7.787473499774932861e-02 1.252725422382354736e-01 -2.315611541271209717e-01 -1.808477640151977539e-01 -1.933320760726928711e-01 3.151717782020568848e-02 -1.580178290605545044e-01 1.243047323077917099e-02 1.654198020696640015e-01 -9.546059370040893555e-02 1.584592610597610474e-01 7.113316655158996582e-02 1.602135747671127319e-01 -3.826603293418884277e-01 2.630979418754577637e-01 2.070208489894866943e-01 7.170753180980682373e-02 -3.941416740417480469e-03 1.523054987192153931e-01 -2.924943864345550537e-01 -3.926690295338630676e-02 2.675953134894371033e-02 1.445757597684860229e-01
9.748276323080062866e-02 1.410343497991561890e-01 1.291525065898895264e-01 3.372796177864074707e-01 -2.057420760393142700e-01 -1.639742553234100342e-01 2.496505156159400940e-02 1.667663305997848511e-01 3.042154610157012939e-01 2.447216063737869263e-01 1.232453584671020508e-01 -2.188851498067378998e-02 9.427636116743087769e-02 -2.256856858730316162e-01 -2.363226376473903656e-02 -4.992504790425300598e-02 1.135059073567390442e-01 -1.545607112348079681e-02 2.848302014172077179e-02 -1.556413620710372925e-01 7.397423684597015381e-02 2.792049646377563477e-01 -2.153216898441314697e-01 3.296684846282005310e-02 4.042798876762390137e-01 1.384467929601669312e-01 2.378650940954685211e-02 -2.249797135591506958e-01 -8.237500488758087158e-02 1.653491109609603882e-01 2.093079984188079834e-01 -1.754326671361923218e-01
-7.410474866628646851e-02 -1.799059659242630005e-02 3.073808848857879639e-01 -7.891165465116500854e-02 1.320341825485229492e-01 1.369496248662471771e-02 -3.669556677341461182e-01 2.892015278339385986e-01 3.476433753967285156e-01 9.245508909225463867e-02 -2.170906588435173035e-02 -1.742243915796279907e-01 2.470297925174236298e-02 -1.642204076051712036e-01 2.795201241970062256e-01 -3.094740025699138641e-02 1.743584424257278442e-01 3.272279724478721619e-02 -8.556801825761795044e-02 -1.980734802782535553e-02 2.961886301636695862e-02 1.510715484619140625e-01 -3.575375676155090332e-01 1.431068181991577148e-01 -2.149691879749298096e-01 -7.267796248197555542e-02 -3.119127079844474792e-02 -2.475879192352294922e-01 3.637891262769699097e-02 1.569330394268035889e-01 1.002490073442459106e-01 -1.723282784223556519e-01
-2.016809955239295959e-02 2.661500498652458191e-02 -4.294578358530998230e-02 1.720711290836334229e-01 1.468385662883520126e-02 8.627146482467651367e-02 8.397055417299270630e-02 2.289878726005554199e-01 3.410128355026245117e-01 -1.044557839632034302e-01 -1.264665722846984863e-01 1.220224052667617798e-01 -2.167980521917343140e-01 2.086549401283264160e-01 -7.868923991918563843e-02 3.146717697381973267e-02 2.468258887529373169e-02 4.231199920177459717e-01 -5.245428532361984253e-02 1.870955079793930054e-01 1.245057210326194763e-01 6.119053065776824951e-02 -4.490618109703063965e-01 8.663513511419296265e-02 1.880337595939636230e-01 -1.678659915924072266e-01 5.306915193796157837e-02 7.749833166599273682e-02 -7.292813062667846680e-02 1.797262579202651978e-01 2.902009189128875732e-01 -6.696343421936035156e-02
2.092538625001907349e-01 -7.251863181591033936e-02 2.346774637699127197e-01 4.508663341403007507e-02 -3.136164322495460510e-02 -2.808847427368164062e-01 -7.216919213533401489e-02 1.680381596088409424e-01 4.026837348937988281e-01 -2.186167053878307343e-02 1.591459102928638458e-02 1.244546696543693542e-01 4.263588041067123413e-02 -7.044020108878612518e-03 3.081838190555572510e-01 -2.566093504428863525e-01 -6.642279028892517090e-02 2.795988507568836212e-02 8.326891064643859863e-02 1.570823490619659424e-01 1.235891804099082947e-01 -5.895291641354560852e-02 -3.518487513065338135e-01 3.319981694221496582e-01 2.149571329355239868e-01 -1.659071743488311768e-01 1.812293082475662231e-01 -6.870584189891815186e-02 -3.727836161851882935e-02 -1.633921414613723755e-01 -5.604683235287666321e-02 -8.578208088874816895e-02
-1.341871917247772217e-03 1.868394166231155396e-01 -3.254664829000830650e-03 -6.283177435398101807e-02 6.874703615903854370e-02 -2.350722402334213257e-01 -7.510075718164443970e-02 1.909282654523849487e-01 2.088261209428310394e-02 -8.681683801114559174e-03 2.049546986818313599e-01 -5.685523152351379395e-02 -5.091188549995422363e-01 -2.577182650566101074e-01 -1.786868870258331299e-01 -1.290907412767410278e-01 7.541377842426300049e-02 2.821947634220123291e-01 1.590905785560607910e-01 1.888487786054611206e-01 1.186590045690536499e-01 -2.062479965388774872e-02 -2.593448758125305176e-01 2.494277656078338623e-01 1.353980004787445068e-01 -1.182823777198791504e-01 8.294215798377990723e-02 -3.908118978142738342e-02 1.761755347251892090e-01 2.723780274391174316e-01 5.290839448571205139e-02 7.506220135837793350e-03
-3.759992122650146484e-02 1.156419981271028519e-02 9.768904000520706177e-02 -1.560556329786777496e-02 -3.416635990142822266e-01 1.090484559535980225e-01 -1.804683059453964233e-01 -5.639208108186721802e-02 2.157660573720932007e-01 -1.178427785634994507e-01 3.643460273742675781e-01 -1.264285147190093994e-01 -1.592713594436645508e-01 3.477481603622436523e-01 -1.908353567123413086e-01 -1.872164756059646606e-01 1.192932426929473877e-01 1.978286504745483398e-01 7.704732567071914673e-02 2.543740272521972656e-01 -7.374786306172609329e-03 1.336806863546371460e-01 -2.745551764965057373e-01 1.678805202245712280e-01 7.596072554588317871e-02 -1.203158348798751831e-01 -8.538050949573516846e-02 8.919583261013031006e-02 -3.122412264347076416e-01 -7.249311078339815140e-03 -8.901807665824890137e-02 1.043605953454971313e-01
1.559679061174392700e-01 -1.408251523971557617e-01 1.897012740373611450e-01 8.109094575047492981e-03 -4.349666088819503784e-02 2.488883212208747864e-03 -7.293669879436492920e-02 4.223086535930633545e-01 2.238020598888397217e-01 4.232954978942871094e-02 -1.244632899761199951e-01 -3.517560660839080811e-02 -1.272117346525192261e-01 -3.619820252060890198e-02 3.595678210258483887e-01 -2.477830201387405396e-01 -9.105288237333297729e-02 8.023425936698913574e-02 9.332420676946640015e-02 5.814486742019653320e-02 2.685743570327758789e-01 1.707540825009346008e-02 -3.204284012317657471e-01 4.293215572834014893e-01 -1.120327562093734741e-01 5.567606911063194275e-02 -3.220196440815925598e-02 -6.862986832857131958e-02 2.034521251916885376e-01 1.497148629277944565e-02 -7.052835077047348022e-02 5.673033744096755981e-02
-2.482046633958816528e-01 3.542011231184005737e-02 -8.528672158718109131e-02 3.875273838639259338e-02 -9.825269877910614014e-02 1.030935868620872498e-01 -1.804375797510147095e-01 6.552506238222122192e-02 2.655116915702819824e-01 2.011253237724304199e-01 2.914128005504608154e-01 -1.077591776847839355e-01 -4.146851301193237305e-01 -1.920362114906311035e-01 1.180572733283042908e-01 -2.421367727220058441e-02 -7.171855866909027100e-02 2.515071630477905273e-01 -1.250227838754653931e-01 -1.924130879342556000e-02 -9.846445918083190918e-02 5.692163109779357910e-02 -2.440086901187896729e-01 7.230032933875918388e-04 1.769199669361114502e-01 -8.017791807651519775e-02 -1.704759895801544189e-01 1.845902204513549805e-02 2.781328856945037842e-01 2.439933717250823975e-01 1.067212522029876709e-01 2.609516978263854980e-01
2.108821421861648560e-01 2.236545644700527191e-02 -7.353276759386062622e-02 3.841097652912139893e-02 -2.830309234559535980e-02 -2.098630517721176147e-01 -3.764530643820762634e-02 1.769257485866546631e-01 8.827833086252212524e-02 -1.082139089703559875e-01 2.287970930337905884e-01 -1.370752006769180298e-01 -1.924222409725189209e-01 -2.889731228351593018e-01 7.758942991495132446e-02 -3.225969374179840088e-01 -4.883750528097152710e-02 1.539690494537353516e-01 -1.981680653989315033e-02 2.390900999307632446e-01 2.013422101736068726e-01 2.468402683734893799e-01 -2.114551514387130737e-01 2.770196199417114258e-01 2.618935406208038330e-01 8.149907737970352173e-02 -6.187894567847251892e-02 6.920118629932403564e-02 -2.380638569593429565e-01 2.270381897687911987e-01 -1.763326823711395264e-01 1.399587839841842651e-01
-2.364333868026733398e-01 -1.787260025739669800e-01 -5.849312245845794678e-02 2.281592041254043579e-01 3.133880496025085449e-01 -1.271525174379348755e-01 -1.298488080501556396e-01 2.658471465110778809e-01 3.962503373622894287e-01 1.681940816342830658e-02 6.141148507595062256e-02 -9.253137558698654175e-02 -1.890730112791061401e-01 -6.998494267463684082e-02 2.467947602272033691e-01 -2.151155620813369751e-01 -6.787426024675369263e-02 -1.656794548034667969e-01 -2.094363560900092125e-03 8.621338009834289551e-02 1.307384017854928970e-02 1.816193461418151855e-01 -3.184624016284942627e-01 2.371713519096374512e-02 4.746589437127113342e-02 1.904722452163696289e-01 -1.414589285850524902e-01 -1.151421889662742615e-01 -8.130548149347305298e-02 2.722066938877105713e-01 -8.011236786842346191e-02 6.120566278696060181e-02
-2.228344380855560303e-01 9.309724904596805573e-03 1.442681401968002319e-01 2.363937161862850189e-02 -5.040293931961059570e-02 8.283157646656036377e-02 -3.137446707114577293e-03 1.272667944431304932e-01 4.383073449134826660e-01 -1.345881074666976929e-01 1.454280763864517212e-01 -1.090328302234411240e-02 -9.718383848667144775e-02 -1.592236459255218506e-01 -2.012799307703971863e-02 -3.776121651753783226e-03 2.837898908182978630e-03 -2.266534976661205292e-02 1.161768734455108643e-01 3.468801677227020264e-01 -1.566511243581771851e-01 2.736859023571014404e-01 -1.955839395523071289e-01 2.593024447560310364e-02 2.886811494827270508e-01 -3.336503505706787109e-01 -8.849300444126129150e-03 6.417668890208005905e-03 2.348015308380126953e-01 2.681345939636230469e-01 1.951785981655120850e-01 -6.285797804594039917e-02
-1.719924658536911011e-01 1.823272556066513062e-01 -9.776201099157333374e-02 1.107608079910278320e-01 1.488948911428451538e-01 -1.734434664249420166e-01 -2.753221988677978516e-01 3.870775401592254639e-01 4.849234223365783691e-02 3.183551505208015442e-02 -6.727986782789230347e-02 -3.663836121559143066e-01 -1.488387882709503174e-01 -2.825076282024383545e-01 -9.337066859006881714e-02 -2.080682367086410522e-01 2.136168330907821655e-01 -8.291961997747421265e-02 4.336096346378326416e-02 1.476639509201049805e-01 1.783643811941146851e-01 2.139345407485961914e-01 -3.228114247322082520e-01 1.826059073209762573e-01 3.826824715360999107e-03 -8.946492522954940796e-02 -1.240991950035095215e-01 -9.641922265291213989e-02 3.302484750747680664e-02 5.701073631644248962e-02 6.289606541395187378e-02 -9.499642997980117798e-02
5.834640190005302429e-02 6.113352254033088684e-02 -1.778646260499954224e-01 1.244890876114368439e-02 -1.634749919176101685e-01 -1.159185171127319336e-01 -4.361561536788940430e-01 1.400182694196701050e-01 4.725207984447479248e-01 -1.638287901878356934e-01 -5.204501748085021973e-02 5.672557279467582703e-02 -3.119838833808898926e-01 3.342944383621215820e-02 1.511439830064773560e-01 -4.242638871073722839e-02 3.228098526597023010e-02 -7.881280779838562012e-02 1.804697215557098389e-01 4.594738408923149109e-02 2.960495352745056152e-01 7.053228467702865601e-02 1.489436160773038864e-02 2.708161771297454834e-01 -4.527555406093597412e-02 9.974959492683410645e-02 9.926865994930267334e-02 1.448946446180343628e-01 -2.375367730855941772e-01 1.294862329959869385e-01 8.759609609842300415e-02 1.007705088704824448e-02
1.994861289858818054e-02 1.675191521644592285e-02 7.052744925022125244e-02 -4.998019430786371231e-03 1.448554247617721558e-01 9.007502347230911255e-03 -2.267716079950332642e-01 -2.467880584299564362e-02 4.573561549186706543e-01 4.176894947886466980e-02 -7.416369393467903137e-03 3.083785437047481537e-02 -4.222799092531204224e-02 -4.279714077711105347e-02 1.854183971881866455e-01 -1.594912558794021606e-01 1.475994708016514778e-03 5.124530196189880371e-02 2.340471185743808746e-02 3.234380483627319336e-01 -4.322457686066627502e-02 6.695154309272766113e-02 -1.851705759763717651e-01 2.452015317976474762e-02 1.617825031280517578e-01 -3.622587621212005615e-01 -1.018356606364250183e-01 -1.780644208192825317e-01 -5.803199484944343567e-02 2.549748420715332031e-01 4.434950947761535645e-01 1.796878576278686523e-01
-5.684947222471237183e-02 -5.357623100280761719e-02 -4.356629401445388794e-02 2.738579809665679932e-01 1.799498349428176880e-01 -1.088848188519477844e-01 -2.397150695323944092e-01 2.050465792417526245e-01 3.103457987308502197e-01 -5.986168049275875092e-03 2.886216044425964355e-01 -5.460563115775585175e-03 -1.902739256620407104e-01 -2.323341369628906250e-01 3.109259903430938721e-01 -9.827361255884170532e-02 -6.647670269012451172e-02 5.967022478580474854e-02 -1.150306686758995056e-01 -3.937179967761039734e-02 -6.393326818943023682e-02 -1.841010339558124542e-02 -3.387047648429870605e-01 -4.961346089839935303e-02 -3.347910195589065552e-02 9.436370432376861572e-02 -3.012000918388366699e-01 -2.190395891666412354e-01 7.532539218664169312e-02 1.443395614624023438e-01 1.281223148107528687e-01 2.470599412918090820e-01
-2.359560318291187286e-02 7.098161429166793823e-02 1.375210285186767578e-01 4.254736304283142090e-01 -2.876940369606018066e-02 8.252514153718948364e-02 -2.513707280158996582e-01 1.829596161842346191e-01 1.522801965475082397e-01 9.774264693260192871e-02 3.095476925373077393e-01 7.372337579727172852e-02 1.921115517616271973e-01 -3.744143843650817871e-01 2.773488163948059082e-01 2.707416191697120667e-03 -5.463375523686408997e-02 8.246004581451416016e-02 -4.721629619598388672e-02 -1.565407067537307739e-01 1.211335062980651855e-01 1.553945541381835938e-01 -4.139778017997741699e-01 6.429792195558547974e-02 -1.181793678551912308e-02 7.111588865518569946e-02 6.970926187932491302e-03 8.869348466396331787e-02 -1.762345582246780396e-01 3.020059131085872650e-02 7.631047628819942474e-03 7.843584567308425903e-02
-6.481807678937911987e-02 -1.590698063373565674e-01 -2.471038252115249634e-01 1.064087226986885071e-01 -1.581576168537139893e-01 -7.870050519704818726e-02 -2.511346936225891113e-01 3.369619250297546387e-01 3.340017795562744141e-01 -1.959170997142791748e-01 1.704394444823265076e-02 1.381214708089828491e-01 1.731720380485057831e-02 -4.730534926056861877e-02 -2.265983074903488159e-01 -2.155591547489166260e-01 -3.382516652345657349e-02 9.088245779275894165e-02 -3.208273649215698242e-01 1.365945488214492798e-01 2.940820455551147461e-01 -8.484216406941413879e-03 -2.373052835464477539e-01 9.104041755199432373e-02 1.332508772611618042e-01 1.203738600015640259e-01 -1.256410777568817139e-01 4.712031036615371704e-02 -7.542304694652557373e-02 1.545163542032241821e-01 1.235345378518104553e-01 -2.083432972431182861e-01
9.722089767456054688e-02 5.076900869607925415e-02 3.184196352958679199e-01 -1.659454405307769775e-02 5.220989696681499481e-04 -1.406122744083404541e-01 -2.223466932773590088e-01 2.665365934371948242e-01 3.611916005611419678e-01 -3.860538825392723083e-02 1.961634457111358643e-01 1.828659474849700928e-01 -3.065620064735412598e-01 -1.099976375699043274e-01 2.789986133575439453e-01 -1.121802255511283875e-01 -1.293959468603134155e-01 -5.270392075181007385e-02 2.854357846081256866e-02 2.389688231050968170e-02 -7.664462178945541382e-02 -3.743094205856323242e-02 -3.383583426475524902e-01 2.857261002063751221e-01 -1.472919434309005737e-02 2.984800003468990326e-02 -2.749343775212764740e-02 -8.702386915683746338e-02 2.151863425970077515e-01 3.693193569779396057e-02 1.317314952611923218e-01 2.165890634059906006e-01
-3.220012187957763672e-01 8.022548258304595947e-02 1.844232529401779175e-01 1.126400679349899292e-01 -1.251509487628936768e-01 -1.269176453351974487e-01 -6.962236016988754272e-02 1.361115183681249619e-02 3.217086493968963623e-01 9.855281561613082886e-02 2.098917365074157715e-01 -2.530039548873901367e-01 -2.466491609811782837e-01 -2.081325948238372803e-01 -3.269362449645996094e-02 2.237657830119132996e-02 -4.445801675319671631e-02 1.548991352319717407e-01 2.060922533273696899e-01 5.461064726114273071e-02 -7.937214523553848267e-02 1.382041606120765209e-03 -3.077312409877777100e-01 1.347757577896118164e-01 1.800497472286224365e-01 -1.788060367107391357e-01 -1.042534261941909790e-01 -1.328480336815118790e-02 2.158449888229370117e-01 2.341574132442474365e-01 2.914945185184478760e-01 1.642028540372848511e-01
1.013150438666343689e-02 1.045310944318771362e-01 6.763918790966272354e-03 1.039585098624229431e-01 -2.173234671354293823e-01 -1.109904423356056213e-01 -1.749992519617080688e-01 3.204441070556640625e-01 3.844112157821655273e-02 1.588785797357559204e-01 9.033007919788360596e-02 -4.763106629252433777e-02 -1.157527491450309753e-01 1.062206104397773743e-01 -1.189200058579444885e-01 -2.004642188549041748e-01 2.185854017734527588e-01 6.428739987313747406e-03 9.356713294982910156e-02 -1.833078078925609589e-02 2.196257561445236206e-01 -6.083430349826812744e-02 -9.423688054084777832e-02 2.029088884592056274e-01 4.241458773612976074e-01 1.389276534318923950e-01 -1.031711474061012268e-01 -2.251924946904182434e-02 -3.751167356967926025e-01 1.340001076459884644e-01 2.311790436506271362e-01 2.962047159671783447e-01
2.381559759378433228e-01 -1.219585631042718887e-02 1.100582852959632874e-01 -1.293664574623107910e-01 1.198010295629501343e-01 4.090874455869197845e-03 -1.350702643394470215e-01 1.065063923597335815e-01 4.296136200428009033e-01 -3.208911418914794922e-02 2.252956330776214600e-01 1.914255172014236450e-01 1.311795711517333984e-01 -2.577935755252838135e-01 -3.751048818230628967e-02 -2.547033317387104034e-02 2.445841766893863678e-02 5.646384507417678833e-02 6.382758915424346924e-02 2.975757718086242676e-01 8.714577555656433105e-02 3.884210810065269470e-02 -2.704899311065673828e-01 -1.412066817283630371e-01 1.586483418941497803e-01 -1.784131079912185669e-01 -2.044967561960220337e-01 2.966011166572570801e-01 -1.074446514248847961e-01 8.975809812545776367e-02 1.540647000074386597e-01 -2.878535687923431396e-01
1.753473430871963501e-01 -7.795588672161102295e-02 1.940812319517135620e-01 2.324892580509185791e-01 -8.097928017377853394e-02 2.089002281427383423e-01 -1.424946039915084839e-01 2.522881515324115753e-02 1.203605309128761292e-01 -5.129752680659294128e-02 5.639816522598266602e-01 1.106326654553413391e-01 -2.454274743795394897e-01 9.622041136026382446e-02 -1.196388527750968933e-01 4.300515726208686829e-02 1.235729157924652100e-01 5.150934681296348572e-02 1.589141637086868286e-01 2.539998590946197510e-01 -8.879804983735084534e-03 -3.619690984487533569e-02 -2.704624533653259277e-01 2.454981207847595215e-01 5.831194296479225159e-02 -2.012936621904373169e-01 -1.387043595314025879e-01 -3.062423504889011383e-02 -1.795644611120223999e-01 6.897550821304321289e-02 -4.850984364748001099e-02 -1.458715945482254028e-01
1.737487614154815674e-01 1.894188225269317627e-01 -1.271443665027618408e-01 1.631687879562377930e-01 -1.183701455593109131e-01 2.425433322787284851e-02 -4.695615172386169434e-01 1.337610483169555664e-01 4.135626256465911865e-01 5.518530961126089096e-03 -2.541916444897651672e-02 3.141932189464569092e-01 6.284929811954498291e-02 -1.640855371952056885e-01 -1.059484779834747314e-01 -9.741809964179992676e-02 8.103359490633010864e-02 2.475670427083969116e-01 -1.134812682867050171e-01 5.958170443773269653e-02 -4.978534206748008728e-02 -1.251855026930570602e-02 -2.522011399269104004e-01 1.154926642775535583e-01 4.225765541195869446e-02 -3.522944450378417969e-02 -8.884698897600173950e-02 2.680643200874328613e-01 -2.046422958374023438e-01 1.537028104066848755e-01 -1.225388981401920319e-02 -6.204516440629959106e-02
1.979312449693679810e-01 -2.966252341866493225e-02 1.113446354866027832e-01 5.545734986662864685e-02 2.479731440544128418e-01 -5.721942335367202759e-02 -4.139443337917327881e-01 -1.890981644392013550e-01 2.569811046123504639e-01 1.847211271524429321e-01 1.066503822803497314e-01 8.987417444586753845e-03 -9.528533369302749634e-02 2.036430537700653076e-01 1.383274048566818237e-02 -2.363445311784744263e-01 7.904912531375885010e-02 5.968056991696357727e-02 4.081128165125846863e-02 1.787263303995132446e-01 -8.462953567504882812e-02 2.626952528953552246e-01 -3.431160151958465576e-01 1.268485486507415771e-01 7.344999909400939941e-02 -1.110827997326850891e-01 3.144643083214759827e-02 -1.857838928699493408e-01 -9.232019633054733276e-02 1.464170515537261963e-01 3.050414919853210449e-01 1.572321504354476929e-01
2.605416774749755859e-01 2.199833989143371582e-01 2.767312824726104736e-01 -2.338449954986572266e-01 -2.096854746341705322e-01 9.172895550727844238e-02 -2.754650413990020752e-01 -6.329309195280075073e-02 3.574879765510559082e-01 1.795109361410140991e-01 -1.670956984162330627e-02 1.590706259012222290e-01 2.490813657641410828e-02 -1.673588156700134277e-01 1.064074859023094177e-01 -1.913145482540130615e-01 3.435149416327476501e-02 -3.149798139929771423e-02 -2.005930803716182709e-02 1.243600770831108093e-01 1.704222112894058228e-01 2.006283849477767944e-01 -2.757410109043121338e-01 2.886349707841873169e-02 2.677843868732452393e-01 1.288499683141708374e-01 -1.338913589715957642e-01 -1.717891171574592590e-02 6.916627287864685059e-02 -1.432669162750244141e-01 1.266753673553466797e-01 -2.143466621637344360e-01
2.161552757024765015e-01 -2.766286432743072510e-01 -3.386462107300758362e-02 9.841492772102355957e-02 6.090722233057022095e-02 -2.057726532220840454e-01 -2.014806419610977173e-01 2.004858851432800293e-01 7.769250124692916870e-02 6.818503141403198242e-02 2.659464478492736816e-01 -1.249716430902481079e-02 -2.950499355792999268e-01 -1.508498787879943848e-01 -2.027881592512130737e-01 -1.787412166595458984e-01 1.421712934970855713e-01 1.102398261427879333e-01 5.729464814066886902e-02 1.633266955614089966e-01 3.475441038608551025e-01 1.759423911571502686e-01 -1.684011816978454590e-01 1.055037006735801697e-01 1.494801491498947144e-01 2.157390266656875610e-01 -5.385173484683036804e-02 1.266855597496032715e-01 -1.600356847047805786e-01 -7.247613370418548584e-02 1.400174349546432495e-01 2.876927256584167480e-01
-2.663559094071388245e-02 3.861224278807640076e-02 2.783606350421905518e-01 5.062972754240036011e-02 1.283908337354660034e-01 2.592465840280056000e-02 -2.716542482376098633e-01 -7.951042801141738892e-02 3.875820338726043701e-01 1.298561692237854004e-01 7.486394792795181274e-02 -9.015064686536788940e-02 -3.353689014911651611e-01 -2.435733377933502197e-01 -1.928071826696395874e-01 -3.223849534988403320e-01 8.625200390815734863e-02 2.384465560317039490e-02 -1.439588423818349838e-02 1.172841191291809082e-01 7.408668100833892822e-02 2.286255806684494019e-01 -1.944560855627059937e-01 4.506164789199829102e-02 -1.290102023631334305e-02 -1.956681460142135620e-01 3.241135179996490479e-01 7.547290995717048645e-03 1.597301214933395386e-01 -9.006584435701370239e-02 5.910146608948707581e-02 1.628059297800064087e-01
9.393844753503799438e-03 -2.011972293257713318e-02 5.807630252093076706e-03 -2.920967712998390198e-02 1.500235497951507568e-01 -5.296026542782783508e-02 1.250817999243736267e-02 1.761370897293090820e-01 2.915611863136291504e-01 2.061676234006881714e-01 1.304741203784942627e-01 -6.361212581396102905e-02 -1.451676189899444580e-01 3.724088966846466064e-01 9.397562593221664429e-02 -1.610076278448104858e-01 -1.555818617343902588e-01 -7.471407204866409302e-02 3.427718579769134521e-02 2.767319679260253906e-01 1.401868462562561035e-01 1.205581873655319214e-01 -3.392281830310821533e-01 5.978589504957199097e-02 2.673215866088867188e-01 -3.266447782516479492e-02 1.244674250483512878e-01 9.161189198493957520e-02 -1.081313285976648331e-02 1.167929992079734802e-01 3.846751451492309570e-01 2.837290465831756592e-01
-7.877093553543090820e-02 -2.516282796859741211e-01 4.031344875693321228e-02 8.480615913867950439e-02 -3.999746143817901611e-01 -1.210954710841178894e-01 -2.079749703407287598e-01 1.741320341825485229e-01 2.091286629438400269e-01 -6.287849973887205124e-04 8.945500850677490234e-02 -3.113475739955902100e-01 -1.282704919576644897e-01 -2.275521755218505859e-01 7.558875530958175659e-02 3.868876257911324501e-03 2.760539762675762177e-02 1.582567542791366577e-01 1.061001718044281006e-01 3.180804550647735596e-01 -6.955817341804504395e-03 -4.639334231615066528e-02 -2.289987057447433472e-01 1.431689560413360596e-01 1.380994766950607300e-01 -2.996289134025573730e-01 -1.276819128543138504e-02 -3.619924932718276978e-02 -2.215968072414398193e-02 2.024539262056350708e-01 2.762362360954284668e-01 9.653775393962860107e-02
-7.777333259582519531e-02 -1.125660464167594910e-01 -4.749292135238647461e-02 2.711049020290374756e-01 -3.703826665878295898e-01 1.928345412015914917e-01 -2.697936296463012695e-01 2.167101483792066574e-03 2.118758559226989746e-01 5.642622336745262146e-02 3.045853972434997559e-01 1.273538917303085327e-01 5.741184577345848083e-03 1.880428753793239594e-02 9.019470773637294769e-03 -1.245573088526725769e-01 -1.755049079656600952e-01 8.520975708961486816e-02 2.043849378824234009e-01 2.385887354612350464e-01 9.793040156364440918e-02 -2.158286608755588531e-02 -3.366833329200744629e-01 2.766490541398525238e-02 1.642183028161525726e-02 1.438611838966608047e-02 -1.809943318367004395e-01 2.450923249125480652e-02 -4.331503510475158691e-01 -1.802971959114074707e-02 -4.003336653113365173e-02 3.154362365603446960e-02
7.318715006113052368e-02 -8.622198551893234253e-02 1.022042036056518555e-01 9.761099517345428467e-02 8.393736183643341064e-02 1.615507453680038452e-01 -3.309113085269927979e-01 2.036454528570175171e-01 1.024369001388549805e-01 8.468781597912311554e-03 1.420962065458297729e-01 7.087783515453338623e-02 -5.204925779253244400e-03 -2.608483135700225830e-01 -3.313060849905014038e-02 8.582607656717300415e-02 2.136928588151931763e-02 2.740221321582794189e-01 -1.039885208010673523e-01 2.374815940856933594e-01 2.486612051725387573e-01 -3.988490626215934753e-02 -2.006117552518844604e-01 3.827948123216629028e-02 3.371581435203552246e-01 -2.003059983253479004e-01 -1.448041945695877075e-01 5.402630940079689026e-02 -4.016661345958709717e-01 2.058831453323364258e-01 -5.743774399161338806e-02 1.954679042100906372e-01
4.778324812650680542e-02 -8.406475186347961426e-02 1.805444657802581787e-01 3.484013080596923828e-01 8.213696628808975220e-02 1.934065669775009155e-02 -2.565742731094360352e-01 1.941330730915069580e-01 -4.924448952078819275e-02 -3.780241310596466064e-02 2.523048818111419678e-01 4.922823980450630188e-02 -1.721763312816619873e-01 -1.055174469947814941e-01 2.813535630702972412e-01 2.207205742597579956e-01 -1.573109924793243408e-01 5.080998875200748444e-03 4.116327688097953796e-02 5.502529442310333252e-02 2.231695204973220825e-01 1.051267609000205994e-01 -2.841699123382568359e-01 4.978109523653984070e-02 1.906083077192306519e-01 4.839485138654708862e-02 2.912372164428234100e-02 -5.050976574420928955e-02 1.555234342813491821e-01 4.422149062156677246e-01 1.493232846260070801e-01 1.724720746278762817e-01
2.498972862958908081e-01 -1.696759164333343506e-01 -1.740707270801067352e-02 -1.147526651620864868e-01 -2.754531987011432648e-02 -1.666882634162902832e-01 -3.336222469806671143e-02 3.599874675273895264e-01 -4.294419661164283752e-02 -5.543497856706380844e-03 4.869699478149414062e-01 -5.285072606056928635e-03 -1.661336272954940796e-01 -1.837834268808364868e-01 1.836910545825958252e-01 -6.401542574167251587e-02 -3.141467273235321045e-02 2.657080292701721191e-01 1.252444833517074585e-01 1.858315318822860718e-01 1.444811671972274780e-01 -6.771332770586013794e-02 -3.479370772838592529e-01 7.978054881095886230e-02 1.007248274981975555e-02 1.787693821825087070e-03 -8.067867904901504517e-02 1.385549306869506836e-01 -3.015626668930053711e-01 7.803238183259963989e-02 -1.551265455782413483e-02 3.121873363852500916e-03
4.089982062578201294e-02 4.393299669027328491e-02 1.873700469732284546e-01 -3.886108994483947754e-01 -1.196180135011672974e-01 1.793220788240432739e-01 -3.685107827186584473e-01 1.110991090536117554e-01 2.471099346876144409e-01 2.076290547847747803e-01 -3.738896176218986511e-02 -1.121653765439987183e-01 6.276667118072509766e-02 -2.481881827116012573e-01 1.173967272043228149e-01 -1.859236657619476318e-01 -1.069274358451366425e-02 2.900207974016666412e-02 3.306279703974723816e-02 1.880517303943634033e-01 2.311933040618896484e-01 1.539012938737869263e-01 -2.458280622959136963e-01 -2.853121235966682434e-02 6.618770956993103027e-02 1.576597690582275391e-01 -1.276262998580932617e-01 -1.236311644315719604e-01 -6.571466475725173950e-02 -2.713571488857269287e-01 2.609001696109771729e-01 -3.159636259078979492e-02
2.433116883039474487e-01 1.650192439556121826e-01 -9.193532913923263550e-02 2.124246656894683838e-01 1.649039387702941895e-01 7.673160731792449951e-02 -3.309717476367950439e-01 3.420171737670898438e-01 2.288364470005035400e-01 4.876446351408958435e-02 1.368975788354873657e-01 8.967491239309310913e-02 -9.781092405319213867e-03 -8.599829673767089844e-02 -9.593974053859710693e-02 -1.819962859153747559e-01 2.836497426033020020e-01 3.133675158023834229e-01 -2.165982723236083984e-01 1.373338252305984497e-01 6.220447644591331482e-02 1.364895608276128769e-03 -1.148311346769332886e-01 1.507925707846879959e-02 1.159513220191001892e-01 -3.255649656057357788e-02 -5.378135666251182556e-02 5.286651849746704102e-02 -4.013077318668365479e-01 1.035388633608818054e-01 1.238265037536621094e-01 6.161953788250684738e-03
-4.871927797794342041e-01 1.087181717157363892e-01 2.240943610668182373e-01 3.267802298069000244e-02 7.481906563043594360e-02 -1.443914771080017090e-01 -2.587159574031829834e-01 6.604813784360885620e-02 2.456058561801910400e-01 2.448295615613460541e-02 6.400147825479507446e-02 -6.170947849750518799e-02 -1.268849968910217285e-01 -1.766612231731414795e-01 1.316376328468322754e-01 1.366938352584838867e-01 -2.496602013707160950e-03 3.181047365069389343e-02 1.039597243070602417e-01 1.346829235553741455e-01 9.165452420711517334e-02 4.191962480545043945e-01 -1.730435490608215332e-01 3.343518972396850586e-01 8.074863255023956299e-02 2.526948787271976471e-02 -1.462220549583435059e-01 -2.732295542955398560e-02 4.813630878925323486e-02 1.636309027671813965e-01 1.868659406900405884e-01 2.284738048911094666e-02
-3.338988721370697021e-01 7.057227939367294312e-02 8.665743470191955566e-02 7.886150479316711426e-02 3.297956660389900208e-02 -2.204224616289138794e-01 -3.320763707160949707e-01 2.523745000362396240e-01 3.259841725230216980e-02 8.241488784551620483e-02 -5.205886438488960266e-02 -2.470730692148208618e-01 -1.481477171182632446e-01 -4.186253994703292847e-02 1.752502918243408203e-01 -3.846298204734921455e-03 2.450008690357208252e-01 5.112931877374649048e-02 1.856793910264968872e-01 2.245016023516654968e-02 1.947514563798904419e-01 4.042373001575469971e-01 -9.852494299411773682e-02 3.202569186687469482e-01 2.408434823155403137e-02 -2.175534330308437347e-02 -6.992009282112121582e-02 -8.989424258470535278e-02 1.203804165124893188e-01 1.268874257802963257e-01 2.534589767456054688e-01 -6.235435139387845993e-03
-7.113256305456161499e-02 -3.122862428426742554e-02 -1.373209431767463684e-02 8.611917495727539062e-02 -8.846720308065414429e-02 3.000006973743438721e-01 -1.034941822290420532e-01 1.051446050405502319e-01 5.365473628044128418e-01 -3.355747088789939880e-02 2.660931646823883057e-01 -1.827196478843688965e-01 -1.821512430906295776e-01 -2.474193572998046875e-01 3.234117105603218079e-02 -1.640473492443561554e-02 -4.054715111851692200e-02 5.324902385473251343e-02 7.002936303615570068e-02 1.037304848432540894e-01 -1.861588805913925171e-01 1.761722713708877563e-01 -2.867859303951263428e-01 6.204928830265998840e-02 6.154369562864303589e-02 2.372745424509048462e-03 1.708340086042881012e-02 -6.670284271240234375e-02 2.940463721752166748e-01 3.188273310661315918e-02 2.267782986164093018e-01 2.418273091316223145e-01
6.879098713397979736e-02 4.687999933958053589e-02 2.729251086711883545e-01 1.293074041604995728e-01 1.095236092805862427e-02 1.716490648686885834e-02 -1.385099738836288452e-01 3.217244446277618408e-01 3.356581330299377441e-01 -1.064113974571228027e-01 7.620370388031005859e-02 6.784018129110336304e-02 -2.724704146385192871e-01 -2.044888287782669067e-01 2.599512636661529541e-01 6.012613698840141296e-02 -5.714799836277961731e-02 6.707905977964401245e-02 2.296559512615203857e-02 1.007790639996528625e-01 -1.503376960754394531e-01 1.011798009276390076e-01 -3.852478265762329102e-01 3.190591037273406982e-01 -1.014093980193138123e-01 4.186084493994712830e-02 2.954187616705894470e-02 7.754720747470855713e-03 2.155292630195617676e-01 -1.053315997123718262e-01 1.771333217620849609e-01 2.317651361227035522e-01
2.307968288660049438e-01 -1.968069523572921753e-01 1.510467529296875000e-01 2.042978405952453613e-01 -4.906585440039634705e-02 6.937220692634582520e-02 -1.019232422113418579e-01 4.174445867538452148e-01 1.431065797805786133e-01 -1.105988845229148865e-01 1.005262136459350586e-01 5.232269316911697388e-02 4.619732871651649475e-02 -7.969193160533905029e-02 1.900836527347564697e-01 -1.029942259192466736e-01 1.318353600800037384e-02 2.358375340700149536e-01 1.107779145240783691e-01 6.053820997476577759e-02 3.386665582656860352e-01 3.250544667243957520e-01 -1.353217512369155884e-01 3.987165093421936035e-01 -1.162321493029594421e-01 7.136328518390655518e-02 -1.577499695122241974e-02 -5.812180787324905396e-02 1.547460258007049561e-01 8.580926805734634399e-02 1.552370935678482056e-01 6.156089901924133301e-02
3.073375523090362549e-01 3.170595446135848761e-04 -1.065310090780258179e-01 -1.280955672264099121e-01 1.877711415290832520e-01 3.206716105341911316e-02 -3.991370797157287598e-01 1.691847890615463257e-01 2.573674917221069336e-02 2.334650158882141113e-01 1.957950592041015625e-01 5.296917259693145752e-02 -3.067987561225891113e-01 3.903187066316604614e-02 7.513227313756942749e-02 -2.483806312084197998e-01 -3.509928658604621887e-02 6.809335201978683472e-02 -7.094958424568176270e-02 2.318193763494491577e-01 5.524858459830284119e-02 8.055517077445983887e-02 -1.549037694931030273e-01 6.414920836687088013e-02 -1.275615394115447998e-02 -3.948031663894653320e-01 -1.462542638182640076e-02 -1.984776407480239868e-01 -1.818848401308059692e-01 7.775511592626571655e-02 2.372815459966659546e-01 -3.008187003433704376e-02
-2.463987916707992554e-01 2.276923507452011108e-02 3.638279736042022705e-01 -7.666874676942825317e-02 -2.393532842397689819e-01 -2.307390123605728149e-01 -7.112167775630950928e-02 2.568085193634033203e-01 3.334321677684783936e-01 1.518162786960601807e-01 2.570713460445404053e-01 -1.360058188438415527e-01 -2.479354739189147949e-01 -1.306946575641632080e-01 -6.534246355295181274e-02 -4.434322565793991089e-02 -1.815794706344604492e-01 2.848088741302490234e-01 1.130128875374794006e-01 9.281489998102188110e-02 -4.572324082255363464e-02 2.535967528820037842e-02 -4.658311977982521057e-02 1.049443185329437256e-01 3.955252468585968018e-02 -2.004415988922119141e-01 -2.638371288776397705e-01 -6.923367828130722046e-02 1.117987260222434998e-01 -1.665779948234558105e-02 1.865511536598205566e-01 -1.644141413271427155e-02
1.624965923838317394e-03 -1.184548586606979370e-01 2.679458819329738617e-02 5.509952828288078308e-02 2.766842208802700043e-02 -4.888042435050010681e-02 4.909089952707290649e-02 4.202832281589508057e-01 -1.837904192507266998e-02 9.123136103153228760e-02 2.670355737209320068e-01 -1.470101475715637207e-01 -9.052099287509918213e-02 -1.555210500955581665e-01 1.496274769306182861e-01 -9.298635274171829224e-02 -2.240790575742721558e-01 1.084317043423652649e-01 2.967315725982189178e-03 4.853731393814086914e-02 2.021071910858154297e-01 3.110748529434204102e-01 -2.006536275148391724e-01 3.638280332088470459e-01 2.504961490631103516e-01 1.412546336650848389e-01 -8.634174615144729614e-02 1.322782486677169800e-01 -2.686246335506439209e-01 -1.582152098417282104e-01 8.599931001663208008e-02 2.195235639810562134e-01
9.126371890306472778e-02 4.765074700117111206e-02 2.089515477418899536e-01 3.366333618760108948e-02 8.366575837135314941e-02 2.400289848446846008e-02 3.046568483114242554e-02 4.213731586933135986e-01 3.078031539916992188e-01 9.987106174230575562e-02 2.232099175453186035e-01 1.167451217770576477e-01 -3.227646648883819580e-01 -6.188175175338983536e-03 1.297142077237367630e-02 -3.393668532371520996e-01 -2.248467653989791870e-01 4.445281252264976501e-02 -1.358548831194639206e-02 6.440054159611463547e-03 9.881013631820678711e-02 -2.319462038576602936e-02 -3.104753196239471436e-01 1.009205952286720276e-01 1.219736859202384949e-01 7.265416532754898071e-02 2.306131646037101746e-02 -1.679038405418395996e-01 1.584399789571762085e-01 3.034828305244445801e-01 -1.442800462245941162e-01 1.195127069950103760e-01
5.340889561921358109e-03 7.964346557855606079e-02 1.063933447003364563e-01 -1.112360209226608276e-01 -1.099669709801673889e-01 7.088101655244827271e-02 -2.092553824186325073e-01 2.261539399623870850e-01 3.201172351837158203e-01 3.592709302902221680e-01 6.003782898187637329e-02 1.888542175292968750e-01 4.628121480345726013e-02 -3.341453969478607178e-01 1.642929166555404663e-01 -4.778603836894035339e-02 -2.045467048883438110e-01 -1.170295663177967072e-02 -1.190694198012351990e-01 1.748244017362594604e-01 -5.664507672190666199e-02 2.032343894243240356e-01 -3.343150317668914795e-01 6.107116118073463440e-03 -2.498672753572463989e-01 -1.284005790948867798e-01 -1.108402013778686523e-01 2.649105712771415710e-02 -7.944629341363906860e-02 -1.153945550322532654e-01 2.895245254039764404e-01 -7.482861727476119995e-02
1.390140410512685776e-02 5.488114804029464722e-02 -4.737924411892890930e-02 -9.428867697715759277e-02 -2.099836021661758423e-01 4.052896797657012939e-02 -3.051156401634216309e-01 1.811190247535705566e-01 5.362170934677124023e-02 -1.445628702640533447e-02 3.501766920089721680e-02 1.340169757604598999e-01 -3.267287313938140869e-01 -9.373758733272552490e-02 -9.908715635538101196e-02 -8.638545870780944824e-02 -9.791631251573562622e-02 -7.170012593269348145e-02 6.035576015710830688e-02 2.896042168140411377e-01 2.123909294605255127e-01 3.773875236511230469e-01 -2.755262851715087891e-01 2.354840040206909180e-01 5.111366510391235352e-03 -2.912937700748443604e-01 2.197262793779373169e-01 -6.295898929238319397e-03 6.191668286919593811e-02 5.753370746970176697e-02 6.120656058192253113e-02 3.061143457889556885e-01
-3.725894168019294739e-02 2.067914232611656189e-02 2.673796117305755615e-01 6.925457715988159180e-02 -3.255303576588630676e-02 -2.579042315483093262e-01 -2.000651806592941284e-01 -9.177271276712417603e-03 2.532821595668792725e-01 6.528232991695404053e-02 -2.855918183922767639e-02 -3.554352000355720520e-02 -1.064714193344116211e-01 -2.699985206127166748e-01 -2.087005525827407837e-01 -2.297506183385848999e-01 1.552507728338241577e-01 3.255856931209564209e-01 9.417870640754699707e-02 -1.091347932815551758e-01 -5.880891531705856323e-02 2.699321508407592773e-01 -2.770280838012695312e-01 2.228077948093414307e-01 -8.895445615053176880e-02 1.782897114753723145e-01 -4.965978488326072693e-02 -1.480044126510620117e-01 -1.400210112333297729e-01 3.407810330390930176e-01 8.779308199882507324e-02 -4.502156004309654236e-02
-1.121197789907455444e-01 -6.399766542017459869e-03 -3.279886394739151001e-02 1.992593407630920410e-01 9.547710418701171875e-02 -2.131894826889038086e-01 -4.560984075069427490e-01 2.058503180742263794e-01 2.304846793413162231e-01 -3.782289475202560425e-02 2.523524463176727295e-01 -7.413875311613082886e-02 2.545457184314727783e-01 -5.095445364713668823e-02 2.003274559974670410e-01 2.476873099803924561e-01 3.191694989800453186e-02 2.845049835741519928e-03 -1.006147339940071106e-01 -2.669302187860012054e-02 9.793958812952041626e-02 1.958841830492019653e-01 -3.233225643634796143e-01 5.158766731619834900e-02 2.401983588933944702e-01 -1.829602867364883423e-01 -1.823236495256423950e-01 6.416890025138854980e-02 1.658456325531005859e-01 1.077756211161613464e-01 1.139646098017692566e-01 -3.712965175509452820e-02
-1.777379065752029419e-01 -1.567903459072113037e-01 -5.687992274761199951e-02 7.276468724012374878e-02 5.014849826693534851e-02 -1.819895803928375244e-01 -3.918272256851196289e-01 2.474325597286224365e-01 4.517804682254791260e-01 -1.461136043071746826e-01 2.668414451181888580e-02 -1.190765574574470520e-01 -3.268335163593292236e-01 -1.073036789894104004e-01 -7.197497040033340454e-02 9.719111770391464233e-02 -2.979458682239055634e-02 2.930484712123870850e-01 1.826209276914596558e-01 2.577415108680725098e-01 1.843391060829162598e-01 -7.114004343748092651e-02 -1.059956923127174377e-01 -7.055661082267761230e-02 -4.062850028276443481e-03 -1.218941733241081238e-01 -1.817283965647220612e-02 -3.686860576272010803e-02 -2.450770325958728790e-02 1.462679803371429443e-01 2.363914810121059418e-02 1.751670241355895996e-01
2.179129868745803833e-01 4.059239849448204041e-02 6.425257027149200439e-02 -1.497611850500106812e-01 8.313176780939102173e-02 1.164490208029747009e-01 -1.532117277383804321e-01 2.587786614894866943e-01 2.051442712545394897e-01 1.920171529054641724e-01 1.649361550807952881e-01 1.378306448459625244e-01 -6.936607509851455688e-02 -1.222645491361618042e-01 2.171401679515838623e-01 -1.020535379648208618e-01 6.876565515995025635e-02 -5.342205986380577087e-02 5.011509358882904053e-02 4.374507069587707520e-01 -1.785104870796203613e-01 1.212759166955947876e-01 -1.840569227933883667e-01 8.036150038242340088e-02 7.734992355108261108e-02 -2.642490267753601074e-01 -2.381074577569961548e-01 -1.420497149229049683e-01 1.456406712532043457e-01 2.327527552843093872e-01 8.826591819524765015e-02 2.944334149360656738e-01
1.075591370463371277e-01 -8.886229991912841797e-02 1.427953690290451050e-01 5.696757137775421143e-02 -3.097640275955200195e-01 5.167572200298309326e-02 -1.631484031677246094e-01 7.646923512220382690e-02 2.524212896823883057e-01 9.912130236625671387e-02 1.889436990022659302e-01 1.784112006425857544e-01 -3.043068349361419678e-01 -2.126693278551101685e-01 1.994869112968444824e-01 -2.819324284791946411e-02 3.316155821084976196e-02 -4.843144491314888000e-02 2.628902792930603027e-01 1.549298018217086792e-01 1.128871664404869080e-01 1.747325062751770020e-01 -4.231440722942352295e-01 -5.257486924529075623e-02 -9.600007534027099609e-02 2.259199768304824829e-01 -9.071474522352218628e-02 -7.152481377124786377e-02 -3.288349807262420654e-01 4.023229703307151794e-02 -9.634380228817462921e-03 3.496680036187171936e-02
-9.303564578294754028e-02 1.195358783006668091e-01 1.687826663255691528e-01 1.459447145462036133e-01 -3.277725353837013245e-02 3.044101875275373459e-03 -1.002733409404754639e-01 3.219627141952514648e-01 2.159206867218017578e-01 -3.902262449264526367e-02 2.293534576892852783e-01 2.633434161543846130e-02 -1.192100495100021362e-01 -1.543447524309158325e-01 2.129708975553512573e-01 1.015282943844795227e-01 -4.915149882435798645e-03 9.986589103937149048e-02 1.381313204765319824e-01 2.524429187178611755e-02 3.170169293880462646e-01 2.467528581619262695e-01 -2.699220776557922363e-01 5.003364756703376770e-02 -6.359135359525680542e-02 -1.324180811643600464e-01 1.108881365507841110e-02 -7.300844788551330566e-02 2.476919144392013550e-01 4.203192591667175293e-01 -2.605325356125831604e-02 2.917841374874114990e-01
-3.417462855577468872e-02 8.675411343574523926e-02 4.369624853134155273e-01 1.695731282234191895e-02 -1.817034333944320679e-01 -5.596753954887390137e-02 -1.576841324567794800e-01 5.122095942497253418e-01 -1.214074194431304932e-01 -1.038042753934860229e-01 9.193420410156250000e-02 1.341774780303239822e-02 -3.510134816169738770e-01 -2.084551900625228882e-01 -2.406463325023651123e-01 -1.804862916469573975e-02 -4.564886167645454407e-02 2.117737531661987305e-01 1.056595370173454285e-01 1.331658065319061279e-01 1.041564717888832092e-01 1.644466817378997803e-01 -1.434923708438873291e-01 1.434088051319122314e-01 9.466616064310073853e-02 -4.169539362192153931e-02 1.677785962820053101e-01 -3.080300241708755493e-02 2.262336201965808868e-02 1.340928822755813599e-01 -4.583404213190078735e-02 -4.893415421247482300e-02
-2.073392271995544434e-01 -5.855096131563186646e-02 2.060332447290420532e-01 1.972016543149948120e-01 3.923883661627769470e-02 -4.598667845129966736e-02 -3.172499313950538635e-02 3.129902184009552002e-01 2.293645143508911133e-01 3.214697167277336121e-02 -1.189522445201873779e-01 -5.653331056237220764e-02 2.850514277815818787e-02 -2.689378857612609863e-01 5.269040353596210480e-03 -4.410729184746742249e-02 6.137771159410476685e-02 5.034831911325454712e-02 -1.804089099168777466e-01 1.971268206834793091e-01 4.631492495536804199e-01 2.787937223911285400e-01 -1.261179596185684204e-01 3.076559305191040039e-01 2.052105367183685303e-01 1.005148887634277344e-01 4.150244221091270447e-02 -2.024857886135578156e-02 -2.127743661403656006e-01 1.741331815719604492e-01 1.682101376354694366e-02 -1.131132617592811584e-01
2.709395587444305420e-01 -8.036703616380691528e-02 -6.986303627490997314e-02 1.721136569976806641e-01 -1.249254420399665833e-01 -2.715378627181053162e-02 -3.625710904598236084e-01 1.860135644674301147e-01 2.378224730491638184e-01 -2.299904264509677887e-02 2.031115628778934479e-02 1.713016331195831299e-01 1.226188838481903076e-01 -4.437715560197830200e-02 3.715341910719871521e-02 -1.706836670637130737e-01 -5.656273663043975830e-02 -1.124922782182693481e-01 -1.093756183981895447e-01 1.562649607658386230e-01 1.062969341874122620e-01 3.870070725679397583e-02 -3.795551955699920654e-01 -1.460682153701782227e-01 2.786748409271240234e-01 -1.512625813484191895e-01 -2.671867311000823975e-01 1.944466829299926758e-01 5.418700724840164185e-02 1.430345624685287476e-01 1.595360338687896729e-01 -2.825729548931121826e-01
3.563700616359710693e-01 -2.533122897148132324e-01 -5.703240260481834412e-02 -8.665587753057479858e-02 -3.211243543773889542e-03 -2.156172245740890503e-01 -1.294633746147155762e-01 2.447593659162521362e-01 4.523144103586673737e-03 1.037741005420684814e-01 7.177924364805221558e-02 -7.114055007696151733e-02 -2.625049054622650146e-01 -1.763383746147155762e-01 -4.991497471928596497e-02 -2.440147474408149719e-02 6.511067599058151245e-02 1.748888492584228516e-01 2.861268520355224609e-01 3.119331002235412598e-01 3.065975606441497803e-01 1.462659090757369995e-01 -1.619633138179779053e-01 2.652611732482910156e-01 1.471726298332214355e-01 -2.782001718878746033e-02 -9.604374319314956665e-02 -3.296772763133049011e-02 -2.192369252443313599e-01 -6.442680954933166504e-02 1.271684169769287109e-01 1.539104729890823364e-01
5.995769053697586060e-02 -8.329242467880249023e-02 2.225739359855651855e-01 2.557387948036193848e-02 5.791662260890007019e-03 2.598956823348999023e-01 -2.734118402004241943e-01 1.439346969127655029e-01 1.982811838388442993e-01 7.213234156370162964e-02 3.936752378940582275e-01 -1.315557956695556641e-01 -1.237104460597038269e-01 -4.316937923431396484e-02 2.866884768009185791e-01 1.104632467031478882e-01 1.326814740896224976e-01 1.331222057342529297e-01 1.569036245346069336e-01 1.161352023482322693e-01 5.938210710883140564e-02 6.684180349111557007e-02 -4.602853953838348389e-01 1.399416923522949219e-01 3.826826438307762146e-02 2.555592060089111328e-01 1.038611382246017456e-01 -7.010354101657867432e-02 -1.892008632421493530e-01 -5.304184928536415100e-02 -8.305104821920394897e-02 -8.367237448692321777e-02
7.138111442327499390e-02 -1.684721410274505615e-01 2.961059212684631348e-01 -8.925016224384307861e-02 -1.929272115230560303e-01 1.165306661278009415e-02 -3.109581470489501953e-01 1.879093348979949951e-01 1.414182335138320923e-01 2.286448627710342407e-01 1.717686206102371216e-01 6.293921172618865967e-02 -2.249113172292709351e-01 -1.153561323881149292e-01 2.061581313610076904e-01 -3.611377254128456116e-02 -3.356293542310595512e-03 -6.506797671318054199e-02 3.430172502994537354e-01 -5.704076495021581650e-03 1.115919277071952820e-01 3.383651971817016602e-01 -2.367916554212570190e-01 5.277501419186592102e-02 1.243532225489616394e-01 2.142103463411331177e-01 -8.603664487600326538e-02 -1.003215387463569641e-01 -1.562889516353607178e-01 4.001188278198242188e-02 -2.167592793703079224e-01 1.688468456268310547e-01
-1.358270943164825439e-01 2.746990136802196503e-02 2.626417279243469238e-01 -4.920634254813194275e-02 -2.631489038467407227e-01 8.195857703685760498e-02 -3.240194916725158691e-02 4.898864030838012695e-01 -2.658292837440967560e-02 3.124247193336486816e-01 6.794407218694686890e-02 3.916120156645774841e-02 -1.755401939153671265e-01 -7.264266163110733032e-02 -1.081068515777587891e-01 1.701022312045097351e-02 7.611948251724243164e-02 1.778168380260467529e-01 -3.702246397733688354e-02 1.361109465360641479e-01 1.675420701503753662e-01 3.001017868518829346e-01 -1.346756815910339355e-01 8.858019858598709106e-02 3.082320690155029297e-01 -2.413696944713592529e-01 1.144003868103027344e-02 -1.562186628580093384e-01 -2.044248394668102264e-02 2.035891115665435791e-01 -1.345202624797821045e-01 2.586364932358264923e-02
2.326471507549285889e-01 2.193612009286880493e-01 7.948433980345726013e-03 1.115504205226898193e-01 -2.788820564746856689e-01 -2.741803228855133057e-01 2.856673300266265869e-02 2.308943122625350952e-01 2.672046124935150146e-01 1.707033962011337280e-01 1.722093820571899414e-01 -2.464700043201446533e-01 -2.776427380740642548e-02 -4.806742072105407715e-02 6.106790527701377869e-02 -1.512973606586456299e-01 -4.883503168821334839e-02 -2.319269478321075439e-01 2.141886800527572632e-01 8.587695658206939697e-02 2.815355956554412842e-01 -3.204853460192680359e-02 -1.786920279264450073e-01 3.665755987167358398e-01 6.412676721811294556e-02 -1.505738049745559692e-01 -1.830657571554183960e-01 6.257716566324234009e-02 6.999124307185411453e-03 -1.442898809909820557e-01 -1.267331186681985855e-02 -1.275172382593154907e-01
5.148128792643547058e-02 -2.939080260694026947e-02 -4.065370187163352966e-02 1.619549281895160675e-02 4.942546784877777100e-02 1.199756711721420288e-01 -2.008555084466934204e-01 3.584739863872528076e-01 3.160636126995086670e-01 -2.673549652099609375e-01 2.849665582180023193e-01 6.363446265459060669e-02 -2.215146124362945557e-01 -3.678380325436592102e-02 2.608380615711212158e-01 -1.935719698667526245e-01 1.037562862038612366e-01 -8.554230630397796631e-02 3.493141531944274902e-01 1.321495175361633301e-01 1.874191313982009888e-01 2.644817577674984932e-03 5.555053800344467163e-02 1.344755589962005615e-01 2.891351655125617981e-02 -1.829440593719482422e-01 1.043089479207992554e-01 1.776328310370445251e-02 -3.019364476203918457e-01 -1.381058339029550552e-02 9.230359643697738647e-02 -1.925693452358245850e-01
-1.024602279067039490e-01 5.169241130352020264e-02 3.622190654277801514e-01 -7.476702332496643066e-02 -1.568740010261535645e-01 9.129689075052738190e-03 -1.764234155416488647e-01 1.830123364925384521e-01 3.231015801429748535e-01 1.154076159000396729e-01 9.570636786520481110e-03 7.708040624856948853e-02 6.139198690652847290e-02 -2.432576268911361694e-01 1.275371462106704712e-01 -7.355187088251113892e-02 2.191801369190216064e-01 -5.059640482068061829e-02 7.073538005352020264e-02 2.958729863166809082e-01 -1.587239801883697510e-01 7.121491711586713791e-03 -4.748515486717224121e-01 -2.033533751964569092e-01 -1.147307362407445908e-02 -6.674574315547943115e-02 -8.558667451143264771e-02 -1.706487387418746948e-01 1.438504271209239960e-02 -1.507799327373504639e-01 1.763188242912292480e-01 1.485695987939834595e-01
-2.188766449689865112e-01 2.364609986543655396e-01 -4.569232836365699768e-02 2.320180684328079224e-01 -1.334806531667709351e-01 -1.824493855237960815e-01 -1.403736472129821777e-01 1.073318421840667725e-01 2.928995192050933838e-01 1.209395229816436768e-01 2.195190340280532837e-01 1.680784672498703003e-01 -3.904549777507781982e-01 -1.884427815675735474e-01 -6.562005728483200073e-02 1.944451965391635895e-02 4.156642034649848938e-02 5.931406840682029724e-02 -2.488213963806629181e-02 5.215581133961677551e-02 3.095171749591827393e-01 2.395506054162979126e-01 -4.186587780714035034e-02 -1.405263319611549377e-02 2.835544385015964508e-02 -1.274041384458541870e-01 3.036326766014099121e-01 9.719169139862060547e-02 -1.818127483129501343e-01 7.549404352903366089e-02 1.272724121809005737e-01 -2.259971648454666138e-01
-1.248283386230468750e-01 2.734247744083404541e-01 1.318032294511795044e-01 3.465205430984497070e-01 1.451661158353090286e-02 -2.789710760116577148e-01 1.824906319379806519e-01 6.188212707638740540e-02 3.168100416660308838e-01 2.447373420000076294e-01 2.412805519998073578e-02 9.066799283027648926e-02 -2.954321801662445068e-01 -2.751051187515258789e-01 -6.236700713634490967e-02 -6.998100131750106812e-02 -7.264555431902408600e-03 1.818533986806869507e-01 2.098156837746500969e-03 1.127835512161254883e-01 7.954091578722000122e-02 2.845949530601501465e-01 -2.311486452817916870e-01 6.282214820384979248e-02 2.093516588211059570e-01 6.075519695878028870e-02 1.496857851743698120e-01 1.601541489362716675e-01 -8.442036062479019165e-02 5.546353012323379517e-02 -5.314389709383249283e-03 -1.409661471843719482e-01
-5.068890750408172607e-02 -6.792160123586654663e-02 -9.959039092063903809e-02 -8.833865635097026825e-03 -3.241525888442993164e-01 -3.598231449723243713e-02 -4.516350328922271729e-01 2.563376426696777344e-01 3.958698511123657227e-01 -2.142826616764068604e-01 6.342940032482147217e-03 -7.745613809674978256e-03 -2.285069674253463745e-01 9.093736112117767334e-02 1.438662707805633545e-01 -1.063015758991241455e-01 -2.460392564535140991e-02 -4.969187825918197632e-02 9.260597825050354004e-02 3.270222991704940796e-02 2.858441770076751709e-01 -1.678899377584457397e-01 -6.525198370218276978e-02 1.582069545984268188e-01 7.621487975120544434e-02 1.278513967990875244e-01 3.800078120548278093e-04 1.829822957515716553e-01 -1.557170450687408447e-01 2.591860890388488770e-01 -7.141495496034622192e-02 -8.655245602130889893e-02
-3.597145155072212219e-02 7.503252476453781128e-02 -3.576334565877914429e-02 1.189101114869117737e-01 -1.408229172229766846e-01 -1.215435191988945007e-01 -3.365900218486785889e-01 1.424716114997863770e-01 1.953288316726684570e-01 -1.500034630298614502e-01 3.763170540332794189e-01 1.219558715820312500e-01 8.109752833843231201e-02 -2.185926735401153564e-01 1.513582766056060791e-01 1.353561878204345703e-01 -4.901046678423881531e-02 1.538688540458679199e-01 -1.469028294086456299e-01 4.165934026241302490e-02 2.648672461509704590e-01 1.856121420860290527e-01 -3.381592929363250732e-01 3.929478228092193604e-01 -5.154088884592056274e-02 -1.519291289150714874e-02 -9.189555794000625610e-02 1.342437565326690674e-01 -3.189112618565559387e-02 6.798207759857177734e-02 -1.519912332296371460e-01 -1.260038465261459351e-01
1.229081228375434875e-01 -8.075278252363204956e-02 1.448605358600616455e-01 -8.022072911262512207e-02 1.045682877302169800e-01 1.435625851154327393e-01 -2.930238842964172363e-01 1.815050840377807617e-01 5.148156359791755676e-02 7.473381608724594116e-02 2.205858975648880005e-01 1.123683974146842957e-01 -1.705830842256546021e-01 -3.160470426082611084e-01 2.039163559675216675e-01 1.415378153324127197e-01 -1.538935489952564240e-02 1.701608598232269287e-01 8.632420748472213745e-02 1.448983699083328247e-01 1.615683883428573608e-01 9.183551371097564697e-02 -1.494464278221130371e-01 7.187180966138839722e-02 3.993749916553497314e-01 -1.680953428149223328e-02 -2.473301142454147339e-01 2.627169489860534668e-01 -3.012363314628601074e-01 1.041251346468925476e-01 -8.662138134241104126e-02 1.474464535713195801e-01
9.117680788040161133e-02 5.043275654315948486e-02 1.240719631314277649e-01 2.019214928150177002e-01 -2.860713899135589600e-01 2.325701117515563965e-01 -1.678940206766128540e-01 2.101884037256240845e-01 2.743462920188903809e-01 4.339754208922386169e-02 2.457298189401626587e-01 1.001904159784317017e-01 -3.105334937572479248e-01 -2.107971757650375366e-01 1.319583058357238770e-01 -5.520229041576385498e-02 7.510343194007873535e-02 -3.567119315266609192e-02 1.666031330823898315e-01 4.725417122244834900e-02 2.064101547002792358e-01 2.498702853918075562e-01 -3.748348653316497803e-01 2.663634717464447021e-02 -1.199969574809074402e-01 2.799637913703918457e-01 -9.066566079854965210e-02 -1.998349465429782867e-02 -1.599064767360687256e-01 -7.368843257427215576e-02 -1.506582368165254593e-02 2.705844817683100700e-03
-4.846043512225151062e-02 -1.729962676763534546e-01 1.581787616014480591e-01 -1.647179387509822845e-02 -1.499540656805038452e-01 -3.102230727672576904e-01 -9.114380925893783569e-02 2.054311782121658325e-01 2.868985831737518311e-01 5.738383904099464417e-02 2.380339652299880981e-01 -2.281870692968368530e-01 -1.398212909698486328e-01 -2.994855940341949463e-01 1.316469013690948486e-01 -1.895969212055206299e-01 -1.711786608211696148e-03 1.627214103937149048e-01 -3.168458864092826843e-02 -8.398805558681488037e-02 -1.531457304954528809e-01 1.851933896541595459e-01 -6.359949707984924316e-02 1.230776011943817139e-01 7.169091701507568359e-02 -2.902435697615146637e-02 -3.336710035800933838e-01 -5.232232436537742615e-02 9.786701761186122894e-03 1.242798641324043274e-01 4.093688130378723145e-01 -4.102708026766777039e-02
-2.246085926890373230e-02 2.287973649799823761e-03 2.077883630990982056e-01 -5.682287737727165222e-02 -2.598326802253723145e-01 -2.479571849107742310e-01 -6.789771467447280884e-02 2.643844187259674072e-01 2.487184554338455200e-01 6.916683167219161987e-02 7.464022934436798096e-02 -1.728725582361221313e-01 1.400123238563537598e-01 1.669245511293411255e-01 8.234190940856933594e-02 -2.923973500728607178e-01 1.561797410249710083e-01 -1.970752626657485962e-01 1.329997032880783081e-01 1.626703143119812012e-01 9.838739782571792603e-02 2.013315409421920776e-01 -2.734210193157196045e-01 2.601242959499359131e-01 7.542374078184366226e-03 6.753443181514739990e-02 -2.014348357915878296e-01 -1.998258829116821289e-01 -1.033292338252067566e-01 1.692445576190948486e-01 5.972548946738243103e-02 -2.823193967342376709e-01
-9.145707637071609497e-02 -2.713330388069152832e-01 8.437824994325637817e-02 1.771851330995559692e-01 -1.116157770156860352e-01 -1.267344057559967041e-01 -5.196648091077804565e-02 1.462943404912948608e-01 3.625802099704742432e-01 -9.151609987020492554e-02 2.310385555028915405e-01 -1.455398052930831909e-01 -1.287483572959899902e-01 -1.354650259017944336e-01 1.878828704357147217e-01 -2.119235545396804810e-01 -2.418077588081359863e-01 1.834284663200378418e-01 1.004797294735908508e-01 9.317132085561752319e-02 2.343250252306461334e-02 -1.615278273820877075e-01 -1.310406029224395752e-01 1.696118265390396118e-01 4.729957878589630127e-02 -7.147227227687835693e-02 -1.938882470130920410e-01 -1.036617830395698547e-01 5.121420696377754211e-02 1.741889417171478271e-01 4.722394645214080811e-01 -4.696687310934066772e-02
9.168864786624908447e-02 2.977353930473327637e-01 8.172191679477691650e-02 -1.116283908486366272e-01 -3.229372948408126831e-02 -4.141831025481224060e-02 -2.347694188356399536e-01 -5.081818997859954834e-02 6.477133929729461670e-02 1.958090253174304962e-02 1.871912553906440735e-02 -1.943280100822448730e-01 -1.169195920228958130e-01 -3.739663660526275635e-01 1.449154317378997803e-02 8.732057362794876099e-02 -1.393387764692306519e-01 2.759045660495758057e-01 2.633549273014068604e-01 2.233173400163650513e-01 3.293659389019012451e-01 1.404293626546859741e-01 -1.989583820104598999e-01 1.959462016820907593e-01 1.308854818344116211e-01 2.476146072149276733e-01 -1.548026949167251587e-01 -6.431216001510620117e-02 -6.274037063121795654e-02 2.012978941202163696e-01 1.369159203022718430e-02 2.171780765056610107e-01
9.151729196310043335e-02 7.709276676177978516e-02 1.630353927612304688e-01 5.786133930087089539e-02 5.032402649521827698e-02 5.973219126462936401e-02 -1.484896242618560791e-01 3.252193331718444824e-01 2.398428320884704590e-01 -1.156561374664306641e-01 1.625460237264633179e-01 2.614857554435729980e-01 -2.853259146213531494e-01 -1.901978403329849243e-01 2.365915924310684204e-01 1.198884006589651108e-02 -2.130400389432907104e-01 8.669317513704299927e-02 -1.496456563472747803e-01 1.516909301280975342e-01 -1.988680660724639893e-02 -1.861113123595714569e-04 -3.565731346607208252e-01 2.402581125497817993e-01 5.749951116740703583e-03 4.752662777900695801e-02 -1.446662396192550659e-01 9.758505225181579590e-02 2.643467187881469727e-01 2.187368646264076233e-02 2.794227004051208496e-01 1.329879611730575562e-01
3.286530971527099609e-01 -6.218357011675834656e-02 -2.696992754936218262e-01 -1.873664930462837219e-02 -5.992102622985839844e-02 8.615025877952575684e-02 -1.469747722148895264e-01 4.223298728466033936e-01 4.544785991311073303e-02 -3.740111738443374634e-02 1.819627881050109863e-01 -2.267169207334518433e-01 -7.461416721343994141e-02 -1.087552681565284729e-01 -5.240603536367416382e-02 3.188708797097206116e-02 4.315548390150070190e-02 1.497225463390350342e-01 1.831009536981582642e-01 2.500100135803222656e-01 1.079119071364402771e-01 4.517880678176879883e-01 -1.119041368365287781e-01 1.558730155229568481e-01 1.770414710044860840e-01 1.155068259686231613e-02 -1.149311438202857971e-01 5.975389387458562851e-03 -2.282355166971683502e-02 1.330422610044479370e-01 1.808234900236129761e-01 1.624642610549926758e-01
-1.297516077756881714e-01 -8.944757282733917236e-02 2.650684416294097900e-01 -4.606105387210845947e-02 -1.072581335902214050e-01 -1.772385239601135254e-01 -2.935430705547332764e-01 2.287056744098663330e-01 1.777795404195785522e-01 3.320343047380447388e-02 6.084964051842689514e-02 -3.641008138656616211e-01 -1.254052817821502686e-01 -1.368612051010131836e-01 2.861884534358978271e-01 -5.370242148637771606e-02 -4.853237792849540710e-02 1.771577298641204834e-01 1.149078458547592163e-01 1.155511662364006042e-01 -2.137444354593753815e-02 4.467194080352783203e-01 3.430983051657676697e-03 1.372704505920410156e-01 1.221350952982902527e-01 1.736668944358825684e-01 -2.200594246387481689e-01 3.455882146954536438e-02 1.124291867017745972e-01 6.096278503537178040e-02 1.923457831144332886e-01 -7.711159437894821167e-02
1.145691499114036560e-01 -1.579274684190750122e-01 -4.152514412999153137e-02 7.205747067928314209e-02 5.481795594096183777e-02 -1.634990870952606201e-01 -2.509674057364463806e-02 2.459186464548110962e-01 6.169326603412628174e-02 -1.506979018449783325e-02 2.422095537185668945e-01 -2.720793336629867554e-02 -9.310289472341537476e-02 -3.655120134353637695e-01 1.476604044437408447e-01 -1.243197247385978699e-01 -1.529990881681442261e-01 1.896935254335403442e-01 6.271763890981674194e-02 1.974430382251739502e-01 -1.866151764988899231e-02 3.583460748195648193e-01 -2.072470039129257202e-01 3.399245738983154297e-01 1.733975410461425781e-01 -1.822349615395069122e-02 -1.854656040668487549e-01 3.299577832221984863e-01 -1.962685436010360718e-01 -3.246229141950607300e-02 6.604610383510589600e-02 1.184602156281471252e-01
3.930060565471649170e-02 1.521978676319122314e-01 2.151743620634078979e-01 2.181469090282917023e-02 1.163098067045211792e-01 -8.645921200513839722e-02 -9.946229308843612671e-02 7.091276347637176514e-02 4.296993911266326904e-01 2.123489379882812500e-01 -3.773449733853340149e-02 1.332670152187347412e-01 -7.458505779504776001e-02 3.043491542339324951e-01 6.428824365139007568e-02 -4.676745086908340454e-02 -6.069189310073852539e-02 7.836799323558807373e-02 8.408615365624427795e-03 2.428517192602157593e-01 -5.109141394495964050e-02 2.276443839073181152e-01 -2.986546754837036133e-01 -9.379959665238857269e-03 2.294618487358093262e-01 3.184416517615318298e-02 -1.389260776340961456e-02 -8.185432106256484985e-02 4.701800271868705750e-02 1.499995887279510498e-01 4.444153904914855957e-01 2.092807739973068237e-01
1.954593211412429810e-01 8.345410227775573730e-02 -2.134853601455688477e-01 2.024691998958587646e-01 -1.806554794311523438e-01 -9.438138455152511597e-02 -3.331771194934844971e-01 3.023274242877960205e-01 3.504325747489929199e-01 -3.140304386615753174e-01 1.788776069879531860e-01 -9.231453388929367065e-02 -1.693770438432693481e-01 -1.144708842039108276e-01 1.750178933143615723e-01 1.121693179011344910e-01 -1.777741461992263794e-01 -1.750324368476867676e-01 2.183934897184371948e-01 1.156777888536453247e-01 -1.902478747069835663e-02 4.768765717744827271e-02 -1.998044103384017944e-01 9.033145755529403687e-02 -6.037385389208793640e-02 1.635803282260894775e-01 1.021419558674097061e-02 1.074288114905357361e-01 -1.696502864360809326e-01 1.778406351804733276e-01 -2.411837317049503326e-02 -1.708309724926948547e-02
-1.102342158555984497e-01 3.090328536927700043e-02 7.207841426134109497e-02 1.725907810032367706e-02 -1.543403267860412598e-01 1.322625875473022461e-01 -5.978682264685630798e-02 4.089810848236083984e-01 5.370491743087768555e-02 1.144936233758926392e-01 4.738373681902885437e-02 -3.883324330672621727e-03 -2.407630085945129395e-01 -1.064575538039207458e-01 -1.740246713161468506e-01 -3.184495866298675537e-01 -1.508627366274595261e-02 3.211739286780357361e-02 1.177506223320960999e-01 1.472791843116283417e-02 4.628835245966911316e-02 3.138006031513214111e-01 -3.757036328315734863e-01 2.211368232965469360e-01 1.551800072193145752e-01 -3.358469009399414062e-01 -6.825410574674606323e-02 -1.721685528755187988e-01 3.137362375855445862e-02 1.609924621880054474e-02 -2.378566563129425049e-01 1.224528178572654724e-01
-2.580050826072692871e-01 1.126395612955093384e-01 1.505148559808731079e-01 -5.358927324414253235e-02 5.788892507553100586e-02 1.131595894694328308e-01 -1.317691653966903687e-01 3.338401019573211670e-02 1.778167784214019775e-01 6.569297611713409424e-02 -9.904216229915618896e-02 1.973783522844314575e-01 -1.250198036432266235e-01 -7.949301600456237793e-02 -1.096086949110031128e-01 -1.058340817689895630e-01 -3.653997778892517090e-01 -6.915762275457382202e-02 -1.060931533575057983e-01 5.689520016312599182e-02 8.479322306811809540e-03 3.037043511867523193e-01 -4.217182397842407227e-01 1.961294561624526978e-01 4.257663786411285400e-01 1.547879073768854141e-02 -9.548915177583694458e-02 -1.210327893495559692e-01 -1.534593403339385986e-01 1.424070745706558228e-01 1.392842382192611694e-01 -2.814298681914806366e-02
1.549927443265914917e-01 3.705356642603874207e-02 1.785746216773986816e-01 4.876176640391349792e-02 -1.679388284683227539e-01 -2.312372177839279175e-01 -2.198937684297561646e-01 2.123448699712753296e-01 4.472799599170684814e-01 -2.179321646690368652e-01 1.975210160017013550e-01 -5.090748146176338196e-02 -5.405489355325698853e-02 -1.744271516799926758e-01 2.996622920036315918e-01 -2.480401694774627686e-01 -2.077361494302749634e-01 1.754272729158401489e-01 -5.871079862117767334e-03 7.770220935344696045e-02 4.641911014914512634e-02 1.010062918066978455e-01 -2.574701905250549316e-01 1.092431396245956421e-01 8.573482930660247803e-02 -8.682066947221755981e-02 8.034046739339828491e-02 -1.336978096514940262e-02 2.461050599813461304e-01 -7.845673710107803345e-02 4.360258206725120544e-02 1.751080304384231567e-01
-7.587598264217376709e-02 3.194412589073181152e-02 1.840589381754398346e-02 7.026825845241546631e-02 -3.834049403667449951e-02 9.999207407236099243e-02 -2.034134864807128906e-01 2.018768936395645142e-01 1.856913566589355469e-01 -1.068574115633964539e-01 4.181054234504699707e-01 -8.323761075735092163e-02 -1.509804278612136841e-01 -3.415031135082244873e-01 1.980489194393157959e-01 1.334794610738754272e-01 -1.382302343845367432e-01 5.425436422228813171e-02 9.063369035720825195e-02 1.025256291031837463e-01 6.169189512729644775e-02 2.030668109655380249e-01 -4.401115179061889648e-01 5.787101387977600098e-02 -1.333555877208709717e-01 2.080425471067428589e-01 -2.121156454086303711e-01 -3.460256755352020264e-02 -1.196685135364532471e-01 1.789564192295074463e-01 -1.665496379137039185e-01 7.771240174770355225e-02
3.238421380519866943e-01 -1.193652302026748657e-01 2.164054661989212036e-02 -1.409328281879425049e-01 6.261473521590232849e-03 -2.684189677238464355e-01 -2.308210879564285278e-01 1.977759003639221191e-01 5.211091414093971252e-02 1.409984976053237915e-01 2.202001661062240601e-01 -1.814637780189514160e-01 -3.025314509868621826e-01 -1.911079287528991699e-01 -9.557013958692550659e-02 -2.512247264385223389e-01 6.458854675292968750e-02 1.319427043199539185e-01 1.000615879893302917e-01 1.535432040691375732e-01 2.081816941499710083e-01 4.078973084688186646e-02 -1.545266360044479370e-01 8.013203740119934082e-02 3.254637867212295532e-02 -5.726493429392576218e-03 -1.786462664604187012e-01 1.662655621767044067e-01 -3.357416689395904541e-01 1.651137508451938629e-02 1.920364946126937866e-01 2.253055572509765625e-01
-5.166034027934074402e-02 -1.337672173976898193e-01 -5.237546749413013458e-03 -1.277458295226097107e-02 1.260102540254592896e-01 1.183778047561645508e-01 -2.656925022602081299e-01 1.640529483556747437e-01 3.773648664355278015e-02 7.813330739736557007e-02 1.618107110261917114e-01 8.116486668586730957e-02 -2.065377384424209595e-01 -2.605173550546169281e-02 3.188266456127166748e-01 1.141250059008598328e-01 -2.737123072147369385e-01 1.860703080892562866e-01 1.674477010965347290e-01 1.584360450506210327e-01 3.718129396438598633e-01 -3.777948394417762756e-02 -3.240169584751129150e-01 5.734678357839584351e-02 3.730342388153076172e-01 2.128896489739418030e-02 -3.698779642581939697e-02 9.495272487401962280e-02 -1.617231518030166626e-01 -7.140864431858062744e-02 -8.346338570117950439e-02 2.338757216930389404e-01
-1.448572333902120590e-02 -2.222684025764465332e-02 -6.196657195687294006e-02 -2.303509414196014404e-02 6.558826565742492676e-02 -1.765303760766983032e-01 -1.288087666034698486e-01 1.123567074537277222e-01 2.754599750041961670e-01 2.268548011779785156e-01 3.177151083946228027e-01 1.058749780058860779e-01 -7.833339273929595947e-02 4.347823858261108398e-01 2.088338136672973633e-02 -1.219495460391044617e-01 1.039688847959041595e-02 2.140259146690368652e-01 -3.993222117424011230e-02 2.802007794380187988e-01 5.057572945952415466e-02 2.158276289701461792e-01 -3.482002019882202148e-01 1.035873740911483765e-01 1.095098480582237244e-01 -4.690358415246009827e-02 1.074211895465850830e-01 1.489296406507492065e-01 3.917767107486724854e-02 1.583899706602096558e-01 2.761627733707427979e-01 1.494543999433517456e-01
-1.120593994855880737e-01 -2.163587510585784912e-01 -1.140308454632759094e-01 -2.323710732161998749e-02 -1.065947934985160828e-01 8.315858244895935059e-02 -2.512577772140502930e-01 -3.943202272057533264e-02 1.930398195981979370e-01 2.029192894697189331e-01 4.336487054824829102e-01 6.584323197603225708e-02 -4.703720286488533020e-02 -1.479845680296421051e-02 -9.265865385532379150e-02 1.171048060059547424e-01 9.611497074365615845e-02 7.441138476133346558e-02 1.173839494585990906e-01 1.632616668939590454e-01 2.007005959749221802e-01 -7.117068022489547729e-02 -3.744936287403106689e-01 2.685282230377197266e-01 1.640121042728424072e-01 2.231313288211822510e-02 -2.243205159902572632e-01 2.239853739738464355e-01 -3.087361156940460205e-01 -3.922222554683685303e-02 -9.992267936468124390e-02 -3.053138218820095062e-02
1.423718780279159546e-01 1.523969024419784546e-01 1.765711754560470581e-01 7.037504017353057861e-02 -3.155342042446136475e-01 -3.340345025062561035e-01 -4.169449582695960999e-02 3.252987563610076904e-01 2.127489894628524780e-01 8.872399479150772095e-02 1.505122333765029907e-01 -7.351639121770858765e-02 9.287604130804538727e-03 -1.134716346859931946e-01 -6.365869939327239990e-02 -1.031313911080360413e-01 6.249170005321502686e-02 -2.033278048038482666e-01 2.137984931468963623e-01 2.126015722751617432e-01 1.247396394610404968e-01 -1.297743245959281921e-02 -6.320764869451522827e-02 4.659266769886016846e-01 7.075959444046020508e-02 -6.924781948328018188e-02 -1.374111473560333252e-01 1.345621794462203979e-01 -7.645328342914581299e-02 -2.125323414802551270e-01 -2.532137185335159302e-02 -1.463502049446105957e-01
-2.587209045886993408e-01 1.326050758361816406e-01 -7.316787540912628174e-02 1.401423662900924683e-01 -1.132254004478454590e-01 -2.074473649263381958e-01 -2.565315663814544678e-01 2.849318385124206543e-01 2.928864955902099609e-01 -1.858948171138763428e-01 1.472009867429733276e-01 -1.348461117595434189e-02 -2.612944133579730988e-02 -1.412356793880462646e-01 -1.136691123247146606e-01 -1.174340583384037018e-02 2.528318949043750763e-02 3.906897008419036865e-01 7.836369425058364868e-02 -4.672170616686344147e-03 1.330997347831726074e-01 5.337207764387130737e-02 -1.313373148441314697e-01 1.307158917188644409e-01 1.171667575836181641e-01 1.330155730247497559e-01 -1.803672611713409424e-01 2.270302474498748779e-01 -3.634012639522552490e-01 -1.095984652638435364e-01 -1.724064797163009644e-01 -9.014264494180679321e-02
-5.180080980062484741e-02 1.389442980289459229e-01 1.967421621084213257e-01 -9.722191095352172852e-02 -2.420229092240333557e-02 5.520665273070335388e-02 -1.437758952379226685e-01 3.873775303363800049e-01 2.200022041797637939e-01 1.228058803826570511e-02 -1.204072609543800354e-01 -7.904913276433944702e-02 -2.041804343461990356e-01 -3.017992079257965088e-01 -2.042774409055709839e-01 -1.846033185720443726e-01 1.895544230937957764e-01 1.505868136882781982e-01 3.693373873829841614e-03 -1.687140017747879028e-01 -1.262687891721725464e-01 8.251264691352844238e-02 -3.599022626876831055e-01 2.456437051296234131e-01 6.847332417964935303e-02 1.477497667074203491e-01 -1.245329976081848145e-01 -8.602741360664367676e-02 -2.681412547826766968e-02 6.218633055686950684e-02 1.898331195116043091e-01 -2.963921129703521729e-01
3.264852464199066162e-01 -2.966464310884475708e-02 1.621204465627670288e-01 2.908079326152801514e-01 5.465854331851005554e-02 -2.067066729068756104e-01 -1.505855470895767212e-01 2.053262442350387573e-01 -2.860339544713497162e-02 2.455689385533332825e-02 1.348069459199905396e-01 -2.096506059169769287e-01 -2.885344326496124268e-01 -1.867491938173770905e-02 1.572661846876144409e-01 -4.383662045001983643e-01 2.013230882585048676e-02 8.093637228012084961e-02 1.369775533676147461e-01 -4.703936632722616196e-03 1.813805699348449707e-01 1.564455032348632812e-01 -2.920819520950317383e-01 1.498903632164001465e-01 1.038875877857208252e-01 -1.609846949577331543e-01 -4.431886598467826843e-02 -3.595014661550521851e-02 -2.501643598079681396e-01 4.837362095713615417e-02 6.638096272945404053e-02 -8.301281183958053589e-02
1.712929755449295044e-01 -9.508305788040161133e-02 2.746204733848571777e-01 1.680400073528289795e-01 -1.197029873728752136e-01 -2.018719464540481567e-01 -1.808668375015258789e-01 2.179604619741439819e-01 2.228003144264221191e-01 1.819722950458526611e-01 3.185340762138366699e-02 -1.461128890514373779e-01 -1.695570498704910278e-01 -3.478863239288330078e-01 -1.750790029764175415e-01 -4.016259685158729553e-02 2.022283524274826050e-01 1.092141568660736084e-01 -8.788390457630157471e-02 -1.686773151159286499e-01 7.462716847658157349e-02 6.754967849701642990e-03 -1.671314537525177002e-01 1.381531357765197754e-01 3.810618072748184204e-02 9.335695207118988037e-02 4.021846130490303040e-02 -6.268291920423507690e-02 -2.850347757339477539e-01 3.305646479129791260e-01 1.849242299795150757e-01 -2.311773449182510376e-01
-4.086782932281494141e-01 -8.359186351299285889e-02 1.333435475826263428e-01 -7.191016525030136108e-02 -1.665928065776824951e-01 -1.305493414402008057e-01 -5.467110499739646912e-02 2.715754806995391846e-01 2.623731493949890137e-01 9.697401523590087891e-02 1.379425227642059326e-01 -2.500220835208892822e-01 -2.633514404296875000e-01 -1.376965939998626709e-01 1.157263442873954773e-01 3.203978762030601501e-02 -6.212113052606582642e-02 2.220935225486755371e-01 -6.017916277050971985e-02 4.106972366571426392e-02 2.271181792020797729e-01 1.355681661516427994e-02 -2.678592801094055176e-01 -1.062168776988983154e-01 2.570748329162597656e-02 1.924386434257030487e-02 -2.690824270248413086e-01 8.366995304822921753e-02 1.444782018661499023e-01 1.934859752655029297e-01 1.525780111551284790e-01 2.523297369480133057e-01
3.174806237220764160e-01 -2.031298577785491943e-01 -3.286931291222572327e-02 -1.175274029374122620e-01 9.071148931980133057e-02 -1.227265894412994385e-01 -1.144109442830085754e-01 3.782835900783538818e-01 -4.636139422655105591e-02 1.753278374671936035e-01 2.453461438417434692e-01 3.148918598890304565e-02 -2.335646599531173706e-01 -1.323171108961105347e-01 -5.355201661586761475e-02 1.101139374077320099e-02 1.594731360673904419e-01 2.650386393070220947e-01 1.502774208784103394e-01 1.965235024690628052e-01 2.824188172817230225e-01 2.066279351711273193e-01 -2.551670074462890625e-01 2.583441436290740967e-01 6.061555072665214539e-02 8.497234433889389038e-02 -1.904143542051315308e-01 4.783621407113969326e-04 -7.024408876895904541e-02 -1.270237118005752563e-01 3.584624826908111572e-02 1.172672659158706665e-01
2.019898593425750732e-01 -2.470968477427959442e-02 2.898457087576389313e-02 1.582543253898620605e-01 4.479328915476799011e-02 -1.505161728709936142e-02 -1.619704216718673706e-01 2.287372052669525146e-01 -2.924070693552494049e-02 2.262730337679386139e-02 1.762044131755828857e-01 3.411538153886795044e-02 -2.687064409255981445e-01 -3.656454086303710938e-01 1.930561512708663940e-01 -1.464559882879257202e-02 -4.872008785605430603e-02 5.825814232230186462e-02 -4.758920148015022278e-02 5.620738863945007324e-02 6.312539428472518921e-02 3.031204938888549805e-01 -1.386239752173423767e-02 2.038899213075637817e-01 3.862906396389007568e-01 -5.685760080814361572e-02 -3.202433586120605469e-01 2.480624914169311523e-01 -2.090654522180557251e-01 -2.448459267616271973e-01 7.114481925964355469e-02 2.945871464908123016e-02
-1.110661551356315613e-01 1.309938877820968628e-01 -1.603324562311172485e-01 2.643277347087860107e-01 6.798057258129119873e-02 -6.570775806903839111e-02 -2.246182709932327271e-01 2.869937121868133545e-01 4.301723837852478027e-01 -1.690756343305110931e-02 1.299516111612319946e-01 -9.357795119285583496e-02 -1.849745512008666992e-01 -2.600266933441162109e-01 1.568977385759353638e-01 -5.036926642060279846e-02 -1.299908906221389771e-01 -1.784598082304000854e-01 -9.623745083808898926e-02 3.228112682700157166e-02 3.861057758331298828e-02 1.030527949333190918e-01 -3.524310290813446045e-01 -7.162161171436309814e-02 -3.136221319437026978e-02 3.057740032672882080e-01 5.130799114704132080e-02 1.116510182619094849e-01 -2.619196772575378418e-01 7.315177470445632935e-02 4.928453639149665833e-02 -8.216425776481628418e-02
-2.896600663661956787e-01 1.837927699089050293e-01 -7.708141207695007324e-02 -1.190377771854400635e-02 2.448584586381912231e-01 -9.516023099422454834e-02 -2.221083641052246094e-01 9.447665512561798096e-02 1.781440675258636475e-01 1.514786630868911743e-01 3.401704505085945129e-02 -1.412181258201599121e-01 -1.652002483606338501e-01 -1.150326430797576904e-01 -2.106048315763473511e-01 -1.686968654394149780e-01 -7.138302922248840332e-02 1.431010961532592773e-01 2.719071507453918457e-01 1.836416721343994141e-01 -5.806001275777816772e-02 2.319270968437194824e-01 -4.025526046752929688e-01 1.905318200588226318e-01 2.023213654756546021e-01 -4.413004033267498016e-03 1.037932373583316803e-02 5.767770484089851379e-02 2.574885189533233643e-01 -2.593029662966728210e-02 2.437825351953506470e-01 1.770417019724845886e-02
-2.538022026419639587e-02 1.899835281074047089e-02 -3.565823733806610107e-01 -7.825618237257003784e-02 -3.009918332099914551e-01 -3.991919010877609253e-02 8.563528768718242645e-03 2.078999429941177368e-01 9.285349398851394653e-02 2.440297007560729980e-01 3.636886551976203918e-02 1.718166097998619080e-02 -2.022411674261093140e-01 5.675395205616950989e-02 1.176052242517471313e-01 -3.045807480812072754e-01 -8.193210512399673462e-02 3.310818672180175781e-01 3.121501021087169647e-02 2.510808408260345459e-01 8.356564491987228394e-02 5.607073195278644562e-03 -2.523181140422821045e-01 2.221493721008300781e-01 2.837166488170623779e-01 3.358497843146324158e-02 6.552791595458984375e-02 -1.485450714826583862e-01 -2.223080694675445557e-01 1.820894181728363037e-01 1.306246668100357056e-01 4.153773933649063110e-02
4.590941220521926880e-02 2.478718757629394531e-01 -2.036349922418594360e-01 7.607565820217132568e-02 -3.981213271617889404e-02 4.156421497464179993e-02 -2.751792073249816895e-01 9.082781523466110229e-02 2.974373102188110352e-01 -4.711622744798660278e-02 1.237458810210227966e-01 2.190429158508777618e-02 -2.695070020854473114e-02 1.820371001958847046e-01 2.378414273262023926e-01 -2.428824603557586670e-01 -5.343062430620193481e-02 2.230448722839355469e-01 2.896746993064880371e-01 2.426654100418090820e-02 2.621325850486755371e-01 1.636564033105969429e-03 -2.154712527990341187e-01 1.335694938898086548e-01 -4.183331970125436783e-03 -2.276121228933334351e-01 4.733102396130561829e-02 1.082209572196006775e-01 -1.447235643863677979e-01 2.416195571422576904e-01 2.902500629425048828e-01 -2.157999873161315918e-01
-3.750552535057067871e-01 -1.694799065589904785e-01 3.358660340309143066e-01 -1.299814581871032715e-01 -8.118729293346405029e-02 -2.418468296527862549e-01 -6.918538361787796021e-02 1.630485206842422485e-01 1.399993300437927246e-01 1.198805049061775208e-01 1.350644826889038086e-01 -5.971945077180862427e-02 -3.251851797103881836e-01 -1.386919617652893066e-01 1.566026508808135986e-01 -4.604093357920646667e-02 -4.755340516567230225e-02 2.549194991588592529e-01 9.410064667463302612e-02 1.308082491159439087e-01 1.316578388214111328e-01 2.014451175928115845e-01 -2.559481263160705566e-01 1.233463287353515625e-01 1.114548891782760620e-01 1.044541448354721069e-01 -2.366423159837722778e-01 -8.443807810544967651e-02 1.704843640327453613e-01 -4.436144139617681503e-03 2.197592258453369141e-01 3.690096735954284668e-02
5.029376968741416931e-02 -1.721329428255558014e-02 1.123081967234611511e-01 2.555433511734008789e-01 -2.731572389602661133e-01 1.220323145389556885e-01 -2.895888388156890869e-01 1.223158165812492371e-01 3.358232975006103516e-01 -1.506000310182571411e-01 2.425395995378494263e-01 -3.759679570794105530e-02 1.592202694155275822e-03 -1.528696417808532715e-01 2.419808954000473022e-01 -1.132230088114738464e-01 -1.399175375699996948e-01 1.084323525428771973e-01 3.508048504590988159e-02 1.577984839677810669e-01 -9.517168253660202026e-02 2.702939808368682861e-01 -1.156584769487380981e-01 3.095557987689971924e-01 -1.395682897418737411e-02 -1.493779420852661133e-01 -2.742805704474449158e-02 -5.480798333883285522e-02 7.968254387378692627e-02 -1.325986981391906738e-01 3.754861056804656982e-01 2.272917330265045166e-02
-2.891753017902374268e-01 -1.396208554506301880e-01 -8.129513263702392578e-02 8.568183332681655884e-02 1.319044083356857300e-01 -1.421774625778198242e-01 -1.794896572828292847e-01 2.466069757938385010e-01 2.896164543926715851e-02 1.315211504697799683e-01 1.738448590040206909e-01 7.112367078661918640e-03 -2.468003034591674805e-01 -2.123979032039642334e-01 3.354639410972595215e-01 -1.759760975837707520e-01 7.095095515251159668e-02 -1.199390590190887451e-01 -9.934242814779281616e-02 4.290210902690887451e-01 6.974951177835464478e-02 -1.125558763742446899e-01 -3.417415320873260498e-01 -5.559097509831190109e-03 1.378355622291564941e-01 -4.502254724502563477e-02 2.356305271387100220e-01 7.648506667464971542e-03 -1.411316543817520142e-01 -6.988202780485153198e-02 4.445191472768783569e-02 5.718079209327697754e-02
-1.256118267774581909e-01 1.440802402794361115e-02 -1.157102435827255249e-01 2.862857878208160400e-01 -9.720906382426619530e-04 -7.143488153815269470e-03 -3.187241256237030029e-01 2.514993250370025635e-01 2.791662216186523438e-01 1.194090247154235840e-01 -1.075575035065412521e-02 1.696718297898769379e-02 -1.077759116888046265e-01 1.165717393159866333e-01 1.199202910065650940e-01 2.574656344950199127e-02 -1.013291031122207642e-01 2.091967761516571045e-01 2.825327813625335693e-01 -1.210818737745285034e-01 3.289472311735153198e-02 3.545671105384826660e-01 -2.381864190101623535e-01 6.065403297543525696e-02 2.704871892929077148e-01 -2.739146351814270020e-01 1.860397756099700928e-01 7.349513471126556396e-02 -2.049696259200572968e-02 -2.362594455480575562e-01 1.037092357873916626e-01 2.348938724026083946e-03
7.861264050006866455e-02 2.263833880424499512e-01 -8.735709637403488159e-02 1.868156790733337402e-01 -8.012520521879196167e-02 -7.673776894807815552e-02 -2.800873219966888428e-01 2.124380469322204590e-01 2.256204932928085327e-01 -1.583883911371231079e-01 2.598574161529541016e-01 1.405402272939682007e-01 2.916395477950572968e-02 -1.839253604412078857e-01 2.230936735868453979e-01 1.020970717072486877e-01 -1.042535156011581421e-01 1.193030327558517456e-01 -1.397840585559606552e-02 6.223915517330169678e-02 3.513490855693817139e-01 -7.506100833415985107e-02 -3.571930527687072754e-01 3.007983863353729248e-01 -1.310884058475494385e-01 1.735508441925048828e-02 -8.686093240976333618e-02 1.544288992881774902e-01 -9.698149561882019043e-02 2.317300587892532349e-01 -1.013504564762115479e-01 -8.623508363962173462e-02
2.727766893804073334e-02 -2.074680924415588379e-01 8.962668478488922119e-02 -9.727302193641662598e-02 -1.589763611555099487e-01 1.191874444484710693e-01 -2.800269722938537598e-01 1.828908771276473999e-01 9.352375566959381104e-02 2.524026930332183838e-01 2.757684886455535889e-01 1.463886201381683350e-01 -3.034138083457946777e-01 -1.474153399467468262e-01 2.014014571905136108e-01 1.093724295496940613e-01 8.850502222776412964e-02 3.788545355200767517e-02 9.125254303216934204e-02 -5.339236557483673096e-02 2.959423363208770752e-01 3.550858497619628906e-01 -2.672149240970611572e-01 6.222678348422050476e-02 1.266879290342330933e-01 1.515437513589859009e-01 -4.915799200534820557e-02 -7.785411924123764038e-02 -2.011137306690216064e-01 4.428476095199584961e-02 -1.410800069570541382e-01 1.786962151527404785e-01
2.055856436491012573e-01 -2.119309604167938232e-01 -7.327268831431865692e-03 3.097218461334705353e-02 4.352234676480293274e-02 -3.720187246799468994e-01 -1.642797291278839111e-01 2.306753247976303101e-01 9.908857196569442749e-02 4.478889703750610352e-02 3.067567050457000732e-01 -5.213859304785728455e-02 -1.212967187166213989e-01 -3.002430200576782227e-01 -2.114088237285614014e-01 -1.983978003263473511e-01 4.243283718824386597e-02 8.965066820383071899e-02 1.246290802955627441e-01 1.388082802295684814e-01 9.038789570331573486e-02 1.027676761150360107e-01 -1.706590205430984497e-01 5.096517875790596008e-02 1.481700390577316284e-01 -1.380403805524110794e-02 -2.191957384347915649e-01 1.195445060729980469e-01 -3.942604660987854004e-01 9.222716093063354492e-02 7.922102510929107666e-02 2.096720784902572632e-01
1.456802189350128174e-01 2.290403991937637329e-01 2.412478029727935791e-01 6.078459322452545166e-02 -5.175171792507171631e-02 -8.981353789567947388e-02 -8.526149392127990723e-02 1.976680383086204529e-02 1.607974320650100708e-01 1.099326387047767639e-01 2.110100686550140381e-01 -2.374542653560638428e-01 -1.894876956939697266e-01 -3.271495401859283447e-01 -1.732474416494369507e-01 1.859957575798034668e-01 2.328746467828750610e-01 -6.148647889494895935e-02 8.308479189872741699e-02 -1.275426708161830902e-02 1.895549744367599487e-01 1.440671235322952271e-01 -2.712161839008331299e-01 4.745244607329368591e-02 1.581052094697952271e-01 7.874189317226409912e-02 1.063347309827804565e-01 -2.427993342280387878e-02 -2.275506258010864258e-01 3.407708108425140381e-01 3.015547990798950195e-01 1.088519580662250519e-02
-5.016553401947021484e-02 5.401490256190299988e-03 1.444101780652999878e-01 7.839252799749374390e-02 -4.799773544073104858e-02 2.528468668460845947e-01 -2.527185976505279541e-01 3.675417602062225342e-01 1.606285870075225830e-01 -1.708509176969528198e-01 3.603468835353851318e-01 2.939960546791553497e-02 -2.509578764438629150e-01 -5.665083602070808411e-02 -5.637582391500473022e-02 4.579024016857147217e-02 -8.861979842185974121e-02 -2.083559893071651459e-02 1.262930184602737427e-01 1.385696977376937866e-01 4.187404364347457886e-02 1.059819981455802917e-01 -3.185690045356750488e-01 8.274763822555541992e-02 1.801036745309829712e-01 5.395761877298355103e-02 -1.819574385881423950e-01 -9.245558828115463257e-02 -3.232267200946807861e-01 -1.180998235940933228e-01 -2.828189432621002197e-01 8.900918066501617432e-02
5.826203152537345886e-02 1.365660727024078369e-01 2.770918309688568115e-01 -1.270664185285568237e-01 7.693178206682205200e-02 -1.363355964422225952e-01 -3.635971248149871826e-01 1.821249723434448242e-01 8.923874050378799438e-02 -1.544635593891143799e-01 1.688994020223617554e-01 8.110211789608001709e-02 -2.458350360393524170e-01 -1.470643281936645508e-01 -1.099238693714141846e-01 7.073112577199935913e-02 2.473353408277034760e-02 4.470378533005714417e-02 -5.569302942603826523e-03 7.334083318710327148e-03 2.275412380695343018e-01 -4.019380733370780945e-02 -2.560207247734069824e-01 -2.276427857577800751e-02 3.444676995277404785e-01 -3.867499902844429016e-02 -1.696119159460067749e-01 -1.743691861629486084e-01 -1.154831945896148682e-01 -3.077898919582366943e-02 2.147056460380554199e-01 -4.089208543300628662e-01
-3.260206878185272217e-01 -8.613549172878265381e-02 4.537054002285003662e-01 -1.718576550483703613e-01 6.843061000108718872e-02 -2.942316532135009766e-01 -9.411906450986862183e-02 1.667618900537490845e-01 1.527470499277114868e-01 1.141397953033447266e-01 3.344935178756713867e-01 -1.662113144993782043e-02 -3.176420927047729492e-01 -6.295341253280639648e-02 1.232261583209037781e-01 -5.429050698876380920e-02 -1.458409130573272705e-01 1.936806440353393555e-01 9.551922976970672607e-02 1.686292737722396851e-01 6.053186208009719849e-02 1.194113492965698242e-01 -7.329840213060379028e-02 7.841797918081283569e-02 1.771325618028640747e-01 -5.652592331171035767e-02 -1.892747730016708374e-01 -1.068931519985198975e-01 6.402315199375152588e-02 -2.121325768530368805e-02 1.970595568418502808e-01 -2.193065918982028961e-02
-1.099532097578048706e-02 2.100344598293304443e-01 6.280548870563507080e-02 -8.052966743707656860e-02 -1.828674226999282837e-01 -3.853777423501014709e-02 -3.576998114585876465e-01 1.975531727075576782e-01 1.580743938684463501e-01 9.461776912212371826e-02 1.199005544185638428e-01 8.865883201360702515e-02 -3.513786792755126953e-01 1.539252996444702148e-01 -2.393858321011066437e-02 -7.265890389680862427e-02 4.319152608513832092e-02 -1.501747667789459229e-01 6.390902400016784668e-02 2.566587030887603760e-01 -1.785154826939105988e-02 7.876344025135040283e-02 -2.732631862163543701e-01 6.711294502019882202e-02 3.365375995635986328e-01 -2.254256792366504669e-02 -5.217154044657945633e-03 -6.976404786109924316e-02 4.786391258239746094e-01 7.463484257459640503e-02 -2.289271168410778046e-02 1.786470785737037659e-02
2.796152140945196152e-03 -1.777965277433395386e-01 2.704474627971649170e-01 -3.456338495016098022e-02 -1.230534613132476807e-01 -1.682712323963642120e-02 2.858582884073257446e-02 9.599009156227111816e-02 1.274066716432571411e-01 -1.852996833622455597e-02 3.433219790458679199e-01 -1.621787399053573608e-01 -1.714506149291992188e-01 -2.184808701276779175e-01 1.838524490594863892e-01 -2.421914786100387573e-01 -1.587998569011688232e-01 -1.149934604763984680e-01 6.242499127984046936e-02 -9.164095669984817505e-02 -1.897728443145751953e-02 2.904889406636357307e-03 -3.196821212768554688e-01 2.885982692241668701e-01 1.496908962726593018e-01 7.811284810304641724e-02 -2.192976176738739014e-01 -7.776871323585510254e-02 1.773526072502136230e-01 9.398629516363143921e-02 3.986232280731201172e-01 1.408048421144485474e-01
1.361856982111930847e-02 -1.722526103258132935e-01 2.512398362159729004e-01 -1.153100728988647461e-01 -2.985819578170776367e-01 9.221148490905761719e-02 -1.144545450806617737e-01 1.811424493789672852e-01 3.384943902492523193e-01 -3.765153884887695312e-02 4.369623064994812012e-01 -7.616052776575088501e-02 -2.389215677976608276e-01 -3.487202152609825134e-02 -7.759300619363784790e-02 -1.885581165552139282e-01 -1.042210161685943604e-01 -2.341299876570701599e-02 -2.597777638584375381e-03 2.261281758546829224e-01 -1.268962621688842773e-01 -8.360867947340011597e-02 -1.671709716320037842e-01 1.355080455541610718e-01 1.116632744669914246e-01 -2.093094438314437866e-01 -1.418018937110900879e-01 -8.895979076623916626e-02 1.109209731221199036e-01 6.971909105777740479e-02 3.003449440002441406e-01 1.180151104927062988e-01
-4.956405237317085266e-02 6.838784366846084595e-02 2.522393167018890381e-01 -4.891464859247207642e-02 6.790777295827865601e-02 1.949278265237808228e-01 -3.054831326007843018e-01 1.058054268360137939e-01 3.393664658069610596e-01 3.478547036647796631e-01 2.130446285009384155e-01 1.023703441023826599e-01 -2.731566317379474640e-02 -1.097514554858207703e-01 2.357608079910278320e-01 -1.034238189458847046e-01 -1.023122370243072510e-01 -5.266826972365379333e-02 -8.213522285223007202e-02 4.048806726932525635e-01 5.405658110976219177e-02 1.255348771810531616e-01 -1.193921416997909546e-01 -5.830280855298042297e-02 -1.397997736930847168e-01 -1.733333170413970947e-01 -1.569472104310989380e-01 -5.171876400709152222e-02 -1.216935366392135620e-01 -3.724993020296096802e-02 3.066813349723815918e-01 -3.489315882325172424e-02
1.106303557753562927e-01 -7.593448460102081299e-02 -1.802826672792434692e-01 1.684186309576034546e-01 7.101489603519439697e-02 4.926202818751335144e-02 -1.129583865404129028e-01 2.204633355140686035e-01 2.618981003761291504e-01 -2.224690169095993042e-01 2.988530099391937256e-01 2.202440425753593445e-02 -2.661083638668060303e-01 -5.580424144864082336e-02 1.766460239887237549e-01 -2.356461882591247559e-01 1.375007778406143188e-01 -8.984103053808212280e-02 4.534715712070465088e-01 1.073192507028579712e-01 3.345658779144287109e-01 -1.261145323514938354e-01 -6.683164089918136597e-02 -5.364921875298023224e-03 4.159695003181695938e-03 -1.565027087926864624e-01 4.347140341997146606e-02 -6.568109244108200073e-02 -2.005984634160995483e-01 1.594557464122772217e-01 9.686808288097381592e-02 -3.902634605765342712e-02
1.237357780337333679e-02 2.800348699092864990e-01 2.698932886123657227e-01 -1.522057205438613892e-01 -8.070061355829238892e-02 1.776333600282669067e-01 -4.436124563217163086e-01 1.149516627192497253e-01 2.421868145465850830e-01 3.748216107487678528e-02 7.900144904851913452e-03 8.430527895689010620e-02 6.000297516584396362e-02 -8.232406526803970337e-02 -9.732260368764400482e-03 -3.185305595397949219e-01 7.147343456745147705e-02 -1.969410805031657219e-03 3.937496617436408997e-02 1.706773787736892700e-01 6.366779655218124390e-02 2.003045827150344849e-01 -1.365979611873626709e-01 -6.964226812124252319e-02 5.934671312570571899e-02 -3.554899096488952637e-01 -3.555542603135108948e-02 4.934194032102823257e-03 -4.210044816136360168e-02 1.562067959457635880e-02 3.990992009639739990e-01 -4.716789722442626953e-02
9.836380183696746826e-02 -3.984448686242103577e-02 7.295901328325271606e-02 1.446394324302673340e-01 -6.790482997894287109e-02 1.622232794761657715e-01 -2.859402000904083252e-01 2.358391731977462769e-01 1.477626115083694458e-01 -7.840066403150558472e-02 3.449337482452392578e-01 -3.572031483054161072e-02 -1.194350644946098328e-01 -2.502687647938728333e-02 -1.291558742523193359e-01 -6.612890213727951050e-02 6.634662300348281860e-02 -1.350201517343521118e-01 2.400362640619277954e-01 5.314329639077186584e-02 -2.530544996261596680e-02 1.300214082002639771e-01 -2.672973871231079102e-01 2.450354769825935364e-02 4.122247695922851562e-01 -2.083104476332664490e-02 -2.127564884722232819e-02 -1.719382852315902710e-01 -2.753492593765258789e-01 4.753192514181137085e-02 -2.914504110813140869e-01 2.719121277332305908e-01
-1.803856939077377319e-01 1.009913682937622070e-01 2.680465579032897949e-01 -2.189021557569503784e-01 2.209200337529182434e-02 1.686263084411621094e-01 -1.503101885318756104e-01 3.711916208267211914e-01 3.710840344429016113e-01 9.687887132167816162e-02 -1.973048150539398193e-01 -7.958211749792098999e-02 -9.569756686687469482e-02 -1.718366295099258423e-01 -9.243644773960113525e-02 -3.128274530172348022e-02 -2.820890024304389954e-02 1.292020678520202637e-01 -9.150327183306217194e-03 6.633299589157104492e-02 -1.726239770650863647e-01 -2.811475656926631927e-03 -2.439322769641876221e-01 3.521222174167633057e-01 2.927883863449096680e-01 1.215395033359527588e-01 -1.406913399696350098e-01 -1.227473244071006775e-01 -1.126784533262252808e-01 -1.482896320521831512e-02 1.143509447574615479e-01 -1.049375534057617188e-01
-1.355297863483428955e-01 1.354272514581680298e-01 1.938460916280746460e-01 9.035106748342514038e-03 -8.155044168233871460e-02 1.048838645219802856e-01 1.285719592124223709e-02 2.133182287216186523e-01 4.085136651992797852e-01 -1.452827304601669312e-01 1.321359276771545410e-01 1.673769205808639526e-01 -5.863617733120918274e-02 -1.492436975240707397e-03 2.719777822494506836e-01 -1.021936386823654175e-01 2.311013936996459961e-01 1.347575783729553223e-01 9.451112896203994751e-02 1.529113948345184326e-01 4.362886399030685425e-02 2.310623526573181152e-01 -1.185263842344284058e-01 -2.623266540467739105e-02 -7.915119826793670654e-02 -2.308136969804763794e-01 -3.433049917221069336e-01 -1.289435625076293945e-01 9.415833652019500732e-02 2.492651902139186859e-02 3.763391375541687012e-01 1.481085270643234253e-01
1.565809249877929688e-01 -6.591781228780746460e-02 1.255848705768585205e-01 2.063917517662048340e-01 5.874597281217575073e-02 -1.012143418192863464e-01 -6.173463910818099976e-02 1.884595900774002075e-01 2.495917528867721558e-01 -3.201817721128463745e-02 2.843783497810363770e-01 -1.137329787015914917e-01 4.680194705724716187e-02 -1.852367371320724487e-01 -1.453062742948532104e-01 1.305942684412002563e-01 1.780561544001102448e-02 8.488699048757553101e-02 6.738816946744918823e-02 5.415533855557441711e-02 4.047044813632965088e-01 2.012221813201904297e-01 -1.151532232761383057e-01 2.160187661647796631e-01 1.683866232633590698e-01 -2.391046378761529922e-03 -1.012410148978233337e-01 2.196686714887619019e-02 -4.272849857807159424e-01 1.909174770116806030e-01 1.185468360781669617e-01 2.767318785190582275e-01
-1.851523518562316895e-01 -1.234920695424079895e-01 2.934864461421966553e-01 -4.987848922610282898e-03 -5.737762898206710815e-02 1.110892593860626221e-01 -1.505935043096542358e-01 3.960907459259033203e-02 2.102438211441040039e-01 -2.504993379116058350e-01 3.355167508125305176e-01 5.187772959470748901e-02 3.949930891394615173e-02 -1.923877745866775513e-01 2.341076433658599854e-01 8.521489799022674561e-02 -1.475115120410919189e-02 1.229992061853408813e-01 -6.210106238722801208e-02 2.187333852052688599e-01 6.438781321048736572e-02 2.566892206668853760e-01 -3.576025664806365967e-01 1.443101614713668823e-01 -1.131647005677223206e-01 1.135267037898302078e-02 -2.926976680755615234e-01 9.974344819784164429e-02 1.310909837484359741e-01 -2.293740957975387573e-02 2.983710765838623047e-01 2.220118977129459381e-02
-8.235261775553226471e-03 7.275219261646270752e-02 5.531847849488258362e-02 -2.842966914176940918e-01 -2.374659031629562378e-01 -1.644068509340286255e-01 -8.880003541707992554e-02 3.933692574501037598e-01 3.947937190532684326e-01 1.063912957906723022e-01 -1.015523150563240051e-01 -5.830612033605575562e-02 5.738140083849430084e-03 -4.663795605301856995e-02 2.254976145923137665e-02 -2.036232352256774902e-01 -1.260817199945449829e-01 1.376934498548507690e-01 -6.605438143014907837e-02 -5.773630365729331970e-02 -5.529121309518814087e-02 2.067156881093978882e-01 -1.982479244470596313e-01 1.602431759238243103e-02 1.953904926776885986e-01 -2.377481162548065186e-01 -9.338233619928359985e-02 2.284739464521408081e-01 -2.703696787357330322e-01 -6.199990585446357727e-02 1.562410891056060791e-01 -2.340085655450820923e-01
4.297335818409919739e-02 1.798982471227645874e-01 3.311200765892863274e-03 4.460367560386657715e-02 3.082920983433723450e-02 -6.971661746501922607e-02 -2.548543512821197510e-01 3.582714200019836426e-01 -1.551114320755004883e-01 1.562975198030471802e-01 3.151490986347198486e-01 -2.405078411102294922e-01 -1.644136309623718262e-01 -3.204718530178070068e-01 1.230927407741546631e-01 -2.259555608034133911e-01 1.031671166419982910e-01 1.751397997140884399e-01 7.293187826871871948e-02 2.004216313362121582e-01 8.557117544114589691e-03 -6.724553555250167847e-02 -2.952294051647186279e-01 -4.593046754598617554e-02 6.036558747291564941e-02 2.905374206602573395e-02 1.500583440065383911e-02 5.600071698427200317e-02 -3.062439560890197754e-01 -2.153140306472778320e-01 4.356570541858673096e-02 1.803135275840759277e-01
-1.370209455490112305e-01 -2.162235975265502930e-02 2.320675998926162720e-01 1.479493081569671631e-02 -3.037478923797607422e-01 -3.204669058322906494e-02 -1.681277342140674591e-02 2.417033165693283081e-01 3.435828983783721924e-01 -9.792293608188629150e-02 2.750263512134552002e-01 -8.060283213853836060e-02 -3.002920448780059814e-01 -4.358448088169097900e-02 -9.518429636955261230e-02 -8.801330626010894775e-02 -3.273307159543037415e-02 -1.948817819356918335e-02 1.130142882466316223e-01 2.166955918073654175e-01 -1.876607835292816162e-01 -5.508377775549888611e-02 -1.312484592199325562e-01 2.535996139049530029e-01 1.250426024198532104e-01 -9.248066693544387817e-02 -2.412132322788238525e-01 -2.187776863574981689e-01 2.811345458030700684e-02 1.534739732742309570e-01 2.683253586292266846e-01 2.201947420835494995e-01
1.081490367650985718e-01 -8.487554639577865601e-02 -1.311994343996047974e-01 -4.910264536738395691e-02 3.954023867845535278e-02 6.809309870004653931e-02 -2.338004559278488159e-01 2.948815822601318359e-01 -8.076097816228866577e-02 4.930565506219863892e-02 3.545829355716705322e-01 -2.707197889685630798e-02 6.958981603384017944e-02 -2.357044517993927002e-01 8.543230593204498291e-02 -2.935273051261901855e-01 2.309222519397735596e-01 1.090320050716400146e-01 4.827950522303581238e-02 3.904739618301391602e-01 7.306011021137237549e-02 3.253344818949699402e-02 -2.182292938232421875e-01 5.780412256717681885e-02 3.540716767311096191e-01 1.265645176172256470e-01 5.015888437628746033e-02 7.634197361767292023e-03 -1.367828547954559326e-01 -5.784482508897781372e-02 5.530789867043495178e-02 2.791709601879119873e-01
3.244755789637565613e-02 -7.102825492620468140e-02 2.949153780937194824e-01 -1.353433132171630859e-01 5.274261906743049622e-02 1.160803157836198807e-02 -1.791681498289108276e-01 3.046354949474334717e-01 3.513920605182647705e-01 8.485182374715805054e-02 1.721230149269104004e-01 -1.203100755810737610e-02 -9.360844641923904419e-02 -1.008167415857315063e-01 1.021111477166414261e-02 -1.032014787197113037e-01 -5.128516629338264465e-02 -8.536350727081298828e-02 -2.316534891724586487e-02 1.398711353540420532e-01 -1.437185406684875488e-01 -7.552960515022277832e-02 -3.217989504337310791e-01 2.379789799451828003e-01 2.840538322925567627e-01 1.066245734691619873e-01 6.882555037736892700e-02 -2.177466005086898804e-01 1.337812840938568115e-01 4.251805841922760010e-01 -3.826418519020080566e-02 9.873318672180175781e-02
-2.257181107997894287e-01 2.943605780601501465e-01 -1.933542825281620026e-02 -1.353150350041687489e-03 5.838873982429504395e-02 -6.484103202819824219e-02 -2.006922960281372070e-01 3.255669474601745605e-01 1.264965534210205078e-01 -1.642028987407684326e-01 1.682028621435165405e-01 -2.632877826690673828e-01 -1.965141445398330688e-01 -1.102499738335609436e-01 -1.938146948814392090e-01 -1.520222276449203491e-01 2.741087973117828369e-01 1.117735505104064941e-01 1.227293014526367188e-01 2.145278155803680420e-01 9.378141164779663086e-02 5.821441859006881714e-02 -2.991460561752319336e-01 -4.547580145299434662e-03 5.153021961450576782e-02 -3.010149300098419189e-01 -2.246709614992141724e-01 -7.739377766847610474e-02 1.746879965066909790e-01 1.998049393296241760e-02 1.502471864223480225e-01 4.990192875266075134e-02
[truncated: 3,264,701 more chars]
