# Supplementary material for: The Language of Innovation
Source: PLoS One. 2020 Apr 30;15(4):e0230107. doi: 10.1371/journal.pone.0230107 (PMC7194493; doi:10.1371/journal.pone.0230107)
Supplement: S27 File — (GZ) [file pone.0230107.s027.tar.gz › 2005-2009/V2Run_13_VS_4500_embeddings2005-2009ED32.txt]

-1.926653087139129639e-01 8.558393269777297974e-02 1.424804180860519409e-01 3.153335154056549072e-01 -2.404006570577621460e-01 -1.648066639900207520e-01 -1.343567073345184326e-01 -2.655637264251708984e-01 1.749491691589355469e-02 1.057892069220542908e-01 -1.448760032653808594e-01 4.604543000459671021e-02 -4.430719614028930664e-01 -2.086014114320278168e-02 5.876271054148674011e-02 1.665851473808288574e-01 1.782748997211456299e-01 9.473766386508941650e-02 -1.685423403978347778e-02 -1.201649103313684464e-02 -9.600900858640670776e-02 -8.661497384309768677e-03 -1.186448484659194946e-01 -6.239033769816160202e-03 1.461813747882843018e-01 -8.747531473636627197e-02 -3.479354083538055420e-02 -4.802367463707923889e-02 3.423773348331451416e-01 3.235578238964080811e-01 2.709717452526092529e-01 8.522051572799682617e-02
1.118087545037269592e-01 -2.198271304368972778e-01 6.519763916730880737e-02 -1.689484268426895142e-01 -4.019246101379394531e-01 -2.515179812908172607e-01 -2.872006408870220184e-02 -1.216178294271230698e-03 -1.426218599081039429e-01 1.229424122720956802e-02 -1.317815333604812622e-01 2.666499093174934387e-02 -1.950808167457580566e-01 -1.341177225112915039e-01 3.204055875539779663e-02 -5.179773643612861633e-02 -2.388059645891189575e-01 -2.209323048591613770e-01 -9.605537354946136475e-02 5.380488932132720947e-02 -2.250660657882690430e-01 1.978966295719146729e-01 -1.516138166189193726e-01 -8.626051247119903564e-02 -3.749336898326873779e-01 -1.314775198698043823e-01 6.954278796911239624e-02 -3.674929216504096985e-02 3.014136850833892822e-01 2.564636468887329102e-01 2.926982939243316650e-02 1.506356000900268555e-01
6.736770272254943848e-02 -4.846272617578506470e-02 1.119349971413612366e-01 4.461971297860145569e-02 -3.421631753444671631e-01 -4.520344361662864685e-02 -2.370837181806564331e-01 -1.471242606639862061e-01 2.473924905061721802e-01 2.611534595489501953e-01 -1.087126061320304871e-01 -1.715212911367416382e-01 -2.061389535665512085e-01 -8.428803831338882446e-02 1.500906348228454590e-01 2.182735204696655273e-01 -7.753816433250904083e-03 2.486473023891448975e-01 3.862182199954986572e-01 -2.554855868220329285e-02 1.093469280749559402e-02 -2.575440406799316406e-01 6.615012884140014648e-02 1.837879270315170288e-01 -2.203586995601654053e-01 -8.971466124057769775e-02 -3.191870078444480896e-02 -3.337175026535987854e-02 1.035846173763275146e-01 6.996174156665802002e-02 1.861713975667953491e-01 -2.566719353199005127e-01
7.656021416187286377e-02 -9.658255428075790405e-02 2.647586166858673096e-01 -1.033637090586125851e-03 -2.453049123287200928e-01 -2.287664683535695076e-03 -2.012422084808349609e-01 1.083365753293037415e-01 -1.541675478219985962e-01 -2.271678447723388672e-01 -6.078923121094703674e-02 2.275234647095203400e-02 -2.163995355367660522e-01 -1.144377607852220535e-02 -1.242897883057594299e-01 2.818014025688171387e-01 -1.072748005390167236e-01 3.815099596977233887e-01 3.040979988873004913e-02 -3.917602449655532837e-02 -1.784261502325534821e-02 -1.359310150146484375e-01 1.244807690382003784e-01 1.319426745176315308e-01 -2.070337980985641479e-01 -3.782612979412078857e-01 -1.090796664357185364e-01 -2.028851658105850220e-01 1.938949823379516602e-01 2.989745140075683594e-01 5.760028585791587830e-02 1.924272999167442322e-02
-2.874967083334922791e-02 -9.964007884263992310e-02 1.044766604900360107e-01 2.322684824466705322e-01 -2.861871942877769470e-02 -6.210833042860031128e-02 -9.002660959959030151e-02 -1.480842828750610352e-01 6.495957821607589722e-02 -1.296825110912322998e-01 -7.190418988466262817e-02 1.046458855271339417e-01 -2.733819782733917236e-01 -1.680561602115631104e-01 -1.923364251852035522e-01 5.420747399330139160e-01 -7.653673738241195679e-02 8.333440928254276514e-05 1.392096653580665588e-02 -5.727040395140647888e-02 -1.803492568433284760e-02 2.679830193519592285e-01 1.525096222758293152e-02 1.202673539519309998e-01 -2.302390187978744507e-01 8.386494219303131104e-02 4.405609145760536194e-02 -1.345061957836151123e-01 2.084877043962478638e-01 4.064537584781646729e-01 1.663132905960083008e-01 7.821280509233474731e-02
-2.737731672823429108e-02 -1.808597445487976074e-01 1.653506308794021606e-01 -1.792212128639221191e-01 -1.871475279331207275e-01 1.166698057204484940e-02 1.222964655607938766e-02 -1.905398815870285034e-01 -2.307594269514083862e-01 -1.909750699996948242e-01 -2.006341069936752319e-01 -1.158215403556823730e-01 -1.191014125943183899e-01 3.551352024078369141e-02 -1.484167873859405518e-01 3.000677525997161865e-01 -4.127430543303489685e-02 1.486999988555908203e-01 5.864778161048889160e-02 9.767607599496841431e-02 -1.738887429237365723e-01 7.776245474815368652e-02 7.200065255165100098e-02 3.008365929126739502e-01 -4.667914211750030518e-01 -6.696348637342453003e-02 1.870840787887573242e-01 -1.809540390968322754e-01 2.575876712799072266e-01 1.803389340639114380e-01 7.786284387111663818e-02 -2.708137407898902893e-02
-1.201594546437263489e-01 -8.769010007381439209e-02 4.341856539249420166e-01 1.303692162036895752e-01 -1.432594507932662964e-01 7.514770328998565674e-02 7.097299396991729736e-02 -1.470278352499008179e-01 -8.845620602369308472e-02 1.767493784427642822e-01 9.699785732664167881e-04 -1.173400506377220154e-01 -2.368101328611373901e-01 -2.340793758630752563e-01 -1.804118454456329346e-01 2.534725069999694824e-01 2.104478888213634491e-02 2.999712713062763214e-02 1.092296168208122253e-01 -2.672071568667888641e-02 -1.717718243598937988e-01 1.289065331220626831e-01 2.422525584697723389e-01 4.321585223078727722e-02 -2.449044734239578247e-01 -3.041279613971710205e-01 4.015858471393585205e-02 -1.474420577287673950e-01 2.299259155988693237e-01 2.897799611091613770e-01 -1.049233078956604004e-01 1.212236136198043823e-01
1.096612438559532166e-01 -7.895140349864959717e-02 1.340368390083312988e-01 -3.279845416545867920e-02 -2.047297507524490356e-01 -8.284911513328552246e-02 -3.112822175025939941e-01 -3.312526345252990723e-01 -1.131093781441450119e-02 1.242468580603599548e-01 -1.633442193269729614e-01 -1.108802333474159241e-01 -3.345903754234313965e-01 -1.682315319776535034e-01 -9.091578423976898193e-02 2.509534358978271484e-01 -1.899856775999069214e-01 1.025984063744544983e-01 -3.256496489048004150e-01 -2.220666967332363129e-02 -1.430933028459548950e-01 -4.498780891299247742e-02 -2.946119904518127441e-01 -7.443292066454887390e-03 -1.137562096118927002e-01 -1.995225250720977783e-01 -1.554151177406311035e-01 -4.501771926879882812e-02 2.678951323032379150e-01 1.621280014514923096e-01 -1.601245254278182983e-02 3.881303593516349792e-02
7.644620537757873535e-02 1.927274614572525024e-01 4.492987990379333496e-01 -1.047315075993537903e-01 -3.013859391212463379e-01 9.484788030385971069e-02 -5.320829898118972778e-02 -1.916741132736206055e-01 -7.880479842424392700e-02 6.888193637132644653e-02 -2.752278745174407959e-02 -8.140250109136104584e-03 -1.445291489362716675e-01 -1.005502939224243164e-01 -2.178807556629180908e-01 4.450378119945526123e-01 -9.677998721599578857e-02 1.396392881870269775e-01 7.057143375277519226e-03 5.716632306575775146e-02 1.320037394762039185e-01 -1.613441705703735352e-01 6.775475293397903442e-02 3.118754364550113678e-02 -3.311201333999633789e-01 -6.673815846443176270e-02 5.151340737938880920e-03 -2.211202681064605713e-01 4.635926708579063416e-02 2.085497975349426270e-01 2.174942381680011749e-02 1.616532653570175171e-01
1.103429496288299561e-02 -5.238442495465278625e-02 6.491754949092864990e-02 2.867316640913486481e-02 -2.377515286207199097e-01 -1.916872859001159668e-01 -3.583894809707999229e-03 -1.124623268842697144e-01 -3.438985943794250488e-01 2.040005028247833252e-01 -3.000383973121643066e-01 1.292755007743835449e-01 -1.296480894088745117e-01 -5.233925580978393555e-02 -1.761004179716110229e-01 2.882578670978546143e-01 -2.244222909212112427e-01 1.141976006329059601e-02 -1.080903634428977966e-01 -2.981160283088684082e-01 -1.756528764963150024e-01 -1.301973164081573486e-01 -5.782823637127876282e-02 1.412304043769836426e-01 -2.915097475051879883e-01 -2.500211894512176514e-01 -1.990052461624145508e-01 8.713102340698242188e-02 -5.606486275792121887e-02 1.414395123720169067e-01 2.139116823673248291e-01 -1.263479888439178467e-02
4.823515936732292175e-02 -2.103125005960464478e-01 2.838680744171142578e-01 7.571209967136383057e-02 -1.404799241572618484e-02 2.389732003211975098e-02 1.138849332928657532e-01 -2.527769804000854492e-01 -2.989344596862792969e-01 1.211981624364852905e-01 6.857058405876159668e-02 8.553697913885116577e-02 -1.352001875638961792e-01 -2.304650694131851196e-01 -2.287207096815109253e-01 3.087010681629180908e-01 7.083987444639205933e-02 1.239604502916336060e-01 1.222667843103408813e-01 -1.235597766935825348e-02 6.284561753273010254e-02 7.451592385768890381e-02 1.882795095443725586e-01 1.071262285113334656e-01 -3.745002746582031250e-01 -1.558127701282501221e-01 -1.250242888927459717e-01 -2.836326360702514648e-01 1.805213391780853271e-01 1.371893584728240967e-01 2.169834226369857788e-01 5.840535834431648254e-02
-7.542619109153747559e-02 7.666768506169319153e-03 2.754859924316406250e-01 7.927948236465454102e-02 -1.430097520351409912e-01 -1.361000537872314453e-01 1.083103567361831665e-01 -3.316217362880706787e-01 1.414823345839977264e-02 -1.802629381418228149e-01 3.522118553519248962e-02 -1.697739064693450928e-01 -1.362310200929641724e-01 -1.083877608180046082e-01 -1.895640492439270020e-01 2.934189140796661377e-01 -1.386609226465225220e-01 1.109359115362167358e-01 -9.953415719792246819e-04 6.135457661002874374e-03 -5.450735241174697876e-02 1.571195721626281738e-01 2.289803177118301392e-01 1.318014711141586304e-01 -2.291444242000579834e-01 -1.886961460113525391e-01 4.331519082188606262e-02 -3.263449072837829590e-01 2.571812570095062256e-01 2.113466560840606689e-01 2.938686013221740723e-01 1.166539564728736877e-01
2.742308676242828369e-01 -3.247639536857604980e-01 5.017418414354324341e-02 6.768021732568740845e-02 -3.155651390552520752e-01 -1.609931290149688721e-01 -1.273018270730972290e-01 -1.309588551521301270e-01 1.852835416793823242e-01 1.221386156976222992e-02 -1.255072802305221558e-01 -1.874822676181793213e-01 -2.101072221994400024e-01 -8.083868771791458130e-02 -7.766070961952209473e-02 1.546130776405334473e-01 -3.137813508510589600e-02 8.135460317134857178e-02 1.848469972610473633e-01 -1.611330062150955200e-01 4.224144667387008667e-02 1.967252641916275024e-01 4.526953026652336121e-02 -2.801909446716308594e-01 -1.450948268175125122e-01 -1.362226903438568115e-01 4.592676460742950439e-02 -1.143227983266115189e-02 1.317249089479446411e-01 2.256938219070434570e-01 4.308017194271087646e-01 -5.356427654623985291e-02
-6.557410210371017456e-02 1.426895707845687866e-01 4.836524650454521179e-02 3.165778517723083496e-01 -3.807292580604553223e-01 -4.237864911556243896e-02 -6.225983612239360809e-03 -1.512189060449600220e-01 5.601971223950386047e-02 1.171925365924835205e-01 -1.971781626343727112e-02 -1.496098935604095459e-02 -2.765588164329528809e-01 -2.682176530361175537e-01 1.651293635368347168e-01 3.315539062023162842e-01 2.136317789554595947e-01 3.462086319923400879e-01 2.095257341861724854e-01 -1.178613156080245972e-01 6.270764768123626709e-02 -1.838046759366989136e-01 1.120065152645111084e-01 -3.931254893541336060e-02 -4.670912772417068481e-02 -2.202369719743728638e-01 6.437804549932479858e-02 3.725898265838623047e-02 5.721579119563102722e-02 -4.313009232282638550e-02 2.519532442092895508e-01 9.195264428853988647e-03
5.876293778419494629e-02 5.020787194371223450e-02 2.037953436374664307e-01 -7.839317619800567627e-02 -2.007103525102138519e-03 2.637863531708717346e-02 -2.280969768762588501e-01 -1.652146130800247192e-01 -2.347698211669921875e-01 4.856325313448905945e-02 1.524903718382120132e-02 1.667162217199802399e-02 -1.318094134330749512e-01 -2.763395011425018311e-01 -6.969580799341201782e-02 2.490459680557250977e-01 -1.556480377912521362e-01 3.704151138663291931e-02 8.490405231714248657e-02 3.101992048323154449e-02 1.037010177969932556e-01 1.126394048333168030e-01 4.436814486980438232e-01 -6.004378944635391235e-02 -3.249593675136566162e-01 -3.116842508316040039e-01 -2.275817841291427612e-01 -7.680265605449676514e-02 8.501812070608139038e-02 3.405568301677703857e-01 6.737607717514038086e-02 4.319726303219795227e-02
-2.778115123510360718e-02 -2.144092880189418793e-02 4.459776729345321655e-02 6.194097921252250671e-02 -3.323320746421813965e-01 -4.231138527393341064e-01 -2.347282022237777710e-01 -3.166832923889160156e-01 -1.516253799200057983e-01 -1.970803141593933105e-01 -3.975186496973037720e-02 -3.310972452163696289e-02 -2.425497174263000488e-01 -1.308641433715820312e-01 3.067825175821781158e-02 1.482996344566345215e-01 -2.683874368667602539e-01 -1.289326548576354980e-01 -1.693739444017410278e-01 -5.958344787359237671e-02 -2.992534041404724121e-01 -6.692857295274734497e-02 3.108479082584381104e-01 9.355165064334869385e-02 -9.153528511524200439e-02 -1.604193598031997681e-01 -1.342171430587768555e-02 -3.908984363079071045e-02 5.059183388948440552e-02 1.100501641631126404e-01 1.095811203122138977e-01 4.343582317233085632e-02
-9.757465124130249023e-02 3.452160209417343140e-02 -7.117754430510103703e-04 1.224895715713500977e-01 -4.219175875186920166e-01 -3.174119442701339722e-02 -8.604871481657028198e-02 -2.424949854612350464e-01 5.225512385368347168e-02 9.419971704483032227e-02 -1.915258467197418213e-01 8.233059197664260864e-02 -3.338446021080017090e-01 -2.065761536359786987e-01 1.199115440249443054e-01 4.473650082945823669e-02 -1.600613147020339966e-01 2.532587647438049316e-01 3.202788829803466797e-01 1.338267233222723007e-03 1.120559591799974442e-02 -6.536103785037994385e-02 1.038892474025487900e-02 -9.847348183393478394e-02 -1.467717587947845459e-01 -8.071137964725494385e-02 3.040562272071838379e-01 -2.713647484779357910e-01 -3.606902062892913818e-02 5.665379762649536133e-02 2.996629178524017334e-01 -9.212012588977813721e-02
-1.601971834897994995e-01 -1.229376867413520813e-01 9.080532938241958618e-02 -4.465218260884284973e-02 -2.951368987560272217e-01 -2.480570226907730103e-01 -1.466959118843078613e-01 -1.212627291679382324e-01 -8.747693896293640137e-02 -8.852418512105941772e-02 -3.166322708129882812e-01 2.712542712688446045e-01 -1.006793081760406494e-01 -1.101339608430862427e-01 -1.286932080984115601e-01 1.528932303190231323e-01 -2.432728707790374756e-01 1.769878715276718140e-01 3.799523413181304932e-02 -1.681696921586990356e-01 -3.409946858882904053e-01 1.133446991443634033e-01 1.102389395236968994e-01 5.316383764147758484e-02 -3.243991434574127197e-01 -4.307731986045837402e-03 -2.512859404087066650e-01 -1.575916409492492676e-01 1.361901909112930298e-01 3.567484021186828613e-02 1.641497164964675903e-01 -9.088648110628128052e-02
-4.602938517928123474e-02 -7.989331334829330444e-02 1.841241866350173950e-01 2.651379071176052094e-02 1.382241863757371902e-02 -1.167655214667320251e-01 -2.568603157997131348e-01 -1.644671708345413208e-01 -2.510342597961425781e-01 -7.859384268522262573e-02 -1.928057223558425903e-01 -2.539192736148834229e-01 -1.628397256135940552e-01 2.678837254643440247e-02 -3.464573025703430176e-01 2.386094480752944946e-01 -1.622796952724456787e-01 3.247620910406112671e-02 2.005584239959716797e-01 1.707287579774856567e-01 1.072308719158172607e-01 1.574095222167670727e-03 -6.591159850358963013e-02 -3.425970301032066345e-02 -2.534227073192596436e-01 -2.736094295978546143e-01 1.596345454454421997e-01 -3.152284920215606689e-01 2.387848049402236938e-01 3.425371646881103516e-02 1.881879717111587524e-01 6.059758365154266357e-02
3.307208791375160217e-02 -1.322808563709259033e-01 3.558994829654693604e-01 6.589324772357940674e-02 -1.073922663927078247e-01 -6.045267358422279358e-02 -1.707877516746520996e-01 -2.845910191535949707e-01 -1.728197187185287476e-01 1.269294172525405884e-01 1.688748747110366821e-01 1.118264496326446533e-01 -3.229522407054901123e-01 -1.727667897939682007e-01 -2.504171133041381836e-01 4.025086760520935059e-01 -3.559808433055877686e-02 1.649083942174911499e-01 -6.640900392085313797e-03 1.907660663127899170e-01 -1.710942201316356659e-02 5.984203424304723740e-03 2.433151751756668091e-01 1.314625702798366547e-02 -1.887455284595489502e-01 -1.435890942811965942e-01 -1.367750316858291626e-01 -4.195079952478408813e-02 -3.007246181368827820e-02 2.398148924112319946e-01 -2.496961690485477448e-02 1.372330486774444580e-01
1.373142451047897339e-01 -1.857641190290451050e-01 4.376736935228109360e-03 1.623707562685012817e-01 -1.020464822649955750e-01 -2.597111761569976807e-01 -9.052824229001998901e-02 -2.989246249198913574e-01 9.973214566707611084e-02 2.052376568317413330e-01 -1.711224913597106934e-01 -6.114157289266586304e-02 -1.043512076139450073e-01 -2.311921715736389160e-01 -3.774697706103324890e-02 2.475033700466156006e-01 -2.145928293466567993e-01 2.929866611957550049e-01 2.635374963283538818e-01 -1.762142218649387360e-02 1.513817459344863892e-01 1.755368709564208984e-02 2.670679055154323578e-02 -4.671261832118034363e-02 -2.534568905830383301e-01 -2.576267123222351074e-01 4.717918112874031067e-03 1.440035104751586914e-01 -2.178955078125000000e-02 3.121101260185241699e-01 1.809329092502593994e-01 1.515163630247116089e-01
1.533836871385574341e-01 6.321965157985687256e-02 1.299459338188171387e-01 -1.481522172689437866e-01 -2.506537139415740967e-01 6.024788320064544678e-02 -1.411177963018417358e-01 -1.719621419906616211e-01 -1.904767155647277832e-01 1.127339154481887817e-01 -4.465050995349884033e-03 -1.719603389501571655e-01 -2.864393293857574463e-01 -4.243646562099456787e-02 -6.619913130998611450e-02 3.547350764274597168e-01 1.128041520714759827e-01 2.266786545515060425e-01 -1.114879474043846130e-01 1.080304477363824844e-02 3.614145144820213318e-02 9.417718648910522461e-02 3.488213419914245605e-01 9.856373816728591919e-02 -9.502826631069183350e-02 -3.331076800823211670e-01 -3.396356850862503052e-02 -2.358056306838989258e-01 2.669128775596618652e-01 2.260879874229431152e-01 7.886441051959991455e-02 3.877436742186546326e-02
2.260885760188102722e-02 -1.285879462957382202e-01 1.282175630331039429e-01 1.019134372472763062e-01 -2.634626030921936035e-01 -9.984266012907028198e-02 1.050377823412418365e-02 -1.445901542901992798e-01 1.100912392139434814e-01 1.731790453195571899e-01 -1.205778717994689941e-01 -4.551430419087409973e-02 -1.703616231679916382e-01 -2.033960372209548950e-01 -1.159195452928543091e-01 2.729142308235168457e-01 -3.684267699718475342e-01 8.541563898324966431e-02 3.753695189952850342e-01 2.432342804968357086e-02 2.481217533349990845e-01 1.162312477827072144e-01 1.163617596030235291e-01 -1.456506997346878052e-01 -1.076906397938728333e-01 9.321196377277374268e-02 8.281596004962921143e-03 -3.034437447786331177e-02 9.936806559562683105e-02 3.075641393661499023e-01 3.275753855705261230e-01 -1.062504053115844727e-01
2.996701374650001526e-02 -1.672496646642684937e-01 1.943548470735549927e-01 1.018389463424682617e-01 -6.071551889181137085e-02 -1.088585257530212402e-01 -4.432972520589828491e-02 -1.915826052427291870e-01 -2.580696940422058105e-01 -1.405161619186401367e-01 2.422255836427211761e-02 3.086125664412975311e-02 -2.307424098253250122e-01 -1.353067606687545776e-01 -2.299685478210449219e-01 3.052827417850494385e-01 -1.084113642573356628e-01 -6.501255184412002563e-02 2.257492765784263611e-02 -8.958113193511962891e-02 6.918187439441680908e-02 1.373278815299272537e-02 2.665824294090270996e-01 6.887604296207427979e-02 -3.696523606777191162e-01 -1.063356623053550720e-01 -4.429103340953588486e-03 -1.057452186942100525e-01 4.293506443500518799e-01 2.505609989166259766e-01 7.417693734169006348e-02 2.149102240800857544e-01
7.385330647230148315e-02 -1.827619969844818115e-01 2.574430108070373535e-01 1.298351436853408813e-01 5.794063583016395569e-02 2.018713578581809998e-02 5.271262675523757935e-02 -2.867607474327087402e-01 -5.337904021143913269e-02 7.160174846649169922e-02 1.549220532178878784e-01 -1.101142987608909607e-01 -2.232732474803924561e-01 3.780037164688110352e-02 -2.607274651527404785e-01 2.928745448589324951e-01 1.710050404071807861e-01 1.082070544362068176e-01 1.055807843804359436e-01 -5.800830200314521790e-02 -1.491739898920059204e-01 -6.729765236377716064e-02 -4.744729399681091309e-02 4.479024931788444519e-02 -1.693502515554428101e-01 -4.521165788173675537e-02 1.302740424871444702e-01 -1.138069108128547668e-01 2.651384174823760986e-01 4.128404855728149414e-01 3.901437819004058838e-01 -8.225158089771866798e-04
-3.840974764898419380e-03 7.152040302753448486e-02 -9.282411634922027588e-02 2.157372683286666870e-01 -2.436790615320205688e-01 -5.389560386538505554e-02 -1.826044470071792603e-01 -1.011571213603019714e-01 -1.730657517910003662e-01 1.329124122858047485e-01 -2.126654610037803650e-03 1.825210601091384888e-01 -2.657892107963562012e-01 -2.448241859674453735e-01 -2.096215263009071350e-02 -8.548019826412200928e-02 -7.704687863588333130e-02 2.103801369667053223e-01 3.276387751102447510e-01 -1.432705372571945190e-01 2.687608599662780762e-01 -2.167634218931198120e-01 -2.365468442440032959e-02 2.498240210115909576e-02 -1.894528269767761230e-01 -3.572813570499420166e-01 6.699563562870025635e-02 -2.649260684847831726e-02 2.664861977100372314e-01 1.380539238452911377e-01 2.353586107492446899e-01 -4.373375698924064636e-02
-1.830527782440185547e-01 -1.262895166873931885e-01 2.692532539367675781e-01 2.477242499589920044e-01 -1.018963307142257690e-01 -8.429796248674392700e-02 1.762270927429199219e-01 -1.417808085680007935e-01 -2.212874144315719604e-01 -4.295780137181282043e-02 -2.361991256475448608e-02 -1.719494014978408813e-01 -2.320901751518249512e-01 3.793128579854965210e-02 -2.079468816518783569e-01 4.258610308170318604e-01 1.733451965264976025e-03 2.798005938529968262e-02 -4.819567501544952393e-02 -8.851263672113418579e-02 -3.031180053949356079e-02 9.010203182697296143e-02 1.218429133296012878e-01 9.460515528917312622e-02 -4.066943824291229248e-01 -1.057300940155982971e-01 1.344030257314443588e-02 -1.362370550632476807e-01 1.068301275372505188e-01 2.669878304004669189e-01 2.276198267936706543e-01 1.165612712502479553e-01
-1.111710518598556519e-01 -1.703889369964599609e-01 -1.760755181312561035e-01 9.708940237760543823e-02 -3.715879321098327637e-01 -1.116124466061592102e-01 -2.343891654163599014e-03 -2.686076164245605469e-01 1.738937646150588989e-01 1.621261239051818848e-01 -2.390392273664474487e-01 3.498598933219909668e-02 -2.308289706707000732e-01 -1.132700219750404358e-01 -4.215790331363677979e-02 2.517984509468078613e-01 -1.433079130947589874e-02 1.930202543735504150e-01 3.401416242122650146e-01 -4.890232160687446594e-02 -1.153413429856300354e-01 -4.785545170307159424e-02 1.066510602831840515e-01 1.475522667169570923e-01 -2.266771495342254639e-01 -6.681634485721588135e-02 3.302246332168579102e-02 1.065513044595718384e-01 1.853084266185760498e-01 2.055049687623977661e-01 2.270226776599884033e-01 -2.204962968826293945e-01
1.700475662946701050e-01 -8.827651850879192352e-03 7.335827220231294632e-03 3.985959663987159729e-02 5.232300143688917160e-03 1.614431142807006836e-01 -1.887906044721603394e-01 -4.764847084879875183e-02 -3.347545564174652100e-01 6.052958965301513672e-02 7.970561087131500244e-02 8.290478587150573730e-02 -3.490687906742095947e-01 1.170111820101737976e-01 -1.387914121150970459e-01 2.612108290195465088e-01 -2.356098741292953491e-01 -9.909977205097675323e-03 2.754560858011245728e-02 -1.711650639772415161e-01 -1.118850484490394592e-01 1.864189207553863525e-01 2.208451330661773682e-01 2.713969349861145020e-01 -2.761628925800323486e-01 -2.472433298826217651e-01 -3.059148974716663361e-02 -1.013060510158538818e-01 1.910329312086105347e-01 3.145245611667633057e-01 1.110721230506896973e-01 4.072543233633041382e-02
1.645890027284622192e-01 -6.933340430259704590e-02 4.072203040122985840e-01 -1.839409742387942970e-05 -8.145635575056076050e-02 -2.424632757902145386e-01 -9.480275958776473999e-02 -1.050656810402870178e-01 -3.250219523906707764e-01 1.052604019641876221e-01 -1.003589630126953125e-01 -6.383229047060012817e-02 5.050601437687873840e-03 -8.794258534908294678e-02 9.128278493881225586e-02 2.723594903945922852e-01 -3.455521762371063232e-01 1.034561991691589355e-01 -1.299011614173650742e-02 -1.102605909109115601e-01 8.438436314463615417e-03 -3.256509453058242798e-02 6.367862969636917114e-02 -2.982817403972148895e-02 -3.565139770507812500e-01 -1.659153252840042114e-01 -7.848519086837768555e-02 -5.456959456205368042e-02 2.715342938899993896e-01 2.035385072231292725e-01 -2.768058888614177704e-02 -2.597749531269073486e-01
1.508683562278747559e-01 -1.797108054161071777e-01 -9.632268548011779785e-02 2.138106375932693481e-01 -2.685297131538391113e-01 -2.359705716371536255e-01 -7.675704360008239746e-02 -2.098374366760253906e-01 2.143585830926895142e-01 1.218578964471817017e-01 -7.986184209585189819e-02 -8.813241869211196899e-02 -3.507480919361114502e-01 -2.468300908803939819e-01 1.226987540721893311e-01 2.443249970674514771e-01 -3.364050015807151794e-02 1.792952418327331543e-01 2.382477670907974243e-01 1.868920773267745972e-01 1.166747212409973145e-01 -1.378759741783142090e-01 2.111281305551528931e-01 4.029131960123777390e-03 -2.103253602981567383e-01 1.090436149388551712e-02 1.104112863540649414e-01 -2.244010567665100098e-02 8.504971116781234741e-02 2.441128641366958618e-01 2.099604457616806030e-01 -9.193331748247146606e-02
-1.738627068698406219e-02 7.116803526878356934e-02 3.998239338397979736e-01 -3.445083796977996826e-01 -1.989002674818038940e-01 -9.986066818237304688e-02 -2.917957007884979248e-01 -1.169601753354072571e-01 -1.678576879203319550e-02 -1.638944633305072784e-02 -3.282394409179687500e-01 -4.246206954121589661e-02 -2.581363916397094727e-01 -2.112293094396591187e-01 -2.969242446124553680e-02 1.483207195997238159e-01 -3.255099952220916748e-01 2.076740004122257233e-02 1.861460059881210327e-01 1.988550648093223572e-02 -5.753577873110771179e-02 -1.698221564292907715e-01 -1.325068771839141846e-01 9.816946461796760559e-03 -2.749412357807159424e-01 -1.828575320541858673e-02 -1.454512178897857666e-01 -1.116603612899780273e-01 7.171813398599624634e-02 3.892909362912178040e-02 -1.168045625090599060e-01 -4.909775033593177795e-02
1.148185357451438904e-01 -1.672033816576004028e-01 1.737021803855895996e-01 -7.756663113832473755e-02 -1.409746557474136353e-01 -4.624508619308471680e-01 -4.196242615580558777e-02 -5.661965161561965942e-02 -9.375496883876621723e-04 -1.922550648450851440e-01 -1.269956026226282120e-02 1.691892184317111969e-02 -1.647193878889083862e-01 -3.373274803161621094e-01 -9.365985542535781860e-02 3.755725920200347900e-01 -1.878475844860076904e-01 2.204235792160034180e-01 1.400191038846969604e-01 -8.943925052881240845e-02 -1.505606435239315033e-02 -1.105196401476860046e-01 -6.152991950511932373e-02 -4.393996670842170715e-02 3.734183311462402344e-02 -2.646398544311523438e-02 4.505508020520210266e-02 -9.170515835285186768e-02 1.151123866438865662e-01 1.602842509746551514e-01 4.017234444618225098e-01 1.153934001922607422e-01
-7.986922562122344971e-02 -1.902541816234588623e-01 2.567362189292907715e-01 -2.989839948713779449e-02 -3.030143380165100098e-01 -8.791477233171463013e-02 -1.959618031978607178e-01 6.951370090246200562e-02 1.332463175058364868e-01 6.561886519193649292e-02 -7.662292569875717163e-02 -1.164461001753807068e-01 2.360723912715911865e-02 -1.462396085262298584e-01 2.654332853853702545e-02 4.172914028167724609e-01 -9.452763944864273071e-02 1.546842455863952637e-01 1.868529245257377625e-02 1.600814796984195709e-02 -6.191547960042953491e-02 -2.307180315256118774e-02 1.379779577255249023e-01 -1.840608865022659302e-01 -3.577373921871185303e-01 1.207986846566200256e-02 2.760519683361053467e-01 -2.488846927881240845e-01 -6.623730808496475220e-02 2.845280468463897705e-01 2.517506182193756104e-01 6.183336675167083740e-02
1.063930839300155640e-01 -1.673433482646942139e-01 3.009584248065948486e-01 -2.262542955577373505e-02 -1.099878773093223572e-01 -3.223761171102523804e-02 -1.259246617555618286e-01 -1.753533780574798584e-01 -7.339993119239807129e-02 -1.055895816534757614e-02 -2.091747820377349854e-01 -2.528046444058418274e-02 -1.441455036401748657e-01 -2.573671564459800720e-02 -2.079909443855285645e-01 2.999036014080047607e-01 -1.142032742500305176e-01 1.246001571416854858e-01 -1.836432702839374542e-02 -8.869591355323791504e-02 1.950132250785827637e-01 -4.295802116394042969e-02 -9.652987867593765259e-02 1.822571754455566406e-01 -2.360646873712539673e-01 -1.970349848270416260e-01 1.473074853420257568e-01 -1.243466138839721680e-01 -1.278629619628190994e-02 4.182961285114288330e-01 3.712920546531677246e-01 2.035299539566040039e-01
-1.111553311347961426e-01 -4.488530009984970093e-02 3.037698380649089813e-02 2.711688876152038574e-01 -3.637802302837371826e-01 -1.448996961116790771e-01 3.658647090196609497e-02 -2.126621305942535400e-01 1.595321893692016602e-01 1.950514167547225952e-01 -1.391263306140899658e-01 -1.488809585571289062e-01 -1.724948734045028687e-01 -1.124339550733566284e-01 6.578794121742248535e-02 1.720166802406311035e-01 -4.064095765352249146e-02 1.539549529552459717e-01 3.623005747795104980e-01 -4.376725479960441589e-02 -8.050468750298023224e-03 -1.405563205480575562e-01 1.550628393888473511e-01 9.362475574016571045e-02 -3.064434528350830078e-01 -1.183349266648292542e-01 -6.367553491145372391e-03 -8.941756933927536011e-02 7.404777407646179199e-02 2.097122371196746826e-01 2.363290488719940186e-01 -3.122905492782592773e-01
9.115976840257644653e-02 -1.333960294723510742e-01 -5.344261974096298218e-02 2.341751456260681152e-01 -4.317857921123504639e-01 1.029862612485885620e-01 -1.089470461010932922e-01 -1.132438033819198608e-01 2.560065500438213348e-02 6.655967235565185547e-02 -2.141385376453399658e-01 -2.635585367679595947e-01 -2.914198338985443115e-01 -2.037572711706161499e-01 2.375261634588241577e-01 1.383364647626876831e-01 6.568387150764465332e-02 -1.834711618721485138e-02 2.840108573436737061e-01 -2.610117793083190918e-01 9.594141691923141479e-02 5.849091336131095886e-02 -1.279426664113998413e-01 3.516973555088043213e-02 -2.129286974668502808e-01 -2.372425794601440430e-01 2.232951223850250244e-01 -7.030338048934936523e-02 1.614249795675277710e-01 9.096551686525344849e-03 7.211382687091827393e-02 2.491484768688678741e-02
4.679678007960319519e-02 2.102112397551536560e-02 1.493980884552001953e-01 -2.762492559850215912e-02 -2.617561072111129761e-02 3.569938614964485168e-02 3.605531901121139526e-02 -2.566837072372436523e-01 -7.037663459777832031e-02 -1.163751482963562012e-01 2.502129226922988892e-02 -1.476840078830718994e-01 -1.216702610254287720e-01 -7.348610460758209229e-02 -1.660539805889129639e-01 3.615025877952575684e-01 2.029670774936676025e-01 1.023395657539367676e-01 3.172220587730407715e-01 -2.038753926753997803e-01 -5.621555447578430176e-02 4.772097989916801453e-02 1.200677901506423950e-01 3.845210745930671692e-02 -3.827314972877502441e-01 -1.510409731417894363e-02 -3.637499362230300903e-02 -2.303051799535751343e-01 2.255811542272567749e-01 3.025443851947784424e-01 2.077545523643493652e-01 2.896395325660705566e-01
2.997797681018710136e-03 -1.382871270179748535e-01 4.498768448829650879e-01 -4.816704243421554565e-02 -1.201193854212760925e-01 1.528917718678712845e-02 -1.223876476287841797e-01 -3.162282109260559082e-01 4.131510481238365173e-02 1.151078417897224426e-01 7.343139499425888062e-02 -3.716890141367912292e-02 -2.757392525672912598e-01 -2.087486833333969116e-01 -1.877359449863433838e-01 2.665820121765136719e-01 1.241468191146850586e-01 3.591346740722656250e-02 4.591846838593482971e-02 7.515025138854980469e-02 9.022547304630279541e-02 -1.035906523466110229e-01 3.613556325435638428e-01 9.559620916843414307e-02 -4.202613532543182373e-01 -1.052557211369276047e-02 3.744866698980331421e-02 -9.118077158927917480e-02 5.422788858413696289e-02 8.866175264120101929e-02 5.634412169456481934e-02 1.240894272923469543e-01
-2.143888920545578003e-01 4.015873000025749207e-02 2.194691449403762817e-01 1.485017240047454834e-01 -2.141197174787521362e-01 6.294136494398117065e-02 -4.815978556871414185e-02 -2.203532308340072632e-01 -2.005213648080825806e-01 -4.350845143198966980e-02 -3.284191712737083435e-02 1.010147407650947571e-01 -6.173999235033988953e-02 -4.679569974541664124e-02 -1.783492714166641235e-01 2.474586367607116699e-01 1.916116662323474884e-02 -1.304912865161895752e-01 1.208513882011175156e-02 -1.793305575847625732e-01 -5.327856540679931641e-02 1.119123622775077820e-01 1.368804126977920532e-01 4.854839295148849487e-02 -3.949330449104309082e-01 -2.920170426368713379e-01 3.150092065334320068e-02 -3.423522114753723145e-01 1.338013112545013428e-01 2.545014917850494385e-01 2.824058830738067627e-01 1.451348215341567993e-01
6.636006385087966919e-02 -1.298808455467224121e-01 -1.955178752541542053e-02 1.144843995571136475e-01 -2.535749077796936035e-01 -1.196795329451560974e-01 1.052224542945623398e-02 -1.950295418500900269e-01 1.933907717466354370e-01 4.359102621674537659e-02 9.113229811191558838e-03 -1.410067919641733170e-02 -1.817350536584854126e-01 -2.649113349616527557e-02 -3.157411217689514160e-01 4.709154367446899414e-01 -2.247875556349754333e-02 1.003692895174026489e-01 -1.133542060852050781e-01 -1.450665295124053955e-01 -1.379144340753555298e-01 3.176968917250633240e-02 6.429526954889297485e-02 1.172983422875404358e-01 -2.134463936090469360e-01 6.818260252475738525e-02 -1.349404733628034592e-02 6.428730487823486328e-02 1.349807977676391602e-01 3.136677443981170654e-01 3.076286315917968750e-01 3.248714506626129150e-01
-7.584748417139053345e-02 -1.669610291719436646e-01 -1.204143539071083069e-01 1.250373721122741699e-01 -3.374700844287872314e-01 -9.755198657512664795e-02 7.431950420141220093e-02 -2.379023134708404541e-01 1.712936311960220337e-01 2.717105746269226074e-01 -1.702751964330673218e-01 1.179736945778131485e-02 -2.616653442382812500e-01 -8.581177890300750732e-02 1.688993070274591446e-03 2.554557621479034424e-01 -8.975917473435401917e-03 1.664472073316574097e-01 3.149755299091339111e-01 -8.604996651411056519e-02 -1.190593466162681580e-01 -1.552899926900863647e-01 1.218311265110969543e-01 1.111474037170410156e-01 -2.054511457681655884e-01 -1.925343871116638184e-01 8.672767877578735352e-02 7.999844849109649658e-02 2.076859176158905029e-01 1.408558338880538940e-01 2.713564932346343994e-01 -2.182307243347167969e-01
-2.113719135522842407e-01 -1.245205402374267578e-01 3.302976489067077637e-01 -2.088448964059352875e-02 -8.792380802333354950e-03 -6.496052443981170654e-02 -8.011607453227043152e-03 -2.924282550811767578e-01 -7.283896207809448242e-02 -7.443128153681755066e-03 1.211478933691978455e-01 -1.268706768751144409e-01 -9.431178867816925049e-02 9.473063796758651733e-02 -7.961576431989669800e-02 2.564567625522613525e-01 1.736230403184890747e-02 1.832094192504882812e-01 2.009614557027816772e-01 -1.791703253984451294e-01 6.500028818845748901e-02 -1.977530540898442268e-03 1.740111410617828369e-01 3.884701058268547058e-02 -4.199652969837188721e-01 -6.100004538893699646e-02 7.423387467861175537e-02 7.711614598520100117e-04 1.555706858634948730e-01 4.471538960933685303e-01 2.117581516504287720e-01 1.316465437412261963e-01
4.846077878028154373e-03 -1.603362560272216797e-01 2.099885195493698120e-01 4.737703129649162292e-02 -2.172160595655441284e-01 -4.513860866427421570e-02 -5.641953945159912109e-01 -9.352853149175643921e-02 -2.964536547660827637e-01 1.617389917373657227e-01 -6.904084235429763794e-02 -1.391434669494628906e-01 -6.930581480264663696e-02 -1.319769471883773804e-01 -1.893692165613174438e-01 6.424843519926071167e-02 2.785323420539498329e-03 -1.112688407301902771e-01 -8.431090414524078369e-02 -1.396289281547069550e-02 1.380425393581390381e-01 1.629615724086761475e-01 -1.082125306129455566e-01 1.644597947597503662e-01 -3.611965775489807129e-01 -1.376338154077529907e-01 1.670712530612945557e-01 7.048464566469192505e-02 2.035149037837982178e-01 -7.202416658401489258e-02 1.344896554946899414e-01 -1.489614788442850113e-02
-1.118522137403488159e-01 -4.019762575626373291e-02 2.631108462810516357e-01 2.398806251585483551e-02 -9.266941994428634644e-02 -1.353402286767959595e-01 9.538623690605163574e-02 -2.595912516117095947e-01 -2.024315893650054932e-01 -1.403691470623016357e-01 -9.209302812814712524e-02 8.740980178117752075e-02 -3.865636885166168213e-01 -1.716233640909194946e-01 -1.333702951669692993e-01 3.070240020751953125e-01 9.516248106956481934e-02 1.793312653899192810e-02 3.063511475920677185e-02 -1.472036391496658325e-01 1.239650472998619080e-01 2.122450247406959534e-02 2.119987905025482178e-01 8.908473700284957886e-02 -2.677304148674011230e-01 -1.877982169389724731e-01 2.095261216163635254e-01 -2.045408636331558228e-01 1.076943352818489075e-01 1.985404789447784424e-01 1.247545555233955383e-01 2.915309369564056396e-01
-1.423860490322113037e-01 -1.706591844558715820e-01 -1.305247098207473755e-01 2.772018313407897949e-01 -3.892588019371032715e-01 -1.124859303236007690e-01 -1.941788941621780396e-01 -2.560347318649291992e-01 2.033711969852447510e-01 1.098085716366767883e-01 -2.631657421588897705e-01 -3.727689757943153381e-02 -2.354202121496200562e-01 -7.730794697999954224e-02 -1.078571751713752747e-01 1.742573827505111694e-01 1.472485624253749847e-02 2.322855144739151001e-01 2.393304705619812012e-01 -2.807539887726306915e-02 3.205666691064834595e-02 -5.084906518459320068e-02 7.262904196977615356e-02 4.989618062973022461e-02 -1.708638668060302734e-01 -6.356687098741531372e-02 -1.811848953366279602e-02 1.159186661243438721e-01 2.286104261875152588e-01 1.761872023344039917e-01 2.838958501815795898e-01 -1.652491837739944458e-01
-4.049111157655715942e-02 -4.394883289933204651e-02 -1.049815788865089417e-01 1.391131281852722168e-01 -3.412856161594390869e-01 -8.882565051317214966e-02 3.034256212413311005e-02 -1.300019472837448120e-01 1.777220219373703003e-01 3.358109295368194580e-01 -1.077249422669410706e-01 -1.314209848642349243e-01 -2.901908457279205322e-01 -1.340467929840087891e-01 -4.398467019200325012e-02 1.756489425897598267e-01 -2.018468454480171204e-02 1.613853722810745239e-01 2.685589790344238281e-01 1.031259149312973022e-01 -7.815867662429809570e-02 -5.792315304279327393e-02 7.928585261106491089e-02 1.362623125314712524e-01 -2.157186120748519897e-01 -2.236595302820205688e-01 1.011875718832015991e-01 9.506171941757202148e-02 1.562496572732925415e-01 1.561765968799591064e-01 3.718914985656738281e-01 -2.630596756935119629e-01
-6.952194869518280029e-02 9.204155765473842621e-03 1.784190088510513306e-01 -1.469466239213943481e-01 -5.458682030439376831e-02 1.369761079549789429e-01 6.060830876231193542e-02 -3.315997421741485596e-01 -1.972136199474334717e-01 8.705820888280868530e-02 -1.785307377576828003e-01 -6.422438472509384155e-02 -1.817231476306915283e-01 -2.233854532241821289e-01 1.603911221027374268e-01 1.257703155279159546e-01 -2.822803556919097900e-01 2.951848506927490234e-01 2.323274500668048859e-03 -1.658551096916198730e-01 -2.108454704284667969e-01 -1.150670275092124939e-01 -3.648079559206962585e-02 1.937520923092961311e-03 7.821938022971153259e-03 -2.247309982776641846e-01 -7.426882535219192505e-02 6.800302118062973022e-02 3.921954333782196045e-01 1.155628040432929993e-01 3.337467908859252930e-01 -8.196613192558288574e-02
-1.429619640111923218e-01 -5.313201621174812317e-02 1.660612821578979492e-01 1.791843324899673462e-01 -2.666117437183856964e-02 -1.529690623283386230e-02 -5.841991305351257324e-02 -2.787570357322692871e-01 -1.295477747917175293e-01 -1.064644008874893188e-01 -1.908922791481018066e-01 7.636339217424392700e-02 -1.787960082292556763e-01 -1.428727358579635620e-01 -2.274695336818695068e-01 1.549416780471801758e-01 4.369156435132026672e-02 1.996699124574661255e-01 4.499765858054161072e-02 -3.611935302615165710e-02 -6.853505223989486694e-02 -7.262200862169265747e-02 5.052347853779792786e-02 1.037622615694999695e-01 -4.109897613525390625e-01 -1.424646079540252686e-01 7.960686087608337402e-02 -2.253352850675582886e-01 2.018914818763732910e-01 3.197502195835113525e-01 1.256230920553207397e-01 4.036998748779296875e-01
1.642255485057830811e-01 -1.102097779512405396e-01 2.054753154516220093e-01 7.485597580671310425e-02 -3.141802847385406494e-01 2.133883349597454071e-02 8.036787621676921844e-03 -4.409315064549446106e-02 -2.236510664224624634e-01 -2.306959331035614014e-01 -4.670958593487739563e-02 -1.225993484258651733e-01 -2.627945542335510254e-01 -5.806243792176246643e-02 -1.492936313152313232e-01 3.832081258296966553e-01 -1.913601011037826538e-01 -2.538105286657810211e-02 -1.798201911151409149e-02 -1.426584422588348389e-01 -2.661345005035400391e-01 3.663459122180938721e-01 2.083091735839843750e-01 -1.341952532529830933e-01 -1.350400149822235107e-01 -8.729218691587448120e-02 -1.834252774715423584e-01 -1.322320699691772461e-01 -2.063295990228652954e-02 1.101000159978866577e-01 1.890473663806915283e-01 1.471875142306089401e-02
-1.863288320600986481e-02 -1.979697942733764648e-01 1.997319310903549194e-01 1.268259994685649872e-02 -2.604209482669830322e-01 -1.539001017808914185e-01 -2.426393777132034302e-01 -3.398934006690979004e-02 9.847078472375869751e-03 3.116172254085540771e-01 6.853330135345458984e-02 -1.785291242413222790e-03 -5.152377486228942871e-02 1.829815469682216644e-02 2.172841429710388184e-01 2.693784423172473907e-02 -3.407602310180664062e-01 2.127067558467388153e-02 3.980201184749603271e-01 1.048205047845840454e-01 1.793192327022552490e-02 -2.647046148777008057e-01 -9.015551768243312836e-03 -2.452472895383834839e-01 -2.170100063085556030e-01 -3.008750081062316895e-01 -1.050205454230308533e-01 -3.393822163343429565e-02 1.053642854094505310e-02 -1.109756082296371460e-01 1.347756683826446533e-01 1.380486786365509033e-01
-1.957301795482635498e-01 -3.828174620866775513e-02 2.746082842350006104e-01 -2.200623042881488800e-02 -2.193563282489776611e-01 -2.248756885528564453e-01 -2.557579278945922852e-01 8.785502612590789795e-02 -8.364888280630111694e-02 -1.184599772095680237e-01 -1.816184967756271362e-01 -2.048792093992233276e-01 -2.476814538240432739e-01 -1.274468749761581421e-01 -3.427939713001251221e-01 4.197851195931434631e-02 1.177660003304481506e-01 1.225376129150390625e-01 1.798761636018753052e-01 -1.027196943759918213e-01 -3.167888522148132324e-02 1.583301126956939697e-01 -3.211573138833045959e-02 2.506585419178009033e-01 -2.169796377420425415e-01 -1.490799188613891602e-01 -1.466362774372100830e-01 -1.460655331611633301e-01 3.281387686729431152e-01 -1.294744908809661865e-01 1.437090933322906494e-01 -2.657772041857242584e-02
-2.092355787754058838e-01 4.592711105942726135e-02 1.015155985951423645e-01 -8.463303744792938232e-02 -1.323604136705398560e-01 -7.733686268329620361e-02 -3.162541985511779785e-01 -4.576872102916240692e-03 -1.203552111983299255e-01 -1.113286986947059631e-02 -5.903610028326511383e-03 -6.850788742303848267e-02 -5.364882946014404297e-01 -9.410265833139419556e-02 2.788915038108825684e-01 2.416530698537826538e-01 1.423638663254678249e-03 -2.825181744992733002e-02 1.121511235833168030e-01 -1.360688656568527222e-01 -1.674237251281738281e-01 7.657241076231002808e-02 -2.315881401300430298e-01 -1.334142982959747314e-01 -3.914051949977874756e-01 -8.994107693433761597e-02 -1.001133844256401062e-01 -9.106405824422836304e-02 1.053623631596565247e-01 9.813057631254196167e-02 1.176693588495254517e-01 -9.755431115627288818e-02
-1.516232639551162720e-01 1.550412476062774658e-01 2.047260254621505737e-01 -2.011787518858909607e-02 -1.330205053091049194e-01 3.258474171161651611e-02 -1.071235984563827515e-01 7.287820428609848022e-02 -4.399189054965972900e-01 3.123125061392784119e-02 -6.023702770471572876e-02 -1.215665712952613831e-01 -3.280693888664245605e-01 4.152596741914749146e-02 -3.674319759011268616e-02 1.954927742481231689e-01 -3.711633384227752686e-01 1.624838411808013916e-01 -3.019704716280102730e-03 -2.809170447289943695e-02 -3.207558989524841309e-01 8.850979804992675781e-02 2.020660936832427979e-01 1.485965251922607422e-01 -2.434585690498352051e-01 -1.818241328001022339e-01 2.106784880161285400e-01 7.028438895940780640e-02 1.064070761203765869e-01 1.080935671925544739e-01 9.175224602222442627e-02 4.007349535822868347e-02
-1.324772089719772339e-01 -1.969621479511260986e-01 9.200566448271274567e-03 2.432378381490707397e-01 -3.527245521545410156e-01 -1.022290140390396118e-01 -2.253788523375988007e-02 -2.527188360691070557e-01 1.024935543537139893e-01 7.214639335870742798e-02 -1.855611205101013184e-01 -5.020415782928466797e-02 -2.321631461381912231e-01 -1.877941638231277466e-01 1.193687543272972107e-01 1.915420740842819214e-01 3.950326144695281982e-02 1.828918308019638062e-01 1.742426753044128418e-01 5.413599684834480286e-02 2.310454100370407104e-01 -1.852124482393264771e-01 -1.914354860782623291e-01 -1.530215609818696976e-03 -2.993566989898681641e-01 -5.022646859288215637e-02 1.409785263240337372e-02 -6.999146193265914917e-02 6.309910863637924194e-02 1.259421557188034058e-01 3.975948691368103027e-01 -1.568546891212463379e-01
-1.568531841039657593e-01 -6.923487782478332520e-02 3.391249477863311768e-01 -1.620814502239227295e-01 -1.418891847133636475e-01 1.105941087007522583e-02 -8.494328707456588745e-02 -7.896664738655090332e-02 -2.192959934473037720e-01 -8.043438196182250977e-02 -2.421148419380187988e-01 -2.010986953973770142e-01 -1.188512542285025120e-03 -3.629115223884582520e-02 -5.618565902113914490e-02 4.327061474323272705e-01 -1.421679407358169556e-01 1.044047921895980835e-01 -4.277692362666130066e-02 -1.356593519449234009e-01 2.469601668417453766e-02 4.706669598817825317e-02 9.770029038190841675e-02 -1.768893375992774963e-02 -3.421080708503723145e-01 -1.542149484157562256e-01 -1.302122622728347778e-01 -1.593123376369476318e-01 3.468969762325286865e-01 2.161712646484375000e-01 1.685780733823776245e-01 -8.729425817728042603e-02
-8.245964348316192627e-02 -1.008158782497048378e-03 -8.839704841375350952e-02 1.339113861322402954e-01 -4.472429454326629639e-01 -4.909350723028182983e-02 -3.917642403393983841e-03 -9.719616919755935669e-02 1.090613976120948792e-01 2.743341326713562012e-01 -1.707754880189895630e-01 -7.923998683691024780e-02 -1.978553682565689087e-01 -2.687123715877532959e-01 1.315634101629257202e-01 1.927012205123901367e-01 2.084627188742160797e-02 2.412691563367843628e-01 3.246226608753204346e-01 1.032912805676460266e-01 -1.928212940692901611e-01 -1.396218240261077881e-01 -3.304522484540939331e-02 -6.323610432446002960e-03 -1.947200298309326172e-01 -2.136768698692321777e-01 6.083291396498680115e-02 7.580443471670150757e-02 2.005083113908767700e-01 6.998130679130554199e-02 2.181336134672164917e-01 -2.212627530097961426e-01
3.340129554271697998e-02 -1.044568940997123718e-01 3.365347087383270264e-01 1.949890106916427612e-01 -1.977526843547821045e-01 -2.382143288850784302e-01 -2.458177041262388229e-03 -1.592137664556503296e-01 -2.119263708591461182e-01 -5.296751484274864197e-02 1.531809866428375244e-01 1.044651642441749573e-01 -1.059859246015548706e-01 -7.344031333923339844e-02 -8.648045361042022705e-02 3.697336316108703613e-01 -2.434996329247951508e-02 -1.104790866374969482e-01 -5.924556404352188110e-02 2.453217841684818268e-02 -1.093613132834434509e-01 2.361537218093872070e-01 1.540089398622512817e-01 5.003214254975318909e-02 -2.541054189205169678e-01 -9.141720086336135864e-02 1.697195135056972504e-02 -3.767749965190887451e-01 1.954896003007888794e-01 1.654482632875442505e-01 9.317436814308166504e-02 2.688486278057098389e-01
-9.548845142126083374e-02 -1.274280101060867310e-01 -4.235171154141426086e-02 2.656785547733306885e-01 -3.026500344276428223e-01 -7.590216398239135742e-02 -6.908816099166870117e-02 -2.483522146940231323e-01 7.250209897756576538e-02 2.893036305904388428e-01 -1.706870645284652710e-01 -9.800525754690170288e-02 -2.100219875574111938e-01 -2.443681806325912476e-01 2.759525924921035767e-02 1.321545839309692383e-01 7.459820806980133057e-02 1.518259942531585693e-01 4.156284034252166748e-01 -1.195447742938995361e-01 -1.321412473917007446e-01 -1.322444081306457520e-01 -1.955137401819229126e-02 7.586979120969772339e-02 -1.189199313521385193e-01 -1.697501540184020996e-01 7.898355834186077118e-03 2.739009074866771698e-02 1.153533831238746643e-01 2.632586061954498291e-01 2.270265817642211914e-01 -2.324798107147216797e-01
1.238298043608665466e-01 -2.365377396345138550e-01 2.772395908832550049e-01 2.113888263702392578e-01 -1.543008685111999512e-01 -2.878838479518890381e-01 -1.818823665380477905e-01 -9.899394214153289795e-02 -8.773642033338546753e-02 -1.482031047344207764e-01 -1.196911931037902832e-01 -9.614511579275131226e-02 -2.787041962146759033e-01 -3.213721886277198792e-02 4.817396029829978943e-02 8.047585375607013702e-03 -2.789609730243682861e-01 -5.862498283386230469e-02 1.484776884317398071e-01 1.754169352352619171e-02 -3.631695359945297241e-02 -4.769685491919517517e-02 -2.932916879653930664e-01 2.542734444141387939e-01 -1.462022811174392700e-01 -9.709677100181579590e-02 -7.265134155750274658e-02 -2.256253510713577271e-01 9.627784788608551025e-02 2.837605774402618408e-01 1.838292926549911499e-01 -2.341520786285400391e-01
4.117418825626373291e-02 -1.008091568946838379e-01 2.721298933029174805e-01 5.162089318037033081e-02 -1.503768265247344971e-01 -6.072882935404777527e-02 9.542128443717956543e-02 -2.543848156929016113e-01 -1.909120241180062294e-03 6.683123111724853516e-02 -3.207043185830116272e-02 9.605820477008819580e-02 -1.166742295026779175e-01 8.561017364263534546e-02 -2.503073811531066895e-01 2.991203069686889648e-01 2.195214293897151947e-02 -5.688118562102317810e-02 -2.934798598289489746e-02 -5.103326216340065002e-02 -7.613774389028549194e-02 1.218802407383918762e-01 5.531296133995056152e-02 1.976476311683654785e-01 -3.257622718811035156e-01 -2.290687561035156250e-01 -2.667192928493022919e-02 -4.426863417029380798e-02 2.050876915454864502e-01 3.862646818161010742e-01 2.161816209554672241e-01 3.927988111972808838e-01
-7.333727180957794189e-02 -1.616234481334686279e-01 7.886481285095214844e-02 -8.805368095636367798e-02 -1.533382236957550049e-01 -2.164179235696792603e-01 -1.244855821132659912e-01 -1.914755851030349731e-01 -1.828044503927230835e-01 2.248241193592548370e-02 -2.678398787975311279e-01 7.856793701648712158e-02 -4.392358958721160889e-01 1.778899878263473511e-02 -1.450924277305603027e-01 4.107405841350555420e-01 -3.169646561145782471e-01 -1.566708832979202271e-01 8.719254285097122192e-02 -8.430885523557662964e-02 -2.473212182521820068e-01 6.599787622690200806e-02 -1.394892036914825439e-01 -7.075999164953827858e-04 1.000456213951110840e-01 -3.053406178951263428e-01 5.707196891307830811e-02 1.342005003243684769e-02 3.401211230084300041e-03 -1.575180701911449432e-02 6.133708730340003967e-02 4.211494326591491699e-02
1.843682825565338135e-01 -4.568862169981002808e-02 4.754834994673728943e-02 1.372282654047012329e-01 -2.494846284389495850e-01 -2.457590401172637939e-01 -1.166039928793907166e-01 -2.900200486183166504e-01 8.708660304546356201e-02 2.797550521790981293e-03 -1.248995214700698853e-01 1.282575130462646484e-01 -2.062195837497711182e-01 -1.790656894445419312e-01 -4.090540111064910889e-02 1.006141304969787598e-01 -1.608967632055282593e-01 2.406330555677413940e-01 2.691613435745239258e-01 6.713306903839111328e-02 1.517422050237655640e-01 -1.484897583723068237e-01 1.889511644840240479e-01 -1.877535432577133179e-01 -3.985800147056579590e-01 7.853843271732330322e-02 -3.026543557643890381e-02 2.000952214002609253e-01 -5.111613124608993530e-02 1.740355491638183594e-01 2.792097330093383789e-01 -5.317631736397743225e-02
-5.429939925670623779e-02 -2.432284504175186157e-01 1.659899801015853882e-01 -4.825925454497337341e-02 -1.535180211067199707e-01 -3.210640549659729004e-01 -4.242295026779174805e-02 -3.076550364494323730e-01 -1.347256172448396683e-02 1.255024671554565430e-01 -2.830905616283416748e-01 -6.903056055307388306e-02 -3.260710537433624268e-01 2.840951979160308838e-01 -6.902587413787841797e-02 1.622662991285324097e-01 -2.499602586030960083e-01 5.959585681557655334e-02 -5.166897177696228027e-02 -3.785987570881843567e-02 -1.568772941827774048e-01 -1.460754424333572388e-01 -6.292247027158737183e-02 8.384579420089721680e-02 -2.631855010986328125e-01 -2.434625923633575439e-01 -1.972824335098266602e-01 -1.976047158241271973e-01 1.302249282598495483e-01 6.773228943347930908e-02 1.449108473025262356e-03 -1.039895266294479370e-01
7.352863252162933350e-02 -1.424140632152557373e-01 2.424498274922370911e-02 2.119513601064682007e-02 -2.972817122936248779e-01 -7.685421407222747803e-02 1.209997478872537613e-02 -3.823174834251403809e-01 2.390204519033432007e-01 -2.324502170085906982e-02 -1.281254142522811890e-01 7.109724730253219604e-02 -2.374707758426666260e-01 -2.171920239925384521e-01 -4.686539247632026672e-02 1.291159242391586304e-01 -2.210947275161743164e-01 1.925728172063827515e-01 2.838480770587921143e-01 8.356843888759613037e-02 2.330117076635360718e-01 -1.481808871030807495e-01 1.983940452337265015e-01 1.375349760055541992e-01 -1.586916148662567139e-01 -1.622143834829330444e-01 -7.729265838861465454e-02 1.126446500420570374e-01 -3.985742479562759399e-02 2.100652158260345459e-01 3.268183469772338867e-01 1.923437416553497314e-02
-4.389912262558937073e-02 -1.628708690404891968e-01 2.229245379567146301e-02 2.589876353740692139e-01 -4.093509018421173096e-01 -3.952345345169305801e-03 -1.275656223297119141e-01 -9.120460599660873413e-02 1.956871300935745239e-01 8.467494696378707886e-02 -7.102770358324050903e-02 1.177059337496757507e-01 -1.746556311845779419e-01 -1.271686702966690063e-01 1.864572316408157349e-01 1.001135259866714478e-01 1.431906130164861679e-02 3.498905301094055176e-01 2.572745680809020996e-01 1.747600585222244263e-01 2.758421562612056732e-02 -1.884007751941680908e-01 -5.984494090080261230e-02 -3.024776279926300049e-02 -9.627193212509155273e-02 -2.391892224550247192e-01 -2.033002674579620361e-02 -1.279154419898986816e-01 3.718166425824165344e-02 3.491978943347930908e-01 2.899357676506042480e-01 -7.224623858928680420e-02
-3.904040157794952393e-02 -2.213429510593414307e-01 -9.620230644941329956e-03 4.990195482969284058e-02 1.328694820404052734e-02 -1.544098854064941406e-01 -2.249157130718231201e-01 -1.937887966632843018e-01 -2.187219113111495972e-01 2.667089700698852539e-01 -1.406859904527664185e-01 2.251570299267768860e-02 -3.611889481544494629e-01 9.404996037483215332e-02 6.199802830815315247e-02 5.258619189262390137e-01 -5.483772233128547668e-02 -4.556369408965110779e-02 -1.710040420293807983e-01 1.580527722835540771e-01 -7.474769651889801025e-02 1.275793761014938354e-01 1.039164587855339050e-01 -1.402186453342437744e-01 3.522796556353569031e-02 7.900885492563247681e-02 2.807856537401676178e-02 -2.262319624423980713e-01 1.573721170425415039e-01 -1.498545408248901367e-01 1.988394409418106079e-01 1.339713186025619507e-01
-1.021565198898315430e-01 -2.236709296703338623e-01 4.673808440566062927e-02 2.647001296281814575e-02 -6.383135169744491577e-02 -4.675036668777465820e-02 -2.645591497421264648e-01 -1.903299987316131592e-01 -1.681597232818603516e-01 -8.797660470008850098e-02 -2.038012146949768066e-01 3.551256656646728516e-02 -5.656072497367858887e-01 -1.856578290462493896e-01 4.115336239337921143e-01 -2.106457576155662537e-02 -4.791796952486038208e-02 -1.945104263722896576e-02 -7.362914085388183594e-02 -6.455170363187789917e-02 1.192824542522430420e-01 3.840106353163719177e-02 4.386603832244873047e-02 1.274764537811279297e-02 -2.674740850925445557e-01 -1.442255973815917969e-01 -8.686976879835128784e-02 -7.983440160751342773e-02 -2.608938142657279968e-02 3.397035971283912659e-02 2.874064743518829346e-01 -2.056316472589969635e-02
-1.617352291941642761e-02 -8.030070364475250244e-02 3.359440863132476807e-01 -9.503863751888275146e-02 -2.178113311529159546e-01 1.408267114311456680e-02 -1.857593655586242676e-01 -5.290458723902702332e-02 -1.234607398509979248e-02 -6.878861784934997559e-02 -2.622069120407104492e-01 -1.284504383802413940e-01 -1.415639370679855347e-01 8.342915773391723633e-02 -2.289133220911026001e-01 2.232164144515991211e-01 -2.481435686349868774e-01 9.950236231088638306e-02 9.856282174587249756e-02 1.601763442158699036e-02 1.178431957960128784e-01 -1.366758495569229126e-01 3.191454708576202393e-02 2.934310138225555420e-01 -1.818128675222396851e-01 1.610906980931758881e-02 1.672668308019638062e-01 -9.365910291671752930e-02 1.772022694349288940e-01 3.652878403663635254e-01 2.950145900249481201e-01 2.098094820976257324e-01
1.162311881780624390e-01 -3.936656285077333450e-03 2.154558897018432617e-01 -2.009939849376678467e-01 -2.834144532680511475e-01 -9.285761415958404541e-02 -1.165280565619468689e-01 -1.595776677131652832e-01 -2.150592952966690063e-01 -1.458081305027008057e-01 1.002368330955505371e-02 -1.644500344991683960e-01 -3.644368648529052734e-01 1.303481161594390869e-01 3.176830708980560303e-02 4.062063992023468018e-01 -1.204329654574394226e-01 -1.447323113679885864e-01 -4.032797738909721375e-02 -2.220865935087203979e-01 -1.313903033733367920e-01 8.236170746386051178e-03 2.302196249365806580e-02 9.046194702386856079e-02 -1.504489034414291382e-01 -1.593587845563888550e-01 -1.375700384378433228e-01 -1.188752651214599609e-01 2.921499311923980713e-01 1.395511925220489502e-01 -1.144793815910816193e-02 -2.504066526889801025e-01
-1.906197816133499146e-01 -6.176619604229927063e-02 1.130748838186264038e-01 -4.763047024607658386e-02 -9.624203294515609741e-02 -2.442556470632553101e-01 -2.842012047767639160e-01 -1.505612283945083618e-01 3.230736404657363892e-02 -9.724838286638259888e-02 -1.436371207237243652e-01 9.236530214548110962e-02 -4.727161526679992676e-01 -2.683213353157043457e-01 3.548816740512847900e-01 1.618639826774597168e-01 -5.817260965704917908e-02 1.634657084941864014e-01 1.002959534525871277e-01 -1.907323002815246582e-01 1.026158332824707031e-01 1.740587204694747925e-01 3.668428957462310791e-02 1.554758846759796143e-01 -3.298549354076385498e-01 -8.570908755064010620e-02 -5.542062968015670776e-02 -3.558338806033134460e-02 3.054332174360752106e-02 6.272491067647933960e-02 1.153347194194793701e-01 -6.020614504814147949e-02
1.395412981510162354e-01 1.110391914844512939e-01 3.816413879394531250e-02 -2.178774327039718628e-01 -4.006140232086181641e-01 -2.366642057895660400e-01 -2.068394720554351807e-01 -1.465030014514923096e-01 -1.826691478490829468e-01 1.626603007316589355e-01 -1.550937592983245850e-01 -2.614291012287139893e-01 -3.808434009552001953e-01 -7.977258414030075073e-02 -5.441251397132873535e-02 -1.537997368723154068e-02 -7.805196940898895264e-02 -2.024132991209626198e-03 -9.676513075828552246e-02 -1.409550849348306656e-02 -3.136513233184814453e-01 1.288421005010604858e-01 1.104732602834701538e-01 2.397211790084838867e-01 -1.826113909482955933e-01 -2.603879943490028381e-02 4.235042259097099304e-02 -1.486093085259199142e-02 -1.219312623143196106e-01 2.106908857822418213e-01 5.490109324455261230e-02 1.818740069866180420e-01
2.001190334558486938e-01 -8.625362068414688110e-02 6.357138603925704956e-02 4.502562806010246277e-02 -7.270308677107095718e-03 -7.310306280851364136e-02 -8.246438205242156982e-02 -9.186055511236190796e-02 -4.878589510917663574e-01 1.404384374618530273e-01 -1.225261855870485306e-02 -2.094627916812896729e-01 -3.639382123947143555e-01 -1.514459997415542603e-01 1.463693827390670776e-01 3.956279754638671875e-01 7.294263690710067749e-02 1.289881914854049683e-01 -1.891642510890960693e-01 -1.676633395254611969e-02 -2.613513767719268799e-01 3.262469917535781860e-02 1.206653565168380737e-01 2.346109598875045776e-03 -1.689424514770507812e-01 -5.585600435733795166e-02 7.535699289292097092e-03 1.718858182430267334e-01 -2.999030239880084991e-02 2.591785490512847900e-01 9.577494859695434570e-02 1.012702062726020813e-01
-4.666476696729660034e-02 6.398643553256988525e-02 4.178982079029083252e-01 -1.114660724997520447e-01 -6.469728797674179077e-02 1.088909730315208435e-01 -2.228491008281707764e-02 -2.366016507148742676e-01 3.153931349515914917e-02 -5.748633667826652527e-02 -3.484697937965393066e-01 -3.407834097743034363e-02 -2.124836891889572144e-01 5.693787708878517151e-03 -1.038694679737091064e-01 4.741253256797790527e-01 1.033869832754135132e-01 2.135904878377914429e-01 -1.115252822637557983e-02 4.982866346836090088e-03 -4.475949332118034363e-02 1.208158880472183228e-01 1.496977657079696655e-01 -1.653838157653808594e-01 -1.902619153261184692e-01 -1.419870406389236450e-01 1.635702401399612427e-01 1.419175565242767334e-01 2.342023551464080811e-01 8.641632646322250366e-02 1.663293689489364624e-01 1.021146327257156372e-01
-1.110058724880218506e-01 -1.360069960355758667e-02 -4.849157761782407761e-03 2.734815478324890137e-01 -4.706341922283172607e-01 -3.626025468111038208e-02 -2.835001423954963684e-02 -1.236087232828140259e-01 6.799086183309555054e-02 3.396153450012207031e-02 -9.759366512298583984e-02 -1.186359226703643799e-01 -2.774453461170196533e-01 -1.234364733099937439e-01 1.709382534027099609e-01 2.376341968774795532e-01 -1.206952184438705444e-01 2.582937777042388916e-01 3.313892483711242676e-01 -2.409498393535614014e-02 -3.994778543710708618e-02 -1.996409744024276733e-01 1.473815646022558212e-02 1.013305708765983582e-01 -2.349669635295867920e-01 -7.979492098093032837e-02 1.690742522478103638e-01 1.402788311243057251e-01 9.055188298225402832e-02 1.816736459732055664e-01 1.234394833445549011e-01 -2.379125505685806274e-01
-3.236949816346168518e-02 -6.497900187969207764e-02 3.240840137004852295e-01 -2.528167702257633209e-02 4.096322506666183472e-02 9.846531599760055542e-02 -3.822018206119537354e-02 -3.632966578006744385e-01 -3.502299636602401733e-02 1.448789983987808228e-01 5.761449411511421204e-02 -6.205946672707796097e-03 -3.741283118724822998e-01 -1.815228760242462158e-01 -1.902645826339721680e-01 3.666990995407104492e-01 7.456962764263153076e-02 9.615555405616760254e-02 4.739753901958465576e-02 6.784713268280029297e-02 -1.085448265075683594e-01 5.093710124492645264e-02 2.823771238327026367e-01 9.364204853773117065e-02 -2.620933949947357178e-01 -2.734886407852172852e-01 -1.802003383636474609e-01 -1.443074643611907959e-01 1.148549020290374756e-01 2.011746317148208618e-01 4.282153677195310593e-03 -8.377937600016593933e-03
1.071863714605569839e-02 8.211325109004974365e-02 9.552488476037979126e-02 4.098457843065261841e-02 -1.789154559373855591e-01 -1.054566428065299988e-01 -1.434717327356338501e-01 -2.599080279469490051e-02 9.398531168699264526e-02 8.868294954299926758e-02 1.893261224031448364e-01 5.122537165880203247e-02 -3.107158243656158447e-01 2.008995860815048218e-01 1.134223341941833496e-01 1.240884885191917419e-01 -2.824499905109405518e-01 2.752144634723663330e-01 1.475017666816711426e-01 3.933028131723403931e-02 8.571203052997589111e-02 -1.676737144589424133e-02 -3.438567370176315308e-02 3.617039322853088379e-02 -2.961712516844272614e-02 -1.929715275764465332e-01 -3.191592395305633545e-01 -1.187074230983853340e-03 1.731557697057723999e-01 -4.485330730676651001e-02 4.841859936714172363e-01 3.197803497314453125e-01
-1.553484983742237091e-02 -3.313865140080451965e-02 -1.200537607073783875e-01 1.980840563774108887e-01 -2.899023890495300293e-01 -4.279803857207298279e-02 -6.245337799191474915e-02 -2.274310886859893799e-01 1.658682376146316528e-01 6.159334257245063782e-02 -1.660660952329635620e-01 -5.814497917890548706e-02 -2.465078532695770264e-01 -2.188720554113388062e-01 4.879646003246307373e-02 2.495820224285125732e-01 -3.646365925669670105e-02 3.485785424709320068e-01 3.279319703578948975e-01 2.890836074948310852e-02 -1.374380588531494141e-01 -3.010973567143082619e-03 3.905755653977394104e-02 4.927204921841621399e-02 -1.947649568319320679e-01 -1.071952879428863525e-01 2.725469134747982025e-02 6.636393256485462189e-03 2.369340509176254272e-01 1.267002522945404053e-01 2.743368148803710938e-01 -3.408461213111877441e-01
-1.839627772569656372e-01 1.874990016222000122e-01 1.980324834585189819e-01 4.836612194776535034e-02 -7.821927964687347412e-02 -6.592628359794616699e-02 -2.124603241682052612e-01 -6.207514554262161255e-02 -2.872417271137237549e-01 1.324325650930404663e-01 -9.137754142284393311e-02 -2.602257728576660156e-01 -1.335181146860122681e-01 -1.208404600620269775e-01 -2.104424685239791870e-01 1.887006759643554688e-01 -5.377057194709777832e-02 -4.495379328727722168e-02 6.538656353950500488e-02 -1.142072677612304688e-01 1.015002354979515076e-01 7.194660604000091553e-02 5.846815556287765503e-02 2.327989637851715088e-01 -3.227821290493011475e-01 1.021538162603974342e-03 9.656421095132827759e-02 -3.031602501869201660e-01 3.383709788322448730e-01 2.373257093131542206e-02 3.502134084701538086e-01 5.567988008260726929e-02
-1.629177182912826538e-01 -1.317414194345474243e-01 3.893150389194488525e-01 2.054009139537811279e-01 -8.799554407596588135e-02 -1.306749228388071060e-02 -3.783951103687286377e-01 -1.918969452381134033e-01 -2.944172322750091553e-01 -1.443239301443099976e-01 -1.668815612792968750e-01 -8.483574539422988892e-02 -1.800037324428558350e-01 3.210255503654479980e-02 -3.071619570255279541e-02 1.912236958742141724e-01 -1.015195026993751526e-01 -1.230530813336372375e-01 5.211173743009567261e-02 -4.344270005822181702e-02 1.432101726531982422e-01 2.202072143554687500e-01 -9.863915294408798218e-02 1.754900366067886353e-01 -8.458054065704345703e-02 -9.685070067644119263e-02 1.205519288778305054e-01 -2.435370385646820068e-01 2.617745697498321533e-01 -3.952753916382789612e-02 1.394499689340591431e-01 2.035581320524215698e-01
2.365157241001725197e-03 -2.616822421550750732e-01 -1.082876026630401611e-01 -6.015342473983764648e-02 -3.500656187534332275e-01 -8.811070024967193604e-02 -5.828278139233589172e-02 -2.550350725650787354e-01 6.144969910383224487e-02 3.152887523174285889e-02 -9.182637184858322144e-02 -8.189267665147781372e-02 -1.800549775362014771e-01 -2.334672212600708008e-01 5.929271504282951355e-02 3.594387471675872803e-01 -1.062708199024200439e-01 2.527494430541992188e-01 3.073258996009826660e-01 1.380661427974700928e-01 2.165747731924057007e-01 -1.132811382412910461e-01 1.473245769739151001e-01 -7.115805894136428833e-02 -2.396281659603118896e-01 -1.068206652998924255e-01 9.839741885662078857e-02 1.483475416898727417e-01 3.843690082430839539e-02 1.423612833023071289e-01 2.481701374053955078e-01 -1.372199952602386475e-01
-1.752457618713378906e-01 -4.260149300098419189e-01 2.576380968093872070e-01 -1.319104433059692383e-01 3.180117113515734673e-03 6.733190268278121948e-02 2.229908667504787445e-02 -1.939371377229690552e-01 6.955671589821577072e-03 8.471700549125671387e-02 1.817859895527362823e-02 -1.317190378904342651e-01 -3.387979567050933838e-01 -7.278957962989807129e-02 -6.738832592964172363e-02 2.862876653671264648e-01 -2.142596291378140450e-03 1.547195166349411011e-01 8.973538130521774292e-02 1.452173888683319092e-01 5.970788653939962387e-03 5.148654803633689880e-02 2.579406797885894775e-01 1.407606154680252075e-01 -3.150449991226196289e-01 -9.045154601335525513e-02 -8.531174063682556152e-02 -2.719905078411102295e-01 2.282262891530990601e-01 1.819266527891159058e-01 9.374261833727359772e-03 1.174691468477249146e-01
1.518051177263259888e-01 1.011976599693298340e-02 -5.335397273302078247e-02 2.162643074989318848e-01 -1.828898042440414429e-01 4.386791959404945374e-02 -2.489087879657745361e-01 3.255914663895964622e-03 -1.739259660243988037e-01 1.109230890870094299e-01 -2.521174261346459389e-03 -2.073247879743576050e-01 -1.904379874467849731e-01 -1.192982345819473267e-01 2.550840936601161957e-02 3.721708059310913086e-01 -2.135529182851314545e-03 -3.201138973236083984e-02 7.866749167442321777e-02 1.596790552139282227e-01 4.577818885445594788e-02 -2.576931715011596680e-01 -8.310024440288543701e-02 -2.058129161596298218e-01 -2.232323139905929565e-01 1.481788009405136108e-01 7.407286018133163452e-02 -2.475199997425079346e-01 -6.050286348909139633e-03 2.232289165258407593e-01 4.389960169792175293e-01 -1.519310772418975830e-01
1.257885340601205826e-02 -3.982499241828918457e-02 -6.298074498772621155e-03 1.965391486883163452e-01 -4.250057637691497803e-01 -2.653128802776336670e-01 -1.334367245435714722e-01 -3.031846284866333008e-01 1.209743022918701172e-01 -3.407670930027961731e-02 -3.384291380643844604e-02 -6.216609105467796326e-02 -1.914648711681365967e-02 -4.740198701620101929e-02 5.126374959945678711e-02 1.785980165004730225e-01 -2.164823412895202637e-01 2.672373875975608826e-02 4.419634044170379639e-01 7.337181270122528076e-02 9.021669626235961914e-02 -2.285595238208770752e-01 1.471858322620391846e-01 -1.773382425308227539e-01 -8.077301830053329468e-02 -1.990433484315872192e-01 -9.326554089784622192e-02 1.097854226827621460e-01 7.953121513128280640e-02 3.178286850452423096e-01 4.604250565171241760e-02 5.251474678516387939e-02
5.300816521048545837e-02 -1.138595864176750183e-01 -3.956028446555137634e-02 3.189340978860855103e-02 -4.307663813233375549e-02 -1.210587024688720703e-01 -9.082823246717453003e-02 -1.868368983268737793e-01 -3.482678905129432678e-02 -1.292757242918014526e-01 -3.305173516273498535e-01 -2.466361038386821747e-04 -4.664928019046783447e-01 -1.556954532861709595e-01 -3.739982377737760544e-03 1.650125831365585327e-01 -4.188636243343353271e-01 8.970746397972106934e-02 -9.629499167203903198e-02 -2.107126414775848389e-01 -2.085953056812286377e-01 -1.162230893969535828e-01 1.374315023422241211e-01 1.544137150049209595e-01 -1.673553735017776489e-01 -1.343605965375900269e-01 -2.176912575960159302e-01 -6.324298679828643799e-03 2.592666745185852051e-01 1.081159114837646484e-01 1.262826621532440186e-01 2.110527083277702332e-02
2.097894400358200073e-01 -2.528726160526275635e-01 5.463074520230293274e-02 9.330487251281738281e-02 -4.912387579679489136e-02 -2.395762056112289429e-01 -3.703740537166595459e-01 -1.972321867942810059e-01 -3.671186044812202454e-02 2.771803438663482666e-01 -4.432746767997741699e-02 9.559983387589454651e-03 -3.576934337615966797e-01 2.658601999282836914e-01 1.626811772584915161e-01 2.922227382659912109e-01 -9.890193492174148560e-02 -2.530311346054077148e-01 -8.220066316425800323e-03 -3.002615459263324738e-02 -9.303123503923416138e-02 8.921936899423599243e-02 1.490026246756315231e-02 -8.683019131422042847e-02 -1.057811006903648376e-01 3.592636063694953918e-02 -1.698403246700763702e-02 -1.402963697910308838e-01 1.323411911725997925e-01 -8.503955602645874023e-02 2.298777252435684204e-01 2.110786586999893188e-01
-1.045073345303535461e-01 -6.719754636287689209e-02 1.474433243274688721e-01 4.009033739566802979e-02 -3.426083177328109741e-02 -5.508942529559135437e-02 -8.168102800846099854e-02 -1.271224021911621094e-01 -1.516586542129516602e-02 -2.976888716220855713e-01 7.283326983451843262e-02 -2.281856387853622437e-01 -3.078297674655914307e-01 1.186916381120681763e-01 1.742262095212936401e-01 2.709629237651824951e-01 2.930176816880702972e-02 2.779643796384334564e-02 2.530083060264587402e-01 2.016747593879699707e-01 -3.313668370246887207e-01 -7.804625481367111206e-02 -4.396692663431167603e-02 -8.511251211166381836e-02 -2.984172701835632324e-01 -4.634610414505004883e-01 5.252308398485183716e-02 1.602039635181427002e-01 2.201601676642894745e-02 -8.326058089733123779e-02 5.216664820909500122e-02 3.911399096250534058e-02
4.672477021813392639e-02 4.969939216971397400e-02 3.229648768901824951e-01 4.489134624600410461e-02 -1.552416197955608368e-02 1.104599609971046448e-02 -2.541033923625946045e-02 -3.056684434413909912e-01 -8.887281268835067749e-02 -5.759579688310623169e-02 4.026283975690603256e-03 -6.108202785253524780e-02 1.057427097111940384e-02 -1.306807100772857666e-01 -8.113823086023330688e-02 3.118404150009155273e-01 -2.879684865474700928e-01 6.413795799016952515e-02 1.604627370834350586e-01 -1.094540581107139587e-01 -3.266593813896179199e-01 1.124824434518814087e-01 9.297046065330505371e-02 -5.715649947524070740e-02 -3.016535341739654541e-01 2.074686884880065918e-01 -5.203352123498916626e-02 -1.834996938705444336e-01 1.602043807506561279e-01 2.085679322481155396e-01 1.733275502920150757e-01 3.646093308925628662e-01
-2.295658551156520844e-02 1.968579180538654327e-02 1.717036217451095581e-01 -6.165594235062599182e-02 -1.151532754302024841e-01 -2.120462208986282349e-01 -2.801880538463592529e-01 -1.377460360527038574e-01 -2.771368026733398438e-01 3.173871710896492004e-02 5.637633800506591797e-02 -7.039770483970642090e-02 -4.466707110404968262e-01 -9.514759480953216553e-02 1.239401474595069885e-01 1.208812072873115540e-01 -3.026652336120605469e-01 -4.701568558812141418e-02 -2.362078875303268433e-01 1.240070015192031860e-01 -2.912617325782775879e-01 1.866229474544525146e-01 1.030083522200584412e-01 3.320617973804473877e-02 -1.637223213911056519e-01 -1.308807581663131714e-01 -7.471444085240364075e-03 -2.945705316960811615e-02 -1.054296456277370453e-02 3.127020597457885742e-01 2.153536230325698853e-01 -1.089614722877740860e-02
1.678948663175106049e-02 -1.206155568361282349e-01 4.834336694329977036e-03 2.286825776100158691e-01 -4.336176216602325439e-01 -1.088601723313331604e-01 -6.119569018483161926e-02 -3.214235007762908936e-01 2.576509416103363037e-01 2.560100853443145752e-01 -2.259064167737960815e-01 -1.307417452335357666e-02 -1.973158270120620728e-01 -1.398835629224777222e-01 -7.203530520200729370e-03 2.092586159706115723e-01 -8.310433477163314819e-03 1.443259567022323608e-01 2.323931008577346802e-01 7.286674529314041138e-02 -6.074203923344612122e-02 -1.668143123388290405e-01 7.368902862071990967e-02 1.140907406806945801e-01 -1.350986808538436890e-01 -2.778181731700897217e-01 6.389434635639190674e-02 -3.676803607959300280e-04 1.244008764624595642e-01 7.040286064147949219e-02 2.028882503509521484e-01 -2.217090874910354614e-01
6.482434272766113281e-02 -1.299824863672256470e-01 5.094273481518030167e-03 -6.264162808656692505e-02 -7.797639071941375732e-02 -2.371909320354461670e-01 -9.439814835786819458e-02 -2.882081568241119385e-01 -6.927964836359024048e-02 1.506767608225345612e-02 -2.927955389022827148e-01 3.919794782996177673e-02 -3.389719128608703613e-01 1.473853271454572678e-02 -1.476384252309799194e-01 4.088787138462066650e-01 -2.468878626823425293e-01 1.529514044523239136e-01 -9.710008651018142700e-02 -5.365030840039253235e-02 -1.517090946435928345e-01 9.008193761110305786e-02 -1.046743541955947876e-01 -2.182730659842491150e-02 -2.696223556995391846e-01 -6.183298770338296890e-03 -1.108120009303092957e-01 1.195495761930942535e-02 4.006447494029998779e-01 -7.375966012477874756e-02 1.632384955883026123e-02 -1.834371536970138550e-01
-9.581583738327026367e-02 -1.974900662899017334e-01 6.651004403829574585e-02 1.762451045215129852e-02 1.804022490978240967e-02 1.213953495025634766e-01 4.479521512985229492e-02 -6.315407156944274902e-02 -1.641001254320144653e-01 1.895977556705474854e-01 -2.521047294139862061e-01 -2.404749691486358643e-01 -3.020358383655548096e-01 7.153451442718505859e-02 6.474409997463226318e-02 3.553735613822937012e-01 -2.039418220520019531e-01 -1.366016119718551636e-01 -4.700604826211929321e-02 2.014633268117904663e-02 -2.569056749343872070e-01 -1.298748403787612915e-01 3.055275678634643555e-01 -2.416432201862335205e-01 -1.542815864086151123e-01 -1.076364964246749878e-01 -9.053025394678115845e-02 -3.074059449136257172e-02 1.644021123647689819e-01 3.973627835512161255e-02 8.522708714008331299e-02 3.702233433723449707e-01
-3.213340938091278076e-01 4.161221161484718323e-02 8.700195699930191040e-02 -8.637370169162750244e-02 -3.308387696743011475e-01 -5.653600022196769714e-02 -1.284036934375762939e-01 -9.798596799373626709e-02 -1.158075332641601562e-01 8.363737165927886963e-02 2.173673659563064575e-01 1.407448947429656982e-01 -3.935869634151458740e-01 -1.596905142068862915e-01 -9.897192567586898804e-02 1.641513407230377197e-01 -1.039963494986295700e-02 2.191938459873199463e-01 2.414698600769042969e-01 -2.361594885587692261e-01 -1.965216696262359619e-01 -1.716376841068267822e-01 -1.114049851894378662e-01 1.890899538993835449e-01 -6.596237421035766602e-02 -8.582363277673721313e-02 -9.880594443529844284e-04 -1.900081709027290344e-02 -6.463383883237838745e-02 3.376382291316986084e-01 -2.612737007439136505e-02 1.649507731199264526e-01
6.487060338258743286e-02 -1.671829521656036377e-01 5.434237048029899597e-02 -1.424597054719924927e-01 -2.664239704608917236e-01 -9.706453979015350342e-02 -1.587688624858856201e-01 2.582340687513351440e-02 1.895910128951072693e-02 2.980050146579742432e-01 -1.413828283548355103e-01 -1.926853954792022705e-01 -3.044929206371307373e-01 -4.103717580437660217e-02 2.131833136081695557e-01 2.836163043975830078e-01 -1.408142000436782837e-01 -9.365431964397430420e-02 6.487850844860076904e-02 2.146092057228088379e-01 6.710784882307052612e-02 4.904414340853691101e-02 2.180427014827728271e-01 -9.904918074607849121e-02 -1.530385613441467285e-01 -8.206790685653686523e-02 -4.127588868141174316e-01 -2.637307047843933105e-01 1.943242363631725311e-02 -1.943364739418029785e-01 9.009230881929397583e-02 1.108094900846481323e-01
6.861206889152526855e-02 -1.321406513452529907e-01 3.239713609218597412e-01 -1.895950362086296082e-02 -1.945579983294010162e-02 1.867989450693130493e-01 -1.051545962691307068e-01 -3.191265165805816650e-01 -1.011839807033538818e-01 1.611722633242607117e-02 -7.238006219267845154e-03 -1.722870767116546631e-01 -3.564250171184539795e-01 -1.509920805692672729e-01 -1.234532594680786133e-01 2.206564694643020630e-01 4.374063108116388321e-03 8.744131028652191162e-02 6.189210806041955948e-03 2.170835882425308228e-01 -1.960015483200550079e-02 4.903281107544898987e-03 3.263219594955444336e-01 1.176062077283859253e-01 -2.892909646034240723e-01 -1.356066167354583740e-01 -7.635793834924697876e-02 -1.586743444204330444e-01 8.171817660331726074e-02 3.420051634311676025e-01 1.372987031936645508e-01 1.385826617479324341e-01
-1.468937844038009644e-01 1.984814554452896118e-01 1.647239327430725098e-01 -1.222105771303176880e-01 -3.470497950911521912e-02 -9.789900481700897217e-02 -1.330228894948959351e-01 -1.940592527389526367e-01 -2.098357826471328735e-01 1.038857400417327881e-01 -1.921029537916183472e-01 9.107915312051773071e-02 -3.497678637504577637e-01 -1.239880104549229145e-03 -3.163433074951171875e-01 2.353208810091018677e-01 7.217556983232498169e-02 1.432085037231445312e-01 1.147931516170501709e-01 -1.521993130445480347e-01 -2.962243854999542236e-01 1.450996249914169312e-01 7.886127382516860962e-02 -7.261783629655838013e-02 -2.104822844266891479e-01 -2.486032620072364807e-02 1.959737017750740051e-02 -1.439586728811264038e-01 7.742783427238464355e-02 4.253214597702026367e-01 1.184827610850334167e-01 6.073743477463722229e-02
2.604896947741508484e-02 -1.966805011034011841e-01 2.505046427249908447e-01 -3.218036890029907227e-01 -1.358857303857803345e-01 6.462728977203369141e-02 -2.419654726982116699e-01 -2.474037185311317444e-02 -8.702417463064193726e-02 -6.187919527292251587e-02 -1.658251285552978516e-01 -9.809619188308715820e-02 -2.581307888031005859e-01 -5.428587794303894043e-01 8.335057646036148071e-02 1.479724645614624023e-01 -1.941229104995727539e-01 -2.132534235715866089e-02 -2.682646363973617554e-02 -1.577005982398986816e-01 -1.804607510566711426e-01 2.792644873261451721e-02 6.605178117752075195e-02 4.727649968117475510e-03 -5.104190111160278320e-02 -4.222404211759567261e-02 -2.429993450641632080e-01 -1.666008383035659790e-01 1.902257651090621948e-01 1.185609400272369385e-01 1.757678538560867310e-01 6.741560064256191254e-03
1.663052290678024292e-01 -1.475604623556137085e-01 3.734408915042877197e-01 7.388825714588165283e-02 -5.171398073434829712e-02 -9.664475172758102417e-02 -1.368948519229888916e-01 -2.735468745231628418e-01 2.281195819377899170e-01 -1.376725286245346069e-01 -1.638098061084747314e-01 -1.008735671639442444e-01 -5.510517209768295288e-02 1.052738204598426819e-01 -1.564941555261611938e-01 3.783442676067352295e-01 1.309349536895751953e-01 2.331897243857383728e-02 2.247746288776397705e-02 9.966733306646347046e-02 -1.064327582716941833e-01 -1.362303793430328369e-01 2.943333685398101807e-01 6.335931830108165741e-03 -2.379443943500518799e-01 -1.046730354428291321e-01 -1.269480884075164795e-01 6.301726400852203369e-02 3.264524638652801514e-01 2.202537357807159424e-01 1.044167503714561462e-01 1.094566062092781067e-01
-3.784990310668945312e-02 -9.577904641628265381e-02 -1.539509743452072144e-01 5.821559205651283264e-02 -2.695711851119995117e-01 -1.010381057858467102e-02 1.005687564611434937e-01 -4.658340290188789368e-02 3.949073702096939087e-02 -1.126000657677650452e-01 -2.136498242616653442e-01 -1.945159733295440674e-01 -3.457848429679870605e-01 -1.314058601856231689e-01 9.570440649986267090e-02 3.134186267852783203e-01 -3.326674923300743103e-02 1.270049959421157837e-01 2.047424763441085815e-01 1.549221128225326538e-01 -1.196150779724121094e-01 -2.508996725082397461e-01 -9.837592393159866333e-02 -9.809367358684539795e-02 -3.585437834262847900e-01 1.286260783672332764e-01 -6.913637369871139526e-02 -2.135466411709785461e-02 -2.300288975238800049e-01 1.910823285579681396e-01 3.401935696601867676e-01 9.765857830643653870e-03
-1.586326062679290771e-01 -1.748955547809600830e-01 3.392913937568664551e-01 1.432397961616516113e-01 -3.261462152004241943e-01 1.056277826428413391e-01 5.868655815720558167e-02 -2.000397443771362305e-01 -8.686771988868713379e-02 1.049137115478515625e-01 -1.932918839156627655e-02 6.004621088504791260e-02 -3.173188269138336182e-01 -1.591046154499053955e-01 -2.254800200462341309e-01 1.622782647609710693e-01 -9.754950553178787231e-02 -4.199111834168434143e-02 2.091794088482856750e-02 4.891385789960622787e-03 7.975535839796066284e-02 2.657325379550457001e-02 3.995639383792877197e-01 1.524315625429153442e-01 -7.133403420448303223e-02 -9.613034874200820923e-02 -2.579250335693359375e-01 -2.133357971906661987e-01 2.186242863535881042e-02 2.493505477905273438e-01 1.014635488390922546e-01 1.445652991533279419e-01
-8.854157477617263794e-02 -1.455786079168319702e-01 4.568452239036560059e-01 -9.731135517358779907e-02 -3.357673808932304382e-02 2.535080909729003906e-01 -6.513759493827819824e-02 -2.619037330150604248e-01 -1.335618048906326294e-01 1.031998172402381897e-01 8.054579794406890869e-02 -7.017119973897933960e-02 -1.783680617809295654e-01 -2.270056009292602539e-01 4.695247113704681396e-02 2.846978306770324707e-01 -1.505458261817693710e-03 2.124807685613632202e-01 2.323395200073719025e-02 -3.654842823743820190e-02 -5.558256525546312332e-03 4.751233384013175964e-02 2.824776470661163330e-01 1.392716467380523682e-01 -3.793812990188598633e-01 -2.511569065973162651e-03 9.216289967298507690e-02 -1.674756109714508057e-01 1.304367184638977051e-01 2.288374751806259155e-01 8.194494247436523438e-02 -5.456281453371047974e-02
1.440565288066864014e-01 -2.074061483144760132e-01 2.223357371985912323e-02 1.023970916867256165e-01 -3.668122887611389160e-01 -2.515123188495635986e-01 -1.805633679032325745e-02 -2.582417726516723633e-01 1.948640942573547363e-01 1.209889203310012817e-01 -6.330893933773040771e-02 7.897111028432846069e-02 -1.224703118205070496e-01 -1.198443621397018433e-01 -8.039750158786773682e-02 1.932913511991500854e-01 -1.483468413352966309e-01 8.902204781770706177e-02 2.076370567083358765e-01 9.390600025653839111e-02 2.881124317646026611e-01 -2.676301822066307068e-02 1.115711964666843414e-02 -6.490015983581542969e-02 -3.426279127597808838e-01 -1.748341768980026245e-01 -6.222606077790260315e-02 3.915346413850784302e-02 8.664526045322418213e-02 3.061302900314331055e-01 3.157930970191955566e-01 -1.206395216286182404e-02
1.013008598238229752e-02 -2.418171614408493042e-01 9.263712167739868164e-02 -4.546455666422843933e-02 -1.616038233041763306e-01 7.805189117789268494e-03 -3.555423915386199951e-01 -1.018167734146118164e-01 -1.723311841487884521e-01 -1.164605468511581421e-02 -3.360489383339881897e-02 -5.858690477907657623e-03 -4.756933152675628662e-01 -5.051929131150245667e-02 3.537888526916503906e-01 1.619871109724044800e-01 -6.138579919934272766e-02 -1.132160499691963196e-01 5.093456804752349854e-02 -9.819573163986206055e-02 1.026671305298805237e-01 8.583667129278182983e-02 -1.352121829986572266e-01 5.127453058958053589e-02 -2.633540332317352295e-01 -2.609030604362487793e-01 -2.954216599464416504e-01 -7.382235676050186157e-02 -1.357371211051940918e-01 1.500665843486785889e-01 8.422783017158508301e-02 -1.036737486720085144e-01
-7.574862800538539886e-03 -1.474797427654266357e-01 -2.592722326517105103e-02 1.631062626838684082e-01 -3.822755515575408936e-01 -8.753413707017898560e-02 -1.206672638654708862e-01 -2.293240725994110107e-01 2.221249192953109741e-01 1.506589502096176147e-01 -1.420962065458297729e-01 3.229824826121330261e-02 -3.364371657371520996e-01 -1.807596236467361450e-01 -4.575163125991821289e-02 3.755507469177246094e-01 1.454377453774213791e-02 1.421387493610382080e-01 3.200451731681823730e-01 2.580582723021507263e-02 5.242144316434860229e-02 -6.706269085407257080e-02 6.161988899111747742e-02 6.654787063598632812e-02 -1.943506151437759399e-01 -1.302673369646072388e-01 1.239589154720306396e-01 -1.740183867514133453e-02 1.251834072172641754e-02 1.643912941217422485e-01 2.031558901071548462e-01 -2.643049657344818115e-01
-4.348523914813995361e-02 -9.137215465307235718e-02 -5.200307071208953857e-02 2.705335319042205811e-01 -4.729072451591491699e-01 -3.774058818817138672e-02 -7.543198019266128540e-02 -1.555068790912628174e-01 8.891232311725616455e-02 3.018467724323272705e-01 -2.006872147321701050e-01 2.442137710750102997e-02 -1.711619496345520020e-01 -5.714845657348632812e-02 1.323978304862976074e-01 1.612801998853683472e-01 -4.465499147772789001e-02 1.255860477685928345e-01 2.066977471113204956e-01 4.139225184917449951e-02 -1.178398430347442627e-01 -2.548904120922088623e-01 7.736311107873916626e-02 6.108328327536582947e-02 -2.110428065061569214e-01 -1.423275619745254517e-01 4.475187510251998901e-02 1.521562486886978149e-01 6.692855060100555420e-02 1.711826920509338379e-01 3.145656287670135498e-01 -2.635872960090637207e-01
1.279829740524291992e-01 -1.978844404220581055e-01 1.915240138769149780e-01 2.477972954511642456e-02 -2.440876960754394531e-01 1.324926912784576416e-01 -3.273768350481987000e-03 -3.622712492942810059e-01 -2.774569094181060791e-01 3.728310391306877136e-02 -1.447447389364242554e-01 6.168891116976737976e-02 -3.472248613834381104e-01 -1.489246636629104614e-01 -2.619533836841583252e-01 9.370537102222442627e-02 -1.925785094499588013e-02 -9.928467869758605957e-02 5.761998891830444336e-02 2.682529091835021973e-01 9.256158769130706787e-02 1.311575323343276978e-01 2.277270406484603882e-01 -2.268956741318106651e-03 -3.695422410964965820e-02 -3.199519217014312744e-01 -1.507958620786666870e-01 -1.043360009789466858e-01 7.393319159746170044e-02 2.539288401603698730e-01 -2.407126873731613159e-02 6.694088876247406006e-02
-2.601053118705749512e-01 1.236254423856735229e-01 2.072758972644805908e-01 1.703571714460849762e-02 -1.015731468796730042e-01 -2.533048391342163086e-02 2.209848761558532715e-01 -3.518769517540931702e-03 -2.117680460214614868e-01 5.228884145617485046e-02 -7.960744947195053101e-02 1.453361958265304565e-01 -1.054786890745162964e-01 -8.824325352907180786e-02 -9.857639670372009277e-02 2.955821156501770020e-01 -1.626000553369522095e-01 -9.313487261533737183e-02 1.174613386392593384e-01 9.731876850128173828e-02 1.277113407850265503e-01 -1.156014651060104370e-01 4.784023389220237732e-02 6.417418271303176880e-02 -1.057193055748939514e-01 -1.993724107742309570e-01 -2.406612783670425415e-01 -2.745511829853057861e-01 2.754622101783752441e-01 4.419578611850738525e-01 2.510260641574859619e-01 1.003004610538482666e-01
-1.178739666938781738e-01 -1.753852367401123047e-01 -2.917119860649108887e-02 1.726947873830795288e-01 -3.110186457633972168e-01 -6.745278090238571167e-02 -1.730780117213726044e-02 -2.336966246366500854e-01 1.648834496736526489e-01 2.115387767553329468e-01 -1.986812651157379150e-01 -2.776418812572956085e-02 -2.319136559963226318e-01 -1.199309155344963074e-01 1.321121007204055786e-01 2.409603148698806763e-01 4.664996638894081116e-02 3.222152292728424072e-01 3.703627586364746094e-01 5.240879952907562256e-02 -1.649832725524902344e-01 -1.292361468076705933e-01 1.609257608652114868e-02 1.232115179300308228e-01 -1.361703872680664062e-01 -1.316568702459335327e-01 1.258495301008224487e-01 1.136181727051734924e-01 1.510614305734634399e-01 4.897115379571914673e-02 2.786998748779296875e-01 -1.995541751384735107e-01
-4.046055302023887634e-02 -2.253662645816802979e-01 3.095416724681854248e-01 -1.368976235389709473e-01 -2.611226439476013184e-01 5.422360822558403015e-02 2.561799809336662292e-02 -2.488404363393783569e-01 -1.830407381057739258e-01 -1.663998514413833618e-01 -1.001127511262893677e-01 -9.973719716072082520e-02 -3.769489824771881104e-01 -1.972138732671737671e-01 1.701459437608718872e-01 2.318610399961471558e-01 -2.905049920082092285e-01 1.363427042961120605e-01 -7.311323285102844238e-02 -2.646235004067420959e-02 -1.121267378330230713e-01 -1.307826787233352661e-01 -7.537792623043060303e-02 -4.442175559233874083e-04 1.400355249643325806e-02 -1.635424941778182983e-01 -2.185609564185142517e-02 1.038401573896408081e-01 4.106186330318450928e-01 4.678712412714958191e-02 2.149948850274085999e-02 -2.466737851500511169e-02
1.874403804540634155e-01 -3.255866169929504395e-01 1.844998598098754883e-01 7.634630799293518066e-02 -2.638823390007019043e-01 -3.186051547527313232e-01 3.336061490699648857e-03 -1.794245280325412750e-02 1.353481411933898926e-01 1.298344880342483521e-01 1.164379119873046875e-01 2.250912971794605255e-02 -2.307753264904022217e-01 -9.033233672380447388e-02 1.362037472426891327e-02 3.872278928756713867e-01 -2.553346157073974609e-01 -1.128700468689203262e-02 -7.256987690925598145e-02 -9.196185506880283356e-03 -4.243787378072738647e-02 1.068648397922515869e-01 1.514135152101516724e-01 -5.072336271405220032e-02 2.690797112882137299e-02 -1.517740190029144287e-01 1.070208474993705750e-02 -3.182701766490936279e-02 -6.409291923046112061e-02 1.818959265947341919e-01 4.584806561470031738e-01 7.103567570447921753e-02
1.867213658988475800e-02 3.417646512389183044e-02 4.472927451133728027e-01 7.594926655292510986e-02 -2.125786989927291870e-01 7.493243087083101273e-03 -2.248219996690750122e-01 2.001884579658508301e-02 4.796531796455383301e-02 -3.625502437353134155e-02 -2.740274667739868164e-01 -1.657907068729400635e-01 -1.901885271072387695e-01 -2.626404166221618652e-01 -3.371348977088928223e-01 3.261829912662506104e-01 -2.043657302856445312e-01 2.832563035190105438e-02 6.463366746902465820e-02 -9.831008315086364746e-02 -1.655802577733993530e-01 9.763942658901214600e-02 -2.088164389133453369e-01 -4.953386634588241577e-02 -6.509874761104583740e-02 -1.771082170307636261e-02 3.379067406058311462e-02 6.229505687952041626e-02 6.897581368684768677e-02 1.826066523790359497e-01 2.725945115089416504e-01 6.041632220149040222e-02
4.503528401255607605e-02 -3.872856125235557556e-02 -1.051539904437959194e-03 1.852640360593795776e-01 -3.629386723041534424e-01 -3.585050106048583984e-01 -9.243152290582656860e-02 -9.541945159435272217e-02 -1.677245646715164185e-01 2.675236947834491730e-02 -5.198703706264495850e-02 5.600346997380256653e-02 -5.395348668098449707e-01 1.937587186694145203e-02 -1.624610871076583862e-01 1.960860341787338257e-01 -1.388748288154602051e-01 -8.256822824478149414e-03 -4.977168049663305283e-03 -1.479907482862472534e-01 -1.833135187625885010e-01 -3.637297078967094421e-02 -1.895350962877273560e-01 -6.484410911798477173e-02 -8.775106817483901978e-02 -1.914593018591403961e-02 -3.630250990390777588e-01 4.834178462624549866e-02 1.221966594457626343e-01 -2.405052073299884796e-03 1.084535419940948486e-01 8.955467492341995239e-02
-7.050170749425888062e-02 -6.153496727347373962e-02 -1.120064686983823776e-02 1.807012259960174561e-01 -3.998917639255523682e-01 1.007864102721214294e-01 2.682144008576869965e-02 5.068070068955421448e-02 1.551069915294647217e-01 3.140415623784065247e-02 -3.219660520553588867e-01 1.037188153713941574e-02 -3.694659769535064697e-01 -3.181574642658233643e-01 2.705452144145965576e-01 -4.637388512492179871e-02 -5.679641291499137878e-02 8.139528334140777588e-03 3.225392401218414307e-01 -1.268184930086135864e-01 1.144472584128379822e-01 -1.346176415681838989e-01 8.387409150600433350e-02 1.061027348041534424e-01 -2.537770271301269531e-01 -8.091510832309722900e-02 9.661845862865447998e-03 -9.619020670652389526e-02 2.073806673288345337e-01 1.220776960253715515e-01 1.524427086114883423e-01 9.409189969301223755e-02
3.583890572190284729e-02 -1.344934999942779541e-01 -3.694755211472511292e-02 -1.078841537237167358e-01 -1.201907768845558167e-01 -1.396032720804214478e-01 -1.110229566693305969e-01 -2.351372316479682922e-02 -3.087390959262847900e-01 2.285780906677246094e-01 2.041167020797729492e-02 -2.137959450483322144e-01 -3.526703119277954102e-01 7.092844694852828979e-02 2.184562832117080688e-01 5.213081836700439453e-01 1.501175016164779663e-02 -2.767374366521835327e-02 -1.370066106319427490e-01 5.695049837231636047e-02 -8.290656656026840210e-02 -6.298489123582839966e-02 3.777316585183143616e-02 -1.871085762977600098e-01 -1.554951965808868408e-01 -7.631913572549819946e-02 -1.664486378431320190e-01 -5.562736466526985168e-02 -1.177302673459053040e-01 4.007376357913017273e-02 7.624565809965133667e-02 3.547652959823608398e-01
-4.970909561961889267e-03 -9.317032247781753540e-02 1.893143951892852783e-01 -1.539206951856613159e-01 -2.502853609621524811e-02 -1.330142915248870850e-01 -2.645294070243835449e-01 -3.965271711349487305e-01 -1.920029520988464355e-01 1.317331474274396896e-02 -1.251690089702606201e-01 5.026048980653285980e-03 -2.961814701557159424e-01 6.878139823675155640e-02 -3.155739977955818176e-02 1.959652453660964966e-01 2.670145034790039062e-02 -3.084129095077514648e-02 3.057634085416793823e-02 1.669269055128097534e-01 -2.291963547468185425e-01 -7.061097770929336548e-02 3.490695953369140625e-01 -3.608673065900802612e-02 -1.545376330614089966e-01 -1.517869252711534500e-02 -1.174765154719352722e-01 7.976642996072769165e-02 -1.809535771608352661e-01 4.493653476238250732e-01 9.704694151878356934e-02 -4.637746140360832214e-02
5.885691568255424500e-02 3.259796276688575745e-02 4.069382250308990479e-01 -2.064133435487747192e-01 -2.438701391220092773e-01 -7.917467504739761353e-02 -1.437644511461257935e-01 -6.479265540838241577e-02 -1.028115972876548767e-01 2.035091817378997803e-02 -1.523973941802978516e-01 -1.377717405557632446e-01 -1.416615694761276245e-01 -2.412684261798858643e-01 -8.973309397697448730e-02 2.902491092681884766e-01 -2.082846164703369141e-01 1.527639478445053101e-01 5.022050440311431885e-02 -1.273653190582990646e-02 -9.759902954101562500e-02 -2.546983361244201660e-01 -3.237245380878448486e-01 5.656996369361877441e-02 -1.113931536674499512e-01 -2.869952023029327393e-01 -9.640486538410186768e-02 -6.012648344039916992e-02 2.313873320817947388e-01 2.279332429170608521e-01 7.674038410186767578e-02 4.506055265665054321e-02
-1.731527224183082581e-02 -1.542487833648920059e-02 2.158360332250595093e-01 1.600211113691329956e-01 -1.232208237051963806e-01 -3.982048854231834412e-02 2.595567703247070312e-01 9.996797889471054077e-02 9.849681705236434937e-02 1.433153301477432251e-01 -1.995773315429687500e-01 2.159400433301925659e-01 -1.790703386068344116e-01 -7.750605233013629913e-03 -7.470899075269699097e-02 3.074011802673339844e-01 -2.304595708847045898e-01 -7.129800319671630859e-02 2.504928112030029297e-01 1.953110694885253906e-01 -2.124349400401115417e-02 1.059301495552062988e-01 2.242677807807922363e-01 7.947618514299392700e-02 -2.192898988723754883e-01 -4.113577306270599365e-02 6.227114424109458923e-02 6.832050532102584839e-02 3.337195217609405518e-01 -1.451302468776702881e-01 2.927982509136199951e-01 2.834993600845336914e-01
-5.000677704811096191e-02 8.440103381872177124e-02 4.697276353836059570e-01 -4.856143891811370850e-02 -1.010918915271759033e-01 1.284881830215454102e-01 -2.910640239715576172e-01 -9.466803818941116333e-02 1.038039922714233398e-01 -2.615558803081512451e-01 -2.368522286415100098e-01 2.023508399724960327e-01 3.071784228086471558e-02 -3.164034336805343628e-02 1.710781604051589966e-01 4.021597802639007568e-01 -3.408573940396308899e-02 -5.790973827242851257e-02 1.473253667354583740e-01 -1.727708876132965088e-01 6.472832988947629929e-03 3.469702601432800293e-02 2.398564517498016357e-01 2.805256657302379608e-02 -7.423790544271469116e-02 -1.736651062965393066e-01 -4.471373185515403748e-02 -1.724852025508880615e-01 8.372187614440917969e-02 2.481579221785068512e-02 2.900450229644775391e-01 5.460469424724578857e-02
-1.120503395795822144e-01 8.161256462335586548e-02 2.420710325241088867e-01 7.202396541833877563e-02 -5.697552114725112915e-03 -2.328121960163116455e-01 -1.612266749143600464e-01 -1.295281499624252319e-01 2.039132267236709595e-01 2.137117832899093628e-01 -1.045911759138107300e-01 -3.337485194206237793e-01 -5.012453794479370117e-01 -2.313105016946792603e-01 1.764078140258789062e-01 1.109898537397384644e-01 -1.423604786396026611e-01 5.460908263921737671e-02 1.028652042150497437e-01 3.350909426808357239e-02 -8.167710155248641968e-02 1.945638060569763184e-01 -1.713333725929260254e-01 4.404786601662635803e-02 -1.897506117820739746e-01 -2.741782069206237793e-01 -6.618946045637130737e-02 1.298103928565979004e-01 5.425413325428962708e-02 -1.761838211677968502e-03 1.161752492189407349e-01 5.092753097414970398e-02
4.274686798453330994e-02 3.663531318306922913e-02 1.831104308366775513e-01 -3.860405460000038147e-02 -2.491933256387710571e-01 -2.997821941971778870e-02 -4.445308446884155273e-01 -3.294435143470764160e-02 -3.069554269313812256e-01 -8.477648347616195679e-02 9.179930388927459717e-02 2.689478099346160889e-01 -1.782884299755096436e-01 -1.616871058940887451e-01 1.242912188172340393e-01 2.012827247381210327e-01 1.189663857221603394e-01 3.084259293973445892e-02 -1.098629683256149292e-01 -5.830580741167068481e-02 -1.669734418392181396e-01 -1.406882405281066895e-01 -2.103447169065475464e-01 6.702441605739295483e-04 -3.167450129985809326e-01 1.303687840700149536e-01 -2.360185831785202026e-01 -2.587987668812274933e-02 6.161585077643394470e-02 7.966260612010955811e-02 3.120256662368774414e-01 -1.917041651904582977e-02
9.779864549636840820e-02 -1.350984126329421997e-01 -7.551375776529312134e-02 7.499009370803833008e-02 -3.929015398025512695e-01 -2.298238426446914673e-01 -2.468933351337909698e-02 -1.690739095211029053e-01 1.780898272991180420e-01 1.493151038885116577e-01 -3.062467575073242188e-01 2.213302627205848694e-02 -1.862464994192123413e-01 -1.831035315990447998e-01 -8.716161549091339111e-02 2.684728503227233887e-01 -1.546620428562164307e-01 2.562138140201568604e-01 2.470726817846298218e-01 9.745506942272186279e-02 1.933628916740417480e-01 -5.719466507434844971e-02 2.196992337703704834e-01 5.088669434189796448e-02 -7.499734312295913696e-02 -9.601379185914993286e-02 -1.484954953193664551e-01 -1.888863928616046906e-02 1.231493726372718811e-01 2.190244197845458984e-01 2.615706622600555420e-01 8.866097778081893921e-02
-3.919338807463645935e-02 -1.804590523242950439e-01 8.258745819330215454e-02 -1.894358843564987183e-01 -1.771137714385986328e-01 2.161450833082199097e-01 -7.378927618265151978e-02 -3.429645597934722900e-01 -2.085661739110946655e-01 -4.907308146357536316e-02 -1.599704176187515259e-01 -4.914002865552902222e-02 -2.660002112388610840e-01 -1.344225108623504639e-01 6.239837780594825745e-02 1.694621592760086060e-01 -3.164672553539276123e-01 3.315458297729492188e-01 -3.005398064851760864e-02 -1.823073253035545349e-02 -2.603697776794433594e-01 -7.898428291082382202e-02 1.932733207941055298e-01 -1.719491332769393921e-01 -5.343916267156600952e-02 -3.149810805916786194e-02 -2.018003314733505249e-01 1.447601318359375000e-01 2.988049983978271484e-01 6.032385304570198059e-02 1.109855473041534424e-01 -6.045341491699218750e-02
-4.328554961830377579e-03 6.581444293260574341e-03 2.422482371330261230e-01 -2.177795171737670898e-01 6.465795636177062988e-02 -1.405999362468719482e-01 -1.665065139532089233e-01 -1.841809898614883423e-01 -1.452644020318984985e-01 1.067503448575735092e-02 -1.066374033689498901e-02 -3.056072629988193512e-02 -2.932333946228027344e-01 -2.880923822522163391e-02 -1.614896357059478760e-01 1.462535262107849121e-01 7.454477250576019287e-02 7.311827689409255981e-02 1.518083512783050537e-01 4.585785046219825745e-02 -1.488555967807769775e-01 8.380282670259475708e-02 2.874091267585754395e-01 1.706909388303756714e-01 -1.164362058043479919e-01 2.103490680456161499e-01 3.278614953160285950e-02 -1.291609555482864380e-01 1.926497370004653931e-01 5.504527688026428223e-01 2.170510143041610718e-01 1.091993600130081177e-01
1.276993006467819214e-01 -2.676296830177307129e-01 4.217291995882987976e-02 1.165545880794525146e-01 -4.278563261032104492e-01 -8.745267242193222046e-02 -1.597138047218322754e-01 -2.469582110643386841e-01 1.967872828245162964e-01 2.131673246622085571e-01 -1.240932345390319824e-01 1.416155993938446045e-01 -1.229974478483200073e-01 -2.175247520208358765e-01 7.395612448453903198e-02 9.592087566852569580e-02 -1.683810502290725708e-01 4.471991269383579493e-04 2.206907421350479126e-01 -6.545221805572509766e-02 2.022499591112136841e-01 -1.219490244984626770e-01 5.888278409838676453e-02 2.253429964184761047e-02 -2.163506150245666504e-01 -1.038451194763183594e-01 -6.559144705533981323e-02 2.132844328880310059e-01 1.210759431123733521e-01 3.694172203540802002e-01 1.521754115819931030e-01 5.848092259839177132e-04
-2.419447526335716248e-02 -1.034676879644393921e-01 1.268088370561599731e-01 1.551049202680587769e-02 3.528182208538055420e-02 -1.363487690687179565e-01 1.289722713408991694e-04 1.468023061752319336e-01 -1.820039600133895874e-01 -1.736027598381042480e-01 -2.788523733615875244e-01 8.542384207248687744e-02 -3.054211139678955078e-01 -1.950355768203735352e-01 -1.589846909046173096e-01 1.916404366493225098e-01 -4.467950016260147095e-02 -1.334035545587539673e-01 2.092141360044479370e-01 6.334403157234191895e-02 6.403229665011167526e-03 -1.237385645508766174e-01 -1.919416189193725586e-01 1.513614654541015625e-01 -4.454835653305053711e-01 -2.670899331569671631e-01 -3.094370961189270020e-01 -1.505285799503326416e-01 6.825091689825057983e-02 2.181136310100555420e-01 3.532928228378295898e-02 7.068388164043426514e-02
-2.463195472955703735e-01 -3.957432508468627930e-02 -8.972846716642379761e-02 -1.133784577250480652e-01 -3.581149578094482422e-01 2.657059952616691589e-02 -2.483648806810379028e-01 -1.209221407771110535e-01 -7.832236588001251221e-02 1.787612289190292358e-01 3.510857820510864258e-01 -9.692262858152389526e-02 -4.948165416717529297e-01 -8.328931778669357300e-02 -5.205940455198287964e-02 1.043351134285330772e-03 -3.420869261026382446e-02 -4.334047436714172363e-02 2.235774546861648560e-01 -8.594175428152084351e-02 -1.492236405611038208e-01 -2.628557085990905762e-01 -3.572684898972511292e-02 3.596905246376991272e-02 -6.383978575468063354e-02 -7.369544822722673416e-03 1.694628596305847168e-02 -3.365268558263778687e-02 1.732518523931503296e-01 2.372414469718933105e-01 1.995251774787902832e-01 1.860244944691658020e-02
-5.008728429675102234e-02 -7.568251807242631912e-03 -3.861123695969581604e-02 1.214364022016525269e-01 -3.403153121471405029e-01 -2.628705501556396484e-01 -5.170974507927894592e-02 1.426513791084289551e-01 -3.344636857509613037e-01 8.482000976800918579e-02 -8.403043448925018311e-02 -2.057092338800430298e-01 -2.792752981185913086e-01 -3.487116098403930664e-02 -4.722440615296363831e-02 2.104305624961853027e-01 -4.799297079443931580e-02 -6.133861839771270752e-03 -7.311381865292787552e-03 -6.915781646966934204e-02 -1.819554120302200317e-01 9.078743867576122284e-03 -2.515063285827636719e-01 2.460276894271373749e-02 -2.600609064102172852e-01 -5.076123028993606567e-02 -4.795272052288055420e-01 -4.328396171331405640e-02 1.465092450380325317e-01 5.249693244695663452e-02 2.097747921943664551e-01 -6.793565303087234497e-02
-7.842350751161575317e-02 -9.878751635551452637e-02 1.760990023612976074e-01 -1.427053213119506836e-01 -2.492287456989288330e-01 1.224991865456104279e-02 -2.352679818868637085e-01 7.001069188117980957e-02 -1.275876164436340332e-01 -3.770688176155090332e-02 -3.049600720405578613e-01 -1.439713686704635620e-01 -2.265708446502685547e-01 -1.593877971172332764e-01 -1.516112238168716431e-01 4.369548559188842773e-01 -1.631955355405807495e-01 -1.123277172446250916e-01 2.930609695613384247e-02 1.677846908569335938e-01 -2.418638952076435089e-02 -2.673512399196624756e-01 -1.569658368825912476e-01 2.419037818908691406e-01 9.517721086740493774e-02 -2.859290838241577148e-01 -1.129078045487403870e-01 2.868809364736080170e-02 1.347198337316513062e-01 1.150172650814056396e-01 1.217989847064018250e-01 1.184801086783409119e-01
1.269856393337249756e-01 -1.583186723291873932e-02 4.159469306468963623e-01 -1.285832971334457397e-01 -2.325933426618576050e-01 -3.886892274022102356e-02 -2.337867468595504761e-01 -1.422658096998929977e-02 -5.412061512470245361e-02 3.390044439584016800e-03 -8.968304842710494995e-02 1.108775362372398376e-01 -3.819103538990020752e-02 -1.173759400844573975e-01 -2.725563347339630127e-01 3.528697788715362549e-01 -5.921598151326179504e-02 1.207787543535232544e-01 7.845077663660049438e-02 -2.931594289839267731e-02 1.531714797019958496e-01 -1.088863909244537354e-01 4.209734871983528137e-02 6.552051007747650146e-02 -1.666833758354187012e-01 -8.472315967082977295e-02 1.672218292951583862e-01 -1.199093386530876160e-01 2.146909683942794800e-01 3.272470533847808838e-01 3.802200257778167725e-01 6.890855729579925537e-02
1.655038595199584961e-01 -1.120350286364555359e-01 2.043074816465377808e-01 -2.099170237779617310e-01 -1.059729903936386108e-01 -8.285731892101466656e-04 -2.380149662494659424e-01 -3.047733306884765625e-01 -2.747443914413452148e-01 -1.812813878059387207e-01 -2.047953568398952484e-02 -2.197437435388565063e-01 -1.630881130695343018e-01 -7.790049165487289429e-02 -8.037804067134857178e-02 2.775510251522064209e-01 -3.069339096546173096e-01 -9.765778668224811554e-03 3.727040067315101624e-02 6.912110000848770142e-02 5.524962395429611206e-02 -1.397049129009246826e-01 -8.367816358804702759e-02 7.138789445161819458e-02 -8.197456598281860352e-02 -2.851402163505554199e-01 -2.184866517782211304e-01 1.283178012818098068e-02 2.632740736007690430e-01 2.749789953231811523e-01 1.290275603532791138e-01 -8.732756227254867554e-02
1.037026718258857727e-01 -1.227135062217712402e-01 3.017326295375823975e-01 -5.832317098975181580e-02 -2.737942337989807129e-01 9.477424621582031250e-02 3.977530449628829956e-02 -4.284870326519012451e-01 -2.443742305040359497e-01 -3.302452340722084045e-02 -1.317836791276931763e-01 -1.102891489863395691e-01 -4.426638036966323853e-02 -2.486018463969230652e-02 2.004011273384094238e-01 2.566773295402526855e-01 -2.711131572723388672e-01 1.110401600599288940e-01 -7.951112091541290283e-02 -2.467156946659088135e-01 -1.148507222533226013e-01 -1.424164026975631714e-01 2.283434718847274780e-01 -1.882715374231338501e-01 -4.445753619074821472e-02 -1.041390970349311829e-01 -1.961664408445358276e-01 -1.828029304742813110e-01 1.765724420547485352e-01 1.470420360565185547e-01 5.330840591341257095e-03 -4.759521223604679108e-03
1.290957033634185791e-01 -1.073833182454109192e-02 2.075172811746597290e-01 1.809190027415752411e-03 -3.310087621212005615e-01 -4.191317409276962280e-02 1.081255674362182617e-01 -7.275617867708206177e-02 -6.442849338054656982e-02 1.321555972099304199e-01 -5.033704452216625214e-03 2.491423040628433228e-01 -2.935965955257415771e-01 9.381584823131561279e-03 5.906698480248451233e-02 1.923766434192657471e-01 -5.593216791749000549e-02 -1.854119896888732910e-01 -1.969808898866176605e-02 7.025573286227881908e-04 8.761212229728698730e-02 2.871260643005371094e-01 1.513775158673524857e-02 -1.151296421885490417e-01 -8.841872215270996094e-02 -2.522381842136383057e-01 -2.089629769325256348e-01 2.092250436544418335e-01 2.106856405735015869e-01 -2.541944384574890137e-01 4.061696529388427734e-01 1.642887890338897705e-01
2.455611377954483032e-01 -1.743640899658203125e-01 -5.998797714710235596e-02 1.001471281051635742e-01 -3.886715173721313477e-01 -1.397298276424407959e-01 -1.179256364703178406e-01 -4.064517319202423096e-01 1.165003180503845215e-01 9.274750947952270508e-02 -3.386950865387916565e-02 1.547370292246341705e-02 -1.634099632501602173e-01 -3.397804796695709229e-01 2.200400084257125854e-02 2.175054997205734253e-01 -2.345966547727584839e-01 1.729395091533660889e-01 2.795600891113281250e-01 1.025646924972534180e-01 1.782530844211578369e-01 2.098919264972209930e-02 9.716951102018356323e-02 3.082400374114513397e-02 -9.682375937700271606e-02 -1.470135003328323364e-01 -1.021271273493766785e-01 6.526422500610351562e-02 6.579390913248062134e-02 2.095262110233306885e-01 1.448659598827362061e-01 3.667316213250160217e-02
3.641763702034950256e-02 -9.748193621635437012e-02 1.600305140018463135e-01 -1.447752118110656738e-01 -1.804158091545104980e-01 5.394944548606872559e-02 7.220590859651565552e-02 -4.161538183689117432e-01 -1.289378851652145386e-01 -1.825278252363204956e-01 -1.813577711582183838e-01 -2.758179232478141785e-02 -3.118552565574645996e-01 -1.429357230663299561e-01 1.752041280269622803e-01 2.723368406295776367e-01 -2.795279324054718018e-01 1.390893459320068359e-01 -7.078802585601806641e-02 -3.203441947698593140e-02 -2.422844022512435913e-01 -2.396828234195709229e-01 -3.977193497121334076e-03 -3.676812350749969482e-02 -3.910829871892929077e-02 -8.363001048564910889e-03 -5.090577527880668640e-02 1.579894721508026123e-01 3.453982472419738770e-01 1.355791743844747543e-02 2.156507819890975952e-01 8.016092330217361450e-02
1.811169236898422241e-01 3.843195736408233643e-02 3.183550238609313965e-01 -1.355596482753753662e-01 -1.147601157426834106e-01 2.425195723772048950e-01 -1.130845099687576294e-01 -9.169991314411163330e-02 -3.826797381043434143e-02 1.068926230072975159e-02 -8.202736079692840576e-02 5.333014205098152161e-02 -2.810452580451965332e-01 -3.518363460898399353e-02 1.817864626646041870e-01 4.805321097373962402e-01 -1.104262620210647583e-01 -3.167730523273348808e-03 -1.006254181265830994e-01 -2.253358215093612671e-01 -2.052139341831207275e-01 2.737330794334411621e-01 2.353630214929580688e-01 2.057113349437713623e-01 -1.388360261917114258e-01 3.255107998847961426e-02 1.946973614394664764e-02 -4.312660917639732361e-02 3.800197690725326538e-02 8.869254589080810547e-02 2.136438041925430298e-01 1.791322082281112671e-01
-1.136559173464775085e-01 2.026821374893188477e-01 2.914183959364891052e-02 -5.467850342392921448e-02 -6.297209858894348145e-02 -2.909372746944427490e-01 -2.770781517028808594e-01 -2.864934504032135010e-02 -1.600344181060791016e-01 1.355162858963012695e-01 -7.831524312496185303e-02 -1.346328705549240112e-01 -6.213327050209045410e-01 -1.091276779770851135e-01 9.212286770343780518e-02 8.406459540128707886e-02 -1.381860375404357910e-01 -1.083046123385429382e-01 8.099599182605743408e-02 8.295115083456039429e-02 -2.659610211849212646e-01 -6.862071156501770020e-02 -1.516352221369743347e-02 -1.190113928169012070e-02 -3.353907167911529541e-01 -6.523622572422027588e-02 -1.332757174968719482e-01 1.206491515040397644e-01 3.073115460574626923e-02 1.126896739006042480e-01 9.300093352794647217e-02 -5.265673249959945679e-02
-1.154095456004142761e-01 -1.213044300675392151e-01 3.816243708133697510e-01 1.140889897942543030e-02 -1.479685865342617035e-02 6.410051882266998291e-02 -1.290010809898376465e-01 -3.290914893150329590e-01 -8.710858225822448730e-02 1.254637986421585083e-01 -8.341873064637184143e-03 7.824983447790145874e-02 -3.244341015815734863e-01 -2.389173954725265503e-01 -2.274115234613418579e-01 3.422708511352539062e-01 1.030723080039024353e-01 7.123031467199325562e-02 7.333107292652130127e-02 2.160428278148174286e-02 -4.831492155790328979e-02 2.062347903847694397e-02 4.212291836738586426e-01 3.324154391884803772e-02 -2.439002990722656250e-01 -1.864095963537693024e-02 -6.473385542631149292e-02 -1.464687436819076538e-01 1.943002939224243164e-01 2.852685004472732544e-02 5.708501115441322327e-02 7.783502340316772461e-02
-1.089103445410728455e-01 -2.384978830814361572e-01 3.798575997352600098e-01 4.136200621724128723e-02 -1.786744445562362671e-01 1.065190583467483521e-01 6.255996227264404297e-02 -3.550553619861602783e-01 -2.442479431629180908e-01 3.890341520309448242e-02 -5.140321329236030579e-03 3.054993040859699249e-02 -2.641664445400238037e-01 -3.273967504501342773e-01 -2.089212089776992798e-01 2.852097749710083008e-01 -1.459510624408721924e-01 -8.562177419662475586e-02 1.026580482721328735e-01 9.993828088045120239e-02 3.206518292427062988e-02 1.206626966595649719e-01 2.798842191696166992e-01 6.204590201377868652e-02 -9.636093676090240479e-02 -9.500456973910331726e-03 -4.837090149521827698e-02 -1.696140915155410767e-01 1.851990520954132080e-01 1.552725136280059814e-01 -2.521484158933162689e-02 3.808176890015602112e-02
-1.395808160305023193e-02 -2.618993520736694336e-01 6.272263079881668091e-02 5.135835334658622742e-02 -2.356359958648681641e-01 1.582233011722564697e-01 9.004951571114361286e-04 -1.289322227239608765e-01 -3.247357159852981567e-02 4.045077860355377197e-01 4.018794745206832886e-03 1.747658103704452515e-01 -9.708380699157714844e-02 -3.465982154011726379e-02 2.580155991017818451e-02 5.011881142854690552e-02 -2.384228855371475220e-01 9.604167938232421875e-02 1.707654260098934174e-02 3.058648407459259033e-01 -3.654526770114898682e-01 1.673977635800838470e-02 -8.885303884744644165e-02 2.656079828739166260e-01 -1.994563937187194824e-01 -4.838123172521591187e-02 1.643963158130645752e-01 -5.569698289036750793e-02 2.492630630731582642e-01 -1.393039822578430176e-01 2.897018194198608398e-01 9.222130477428436279e-02
-2.174073010683059692e-01 1.613429635763168335e-01 -7.176741492003202438e-03 -1.193897202610969543e-01 -2.509100735187530518e-01 -8.685025572776794434e-02 -2.806483209133148193e-01 3.689871355891227722e-02 2.544048242270946503e-03 -6.646853685379028320e-02 -1.422677934169769287e-01 -3.653863072395324707e-02 -6.084272861480712891e-01 1.414718627929687500e-01 1.389140039682388306e-01 1.913182884454727173e-01 1.402083225548267365e-02 -5.071354564279317856e-03 1.200365051627159119e-01 2.103384956717491150e-02 -2.080255001783370972e-01 -5.437724292278289795e-02 -1.308605074882507324e-01 -5.789242684841156006e-02 -2.800866067409515381e-01 -9.181508421897888184e-02 -1.357185989618301392e-01 -1.684502139687538147e-02 2.834644354879856110e-02 2.163374796509742737e-02 3.104637563228607178e-01 6.821861118078231812e-02
8.902362734079360962e-02 -1.391540765762329102e-01 3.216081261634826660e-01 -1.192189604043960571e-01 -2.427973896265029907e-01 -5.578207969665527344e-02 -1.241642385721206665e-01 -6.640756875276565552e-02 -2.656627297401428223e-01 -1.638078689575195312e-01 -2.773371338844299316e-01 7.296408712863922119e-02 -4.604108631610870361e-02 -2.239951789379119873e-01 -6.235236674547195435e-02 4.460920691490173340e-01 -5.907371640205383301e-02 9.309209138154983521e-02 2.150063030421733856e-02 9.184120595455169678e-02 1.343161761760711670e-01 -1.677620708942413330e-01 -4.961377754807472229e-02 5.732110515236854553e-02 -1.803329735994338989e-01 -2.579053342342376709e-01 -9.567610919475555420e-02 -1.773985326290130615e-01 3.087163567543029785e-01 1.721683591604232788e-01 -2.075607888400554657e-02 1.803566701710224152e-02
-5.507439747452735901e-02 -2.177613414824008942e-02 2.823542058467864990e-01 5.091362819075584412e-02 -1.821639239788055420e-01 2.103733420372009277e-01 -1.152636781334877014e-01 -1.788550466299057007e-01 -1.447242200374603271e-01 9.852216392755508423e-02 -3.546501696109771729e-02 2.530973218381404877e-02 -3.325864970684051514e-01 -2.306789606809616089e-01 -2.184798121452331543e-01 2.710674703121185303e-01 1.689772121608257294e-02 1.468240320682525635e-01 3.036642670631408691e-01 2.231379002332687378e-01 -9.534442797303199768e-03 -1.298360619693994522e-02 3.688351213932037354e-01 1.164078563451766968e-01 -9.929928183555603027e-02 -2.811671467497944832e-03 -2.031491398811340332e-01 -2.025598138570785522e-01 7.828505337238311768e-02 5.741690471768379211e-02 -1.250949800014495850e-01 2.072104811668395996e-01
8.926812559366226196e-02 -1.865692585706710815e-01 3.394823148846626282e-02 -1.534691601991653442e-01 -3.207556605339050293e-01 -2.101396769285202026e-01 -2.534822523593902588e-01 -2.446669712662696838e-02 2.107525765895843506e-01 8.861930668354034424e-02 2.061852514743804932e-01 3.322770819067955017e-02 -1.327769309282302856e-01 -2.034370154142379761e-01 -1.624139770865440369e-02 2.558073699474334717e-01 -2.251997888088226318e-01 9.852728247642517090e-02 2.821289300918579102e-01 -1.452965140342712402e-01 6.234392523765563965e-02 -2.349437586963176727e-02 6.073082983493804932e-02 -2.244777530431747437e-01 -2.081431448459625244e-01 -8.667607605457305908e-02 -2.166048288345336914e-01 4.394184798002243042e-02 8.281157165765762329e-02 3.046581745147705078e-01 2.515430748462677002e-01 1.331861019134521484e-01
1.125422716140747070e-01 1.629483252763748169e-01 5.064215138554573059e-02 2.153919041156768799e-01 -2.667945325374603271e-01 1.606196612119674683e-01 -1.036112457513809204e-01 7.958677411079406738e-02 -2.586985230445861816e-01 -7.951145619153976440e-02 1.886458843946456909e-01 -2.360958456993103027e-01 -1.078021526336669922e-01 -1.118153184652328491e-01 1.190408393740653992e-01 2.084259837865829468e-01 -5.206680297851562500e-02 1.951209753751754761e-01 2.828928828239440918e-01 -1.415258646011352539e-01 -3.119999170303344727e-01 -1.628961041569709778e-02 1.111174896359443665e-01 2.160141319036483765e-01 -2.276722043752670288e-01 -1.255584508180618286e-01 -2.791499197483062744e-01 2.024601548910140991e-01 1.228830814361572266e-01 -1.237128488719463348e-02 7.976695150136947632e-02 2.141840308904647827e-01
-1.251129992306232452e-02 -1.513711456209421158e-02 1.850074157118797302e-02 2.796043753623962402e-01 -3.838962316513061523e-01 -1.323433220386505127e-01 -1.635503955185413361e-02 -1.602686196565628052e-01 7.531145215034484863e-02 1.246274337172508240e-01 -2.552416622638702393e-01 -8.239498734474182129e-02 -2.855758666992187500e-01 -3.958434239029884338e-02 1.101939603686332703e-01 8.620198071002960205e-02 -2.866623178124427795e-02 2.244248986244201660e-01 3.451906740665435791e-01 6.296155601739883423e-02 9.645150974392890930e-03 -2.524386346340179443e-01 -1.035927459597587585e-01 -1.503236144781112671e-01 -2.575343549251556396e-01 -2.061155438423156738e-01 2.049914449453353882e-01 -1.249213144183158875e-01 1.299253664910793304e-02 -6.492211483418941498e-03 3.079749643802642822e-01 -3.825978934764862061e-02
-3.133112564682960510e-02 -6.497682631015777588e-02 1.165763735771179199e-01 -1.782786250114440918e-01 -5.508573353290557861e-02 7.383175659924745560e-03 -2.357771545648574829e-01 -8.500688523054122925e-02 -4.446433186531066895e-01 -1.746004261076450348e-02 1.411684453487396240e-01 -7.233859505504369736e-03 -3.168431222438812256e-01 5.224438756704330444e-02 6.212998181581497192e-02 2.966867387294769287e-01 -1.521148979663848877e-01 3.543670475482940674e-02 -1.332231163978576660e-01 1.029190570116043091e-01 -3.261093795299530029e-01 -5.304745584726333618e-02 1.732304394245147705e-01 2.845298945903778076e-01 -3.112752735614776611e-01 -1.559610366821289062e-01 2.287684381008148193e-02 -1.287156492471694946e-01 1.202721223235130310e-01 1.359568685293197632e-01 1.622132211923599243e-01 9.429128840565681458e-03
-1.317832916975021362e-01 -1.663390547037124634e-02 8.972463756799697876e-02 2.353554517030715942e-01 -2.889091372489929199e-01 -1.819325536489486694e-01 -5.961735546588897705e-02 -1.968408375978469849e-01 1.661955714225769043e-01 4.007230326533317566e-02 -1.800525635480880737e-01 -7.386826723814010620e-02 -3.721590340137481689e-01 1.258761882781982422e-01 -1.092749983072280884e-01 2.574842274188995361e-01 -1.331494841724634171e-02 2.175489217042922974e-01 4.608786404132843018e-01 3.070233762264251709e-02 4.347662255167961121e-02 1.525534540414810181e-01 -6.164765451103448868e-03 4.217127803713083267e-03 -2.780920565128326416e-01 -1.551140099763870239e-01 -2.756272628903388977e-02 1.581367850303649902e-01 8.140343427658081055e-02 1.154029145836830139e-01 -1.248051226139068604e-01 -1.076964735984802246e-01
1.573418825864791870e-01 7.680816948413848877e-02 8.123664557933807373e-02 -4.173810780048370361e-02 -1.441664397716522217e-01 -3.174700438976287842e-01 -8.507220447063446045e-02 8.683584630489349365e-03 -3.861412405967712402e-03 7.253110408782958984e-02 -3.269182145595550537e-02 -1.315256357192993164e-01 -5.993890166282653809e-01 -9.926977008581161499e-02 -1.445627808570861816e-01 1.379546225070953369e-01 -1.993169486522674561e-01 -7.075892388820648193e-02 9.233631938695907593e-02 -1.056938059628009796e-02 -6.829410791397094727e-02 -4.392298404127359390e-03 -1.571135222911834717e-01 8.276706188917160034e-02 -4.663003981113433838e-01 -4.621148854494094849e-02 -1.412229090929031372e-01 -5.795417353510856628e-02 3.246451541781425476e-02 -1.545078027993440628e-02 2.469684034585952759e-01 6.836269795894622803e-02
-1.541132852435112000e-02 2.564150467514991760e-02 2.619242668151855469e-02 3.484842181205749512e-01 -2.356553673744201660e-01 -2.186042815446853638e-01 5.974289402365684509e-02 -1.607343852519989014e-01 -2.821503281593322754e-01 -6.935746222734451294e-02 -2.508550286293029785e-01 1.931263208389282227e-01 -1.731378138065338135e-01 -7.874730043113231659e-03 -1.639484018087387085e-01 2.097915261983871460e-01 -6.253817677497863770e-02 -8.453996479511260986e-02 -1.140981167554855347e-01 6.344749033451080322e-02 -2.282613217830657959e-01 -4.792324081063270569e-02 1.672452390193939209e-01 1.065001823008060455e-02 -2.675067782402038574e-01 -7.592388242483139038e-02 -1.818861812353134155e-01 -3.463175594806671143e-01 2.262703776359558105e-01 8.166762441396713257e-02 1.753907352685928345e-01 -1.706383526325225830e-01
1.173112615942955017e-01 -1.962644606828689575e-01 5.947511643171310425e-02 8.989810943603515625e-02 -3.031685352325439453e-01 -5.075122117996215820e-01 -1.868110746145248413e-01 2.037472277879714966e-02 -2.801277860999107361e-02 1.006766110658645630e-01 2.180852591991424561e-01 3.477275744080543518e-02 -2.374394387006759644e-01 -1.094459965825080872e-01 1.213829815387725830e-01 1.616330593824386597e-01 -2.299268096685409546e-01 -4.692566394805908203e-02 1.768441796302795410e-01 -1.779760867357254028e-01 9.373294562101364136e-02 1.530452072620391846e-02 -2.322448790073394775e-02 -3.596649691462516785e-02 -4.732849448919296265e-02 -3.328803181648254395e-02 -1.663635373115539551e-01 -1.755331456661224365e-01 2.215167284011840820e-01 8.350222557783126831e-02 3.416868448257446289e-01 1.374790370464324951e-01
9.452120959758758545e-02 -1.665389388799667358e-01 2.961828410625457764e-01 4.438648000359535217e-02 -2.612430453300476074e-01 2.599170207977294922e-01 6.140774488449096680e-02 -5.716814845800399780e-02 1.086429208517074585e-01 1.742985993623733521e-01 -6.704901158809661865e-02 1.939983218908309937e-01 -2.113168537616729736e-01 1.841601133346557617e-01 9.237308986485004425e-03 5.530328750610351562e-01 -2.561529353260993958e-02 -8.509758859872817993e-02 4.662001505494117737e-02 1.347810775041580200e-01 -8.919136226177215576e-02 9.053565561771392822e-02 5.941594019532203674e-02 1.225038543343544006e-01 2.302937395870685577e-02 -6.933058798313140869e-02 -6.153776496648788452e-02 1.339205820113420486e-02 2.900052368640899658e-01 3.548752516508102417e-02 2.569374740123748779e-01 1.958791315555572510e-01
-2.043950706720352173e-01 1.537997392006218433e-03 -1.016103178262710571e-01 1.763293147087097168e-01 -2.264769375324249268e-01 -2.675925195217132568e-01 -2.012145891785621643e-02 -7.835277915000915527e-02 1.712856814265251160e-02 2.397922724485397339e-01 7.199387997388839722e-02 7.883015275001525879e-02 -2.620565295219421387e-01 -7.602677494287490845e-02 3.201138079166412354e-01 4.214232265949249268e-01 -2.044168263673782349e-01 -6.168121844530105591e-02 2.819817326962947845e-02 6.236711051315069199e-03 -2.964361337944865227e-04 1.339255124330520630e-01 -9.479822218418121338e-02 3.667728276923298836e-03 -5.273315310478210449e-02 -2.291138917207717896e-01 -1.381639540195465088e-01 -1.621001958847045898e-01 3.075367212295532227e-01 -1.251826584339141846e-01 2.435914874076843262e-01 1.416320651769638062e-01
2.379278093576431274e-01 -1.925135217607021332e-02 2.453297078609466553e-01 1.029785946011543274e-01 -3.051301836967468262e-01 1.960501633584499359e-02 3.248152136802673340e-02 -4.041544348001480103e-02 -4.341589808464050293e-01 -3.798197582364082336e-02 -1.140815839171409607e-01 -1.209705099463462830e-01 -1.846050024032592773e-01 1.130175366997718811e-01 7.237818092107772827e-02 6.016617175191640854e-03 -3.573243319988250732e-02 -1.644176691770553589e-01 5.526659265160560608e-02 1.787405610084533691e-01 1.681005954742431641e-02 -2.465373426675796509e-01 1.518632024526596069e-01 2.207088321447372437e-01 -3.001182079315185547e-01 1.957352012395858765e-01 -2.299807369709014893e-01 7.497131824493408203e-02 -4.987542703747749329e-02 -3.896518424153327942e-02 3.317465484142303467e-01 9.608368575572967529e-02
2.266002297401428223e-01 7.979814708232879639e-02 5.074410140514373779e-02 -9.573132544755935669e-02 -1.477991193532943726e-01 2.368527948856353760e-01 -2.280386984348297119e-01 2.417273074388504028e-02 -2.149684280157089233e-01 8.785058557987213135e-02 -2.119792252779006958e-01 -5.795058980584144592e-02 -2.666286528110504150e-01 -1.449283957481384277e-01 -7.797730714082717896e-02 4.745796024799346924e-01 -1.687618345022201538e-01 -2.627469971776008606e-02 1.871425807476043701e-01 -8.118568360805511475e-02 8.823384344577789307e-02 -3.948349040001630783e-03 -1.408766489475965500e-02 2.057033181190490723e-01 -2.118404768407344818e-02 -3.845966458320617676e-01 -3.956481814384460449e-02 -6.221428140997886658e-02 1.419070661067962646e-01 2.802511155605316162e-01 2.592638321220874786e-02 1.199792977422475815e-02
6.344468146562576294e-02 -8.088930696249008179e-02 8.526955544948577881e-02 1.066431775689125061e-01 -2.962446212768554688e-01 -1.309831738471984863e-01 8.218976855278015137e-02 -2.687519490718841553e-01 -5.137562751770019531e-02 2.077921479940414429e-01 -2.525288164615631104e-01 5.216316133737564087e-02 -4.131378829479217529e-01 3.548708558082580566e-02 1.582138799130916595e-02 2.192382812500000000e-01 1.165973693132400513e-01 1.966905891895294189e-01 2.251793444156646729e-01 -3.253398835659027100e-02 1.192759498953819275e-01 7.069319486618041992e-02 4.062018170952796936e-02 8.398269116878509521e-02 -2.202715873718261719e-01 -3.020813465118408203e-01 -9.435649961233139038e-02 -6.174801290035247803e-02 7.575003802776336670e-02 1.072744186967611313e-02 1.318679302930831909e-01 -3.829051256179809570e-01
2.274417504668235779e-02 -2.031189799308776855e-01 -6.135248392820358276e-02 1.487843692302703857e-01 -4.298537969589233398e-01 -1.100447550415992737e-01 -2.343551022931933403e-03 -2.084441184997558594e-01 8.263215422630310059e-02 1.781776398420333862e-01 -1.520952731370925903e-01 -1.133344788104295731e-02 -2.590947449207305908e-01 -1.043832227587699890e-01 7.437986135482788086e-02 1.991559267044067383e-01 5.477900058031082153e-02 2.495812475681304932e-01 4.439047574996948242e-01 -4.237158596515655518e-02 -7.347596436738967896e-02 -1.519035398960113525e-01 8.095283806324005127e-02 5.901452526450157166e-02 -1.117500737309455872e-01 -1.583206802606582642e-01 4.997067153453826904e-02 4.988159611821174622e-02 5.482859909534454346e-02 1.862021088600158691e-01 2.517611980438232422e-01 -2.463333308696746826e-01
-6.108206138014793396e-02 2.819357812404632568e-02 6.320556253194808960e-02 -9.000154212117195129e-03 -1.180209890007972717e-01 -2.174134105443954468e-01 -1.118559017777442932e-01 1.405001729726791382e-01 -1.055439934134483337e-01 1.473389863967895508e-01 -1.689202189445495605e-01 -1.535710245370864868e-01 -5.413553714752197266e-01 -6.698767095804214478e-02 -5.991590395569801331e-02 2.299880981445312500e-01 -1.988165825605392456e-01 -9.478842467069625854e-02 6.833173334598541260e-02 -9.928295761346817017e-02 -9.502629935741424561e-02 7.798398286104202271e-02 -1.344218254089355469e-01 -6.884278357028961182e-02 -3.382649123668670654e-01 -1.387415975332260132e-01 -2.607269883155822754e-01 -2.371345162391662598e-01 3.042291663587093353e-02 -6.589814275503158569e-02 3.068420290946960449e-01 -2.610408142209053040e-02
-1.540822386741638184e-01 -7.658541202545166016e-02 9.620320796966552734e-02 -1.798498444259166718e-02 -1.915455311536788940e-01 -1.272445619106292725e-01 -4.676558971405029297e-01 -1.997133791446685791e-01 -5.951096490025520325e-02 -4.201297182589769363e-03 -2.043238133192062378e-01 -9.720480442047119141e-02 -4.808677434921264648e-01 -1.133213788270950317e-01 3.554518222808837891e-01 1.013043373823165894e-01 -7.240100950002670288e-02 9.703784435987472534e-02 1.439189612865447998e-01 -2.133792340755462646e-01 5.511255189776420593e-02 4.981707781553268433e-02 -1.140448153018951416e-01 3.691260516643524170e-02 -1.924490481615066528e-01 -1.324938088655471802e-01 -9.420170634984970093e-02 1.072092801332473755e-01 -1.487393397837877274e-02 1.064709499478340149e-01 1.600523293018341064e-01 -3.136363252997398376e-02
9.087972342967987061e-02 9.437163174152374268e-02 1.004397422075271606e-01 -5.109016224741935730e-02 -1.747169941663742065e-01 -2.365094572305679321e-01 4.851690307259559631e-02 -1.096690073609352112e-02 -4.928303509950637817e-02 1.037038043141365051e-01 8.763945102691650391e-02 -1.255853027105331421e-01 -5.478976964950561523e-01 -6.860870867967605591e-02 -8.740784227848052979e-02 1.074723750352859497e-01 -1.768784075975418091e-01 1.231484767049551010e-02 8.594729006290435791e-02 -2.458915114402770996e-02 -1.310482919216156006e-01 -6.005699746310710907e-03 -2.583573460578918457e-01 1.571709066629409790e-01 -4.701064527034759521e-01 -3.602807223796844482e-02 -9.894812852144241333e-02 -1.477777659893035889e-01 -2.336658304557204247e-03 -1.103670299053192139e-01 3.227179050445556641e-01 -4.608777910470962524e-02
1.765678753145039082e-03 -1.626982837915420532e-01 1.311357915401458740e-01 9.677640348672866821e-02 -1.933692246675491333e-01 1.415765285491943359e-01 -1.641757339239120483e-01 9.731102734804153442e-02 6.739228963851928711e-02 2.114913426339626312e-02 -4.067531600594520569e-02 -1.644633710384368896e-01 -2.034592330455780029e-01 -1.362195163965225220e-01 -4.163482040166854858e-02 3.564678430557250977e-01 -3.601854667067527771e-02 -3.115099295973777771e-02 1.391210705041885376e-01 -9.803269058465957642e-02 -1.542083472013473511e-01 -3.194536566734313965e-01 -8.065609633922576904e-02 -4.296976700425148010e-02 -2.573735415935516357e-01 2.163601480424404144e-02 1.214389950037002563e-01 -2.068858742713928223e-01 -1.139336079359054565e-01 4.618480205535888672e-01 2.978892028331756592e-01 1.611299663782119751e-01
-1.879079341888427734e-01 1.015933454036712646e-01 7.192122936248779297e-02 -2.086977958679199219e-01 -1.789834052324295044e-01 -7.162356376647949219e-02 -2.332027554512023926e-01 1.753231324255466461e-02 -8.603477478027343750e-02 -3.476984426379203796e-02 -6.892808526754379272e-02 -2.060769498348236084e-01 -5.238741040229797363e-01 3.585408627986907959e-02 1.327129453420639038e-01 2.502756714820861816e-01 4.729520902037620544e-02 5.942065641283988953e-02 9.738596528768539429e-02 -4.855025187134742737e-02 -3.396203219890594482e-01 -3.900089859962463379e-02 -2.441934496164321899e-01 -5.812074989080429077e-02 -2.713705301284790039e-01 -1.266568750143051147e-01 -2.183023095130920410e-01 -2.462656795978546143e-02 7.341007888317108154e-02 1.565156728029251099e-01 1.371342241764068604e-01 -1.336326003074645996e-01
-2.060469537973403931e-01 2.130425125360488892e-01 6.548467278480529785e-02 -1.471112817525863647e-01 -2.869836688041687012e-01 -1.825343072414398193e-01 -1.967599987983703613e-01 6.462276726961135864e-02 -8.250268548727035522e-02 -5.988153815269470215e-02 1.885760575532913208e-02 8.067496120929718018e-02 -6.062184572219848633e-01 3.055272623896598816e-02 2.016544528305530548e-02 2.221948057413101196e-01 -3.157355263829231262e-02 -5.843044817447662354e-02 8.250741660594940186e-02 -2.936039678752422333e-02 -2.090656161308288574e-01 -9.167139232158660889e-02 -1.566343158483505249e-01 -2.777608856558799744e-02 -1.758665144443511963e-01 -1.328322440385818481e-01 -1.323576271533966064e-01 -8.064298331737518311e-02 5.752228200435638428e-02 8.289996534585952759e-02 3.431487381458282471e-01 4.652513936161994934e-02
-9.583190828561782837e-02 -7.001065462827682495e-02 -1.111259758472442627e-01 1.758004724979400635e-01 -3.063596189022064209e-01 -2.709682881832122803e-01 -5.510186403989791870e-02 6.211369484663009644e-02 -2.094048112630844116e-01 -2.023406028747558594e-01 -2.996067404747009277e-01 -1.555302888154983521e-01 -3.798476159572601318e-01 -2.556847222149372101e-02 9.805305302143096924e-02 1.514737010002136230e-01 -6.703267991542816162e-02 1.967199593782424927e-01 6.163021898828446865e-04 1.982400119304656982e-01 -1.188251972198486328e-01 1.420386284589767456e-01 5.689139291644096375e-02 -9.232894331216812134e-02 -1.150659248232841492e-01 -1.710112094879150391e-01 -2.402893006801605225e-01 1.433292478322982788e-01 -1.346272528171539307e-01 -5.683330819010734558e-02 2.892830967903137207e-01 1.946517080068588257e-01
-2.032828032970428467e-01 5.988555774092674255e-02 2.311119288206100464e-01 7.028718292713165283e-02 -1.591203510761260986e-01 9.590417146682739258e-02 4.407289624214172363e-02 -7.799895107746124268e-02 -2.291296720504760742e-01 -7.255595177412033081e-02 -4.950103349983692169e-03 1.498074382543563843e-01 -1.958559453487396240e-01 -1.849945262074470520e-02 -1.403132826089859009e-01 2.917481362819671631e-01 -1.107541173696517944e-01 -6.956233084201812744e-02 -5.691613256931304932e-02 2.078072726726531982e-01 1.612399369478225708e-01 -8.628856390714645386e-02 -1.725258380174636841e-01 6.469774059951305389e-03 -2.573586106300354004e-01 -3.320277333259582520e-01 -6.492115557193756104e-02 -7.501974701881408691e-02 1.642768234014511108e-01 3.927864134311676025e-01 2.884918451309204102e-01 2.299165725708007812e-01
-1.753130406141281128e-01 -1.291494816541671753e-01 1.107088029384613037e-01 1.350127309560775757e-01 -3.543743193149566650e-01 -2.101553976535797119e-01 -1.642093956470489502e-01 -3.285866677761077881e-01 1.426596790552139282e-01 -1.007003486156463623e-01 -1.653313040733337402e-01 -4.453511163592338562e-02 -4.177097082138061523e-01 -1.317536532878875732e-01 3.449199497699737549e-01 4.041010886430740356e-02 -1.620040386915206909e-01 -1.189529970288276672e-01 1.740512996912002563e-01 -1.063502356410026550e-01 -1.377730667591094971e-01 4.784690588712692261e-02 -1.368615329265594482e-01 9.594335407018661499e-02 -1.535383909940719604e-01 -1.524969339370727539e-01 -1.549045294523239136e-01 4.789442941546440125e-02 -1.445250809192657471e-01 4.548529163002967834e-02 1.125161275267601013e-01 7.229076325893402100e-02
-5.131630972027778625e-02 -1.073395758867263794e-01 3.981356322765350342e-02 2.822540700435638428e-01 -3.005713522434234619e-01 -6.102983653545379639e-02 -3.355722874402999878e-02 -2.803403437137603760e-01 1.691730022430419922e-01 2.308625876903533936e-01 -1.091382876038551331e-01 -3.230726346373558044e-03 -2.586602568626403809e-01 -1.180768162012100220e-01 -1.511594001203775406e-02 1.937264204025268555e-01 -4.694534093141555786e-02 2.289097160100936890e-01 3.333536088466644287e-01 5.190513655543327332e-02 -1.059795692563056946e-01 -1.464441567659378052e-01 4.012380167841911316e-02 1.031355485320091248e-01 -1.279003918170928955e-01 -1.432719528675079346e-01 6.457662582397460938e-02 2.245620079338550568e-02 2.010771781206130981e-01 3.021213971078395844e-02 3.352180719375610352e-01 -3.312716186046600342e-01
-3.174170851707458496e-02 -3.023092150688171387e-01 1.762131303548812866e-01 -1.498926281929016113e-01 -2.103657722473144531e-01 -9.202603250741958618e-02 -3.738502264022827148e-01 -1.865776926279067993e-01 -3.765730187296867371e-02 -3.953780606389045715e-02 7.476212084293365479e-02 -5.643478780984878540e-02 -4.542768597602844238e-01 -6.833904236555099487e-02 4.921889007091522217e-01 1.538017243146896362e-01 2.257424890995025635e-01 3.799258172512054443e-02 -1.921545714139938354e-02 -5.547842010855674744e-02 1.072231456637382507e-01 8.012806624174118042e-02 -2.535566687583923340e-02 1.331078819930553436e-02 -2.097008377313613892e-01 -8.480209112167358398e-02 1.976228086277842522e-03 -4.953344538807868958e-02 3.915442898869514465e-02 2.077656425535678864e-02 7.570596039295196533e-02 4.669046401977539062e-02
8.294160664081573486e-02 -8.678641915321350098e-02 -7.343573123216629028e-02 6.582932174205780029e-02 -3.862274885177612305e-01 -1.536302268505096436e-01 -1.148428916931152344e-01 -3.353255093097686768e-01 1.401914209127426147e-01 7.095440477132797241e-02 -1.767458915710449219e-01 -4.349611327052116394e-02 -3.115284442901611328e-01 -1.031674519181251526e-01 5.074840504676103592e-03 3.597757816314697266e-01 -1.138646602630615234e-01 2.276182174682617188e-01 2.465263605117797852e-01 6.937348097562789917e-02 1.355502158403396606e-01 -1.405111253261566162e-01 6.936581432819366455e-02 -1.355455070734024048e-01 -1.291166692972183228e-01 1.736473105847835541e-02 -2.232309058308601379e-02 1.440005898475646973e-01 6.021023914217948914e-02 2.354585975408554077e-01 2.691047191619873047e-01 -1.453425437211990356e-01
-1.709534823894500732e-01 -1.210456863045692444e-01 4.761333018541336060e-02 -2.188175618648529053e-01 -3.266724050045013428e-01 -4.899507015943527222e-02 -2.109940797090530396e-01 -1.182202398777008057e-01 -1.421865075826644897e-01 1.510901153087615967e-01 3.164506256580352783e-01 1.002021282911300659e-01 -3.797241151332855225e-01 -1.229963377118110657e-01 -3.349034860730171204e-02 1.405490636825561523e-01 6.571256369352340698e-02 -1.835152655839920044e-01 2.558809816837310791e-01 -1.365885138511657715e-01 -2.038399130105972290e-01 -2.723215520381927490e-01 5.055603571236133575e-03 1.788888499140739441e-02 -1.618327647447586060e-01 -3.418378904461860657e-02 1.549520529806613922e-02 -1.110546886920928955e-01 1.438039243221282959e-01 2.331232130527496338e-01 2.182546071708202362e-02 2.265550196170806885e-01
2.186135575175285339e-02 -3.084914982318878174e-01 2.053295820951461792e-01 3.846650943160057068e-02 -4.393183588981628418e-01 -2.644101679325103760e-01 -5.978458374738693237e-02 6.460218876600265503e-02 -5.531903356313705444e-03 2.598048932850360870e-02 1.591905951499938965e-01 -5.954863503575325012e-03 -1.398626267910003662e-01 -2.630900740623474121e-01 -1.515083014965057373e-01 2.571305334568023682e-01 -1.522302031517028809e-01 4.978198558092117310e-02 2.758253216743469238e-01 -1.366482824087142944e-01 5.776360165327787399e-03 6.860635429620742798e-02 -5.144808068871498108e-02 -1.605887115001678467e-01 6.709170341491699219e-02 -2.802985161542892456e-02 -6.635110080242156982e-02 -2.733332104980945587e-02 4.789271950721740723e-02 1.269737780094146729e-01 4.501352608203887939e-01 3.268488124012947083e-02
-2.667879499495029449e-02 -1.020924374461174011e-01 1.545220166444778442e-01 -2.592858672142028809e-01 -1.403013467788696289e-01 -1.952445060014724731e-01 -2.851853072643280029e-01 -3.789045661687850952e-02 -4.875444620847702026e-02 -5.192846059799194336e-03 -2.358818203210830688e-01 -1.810725033283233643e-01 -3.433668017387390137e-01 -1.908486634492874146e-01 9.655749797821044922e-02 2.466086745262145996e-01 -2.633153498172760010e-01 4.119077697396278381e-02 9.369593858718872070e-02 1.186465844511985779e-01 -6.237854436039924622e-02 -2.199440747499465942e-01 -3.206957578659057617e-01 1.175947189331054688e-01 -2.481788098812103271e-01 -2.471227794885635376e-01 -1.984106749296188354e-01 1.154252216219902039e-01 -1.920676231384277344e-02 2.981320396065711975e-02 4.728648066520690918e-02 -1.480157114565372467e-02
-1.100078374147415161e-01 -1.585752964019775391e-01 2.532457709312438965e-01 -1.653696149587631226e-01 -2.385717481374740601e-01 -2.473610788583755493e-01 -1.009158417582511902e-01 1.105823144316673279e-01 -1.814978718757629395e-01 -4.639852419495582581e-02 -1.378306746482849121e-01 1.871383339166641235e-01 -1.647462397813796997e-01 9.186116047203540802e-03 -6.566464155912399292e-02 2.085242420434951782e-01 -1.662591099739074707e-01 -2.419212609529495239e-01 1.328880805522203445e-02 2.869707345962524414e-01 -8.278568089008331299e-02 -1.101165730506181717e-02 -9.332501143217086792e-02 1.129188016057014465e-01 -3.444705605506896973e-01 3.904840722680091858e-02 -2.574049532413482666e-01 -2.926185429096221924e-01 -5.433885753154754639e-02 1.612036377191543579e-01 2.170899063348770142e-01 1.461370289325714111e-01
1.756493002176284790e-01 -3.407356441020965576e-01 4.890346527099609375e-02 -6.125169247388839722e-02 -2.628538310527801514e-01 7.534155156463384628e-04 -8.268561959266662598e-02 -2.202808670699596405e-02 -2.090930640697479248e-01 -4.163932800292968750e-02 -4.323700368404388428e-01 -1.533227134495973587e-02 -8.172219991683959961e-02 -9.965775161981582642e-02 -6.296633183956146240e-02 3.795439600944519043e-01 4.971234127879142761e-02 8.736488223075866699e-02 1.444051116704940796e-01 -4.006456211209297180e-02 4.209821671247482300e-02 -1.374781876802444458e-01 -1.716563552618026733e-01 -2.038620114326477051e-01 -2.153368443250656128e-01 1.137050241231918335e-01 1.548151969909667969e-01 -2.633979022502899170e-01 9.849329292774200439e-02 1.878091394901275635e-01 2.253075540065765381e-01 -2.419540658593177795e-02
3.097641170024871826e-01 -1.250282526016235352e-01 2.626068592071533203e-01 -1.262325197458267212e-01 -7.395459711551666260e-02 -4.693887382745742798e-02 8.737376332283020020e-02 -1.408673971891403198e-01 -2.591105103492736816e-01 -4.829629883170127869e-02 -1.666793525218963623e-01 -1.230160295963287354e-01 -3.131217360496520996e-01 -4.022092521190643311e-01 -1.893700808286666870e-01 1.662804633378982544e-01 -1.671714782714843750e-01 2.947749495506286621e-01 9.446371346712112427e-02 -2.315944992005825043e-03 -1.052452176809310913e-01 1.293137297034263611e-02 1.236003115773200989e-01 5.424354970455169678e-02 -1.436656415462493896e-01 -1.193403899669647217e-01 -2.357805967330932617e-01 -2.186993807554244995e-01 6.788513064384460449e-02 7.546646893024444580e-02 2.807692997157573700e-02 1.732830405235290527e-01
-1.750477701425552368e-01 -1.669704914093017578e-01 5.686854571104049683e-02 -4.255963116884231567e-02 -2.323159128427505493e-01 -2.019735574722290039e-01 -3.499907255172729492e-01 -2.130830436944961548e-01 -3.077769186347723007e-03 -4.650793224573135376e-02 -1.650683283805847168e-01 -4.615213721990585327e-02 -4.630319774150848389e-01 -2.506279945373535156e-01 2.793778479099273682e-01 4.647531360387802124e-02 -9.871963411569595337e-02 2.692358195781707764e-02 1.189611181616783142e-01 -1.241914257407188416e-01 1.978631913661956787e-01 5.510305240750312805e-02 -8.966753259301185608e-03 1.115552037954330444e-01 -3.014495074748992920e-01 3.404010087251663208e-02 -5.755904689431190491e-02 -7.645648717880249023e-02 -7.099056988954544067e-02 4.858847707509994507e-02 2.844573855400085449e-01 2.312115952372550964e-02
-6.127716228365898132e-02 5.441439896821975708e-02 1.996701955795288086e-01 5.478018429130315781e-03 -1.812671273946762085e-01 2.965282797813415527e-01 -1.461268635466694832e-03 9.775058180093765259e-02 -3.752058148384094238e-01 8.226064592599868774e-02 -1.070268750190734863e-01 -1.501204818487167358e-01 -1.637743562459945679e-01 3.857671096920967102e-02 6.995492428541183472e-02 2.344247400760650635e-01 -1.097399294376373291e-01 -3.665493568405508995e-03 1.633878052234649658e-01 3.344603180885314941e-01 -2.096350491046905518e-01 -8.831914514303207397e-02 7.889285683631896973e-02 6.646526604890823364e-02 2.806206420063972473e-02 1.243378315120935440e-02 -1.439530104398727417e-01 1.413476765155792236e-01 3.041634857654571533e-01 1.336917728185653687e-01 3.514706790447235107e-01 2.545139789581298828e-01
-1.392183154821395874e-01 -1.069103088229894638e-02 1.088628843426704407e-01 2.280227690935134888e-01 -2.555040717124938965e-01 -1.305179744958877563e-01 -6.985708326101303101e-02 -1.993669420480728149e-01 -2.955458760261535645e-01 -5.379836633801460266e-02 -9.854629635810852051e-03 2.755860984325408936e-01 -9.218140691518783569e-02 1.425066590309143066e-01 -1.859988570213317871e-01 1.406351476907730103e-01 -2.506340742111206055e-01 1.870844140648841858e-02 -3.187539055943489075e-02 2.052312716841697693e-02 -1.658349931240081787e-01 -3.451638296246528625e-02 1.660883277654647827e-01 -3.154579177498817444e-02 -3.758150935173034668e-01 -1.201038137078285217e-01 -6.973925232887268066e-02 -2.245956957340240479e-01 1.582742184400558472e-01 3.765422105789184570e-01 1.769430488348007202e-01 -9.621964395046234131e-02
-2.197823077440261841e-01 1.309320330619812012e-01 4.490082561969757080e-01 -1.849267929792404175e-01 -1.575192660093307495e-01 -2.044696360826492310e-01 -1.225850954651832581e-01 -1.114539802074432373e-02 -1.120272129774093628e-01 3.244733512401580811e-01 -3.066436052322387695e-01 4.179265350103378296e-02 -2.737094759941101074e-01 -2.188557945191860199e-02 2.551436237990856171e-02 -7.910460978746414185e-02 -1.718813925981521606e-02 4.094834625720977783e-02 6.060299649834632874e-02 8.027909323573112488e-03 -4.295157734304666519e-03 1.751580648124217987e-02 -2.072976380586624146e-01 8.697649091482162476e-02 -2.329255342483520508e-01 -1.237056031823158264e-01 -3.132802993059158325e-02 -2.956907749176025391e-01 6.330507993698120117e-02 -3.957047685980796814e-02 2.897275090217590332e-01 -1.303889453411102295e-01
5.378373712301254272e-02 -6.786838173866271973e-02 -5.327625200152397156e-02 2.172425091266632080e-01 -3.743828535079956055e-01 -8.199459314346313477e-02 -2.453723177313804626e-02 -1.193021982908248901e-01 1.295543164014816284e-01 2.864052653312683105e-01 -2.201607972383499146e-01 -6.899575889110565186e-02 -2.870843708515167236e-01 2.875335048884153366e-03 1.813450083136558533e-02 2.009076625108718872e-01 6.403019279241561890e-02 2.311325371265411377e-01 3.434494137763977051e-01 6.621736288070678711e-02 -1.814494729042053223e-01 -1.444603949785232544e-01 -1.855217106640338898e-02 5.531633645296096802e-02 -7.227216660976409912e-02 -1.918487697839736938e-01 1.406557559967041016e-01 1.687230467796325684e-01 1.315065622329711914e-01 1.457865536212921143e-01 3.225429356098175049e-01 -1.888450533151626587e-01
-1.548428237438201904e-01 -2.960905730724334717e-01 1.817900091409683228e-01 -9.848170727491378784e-02 -1.935646086931228638e-01 -3.159853219985961914e-01 -2.102743238210678101e-01 -4.420428723096847534e-02 -6.976252887398004532e-03 1.317359413951635361e-02 -1.075272932648658752e-01 -8.410350233316421509e-02 -3.711790442466735840e-01 -1.979218274354934692e-01 3.757245242595672607e-01 1.828081905841827393e-01 -1.322364509105682373e-01 -1.445185393095016479e-01 1.955924183130264282e-01 3.199435770511627197e-02 9.898790717124938965e-02 -1.422987505793571472e-02 -2.273352295160293579e-01 1.491678953170776367e-01 -1.587136685848236084e-01 -9.833444654941558838e-02 8.714745193719863892e-02 -1.841370314359664917e-01 7.597218453884124756e-02 1.325789391994476318e-01 1.650205999612808228e-01 -5.661199241876602173e-02
-6.382430344820022583e-02 -9.556455165147781372e-02 4.333603382110595703e-01 1.506235897541046143e-01 -5.204737186431884766e-02 -2.788090519607067108e-02 9.211382269859313965e-02 -2.840214669704437256e-01 -1.496655195951461792e-01 1.459861844778060913e-01 1.128741772845387459e-03 -5.886479467153549194e-02 -4.512229263782501221e-01 -2.227823883295059204e-01 -2.236957699060440063e-01 2.299638092517852783e-01 2.802138403058052063e-02 6.534803658723831177e-02 1.576755195856094360e-01 1.654128134250640869e-01 2.886026911437511444e-02 1.692866161465644836e-02 3.635061383247375488e-01 -5.884034186601638794e-02 -1.859856992959976196e-01 4.681924730539321899e-02 -1.353158950805664062e-01 -9.708768129348754883e-02 1.087614968419075012e-01 4.049993678927421570e-02 -3.779157996177673340e-02 8.316847681999206543e-02
-6.061177328228950500e-02 -7.639693468809127808e-02 1.476529389619827271e-01 -1.367806736379861832e-02 -1.997185349464416504e-01 1.579709723591804504e-02 2.397830784320831299e-02 -4.264422506093978882e-02 1.061212271451950073e-01 1.040793061256408691e-01 -6.729611754417419434e-02 2.755037248134613037e-01 -2.045868188142776489e-01 -7.630040496587753296e-02 -1.982146203517913818e-01 3.080485165119171143e-01 -5.244999006390571594e-02 -7.181409746408462524e-02 7.401423901319503784e-02 1.453914195299148560e-01 -1.067954674363136292e-01 2.419322431087493896e-01 2.521545588970184326e-01 8.925085514783859253e-02 -1.426784098148345947e-01 -1.443762052804231644e-02 -8.980455994606018066e-02 8.957077562808990479e-02 4.500155448913574219e-01 -1.122672930359840393e-01 3.143208324909210205e-01 3.391265869140625000e-01
-7.363308966159820557e-02 9.258411824703216553e-02 1.327906101942062378e-01 1.586081087589263916e-02 -1.166446879506111145e-01 -3.476861417293548584e-01 -4.479341581463813782e-02 -1.143484339118003845e-01 5.175266787409782410e-02 5.350248143076896667e-02 4.885633289813995361e-02 -1.907936036586761475e-01 -5.135687589645385742e-01 -3.206737339496612549e-01 3.827919065952301025e-02 2.320624440908432007e-01 -1.731229573488235474e-01 -6.510644219815731049e-03 2.381214872002601624e-02 -4.286319389939308167e-02 -1.013705655932426453e-01 1.222536433488130569e-02 -1.646314263343811035e-01 3.600840643048286438e-02 -3.831413090229034424e-01 -2.036368288099765778e-02 -1.168260499835014343e-01 -4.624407365918159485e-02 3.806588053703308105e-02 -1.690972149372100830e-01 2.912776768207550049e-01 5.645352229475975037e-02
-1.622412651777267456e-01 -1.484966129064559937e-01 2.441183477640151978e-01 -2.229037284851074219e-01 -1.763199269771575928e-01 4.736270289868116379e-03 -1.267548054456710815e-01 -3.456718474626541138e-02 -1.490049511194229126e-01 1.715667732059955597e-02 -3.720103800296783447e-01 -1.913362890481948853e-01 -1.051828563213348389e-01 -2.763234376907348633e-01 -1.292078793048858643e-01 1.161232590675354004e-01 -2.639769613742828369e-01 1.991264671087265015e-01 -5.029468983411788940e-02 1.294918209314346313e-01 -1.423486620187759399e-01 -1.188519150018692017e-01 -1.945888996124267578e-01 2.850165367126464844e-01 -1.793796420097351074e-01 -1.287539154291152954e-01 -8.718672394752502441e-02 -1.705008149147033691e-01 9.382373094558715820e-02 8.210530132055282593e-02 3.008744716644287109e-01 7.253465801477432251e-02
3.174214065074920654e-02 -8.335169404745101929e-02 -9.629526734352111816e-02 1.627330929040908813e-01 -3.751625418663024902e-01 -4.684854671359062195e-02 1.543723279610276222e-03 -1.904256939888000488e-01 4.207233339548110962e-02 2.246985137462615967e-01 -3.156276941299438477e-01 3.204547241330146790e-02 -2.414410114288330078e-01 -2.026789039373397827e-01 -2.447233302518725395e-03 2.217285335063934326e-01 1.391459815204143524e-02 3.170152902603149414e-01 3.756604194641113281e-01 3.808319568634033203e-02 -3.881062567234039307e-02 -2.020800262689590454e-01 1.527491677552461624e-02 2.477611415088176727e-02 -1.511007994413375854e-01 -3.011303022503852844e-02 -7.072467356920242310e-02 -2.430047653615474701e-02 1.220379471778869629e-01 1.237344145774841309e-01 2.802864909172058105e-01 -2.260237634181976318e-01
-9.274501353502273560e-02 -1.934850066900253296e-01 3.087734580039978027e-01 1.464170664548873901e-01 -3.566468134522438049e-02 9.079886972904205322e-02 -5.180123075842857361e-02 -3.795102834701538086e-01 -1.242707949131727219e-02 7.371589541435241699e-02 1.332277711480855942e-02 3.135098516941070557e-02 -3.780304789543151855e-01 -2.226789146661758423e-01 -8.417985588312149048e-02 3.135847449302673340e-01 9.983269125223159790e-02 2.381215691566467285e-01 1.456355750560760498e-01 9.949249029159545898e-02 -5.068298429250717163e-02 -4.478998854756355286e-02 2.716999948024749756e-01 1.586004644632339478e-01 -2.444052100181579590e-01 -1.216501593589782715e-01 7.433143258094787598e-02 -2.313683480024337769e-01 1.120148226618766785e-01 1.512986570596694946e-01 -6.226423010230064392e-02 4.539079219102859497e-02
8.245093375444412231e-02 -1.021389514207839966e-01 2.410699278116226196e-01 2.789655625820159912e-01 -1.720061302185058594e-01 1.518922597169876099e-01 -2.342869937419891357e-01 -5.392562970519065857e-02 -3.135946094989776611e-01 4.290878027677536011e-02 -4.358601570129394531e-02 4.670362919569015503e-02 -9.534846246242523193e-02 1.220993325114250183e-02 8.909437060356140137e-02 3.707621395587921143e-01 -4.606887698173522949e-01 -1.671642437577247620e-02 -9.284694492816925049e-02 8.757016807794570923e-02 -2.151025682687759399e-01 4.998759925365447998e-02 7.649338245391845703e-02 -1.752759218215942383e-01 -4.931719973683357239e-03 -1.957237124443054199e-01 -2.114545106887817383e-01 -1.069841254502534866e-02 1.638906151056289673e-01 1.614725887775421143e-01 6.027312949299812317e-02 1.536273807287216187e-01
2.675966359674930573e-02 -2.519044876098632812e-01 1.498839855194091797e-01 1.519196480512619019e-01 -6.004779785871505737e-02 1.784059107303619385e-01 -1.931360550224781036e-02 4.892208054661750793e-02 -5.682999640703201294e-02 -2.387496642768383026e-02 -1.589495539665222168e-01 -1.513537317514419556e-01 -2.913962602615356445e-01 -2.842519283294677734e-01 -1.198108568787574768e-01 2.887653410434722900e-01 -1.857479810714721680e-01 -4.511283710598945618e-02 9.481785446405410767e-02 1.381423920392990112e-01 1.385761331766843796e-02 -2.904456257820129395e-01 -1.963435113430023193e-01 -2.973849773406982422e-01 -8.403787761926651001e-02 -2.198165059089660645e-01 1.909909546375274658e-01 -1.391672492027282715e-01 -2.030377648770809174e-02 2.711801826953887939e-01 2.690400183200836182e-01 5.429774895310401917e-02
4.098777472972869873e-02 3.058991953730583191e-02 4.666452109813690186e-02 1.404738277196884155e-01 -4.468300342559814453e-01 -1.709029227495193481e-01 -2.769380807876586914e-01 -2.605702579021453857e-01 3.059701621532440186e-01 1.433977186679840088e-01 2.783330343663692474e-02 6.048650294542312622e-02 2.879208698868751526e-02 -2.460711151361465454e-01 7.693459093570709229e-02 5.332576483488082886e-02 -1.232004687190055847e-01 -1.233722828328609467e-02 2.075193971395492554e-01 2.077127695083618164e-01 9.470267593860626221e-02 -1.519452780485153198e-03 1.312109641730785370e-02 -2.618284821510314941e-01 -2.768885195255279541e-01 -2.380802780389785767e-01 -3.566146269440650940e-02 1.993829011917114258e-01 1.700225919485092163e-01 1.494852304458618164e-01 9.133891016244888306e-02 -7.290743291378021240e-03
-1.305424422025680542e-01 -2.528771162033081055e-01 2.098787873983383179e-01 3.614599630236625671e-02 -7.778552919626235962e-02 2.510941326618194580e-01 -1.634445339441299438e-01 -5.064001306891441345e-03 -1.228227391839027405e-01 2.657516598701477051e-01 -1.756800711154937744e-01 6.723622977733612061e-02 -2.509596049785614014e-01 1.881222873926162720e-01 9.187847375869750977e-02 4.914883077144622803e-01 -1.612768881022930145e-02 -1.226904243230819702e-01 1.818063855171203613e-02 -2.215069718658924103e-02 -8.239975571632385254e-02 1.176274940371513367e-01 7.680974900722503662e-02 5.594807490706443787e-02 3.345432877540588379e-02 -1.083988323807716370e-01 -2.305505275726318359e-01 -3.252203390002250671e-02 6.325297988951206207e-03 7.440729439258575439e-02 2.035338878631591797e-01 3.853278160095214844e-01
-1.235962361097335815e-01 1.281899064779281616e-01 7.331264764070510864e-02 -2.183509469032287598e-01 -2.290670275688171387e-01 -9.894362837076187134e-02 -2.707699537277221680e-01 -6.885063648223876953e-02 -1.743640601634979248e-01 -1.391233503818511963e-01 -9.412819892168045044e-02 -7.122286409139633179e-02 -5.821463465690612793e-01 -3.055358305573463440e-02 -5.898998677730560303e-02 1.569214016199111938e-01 5.724978633224964142e-03 -1.284889578819274902e-01 9.497307240962982178e-02 -1.829194091260433197e-02 -2.091216295957565308e-01 9.153495728969573975e-02 -1.547906249761581421e-01 -1.941916346549987793e-01 -2.907040715217590332e-01 -1.051711887121200562e-01 -4.112685099244117737e-02 -1.077941358089447021e-01 -5.372225865721702576e-02 8.118323236703872681e-02 2.873634994029998779e-01 -5.181798711419105530e-02
-3.470084816217422485e-02 -7.413928955793380737e-02 1.283105313777923584e-01 -1.419490203261375427e-02 -2.358060479164123535e-01 1.525949835777282715e-01 -1.156274378299713135e-01 -2.977738082408905029e-01 -2.830110490322113037e-01 -7.664038240909576416e-02 -2.301298081874847412e-01 -6.515461206436157227e-02 -4.044033885002136230e-01 4.422793909907341003e-02 3.667845577001571655e-02 2.472953498363494873e-02 -2.953691482543945312e-01 1.631723344326019287e-01 -2.175663970410823822e-02 -1.119061708450317383e-01 -2.504219114780426025e-01 -1.983420699834823608e-01 1.223662775009870529e-02 1.180900260806083679e-01 8.152873814105987549e-02 -4.301688447594642639e-02 -2.302866429090499878e-02 2.167785614728927612e-01 3.549447953701019287e-01 1.903712898492813110e-01 1.442823708057403564e-01 -5.478282272815704346e-02
-2.500210888683795929e-02 -1.858745068311691284e-01 1.471697092056274414e-01 1.933388784527778625e-02 -1.485248655080795288e-01 -5.795965902507305145e-03 -1.289453357458114624e-01 -1.891109794378280640e-01 -3.632296919822692871e-01 7.040316611528396606e-02 -9.757480025291442871e-02 4.214002192020416260e-02 2.832156419754028320e-02 2.431991249322891235e-01 8.431184105575084686e-03 4.333157837390899658e-01 -3.981469273567199707e-01 9.461791068315505981e-02 -8.193151094019412994e-03 2.104478031396865845e-01 -2.497288882732391357e-01 4.287832975387573242e-02 1.040099561214447021e-01 -9.345994889736175537e-02 -1.781556010246276855e-01 -6.911601126194000244e-02 -3.042012751102447510e-01 -1.207752674818038940e-01 9.194907546043395996e-02 5.658672004938125610e-02 1.123760789632797241e-01 9.395498037338256836e-02
3.921479359269142151e-02 -1.548865884542465210e-01 3.881089091300964355e-01 -8.976202458143234253e-02 -7.337383925914764404e-02 1.106981337070465088e-01 -8.259382098913192749e-02 -1.474032253026962280e-01 8.396808058023452759e-02 1.333782374858856201e-01 -9.869667887687683105e-02 1.184670254588127136e-01 -2.890361547470092773e-01 -4.743648692965507507e-02 -1.637702733278274536e-01 3.374555408954620361e-01 -1.083152294158935547e-01 1.846234202384948730e-01 8.351941592991352081e-03 -1.273825913667678833e-01 -1.832946538925170898e-01 -4.413717612624168396e-02 2.984656989574432373e-01 -1.562940925359725952e-01 -1.816859990358352661e-01 8.418326824903488159e-02 1.098440214991569519e-01 -2.016161084175109863e-01 1.448402255773544312e-01 2.213143110275268555e-01 3.374522030353546143e-01 8.174213021993637085e-02
7.302596420049667358e-02 -2.004083245992660522e-01 3.392281234264373779e-01 1.891976296901702881e-01 -9.334874153137207031e-02 -5.720423068851232529e-03 -1.452276259660720825e-01 -3.276766538619995117e-01 -8.231452852487564087e-02 5.766622722148895264e-02 5.870255827903747559e-02 -8.444650471210479736e-02 -2.991852760314941406e-01 -2.593975663185119629e-01 -1.591674238443374634e-01 2.992604672908782959e-01 6.886301189661026001e-02 1.397660374641418457e-01 2.037204802036285400e-02 2.057033330202102661e-01 -3.400489687919616699e-02 9.130494296550750732e-02 3.630427122116088867e-01 1.188922673463821411e-01 -2.713842391967773438e-01 1.186950970441102982e-02 -1.388101130723953247e-01 -6.014253571629524231e-02 9.507682174444198608e-02 2.099961638450622559e-01 2.590568270534276962e-03 -4.242527484893798828e-02
-2.260078787803649902e-01 2.111303992569446564e-02 1.916848272085189819e-01 6.900712847709655762e-03 -8.842870593070983887e-02 -1.833228319883346558e-01 -1.337456703186035156e-01 -1.802711039781570435e-01 4.313229396939277649e-02 1.553069055080413818e-01 -7.533155381679534912e-02 -4.053871929645538330e-01 -4.534495472908020020e-01 -2.418339550495147705e-01 2.267144322395324707e-01 9.578298777341842651e-02 -1.601502001285552979e-01 -6.773974001407623291e-02 1.531608402729034424e-01 -8.595560491085052490e-02 -1.356642413884401321e-02 1.394646465778350830e-01 -1.166062951087951660e-01 1.372894048690795898e-01 -2.220174372196197510e-01 -2.050595730543136597e-01 -1.475488990545272827e-01 1.443386822938919067e-01 6.461872160434722900e-02 -4.286516085267066956e-02 2.104861140251159668e-01 -4.215749725699424744e-02
-4.810475744307041168e-03 -1.070928573608398438e-01 3.339320123195648193e-01 -1.532643884420394897e-01 -1.919086277484893799e-01 3.634743392467498779e-02 -7.258597761392593384e-02 -3.031019270420074463e-01 -1.995971053838729858e-01 -1.705913990736007690e-01 -1.684348732233047485e-01 -1.461104899644851685e-01 -3.338496387004852295e-01 -2.256066203117370605e-01 1.394742429256439209e-01 1.770058870315551758e-01 -2.126671671867370605e-01 1.075174063444137573e-01 -2.803263254463672638e-02 -1.297835111618041992e-01 -1.523143351078033447e-01 -2.482095211744308472e-01 2.068438567221164703e-02 9.601169079542160034e-02 3.765790164470672607e-02 -1.768824011087417603e-01 -4.229542985558509827e-02 9.387535601854324341e-02 3.529734909534454346e-01 1.069832034409046173e-02 1.474672406911849976e-01 -1.667089313268661499e-01
-1.485335975885391235e-01 -2.241577655076980591e-01 1.242149099707603455e-01 -1.789268255233764648e-01 -4.148697853088378906e-01 -3.237606585025787354e-01 -6.202222779393196106e-02 -1.961931884288787842e-01 -1.441837996244430542e-01 2.247841060161590576e-01 -3.396192193031311035e-01 -1.679101437330245972e-01 -2.942279577255249023e-01 6.426214706152677536e-03 1.054297760128974915e-02 2.310104221105575562e-01 -1.480025947093963623e-01 5.564263835549354553e-02 -3.129835799336433411e-02 -2.701024711132049561e-01 2.947969362139701843e-02 5.480554699897766113e-02 5.900891497731208801e-02 -6.159914284944534302e-02 -1.020341515541076660e-01 -4.714839532971382141e-02 -4.954932257533073425e-02 3.131518512964248657e-02 1.566532254219055176e-01 -1.302816420793533325e-01 4.781399294734001160e-02 -1.899361312389373779e-01
-1.611113399267196655e-01 2.735563367605209351e-02 2.325279861688613892e-01 2.550927698612213135e-01 -3.068226277828216553e-01 -3.111177682876586914e-01 -1.866043508052825928e-01 8.154217898845672607e-02 -1.626893728971481323e-01 1.033453941345214844e-01 1.579471491277217865e-02 -2.679733559489250183e-02 -9.987827390432357788e-02 -2.331914752721786499e-01 1.324855983257293701e-01 2.590421438217163086e-01 -3.752774745225906372e-02 -4.887146130204200745e-02 1.510707437992095947e-01 3.834756314754486084e-01 -2.353456765413284302e-01 -2.374510765075683594e-01 2.479569241404533386e-02 1.063331887125968933e-01 -9.776780754327774048e-02 2.952161431312561035e-02 -2.711388766765594482e-01 1.339190900325775146e-01 -5.157732591032981873e-02 -1.125761941075325012e-01 4.001126438379287720e-02 1.358066797256469727e-01
1.069184392690658569e-02 -4.904623143374919891e-03 2.599602639675140381e-01 -2.178664505481719971e-01 -2.856368571519851685e-02 -2.028948217630386353e-01 -2.108326405286788940e-01 -1.888310313224792480e-01 -2.201230973005294800e-01 -5.681792646646499634e-02 -1.054741367697715759e-01 -5.942765995860099792e-02 -2.720457613468170166e-01 -1.857420802116394043e-01 -2.120874524116516113e-01 1.363424062728881836e-01 9.434577822685241699e-02 1.853516101837158203e-01 2.125875465571880341e-02 -5.365582928061485291e-02 -1.288741976022720337e-01 5.905460566282272339e-02 1.868655383586883545e-01 2.740538306534290314e-02 -2.394472807645797729e-01 2.866505086421966553e-02 6.792476773262023926e-02 -1.547844260931015015e-01 1.433671712875366211e-01 4.784383177757263184e-01 2.418542951345443726e-01 1.651544123888015747e-01
2.247822098433971405e-02 1.008851006627082825e-01 1.607020646333694458e-01 -1.138081252574920654e-01 -3.819831907749176025e-01 2.412972413003444672e-02 -2.524397671222686768e-01 3.641835972666740417e-02 -8.949803560972213745e-02 5.867445096373558044e-02 -1.395982205867767334e-01 -1.410065293312072754e-01 -6.646468490362167358e-02 -1.395571529865264893e-01 -1.236688643693923950e-01 4.610090255737304688e-01 -1.331938058137893677e-01 1.506027579307556152e-02 6.501631438732147217e-02 1.279409676790237427e-01 1.287271827459335327e-01 4.731301590800285339e-02 3.631378337740898132e-02 1.866130679845809937e-01 -1.528260856866836548e-01 -4.220732450485229492e-01 -7.812306284904479980e-02 -1.320224702358245850e-01 1.152414008975028992e-01 2.818397581577301025e-01 1.121557503938674927e-01 -1.122948676347732544e-01
-8.246771246194839478e-02 -1.169745400547981262e-01 3.810096532106399536e-02 -1.351929549127817154e-02 -2.307752817869186401e-01 -1.271093040704727173e-01 -1.169922575354576111e-01 -3.051814436912536621e-01 -3.302226364612579346e-01 -1.165300533175468445e-01 -2.696091830730438232e-01 5.034620314836502075e-02 -3.528656959533691406e-01 9.070680243894457817e-04 -7.897344976663589478e-02 4.527360945940017700e-02 -2.485330104827880859e-01 -1.954429782927036285e-03 -1.061617285013198853e-01 -9.104637056589126587e-02 -3.898470997810363770e-01 1.051727458834648132e-01 1.197547614574432373e-01 4.582773521542549133e-02 -8.491326123476028442e-02 -2.096256464719772339e-01 -1.081913560628890991e-01 -1.346068643033504486e-02 4.569877311587333679e-02 2.822082042694091797e-01 2.546625435352325439e-01 2.355744689702987671e-02
1.366244815289974213e-02 3.304097801446914673e-02 9.575514122843742371e-03 -8.128367364406585693e-02 -2.462400794029235840e-01 -1.168052572757005692e-02 -4.003678858280181885e-01 -2.725892663002014160e-01 -1.928705573081970215e-01 -1.325928717851638794e-01 2.671702206134796143e-02 8.267370611429214478e-02 -3.939971327781677246e-01 -1.387124210596084595e-01 2.830790877342224121e-01 1.302060335874557495e-01 1.294485926628112793e-01 1.949703842401504517e-01 4.926451295614242554e-02 1.679992862045764923e-02 -5.863131489604711533e-03 2.420712448656558990e-02 -2.399438023567199707e-01 -1.459207385778427124e-01 -3.391965031623840332e-01 -1.864689588546752930e-02 -2.380125820636749268e-01 -7.284127920866012573e-02 4.915837198495864868e-02 -6.960163265466690063e-02 1.967357546091079712e-01 -4.972304776310920715e-02
1.358827352523803711e-01 -2.221324853599071503e-02 5.012159347534179688e-01 -1.858928799629211426e-01 1.739960536360740662e-02 5.352724343538284302e-02 -1.294999420642852783e-01 -2.125171422958374023e-01 -2.084957212209701538e-01 6.915692239999771118e-02 -8.992075175046920776e-02 1.638467311859130859e-01 -3.084029257297515869e-01 -6.024225056171417236e-02 -1.133495196700096130e-02 1.881074458360671997e-01 -9.281340241432189941e-02 1.677104458212852478e-02 2.678924612700939178e-02 -7.976868003606796265e-02 -8.314751833677291870e-02 5.675824359059333801e-02 1.411986798048019409e-01 -2.545534074306488037e-01 -1.023681759834289551e-01 1.768734189681708813e-03 1.616569310426712036e-01 -1.471562832593917847e-01 1.323279291391372681e-01 4.037332534790039062e-01 2.501785457134246826e-01 2.262037061154842377e-02
9.364877641201019287e-02 -3.520952165126800537e-01 6.164504960179328918e-02 8.303077518939971924e-02 -1.999933272600173950e-01 1.851042360067367554e-01 -8.539374917745590210e-02 -7.182663679122924805e-02 1.837451756000518799e-02 1.511547248810529709e-02 7.280607521533966064e-02 -5.925588682293891907e-02 -3.090657591819763184e-01 -5.310408398509025574e-02 -5.977096036076545715e-03 3.288979232311248779e-01 -2.170242741703987122e-02 7.923020422458648682e-02 3.399960100650787354e-01 -1.036546453833580017e-01 -1.532767415046691895e-01 -1.711740493774414062e-01 -1.507381629198789597e-02 -5.574887245893478394e-02 -2.211630493402481079e-01 8.455817401409149170e-02 1.858628541231155396e-01 -2.637129127979278564e-01 -2.410202026367187500e-01 1.834507286548614502e-01 3.349851369857788086e-01 2.431330643594264984e-02
-6.363845616579055786e-02 6.348769366741180420e-02 1.817305684089660645e-01 -2.136699408292770386e-01 -4.543848708271980286e-02 -2.314165979623794556e-01 -1.332022547721862793e-01 -7.011970877647399902e-02 -1.260449290275573730e-01 1.666652560234069824e-01 -3.724661767482757568e-01 -1.834753155708312988e-01 -4.207938313484191895e-01 -1.315923035144805908e-01 1.667153537273406982e-01 -6.599703431129455566e-02 4.985098168253898621e-02 1.005994081497192383e-01 2.086554318666458130e-01 -5.785362049937248230e-02 -7.956580957397818565e-04 -4.841723665595054626e-02 1.153831183910369873e-02 3.406527340412139893e-01 -9.076155722141265869e-02 -5.475775152444839478e-02 -4.801368340849876404e-02 -2.434265613555908203e-01 1.713650971651077271e-01 -9.601689130067825317e-02 3.078154623508453369e-01 -9.068093448877334595e-02
1.243521049618721008e-01 9.647028893232345581e-02 1.957499831914901733e-01 1.565177589654922485e-01 -1.384018808603286743e-01 1.312130689620971680e-01 -2.462944984436035156e-01 -2.830576598644256592e-01 -1.533437669277191162e-01 2.074772864580154419e-02 3.226270079612731934e-01 -5.615843087434768677e-02 -2.316732108592987061e-01 1.050673201680183411e-01 1.509555280208587646e-01 2.673701345920562744e-01 -2.008589506149291992e-01 2.142435610294342041e-01 1.380740106105804443e-01 -9.838573634624481201e-02 -2.395221740007400513e-01 3.523465618491172791e-02 -9.873568266630172729e-02 6.621999200433492661e-03 -2.048023492097854614e-01 -8.439124375581741333e-02 -1.632643118500709534e-02 1.134338080883026123e-01 2.872598767280578613e-01 -2.564247846603393555e-01 2.191185057163238525e-01 5.664471536874771118e-02
3.792823106050491333e-02 -1.263902187347412109e-01 2.363483756780624390e-01 1.512907445430755615e-01 -1.094746068120002747e-01 -1.025965958833694458e-01 -1.018646508455276489e-01 -2.985528111457824707e-01 -3.137903809547424316e-01 2.910086512565612793e-02 -3.263625502586364746e-01 7.173293083906173706e-02 7.056063972413539886e-03 -4.365920275449752808e-02 -1.946033164858818054e-02 2.032911032438278198e-01 -2.570490837097167969e-01 1.283214986324310303e-01 -1.712585985660552979e-01 -1.068052183836698532e-02 -2.705991566181182861e-01 9.959885478019714355e-02 2.137358337640762329e-01 -5.336256697773933411e-02 -1.178789809346199036e-01 -1.194354891777038574e-01 -9.748423844575881958e-02 -2.493207007646560669e-01 2.876776158809661865e-01 2.714208662509918213e-01 1.628256440162658691e-01 2.761320210993289948e-02
-4.843735694885253906e-02 -7.885552197694778442e-02 7.028677314519882202e-02 1.089394986629486084e-01 -3.537444472312927246e-01 2.907109074294567108e-02 -2.446844577789306641e-01 -1.922848969697952271e-01 -3.895356133580207825e-02 -2.178198546171188354e-01 1.010583788156509399e-01 -1.237164735794067383e-01 -1.096419543027877808e-01 -2.516712620854377747e-02 -1.889135688543319702e-01 2.900084853172302246e-01 1.852082610130310059e-01 1.137707456946372986e-01 -1.266692280769348145e-01 -6.452188640832901001e-02 1.092252731323242188e-01 -2.162688598036766052e-02 8.753048628568649292e-02 -2.830514498054981232e-02 -1.244768723845481873e-01 -7.103333622217178345e-02 6.493655033409595490e-03 2.523267641663551331e-02 4.284788966178894043e-01 4.281272292137145996e-01 1.584709435701370239e-01 2.081827223300933838e-01
1.092592626810073853e-01 2.122451812028884888e-01 3.965812921524047852e-01 -1.346134096384048462e-01 3.609103336930274963e-02 -2.812495529651641846e-01 -5.041991919279098511e-02 -6.795647740364074707e-02 -1.331604272127151489e-01 -1.126440986990928650e-01 1.953874379396438599e-01 -3.018855489790439606e-02 -3.332107961177825928e-01 -1.055990606546401978e-01 3.172258138656616211e-01 2.075492739677429199e-01 -5.470959097146987915e-02 -1.535982731729745865e-02 1.504648327827453613e-01 2.062487006187438965e-01 -7.903576642274856567e-02 -1.656792014837265015e-01 9.298273175954818726e-02 -1.766669899225234985e-01 -2.175080031156539917e-01 -1.284082382917404175e-01 1.849645972251892090e-01 -2.631729235872626305e-03 3.173654377460479736e-01 1.621317467652261257e-03 6.286929547786712646e-02 1.215296215377748013e-03
-2.777726948261260986e-01 -7.139440625905990601e-02 -4.917655140161514282e-03 -3.673518076539039612e-02 -1.429531574249267578e-01 -1.358847916126251221e-01 -6.787823140621185303e-02 -2.550131976604461670e-01 -9.861407428979873657e-02 3.592217713594436646e-02 1.109869703650474548e-01 -1.902528107166290283e-01 -6.582963466644287109e-02 -3.102344274520874023e-01 2.437843382358551025e-01 1.023784205317497253e-01 -1.598653346300125122e-01 5.299276206642389297e-03 4.097036123275756836e-01 -6.224294006824493408e-02 1.058876439929008484e-01 6.314869225025177002e-02 1.561368107795715332e-01 -2.430405467748641968e-01 -6.072437390685081482e-02 -1.823580116033554077e-01 -3.213034272193908691e-01 -2.423369139432907104e-02 1.272346526384353638e-01 -4.305064678192138672e-02 2.344006001949310303e-01 2.609548270702362061e-01
-5.671352520585060120e-02 2.275443822145462036e-02 -3.862094506621360779e-02 -4.136216640472412109e-02 -2.430002205073833466e-02 -1.459136009216308594e-01 -2.210846543312072754e-01 -3.510090336203575134e-02 -2.952616810798645020e-01 1.096330136060714722e-01 -7.469083368778228760e-02 -1.378880292177200317e-01 -3.361042737960815430e-01 -2.791744470596313477e-01 3.355861455202102661e-02 3.255021572113037109e-01 3.760389983654022217e-02 1.185499355196952820e-01 4.891937598586082458e-02 1.880169101059436798e-02 -4.596089124679565430e-01 1.192009821534156799e-01 2.201876938343048096e-01 1.111315265297889709e-01 6.306497752666473389e-02 -1.057595983147621155e-01 -1.926063909195363522e-03 5.487012118101119995e-02 1.501737982034683228e-01 3.675563931465148926e-01 1.313335746526718140e-01 -4.155421257019042969e-02
-1.383896321058273315e-01 -2.992954291403293610e-02 3.057660460472106934e-01 -1.028816401958465576e-01 -3.070429861545562744e-01 1.119282022118568420e-01 -3.652808666229248047e-01 4.378560185432434082e-02 8.566857129335403442e-02 6.728294491767883301e-02 -1.565166562795639038e-01 1.231914088129997253e-01 -2.665002271533012390e-02 1.362553834915161133e-01 1.586007922887802124e-01 1.010190397500991821e-01 1.185582503676414490e-01 -1.514547765254974365e-01 2.754975296556949615e-02 1.705737113952636719e-01 -3.065596520900726318e-01 -2.050816565752029419e-01 2.455294281244277954e-01 2.962642908096313477e-02 -3.375194370746612549e-01 -9.579978883266448975e-02 1.080087050795555115e-01 5.206372216343879700e-02 3.224627971649169922e-01 3.587950393557548523e-02 1.306674480438232422e-01 6.069670245051383972e-02
-1.544957756996154785e-01 -1.396690607070922852e-01 1.767273396253585815e-01 -4.779130220413208008e-02 6.670700013637542725e-02 -7.319182902574539185e-02 8.772592991590499878e-02 -3.048348724842071533e-01 6.657942384481430054e-02 1.468278914690017700e-01 -2.041422389447689056e-02 1.495677884668111801e-02 -3.215242624282836914e-01 5.834629759192466736e-02 -2.458752691745758057e-01 2.432800829410552979e-01 1.284382641315460205e-01 1.780328005552291870e-01 1.363254934549331665e-01 -1.306063979864120483e-01 1.460445951670408249e-02 -2.166415750980377197e-02 -1.495995279401540756e-02 6.540288031101226807e-02 -2.730642557144165039e-01 1.363662723451852798e-02 2.708170376718044281e-02 -2.740728668868541718e-02 3.526262640953063965e-01 2.784745693206787109e-01 2.168245911598205566e-01 3.814010620117187500e-01
-1.336232572793960571e-01 -5.589425563812255859e-02 2.447781413793563843e-01 6.510817259550094604e-02 -2.947692871093750000e-01 1.706629842519760132e-01 -8.818710595369338989e-02 2.774332165718078613e-01 -4.152384102344512939e-01 1.719384193420410156e-01 -4.214948788285255432e-02 1.041469946503639221e-01 -1.052359938621520996e-01 -1.853969246149063110e-01 4.065665975213050842e-02 2.938412725925445557e-01 -6.476611644029617310e-02 8.852864801883697510e-02 1.880276799201965332e-01 2.526379525661468506e-01 -2.167128175497055054e-01 -1.556390225887298584e-01 3.660244494676589966e-02 1.010199114680290222e-01 7.227946072816848755e-02 7.590829581022262573e-02 -2.749663293361663818e-01 2.109387889504432678e-02 1.985766738653182983e-01 1.895166817121207714e-03 2.133366018533706665e-01 -1.101772114634513855e-02
-1.260180026292800903e-01 -1.419780254364013672e-01 4.326515197753906250e-01 1.050236076116561890e-01 -9.336375445127487183e-02 5.714934691786766052e-02 -1.228004544973373413e-01 -3.494778275489807129e-01 -1.222502812743186951e-02 5.761193111538887024e-02 -5.646433681249618530e-03 -3.794018551707267761e-02 -4.302902817726135254e-01 -1.746580600738525391e-01 -7.905036211013793945e-02 2.292708158493041992e-01 7.645095884799957275e-02 1.157339289784431458e-01 9.760612994432449341e-02 1.281937509775161743e-01 3.204634040594100952e-02 4.921646788716316223e-02 3.676498532295227051e-01 9.384687989950180054e-02 -1.495018750429153442e-01 -8.851508051156997681e-02 -1.799918562173843384e-01 -2.667480409145355225e-01 7.230649143457412720e-02 5.224386975169181824e-02 -2.314932085573673248e-02 4.779401421546936035e-02
-1.456345766782760620e-01 -1.292405575513839722e-01 8.767542243003845215e-02 2.281651943922042847e-01 -1.292290687561035156e-01 1.448209676891565323e-02 -1.197745501995086670e-01 -1.726965755224227905e-01 -3.615455329418182373e-01 -2.468249015510082245e-02 -1.696850508451461792e-01 6.723247468471527100e-02 4.657118022441864014e-02 -7.622062414884567261e-02 9.131430834531784058e-02 3.546423912048339844e-01 -4.201211035251617432e-01 9.956896305084228516e-02 -1.207368075847625732e-01 -2.736473642289638519e-02 -1.439453363418579102e-01 5.993917584419250488e-02 1.109559759497642517e-01 -2.703498303890228271e-01 -1.837047040462493896e-01 -1.545175760984420776e-01 -1.984593421220779419e-01 -1.305349171161651611e-01 1.051790267229080200e-01 2.233771681785583496e-01 1.840356886386871338e-01 1.191745996475219727e-01
-1.427816301584243774e-01 1.144026592373847961e-02 4.822254180908203125e-02 -7.342044264078140259e-02 -4.000343382358551025e-01 8.628392964601516724e-02 1.882264204323291779e-02 -1.493479609489440918e-01 -9.583550691604614258e-02 -2.134392270818352699e-03 1.950869560241699219e-01 1.858014613389968872e-01 -3.278470635414123535e-01 -1.131761148571968079e-01 -2.118912525475025177e-02 1.418213993310928345e-01 1.116966269910335541e-02 6.331239640712738037e-02 2.616529464721679688e-01 -3.036593645811080933e-02 -1.527168601751327515e-01 -2.700158655643463135e-01 -1.599162369966506958e-01 6.256990879774093628e-02 -1.840555071830749512e-01 1.161733046174049377e-01 1.287859585136175156e-02 -5.006963610649108887e-01 1.988683938980102539e-01 -2.700431831181049347e-02 1.035618036985397339e-01 1.026407629251480103e-01
2.990324422717094421e-02 -1.411034259945154190e-02 -8.417927473783493042e-02 9.881642460823059082e-02 -4.062123298645019531e-01 3.912495821714401245e-02 5.312490276992321014e-03 -2.522805333137512207e-01 -4.800871759653091431e-02 1.577093452215194702e-01 1.243500486016273499e-01 8.248017728328704834e-02 -2.549535930156707764e-01 -2.962374389171600342e-01 3.030253648757934570e-01 -1.612005233764648438e-01 6.889919936656951904e-02 2.280594408512115479e-01 3.178407251834869385e-01 -8.725549280643463135e-02 -1.420800480991601944e-02 -6.712146103382110596e-02 7.693620771169662476e-02 -2.699089236557483673e-02 -1.799990087747573853e-01 -2.954951524734497070e-01 8.576685190200805664e-02 5.033513158559799194e-02 2.325054705142974854e-01 1.462822705507278442e-01 2.228804677724838257e-01 -1.852364093065261841e-02
5.751370638608932495e-02 -1.127786859869956970e-01 2.155392169952392578e-01 9.380792826414108276e-02 -6.515802443027496338e-02 1.717541962862014771e-01 3.366609103977680206e-03 -1.491217762231826782e-01 -9.200287610292434692e-02 2.017562389373779297e-01 -1.173176243901252747e-01 -7.809261977672576904e-02 -1.809389144182205200e-01 2.948734462261199951e-01 1.555009186267852783e-01 4.435913562774658203e-01 -5.143343587405979633e-04 -1.074890792369842529e-01 1.863771826028823853e-01 1.565603613853454590e-01 -1.120099425315856934e-01 1.524867266416549683e-01 1.805466264486312866e-01 1.920868009328842163e-01 7.375944405794143677e-02 -1.593708395957946777e-01 -1.583813279867172241e-01 3.480129688978195190e-02 1.871501207351684570e-01 1.039905697107315063e-01 2.752358317375183105e-01 3.289732336997985840e-01
-9.289486706256866455e-02 -2.644605934619903564e-01 -1.982344500720500946e-02 -1.282732188701629639e-02 -2.053925842046737671e-01 -2.561319172382354736e-01 -2.380167543888092041e-01 8.124785870313644409e-02 -1.819329708814620972e-01 1.905490756034851074e-01 -2.278367727994918823e-01 -2.666218280792236328e-01 -4.330855607986450195e-01 9.425720199942588806e-03 2.373236864805221558e-01 1.926649808883666992e-01 -5.138963833451271057e-02 8.901125937700271606e-02 -7.598220556974411011e-02 -4.002064093947410583e-02 -4.211809858679771423e-02 1.594911664724349976e-01 1.020610183477401733e-01 2.813527919352054596e-02 -2.952343821525573730e-01 -2.796650491654872894e-02 -2.978520989418029785e-01 -1.677491366863250732e-01 4.704449791461229324e-03 7.707502692937850952e-02 8.751223236322402954e-02 -3.938015177845954895e-02
9.605804830789566040e-02 -3.598931431770324707e-01 2.528703808784484863e-01 1.074039284139871597e-02 -1.405258923768997192e-01 1.665771901607513428e-01 4.848843440413475037e-03 -2.986691594123840332e-01 -6.388889253139495850e-02 -4.442579671740531921e-02 -1.528632044792175293e-01 5.607748031616210938e-02 -1.386171579360961914e-01 1.846628040075302124e-01 4.805682599544525146e-02 4.075202941894531250e-01 -1.398683190345764160e-01 -1.886166930198669434e-01 2.278965413570404053e-01 2.109727114439010620e-01 -3.690973622724413872e-03 2.176447957754135132e-01 1.079832576215267181e-02 2.024990022182464600e-01 -1.262960135936737061e-01 1.383880972862243652e-01 2.765186596661806107e-03 1.352829486131668091e-01 1.063806563615798950e-01 2.562403120100498199e-02 2.488674819469451904e-01 1.969604939222335815e-01
-1.046690940856933594e-01 -5.208441987633705139e-02 6.282713264226913452e-02 -1.869754791259765625e-01 -7.908499240875244141e-02 -2.421366982161998749e-02 8.634895086288452148e-02 4.509451240301132202e-02 -1.234272047877311707e-01 -4.492833837866783142e-02 -8.154470473527908325e-02 -5.649175122380256653e-02 -3.180554807186126709e-01 -1.610463559627532959e-01 2.854478545486927032e-02 3.943172395229339600e-01 8.216742426156997681e-02 6.957533955574035645e-02 -1.455030143260955811e-01 2.050450444221496582e-01 -1.055808439850807190e-01 -2.293359935283660889e-01 3.391797840595245361e-01 -1.039540693163871765e-01 -2.561146318912506104e-01 -2.389596849679946899e-01 -2.670289874076843262e-01 -7.072550058364868164e-02 1.560936421155929565e-01 2.244096398353576660e-01 2.842478156089782715e-01 -4.099993407726287842e-02
-8.949226886034011841e-02 -5.114858224987983704e-02 -1.784815452992916107e-02 2.475878745317459106e-01 -2.697390615940093994e-01 1.320745646953582764e-01 -9.094705432653427124e-02 -2.868660166859626770e-02 4.373732209205627441e-02 1.193687468767166138e-01 8.818339556455612183e-02 -1.489189714193344116e-01 -4.297730028629302979e-01 3.281935304403305054e-02 1.251899600028991699e-01 3.172002434730529785e-01 -2.387813776731491089e-01 1.390114724636077881e-01 7.545927911996841431e-02 -3.231563568115234375e-01 -1.737085729837417603e-02 -1.687797456979751587e-01 -1.521522849798202515e-01 -2.647397816181182861e-01 -6.452622264623641968e-02 -1.273385584354400635e-01 -3.741599246859550476e-02 9.516323357820510864e-02 3.228574395179748535e-01 -8.675640821456909180e-02 1.148129627108573914e-01 1.265044212341308594e-01
1.434026062488555908e-01 2.108141183853149414e-01 1.805917024612426758e-01 3.045933879911899567e-02 -2.565795481204986572e-01 -8.537056297063827515e-02 -3.263475894927978516e-01 -5.717077478766441345e-02 -1.331775784492492676e-01 -1.936748325824737549e-01 1.038036122918128967e-01 1.639383733272552490e-01 -1.417839974164962769e-01 -2.668378055095672607e-01 1.261350512504577637e-01 -3.650785982608795166e-02 1.129434481263160706e-01 7.285086065530776978e-02 7.339088618755340576e-02 -4.938185214996337891e-03 -7.265900820493698120e-02 -9.709818661212921143e-02 -1.465000808238983154e-01 7.014085352420806885e-02 -2.741362154483795166e-01 -4.698806256055831909e-02 -4.626787602901458740e-01 -8.109391480684280396e-02 2.767061116173863411e-03 2.360325306653976440e-01 3.098862469196319580e-01 -5.287705734372138977e-02
2.549708187580108643e-01 -5.187539383769035339e-03 2.017852216958999634e-01 1.039218604564666748e-01 -2.144837975502014160e-01 -3.806693851947784424e-02 -7.061284035444259644e-02 1.251586433500051498e-02 -3.550206124782562256e-01 4.013059288263320923e-02 1.000863015651702881e-01 5.886395229026675224e-04 -3.126055002212524414e-01 -7.843867875635623932e-03 2.511669993400573730e-01 2.568023800849914551e-01 -5.078282952308654785e-02 -4.546676948666572571e-02 2.617630064487457275e-01 7.617808133363723755e-02 -1.848182529211044312e-01 -1.119187846779823303e-02 -2.197711318731307983e-01 3.303164839744567871e-01 -2.625271677970886230e-01 1.146701052784919739e-01 1.040421202778816223e-01 2.186429649591445923e-01 -6.168003007769584656e-02 6.493462622165679932e-02 1.378493756055831909e-01 1.672840118408203125e-01
-6.759832054376602173e-02 -1.514474451541900635e-01 2.680488526821136475e-01 -1.238456293940544128e-01 -2.110157608985900879e-01 2.282650917768478394e-01 8.665294386446475983e-03 -2.185447514057159424e-01 -2.167984396219253540e-01 -6.097484007477760315e-02 -6.897178292274475098e-02 -1.858737021684646606e-01 -3.469417989253997803e-01 -7.810532301664352417e-02 2.220376282930374146e-01 1.436087191104888916e-01 -2.620412707328796387e-01 1.767273098230361938e-01 6.491772830486297607e-02 -1.017076428979635239e-02 -2.482674121856689453e-01 -1.523569077253341675e-01 2.088424861431121826e-01 -5.419850349426269531e-02 8.294352889060974121e-02 -1.547173708677291870e-01 -6.992908194661140442e-03 1.257288604974746704e-01 2.913545072078704834e-01 2.147560566663742065e-01 1.099837049841880798e-01 -1.703587472438812256e-01
-1.665003597736358643e-01 -8.895733952522277832e-02 -1.026642844080924988e-01 -2.662964165210723877e-02 -4.163218140602111816e-01 1.586134880781173706e-01 -1.307710707187652588e-01 -8.611354231834411621e-02 1.113235205411911011e-01 6.920371670275926590e-03 -5.346602573990821838e-02 -1.762087643146514893e-01 -4.728885591030120850e-01 2.617232874035835266e-02 -3.841079026460647583e-02 1.611566990613937378e-01 1.163291335105895996e-01 -7.504592183977365494e-03 3.197747096419334412e-02 9.185511618852615356e-02 4.484286159276962280e-02 -1.069251671433448792e-01 -1.786992698907852173e-01 -2.687802724540233612e-02 -2.869846522808074951e-01 -1.760507524013519287e-01 2.345332056283950806e-01 -5.041822046041488647e-02 -1.271053701639175415e-01 1.598688215017318726e-01 3.876116275787353516e-01 -2.326440997421741486e-03
5.609824135899543762e-02 -1.161667630076408386e-01 2.308504283428192139e-01 3.004189431667327881e-01 -1.671397238969802856e-01 -2.873970568180084229e-02 -2.033624351024627686e-01 5.527174472808837891e-02 -2.418260090053081512e-02 5.937099456787109375e-03 1.627807915210723877e-01 1.010256484150886536e-01 -2.845667898654937744e-01 -3.528170883655548096e-01 -9.758611209690570831e-03 6.266291718930006027e-03 -4.030279815196990967e-01 2.017306238412857056e-01 2.582166492938995361e-01 -1.302158683538436890e-01 -8.302281796932220459e-02 -4.678107798099517822e-02 -2.717044949531555176e-01 9.775931388139724731e-02 -2.211032062768936157e-01 -5.017471313476562500e-02 -2.064440101385116577e-01 -9.506818652153015137e-02 3.792687132954597473e-02 8.797194808721542358e-02 2.262631617486476898e-02 1.781981587409973145e-01
-1.140034869313240051e-01 5.501999333500862122e-02 2.048162221908569336e-01 -1.235520541667938232e-01 4.052718728780746460e-02 -1.529128551483154297e-01 3.037139587104320526e-02 -2.072717845439910889e-01 -3.686093911528587341e-02 8.595010638236999512e-02 9.436402469873428345e-02 8.877611160278320312e-02 -3.305586278438568115e-01 -1.772447079420089722e-01 -1.161755323410034180e-01 2.940668165683746338e-01 1.932965964078903198e-01 3.402231335639953613e-01 1.412809938192367554e-01 -8.772880584001541138e-02 -3.165933489799499512e-02 1.261168569326400757e-01 -1.271628588438034058e-02 6.372835487127304077e-02 -3.347186744213104248e-01 -4.040632024407386780e-02 1.108108460903167725e-01 -8.161040395498275757e-02 2.466491311788558960e-01 3.508704304695129395e-01 1.127152889966964722e-01 2.459715455770492554e-01
-2.899048104882240295e-02 1.169529650360345840e-02 6.231372058391571045e-02 -2.593109756708145142e-02 -3.314668536186218262e-01 -2.954976558685302734e-01 7.075592875480651855e-02 -1.586644053459167480e-01 9.161712974309921265e-02 4.498841464519500732e-01 -1.419769879430532455e-02 2.752093039453029633e-02 -1.288327425718307495e-01 6.411811709403991699e-02 3.672696352005004883e-01 2.541216015815734863e-01 -1.275573670864105225e-01 1.782905124127864838e-02 1.188048571348190308e-01 4.868691414594650269e-02 1.219328343868255615e-01 4.609265550971031189e-02 -1.493740379810333252e-01 1.645966917276382446e-01 -1.879038810729980469e-01 -8.896311372518539429e-02 -1.259680092334747314e-01 1.912500895559787750e-02 3.606923818588256836e-01 8.310417830944061279e-02 1.568732559680938721e-01 -1.209714859724044800e-01
7.768777757883071899e-02 7.802805304527282715e-02 1.936017423868179321e-01 -1.295441687107086182e-01 -2.712679207324981689e-01 5.259361863136291504e-02 1.810960820876061916e-03 -2.837732136249542236e-01 -2.556325495243072510e-01 -1.251538097858428955e-02 -2.326741069555282593e-01 -1.661337167024612427e-01 -3.566426336765289307e-01 -1.638144999742507935e-01 1.444306820631027222e-01 1.844324320554733276e-01 -3.059901893138885498e-01 2.481703907251358032e-01 8.054763078689575195e-02 -1.026111394166946411e-01 -2.239519208669662476e-01 -1.614778488874435425e-01 1.675307452678680420e-01 -4.711923375725746155e-02 3.854405879974365234e-02 -7.417718414217233658e-03 -8.826413750648498535e-02 2.040529102087020874e-01 2.790789902210235596e-01 8.464185148477554321e-02 2.249254845082759857e-02 -7.285008579492568970e-02
-8.969413116574287415e-03 -1.228583678603172302e-01 4.131183028221130371e-01 -4.996198043227195740e-02 -1.770095825195312500e-01 -4.105482250452041626e-02 1.864320784807205200e-01 -2.553717494010925293e-01 -2.907734513282775879e-01 1.617422401905059814e-01 -7.808953523635864258e-02 1.281323190778493881e-02 -2.041149586439132690e-01 -1.615456342697143555e-01 -1.473850756883621216e-01 1.049368157982826233e-01 -1.886575855314731598e-02 9.370346367359161377e-02 2.118988484144210815e-01 2.358145713806152344e-01 3.273951634764671326e-02 2.447246201336383820e-02 4.055013656616210938e-01 1.840268224477767944e-01 -2.538952045142650604e-02 -2.809167802333831787e-01 -1.859332472085952759e-01 -7.068466395139694214e-02 2.025419473648071289e-02 1.140932440757751465e-01 -1.112274546176195145e-02 1.375334113836288452e-01
-9.106127172708511353e-02 -1.389436274766921997e-01 2.947873473167419434e-01 8.073189109563827515e-02 9.366627782583236694e-02 1.644739508628845215e-02 8.893852680921554565e-02 7.403881102800369263e-02 -2.318328469991683960e-01 -4.079414159059524536e-02 -1.924113482236862183e-01 3.671830520033836365e-02 -2.653088867664337158e-01 1.703910976648330688e-01 2.250497490167617798e-01 1.847219318151473999e-01 1.506564021110534668e-02 -1.813995540142059326e-01 2.507213354110717773e-01 8.632493764162063599e-02 -1.991236209869384766e-01 -5.881211161613464355e-02 -1.094707176089286804e-01 3.221174478530883789e-01 -2.137132287025451660e-01 -9.221262484788894653e-02 -3.858305886387825012e-02 2.997485697269439697e-01 -2.227549627423286438e-02 2.192122191190719604e-01 3.465001583099365234e-01 4.638792946934700012e-02
3.204993009567260742e-01 1.345067918300628662e-01 8.528088778257369995e-02 -7.428104430437088013e-02 -1.106450855731964111e-01 -2.344669550657272339e-01 -2.108937650918960571e-01 -5.899318680167198181e-02 -2.310225814580917358e-01 -6.469353288412094116e-02 -5.564748123288154602e-02 -1.596440821886062622e-01 -2.392752468585968018e-01 -3.327569067478179932e-01 -4.935328662395477295e-02 6.962416321039199829e-02 -1.271037310361862183e-01 -1.090110167860984802e-01 1.323046237230300903e-01 1.771090552210807800e-02 -2.933549284934997559e-01 -1.418726295232772827e-01 -1.127638444304466248e-01 1.006963551044464111e-01 -4.157904535531997681e-02 -3.866818919777870178e-02 -2.228422909975051880e-01 -2.196519672870635986e-01 1.048859730362892151e-01 1.412138193845748901e-01 3.969719409942626953e-01 1.589509248733520508e-01
-7.378648966550827026e-02 -1.550579071044921875e-01 -6.896840874105691910e-03 -2.843253500759601593e-02 4.942595213651657104e-02 -1.175342500209808350e-01 -1.169965937733650208e-01 -4.661624133586883545e-02 -4.732480272650718689e-03 3.111014328896999359e-02 -3.200480639934539795e-01 1.449777781963348389e-01 -1.172754243016242981e-01 -2.342116534709930420e-01 -3.429232165217399597e-02 2.173768728971481323e-02 -1.989259868860244751e-01 -1.393879652023315430e-01 -1.975462399423122406e-02 1.957269459962844849e-01 -2.215875387191772461e-01 -2.352965809404850006e-02 1.655212789773941040e-01 1.932659000158309937e-01 -1.529694199562072754e-01 -2.755506038665771484e-01 -2.114862650632858276e-01 -2.235898822546005249e-01 6.340663135051727295e-02 5.541425198316574097e-02 5.596138834953308105e-01 1.281888782978057861e-01
-4.480538144707679749e-02 -1.202917024493217468e-01 1.118966639041900635e-01 1.223257109522819519e-01 -2.212555110454559326e-01 -2.105695903301239014e-01 8.758129924535751343e-02 -9.539606422185897827e-02 2.959696203470230103e-02 1.998514533042907715e-01 -2.413064837455749512e-01 4.349609464406967163e-02 -3.562526702880859375e-01 -1.277041137218475342e-01 2.003904990851879120e-02 2.368251830339431763e-01 -6.760279089212417603e-02 1.988848298788070679e-01 3.091386854648590088e-01 2.629269286990165710e-02 -4.538401030004024506e-03 5.554090067744255066e-02 9.515707939863204956e-02 -5.721845850348472595e-02 -2.680311203002929688e-01 -2.823095023632049561e-01 -7.582180947065353394e-02 6.570747494697570801e-02 1.424399614334106445e-01 1.755604520440101624e-02 1.503648608922958374e-01 -4.297605156898498535e-01
2.479827776551246643e-02 -3.532382249832153320e-01 2.155207991600036621e-01 6.869467347860336304e-02 -2.724601030349731445e-01 1.681043952703475952e-01 -2.238026261329650879e-01 -1.638562530279159546e-01 -2.150837630033493042e-01 3.253868222236633301e-01 -1.272121071815490723e-02 -2.002827823162078857e-01 -2.336731553077697754e-01 1.381032317876815796e-01 -7.420870661735534668e-02 -2.120887339115142822e-01 -3.564526513218879700e-02 2.410634458065032959e-01 1.167750209569931030e-01 -1.510313432663679123e-02 -1.233392655849456787e-01 -3.133076243102550507e-03 1.765304356813430786e-01 -4.488138481974601746e-02 -3.041091561317443848e-02 -3.257870972156524658e-01 -2.883389033377170563e-02 7.622183114290237427e-02 7.522380352020263672e-02 -1.161332651972770691e-01 1.313207149505615234e-01 2.359924912452697754e-01
4.110882058739662170e-02 2.527935504913330078e-01 2.078073322772979736e-01 -1.136084571480751038e-01 -2.079700976610183716e-01 -4.150667786598205566e-02 -1.595657616853713989e-01 -1.221549287438392639e-01 6.082162633538246155e-02 -5.485340952873229980e-02 -1.244470179080963135e-01 2.514301836490631104e-01 -1.342864185571670532e-01 9.712724387645721436e-02 3.307821154594421387e-01 1.763429492712020874e-01 -9.533832222223281860e-02 5.791240185499191284e-02 7.800458371639251709e-02 2.587344050407409668e-01 -3.722281455993652344e-01 -1.685128211975097656e-01 1.275912821292877197e-01 7.990591228008270264e-02 -3.158312439918518066e-01 -4.831424728035926819e-02 5.381233990192413330e-02 1.715147644281387329e-01 1.029329523444175720e-01 1.404696516692638397e-02 1.890906840562820435e-01 2.890224754810333252e-01
-1.423213910311460495e-02 -1.453770250082015991e-01 -1.824169307947158813e-01 1.354796439409255981e-01 -2.092608362436294556e-01 9.117706865072250366e-02 -1.121237352490425110e-01 1.240656003355979919e-01 -7.303639501333236694e-02 2.934654988348484039e-02 -1.126512810587882996e-01 -1.940026283264160156e-01 -3.467037081718444824e-01 -1.302578598260879517e-01 -1.070648729801177979e-01 3.303215205669403076e-01 -1.880865171551704407e-02 2.833290211856365204e-02 6.465041637420654297e-02 -5.482763797044754028e-02 -2.005442082881927490e-01 -1.539096683263778687e-01 3.134085834026336670e-01 -1.818636059761047363e-01 -1.659372895956039429e-01 3.509070351719856262e-02 -7.739392668008804321e-02 -2.602499425411224365e-01 1.736758649349212646e-02 2.532692551612854004e-01 3.269834816455841064e-01 -2.351530343294143677e-01
7.625554502010345459e-02 -1.329655498266220093e-01 3.889951705932617188e-01 -8.480666577816009521e-02 -1.238695755600929260e-01 1.438536643981933594e-01 -1.640410125255584717e-01 -2.923354804515838623e-01 -1.519128829240798950e-01 1.742933243513107300e-01 1.263890974223613739e-02 1.139366813004016876e-02 -6.308902055025100708e-02 -2.593493759632110596e-01 -2.186971157789230347e-01 2.387862205505371094e-01 -7.757724821567535400e-02 9.157347679138183594e-02 -7.649563252925872803e-02 -1.096401363611221313e-01 -1.275123953819274902e-01 -9.550429880619049072e-02 4.434064328670501709e-01 -7.777614891529083252e-02 -1.251620948314666748e-01 4.191381111741065979e-02 -6.302950531244277954e-02 -4.793024808168411255e-02 2.148365080356597900e-01 1.109045818448066711e-01 3.062421083450317383e-01 5.922376364469528198e-02
-4.597825556993484497e-02 -1.345156133174896240e-01 1.787185817956924438e-01 1.875415593385696411e-01 -1.578571498394012451e-01 -1.694941520690917969e-01 7.392726838588714600e-02 -1.557807028293609619e-01 5.253935232758522034e-02 2.881908714771270752e-01 -2.403687387704849243e-01 6.576164811849594116e-02 -3.848505914211273193e-01 -3.364797681570053101e-02 9.522300213575363159e-02 2.809500694274902344e-01 -5.024953279644250870e-03 2.764286994934082031e-01 2.574830651283264160e-01 -7.308151107281446457e-03 1.027047540992498398e-02 1.357576549053192139e-01 1.362824589014053345e-01 7.523840665817260742e-02 -2.794025838375091553e-01 -2.336352169513702393e-01 -3.283260390162467957e-02 4.727816674858331680e-03 3.454263135790824890e-02 7.626901566982269287e-02 5.744446441531181335e-02 -3.384091556072235107e-01
1.604422777891159058e-01 -1.018748432397842407e-02 3.005931377410888672e-01 -1.738531738519668579e-01 -2.784021794795989990e-01 -3.521426916122436523e-01 -2.247011102735996246e-02 -8.129787445068359375e-02 -2.082570940256118774e-01 -1.910781138576567173e-03 -8.227868378162384033e-02 -3.238814696669578552e-02 -4.331412315368652344e-01 6.662340462207794189e-02 -2.452751994132995605e-02 1.694021075963973999e-01 -2.633264362812042236e-01 3.196555078029632568e-01 -9.536400437355041504e-02 8.731903880834579468e-02 -5.093073472380638123e-02 -3.669137507677078247e-02 -4.242926370352506638e-03 2.762097120285034180e-02 -4.721810668706893921e-02 1.109214127063751221e-01 -2.490581274032592773e-01 -5.971564725041389465e-02 2.814745008945465088e-01 -3.217182680964469910e-02 1.137885004281997681e-01 -7.813205569982528687e-02
-8.838596940040588379e-02 -3.125553131103515625e-01 1.682058125734329224e-01 8.286004513502120972e-02 -2.140368521213531494e-01 -1.926332116127014160e-01 -2.393323779106140137e-01 -2.695796489715576172e-01 -1.116743162274360657e-01 1.872839778661727905e-01 1.051195710897445679e-01 1.740331500768661499e-01 -8.343331515789031982e-02 -8.925425261259078979e-02 2.267873883247375488e-01 1.358859986066818237e-01 -1.972589194774627686e-01 -5.381310358643531799e-02 3.419682979583740234e-01 -1.381507609039545059e-02 1.315878182649612427e-01 7.235099375247955322e-02 1.684477031230926514e-01 -3.449384272098541260e-01 -1.935614943504333496e-01 -1.152975931763648987e-01 1.854281127452850342e-02 1.987389922142028809e-01 -4.840021952986717224e-02 5.349780432879924774e-03 1.324231773614883423e-01 1.827617734670639038e-01
2.678539976477622986e-02 -1.811628639698028564e-01 3.572097122669219971e-01 1.910195201635360718e-01 -2.354833483695983887e-01 5.735754594206809998e-02 -1.573087573051452637e-01 -8.335690200328826904e-02 -2.794163823127746582e-01 -7.659615576267242432e-02 2.519956529140472412e-01 -1.126619130373001099e-01 -1.069391369819641113e-01 8.472862839698791504e-02 -4.595027770847082138e-03 3.386217653751373291e-01 -1.804969012737274170e-01 2.516342401504516602e-01 1.236640438437461853e-01 -1.637252569198608398e-01 -1.612626165151596069e-01 5.199420824646949768e-02 5.961962160654366016e-04 -9.923235327005386353e-02 -1.364188790321350098e-01 -2.497125975787639618e-02 2.886753156781196594e-02 -1.177909821271896362e-01 3.634344041347503662e-01 -2.009415924549102783e-01 5.936766043305397034e-02 1.789423078298568726e-01
-4.940034076571464539e-02 5.960404500365257263e-02 4.673158526420593262e-01 -1.902631372213363647e-01 -1.297952830791473389e-01 1.739588379859924316e-02 -4.362062737345695496e-02 -2.947519719600677490e-01 2.141095697879791260e-02 -1.921476721763610840e-01 -2.413457334041595459e-01 1.031246185302734375e-01 -1.850797235965728760e-01 -1.645615510642528534e-02 1.434745490550994873e-01 2.839002311229705811e-01 -1.642848253250122070e-01 1.696452647447586060e-01 -8.278154581785202026e-02 -1.519277095794677734e-01 -1.993346959352493286e-01 -9.383521042764186859e-03 3.077600896358489990e-01 -6.553882732987403870e-03 1.775082200765609741e-02 -1.718655079603195190e-01 -4.876674711704254150e-02 1.001018360257148743e-01 2.454736679792404175e-01 1.102814003825187683e-01 2.357233762741088867e-01 3.160773590207099915e-02
-2.043913602828979492e-01 -1.696719527244567871e-01 3.698455402627587318e-03 1.348719298839569092e-01 -4.286680519580841064e-01 -1.902157962322235107e-01 -1.718307137489318848e-01 -7.319165766239166260e-02 9.815344214439392090e-02 -6.013086438179016113e-02 6.047758460044860840e-02 4.848698154091835022e-02 -3.803198039531707764e-01 -9.291456639766693115e-02 3.163275718688964844e-01 2.027899175882339478e-01 -1.555075347423553467e-01 -1.749845407903194427e-02 1.960182040929794312e-01 2.507455833256244659e-02 1.211563274264335632e-01 7.162071764469146729e-02 8.571397513151168823e-03 -2.902844250202178955e-01 1.178818475455045700e-02 -5.887346342206001282e-02 -4.593867436051368713e-02 -5.122391134500503540e-02 1.629107594490051270e-01 -1.298524588346481323e-01 3.471157252788543701e-01 5.264288559556007385e-02
-3.760648891329765320e-02 -1.621743142604827881e-01 1.300176382064819336e-01 -2.508078701794147491e-02 -2.542165815830230713e-01 2.636058442294597626e-02 3.294283524155616760e-02 -2.533842921257019043e-01 -2.357494980096817017e-01 1.038225814700126648e-01 3.421593829989433289e-02 -6.734575610607862473e-03 5.942708998918533325e-02 -1.830047518014907837e-01 3.241429626941680908e-01 3.192324638366699219e-01 -5.086990422569215298e-04 1.460449695587158203e-01 2.781061530113220215e-01 -1.196802314370870590e-02 -7.020452059805393219e-03 6.221815198659896851e-02 2.570539116859436035e-01 1.733891814947128296e-01 3.342340141534805298e-02 2.203129827976226807e-01 -2.532451748847961426e-01 -1.506228297948837280e-01 -1.665737628936767578e-01 -9.242623299360275269e-02 3.616286218166351318e-01 1.007575690746307373e-01
3.478056052699685097e-03 -1.796848773956298828e-01 1.690198034048080444e-01 -2.236552536487579346e-01 -2.330199778079986572e-01 -2.209774702787399292e-01 -2.255179174244403839e-02 -2.273995429277420044e-01 -3.463261127471923828e-01 1.024834364652633667e-01 -3.178452551364898682e-01 4.134275019168853760e-02 -2.012932002544403076e-01 -2.914274930953979492e-01 -2.627228200435638428e-02 5.563369765877723694e-02 -2.101100981235504150e-01 1.346089094877243042e-01 -9.215421229600906372e-02 -3.768690675497055054e-02 -1.660774499177932739e-01 -1.440684497356414795e-01 -1.171204894781112671e-01 8.354530483484268188e-02 8.134268224239349365e-02 -1.574060916900634766e-01 -2.253799587488174438e-01 -1.956316679716110229e-01 6.940401345491409302e-02 1.261096298694610596e-01 1.963638961315155029e-01 2.244908511638641357e-01
-7.938273996114730835e-02 -1.969991810619831085e-02 1.425490379333496094e-01 -1.424382179975509644e-01 -2.001408785581588745e-01 7.500129751861095428e-03 -4.029108285903930664e-01 -2.922707200050354004e-01 -1.325735151767730713e-01 6.850031670182943344e-03 -3.782320767641067505e-03 -2.583189308643341064e-02 -4.548266828060150146e-01 -1.506105363368988037e-01 4.547928273677825928e-01 1.740422286093235016e-02 -1.349261999130249023e-01 1.575976759195327759e-01 8.419811725616455078e-02 1.299199648201465607e-02 1.931012719869613647e-01 -8.176259696483612061e-03 -8.496309071779251099e-02 4.815712571144104004e-02 -1.791356503963470459e-01 -1.008800491690635681e-01 -7.301677763462066650e-02 -9.671540558338165283e-02 -4.669642075896263123e-02 1.227628961205482483e-01 1.777603775262832642e-01 -8.270588517189025879e-02
-8.344112336635589600e-02 -1.413746625185012817e-01 -1.564334928989410400e-01 5.844510346651077271e-02 -3.960301280021667480e-01 -2.633067369461059570e-01 -1.869649440050125122e-01 -1.088498681783676147e-01 1.828237622976303101e-02 1.672326922416687012e-01 -2.160439342260360718e-01 -1.206854730844497681e-01 -3.953687250614166260e-01 1.697148680686950684e-01 9.603345394134521484e-02 9.726130962371826172e-02 -1.070448607206344604e-01 5.391047149896621704e-02 -8.458457887172698975e-02 -1.559089571237564087e-01 -8.315538987517356873e-03 1.193036362528800964e-01 -3.860489651560783386e-02 -8.310345560312271118e-02 -8.829994499683380127e-02 -9.331741183996200562e-02 -2.910326421260833740e-01 -1.944476179778575897e-02 1.243654638528823853e-01 2.960254438221454620e-02 3.845992684364318848e-01 2.108969241380691528e-01
3.452746942639350891e-02 2.301148325204849243e-02 1.228964477777481079e-01 3.038167357444763184e-01 -3.092608153820037842e-01 -2.445409633219242096e-02 2.677401900291442871e-02 9.461747854948043823e-02 1.201352998614311218e-01 -9.423501789569854736e-02 -2.286756634712219238e-01 -1.544426828622817993e-01 -3.478947579860687256e-01 -1.903670877218246460e-01 3.099218606948852539e-01 -1.912865415215492249e-02 -1.421858072280883789e-01 8.366574533283710480e-03 3.204265236854553223e-01 4.817617125809192657e-03 4.722968861460685730e-02 -2.492626309394836426e-01 3.495562123134732246e-03 1.273861229419708252e-01 -3.511341512203216553e-01 -1.814914494752883911e-01 3.972903639078140259e-02 2.644225955009460449e-02 1.909074187278747559e-01 1.808768510818481445e-01 1.993465237319469452e-02 1.258795801550149918e-02
9.562935447320342064e-04 8.348629623651504517e-02 -2.256864309310913086e-01 1.506101489067077637e-01 -1.845740675926208496e-01 -3.643007576465606689e-02 -2.045086175203323364e-01 -3.232970088720321655e-02 1.964443773031234741e-01 3.141407668590545654e-02 -1.458801031112670898e-01 -9.876847267150878906e-02 -3.477972745895385742e-01 -3.082380592823028564e-01 1.342210769653320312e-01 2.840102910995483398e-01 -2.224487811326980591e-01 7.911177352070808411e-03 1.448061466217041016e-01 1.669300645589828491e-01 -1.747208274900913239e-02 -9.722878783941268921e-02 -5.277177318930625916e-03 -1.656096279621124268e-01 -3.636976778507232666e-01 -6.849996745586395264e-02 -1.518532484769821167e-01 -2.192207984626293182e-02 -1.588125079870223999e-01 7.115608453750610352e-02 3.591319620609283447e-01 -2.282910421490669250e-02
-7.020397484302520752e-02 -1.304444670677185059e-01 2.069264054298400879e-01 -4.407090693712234497e-02 -1.914261281490325928e-01 -3.994029387831687927e-02 -2.079887837171554565e-01 -5.005595739930868149e-03 -2.169664055109024048e-01 4.344612360000610352e-02 -4.250272810459136963e-01 -1.118794605135917664e-01 -7.205236703157424927e-02 -4.230599105358123779e-02 -1.571869254112243652e-01 3.239163756370544434e-01 -1.235976442694664001e-01 1.891144812107086182e-01 1.626559160649776459e-02 1.643549203872680664e-01 2.094152718782424927e-01 -3.458453714847564697e-02 -1.136437281966209412e-01 1.489389985799789429e-01 -1.473917663097381592e-01 -7.554295659065246582e-02 1.921827048063278198e-01 -1.090781614184379578e-01 1.531572788953781128e-01 3.242079019546508789e-01 3.163940012454986572e-01 9.813426434993743896e-02
1.465389877557754517e-01 -1.775555610656738281e-01 4.058463573455810547e-01 -8.232790976762771606e-02 4.712637141346931458e-02 7.700534909963607788e-02 -1.421760469675064087e-01 -3.298678994178771973e-01 -3.479390963912010193e-02 1.235386282205581665e-01 -7.492189109325408936e-02 1.317988336086273193e-01 -2.343412637710571289e-01 -1.059538424015045166e-01 1.498961355537176132e-02 2.752225995063781738e-01 -7.792449742555618286e-02 2.064970582723617554e-01 -3.790295124053955078e-02 -9.681784361600875854e-02 8.917921781539916992e-02 -1.209862716495990753e-02 2.324129641056060791e-01 -2.872984707355499268e-01 -1.907483935356140137e-01 -1.987628340721130371e-01 2.733740508556365967e-01 -7.578819245100021362e-02 4.436841979622840881e-02 1.535672545433044434e-01 1.740476936101913452e-01 2.009253501892089844e-01
-1.510428786277770996e-01 -6.864385306835174561e-02 1.052375957369804382e-01 1.938804984092712402e-01 -3.995642364025115967e-01 -1.460339501500129700e-02 -9.541369974613189697e-02 -1.646118015050888062e-01 -8.295454829931259155e-02 2.583087980747222900e-01 2.573826313018798828e-01 -2.307887077331542969e-01 -3.445853292942047119e-01 -1.700735390186309814e-01 3.754165023565292358e-02 -1.080663874745368958e-01 -7.981719076633453369e-02 3.566378355026245117e-01 3.093558549880981445e-01 5.539833009243011475e-02 1.034109070897102356e-01 -1.697133183479309082e-01 6.145758181810379028e-02 -9.613586217164993286e-02 -9.548256546258926392e-02 1.384558808058500290e-02 3.757570683956146240e-02 1.635944657027721405e-02 6.509770452976226807e-02 2.062487602233886719e-01 3.717788727954030037e-03 1.767841428518295288e-01
-2.034249752759933472e-01 -1.743688285350799561e-01 7.767094671726226807e-02 1.302129030227661133e-01 -2.389931082725524902e-01 1.810530759394168854e-02 -1.399485766887664795e-01 -1.493006646633148193e-01 1.846538931131362915e-01 8.459130674600601196e-02 -2.038539052009582520e-01 -1.796930879354476929e-01 -4.419688880443572998e-01 5.141245573759078979e-02 9.576980769634246826e-02 1.896946281194686890e-01 1.417463063262403011e-03 2.726786732673645020e-01 3.793253302574157715e-01 8.708574622869491577e-02 4.837068542838096619e-02 3.874599002301692963e-03 -1.077886074781417847e-01 -2.338984608650207520e-01 -3.074966669082641602e-01 3.720226231962442398e-03 -8.020355552434921265e-02 -2.828096272423863411e-03 1.395867168903350830e-01 8.747372776269912720e-02 -1.517891585826873779e-01 4.445034265518188477e-02
5.340337380766868591e-02 -3.979450836777687073e-02 2.375452965497970581e-02 8.185178157873451710e-04 -3.089984953403472900e-01 1.870367527008056641e-01 -7.472931593656539917e-02 -1.953236609697341919e-01 -1.667477786540985107e-01 -6.879509985446929932e-02 -5.856999754905700684e-02 -6.516154110431671143e-02 -1.382713764905929565e-01 5.105435475707054138e-02 -1.614527553319931030e-01 8.117109537124633789e-02 2.704214453697204590e-01 2.122269570827484131e-01 5.680223926901817322e-02 -1.523223668336868286e-01 1.017124112695455551e-02 2.044535726308822632e-01 4.491915553808212280e-02 -6.900088489055633545e-02 -1.483757793903350830e-01 -1.644530333578586578e-02 6.852766871452331543e-02 1.278367340564727783e-01 5.082752108573913574e-01 4.532578587532043457e-01 1.589025706052780151e-01 -2.376671694219112396e-02
-1.485807541757822037e-02 9.325066581368446350e-03 7.994833588600158691e-02 -9.102723747491836548e-02 -1.905324459075927734e-01 -5.889555811882019043e-02 -1.681461483240127563e-01 -2.653897404670715332e-01 4.748202860355377197e-02 -2.096856757998466492e-02 -2.574026286602020264e-01 -1.241288483142852783e-01 -4.258967638015747070e-01 -6.276275962591171265e-02 2.899312078952789307e-01 1.085374504327774048e-01 1.145613379776477814e-02 -2.658113837242126465e-01 1.808787882328033447e-01 -9.608467668294906616e-02 5.730531364679336548e-02 2.275758087635040283e-01 -2.820156328380107880e-02 2.319566607475280762e-01 -2.686339914798736572e-01 -2.559294179081916809e-02 -2.295838668942451477e-02 -3.677402809262275696e-02 -6.733246892690658569e-02 9.733949601650238037e-02 3.697012960910797119e-01 -1.822524964809417725e-01
-6.011039391160011292e-02 -1.499888002872467041e-01 -8.558415807783603668e-03 1.184610873460769653e-01 -1.018988043069839478e-01 5.327691510319709778e-02 -1.845896542072296143e-01 3.085357695817947388e-02 -4.896346479654312134e-03 9.949196875095367432e-02 -3.864889964461326599e-02 -1.610246300697326660e-01 -2.405885457992553711e-01 -6.192739680409431458e-02 -9.524051100015640259e-02 4.277428686618804932e-01 -7.421632856130599976e-02 -8.612679690122604370e-02 3.133874237537384033e-01 1.710380762815475464e-01 -1.249554306268692017e-01 -2.384712249040603638e-01 -1.122054830193519592e-01 -2.229124680161476135e-02 -2.820393145084381104e-01 5.946330353617668152e-02 6.653407961130142212e-02 -3.402251601219177246e-01 -1.547432094812393188e-01 1.330658793449401855e-01 3.866617679595947266e-01 7.530321832746267319e-03
-1.056530773639678955e-01 7.329101115465164185e-02 -8.815091103315353394e-03 -3.067307472229003906e-01 -3.143334090709686279e-01 -5.937989801168441772e-03 -3.946393132209777832e-01 -1.670013815164566040e-01 -2.090042233467102051e-01 -1.222817525267601013e-01 1.086265966296195984e-01 1.193457767367362976e-01 -4.031819403171539307e-01 -1.962816268205642700e-01 -3.579874709248542786e-02 1.051046103239059448e-01 2.482700906693935394e-02 -1.377103626728057861e-01 1.411295980215072632e-01 1.102547794580459595e-01 -2.100960016250610352e-01 5.717589333653450012e-02 -9.952405467629432678e-03 -8.407781273126602173e-02 -2.222947627305984497e-01 9.764073789119720459e-02 -5.359575524926185608e-02 -1.959141530096530914e-02 5.768609419465065002e-02 -7.810696214437484741e-02 3.575225770473480225e-01 -5.529111996293067932e-02
-1.114974170923233032e-01 -2.192253023386001587e-01 -6.945164501667022705e-02 1.872921884059906006e-01 -2.485477626323699951e-01 2.819474972784519196e-02 -5.217402577400207520e-01 -6.357382051646709442e-03 -2.675519585609436035e-01 1.169632002711296082e-01 -1.188001856207847595e-01 4.200591519474983215e-02 -1.131988167762756348e-01 -1.034649163484573364e-01 7.574099302291870117e-02 2.522902786731719971e-01 -2.926179170608520508e-01 9.016557782888412476e-02 5.077644716948270798e-03 2.243396639823913574e-01 -2.338843494653701782e-01 1.350746303796768188e-01 2.899262905120849609e-01 2.453576400876045227e-02 -2.028957754373550415e-02 -1.412411592900753021e-02 -3.876503184437751770e-02 5.296284705400466919e-02 -2.049289271235466003e-02 1.704460382461547852e-01 1.738247424364089966e-01 -6.642949581146240234e-02
-1.029645558446645737e-02 -5.077527835965156555e-02 2.232573479413986206e-01 -8.767250925302505493e-03 -5.240763351321220398e-02 1.146627292037010193e-01 -1.730507612228393555e-02 -3.207542896270751953e-01 -2.311244606971740723e-01 -8.329002559185028076e-02 -1.587784439325332642e-01 -1.815597414970397949e-01 -3.858042955398559570e-01 -1.594786942005157471e-01 9.045104682445526123e-02 1.416118592023849487e-01 -3.205515146255493164e-01 1.830319017171859741e-01 8.413845789618790150e-04 -9.176608920097351074e-02 -1.991115212440490723e-01 -2.412439584732055664e-01 1.021828278899192810e-01 2.683861739933490753e-02 -5.952796712517738342e-02 -9.641069173812866211e-02 -1.866682432591915131e-02 2.965426146984100342e-01 3.017613887786865234e-01 4.390649963170289993e-03 2.206839621067047119e-01 -1.126400381326675415e-01
-5.495319887995719910e-02 1.476559489965438843e-01 1.666329503059387207e-01 -8.744386583566665649e-02 1.925230585038661957e-02 -1.987941265106201172e-01 -6.526646763086318970e-02 -1.723302155733108521e-01 -1.665345430374145508e-01 -1.013285741209983826e-01 -3.982919082045555115e-02 2.587931789457798004e-02 -3.823199868202209473e-01 8.577010780572891235e-02 1.969172805547714233e-01 2.122142612934112549e-01 -3.489465266466140747e-02 1.469657272100448608e-01 2.861380875110626221e-01 9.561577439308166504e-02 -3.703153729438781738e-01 -5.442301928997039795e-02 4.004048183560371399e-02 -3.126809298992156982e-01 -6.917861849069595337e-02 -2.373015135526657104e-01 2.343341559171676636e-01 1.062552556395530701e-01 8.437628298997879028e-02 5.294494330883026123e-02 3.118202090263366699e-01 -2.381766214966773987e-02
-2.407238036394119263e-01 1.596913672983646393e-02 1.148604005575180054e-01 -2.781731486320495605e-01 -3.545906245708465576e-01 2.649879083037376404e-02 -1.628926843404769897e-01 4.456391930580139160e-02 -2.434784471988677979e-01 6.499361246824264526e-02 -2.533456981182098389e-01 -1.543830521404743195e-02 -7.653158158063888550e-02 1.111459136009216309e-01 1.531345695257186890e-01 2.286168783903121948e-01 1.490840911865234375e-01 7.051715254783630371e-02 8.645241707563400269e-02 5.818519741296768188e-02 -7.848721742630004883e-02 -1.919759213924407959e-01 3.835771381855010986e-01 -7.325001060962677002e-02 -3.258688151836395264e-01 1.190748140215873718e-01 1.721372455358505249e-01 1.115514710545539856e-01 1.678902357816696167e-01 -6.014148890972137451e-02 2.050683349370956421e-01 6.738427281379699707e-02
-1.127618625760078430e-01 6.223786622285842896e-02 -1.029723957180976868e-01 -8.551125228404998779e-02 -2.580987215042114258e-01 -2.591850757598876953e-01 -1.321891099214553833e-01 -6.512772291898727417e-02 -7.827563583850860596e-02 -2.342595160007476807e-02 -8.362506330013275146e-02 -2.066254466772079468e-01 -5.924198627471923828e-01 2.576350234448909760e-02 5.945000052452087402e-02 2.440886050462722778e-01 -2.901394292712211609e-02 -9.366113692522048950e-02 7.474002987146377563e-02 -1.652521193027496338e-01 -2.350610047578811646e-01 -2.114063128829002380e-02 -1.776855438947677612e-01 -5.145658180117607117e-02 -2.816715538501739502e-01 -9.889559447765350342e-02 -2.820837795734405518e-01 7.053229957818984985e-02 1.048893705010414124e-01 6.126188114285469055e-02 1.340595930814743042e-01 -8.086849935352802277e-03
-5.386781692504882812e-02 -1.483223587274551392e-01 -7.271978259086608887e-02 4.746266640722751617e-03 -3.059255778789520264e-01 9.126461297273635864e-02 -2.659313939511775970e-02 1.094549670815467834e-01 -6.864693760871887207e-02 5.865990370512008667e-02 4.008473828434944153e-02 1.002425979822874069e-02 -2.892365455627441406e-01 2.347314439248293638e-04 2.944601699709892273e-02 3.147583901882171631e-01 -2.066145539283752441e-01 1.253866106271743774e-01 3.310412764549255371e-01 1.684088073670864105e-02 1.721396856009960175e-02 -2.614718377590179443e-01 1.314924359321594238e-01 -1.268403828144073486e-01 -3.464748561382293701e-01 1.551231741905212402e-01 6.691913306713104248e-02 -1.604855209589004517e-01 -1.952498555183410645e-01 3.093722276389598846e-02 4.020960032939910889e-01 1.276462376117706299e-01
-1.186395436525344849e-01 -3.392834588885307312e-02 3.344742953777313232e-01 1.901276856660842896e-01 -2.854468487203121185e-02 7.985933870077133179e-02 -4.023934900760650635e-02 -3.458689749240875244e-01 -1.883472502231597900e-02 1.358167082071304321e-01 -1.251560635864734650e-02 4.415614530444145203e-02 -2.843728363513946533e-01 -2.675807774066925049e-01 -1.034164279699325562e-01 4.131715893745422363e-01 7.757082581520080566e-02 1.030064597725868225e-01 9.757688641548156738e-02 2.012206763029098511e-01 -9.426107257604598999e-02 -1.390471458435058594e-01 3.492899537086486816e-01 1.944321021437644958e-02 -2.582673728466033936e-01 -4.217654466629028320e-02 -1.441890001296997070e-01 -1.700991690158843994e-01 8.052024245262145996e-02 7.411193847656250000e-02 -1.414686162024736404e-02 7.690206170082092285e-02
-6.004341412335634232e-03 -7.643678039312362671e-02 2.560507059097290039e-01 4.574795067310333252e-02 2.632676437497138977e-02 -1.331641711294651031e-02 -3.602328896522521973e-01 -3.971708565950393677e-02 -2.900916039943695068e-01 4.652221500873565674e-02 7.839236408472061157e-02 -2.402065321803092957e-02 -2.898420095443725586e-01 -2.572093904018402100e-01 2.492406964302062988e-01 4.085064828395843506e-01 4.244790226221084595e-02 6.745487451553344727e-02 -5.515166744589805603e-02 -9.557864814996719360e-02 -4.368106126785278320e-01 1.886061392724514008e-02 1.600511968135833740e-01 -8.029564283788204193e-03 -1.057090386748313904e-01 -1.831130087375640869e-01 7.780916243791580200e-02 1.135384142398834229e-01 1.125794500112533569e-01 1.276428066194057465e-02 7.098721712827682495e-02 7.177857309579849243e-02
1.746417284011840820e-01 -1.272459477186203003e-01 6.553468853235244751e-02 -1.018916592001914978e-01 -1.182796508073806763e-01 -9.323775768280029297e-02 -2.105986475944519043e-01 1.000721678137779236e-01 -3.442926704883575439e-01 1.269883066415786743e-01 -4.828779399394989014e-02 -1.255012601613998413e-01 -3.685393035411834717e-01 -1.940214633941650391e-01 1.044908091425895691e-01 4.228008389472961426e-01 1.821701973676681519e-02 -4.431268200278282166e-02 9.220263361930847168e-02 3.031389415264129639e-02 -3.969970047473907471e-01 1.781715452671051025e-01 2.271018326282501221e-01 8.265958726406097412e-02 -3.037656843662261963e-02 3.395238518714904785e-02 -1.955281011760234833e-02 6.597753614187240601e-02 1.442110091447830200e-01 2.043865770101547241e-01 4.979604482650756836e-02 -1.198153421282768250e-01
-1.747527271509170532e-01 -5.863225087523460388e-02 2.848009392619132996e-02 3.013662695884704590e-01 -2.881825864315032959e-01 3.025227189064025879e-01 -3.243874907493591309e-01 1.591297239065170288e-02 9.294672310352325439e-02 -1.513565629720687866e-01 -7.781083881855010986e-02 -7.834477722644805908e-02 -3.209195137023925781e-01 -1.479253321886062622e-01 -2.684430591762065887e-02 2.558315396308898926e-01 3.436472266912460327e-02 -9.017482399940490723e-02 9.970419108867645264e-02 2.463036775588989258e-02 -1.262454986572265625e-01 -1.497357040643692017e-01 1.744426786899566650e-01 -2.356264442205429077e-01 -2.130728662014007568e-01 2.430110797286033630e-02 1.705539226531982422e-01 -9.659667313098907471e-02 -5.547752231359481812e-02 1.843861490488052368e-01 3.003996610641479492e-01 -6.053329259157180786e-02
1.031105145812034607e-01 -2.294077165424823761e-02 1.591428816318511963e-01 3.610596060752868652e-01 -1.683195978403091431e-01 -8.866459131240844727e-02 -4.644890781491994858e-03 -1.631121635437011719e-01 -1.129928529262542725e-01 -2.071048691868782043e-02 -1.550441980361938477e-01 3.448314964771270752e-01 -2.998203635215759277e-01 1.031685620546340942e-01 -1.345829367637634277e-01 2.155340313911437988e-01 -1.811623573303222656e-01 -1.471184045076370239e-01 -1.184103637933731079e-01 -4.449822381138801575e-02 -2.155341953039169312e-01 -5.581232532858848572e-02 7.380636781454086304e-02 -2.415965497493743896e-02 -4.071226716041564941e-01 -9.071398526430130005e-02 -4.084241390228271484e-02 -2.363331615924835205e-01 1.293431669473648071e-01 1.761159449815750122e-01 1.365504264831542969e-01 -1.585135608911514282e-01
3.862427175045013428e-02 -3.747420385479927063e-03 1.585685163736343384e-01 1.327967494726181030e-01 -2.377577573060989380e-01 3.937112912535667419e-02 -2.116780728101730347e-01 3.570240363478660583e-02 -5.714312661439180374e-03 -1.734681874513626099e-01 2.071211040019989014e-01 6.176110729575157166e-02 -1.824083626270294189e-01 -6.437441334128379822e-03 2.813657931983470917e-02 3.086512088775634766e-01 -1.771350651979446411e-01 1.258404701948165894e-01 1.652332693338394165e-01 -1.292462944984436035e-01 1.289239376783370972e-01 -5.039384961128234863e-02 -7.858707755804061890e-02 -2.297302708029747009e-02 -1.932214200496673584e-01 -1.763931214809417725e-01 -3.109975755214691162e-01 1.029117330908775330e-01 1.488503664731979370e-01 -2.864322364330291748e-01 3.756287097930908203e-01 3.274217545986175537e-01
-3.547798469662666321e-02 -1.879784911870956421e-01 3.121226727962493896e-01 2.923892065882682800e-02 -2.320893257856369019e-01 8.777145296335220337e-02 4.798569902777671814e-02 -2.704152464866638184e-01 -3.713658750057220459e-01 1.030642390251159668e-01 -1.891807913780212402e-01 7.635970413684844971e-02 -2.228403985500335693e-01 -1.127483174204826355e-01 -2.063232660293579102e-02 1.125986352562904358e-01 -9.090715646743774414e-02 5.746332183480262756e-02 3.505083173513412476e-02 2.097378671169281006e-01 1.667705737054347992e-02 2.305182069540023804e-01 2.729975879192352295e-01 -9.901037439703941345e-03 -2.296966463327407837e-01 -1.871934086084365845e-01 -1.629802733659744263e-01 -1.850468218326568604e-01 -7.627308368682861328e-02 2.943397760391235352e-01 -6.568152457475662231e-02 1.797301620244979858e-01
5.416819080710411072e-02 1.166096106171607971e-01 3.420958817005157471e-01 -2.992804395034909248e-03 5.043922737240791321e-02 -1.869651675224304199e-01 -1.343777924776077271e-01 -1.420964747667312622e-01 -2.748400866985321045e-01 2.307944297790527344e-01 3.571341186761856079e-02 3.937039077281951904e-01 -1.913223564624786377e-01 3.510392829775810242e-02 3.032636046409606934e-01 2.119237631559371948e-01 -1.548792794346809387e-02 3.559408336877822876e-02 1.107993870973587036e-01 7.222438603639602661e-02 -4.501640796661376953e-02 -4.298409447073936462e-02 1.517965793609619141e-01 -3.108056960627436638e-03 -1.649703085422515869e-01 5.711911618709564209e-02 2.010698616504669189e-01 -1.115003675222396851e-01 2.907983362674713135e-01 3.054357171058654785e-01 1.230605095624923706e-01 9.283798187971115112e-02
-1.523571610450744629e-01 -4.649150650948286057e-03 1.955013573169708252e-01 -2.239718884229660034e-01 -4.706119373440742493e-02 -1.624989211559295654e-01 -1.225339472293853760e-01 -1.943720579147338867e-01 -7.326643168926239014e-02 8.552400767803192139e-02 -1.855073422193527222e-01 -3.858496248722076416e-02 -3.260872364044189453e-01 -2.167530357837677002e-02 -1.651715487241744995e-01 -5.697276443243026733e-02 3.001271784305572510e-01 -3.245453163981437683e-02 3.455781936645507812e-02 -1.418043971061706543e-01 -6.777416914701461792e-02 -7.749664783477783203e-02 -1.235817074775695801e-01 9.650106076151132584e-04 -3.151882588863372803e-01 -2.783940732479095459e-01 8.079385012388229370e-02 -1.304636057466268539e-02 1.822620630264282227e-01 4.719914495944976807e-01 2.073865383863449097e-01 1.404427085071802139e-02
-4.390325397253036499e-02 -1.145731583237648010e-01 2.850069664418697357e-02 2.285133153200149536e-01 -1.583537757396697998e-01 3.086603991687297821e-02 -2.467849999666213989e-01 -3.880501259118318558e-03 -1.320186071097850800e-02 1.783921569585800171e-01 6.527034100145101547e-03 -7.400844246149063110e-02 -4.477231502532958984e-01 -1.255977898836135864e-01 -3.048056736588478088e-02 1.282761245965957642e-01 -2.945888340473175049e-01 2.250734120607376099e-01 1.679468899965286255e-01 -6.298791617155075073e-02 1.471963971853256226e-01 -3.019842803478240967e-01 -1.201154887676239014e-01 -3.518646955490112305e-01 -9.645174443721771240e-02 1.536643207073211670e-01 3.839209303259849548e-02 -9.424959123134613037e-02 1.942020058631896973e-01 1.121398061513900757e-01 1.839396059513092041e-01 1.603981107473373413e-01
-4.193357378244400024e-02 -1.217946559190750122e-01 2.908471822738647461e-01 6.437489390373229980e-02 -1.044699922204017639e-01 9.406679868698120117e-02 -1.177511364221572876e-02 -1.043794378638267517e-01 -1.096356380730867386e-02 2.118605673313140869e-01 -2.002053707838058472e-01 1.253246366977691650e-01 -1.763694435358047485e-01 9.698098152875900269e-02 5.873497575521469116e-02 5.217731595039367676e-01 -8.781472593545913696e-02 -4.387537762522697449e-02 7.541059702634811401e-02 1.515952646732330322e-01 -1.212808787822723389e-01 1.452813297510147095e-01 4.302973300218582153e-02 7.459092140197753906e-02 4.031577333807945251e-02 8.524231612682342529e-02 -1.801529079675674438e-01 1.583142578601837158e-01 8.215151727199554443e-02 1.097750365734100342e-01 2.444005310535430908e-01 4.694638550281524658e-01
6.301329284906387329e-02 -2.087765187025070190e-01 3.098781108856201172e-01 -1.216425746679306030e-01 -7.472273707389831543e-02 1.289013326168060303e-01 -3.057256639003753662e-01 -1.601020544767379761e-01 6.561922281980514526e-02 -7.457582652568817139e-02 8.841983973979949951e-03 -1.109989359974861145e-01 -8.840775489807128906e-02 1.478757709264755249e-01 -1.465694010257720947e-01 4.110523462295532227e-01 2.385804653167724609e-01 2.648373246192932129e-01 1.248274445533752441e-01 -9.736714512109756470e-02 -2.483864128589630127e-02 -6.397167593240737915e-02 4.260245710611343384e-02 1.462396532297134399e-01 -2.755646109580993652e-01 -5.398363992571830750e-02 -1.685741990804672241e-01 1.256398260593414307e-01 2.196265012025833130e-01 2.443608790636062622e-01 2.158803045749664307e-01 1.694350130856037140e-02
-1.861249655485153198e-01 4.583635926246643066e-02 2.372847497463226318e-01 6.272982805967330933e-02 3.553115820977836847e-04 -1.870182752609252930e-01 2.195235155522823334e-02 -1.917583495378494263e-01 -4.165194556117057800e-02 -5.324210599064826965e-02 -2.064985334873199463e-01 -1.628158390522003174e-01 -1.473295390605926514e-01 -9.523533284664154053e-02 3.362864553928375244e-01 1.112792715430259705e-01 3.847850859165191650e-02 8.081737905740737915e-02 3.854687809944152832e-01 2.225152216851711273e-02 -4.187860339879989624e-02 8.338938653469085693e-02 -8.550936728715896606e-02 -1.546277850866317749e-01 -2.291379719972610474e-01 -3.041695952415466309e-01 -6.583555787801742554e-02 -4.009917750954627991e-02 -2.313980609178543091e-01 -5.148801580071449280e-02 3.726170957088470459e-01 2.404013574123382568e-01
4.374454170465469360e-02 5.316214635968208313e-02 2.461824864149093628e-01 -1.577876061201095581e-01 -3.511610031127929688e-01 -3.327920660376548767e-02 -3.298229277133941650e-01 -1.260815560817718506e-01 -2.199725210666656494e-01 -1.901921331882476807e-01 -3.585640490055084229e-01 -1.556096039712429047e-02 -2.098278701305389404e-01 -3.262534737586975098e-01 -3.632576670497655869e-03 1.531491577625274658e-01 -1.379639208316802979e-01 -3.774128481745719910e-02 -1.362201478332281113e-02 5.546583980321884155e-02 -1.745636458508670330e-03 -3.131266534328460693e-01 -2.171829938888549805e-01 -3.290021792054176331e-02 -1.805403679609298706e-01 -1.637843400239944458e-01 -1.325513273477554321e-01 2.758375369012355804e-02 1.340084522962570190e-01 3.941673040390014648e-02 4.773772507905960083e-02 -6.151114404201507568e-02
2.164239995181560516e-02 4.435620456933975220e-02 3.050929009914398193e-01 -3.263727128505706787e-01 -1.003149971365928650e-01 1.551846563816070557e-01 -2.577416002750396729e-01 1.337848324328660965e-02 -1.817864924669265747e-02 -9.317008405923843384e-02 -4.607236385345458984e-02 2.470136284828186035e-01 -1.373134851455688477e-01 -1.679226569831371307e-02 5.864817276597023010e-02 4.323407411575317383e-01 -9.324447251856327057e-03 1.784331649541854858e-01 -1.652237959206104279e-02 2.564779669046401978e-02 -1.315247118473052979e-01 -2.873521856963634491e-02 1.919725239276885986e-01 9.065074473619461060e-02 -2.249846607446670532e-01 -3.411906063556671143e-01 -8.335682004690170288e-02 -6.025482434779405594e-04 2.534487247467041016e-01 2.027938961982727051e-01 1.749591678380966187e-01 9.778466075658798218e-02
8.208094537258148193e-02 2.324222214519977570e-02 2.313052117824554443e-01 5.680730566382408142e-02 -2.334436327219009399e-01 2.037800252437591553e-01 -1.270844340324401855e-01 1.986654102802276611e-01 -4.218677282333374023e-01 9.864059276878833771e-03 2.248662523925304413e-02 -8.104932308197021484e-02 -1.507087945938110352e-01 -8.945722132921218872e-02 1.558555066585540771e-01 2.226490527391433716e-01 7.875823229551315308e-02 9.500151872634887695e-02 1.865876168012619019e-01 1.016406863927841187e-01 -2.050090730190277100e-01 -1.055449619889259338e-01 1.489641815423965454e-01 3.540802896022796631e-01 1.381031470373272896e-03 2.579357102513313293e-02 -2.972219288349151611e-01 1.749201305210590363e-02 2.070454359054565430e-01 1.591339856386184692e-01 2.145619243383407593e-01 1.731510162353515625e-01
1.258808225393295288e-01 1.438178122043609619e-01 1.475355774164199829e-01 2.166543714702129364e-02 -2.192101925611495972e-01 -2.615204155445098877e-01 -4.011549055576324463e-02 -1.377437263727188110e-01 4.580623283982276917e-02 2.719076573848724365e-01 -1.348565518856048584e-01 7.313882088055834174e-05 -1.653218120336532593e-01 5.671564117074012756e-02 4.294517338275909424e-01 1.954031437635421753e-01 -1.263751927763223648e-02 6.729512661695480347e-02 3.063215911388397217e-01 -2.628130614757537842e-01 9.741776436567306519e-02 4.012420773506164551e-02 -1.672881990671157837e-01 3.864924237132072449e-02 -2.127579152584075928e-01 -4.778984189033508301e-02 -3.522462025284767151e-02 -2.177328169345855713e-01 2.715119719505310059e-01 2.536955177783966064e-01 9.995494782924652100e-02 -6.623923778533935547e-02
-2.430154085159301758e-01 -7.360144704580307007e-02 1.996409744024276733e-01 -5.482465028762817383e-02 -2.788102626800537109e-01 -1.784846559166908264e-02 4.464340209960937500e-02 -2.925387620925903320e-01 -3.048028349876403809e-01 -8.907338976860046387e-02 7.716402411460876465e-02 1.114865913987159729e-01 -3.773456066846847534e-02 -4.250582158565521240e-01 -1.970794796943664551e-01 -3.709670156240463257e-02 -1.478030383586883545e-01 8.531798608601093292e-03 1.675122380256652832e-01 -5.799905583262443542e-02 -9.869132190942764282e-02 3.396768122911453247e-02 -1.749016195535659790e-01 2.194766886532306671e-02 -2.886452972888946533e-01 1.232493668794631958e-01 6.047971174120903015e-02 1.354748606681823730e-01 -1.010221429169178009e-02 2.112562358379364014e-01 3.501498699188232422e-01 4.835573211312294006e-02
6.781733036041259766e-02 -1.876207441091537476e-01 3.365530669689178467e-01 1.159874573349952698e-01 -3.676251173019409180e-01 2.059789299964904785e-01 -1.578221023082733154e-01 -5.392922088503837585e-02 -2.327977418899536133e-01 -8.818469196557998657e-02 2.459089010953903198e-01 -1.586855947971343994e-02 -2.996306717395782471e-01 3.067433461546897888e-02 1.277944445610046387e-01 5.427281931042671204e-02 -2.381552457809448242e-01 2.066362649202346802e-02 1.291586160659790039e-01 -1.096421107649803162e-01 -4.243914410471916199e-02 9.549317508935928345e-02 1.531418412923812866e-01 8.068570867180824280e-03 -9.847727417945861816e-02 -1.351894252002239227e-02 1.181432697921991348e-02 6.970327347517013550e-02 4.701128900051116943e-01 -1.938299536705017090e-01 3.192984312772750854e-02 2.521390467882156372e-02
1.295451223850250244e-01 -6.389147788286209106e-02 1.778931021690368652e-01 1.846790164709091187e-01 -4.145463109016418457e-01 -2.275784499943256378e-02 1.898758485913276672e-02 2.314150333404541016e-01 -7.446761429309844971e-02 5.994741991162300110e-02 -2.831573784351348877e-01 -8.290705084800720215e-02 -3.402974903583526611e-01 3.529229387640953064e-02 2.700949460268020630e-02 1.480745673179626465e-01 -8.140046894550323486e-02 1.780740171670913696e-01 4.827816784381866455e-02 -1.674621552228927612e-01 -7.856456190347671509e-02 -3.446250855922698975e-01 6.661552190780639648e-02 -2.264841049909591675e-01 -1.300859004259109497e-01 -1.030081436038017273e-01 7.359468936920166016e-02 -2.141250222921371460e-01 -5.937179550528526306e-03 2.569793164730072021e-01 2.171388417482376099e-01 -9.902247786521911621e-02
2.682372368872165680e-02 -3.277782797813415527e-01 2.477701604366302490e-01 -1.590762734413146973e-01 -3.259058594703674316e-01 -3.212293088436126709e-01 -2.247634679079055786e-01 -6.958356499671936035e-02 1.058856770396232605e-01 1.634930670261383057e-01 2.643378674983978271e-01 -3.377358242869377136e-02 -1.481039822101593018e-01 -8.458127826452255249e-02 -2.025517672300338745e-01 1.988621056079864502e-01 -1.804960817098617554e-01 4.801668226718902588e-03 3.045590519905090332e-01 -1.199493482708930969e-01 -1.162763219326734543e-02 1.181771531701087952e-01 2.410116046667098999e-02 -1.554048899561166763e-02 -6.831669807434082031e-02 8.055058121681213379e-02 4.967106878757476807e-02 -1.469544507563114166e-02 2.116377651691436768e-02 2.102975696325302124e-01 3.145328462123870850e-01 9.824555367231369019e-02
3.972621262073516846e-02 -1.656301468610763550e-01 -1.717981845140457153e-01 -4.840552434325218201e-02 -3.383305072784423828e-01 -1.008091717958450317e-01 -1.449782699346542358e-01 9.921589493751525879e-02 -1.902818083763122559e-01 3.638031706213951111e-02 -3.579313158988952637e-01 6.324760615825653076e-02 2.804875932633876801e-02 -1.144894957542419434e-01 -3.059172034263610840e-01 3.423788547515869141e-01 1.220360584557056427e-02 6.386642903089523315e-02 1.535516977310180664e-01 1.267257779836654663e-01 -2.523211538791656494e-01 9.731759876012802124e-02 9.712736308574676514e-02 2.822954021394252777e-02 -1.989829167723655701e-02 5.238185822963714600e-02 -3.304282203316688538e-02 -1.465674787759780884e-01 1.062997877597808838e-01 2.478454262018203735e-01 3.825723230838775635e-01 1.313564032316207886e-01
-4.230599105358123779e-02 -1.003186255693435669e-01 -6.432650983333587646e-02 5.340454168617725372e-03 -4.428006410598754883e-01 -3.638720512390136719e-01 -2.327483296394348145e-01 4.969502240419387817e-02 5.831306427717208862e-02 -3.467758372426033020e-02 -1.623291075229644775e-01 -1.438609808683395386e-01 -2.935570776462554932e-01 -4.166091606020927429e-02 9.855509549379348755e-02 1.830283254384994507e-01 -1.340142637491226196e-01 2.388320676982402802e-02 1.159399561583995819e-02 -4.014266282320022583e-02 1.107466686517000198e-02 4.112878441810607910e-02 5.697415024042129517e-02 -5.743759498000144958e-02 -9.490248560905456543e-02 1.852997019886970520e-02 -3.751285970211029053e-01 -1.485496610403060913e-01 1.227842792868614197e-01 8.199003338813781738e-02 4.372925162315368652e-01 -4.788446053862571716e-02
-1.377146542072296143e-01 -7.464955002069473267e-02 1.040136739611625671e-01 1.018588766455650330e-01 -1.811118721961975098e-01 5.870546028017997742e-02 -3.010560870170593262e-01 -1.033458560705184937e-01 -1.641900241374969482e-01 -1.445357501506805420e-02 -1.203991994261741638e-01 -1.663170307874679565e-01 -3.343227207660675049e-01 1.347441226243972778e-01 -1.002101674675941467e-01 -9.687961428426206112e-04 1.806044392287731171e-02 2.866294682025909424e-01 -1.339304540306329727e-02 -2.681118845939636230e-01 -3.206764161586761475e-01 -2.000699192285537720e-01 1.754660308361053467e-01 1.599993109703063965e-01 -1.399349272251129150e-01 1.117694657295942307e-02 -1.742954999208450317e-01 -2.216957211494445801e-01 -1.535519491881132126e-02 -1.315686851739883423e-01 3.172018527984619141e-01 1.903073638677597046e-01
-1.600104272365570068e-01 7.385011762380599976e-02 -9.440926462411880493e-02 1.311755180358886719e-01 -2.471999675035476685e-01 -2.389627844095230103e-01 -1.172530800104141235e-01 -1.055450290441513062e-01 8.175843395292758942e-03 2.403614521026611328e-01 2.014886215329170227e-02 -5.087657645344734192e-02 -3.410261869430541992e-01 5.946167558431625366e-02 2.562384605407714844e-01 4.001316130161285400e-01 -2.276493161916732788e-01 -2.070687413215637207e-01 2.203969508409500122e-01 -4.924875497817993164e-02 4.352486878633499146e-02 4.098501522094011307e-03 -1.463916385546326637e-03 1.241377368569374084e-01 -2.771039027720689774e-03 -1.793499886989593506e-01 -2.618905305862426758e-01 7.910999469459056854e-03 2.292937934398651123e-01 -1.034886240959167480e-01 2.093175351619720459e-01 1.494749337434768677e-01
1.959001570940017700e-01 -2.571614086627960205e-02 2.251206934452056885e-01 2.296705096960067749e-01 -3.773993253707885742e-01 9.895958751440048218e-02 5.951148644089698792e-02 -3.951617330312728882e-02 -2.922839820384979248e-01 -5.429014191031455994e-02 -1.151781305670738220e-01 -1.464643925428390503e-01 -2.536050081253051758e-01 -1.132886558771133423e-01 1.126197129487991333e-01 1.878603547811508179e-02 -4.697926342487335205e-02 -2.851372957229614258e-01 8.740905672311782837e-03 1.883701384067535400e-01 -6.737778335809707642e-02 -5.310850962996482849e-02 1.568140685558319092e-01 2.056687921285629272e-01 -1.843081861734390259e-01 3.266718089580535889e-01 1.065805554389953613e-02 1.303176283836364746e-01 2.051623165607452393e-01 1.557729840278625488e-01 2.485491931438446045e-01 8.770468086004257202e-02
-3.878044486045837402e-01 -9.953016787767410278e-02 1.124183088541030884e-01 -1.333284080028533936e-01 -1.107965782284736633e-01 1.643521711230278015e-02 -2.311898469924926758e-01 -2.204440236091613770e-01 5.104299634695053101e-02 -3.477485105395317078e-02 -2.214408516883850098e-01 -1.135603711009025574e-01 -4.330910146236419678e-01 -5.682065337896347046e-02 3.716848790645599365e-02 7.554019987583160400e-02 -1.583397388458251953e-02 -8.380760252475738525e-02 1.183934360742568970e-01 -8.490232378244400024e-02 -4.176406264305114746e-01 6.887421011924743652e-02 -1.721599847078323364e-01 1.801591962575912476e-01 -2.613545358180999756e-01 -2.582159265875816345e-02 -1.349002867937088013e-01 -9.516264498233795166e-02 -3.239999711513519287e-02 2.299393117427825928e-01 4.109708219766616821e-02 -9.728568047285079956e-02
3.297134302556514740e-03 -1.676863282918930054e-01 1.920672319829463959e-02 -2.215990126132965088e-01 -4.244591295719146729e-01 -2.311059832572937012e-01 -2.511266618967056274e-02 -2.189431637525558472e-01 -2.281218320131301880e-01 1.098674349486827850e-02 -1.789855808019638062e-01 -7.254573702812194824e-02 -3.428883552551269531e-01 1.958144456148147583e-01 -7.595907151699066162e-02 2.379676997661590576e-01 -2.941984534263610840e-01 1.487125605344772339e-01 -2.845185250043869019e-02 -2.040797844529151917e-02 -7.399323582649230957e-02 -8.239249140024185181e-02 4.609471559524536133e-02 -1.186139788478612900e-02 -1.260856389999389648e-01 2.099554799497127533e-02 -1.084932610392570496e-01 -9.688965231180191040e-02 2.313618957996368408e-01 -7.295727729797363281e-02 1.538088917732238770e-01 -2.967354953289031982e-01
-1.303804516792297363e-01 -5.263134092092514038e-02 6.954452395439147949e-02 -8.230846375226974487e-02 -2.135310024023056030e-01 -6.654883176088333130e-02 -4.330167770385742188e-01 -2.420375943183898926e-01 -1.097667664289474487e-01 1.592611372470855713e-01 2.919420003890991211e-01 1.414789706468582153e-01 -4.426306486129760742e-01 -1.245684474706649780e-01 6.795646995306015015e-02 3.570994362235069275e-02 7.560351490974426270e-02 -9.523339569568634033e-02 2.872088253498077393e-01 -1.094347704201936722e-02 -3.790004551410675049e-02 -2.724500596523284912e-01 -6.247060745954513550e-02 -4.489491879940032959e-02 -9.298296272754669189e-02 1.941225826740264893e-01 -1.443529278039932251e-01 -7.135540246963500977e-02 1.313953399658203125e-01 1.934929192066192627e-01 4.891767725348472595e-02 -6.468829512596130371e-02
1.127592381089925766e-02 7.349134236574172974e-02 3.723149895668029785e-01 2.519245147705078125e-01 -1.597383618354797363e-01 -2.578963935375213623e-01 -2.402682155370712280e-01 -1.116737574338912964e-01 -1.889450401067733765e-01 1.585661172866821289e-01 -2.858586609363555908e-02 -1.997749656438827515e-01 -9.706516563892364502e-02 -2.433871179819107056e-01 3.496651351451873779e-02 -5.038871243596076965e-02 -1.785770356655120850e-01 -4.554308950901031494e-02 1.623869389295578003e-01 3.223931193351745605e-01 -1.274396032094955444e-01 -7.650119811296463013e-02 1.097973808646202087e-01 1.490806192159652710e-01 -2.596970796585083008e-01 -4.140375182032585144e-02 -1.575944870710372925e-01 2.296392172574996948e-01 -2.628963999450206757e-02 -3.349369391798973083e-02 -5.531021393835544586e-03 2.948804199695587158e-01
-2.719947099685668945e-01 -7.392055541276931763e-02 3.089987039566040039e-01 1.642696410417556763e-01 -3.830924257636070251e-02 1.323044151067733765e-01 -1.068334877490997314e-01 -3.453309237957000732e-01 -1.850099302828311920e-02 1.709418594837188721e-01 9.027595072984695435e-02 5.379668250679969788e-02 -3.751260042190551758e-01 -3.113582432270050049e-01 -1.243668049573898315e-01 2.354321479797363281e-01 4.428597167134284973e-03 1.247233301401138306e-01 9.230197221040725708e-02 1.188046708703041077e-01 -4.700132459402084351e-02 -4.691861942410469055e-02 3.514690995216369629e-01 4.864951595664024353e-03 -2.014776021242141724e-01 -3.301971033215522766e-02 -6.809019297361373901e-02 -1.448306441307067871e-01 1.514551490545272827e-01 1.475887596607208252e-01 3.271669149398803711e-02 1.415034830570220947e-01
-1.688141077756881714e-01 5.799160897731781006e-02 3.163922131061553955e-01 4.659431055188179016e-02 8.985451608896255493e-02 3.458741307258605957e-02 -8.698888868093490601e-02 -2.714354991912841797e-01 1.393863698467612267e-03 1.428665071725845337e-01 -1.464291661977767944e-02 2.654867060482501984e-02 -3.932575881481170654e-01 -2.053737640380859375e-01 -2.323425114154815674e-01 2.401726990938186646e-01 -3.693425655364990234e-02 2.668870985507965088e-01 1.795892119407653809e-01 7.767549902200698853e-02 -7.560240477323532104e-02 6.775236129760742188e-02 2.207999378442764282e-01 4.566198959946632385e-02 -3.345565199851989746e-01 -2.190186232328414917e-01 1.036318540573120117e-01 -2.077716886997222900e-01 6.462129298597574234e-03 8.034292608499526978e-02 1.236094534397125244e-01 1.947229504585266113e-01
-2.181852608919143677e-02 7.618472445756196976e-03 1.743170320987701416e-01 3.194757178425788879e-02 -2.126093208789825439e-01 1.962141543626785278e-01 -4.303902015089988708e-02 -2.831121087074279785e-01 -2.474683374166488647e-01 -2.298159524798393250e-02 -4.523204267024993896e-02 -8.851646631956100464e-02 -3.444688022136688232e-01 -8.214262127876281738e-02 8.488488197326660156e-02 1.530129760503768921e-01 -1.120498925447463989e-01 2.717780768871307373e-01 -1.169384121894836426e-01 -1.150163114070892334e-01 -1.640724837779998779e-01 -2.903968691825866699e-01 5.264014378190040588e-02 -3.239639103412628174e-01 6.716872006654739380e-02 -2.243228554725646973e-01 -1.709426194429397583e-02 -8.314216881990432739e-02 3.780920505523681641e-01 5.546039715409278870e-02 1.843113899230957031e-01 -1.854881271719932556e-02
-2.684275209903717041e-01 -3.669406101107597351e-02 7.164989411830902100e-02 -3.419872224330902100e-01 -2.085264325141906738e-01 -2.833439409732818604e-02 -1.952919214963912964e-01 -1.288959830999374390e-01 -1.641875319182872772e-02 2.825742363929748535e-01 9.709516167640686035e-02 -3.881584480404853821e-02 -5.537274479866027832e-01 -9.122123569250106812e-02 1.323979198932647705e-01 1.267481688410043716e-02 4.725848510861396790e-02 -5.127558484673500061e-02 1.848575323820114136e-01 3.677128627896308899e-02 -6.370812654495239258e-02 -1.679474264383316040e-01 -1.988521516323089600e-01 -1.235734205693006516e-02 -2.693353593349456787e-01 -6.563437730073928833e-02 -1.507703214883804321e-01 -1.181368529796600342e-01 1.233746483922004700e-02 2.137243747711181641e-01 9.795081801712512970e-03 9.992101788520812988e-02
2.210937067866325378e-02 -1.721513569355010986e-01 4.130062647163867950e-03 8.593612164258956909e-02 -3.738339245319366455e-01 9.483044594526290894e-02 3.892337158322334290e-02 -1.261857599020004272e-01 -2.340794801712036133e-01 9.321100264787673950e-02 -3.163069486618041992e-01 6.033746525645256042e-02 -1.420780867338180542e-01 -1.632452309131622314e-01 -1.268468052148818970e-01 2.106796503067016602e-01 -1.096618026494979858e-01 1.704524159431457520e-01 -2.101346403360366821e-01 9.951595216989517212e-02 -1.094600483775138855e-01 -8.146210014820098877e-02 9.175723046064376831e-02 -5.408943817019462585e-02 -2.156285345554351807e-01 -1.954998075962066650e-01 -3.980818092823028564e-01 -5.753662902861833572e-03 -5.337070208042860031e-03 3.776242733001708984e-01 -2.273930981755256653e-02 1.016921103000640869e-01
1.396836061030626297e-02 -3.027375340461730957e-01 3.009869754314422607e-01 -8.926177024841308594e-02 -1.892715394496917725e-01 -2.411687560379505157e-02 2.787525020539760590e-02 -2.641950547695159912e-01 -1.767443269491195679e-01 1.150699928402900696e-01 -2.141784727573394775e-01 -2.140556089580059052e-02 -1.988449245691299438e-01 -2.134596854448318481e-01 -1.556485891342163086e-01 3.618562519550323486e-01 8.867073059082031250e-02 1.959589775651693344e-03 6.201700121164321899e-02 2.484327852725982666e-01 -4.796847701072692871e-02 6.416472792625427246e-02 2.970269620418548584e-01 -6.474170088768005371e-02 -1.517074406147003174e-01 -1.201194897294044495e-01 -2.251695841550827026e-01 -2.599924206733703613e-01 -7.657914608716964722e-02 1.726746708154678345e-01 -3.903469443321228027e-02 7.949828356504440308e-02
7.280836999416351318e-02 -7.208178937435150146e-02 3.111236393451690674e-01 8.066355437040328979e-02 -1.337696015834808350e-01 -2.426151186227798462e-02 -4.830524697899818420e-02 -3.729115724563598633e-01 -2.534045465290546417e-02 1.686311066150665283e-01 -1.304810680449008942e-02 5.437739938497543335e-02 -2.826145589351654053e-01 -3.234300613403320312e-01 -1.999450773000717163e-01 2.090800851583480835e-01 8.563587814569473267e-02 8.424557745456695557e-02 1.033771410584449768e-01 2.103113830089569092e-01 -6.520166993141174316e-02 3.500470891594886780e-02 4.586864411830902100e-01 4.728000983595848083e-02 -1.103169247508049011e-01 -1.537023782730102539e-01 -1.670419275760650635e-01 -2.092653810977935791e-01 1.119937095791101456e-02 1.091926395893096924e-01 5.084156617522239685e-02 1.279319077730178833e-01
1.104180235415697098e-02 -1.453990340232849121e-01 3.519520163536071777e-01 -8.093860000371932983e-02 -1.549458652734756470e-01 -1.473628450185060501e-02 -4.027648270130157471e-02 -2.950370311737060547e-01 -1.801988333463668823e-01 -2.279151380062103271e-01 -2.079616039991378784e-01 -2.600006163120269775e-01 -2.781777083873748779e-01 -2.617202401161193848e-01 1.604128926992416382e-01 1.071258187294006348e-01 -1.525843292474746704e-01 2.404137402772903442e-01 1.228643767535686493e-02 3.709445009008049965e-03 -2.804780006408691406e-01 -1.292962133884429932e-01 -7.223918288946151733e-02 -9.067641198635101318e-02 -1.064106374979019165e-01 -1.586041450500488281e-01 3.267430141568183899e-02 -6.038435548543930054e-02 2.852320373058319092e-01 3.686249256134033203e-02 2.581378445029258728e-02 -2.059638351202011108e-01
1.112486422061920166e-02 -2.835453152656555176e-01 2.034790813922882080e-01 1.280854642391204834e-01 -7.796028256416320801e-02 1.185014322400093079e-01 -1.699188798666000366e-01 -1.003215089440345764e-01 -3.034790754318237305e-01 -2.820987999439239502e-02 1.469635218381881714e-01 1.843813806772232056e-01 -1.096748858690261841e-01 -2.848568856716156006e-01 2.648470699787139893e-01 -1.014911904931068420e-01 -1.498509645462036133e-01 3.180838227272033691e-01 2.929961383342742920e-01 6.066012382507324219e-02 -2.302125990390777588e-01 -9.866422414779663086e-02 -6.071661785244941711e-02 -2.685668468475341797e-01 -1.741447448730468750e-01 -1.924329251050949097e-01 -3.291875123977661133e-02 -3.747943788766860962e-02 2.975059673190116882e-02 -9.022700041532516479e-02 2.152693122625350952e-01 -5.989082157611846924e-02
1.246300786733627319e-01 7.706724852323532104e-02 8.879277110099792480e-02 -6.223136559128761292e-02 -1.399969458580017090e-01 -1.056416258215904236e-01 -3.984307050704956055e-01 -1.119612008333206177e-01 -2.175062596797943115e-01 -1.952878944575786591e-02 3.275683820247650146e-01 -3.182506188750267029e-02 -1.665841192007064819e-01 2.963705733418464661e-02 1.466382294893264771e-01 3.960198536515235901e-02 -1.719020120799541473e-02 3.203219771385192871e-01 2.146261781454086304e-01 1.492151170969009399e-01 -1.378642618656158447e-01 -1.585519313812255859e-01 1.768016666173934937e-01 -8.719422668218612671e-02 -7.274544984102249146e-02 1.606153696775436401e-02 7.617649435997009277e-02 -1.655632555484771729e-01 4.446594417095184326e-01 5.489277467131614685e-02 1.976815909147262573e-01 1.555963009595870972e-01
-2.030343264341354370e-01 1.485929638147354126e-01 1.502805110067129135e-02 2.017180919647216797e-01 -2.132407426834106445e-01 -2.435637861490249634e-01 -1.222330108284950256e-01 -4.371371865272521973e-02 1.946064271032810211e-02 9.100452810525894165e-02 1.169752553105354309e-01 -4.332939162850379944e-02 -4.083516597747802734e-01 1.445502229034900665e-02 1.632310748100280762e-01 3.492460250854492188e-01 -2.293210625648498535e-01 -1.487559676170349121e-01 1.773874163627624512e-01 -2.568848058581352234e-02 5.677870661020278931e-02 1.811591722071170807e-02 -9.989449381828308105e-02 -7.474223524332046509e-02 -3.808044269680976868e-02 -2.689664065837860107e-01 -1.944176554679870605e-01 5.294962599873542786e-02 2.428949028253555298e-01 -1.731817275285720825e-01 2.974465787410736084e-01 1.285183727741241455e-01
1.655995398759841919e-01 -5.120891332626342773e-02 1.009950488805770874e-01 2.736442387104034424e-01 -3.690983355045318604e-01 -8.039608597755432129e-03 -1.742240935564041138e-01 4.901137202978134155e-03 1.626077592372894287e-01 2.737621031701564789e-02 -5.793958902359008789e-02 -7.568564265966415405e-02 -3.860060274600982666e-01 -2.324052304029464722e-01 1.862431317567825317e-01 1.171202864497900009e-02 -2.979576289653778076e-01 -6.333596259355545044e-02 2.926736176013946533e-01 1.416977494955062866e-03 1.710959672927856445e-01 3.587520867586135864e-02 -1.322275549173355103e-01 9.866283275187015533e-03 -2.131283432245254517e-01 -3.191787004470825195e-02 -1.017065625637769699e-02 -2.098849564790725708e-01 2.769010066986083984e-01 2.009606808423995972e-01 -9.916081279516220093e-02 -1.492212992161512375e-03
-3.285233862698078156e-03 -2.406920306384563446e-03 1.240679100155830383e-01 6.876107305288314819e-02 -2.353133708238601685e-01 -1.973472833633422852e-01 4.926997795701026917e-02 -2.101077437400817871e-01 1.012652739882469177e-02 2.563828825950622559e-01 -2.549216747283935547e-01 1.051431223750114441e-01 -2.784905731678009033e-01 -2.271060645580291748e-02 1.065811738371849060e-01 3.065415024757385254e-01 -2.261123619973659515e-02 2.329778373241424561e-01 3.926560580730438232e-01 -1.045935079455375671e-01 -3.246061131358146667e-02 9.705947339534759521e-02 1.484892070293426514e-01 5.815430730581283569e-02 -2.865610122680664062e-01 -2.873254716396331787e-01 -1.118757948279380798e-02 9.975048713386058807e-03 -3.472492471337318420e-02 1.168858334422111511e-01 3.236666694283485413e-02 -2.776138186454772949e-01
-1.272918134927749634e-01 -2.261628955602645874e-01 2.115729451179504395e-01 3.421354293823242188e-02 -6.942263990640640259e-02 -1.420665085315704346e-01 -3.140679597854614258e-01 -1.757536679506301880e-01 5.889078229665756226e-02 -1.596555411815643311e-01 -2.028000950813293457e-01 -7.919929921627044678e-02 -3.769293427467346191e-01 -2.223034501075744629e-01 4.750427305698394775e-01 1.118608266115188599e-01 -6.582076847553253174e-02 5.862054601311683655e-02 1.035325750708580017e-01 -9.873095154762268066e-02 2.228670637123286724e-04 -1.221371721476316452e-02 -1.880853027105331421e-01 5.631624162197113037e-02 -3.386676609516143799e-01 -5.131785571575164795e-02 -1.550735346972942352e-02 -8.035998046398162842e-02 4.528413340449333191e-02 4.192283004522323608e-02 1.758684962987899780e-01 -2.130053006112575531e-02
-8.484850823879241943e-02 -8.808722347021102905e-02 1.583038270473480225e-01 1.360792852938175201e-02 -2.842550277709960938e-01 -1.486624926328659058e-01 4.090104997158050537e-02 -6.627305597066879272e-02 -8.902203291654586792e-03 1.384679973125457764e-01 -2.452528029680252075e-01 7.673913240432739258e-02 -3.529674112796783447e-01 -3.479738533496856689e-02 -2.236689999699592590e-02 2.619554102420806885e-01 1.703318394720554352e-02 1.641168445348739624e-01 4.292615354061126709e-01 4.077438265085220337e-02 4.669785499572753906e-02 7.979984581470489502e-02 1.327896118164062500e-01 -3.758928552269935608e-02 -2.053426951169967651e-01 -2.705302536487579346e-01 -7.981280982494354248e-02 -1.555572543293237686e-02 -1.535250688903033733e-03 3.645791858434677124e-02 8.809675276279449463e-02 -4.458892643451690674e-01
-9.053509682416915894e-02 8.686225861310958862e-02 2.778598964214324951e-01 -8.574950695037841797e-02 4.911153018474578857e-02 -1.410413086414337158e-01 7.587940245866775513e-02 -1.654632240533828735e-01 -2.133104652166366577e-01 -2.903007715940475464e-02 4.120783507823944092e-02 -2.303353399038314819e-01 -5.270012617111206055e-01 8.208436518907546997e-02 1.793119013309478760e-01 1.642242372035980225e-01 -6.776512134820222855e-03 7.625124417245388031e-04 3.045099675655364990e-01 2.972309663891792297e-02 -1.651041209697723389e-01 -2.266829609870910645e-01 -8.746596425771713257e-02 -1.895280927419662476e-01 -1.903726309537887573e-01 -3.102852702140808105e-01 -7.499150186777114868e-02 -1.138375978916883469e-02 -2.876910567283630371e-02 -1.058282181620597839e-01 1.820926964282989502e-01 1.558024343103170395e-02
-1.834210604429244995e-01 -2.668763101100921631e-01 2.503396868705749512e-01 -8.774225413799285889e-02 -8.096277713775634766e-02 -1.409866064786911011e-01 -2.608285248279571533e-01 7.128265500068664551e-02 -1.992016732692718506e-01 2.309478074312210083e-01 -1.528328359127044678e-01 -3.002550639212131500e-02 -3.557097911834716797e-01 -3.192459940910339355e-01 2.505295574665069580e-01 2.579444646835327148e-01 9.313679486513137817e-02 1.352887898683547974e-01 -2.006649523973464966e-01 6.688316352665424347e-03 -2.308616340160369873e-01 1.860297769308090210e-01 7.615231722593307495e-02 -2.592695504426956177e-02 -1.449807286262512207e-01 4.971698671579360962e-02 -5.712990835309028625e-02 1.960856914520263672e-01 -2.412622049450874329e-02 9.744416922330856323e-02 6.586173921823501587e-02 9.439654648303985596e-02
-7.638715207576751709e-02 -1.359892338514328003e-01 1.526692509651184082e-01 -1.969237625598907471e-01 -1.862272471189498901e-01 -1.096481978893280029e-01 -2.574870176613330841e-02 -9.512398391962051392e-03 -1.540997624397277832e-01 1.574866101145744324e-02 -2.548819780349731445e-01 -2.219663709402084351e-01 -1.520422101020812988e-01 -4.953525066375732422e-01 -1.576215773820877075e-02 1.638514250516891479e-01 -3.017641305923461914e-01 6.425116211175918579e-02 1.260830610990524292e-01 -4.973093047738075256e-02 -2.227709591388702393e-01 -6.906143575906753540e-02 -1.031911298632621765e-01 7.792633026838302612e-02 2.768431231379508972e-02 -1.631649285554885864e-01 -1.429000049829483032e-01 -3.202775120735168457e-01 1.534668654203414917e-01 1.478578150272369385e-01 1.534264832735061646e-01 1.682107299566268921e-01
-6.067205965518951416e-02 -5.845478735864162445e-03 1.628599464893341064e-01 8.562291413545608521e-02 -3.090521097183227539e-01 -2.726391553878784180e-01 1.385644227266311646e-01 -2.426918447017669678e-01 -7.469851989299058914e-03 1.460535973310470581e-01 -1.563356667757034302e-01 -7.644694298505783081e-02 -3.759934306144714355e-01 -4.621649906039237976e-02 4.051771014928817749e-02 2.256723642349243164e-01 7.117313146591186523e-02 2.054975926876068115e-01 8.144164085388183594e-02 -6.072677671909332275e-02 7.787699997425079346e-02 -6.100381538271903992e-02 1.768120974302291870e-01 9.425177425146102905e-02 -2.362188845872879028e-01 -2.275382429361343384e-01 -4.742469638586044312e-02 1.108585968613624573e-01 1.205365657806396484e-01 1.503683626651763916e-01 1.130341961979866028e-01 -4.326203763484954834e-01
1.651712656021118164e-01 -4.117570444941520691e-02 1.083818376064300537e-01 -1.441154815256595612e-02 -3.721136152744293213e-01 -2.240739315748214722e-01 -2.098951637744903564e-01 -3.455942869186401367e-01 1.985006928443908691e-01 1.004024744033813477e-01 3.151686862111091614e-02 8.515720255672931671e-03 5.290260165929794312e-02 -1.366962492465972900e-01 1.164810135960578918e-01 1.559161841869354248e-01 -1.072183921933174133e-01 5.089459195733070374e-02 2.921327054500579834e-01 -2.032208293676376343e-01 1.345478296279907227e-01 -2.931697666645050049e-02 -1.055591646581888199e-02 -9.453687816858291626e-02 -2.358858138322830200e-01 -9.643759578466415405e-02 2.355946227908134460e-02 3.239146173000335693e-01 1.441155970096588135e-01 3.104641139507293701e-01 2.016750872135162354e-01 -1.586417318321764469e-03
2.752366960048675537e-01 -1.465948969125747681e-01 5.019343495368957520e-01 -2.404651418328285217e-02 -3.595003187656402588e-01 8.534190803766250610e-02 -4.108355939388275146e-02 1.426971703767776489e-01 -8.593203872442245483e-02 3.200275823473930359e-02 -1.929735541343688965e-01 -5.494958534836769104e-02 -1.571771875023841858e-02 -2.302088588476181030e-01 -2.903657034039497375e-02 1.267123073339462280e-01 -9.769806265830993652e-02 -1.355057358741760254e-01 2.720821881666779518e-03 1.718605011701583862e-01 -2.977668941020965576e-01 -2.200155705213546753e-02 3.571398556232452393e-02 1.446287333965301514e-01 -1.457112878561019897e-01 -1.612526774406433105e-01 3.982210997492074966e-03 -2.194349616765975952e-01 8.200774341821670532e-02 1.378837972879409790e-01 2.814663946628570557e-01 6.083195656538009644e-02
-2.099866718053817749e-01 7.700064033269882202e-02 6.751036643981933594e-02 -9.747958928346633911e-02 -3.119938969612121582e-01 5.240540578961372375e-02 -1.259712278842926025e-01 -1.853283680975437164e-02 -2.359363436698913574e-01 1.208116635680198669e-01 1.529463529586791992e-01 1.841471791267395020e-01 -5.037644505500793457e-01 -1.359868943691253662e-01 -6.075818091630935669e-02 2.046435177326202393e-01 1.519582569599151611e-01 -2.788399113342165947e-03 3.737441599369049072e-01 -1.636311560869216919e-01 -1.039072647690773010e-01 4.267384856939315796e-02 -1.477386504411697388e-01 -9.341148287057876587e-02 5.350605770945549011e-02 -2.352356351912021637e-02 8.939358592033386230e-02 -1.503313630819320679e-01 2.110896855592727661e-01 2.480793595314025879e-01 1.111587975174188614e-02 3.535436838865280151e-02
3.317422419786453247e-02 -1.149156391620635986e-01 2.247790247201919556e-01 1.504749655723571777e-01 -3.274222314357757568e-01 -2.554892934858798981e-02 -1.821001432836055756e-02 -1.540048271417617798e-01 -1.699682623147964478e-01 -1.242629587650299072e-01 2.298116683959960938e-01 -1.997443139553070068e-01 -2.656794968061149120e-04 2.893929481506347656e-01 1.464121937751770020e-01 -1.954873651266098022e-02 -1.492207199335098267e-01 1.145503744482994080e-01 2.637315988540649414e-01 6.393734365701675415e-02 -2.238673120737075806e-01 3.435002174228429794e-03 1.428167670965194702e-01 1.010143607854843140e-01 -1.819414794445037842e-01 4.731797613203525543e-03 -1.153040081262588501e-01 -2.782985866069793701e-01 4.311772882938385010e-01 -6.294763833284378052e-02 1.856370866298675537e-01 6.488657090812921524e-03
-5.887371301651000977e-02 -1.446121186017990112e-01 2.815880477428436279e-01 -1.507854610681533813e-01 -2.697255015373229980e-01 1.081146448850631714e-01 -4.102281481027603149e-02 -3.226281404495239258e-01 -1.886207908391952515e-01 -1.557661592960357666e-01 -1.412987858057022095e-01 -2.098101526498794556e-01 -2.857954800128936768e-01 -1.859574466943740845e-01 1.138578280806541443e-01 1.346884071826934814e-01 -1.515889018774032593e-01 1.727945059537887573e-01 2.229009382426738739e-02 -1.547452211380004883e-01 -1.791006177663803101e-01 -2.364338189363479614e-01 -6.591453403234481812e-02 -3.598753362894058228e-02 9.357550740242004395e-02 -1.712622791528701782e-01 -1.712085753679275513e-01 1.638132780790328979e-01 2.885297834873199463e-01 1.402079015970230103e-01 2.051943242549896240e-01 -4.523239284753799438e-02
2.464118450880050659e-01 -5.025951191782951355e-03 4.339735507965087891e-01 2.243012487888336182e-01 -4.228757917881011963e-01 2.880616188049316406e-01 -1.534860879182815552e-01 -8.553963154554367065e-02 -1.949981451034545898e-01 9.518767148256301880e-02 -1.857184469699859619e-01 8.498857915401458740e-02 6.557679921388626099e-02 -8.326799422502517700e-02 2.254153043031692505e-01 2.764547467231750488e-01 1.361519396305084229e-01 -3.199963597580790520e-03 -6.877162028104066849e-03 9.917861223220825195e-02 -1.945054531097412109e-02 3.177090361714363098e-02 3.240431100130081177e-02 1.466071456670761108e-01 -2.002346795052289963e-03 3.010565787553787231e-02 -1.182328164577484131e-01 4.530115425586700439e-02 3.021350800991058350e-01 3.937738388776779175e-02 8.777441084384918213e-02 1.040003523230552673e-01
1.553831398487091064e-01 -1.055676490068435669e-01 2.879327833652496338e-01 1.330362260341644287e-01 -5.380735173821449280e-02 2.205629050731658936e-01 1.895564980804920197e-02 -7.267801463603973389e-02 1.381926387548446655e-01 1.733880788087844849e-01 -1.107804700732231140e-01 1.220479309558868408e-01 -2.967288792133331299e-01 9.958876669406890869e-02 1.606152392923831940e-02 4.606558680534362793e-01 -1.722609847784042358e-01 4.940574616193771362e-02 4.015455767512321472e-02 1.941333562135696411e-01 -7.380177080631256104e-02 1.887448132038116455e-01 9.292697906494140625e-02 9.741060435771942139e-02 -6.219627335667610168e-02 -4.968779161572456360e-02 -9.278962761163711548e-02 1.934119015932083130e-01 2.440453022718429565e-01 2.965174615383148193e-03 2.070094496011734009e-01 3.671251833438873291e-01
-7.891675829887390137e-02 -2.415512800216674805e-01 1.808687895536422729e-01 -4.217416793107986450e-02 -1.346145272254943848e-01 -2.094856798648834229e-01 -3.356234431266784668e-01 1.756334751844406128e-01 -2.348405122756958008e-01 1.840311288833618164e-01 -1.600181162357330322e-01 -2.092872411012649536e-01 -4.139210283756256104e-01 -1.636037379503250122e-01 9.832537919282913208e-02 2.239993363618850708e-01 7.367721199989318848e-02 -1.078246533870697021e-01 -3.227517008781433105e-02 -6.092338357120752335e-03 -1.376540064811706543e-01 2.867742776870727539e-01 -1.690481975674629211e-02 -4.941835999488830566e-02 -1.700283586978912354e-01 1.198062896728515625e-01 -3.015027344226837158e-01 8.973419666290283203e-02 3.366998583078384399e-02 1.799724809825420380e-02 1.097266301512718201e-01 -3.614620119333267212e-02
-2.613793313503265381e-02 5.955043435096740723e-02 3.459058701992034912e-01 -6.000954285264015198e-02 -5.589696019887924194e-02 -1.554803848266601562e-01 -7.181630004197359085e-03 -1.508451998233795166e-01 -2.536796927452087402e-01 -1.418282538652420044e-01 2.453045547008514404e-02 -2.762912772595882416e-02 -4.712720513343811035e-01 1.845042109489440918e-01 1.960407644510269165e-01 9.520498104393482208e-03 -2.036223560571670532e-02 7.507274299860000610e-02 3.185974359512329102e-01 1.588557064533233643e-01 -2.054910659790039062e-01 -9.392806887626647949e-02 -8.212094753980636597e-02 -2.212779372930526733e-01 -1.148964464664459229e-01 -3.311650454998016357e-01 9.988670051097869873e-02 3.111701924353837967e-03 -8.624012768268585205e-02 4.944422282278537750e-03 2.416582107543945312e-01 6.043726205825805664e-02
1.797832250595092773e-01 -1.688064485788345337e-01 -3.926006704568862915e-02 1.353244334459304810e-01 -2.581973075866699219e-01 -3.592114150524139404e-02 1.533738672733306885e-01 -4.045322835445404053e-01 1.256019771099090576e-01 8.674167096614837646e-02 2.861985750496387482e-02 -8.667420595884323120e-02 -2.992652952671051025e-01 -4.283905774354934692e-02 -5.491548404097557068e-02 7.897183299064636230e-02 -2.196615487337112427e-01 8.252524584531784058e-02 2.180348783731460571e-01 1.497456431388854980e-01 3.755504637956619263e-02 -9.239859879016876221e-02 -3.651585057377815247e-02 -2.008238434791564941e-01 -2.533421814441680908e-01 -8.381022512912750244e-02 -1.709600836038589478e-01 2.339388132095336914e-01 2.367854118347167969e-01 3.577015995979309082e-01 6.325628608465194702e-02 1.100337654352188110e-01
1.020132564008235931e-02 -8.536332845687866211e-02 3.354592323303222656e-01 -5.191801488399505615e-02 -2.771614789962768555e-01 4.048798978328704834e-02 -3.007503151893615723e-01 6.454354524612426758e-02 -5.833972990512847900e-02 -6.117467582225799561e-02 6.557063758373260498e-02 1.390681117773056030e-01 -8.162123709917068481e-02 2.589599788188934326e-01 2.601212561130523682e-01 2.248568832874298096e-01 -2.365898340940475464e-02 2.539360225200653076e-01 1.689874827861785889e-01 -1.572811007499694824e-01 -2.784295082092285156e-01 6.824434548616409302e-02 2.012237757444381714e-01 1.925447136163711548e-01 -6.624707579612731934e-02 -3.474462404847145081e-02 -3.648750111460685730e-02 1.143614668399095535e-02 3.044081032276153564e-01 -7.146247476339340210e-02 1.846979707479476929e-01 2.540674209594726562e-01
5.577895045280456543e-02 -3.221535682678222656e-01 1.693705767393112183e-01 -2.077876962721347809e-02 4.429087787866592407e-02 -5.068229511380195618e-02 -3.168992102146148682e-01 1.697437092661857605e-02 -2.369677126407623291e-01 -1.085439696907997131e-01 -9.551279246807098389e-02 5.208080634474754333e-02 -2.321477979421615601e-01 1.228715702891349792e-01 -7.880409806966781616e-02 2.232787758111953735e-02 -1.106540784239768982e-01 1.432681381702423096e-01 3.557320535182952881e-01 -1.252337396144866943e-01 -3.174791634082794189e-01 -1.601095497608184814e-01 -8.433264493942260742e-02 -8.180506527423858643e-02 -3.629282861948013306e-02 -3.560916781425476074e-01 -1.730160564184188843e-01 9.558372944593429565e-02 2.112149745225906372e-01 -9.398663043975830078e-02 1.840684562921524048e-01 1.831062734127044678e-01
-3.128636628389358521e-02 -8.824526518583297729e-02 2.013733983039855957e-01 7.715062797069549561e-02 -1.639985144138336182e-01 -2.169478237628936768e-01 1.019604653120040894e-01 -2.085665315389633179e-01 6.385090202093124390e-02 2.196555435657501221e-01 -3.314791321754455566e-01 5.297120660543441772e-02 -3.901106417179107666e-01 -1.121064051985740662e-01 -1.738900318741798401e-02 2.338154613971710205e-01 3.875299822539091110e-03 2.656422555446624756e-01 2.116705924272537231e-01 -1.147696524858474731e-01 1.585224568843841553e-01 -8.540067821741104126e-03 -4.314340651035308838e-02 3.564031422138214111e-02 -1.365099102258682251e-01 -2.499743252992630005e-01 -7.924047857522964478e-02 8.559805154800415039e-02 1.027543395757675171e-01 7.536230236291885376e-02 2.431343942880630493e-01 -3.242915272712707520e-01
-1.171925365924835205e-01 -1.449093818664550781e-01 4.953525960445404053e-01 -1.267592906951904297e-01 -1.487717777490615845e-01 -1.849206387996673584e-01 1.492467522621154785e-01 -2.897413633763790131e-02 1.081105917692184448e-01 9.104852378368377686e-02 -1.501404494047164917e-01 -2.502869069576263428e-01 -3.350301980972290039e-01 -2.120759785175323486e-01 -1.381960809230804443e-01 2.834818363189697266e-01 -2.350224256515502930e-01 -1.856169477105140686e-02 4.571584239602088928e-02 -1.541050821542739868e-01 2.225072681903839111e-02 -2.138008736073970795e-02 -1.623761355876922607e-01 -1.714367792010307312e-02 1.418870035558938980e-02 -5.329613015055656433e-02 3.240294009447097778e-02 -1.700230240821838379e-01 -7.046344690024852753e-04 8.001359552145004272e-02 3.360635340213775635e-01 3.414433449506759644e-02
1.153534874320030212e-01 -2.467883080244064331e-01 2.420220673084259033e-01 8.812686800956726074e-02 -3.885198831558227539e-01 -2.469257861375808716e-01 -1.784265041351318359e-03 2.395779043436050415e-01 -2.550696432590484619e-01 -8.365496993064880371e-03 -2.108161300420761108e-01 -4.951855167746543884e-02 -1.289322972297668457e-01 -9.357215464115142822e-02 -2.806175649166107178e-01 3.607044219970703125e-01 -2.422262728214263916e-02 1.638396531343460083e-01 1.828601658344268799e-01 -1.586947590112686157e-01 -1.663033664226531982e-02 -4.923219233751296997e-02 -1.717760413885116577e-01 -9.406069666147232056e-02 -1.707333922386169434e-01 7.905147969722747803e-02 -2.479578740894794464e-02 4.065438359975814819e-02 1.596177928149700165e-02 2.036469429731369019e-01 1.928534358739852905e-01 -1.324507500976324081e-02
3.762390837073326111e-02 1.974801160395145416e-02 1.180234327912330627e-01 1.647947579622268677e-01 -2.909122109413146973e-01 -7.942156493663787842e-02 7.459492236375808716e-02 -2.823841273784637451e-01 -1.696357429027557373e-01 -1.287675090134143829e-02 -2.269020974636077881e-01 1.049841567873954773e-01 -3.302821516990661621e-02 -1.071261391043663025e-01 -3.732345998287200928e-02 2.606712579727172852e-01 -3.629553616046905518e-01 1.261992603540420532e-01 -1.723959296941757202e-01 6.488282233476638794e-02 -2.245972454547882080e-01 1.897135525941848755e-01 1.694706380367279053e-01 4.232758283615112305e-02 -3.801673650741577148e-01 -2.293947786092758179e-01 -1.427081227302551270e-01 -2.420032471418380737e-01 5.314261093735694885e-02 1.584953665733337402e-01 3.373492136597633362e-02 6.167387217283248901e-02
-1.324525624513626099e-01 -8.680750429630279541e-02 1.785878650844097137e-02 -1.724264174699783325e-01 -3.409294486045837402e-01 6.234413012862205505e-02 -1.109119877219200134e-01 -9.174121916294097900e-02 -1.560734063386917114e-01 2.773532569408416748e-01 2.875501513481140137e-01 5.949999019503593445e-02 -5.642494559288024902e-01 -1.179968565702438354e-01 -5.072943866252899170e-02 8.775063604116439819e-02 1.531946361064910889e-01 3.816376253962516785e-02 2.167462855577468872e-01 -1.433148384094238281e-01 -5.655359849333763123e-02 -1.751276403665542603e-01 -1.585013419389724731e-01 -2.173282019793987274e-02 -1.111078560352325439e-01 3.030523285269737244e-02 -7.991521805524826050e-02 -8.865208923816680908e-02 2.017771005630493164e-01 2.268094271421432495e-01 4.664237052202224731e-02 1.423822436481714249e-02
3.397320210933685303e-02 -1.730324774980545044e-01 3.672690391540527344e-01 5.215157940983772278e-02 -7.408823072910308838e-02 5.368738994002342224e-02 -9.303764253854751587e-02 -3.211876153945922852e-01 -1.981117427349090576e-01 4.433935880661010742e-02 -3.145994246006011963e-02 -3.511330112814903259e-02 -2.877077460289001465e-01 -2.675556540489196777e-01 -2.951220050454139709e-02 3.386546075344085693e-01 9.620196372270584106e-02 -2.731532324105501175e-03 1.375506073236465454e-01 2.730202972888946533e-01 -1.770282536745071411e-02 -4.511182382702827454e-02 4.302245080471038818e-01 -1.561271958053112030e-03 -1.275998502969741821e-01 -1.309988051652908325e-01 -5.353894829750061035e-02 -1.714414060115814209e-01 -6.289568543434143066e-02 1.305634081363677979e-01 -6.205989047884941101e-02 1.305062323808670044e-01
-1.544288638979196548e-02 -3.365143537521362305e-01 2.710463106632232666e-01 2.092328518629074097e-01 -1.381000727415084839e-01 6.555665284395217896e-02 -2.936251759529113770e-01 -1.661596000194549561e-01 -1.321213990449905396e-01 2.414448112249374390e-01 1.070451214909553528e-01 -1.171771958470344543e-01 -1.801287382841110229e-01 4.879750683903694153e-02 -4.462834447622299194e-02 -1.047581806778907776e-01 2.628738060593605042e-02 -1.341756316833198071e-03 2.064554542303085327e-01 -1.289337724447250366e-01 -2.470619380474090576e-01 -8.957865089178085327e-02 1.768896728754043579e-01 2.135741114616394043e-01 -1.172962691634893417e-02 -3.939115703105926514e-01 7.529643364250659943e-03 -5.116477236151695251e-02 1.712363511323928833e-01 -1.439098119735717773e-01 2.499495148658752441e-01 8.338736742734909058e-02
8.649182319641113281e-02 -1.486373096704483032e-01 2.867443263530731201e-01 1.374694332480430603e-02 -9.845662117004394531e-02 1.550361067056655884e-01 -2.363934181630611420e-02 -1.491492539644241333e-01 1.531607210636138916e-01 2.301467657089233398e-01 9.109945036470890045e-03 -3.994593280367553234e-04 -8.688642829656600952e-02 5.972220376133918762e-02 7.892499119043350220e-02 3.669488131999969482e-01 -5.516495555639266968e-02 -2.653503119945526123e-01 1.257885247468948364e-01 8.489980548620223999e-02 -9.952732361853122711e-03 1.113846525549888611e-01 1.619748324155807495e-01 3.058288097381591797e-01 -1.944855302572250366e-01 8.391218632459640503e-02 -2.264751791954040527e-01 1.902046203613281250e-01 1.958478242158889771e-01 2.117935568094253540e-01 2.850442230701446533e-01 2.782442867755889893e-01
-1.742968708276748657e-02 -9.547732025384902954e-02 8.558798581361770630e-02 1.532141715288162231e-01 -2.657694816589355469e-01 -2.597965896129608154e-01 8.769764006137847900e-02 -1.203591302037239075e-01 -5.816797912120819092e-02 2.751640677452087402e-01 -1.976504176855087280e-01 2.944348752498626709e-02 -3.881283700466156006e-01 1.570497639477252960e-02 1.625592261552810669e-01 2.917914390563964844e-01 -6.639943271875381470e-02 1.423977017402648926e-01 3.319648802280426025e-01 -1.583300344645977020e-02 1.380805522203445435e-01 9.786412119865417480e-03 3.658994659781455994e-02 1.917702890932559967e-02 -1.994861513376235962e-01 -1.579174399375915527e-01 -8.987835794687271118e-02 -1.259029656648635864e-01 1.936995387077331543e-01 -1.780142635107040405e-02 1.120144650340080261e-01 -3.506195843219757080e-01
-2.411397844552993774e-01 -1.875684410333633423e-01 2.013565003871917725e-01 -5.434105917811393738e-02 -2.297619283199310303e-01 8.772449195384979248e-02 -4.883124958723783493e-03 -1.743024140596389771e-01 -1.744312047958374023e-01 9.055225551128387451e-02 -1.959882676601409912e-01 -1.259424835443496704e-01 -2.254311181604862213e-02 -1.939828880131244659e-02 1.548563987016677856e-01 3.932361602783203125e-01 -5.408790111541748047e-01 2.652493119239807129e-01 -3.842456499114632607e-03 4.412923008203506470e-02 -1.714579761028289795e-01 -1.119734998792409897e-02 9.591416269540786743e-02 5.798896774649620056e-03 -2.580555714666843414e-02 1.618334092199802399e-02 -1.104885116219520569e-01 -9.723970293998718262e-02 2.112536728382110596e-01 5.427145585417747498e-02 3.294950723648071289e-02 -1.581339091062545776e-01
-2.327902987599372864e-02 -2.337112277746200562e-01 -7.566042989492416382e-02 -5.431847646832466125e-02 -3.136998116970062256e-01 -2.760517895221710205e-01 -1.449458152055740356e-01 -8.516408503055572510e-02 -1.916176974773406982e-01 -1.236911192536354065e-01 -1.725057661533355713e-01 4.938688129186630249e-02 -1.957066804170608521e-01 -2.133947610855102539e-01 -9.639938361942768097e-03 7.428275048732757568e-02 -8.594459295272827148e-02 -2.052475512027740479e-01 7.356987148523330688e-02 -1.479014903306961060e-01 -2.435887604951858521e-02 -1.525122858583927155e-02 1.369741708040237427e-01 1.622166782617568970e-01 5.272513628005981445e-02 -5.682393535971641541e-02 -5.349792242050170898e-01 -1.798541471362113953e-02 2.170615047216415405e-01 2.033956814557313919e-03 3.068988323211669922e-01 5.549825727939605713e-02
-9.413939714431762695e-02 -8.513436466455459595e-02 2.100253105163574219e-01 -1.638545840978622437e-01 -1.714476384222507477e-02 5.868364498019218445e-02 -1.954396069049835205e-01 -3.228407800197601318e-01 -3.599759042263031006e-01 1.180716902017593384e-01 -2.043903172016143799e-01 5.292674899101257324e-02 -2.440166771411895752e-01 -1.069789156317710876e-01 -1.886181384325027466e-01 2.119362354278564453e-01 1.707743853330612183e-01 1.407666206359863281e-01 2.095402684062719345e-03 3.318669972941279411e-03 -1.623829454183578491e-01 -5.630938801914453506e-03 3.586342036724090576e-01 -1.439378261566162109e-01 -2.283046096563339233e-01 8.497850038111209869e-03 -6.704807281494140625e-02 -1.549587249755859375e-01 -1.067447662353515625e-02 2.679235041141510010e-01 2.027582377195358276e-01 9.352026879787445068e-02
3.869462385773658752e-02 -1.662999838590621948e-01 1.254827380180358887e-01 1.200459450483322144e-01 -1.730422973632812500e-01 1.679862439632415771e-01 -7.462651282548904419e-02 3.345123305916786194e-02 -3.888993263244628906e-01 1.329832822084426880e-01 -2.147463560104370117e-01 -3.279557079076766968e-02 -6.541272997856140137e-02 3.848822787404060364e-02 1.573110669851303101e-01 4.828479588031768799e-01 -2.670141160488128662e-01 6.278727203607559204e-02 7.283235341310501099e-02 2.611836232244968414e-02 -3.161233663558959961e-01 1.957465559244155884e-01 8.496387302875518799e-02 -1.344479173421859741e-01 -1.385445743799209595e-01 8.011063933372497559e-02 -7.357268035411834717e-02 -1.910159438848495483e-01 1.851949095726013184e-01 1.475836634635925293e-01 6.817710399627685547e-02 1.518593579530715942e-01
1.764393150806427002e-01 -4.178663343191146851e-02 1.423917263746261597e-01 1.988915205001831055e-01 -1.319274604320526123e-01 -1.087166368961334229e-01 -1.136934012174606323e-01 -1.959366947412490845e-01 -3.253575265407562256e-01 6.074342876672744751e-02 5.121206492185592651e-02 1.283170431852340698e-01 -3.360205888748168945e-01 -1.881795972585678101e-01 8.271970599889755249e-02 -8.801987767219543457e-02 -4.438402876257896423e-02 1.817829310894012451e-01 -1.018056720495223999e-01 -1.656133532524108887e-01 5.507507547736167908e-02 -2.834821045398712158e-01 2.252528220415115356e-01 7.610055059194564819e-02 -2.652406506240367889e-02 -8.738251030445098877e-02 -1.496033966541290283e-01 -9.499460458755493164e-02 4.294574260711669922e-01 -1.350696235895156860e-01 1.741762012243270874e-01 2.229569405317306519e-01
6.151294335722923279e-02 -3.307170569896697998e-01 -8.204202167689800262e-03 1.308566629886627197e-01 -3.880363404750823975e-01 -7.316669821739196777e-02 6.311151199042797089e-03 3.308513388037681580e-02 -3.165091387927532196e-03 3.326798081398010254e-01 1.090569272637367249e-01 -2.131205946207046509e-01 -2.162549793720245361e-01 1.973351240158081055e-01 2.605506181716918945e-01 5.922163277864456177e-02 -1.326278448104858398e-01 -1.545973718166351318e-01 7.380211353302001953e-02 2.006009966135025024e-01 6.419280171394348145e-02 1.029646694660186768e-01 4.402537643909454346e-02 -1.258298661559820175e-02 -3.892738372087478638e-02 -2.507649958133697510e-01 -2.261939048767089844e-01 -1.314526498317718506e-01 2.677762806415557861e-01 3.337560966610908508e-02 2.488389313220977783e-01 1.261470615863800049e-01
7.173602283000946045e-02 -2.701299786567687988e-01 3.200804591178894043e-01 3.409782052040100098e-02 -8.846873044967651367e-02 1.310322433710098267e-01 -2.650635242462158203e-01 -2.446319162845611572e-01 8.451212942600250244e-02 -4.551493749022483826e-02 -1.685512661933898926e-01 -3.050974383950233459e-02 -1.781571209430694580e-01 -1.584172844886779785e-01 -2.591873705387115479e-01 3.573782742023468018e-01 2.323700040578842163e-01 2.256967574357986450e-01 3.853905200958251953e-02 7.135068625211715698e-02 -1.225643604993820190e-01 6.351147894747555256e-04 1.919449567794799805e-01 -1.000902429223060608e-01 -2.722914516925811768e-01 -6.714882701635360718e-02 -1.928231716156005859e-01 9.264925122261047363e-02 3.671437874436378479e-02 2.589672207832336426e-01 7.150898128747940063e-02 3.932459279894828796e-02
3.024666942656040192e-02 -6.500488519668579102e-02 7.575876545161008835e-03 1.154600977897644043e-01 -1.700989603996276855e-01 7.754959166049957275e-02 -2.287222445011138916e-01 -1.379503905773162842e-01 -2.606856226921081543e-01 7.213255763053894043e-02 -7.021458446979522705e-02 1.918586902320384979e-02 1.465655770152807236e-02 -9.772206097841262817e-02 2.507729232311248779e-01 2.993450760841369629e-01 -4.788829684257507324e-01 -1.869560591876506805e-02 -1.271275877952575684e-01 1.019489765167236328e-01 -2.740686237812042236e-01 5.942607298493385315e-02 1.317888647317886353e-01 -6.448530405759811401e-02 -1.665836721658706665e-01 -3.566217422485351562e-02 -2.160343229770660400e-01 -1.172497496008872986e-01 1.755971312522888184e-01 3.107183277606964111e-01 1.118571385741233826e-01 2.207365632057189941e-01
1.268764138221740723e-01 -3.693419322371482849e-02 3.620138466358184814e-01 6.523852795362472534e-02 -9.143094718456268311e-02 -1.687128469347953796e-02 -2.909745573997497559e-01 -2.936018407344818115e-01 6.977111846208572388e-02 9.793466329574584961e-02 -2.338407933712005615e-01 1.873967051506042480e-01 -1.282830685377120972e-01 -1.072651967406272888e-01 -3.116512596607208252e-01 2.836279273033142090e-01 1.363302767276763916e-01 1.954007148742675781e-01 -5.002170428633689880e-02 7.113321125507354736e-02 -1.972691714763641357e-01 -8.636172860860824585e-02 1.193181425333023071e-01 -1.197245717048645020e-01 -7.153674215078353882e-02 -2.062480449676513672e-01 -3.975335881114006042e-02 6.114160269498825073e-02 -6.058840453624725342e-02 2.437865138053894043e-01 2.479280978441238403e-01 2.027425467967987061e-01
-1.065159887075424194e-01 -2.335121184587478638e-01 1.000265777111053467e-01 -3.563147038221359253e-02 -4.511685669422149658e-02 9.125179052352905273e-02 -1.325031965970993042e-01 -4.143623635172843933e-02 -2.537843883037567139e-01 9.334187209606170654e-02 1.840997859835624695e-02 -1.188403088599443436e-02 8.132848888635635376e-02 6.234562024474143982e-02 1.147799566388130188e-01 3.259596526622772217e-01 -3.031610250473022461e-01 -7.966245710849761963e-02 2.455607205629348755e-01 -6.446509063243865967e-02 -2.805373370647430420e-01 1.430735141038894653e-01 3.023632168769836426e-01 -1.460229158401489258e-01 -1.979644298553466797e-01 -3.966563846915960312e-03 -2.745037078857421875e-01 -1.344264894723892212e-01 2.337975949048995972e-01 2.924275398254394531e-01 9.544628113508224487e-02 1.820736080408096313e-01
1.601848900318145752e-01 -4.981810227036476135e-02 1.466010361909866333e-01 1.683677546679973602e-02 -1.475223451852798462e-01 -1.346059292554855347e-01 -2.048866450786590576e-02 5.055832210928201675e-03 -1.035593301057815552e-01 1.747104525566101074e-01 7.087497413158416748e-02 2.891581878066062927e-02 -3.541812002658843994e-01 -7.982504367828369141e-02 -2.471243292093276978e-01 1.043958216905593872e-01 -1.836079061031341553e-01 -1.394078601151704788e-02 1.577001214027404785e-01 -7.187405228614807129e-02 -1.724129170179367065e-01 1.502902363426983356e-03 -3.922808170318603516e-01 2.349856644868850708e-01 -4.495944976806640625e-01 6.588362157344818115e-02 -6.467739492654800415e-02 -1.612294316291809082e-01 1.206703260540962219e-01 -1.252345740795135498e-01 2.792955040931701660e-01 -1.057650744915008545e-01
2.268989533185958862e-01 1.435580700635910034e-01 1.470584571361541748e-01 2.676529288291931152e-01 -2.396841496229171753e-01 -3.693222254514694214e-02 6.262809783220291138e-02 1.277938187122344971e-01 -9.980122745037078857e-02 2.312349230051040649e-01 2.207928150892257690e-02 -1.643853485584259033e-01 -1.878884732723236084e-01 -3.634835779666900635e-02 1.246468871831893921e-01 8.749423548579216003e-03 3.048200346529483795e-02 -2.021278440952301025e-01 2.570791542530059814e-01 -1.013103574514389038e-01 -3.158747851848602295e-01 1.087253540754318237e-01 1.752276420593261719e-01 2.108177170157432556e-02 -2.898805141448974609e-01 -1.668135374784469604e-01 -1.388603448867797852e-01 1.169789433479309082e-01 2.854987084865570068e-01 3.995963931083679199e-02 3.286240100860595703e-01 1.248673796653747559e-01
-3.839366734027862549e-01 -3.150869607925415039e-01 1.545642688870429993e-02 8.468165062367916107e-03 -1.191880181431770325e-01 -2.155188918113708496e-01 -1.524299085140228271e-01 -4.933271557092666626e-02 -3.563433513045310974e-02 1.618365347385406494e-01 7.379473000764846802e-02 5.967207252979278564e-02 -8.951551467180252075e-02 3.288425505161285400e-02 1.406439542770385742e-01 -5.459982901811599731e-03 -2.369923144578933716e-01 -4.855303466320037842e-02 4.101692736148834229e-01 7.939480990171432495e-02 -5.287523940205574036e-02 -5.177178606390953064e-02 2.067855596542358398e-01 -1.833100914955139160e-01 -2.625576257705688477e-01 -2.031773179769515991e-01 2.559645334258675575e-03 2.344247102737426758e-01 2.855297923088073730e-01 -1.656207488849759102e-03 1.967751681804656982e-01 3.120394796133041382e-02
-1.930699450895190239e-03 -2.644004225730895996e-01 3.421303927898406982e-01 1.858060657978057861e-01 -2.020125985145568848e-01 1.531344205141067505e-01 -6.838507205247879028e-02 -1.784103363752365112e-01 -2.841286957263946533e-01 1.324538290500640869e-01 -3.597780689597129822e-02 -5.924288183450698853e-02 -3.838535845279693604e-01 -2.207591533660888672e-01 -3.135417401790618896e-01 1.778087764978408813e-01 -5.469407886266708374e-02 2.140170708298683167e-02 3.815376386046409607e-02 1.558760851621627808e-01 4.238529875874519348e-02 1.379967331886291504e-01 2.916843593120574951e-01 8.284247666597366333e-02 -1.594970077276229858e-01 -5.914952978491783142e-02 -9.892911463975906372e-02 -7.669588923454284668e-02 -1.733163744211196899e-02 1.189939379692077637e-01 5.569771304726600647e-02 2.109780162572860718e-01
9.320516884326934814e-02 -1.088608130812644958e-01 3.910039067268371582e-01 6.631784886121749878e-02 -1.266579926013946533e-01 2.503800690174102783e-01 -1.642520278692245483e-01 -2.287421524524688721e-01 2.495688349008560181e-01 7.156446576118469238e-02 -3.353429734706878662e-01 1.301176548004150391e-01 -1.006148234009742737e-01 4.767065122723579407e-02 5.884732119739055634e-03 4.108161926269531250e-01 -3.473305329680442810e-02 -2.816365659236907959e-02 1.056486833840608597e-02 8.069721050560474396e-03 -4.072564467787742615e-02 -2.160384878516197205e-02 1.015061885118484497e-01 1.379678547382354736e-01 -7.076824456453323364e-02 -1.427099704742431641e-01 3.437100909650325775e-03 9.074565023183822632e-02 1.915529370307922363e-01 7.502686232328414917e-02 2.601211071014404297e-01 3.300124406814575195e-01
1.469841897487640381e-01 -1.850032508373260498e-01 1.577025949954986572e-01 -8.276773244142532349e-02 6.429518014192581177e-02 1.424766480922698975e-01 -2.615592181682586670e-01 -1.522063910961151123e-01 -2.119403183460235596e-01 2.038183659315109253e-01 -2.653824388980865479e-01 -1.943126469850540161e-01 -3.149567916989326477e-02 -2.745763584971427917e-02 2.645501792430877686e-01 1.869397014379501343e-01 -3.994369879364967346e-02 1.433968096971511841e-01 -8.262196928262710571e-02 6.411814689636230469e-02 -3.326552510261535645e-01 1.408073902130126953e-01 1.127148196101188660e-01 2.914618514478206635e-02 -2.444757223129272461e-01 -1.005249246954917908e-01 1.142969261854887009e-02 -1.569803506135940552e-01 3.844973742961883545e-01 2.418015599250793457e-01 1.179594919085502625e-01 5.573745816946029663e-02
2.673213779926300049e-01 3.349854843690991402e-03 1.578130125999450684e-01 1.555386558175086975e-02 -1.765441447496414185e-01 -1.526100784540176392e-01 -1.878692768514156342e-02 -1.060914397239685059e-01 -1.978201866149902344e-01 4.697674140334129333e-02 1.289585083723068237e-01 8.252951502799987793e-02 -4.279688000679016113e-01 -2.039251327514648438e-01 -1.724239140748977661e-01 1.016322597861289978e-01 -1.605610847473144531e-01 -1.123662590980529785e-01 4.733584448695182800e-02 -4.428946971893310547e-02 -5.346773937344551086e-02 3.227576985955238342e-02 -3.053383231163024902e-01 1.196100711822509766e-01 -3.026425838470458984e-01 -2.629308216273784637e-02 5.749778077006340027e-02 -1.623612046241760254e-01 2.173176556825637817e-01 -1.956153959035873413e-01 3.189023733139038086e-01 -2.110530883073806763e-01
2.383624203503131866e-02 -1.494825780391693115e-01 3.742153942584991455e-02 1.455275118350982666e-01 -1.945593804121017456e-01 -6.533753871917724609e-02 -1.403019279241561890e-01 -2.494861632585525513e-01 -2.373842746019363403e-01 4.505444765090942383e-01 1.061158403754234314e-01 7.038909941911697388e-02 -2.789822816848754883e-01 -1.916755884885787964e-01 -4.280558321624994278e-03 -1.832651197910308838e-01 1.389926299452781677e-02 2.221401184797286987e-01 -7.594809681177139282e-02 -1.355597674846649170e-01 -2.515521943569183350e-01 -3.413812518119812012e-01 8.231552690267562866e-02 6.504263728857040405e-02 -2.681095339357852936e-02 -1.241972204297780991e-02 -1.872439533472061157e-01 5.679791327565908432e-03 1.443499624729156494e-01 1.626539379358291626e-01 2.057926505804061890e-01 1.288656145334243774e-01
1.080778539180755615e-01 -2.923424839973449707e-01 -7.701833546161651611e-02 1.526917964220046997e-01 -5.215080380439758301e-01 -2.491446584463119507e-01 -8.310059458017349243e-02 -1.314252018928527832e-01 3.086502547375857830e-04 1.677723824977874756e-01 -1.030978187918663025e-01 -1.881538927555084229e-01 -8.602187782526016235e-02 -2.358498126268386841e-01 -2.332060597836971283e-02 9.132146835327148438e-02 -2.051417976617813110e-01 1.767236143350601196e-01 1.951218545436859131e-01 8.749219030141830444e-02 2.708827555179595947e-01 3.513286588713526726e-03 9.855938702821731567e-02 -1.343758497387170792e-02 -1.635211259126663208e-01 -1.178660616278648376e-01 -1.214329898357391357e-01 3.474656492471694946e-02 9.950871765613555908e-02 8.903904259204864502e-02 2.989779710769653320e-01 -5.630780011415481567e-02
-1.404717415571212769e-01 -1.162172704935073853e-01 1.139696389436721802e-01 1.657793521881103516e-01 1.184241250157356262e-01 -1.700760573148727417e-01 -1.804931908845901489e-01 -3.105907440185546875e-01 1.457011401653289795e-01 -6.606137030757963657e-04 2.336234003305435181e-01 -7.202628068625926971e-03 -4.111861884593963623e-01 -1.042044311761856079e-01 5.502178519964218140e-02 2.445811927318572998e-01 -3.979881294071674347e-03 7.291346788406372070e-02 1.058456450700759888e-01 5.031858012080192566e-02 -1.491599828004837036e-01 -1.856232434511184692e-01 3.591904416680335999e-02 -3.327656686305999756e-01 7.941810414195060730e-03 -2.846672534942626953e-01 -1.739284247159957886e-01 1.136732697486877441e-01 2.918023765087127686e-01 1.521017253398895264e-01 -1.274044043384492397e-03 1.237013339996337891e-01
-2.431134320795536041e-02 3.053290545940399170e-01 1.470227688550949097e-01 8.598414808511734009e-02 -5.251590535044670105e-02 -2.063465863466262817e-01 -1.969970464706420898e-01 -1.254546046257019043e-01 2.193895541131496429e-02 3.445956856012344360e-02 -1.419389992952346802e-01 9.909240901470184326e-02 -4.637483358383178711e-01 -8.158419281244277954e-02 -1.307763606309890747e-01 -4.711174219846725464e-02 -1.283673793077468872e-01 -9.259597212076187134e-02 1.039072424173355103e-01 -2.404668927192687988e-02 -2.356222122907638550e-01 -6.070669740438461304e-02 -2.323298901319503784e-01 -1.688772290945053101e-01 -1.119929924607276917e-01 -4.132009297609329224e-02 -2.136615961790084839e-01 -2.171152681112289429e-01 3.036920130252838135e-01 2.590796053409576416e-01 2.288465052843093872e-01 -8.790035545825958252e-02
5.539817363023757935e-02 -3.514003381133079529e-02 3.224813342094421387e-01 -1.128359958529472351e-01 -1.012241840362548828e-01 -1.131822988390922546e-01 -1.582195907831192017e-01 -1.922854632139205933e-01 9.892356581985950470e-03 -1.102572456002235413e-01 -3.372667133808135986e-01 -4.650506749749183655e-02 1.662044785916805267e-02 3.438186645507812500e-02 -2.416251897811889648e-01 2.338618040084838867e-01 7.523103617131710052e-03 3.141361474990844727e-01 1.646561473608016968e-01 2.589462101459503174e-01 -2.267464250326156616e-01 -1.381172686815261841e-01 1.717506647109985352e-01 -1.293301433324813843e-01 -8.967627584934234619e-02 -2.736856639385223389e-01 -1.622951030731201172e-01 -8.682364225387573242e-02 -7.652032375335693359e-02 1.437626630067825317e-01 2.821707725524902344e-01 1.364656090736389160e-01
-1.465553045272827148e-01 4.018770530819892883e-02 2.434595227241516113e-01 -1.074721962213516235e-01 -2.979392930865287781e-02 -2.870070636272430420e-01 7.678674906492233276e-02 -2.018691599369049072e-01 1.117839440703392029e-01 8.372594416141510010e-02 -1.274010539054870605e-01 -3.742189407348632812e-01 -3.884703218936920166e-01 -4.453578591346740723e-01 2.339689731597900391e-01 1.352947056293487549e-01 -1.093516126275062561e-01 -1.449177116155624390e-01 8.500779420137405396e-02 5.376381054520606995e-02 5.558055639266967773e-02 -1.847624033689498901e-02 -8.424518257379531860e-02 3.448105603456497192e-02 -2.639293968677520752e-01 -2.793914079666137695e-02 4.381186142563819885e-02 1.420056074857711792e-01 5.281295161694288254e-03 3.718318417668342590e-02 1.277341395616531372e-01 1.142660602927207947e-01
-1.486245393753051758e-01 -4.804528132081031799e-02 2.439266592264175415e-01 -3.069078028202056885e-01 -2.584781311452388763e-02 -8.870109915733337402e-02 -2.113535255193710327e-01 -1.398936063051223755e-01 -8.060611039400100708e-02 8.584550768136978149e-02 -1.050722971558570862e-01 -5.344463512301445007e-02 -4.529409110546112061e-01 -6.945980340242385864e-02 -6.152743473649024963e-02 -1.859722472727298737e-02 2.170323580503463745e-01 -1.411060839891433716e-01 1.034477800130844116e-01 -1.281267851591110229e-01 -2.065150141716003418e-01 -7.983889430761337280e-02 1.178434304893016815e-02 -9.899511933326721191e-02 -3.018027245998382568e-01 5.577746033668518066e-02 8.057841658592224121e-02 -1.447218507528305054e-01 2.607096135616302490e-01 3.976325392723083496e-01 7.840085029602050781e-02 1.742918603122234344e-02
3.365725651383399963e-02 -1.299274712800979614e-01 1.024685651063919067e-01 1.572874337434768677e-01 -1.757982671260833740e-01 -6.233952939510345459e-02 -1.192280650138854980e-01 -1.015563160181045532e-01 -3.904275298118591309e-01 2.572079375386238098e-02 -1.332454234361648560e-01 -1.973779499530792236e-02 -5.272677540779113770e-02 -9.144445508718490601e-02 6.917712092399597168e-02 3.743352591991424561e-01 -2.147077918052673340e-01 9.955192357301712036e-02 3.183664008975028992e-02 -8.567027747631072998e-02 -3.254649341106414795e-01 1.378398984670639038e-01 3.123655021190643311e-01 -2.508975863456726074e-01 -1.368205994367599487e-01 2.043662965297698975e-01 -5.298512428998947144e-02 -1.825288534164428711e-01 2.901473343372344971e-01 1.657555252313613892e-01 4.087671637535095215e-02 -1.949769072234630585e-02
-9.466492384672164917e-02 -2.325329929590225220e-01 5.336504057049751282e-02 -2.070983685553073883e-02 -2.369506359100341797e-01 -7.441193610429763794e-02 -1.294777244329452515e-01 -1.988945156335830688e-01 -1.304314881563186646e-01 2.724675461649894714e-02 7.171095162630081177e-02 -1.050005555152893066e-01 -1.173178404569625854e-01 -7.018745690584182739e-02 1.530347317457199097e-01 5.629773065447807312e-02 -1.732340753078460693e-01 -6.039424240589141846e-02 5.883547067642211914e-01 6.045355275273323059e-02 1.712284833192825317e-01 1.617483561858534813e-03 2.573402225971221924e-01 -3.083033263683319092e-01 -1.042851954698562622e-01 -6.386196613311767578e-02 -2.240443974733352661e-01 6.511634588241577148e-02 3.282093256711959839e-02 -3.552820906043052673e-02 2.180106639862060547e-01 2.077376097440719604e-01
1.879132241010665894e-01 -1.027724370360374451e-01 2.745059430599212646e-01 7.555184513330459595e-02 -4.005425572395324707e-01 -3.536215126514434814e-01 -4.100987222045660019e-03 9.653156995773315430e-02 -1.706534773111343384e-01 -5.563764274120330811e-02 -7.528541982173919678e-02 8.954202383756637573e-02 -2.916392683982849121e-01 1.883207261562347412e-02 -8.851215243339538574e-02 2.134837955236434937e-01 -2.716794908046722412e-01 1.035250648856163025e-01 -1.227028295397758484e-02 -2.244445122778415680e-02 -1.580433696508407593e-01 -1.111038774251937866e-01 -1.636738032102584839e-01 -7.820291072130203247e-02 -1.889731585979461670e-01 3.184387981891632080e-01 -9.905376285314559937e-02 8.012752979993820190e-03 4.705404117703437805e-02 1.430098712444305420e-01 2.405958771705627441e-01 1.028359383344650269e-01
-1.061187218874692917e-02 -1.997321099042892456e-01 6.612463295459747314e-02 6.292899139225482941e-03 -1.493680626153945923e-01 -9.823491424322128296e-02 -4.337755441665649414e-01 -7.513205707073211670e-02 2.785634621977806091e-02 -8.676104247570037842e-02 -7.137622684240341187e-02 1.045242175459861755e-01 -4.809594750404357910e-01 -1.162043027579784393e-02 2.933619618415832520e-01 1.349963247776031494e-01 7.864242792129516602e-02 -1.224604621529579163e-01 1.233992204070091248e-01 6.719354540109634399e-02 9.885767847299575806e-02 -4.826920479536056519e-02 -4.584375396370887756e-02 4.938068799674510956e-03 -2.664205729961395264e-01 -2.437769323587417603e-01 -1.654055714607238770e-01 -2.099550068378448486e-01 -3.920385241508483887e-02 -5.245986580848693848e-02 3.012197315692901611e-01 -1.331464946269989014e-01
-4.719693586230278015e-02 7.306074351072311401e-02 3.274447321891784668e-01 3.394875824451446533e-01 -2.479654103517532349e-01 -3.060763776302337646e-01 -9.892490506172180176e-02 -5.212125182151794434e-02 -2.531801462173461914e-01 1.849485188722610474e-01 -9.968587011098861694e-02 -2.055146843194961548e-01 -2.031120061874389648e-01 -1.356768310070037842e-01 -1.983139850199222565e-02 5.170816555619239807e-03 -1.330367382615804672e-02 -1.429468393325805664e-01 1.305799633264541626e-01 2.041520774364471436e-01 -1.955221444368362427e-01 -2.640959620475769043e-01 6.472761929035186768e-02 2.631492726504802704e-02 -1.558433324098587036e-01 2.276370860636234283e-02 -2.332473695278167725e-01 5.757391452789306641e-02 9.337820857763290405e-02 2.864565700292587280e-02 -4.291093908250331879e-03 3.277918398380279541e-01
2.019419074058532715e-01 -1.582075804471969604e-01 3.607813715934753418e-01 1.022045388817787170e-01 -3.209363818168640137e-01 2.140811458230018616e-02 -1.430870592594146729e-01 8.605945855379104614e-02 -8.037508279085159302e-02 5.442532896995544434e-02 -2.977465093135833740e-01 -8.777297288179397583e-02 -5.075820162892341614e-02 -2.330461144447326660e-01 -1.321286112070083618e-01 3.058487474918365479e-01 -5.247240886092185974e-02 -4.969215020537376404e-02 -7.273104786872863770e-02 2.454822510480880737e-01 -2.481722384691238403e-01 1.466451138257980347e-01 -2.221412956714630127e-02 5.105277895927429199e-02 -6.916029751300811768e-02 8.597259968519210815e-02 9.808111190795898438e-02 -2.690621651709079742e-02 1.114854961633682251e-01 9.364721179008483887e-02 4.260467290878295898e-01 7.983528822660446167e-02
1.161460354924201965e-01 2.209551446139812469e-02 3.192170858383178711e-01 1.662508547306060791e-01 -7.159649580717086792e-02 8.139469474554061890e-02 -1.649769693613052368e-01 -1.799999475479125977e-01 -1.905292272567749023e-01 -2.355288900434970856e-02 3.221729993820190430e-01 1.135300844907760620e-02 -4.493154287338256836e-01 3.366524353623390198e-02 3.966554999351501465e-02 1.534103453159332275e-01 -2.447388172149658203e-01 8.974529802799224854e-02 1.683154106140136719e-01 -2.504658401012420654e-01 -1.306500881910324097e-01 2.472978830337524414e-02 1.152626276016235352e-01 -1.926395297050476074e-01 -5.197825282812118530e-02 -1.217335835099220276e-01 -6.290466338396072388e-02 1.161884218454360962e-01 3.183059394359588623e-01 -1.697975695133209229e-01 1.095521971583366394e-01 1.094898581504821777e-01
-1.538047194480895996e-01 2.618614025413990021e-02 3.357984721660614014e-01 -7.059261202812194824e-02 -5.619413033127784729e-02 -5.706233158707618713e-02 -2.739648222923278809e-01 -2.912800014019012451e-01 -3.918812572956085205e-01 -1.782304979860782623e-02 -4.901692271232604980e-02 -2.735512498475145549e-05 -1.319357752799987793e-01 -2.215818017721176147e-01 -2.049049586057662964e-01 -1.235638279467821121e-02 -2.736397460103034973e-02 3.842762857675552368e-02 1.971357464790344238e-01 1.552745848894119263e-01 2.129027992486953735e-01 1.219812706112861633e-01 -1.674472540616989136e-01 1.365152448415756226e-01 -9.577514976263046265e-02 8.104832470417022705e-02 2.143046632409095764e-02 -2.149025350809097290e-02 2.761555612087249756e-01 5.477938684634864330e-04 3.632941246032714844e-01 1.722688972949981689e-01
-1.189467906951904297e-01 -4.327369108796119690e-02 2.352146208286285400e-01 -1.510442197322845459e-01 -1.034448295831680298e-01 -6.996092200279235840e-02 -3.205162882804870605e-01 -4.988980479538440704e-03 -3.221216499805450439e-01 1.213598102331161499e-01 5.031800270080566406e-02 -1.790815889835357666e-01 -4.103000164031982422e-01 1.336179375648498535e-01 1.175668612122535706e-01 1.824475377798080444e-01 -8.795475959777832031e-02 9.900492429733276367e-02 -1.915548294782638550e-01 6.760999560356140137e-02 -2.588087320327758789e-01 -7.660511136054992676e-02 6.567371636629104614e-02 1.316922307014465332e-01 -2.275648266077041626e-01 -1.673314869403839111e-01 -1.805446147918701172e-01 6.754701491445302963e-03 -1.651194244623184204e-01 2.923941016197204590e-01 1.343412846326828003e-01 -6.741020828485488892e-02
-5.427789874374866486e-03 -4.855148866772651672e-02 1.082665026187896729e-01 1.439119875431060791e-01 1.241193152964115143e-02 -2.919960394501686096e-02 -3.262913227081298828e-02 -4.244377613067626953e-01 2.059109210968017578e-01 3.091767430305480957e-02 -4.611226264387369156e-03 1.901000142097473145e-01 -2.796574532985687256e-01 -2.033620327711105347e-01 1.174328103661537170e-01 -5.943188443779945374e-02 -1.268644034862518311e-01 6.474111974239349365e-02 2.897003591060638428e-01 7.954181730747222900e-02 -1.352213472127914429e-01 5.366763845086097717e-02 5.337115749716758728e-02 -4.172944724559783936e-01 -2.058081328868865967e-01 -3.186369240283966064e-01 -1.773650348186492920e-01 7.535727322101593018e-02 1.871025115251541138e-01 1.988168656826019287e-01 -2.727334946393966675e-02 3.962809592485427856e-02
-8.646006137132644653e-02 1.923133060336112976e-02 2.948669493198394775e-01 9.381537884473800659e-02 -3.014931082725524902e-01 -9.738007187843322754e-02 -3.581100702285766602e-01 4.949048161506652832e-02 -9.042259305715560913e-02 -1.903535723686218262e-01 -1.919186413288116455e-01 -7.140579074621200562e-02 -1.857595443725585938e-01 -2.093867212533950806e-01 -1.609761565923690796e-01 3.187579810619354248e-01 -2.226845324039459229e-01 -4.283357039093971252e-02 5.578666180372238159e-02 -1.210917606949806213e-01 -5.262358114123344421e-02 7.806126028299331665e-02 -2.571543455123901367e-01 2.812847793102264404e-01 1.045466400682926178e-03 6.000328063964843750e-02 8.022598922252655029e-02 2.193298935890197754e-02 2.846449315547943115e-01 1.527286916971206665e-01 1.747654378414154053e-01 6.634071469306945801e-02
3.208665177226066589e-02 -1.281742453575134277e-01 1.222015246748924255e-01 -1.391270756721496582e-01 -6.546351313591003418e-02 1.131849084049463272e-02 6.678014993667602539e-02 -3.248014673590660095e-02 -3.884579613804817200e-02 8.923327922821044922e-02 -1.333810985088348389e-01 3.471603617072105408e-02 -1.138529852032661438e-01 -1.379975825548171997e-01 5.137789994478225708e-03 3.054808974266052246e-01 -7.753660529851913452e-02 1.705912947654724121e-01 -2.005353569984436035e-01 3.899795413017272949e-01 3.879335522651672363e-02 -2.168619334697723389e-01 2.509115040302276611e-01 -4.338239133358001709e-02 -3.573433458805084229e-01 -2.829895019531250000e-01 -2.475880533456802368e-01 -7.398714870214462280e-02 2.807843089103698730e-01 2.059814333915710449e-01 1.705883741378784180e-01 1.371196955442428589e-01
-1.398146301507949829e-01 -1.492964178323745728e-01 4.530287533998489380e-02 -1.719366312026977539e-01 -1.795478761196136475e-01 -1.158609166741371155e-01 -2.819378077983856201e-01 -5.664596706628799438e-02 -2.710363827645778656e-02 6.321934610605239868e-02 -7.322910428047180176e-02 -9.332899004220962524e-02 -5.585207343101501465e-01 -1.677117496728897095e-01 2.348641157150268555e-01 2.213649302721023560e-01 -1.716184616088867188e-01 -3.624987229704856873e-02 1.322592049837112427e-01 -4.412797465920448303e-02 1.429258286952972412e-02 5.652873776853084564e-03 -2.361771017313003540e-01 5.731469765305519104e-02 -3.747791349887847900e-01 -5.640112608671188354e-02 -1.843270659446716309e-01 1.430215500295162201e-02 -8.260826766490936279e-02 2.778182551264762878e-02 2.003976106643676758e-01 8.024781011044979095e-03
-5.988190323114395142e-02 -1.597401350736618042e-01 1.119983121752738953e-01 -1.855895109474658966e-02 -2.727559804916381836e-01 9.554740786552429199e-02 -9.975691884756088257e-02 1.487230211496353149e-01 -8.819913864135742188e-02 5.382097512483596802e-02 -3.126445114612579346e-01 -2.095997184514999390e-01 -2.836642265319824219e-01 -1.404054462909698486e-01 -2.681307960301637650e-03 2.196322530508041382e-01 -1.555083841085433960e-01 2.219313234090805054e-01 1.527473777532577515e-01 1.606088280677795410e-01 -2.852008938789367676e-01 -2.701139152050018311e-01 3.548991680145263672e-02 -2.418732792139053345e-01 -9.564286470413208008e-02 6.521083414554595947e-02 1.335079520940780640e-01 -2.335664033889770508e-01 -6.510702520608901978e-02 1.837232559919357300e-01 2.834796309471130371e-01 -2.961082197725772858e-02
-4.500390030443668365e-03 -1.693221479654312134e-01 4.672980606555938721e-01 -9.076616168022155762e-02 -3.543350473046302795e-02 2.183409035205841064e-01 -1.643953025341033936e-01 -3.513667881488800049e-01 -2.568582296371459961e-01 2.305296957492828369e-01 3.882973268628120422e-02 -2.180243097245693207e-02 -2.735834941267967224e-02 -7.763218134641647339e-02 -7.348254323005676270e-02 3.260583281517028809e-01 -1.602846384048461914e-01 -6.806290894746780396e-02 -4.347904771566390991e-02 -5.022835358977317810e-02 -1.013686414808034897e-02 -1.085428241640329361e-02 2.219930440187454224e-01 -5.947891995310783386e-02 -1.739247590303421021e-01 -3.076131641864776611e-02 5.784146860241889954e-02 -1.510413289070129395e-01 3.118456304073333740e-01 2.155686169862747192e-01 1.211321726441383362e-01 4.665855690836906433e-02
5.165676400065422058e-02 -2.510796114802360535e-02 8.162681013345718384e-02 5.074113607406616211e-03 -2.022640556097030640e-01 -1.126495972275733948e-01 -1.764985471963882446e-01 -1.209919713437557220e-02 -2.663749158382415771e-01 1.837039589881896973e-01 -1.334950421005487442e-02 -3.258500397205352783e-01 -3.612946867942810059e-01 -2.696978151798248291e-01 -3.003698587417602539e-02 2.266088724136352539e-01 8.593021333217620850e-02 -2.151030115783214569e-02 -1.833418756723403931e-02 3.909385949373245239e-02 -4.652017056941986084e-01 1.797409355640411377e-01 8.320708572864532471e-02 1.450312882661819458e-01 1.103625595569610596e-01 4.236997663974761963e-02 -5.072603747248649597e-02 4.603808000683784485e-02 8.620805293321609497e-02 2.822143733501434326e-01 2.078839838504791260e-01 -5.640466511249542236e-02
-1.170239523053169250e-01 -1.915890723466873169e-01 -1.991892419755458832e-02 -3.336095251142978668e-03 -2.356361746788024902e-01 1.460639685392379761e-01 -3.071361780166625977e-01 -1.428517550230026245e-01 -8.661603927612304688e-02 2.406426221132278442e-01 1.773421466350555420e-01 2.463895231485366821e-01 -4.422592222690582275e-01 -1.336159408092498779e-01 -1.146511174738407135e-02 9.992579370737075806e-02 1.480295695364475250e-02 9.156323038041591644e-03 2.961475551128387451e-01 -1.918750703334808350e-01 -2.658544182777404785e-01 -1.031003370881080627e-01 6.519597768783569336e-02 2.156428433954715729e-02 -9.959450364112854004e-02 1.271955221891403198e-01 -8.829225599765777588e-02 -2.178003489971160889e-01 1.564843058586120605e-01 2.293563783168792725e-01 -8.476919680833816528e-02 2.554051345214247704e-03
2.416391819715499878e-01 3.817669674754142761e-02 3.696332573890686035e-01 -3.423551097512245178e-02 1.056775525212287903e-01 1.178068146109580994e-01 -1.276195496320724487e-01 -1.062036231160163879e-01 -2.892441302537918091e-02 1.169079393148422241e-01 -2.113212645053863525e-01 2.911949455738067627e-01 -2.415241152048110962e-01 -1.279833316802978516e-01 1.473019719123840332e-01 2.819233238697052002e-01 6.615173071622848511e-02 1.245301663875579834e-01 -1.643673144280910492e-02 -1.045739371329545975e-02 -1.279796212911605835e-01 4.136073961853981018e-02 2.046696245670318604e-01 -6.480056792497634888e-02 -2.158286273479461670e-01 2.250824682414531708e-02 1.276652794331312180e-02 -1.208452284336090088e-01 2.601167857646942139e-01 2.382467687129974365e-01 1.475019454956054688e-01 3.706975281238555908e-01
7.234558463096618652e-02 -9.158936142921447754e-02 7.395239919424057007e-02 -2.190848067402839661e-02 -1.348710656166076660e-01 -7.403615862131118774e-02 -8.665510267019271851e-02 1.248329207301139832e-01 -3.494345583021640778e-03 -8.124410361051559448e-02 -2.819567918777465820e-01 -9.187279641628265381e-02 -9.788429737091064453e-02 -1.239956617355346680e-01 -1.338741630315780640e-01 3.140891790390014648e-01 6.004736199975013733e-02 1.462045609951019287e-01 5.381845310330390930e-02 1.715806424617767334e-01 -6.134872138500213623e-02 -2.134869098663330078e-01 8.575573563575744629e-02 -3.003961145877838135e-01 -3.077628612518310547e-01 -1.762569397687911987e-01 5.688114091753959656e-02 -2.030337452888488770e-01 1.491943374276161194e-03 2.638892829418182373e-01 5.031812191009521484e-01 1.604062505066394806e-02
1.064495593309402466e-01 -2.556131184101104736e-01 1.656574606895446777e-01 1.302709430456161499e-02 -4.491980075836181641e-01 -2.703086137771606445e-01 -5.942575633525848389e-02 1.126256361603736877e-01 1.290127038955688477e-01 2.689350545406341553e-01 -5.054021254181861877e-02 -8.342160284519195557e-02 -1.524629294872283936e-01 -7.968189567327499390e-02 3.753410279750823975e-02 1.144675016403198242e-01 -2.706526219844818115e-02 2.492388486862182617e-01 2.481158077716827393e-01 1.512822322547435760e-02 -2.734200470149517059e-02 3.312551230192184448e-02 -9.165704995393753052e-02 -1.072331666946411133e-01 8.864447474479675293e-02 -3.174920752644538879e-02 1.891521811485290527e-01 8.875186741352081299e-02 1.938562989234924316e-01 5.568355321884155273e-02 4.713900089263916016e-01 -1.639400422573089600e-02
7.949890196323394775e-02 -1.478311568498611450e-01 8.392664790153503418e-02 1.018865704536437988e-01 -1.848636865615844727e-01 -9.097430109977722168e-02 1.525677740573883057e-02 -6.455642729997634888e-02 1.323265582323074341e-01 -8.228832483291625977e-02 9.660941362380981445e-02 2.118728756904602051e-01 -3.450930118560791016e-01 -2.071501910686492920e-01 -1.199372410774230957e-01 -1.370386928319931030e-01 -1.165947243571281433e-01 1.059545055031776428e-01 1.257793158292770386e-01 -1.855043321847915649e-02 -3.185552954673767090e-01 -2.163811922073364258e-01 -6.748791038990020752e-02 3.238755837082862854e-02 -4.451566338539123535e-01 -7.730478793382644653e-02 -9.718349575996398926e-02 -5.515401437878608704e-02 2.466153502464294434e-01 -2.193551659584045410e-01 3.184252977371215820e-01 1.097048744559288025e-01
3.458926454186439514e-02 -3.670810908079147339e-02 3.778237700462341309e-01 8.534620516002178192e-03 -2.118580937385559082e-01 -4.393577948212623596e-02 -2.499501854181289673e-01 -6.834102421998977661e-02 -1.879400610923767090e-01 -7.182569801807403564e-02 -2.156094163656234741e-01 -1.127837002277374268e-01 -1.332558542490005493e-01 3.149915859103202820e-02 -1.874771267175674438e-01 4.544047415256500244e-01 -6.028087437152862549e-02 1.305110454559326172e-01 5.946775898337364197e-02 5.519220232963562012e-02 2.177097350358963013e-01 -4.473935812711715698e-02 -8.123578876256942749e-02 2.121055871248245239e-01 -5.186880752444267273e-02 -1.452863067388534546e-01 1.355206668376922607e-01 -3.715282306075096130e-02 3.066935539245605469e-01 2.689948976039886475e-01 1.967232376337051392e-01 6.085580214858055115e-02
2.622467465698719025e-02 -1.970144808292388916e-01 2.845683991909027100e-01 -7.724747806787490845e-02 -2.160484045743942261e-01 2.070266902446746826e-01 -5.997789278626441956e-02 -8.138645440340042114e-02 -2.882337272167205811e-01 5.293415486812591553e-02 4.006690904498100281e-02 2.013803226873278618e-03 -2.393195182085037231e-01 -2.393868267536163330e-01 -7.134710997343063354e-02 2.265030294656753540e-01 -1.936217844486236572e-01 5.102675780653953552e-02 -1.320968121290206909e-01 1.589598804712295532e-01 -1.777947694063186646e-02 1.381659805774688721e-01 3.885328769683837891e-01 -3.824614733457565308e-02 -2.458583265542984009e-01 -3.645544871687889099e-02 -2.535191178321838379e-01 -1.447582244873046875e-01 1.883022487163543701e-01 2.561216950416564941e-01 6.899177283048629761e-02 8.873315155506134033e-02
-2.037835121154785156e-01 6.043069437146186829e-02 2.914940714836120605e-01 1.621682941913604736e-01 -1.291864067316055298e-01 -3.960849344730377197e-01 -9.286520630121231079e-02 -1.736578643321990967e-01 -4.850770905613899231e-02 -2.601653151214122772e-02 -3.914744779467582703e-02 -1.815098822116851807e-01 -2.234350293874740601e-01 2.161241136491298676e-02 2.296357154846191406e-01 9.039025008678436279e-02 1.938724219799041748e-01 -2.271391265094280243e-02 2.854033410549163818e-01 -1.320033669471740723e-01 -2.902645803987979889e-02 -8.937631733715534210e-03 4.163812845945358276e-02 -1.365270465612411499e-01 -1.616350561380386353e-01 -2.389601469039916992e-01 -1.617360487580299377e-02 -1.039969846606254578e-01 -1.227873712778091431e-01 -1.077453419566154480e-01 3.960090875625610352e-01 2.151889950037002563e-01
1.420860886573791504e-01 -7.129774987697601318e-02 2.016666382551193237e-01 3.101157248020172119e-01 -2.269849777221679688e-01 -1.554755419492721558e-01 7.358533795922994614e-03 -6.733828037977218628e-02 -4.646859690546989441e-02 1.030441895127296448e-01 1.074041519314050674e-02 3.188645541667938232e-01 -3.137939870357513428e-01 1.256044656038284302e-01 -9.956669062376022339e-03 1.762813627719879150e-01 8.321530185639858246e-03 6.942601501941680908e-02 2.059841156005859375e-01 1.398603767156600952e-01 -4.837943241000175476e-02 1.721202284097671509e-01 3.081140518188476562e-01 1.318994462490081787e-01 -5.299907922744750977e-02 -1.528963744640350342e-01 1.185798943042755127e-01 6.602294743061065674e-02 1.609909683465957642e-01 -1.750489473342895508e-01 3.112259507179260254e-01 2.973436117172241211e-01
1.687195748090744019e-01 -2.656593620777130127e-01 -1.262841373682022095e-01 4.021580889821052551e-02 -2.338843047618865967e-01 -8.075282908976078033e-03 9.097335487604141235e-02 -4.138965010643005371e-01 5.472527071833610535e-02 5.563129112124443054e-02 -2.157461829483509064e-02 1.020353958010673523e-01 -1.010158956050872803e-01 -3.261740505695343018e-02 1.019331365823745728e-01 2.015296369791030884e-01 -1.973613053560256958e-01 1.634699255228042603e-01 2.812965214252471924e-01 1.425729840993881226e-01 7.280884683132171631e-02 -2.226900905370712280e-01 -5.326579511165618896e-02 -1.244579032063484192e-01 -3.696244359016418457e-01 4.128357023000717163e-02 -1.188699901103973389e-01 2.714581415057182312e-02 2.449763268232345581e-01 3.035995662212371826e-01 -1.160240173339843750e-01 1.123045459389686584e-01
-9.462962299585342407e-02 -3.594629168510437012e-01 1.662664562463760376e-01 2.007586807012557983e-01 -2.577827274799346924e-01 -1.187169924378395081e-01 -2.040380686521530151e-01 -6.583674997091293335e-02 -9.828541427850723267e-02 1.514872163534164429e-01 3.320988416671752930e-01 1.629673689603805542e-01 -1.780383288860321045e-01 1.190389767289161682e-01 -3.768330812454223633e-02 1.707972735166549683e-01 -8.341315388679504395e-02 7.417012751102447510e-02 2.974751889705657959e-01 9.076929092407226562e-02 3.721636254340410233e-03 -2.026921808719635010e-01 9.611744433641433716e-02 -5.415504053235054016e-02 -2.216065227985382080e-01 3.865864500403404236e-02 -1.811226308345794678e-01 2.315165698528289795e-01 1.834792271256446838e-02 -1.771780252456665039e-01 2.922554016113281250e-01 6.961011141538619995e-02
1.397912297397851944e-02 2.180200070142745972e-01 2.912369072437286377e-01 -4.547072947025299072e-02 9.814843069761991501e-04 -1.143422871828079224e-01 -1.605053544044494629e-01 -1.606504917144775391e-01 -7.758380472660064697e-02 -1.220472436398267746e-02 -9.030359983444213867e-02 3.184821307659149170e-01 -9.058661758899688721e-02 -1.372903287410736084e-01 4.154239892959594727e-01 3.250339031219482422e-01 -5.764501169323921204e-02 8.958484977483749390e-03 -1.786043867468833923e-02 1.562401652336120605e-01 -2.332918792963027954e-01 -1.276236176490783691e-01 6.677358597517013550e-02 6.134413927793502808e-02 -3.588208854198455811e-01 -1.075626816600561142e-02 2.009493559598922729e-01 4.097266495227813721e-02 2.704738974571228027e-01 1.008944585919380188e-02 1.557296216487884521e-01 6.482430547475814819e-02
8.609802275896072388e-02 -2.040562033653259277e-02 2.544296383857727051e-01 6.411545723676681519e-02 -2.361247092485427856e-01 1.937488615512847900e-01 -9.438125789165496826e-02 -1.831309348344802856e-01 -2.457095384597778320e-01 1.038080751895904541e-01 1.620577834546566010e-02 -1.636470854282379150e-01 -1.513440757989883423e-01 1.594806909561157227e-01 1.040753126144409180e-01 3.324380218982696533e-01 7.148249447345733643e-02 -4.907539114356040955e-02 3.129659891128540039e-01 2.135197967290878296e-01 -1.181390229612588882e-02 -1.222245953977108002e-02 6.126478314399719238e-03 1.716395169496536255e-01 -9.644790738821029663e-02 3.142488002777099609e-01 -1.381062865257263184e-01 2.854664325714111328e-01 9.768357127904891968e-02 -6.957015953958034515e-03 2.443278878927230835e-01 2.469016760587692261e-01
-1.447473093867301941e-02 -1.124695613980293274e-01 4.134948551654815674e-02 8.488754183053970337e-02 -3.117745220661163330e-01 -1.596938967704772949e-01 -2.844919264316558838e-01 -1.457324177026748657e-01 -5.253477767109870911e-02 -1.194923967123031616e-01 -2.287799268960952759e-01 -1.064887046813964844e-01 -5.403234362602233887e-01 -1.204560175538063049e-01 3.569512069225311279e-01 -8.695123717188835144e-03 -1.189874485135078430e-01 8.031950891017913818e-02 3.225233405828475952e-02 -2.399053722620010376e-01 -8.828140050172805786e-02 4.357845708727836609e-02 -1.051367148756980896e-01 1.569334715604782104e-01 -2.065251916646957397e-01 -1.044301837682723999e-01 1.845693215727806091e-02 1.821194291114807129e-01 7.538110017776489258e-02 7.365187257528305054e-02 1.194053962826728821e-01 4.086092859506607056e-02
1.108805388212203979e-01 -9.133134782314300537e-02 1.846258044242858887e-01 8.605185896158218384e-02 1.233114972710609436e-01 1.408911943435668945e-01 -2.021874636411666870e-01 -1.754537522792816162e-01 -1.769128143787384033e-01 -4.620409756898880005e-02 -2.320344001054763794e-01 -2.100502699613571167e-01 -1.926093399524688721e-01 -8.703351020812988281e-02 2.285026162862777710e-01 1.882228851318359375e-01 4.848289303481578827e-03 -1.396797597408294678e-02 -1.713506430387496948e-01 7.177726924419403076e-02 -1.881106793880462646e-01 -9.086561948060989380e-02 1.715701520442962646e-01 1.391092389822006226e-01 -3.514054119586944580e-01 -8.507975935935974121e-02 -5.338040739297866821e-02 -3.051259517669677734e-01 3.511511981487274170e-01 1.427455991506576538e-01 2.257186770439147949e-01 -1.377479881048202515e-01
1.395463496446609497e-01 3.415710628032684326e-01 3.484149277210235596e-01 4.552533850073814392e-02 3.465322032570838928e-02 -9.272401803173124790e-04 2.745285630226135254e-02 -2.536875195801258087e-02 -3.548881784081459045e-02 -8.978401124477386475e-02 3.015147708356380463e-02 4.304368793964385986e-02 -3.668912649154663086e-01 2.289359644055366516e-02 1.496960520744323730e-01 2.976206541061401367e-01 -1.950918883085250854e-01 1.236978545784950256e-01 2.715314924716949463e-01 1.999009847640991211e-01 -2.858557999134063721e-01 -9.329564124345779419e-02 -2.836951054632663727e-03 -9.243455529212951660e-02 -3.760912641882896423e-02 -2.520745992660522461e-01 9.078403934836387634e-03 -8.895363658666610718e-02 3.490328490734100342e-01 1.357309669256210327e-01 7.004613988101482391e-03 1.788553595542907715e-02
-1.026439890265464783e-01 -1.986883580684661865e-02 3.289044797420501709e-01 1.263358891010284424e-01 -6.491355597972869873e-02 1.368988752365112305e-01 -8.118523657321929932e-02 -3.976082503795623779e-01 -1.065795421600341797e-01 1.094600185751914978e-01 4.978931695222854614e-02 -2.597546949982643127e-02 -3.159312903881072998e-01 -1.692903637886047363e-01 -1.670105308294296265e-01 4.267395138740539551e-01 1.209457218647003174e-01 3.252806141972541809e-02 1.032170727849006653e-01 9.272766113281250000e-02 1.176615804433822632e-02 -4.922135546803474426e-02 3.043383955955505371e-01 -4.951791372150182724e-03 -2.267700731754302979e-01 -2.270286679267883301e-01 -5.869163945317268372e-02 -2.583042979240417480e-01 -1.149452640675008297e-03 5.627106130123138428e-02 2.779959701001644135e-02 7.146919518709182739e-02
-3.623339906334877014e-02 1.618961989879608154e-02 -9.807155281305313110e-02 1.012844219803810120e-02 -4.229704141616821289e-01 -9.588671475648880005e-02 -7.285980135202407837e-02 -2.924683690071105957e-01 1.571780294179916382e-01 2.057982683181762695e-01 -1.352895796298980713e-01 5.849020928144454956e-02 -1.779396533966064453e-01 -2.030322551727294922e-01 7.322757691144943237e-02 -8.033236116170883179e-02 4.133846610784530640e-02 2.099212259054183960e-01 3.763442933559417725e-01 -1.849734224379062653e-02 1.036759838461875916e-01 -1.422320306301116943e-01 1.200217530131340027e-01 -2.131936252117156982e-01 -1.381256729364395142e-01 -2.610926032066345215e-01 1.049485355615615845e-01 -1.020447388291358948e-01 2.322158962488174438e-01 1.823483258485794067e-01 1.506078243255615234e-01 1.978786438703536987e-01
-1.557738631963729858e-01 8.312370628118515015e-02 2.278996817767620087e-02 8.786506950855255127e-02 -3.868065774440765381e-01 -2.767255604267120361e-01 -1.347341686487197876e-01 -1.062575057148933411e-01 -4.301308840513229370e-02 3.097918331623077393e-01 -3.800526261329650879e-02 5.712262168526649475e-02 -3.660334348678588867e-01 6.174023821949958801e-02 2.635491788387298584e-01 3.038585782051086426e-01 -1.252701729536056519e-01 -1.645808368921279907e-01 1.234520748257637024e-01 -4.018979519605636597e-02 1.844024509191513062e-01 1.200688704848289490e-01 8.477840572595596313e-03 -5.068531259894371033e-02 2.844348317012190819e-03 -1.358142793178558350e-01 -1.588262021541595459e-01 3.133389633148908615e-03 2.090286016464233398e-01 -6.586957722902297974e-02 2.686640620231628418e-01 1.680412441492080688e-01
4.096243157982826233e-02 -3.708052635192871094e-01 1.137810349464416504e-01 -1.495227068662643433e-01 -2.672341763973236084e-01 -2.809928357601165771e-01 1.234303042292594910e-02 1.043959110975265503e-01 -3.322461545467376709e-01 2.667644619941711426e-02 -4.006171822547912598e-01 9.014152735471725464e-02 -1.277418732643127441e-01 -5.140073224902153015e-02 -1.772282719612121582e-01 3.714394867420196533e-01 2.783759497106075287e-02 -2.376712858676910400e-02 1.420308351516723633e-01 -9.917620569467544556e-02 1.608150079846382141e-02 -2.126187533140182495e-01 8.105284534394741058e-03 -1.702270358800888062e-01 -1.788778156042098999e-01 -1.078373193740844727e-02 -4.272507131099700928e-02 7.704821880906820297e-03 5.312326550483703613e-02 2.117435485124588013e-01 9.187136590480804443e-02 -9.571987204253673553e-03
-1.796300411224365234e-01 -8.115375787019729614e-02 -9.992644935846328735e-02 -1.111876741051673889e-01 -1.678139120340347290e-01 -7.276474684476852417e-02 -4.125053286552429199e-01 -3.358760178089141846e-01 1.401853561401367188e-01 6.618952751159667969e-02 -8.227832615375518799e-03 3.131982684135437012e-02 -3.069430887699127197e-01 -7.501401752233505249e-02 2.315044105052947998e-01 1.278290897607803345e-01 -2.391266077756881714e-01 6.096752732992172241e-02 1.920024603605270386e-01 3.526444733142852783e-02 1.594969183206558228e-01 7.052857428789138794e-02 -2.443536072969436646e-01 2.238343805074691772e-01 -2.321559041738510132e-01 -5.373335443437099457e-03 -5.205016955733299255e-02 -8.613160252571105957e-02 2.533780224621295929e-02 2.534814774990081787e-01 2.175961136817932129e-01 -1.094763278961181641e-01
3.178369253873825073e-02 -1.500696092844009399e-01 1.648638248443603516e-01 7.646495848894119263e-02 -2.217682152986526489e-01 2.331206202507019043e-01 3.869970142841339111e-02 -2.600438892841339111e-01 -4.499247297644615173e-02 5.720529705286026001e-02 -1.430393010377883911e-01 3.508594632148742676e-02 -2.039473801851272583e-01 1.825044304132461548e-01 1.920604407787322998e-01 4.095232784748077393e-01 1.941296309232711792e-01 -1.794035583734512329e-01 4.936953634023666382e-02 1.980615705251693726e-01 -9.518051892518997192e-02 -6.613809615373611450e-02 -6.993509596213698387e-04 1.717852205038070679e-01 -7.347535341978073120e-03 9.125623106956481934e-02 -1.975190490484237671e-01 3.034603595733642578e-01 2.148488461971282959e-01 1.898796856403350830e-01 1.393840909004211426e-01 2.621078491210937500e-01
-2.728428840637207031e-01 1.119059920310974121e-01 8.626583963632583618e-02 2.236349582672119141e-01 -3.125473558902740479e-01 -1.013812199234962463e-01 -2.925273180007934570e-01 1.502762436866760254e-01 -2.005617506802082062e-02 4.846376925706863403e-02 2.172803282737731934e-01 9.333346784114837646e-02 -1.949697136878967285e-01 8.860775828361511230e-02 9.517759084701538086e-02 2.043759673833847046e-01 -1.268729269504547119e-01 -2.102329581975936890e-02 7.567317783832550049e-02 4.940107837319374084e-02 7.594402134418487549e-02 3.132392093539237976e-02 -1.326041966676712036e-01 -1.547508686780929565e-01 -4.110240340232849121e-01 -2.590896487236022949e-01 -1.357088088989257812e-01 1.365091204643249512e-01 9.316729009151458740e-02 -1.567058563232421875e-01 3.041731715202331543e-01 1.105922758579254150e-01
5.267732590436935425e-02 -2.590136528015136719e-01 2.560886442661285400e-01 1.534669846296310425e-01 -3.557068407535552979e-01 -7.644092291593551636e-02 -1.211210910696536303e-04 -1.378667447715997696e-02 -2.322586327791213989e-01 1.692604273557662964e-01 -5.260991305112838745e-02 -1.429609209299087524e-01 -1.511623244732618332e-02 -3.085270151495933533e-02 -1.470616459846496582e-01 4.144546091556549072e-01 -1.594251692295074463e-01 5.943990871310234070e-02 -6.370871514081954956e-02 9.561329148709774017e-03 -3.054017126560211182e-01 1.145033016800880432e-01 1.958396583795547485e-01 -2.493846714496612549e-01 -7.537536323070526123e-02 -1.385262459516525269e-01 -1.155094355344772339e-01 -2.310381382703781128e-01 7.889546453952789307e-02 2.006425410509109497e-01 9.670357406139373779e-02 1.435673832893371582e-01
-1.338535267859697342e-02 -9.549558162689208984e-02 2.374219000339508057e-01 7.542929053306579590e-02 -2.523286342620849609e-01 -2.189575880765914917e-01 1.130929812788963318e-01 -5.183875560760498047e-02 -3.426589667797088623e-01 1.492463052272796631e-01 -9.031376987695693970e-02 -1.847163289785385132e-01 -2.477383911609649658e-01 -1.511828452348709106e-01 -1.389680355787277222e-01 3.711015284061431885e-01 -1.933215260505676270e-01 -3.505916893482208252e-02 8.067551255226135254e-02 -4.764798283576965332e-02 -4.327137172222137451e-01 1.714168190956115723e-01 1.914019286632537842e-01 -1.249146554619073868e-02 -4.713893681764602661e-02 1.112844571471214294e-01 4.655488952994346619e-02 -7.724381983280181885e-02 -7.036130130290985107e-02 1.515620350837707520e-01 1.077477708458900452e-01 -1.235294267535209656e-01
-8.779263496398925781e-02 -1.737234294414520264e-01 2.038128823041915894e-01 -1.460174471139907837e-01 -1.286122500896453857e-01 2.177801132202148438e-01 1.150697022676467896e-01 2.241217158734798431e-02 -1.870246790349483490e-02 7.523778080940246582e-02 -1.054388135671615601e-01 -2.117135971784591675e-01 -1.304583996534347534e-01 -2.704284153878688812e-02 -4.283683001995086670e-02 3.666403591632843018e-01 4.076692461967468262e-02 1.718080937862396240e-01 -5.541567504405975342e-02 2.551784813404083252e-01 9.023556858301162720e-02 -4.955853801220655441e-03 1.522333323955535889e-01 4.539143294095993042e-02 -4.073426723480224609e-01 -1.144654974341392517e-01 -4.660920426249504089e-02 -1.293638944625854492e-01 3.338125348091125488e-01 2.710077762603759766e-01 2.494781911373138428e-01 1.665991246700286865e-01
1.685204505920410156e-01 -1.449329257011413574e-01 3.364974558353424072e-01 -1.042884308844804764e-02 -1.479860842227935791e-01 -3.733110055327415466e-02 -1.135656014084815979e-01 -3.249062597751617432e-02 -1.334246397018432617e-01 -1.109085753560066223e-01 -1.446300297975540161e-01 -2.080252617597579956e-01 -8.465567231178283691e-02 8.573002368211746216e-02 -9.677913784980773926e-02 3.638819158077239990e-01 4.241853952407836914e-02 9.870487451553344727e-02 -2.208684384822845459e-02 -2.322567813098430634e-02 1.575910151004791260e-01 -6.147048249840736389e-02 -1.087296474725008011e-02 1.808604449033737183e-01 -4.448626041412353516e-01 4.451518133282661438e-02 1.401557922363281250e-01 -3.077209927141666412e-02 2.337326407432556152e-01 2.862697243690490723e-01 3.435553014278411865e-01 -1.799984462559223175e-02
8.633994311094284058e-02 -1.036638915538787842e-01 3.346946537494659424e-01 -5.568484961986541748e-02 -3.755804598331451416e-01 -2.184492349624633789e-01 -4.655640199780464172e-02 8.275507390499114990e-02 3.831882029771804810e-02 -1.056512296199798584e-01 -1.426391899585723877e-01 2.514181844890117645e-02 -3.369514048099517822e-01 6.174200400710105896e-02 -1.037049666047096252e-01 1.793247461318969727e-01 -1.409470736980438232e-01 -1.263086646795272827e-01 1.268375962972640991e-01 -2.299904972314834595e-01 -1.693307906389236450e-01 1.124989762902259827e-01 -2.806043028831481934e-01 2.025122195482254028e-01 -1.548582315444946289e-01 8.779229596257209778e-03 -5.061868205666542053e-02 -1.578182131052017212e-01 1.402203589677810669e-01 3.122646808624267578e-01 1.895023286342620850e-01 6.723671406507492065e-02
4.168022796511650085e-02 3.078026473522186279e-01 3.756763041019439697e-01 -1.926898807287216187e-01 -7.730858772993087769e-02 -3.060661442577838898e-02 -1.766211837530136108e-01 -2.993975766003131866e-02 2.459044381976127625e-02 -9.250018000602722168e-02 1.431934721767902374e-02 1.178886294364929199e-01 -3.325923979282379150e-01 3.062132187187671661e-02 2.561657726764678955e-01 3.398079872131347656e-01 1.565684825181961060e-01 -6.449558306485414505e-03 2.826108410954475403e-02 -5.154719948768615723e-02 -2.214244455099105835e-01 -2.413383871316909790e-01 8.390432596206665039e-02 -4.494678601622581482e-02 -3.325392305850982666e-01 -5.438027530908584595e-02 -2.229940742254257202e-01 1.321294158697128296e-01 1.579295545816421509e-01 6.980112195014953613e-02 1.243368461728096008e-01 -1.455022604204714298e-03
-2.522682547569274902e-01 -2.037602663040161133e-01 3.090406656265258789e-01 1.382902860641479492e-01 -2.379709929227828979e-01 4.876105859875679016e-02 -1.387145966291427612e-01 -2.179183512926101685e-01 -3.732231259346008301e-01 -8.190664649009704590e-02 -1.285132765769958496e-01 -1.898562349379062653e-02 -1.598577052354812622e-01 -1.452016234397888184e-01 -1.880765110254287720e-01 1.745364665985107422e-01 -6.853028386831283569e-02 -8.721402287483215332e-02 -4.720714688301086426e-02 1.662791967391967773e-01 6.018092110753059387e-02 7.229526340961456299e-02 3.366288840770721436e-01 3.299275785684585571e-02 -1.339814960956573486e-01 -1.690636873245239258e-01 -2.182724773883819580e-01 -1.445142626762390137e-01 9.944798052310943604e-02 2.088874131441116333e-01 -2.392623014748096466e-02 2.110139429569244385e-01
-1.330980062484741211e-01 -2.744887471199035645e-01 2.336970120668411255e-01 8.765918016433715820e-02 -1.885172277688980103e-01 -3.415211141109466553e-01 -3.967851400375366211e-02 -9.917441010475158691e-02 5.647516995668411255e-02 -9.846304357051849365e-02 -3.310741186141967773e-01 -5.495237931609153748e-02 -3.764654994010925293e-01 -1.343311816453933716e-01 2.590903937816619873e-01 1.555127948522567749e-01 -4.114546254277229309e-02 2.151562273502349854e-02 1.848505735397338867e-01 -5.815889686346054077e-02 -6.484179198741912842e-02 1.324302703142166138e-02 -3.254161775112152100e-01 1.406002044677734375e-01 -1.651469767093658447e-01 9.212059527635574341e-02 7.716638594865798950e-02 -2.393946051597595215e-01 -3.661465272307395935e-02 1.578857451677322388e-01 6.306850910186767578e-02 7.373688369989395142e-02
9.903714060783386230e-02 8.499002456665039062e-02 2.184377461671829224e-01 -1.918702721595764160e-01 -3.060432970523834229e-01 -1.125517338514328003e-01 -2.183824330568313599e-01 -1.220780983567237854e-01 -1.498195528984069824e-01 -1.351428180932998657e-01 -2.058759480714797974e-01 -9.396990388631820679e-02 -3.387263119220733643e-01 -2.415268272161483765e-01 -1.168090775609016418e-01 1.981283277273178101e-01 -1.340621709823608398e-01 -4.825217183679342270e-03 9.626053273677825928e-02 7.194144185632467270e-03 1.608745306730270386e-01 -3.537146151065826416e-01 -1.063808426260948181e-01 2.306937128305435181e-01 5.100023746490478516e-02 -2.633629441261291504e-01 -1.420148015022277832e-01 -5.321885645389556885e-02 4.750271886587142944e-02 1.787330955266952515e-01 9.031007438898086548e-02 1.773573011159896851e-01
2.764403820037841797e-01 -1.324378848075866699e-01 2.979069054126739502e-01 2.518042623996734619e-01 -2.969403564929962158e-01 2.268696278333663940e-01 -1.976350555196404457e-03 -9.947429597377777100e-02 1.167092993855476379e-01 -6.769467890262603760e-02 -1.243468895554542542e-01 1.690565198659896851e-01 -1.402445733547210693e-01 -1.214291527867317200e-01 8.593819290399551392e-02 3.746458292007446289e-01 1.161450445652008057e-01 -8.699185401201248169e-02 -4.726068302989006042e-02 3.089584782719612122e-02 -1.336463391780853271e-01 -4.678824916481971741e-02 1.051591150462627411e-02 3.156290948390960693e-01 -1.692740172147750854e-01 -1.413424909114837646e-01 5.487584322690963745e-02 -1.161665171384811401e-01 -1.121765188872814178e-02 -2.315463684499263763e-02 2.636381685733795166e-01 2.839143872261047363e-01
1.326333433389663696e-01 -2.382219024002552032e-02 2.991490662097930908e-01 -2.825338840484619141e-01 -6.885539740324020386e-02 7.538638263940811157e-02 -1.180908307433128357e-01 -3.955716192722320557e-01 -1.671427041292190552e-01 -3.836005181074142456e-02 -9.735343605279922485e-02 -1.101340651512145996e-01 -3.192060887813568115e-01 6.616310775279998779e-02 1.358198970556259155e-01 2.509011924266815186e-01 -5.315769836306571960e-02 1.525889635086059570e-01 8.149873465299606323e-03 -2.789619266986846924e-01 -1.619284152984619141e-01 -8.242674916982650757e-02 -7.671350240707397461e-02 -1.906998157501220703e-01 -2.351316809654235840e-01 -1.486350665800273418e-03 -2.860140241682529449e-02 2.873253077268600464e-02 3.362120091915130615e-01 1.556615382432937622e-01 3.510017693042755127e-02 -1.352754235267639160e-01
-1.815369874238967896e-01 -9.094821661710739136e-02 4.311801865696907043e-02 7.405579835176467896e-02 -2.404941469430923462e-01 -8.718316256999969482e-02 -4.934184551239013672e-01 1.721324399113655090e-02 -3.636031448841094971e-01 2.255051136016845703e-01 -3.044628798961639404e-01 1.223158910870552063e-01 -9.710950404405593872e-02 -4.242987930774688721e-02 -8.108751475811004639e-02 1.405675709247589111e-01 -1.057090088725090027e-01 -1.879161894321441650e-01 1.167075484991073608e-01 2.193450480699539185e-01 -2.558870613574981689e-01 3.131787851452827454e-02 3.001538105309009552e-02 -4.238319024443626404e-02 -1.240949258208274841e-01 2.784993499517440796e-02 -1.578906327486038208e-01 -9.779720567166805267e-03 -1.247937306761741638e-01 1.445679962635040283e-01 2.402331233024597168e-01 3.446319699287414551e-02
1.595585979521274567e-02 -2.497101724147796631e-01 2.052743732929229736e-01 -1.122547984123229980e-01 -3.182480931282043457e-01 5.103468894958496094e-02 -6.564664840698242188e-02 -3.679116955026984215e-03 1.762901991605758667e-01 6.721804291009902954e-02 -1.179035170935094357e-03 1.706166416406631470e-01 -7.967837154865264893e-02 -1.765812635421752930e-01 -2.079790830612182617e-01 1.783406175673007965e-02 -8.819324523210525513e-02 2.749084234237670898e-01 1.505741775035858154e-01 2.807204611599445343e-02 -3.269147574901580811e-01 1.504229307174682617e-01 1.895139217376708984e-01 -1.009568050503730774e-01 -1.622464060783386230e-01 -2.863587625324726105e-02 -1.074108406901359558e-01 -1.508908122777938843e-01 7.531425356864929199e-02 2.898133732378482819e-02 4.774967133998870850e-01 2.241555452346801758e-01
1.825585961341857910e-01 1.220821440219879150e-01 1.949167251586914062e-01 -1.133967712521553040e-01 -1.522502750158309937e-01 -6.478107720613479614e-02 -2.467949986457824707e-01 -2.856524884700775146e-01 -1.346390545368194580e-01 8.366132527589797974e-02 -1.274174898862838745e-01 1.479106694459915161e-01 -1.465067565441131592e-01 -2.079784423112869263e-01 -3.063369728624820709e-02 1.279553622007369995e-01 1.970374882221221924e-01 -3.505006432533264160e-02 1.398657858371734619e-01 1.609825789928436279e-01 -3.538431525230407715e-01 1.169297192245721817e-02 2.217361778020858765e-01 -1.857343763113021851e-01 -2.499173879623413086e-01 -5.755456909537315369e-02 -6.340132653713226318e-02 -1.015933528542518616e-01 -9.570432826876640320e-03 4.490172266960144043e-01 -3.167900815606117249e-02 -9.168215095996856689e-02
1.616667360067367554e-01 8.618459105491638184e-02 5.653290152549743652e-01 -6.045490503311157227e-02 -5.104333534836769104e-02 6.196550279855728149e-02 -1.668599545955657959e-01 2.443702891469001770e-02 1.676655001938343048e-02 -1.415912508964538574e-01 -1.927551478147506714e-01 1.617042273283004761e-01 -2.003086507320404053e-01 -6.399681442417204380e-04 1.069347038865089417e-01 3.598866760730743408e-01 -1.457313299179077148e-01 2.280462533235549927e-02 -2.035959996283054352e-02 -7.631862908601760864e-02 2.999244816601276398e-02 -1.117449477314949036e-01 4.390745609998703003e-02 1.969757862389087677e-02 -8.206534385681152344e-02 -3.801320195198059082e-01 1.906393095850944519e-02 1.005892008543014526e-01 1.362423002719879150e-01 1.853795647621154785e-01 2.897298932075500488e-01 -3.610569611191749573e-02
4.549122229218482971e-02 -1.619723439216613770e-02 8.096762746572494507e-02 2.546081840991973877e-01 -2.249372303485870361e-01 -5.873933061957359314e-02 -6.220457330346107483e-02 -3.066093623638153076e-01 7.889969646930694580e-02 2.570698559284210205e-01 -2.286198288202285767e-01 6.575066596269607544e-02 -2.673183381557464600e-01 -6.218673661351203918e-02 1.616760902106761932e-02 1.769345849752426147e-01 1.083302050828933716e-01 1.805668026208877563e-01 4.437407553195953369e-01 -1.446965038776397705e-01 7.233323156833648682e-02 -1.166406124830245972e-01 9.522254765033721924e-02 1.694294214248657227e-01 -5.523821711540222168e-02 -1.690257340669631958e-01 1.458892505615949631e-02 1.405519782565534115e-03 4.617491364479064941e-02 1.907093077898025513e-01 3.335779905319213867e-01 -1.953504681587219238e-01
1.283907145261764526e-01 -2.178588658571243286e-01 2.673161029815673828e-01 -2.140412330627441406e-01 -2.742400169372558594e-01 -2.053239494562149048e-01 -1.138002648949623108e-01 -1.602207422256469727e-01 -1.307137161493301392e-01 2.829239331185817719e-02 -3.041070997714996338e-01 7.586004585027694702e-02 -1.242559105157852173e-01 -2.238636314868927002e-01 -1.963445395231246948e-01 2.732599079608917236e-01 -3.605675995349884033e-01 1.193092465400695801e-01 -5.554137751460075378e-02 -1.264348924160003662e-01 -6.546186655759811401e-02 -9.875790029764175415e-02 -5.281003564596176147e-02 -1.962786912918090820e-01 -1.265038400888442993e-01 -1.691562682390213013e-01 2.192458510398864746e-02 -6.891179084777832031e-02 5.964522063732147217e-02 -3.090889379382133484e-02 2.403754293918609619e-01 1.925855129957199097e-01
8.807251602411270142e-02 -1.373298466205596924e-01 1.789709031581878662e-01 -6.682735681533813477e-02 -3.254846334457397461e-01 -1.566640436649322510e-01 -2.137999087572097778e-01 -1.214833855628967285e-01 -2.492360025644302368e-01 9.516235440969467163e-03 -3.847248852252960205e-02 -2.208472043275833130e-01 -1.885724961757659912e-01 1.969248503446578979e-01 1.125675737857818604e-01 2.728533744812011719e-01 -1.042903065681457520e-01 1.840253472328186035e-01 -3.605921566486358643e-01 1.322987079620361328e-01 -1.357413455843925476e-02 -8.796545863151550293e-02 -1.078427582979202271e-01 -4.269922501407563686e-04 -2.278779000043869019e-01 -1.755178421735763550e-01 -1.697796881198883057e-01 5.064116325229406357e-03 2.228497117757797241e-01 4.091520234942436218e-02 2.448846101760864258e-01 -1.931286156177520752e-01
-7.212064415216445923e-02 -9.074123948812484741e-02 1.214646026492118835e-01 2.033991664648056030e-01 -3.425875008106231689e-01 -2.374894917011260986e-01 -8.903565257787704468e-02 3.947862237691879272e-02 -2.094095945358276367e-02 4.125079512596130371e-02 1.092375963926315308e-01 -8.535729348659515381e-02 -3.027940690517425537e-01 1.009200513362884521e-01 -2.170932441949844360e-01 1.530728787183761597e-01 -4.275143742561340332e-01 -9.240654855966567993e-02 6.702372431755065918e-02 -7.565837353467941284e-02 -1.971116513013839722e-01 -1.195198893547058105e-01 -8.341235667467117310e-02 -2.788119576871395111e-02 -1.619116216897964478e-01 1.172790974378585815e-01 -3.903275728225708008e-01 -2.720418758690357208e-02 1.123445630073547363e-01 1.169783696532249451e-01 2.258126437664031982e-01 1.436617374420166016e-01
1.633895337581634521e-01 -3.527750670909881592e-01 2.134618759155273438e-01 7.588636130094528198e-02 -2.628306150436401367e-01 5.165575817227363586e-02 -3.084170632064342499e-02 -6.932342052459716797e-02 -1.891084909439086914e-01 1.450864374637603760e-01 -1.418484896421432495e-01 2.508897185325622559e-01 -1.529222279787063599e-01 -1.325227767229080200e-01 2.055407613515853882e-01 1.096506952308118343e-03 -1.169259771704673767e-01 2.060591727495193481e-01 2.709302306175231934e-01 2.349470704793930054e-01 -1.614989340305328369e-01 2.324401214718818665e-02 -2.801620028913021088e-02 2.269058823585510254e-01 -1.147301793098449707e-01 1.039241626858711243e-01 6.274381279945373535e-02 -8.439353108406066895e-02 1.397155225276947021e-01 -3.016888797283172607e-01 2.060111314058303833e-01 2.128873914480209351e-01
2.853042073547840118e-02 3.188564255833625793e-02 1.143227592110633850e-01 -1.016057804226875305e-01 -1.599541604518890381e-01 -1.115817949175834656e-01 -3.057020604610443115e-01 -2.038608342409133911e-01 -3.212639689445495605e-02 -2.936435677111148834e-02 -2.726432085037231445e-01 -7.118967175483703613e-02 -4.490772485733032227e-01 -9.862455725669860840e-02 4.372639060020446777e-01 -2.003698199987411499e-01 -2.208013832569122314e-01 1.144736185669898987e-01 -4.063942283391952515e-02 2.872908301651477814e-02 -5.784630775451660156e-02 1.315733641386032104e-01 5.899860337376594543e-02 6.569798290729522705e-02 -2.849380671977996826e-01 -7.479567825794219971e-02 -4.534145072102546692e-02 4.990867525339126587e-02 3.782878816127777100e-02 2.357063144445419312e-01 1.910391449928283691e-01 9.003276936709880829e-03
1.985677480697631836e-01 -2.274998277425765991e-01 2.494141831994056702e-02 1.598836630582809448e-01 -4.471576511859893799e-01 -1.640441268682479858e-01 -9.098638780415058136e-03 -1.467199623584747314e-01 2.323222812265157700e-03 1.642898768186569214e-01 -2.708881199359893799e-01 -1.540043652057647705e-01 -2.337063401937484741e-01 -2.487342357635498047e-01 7.549766916781663895e-03 1.921864748001098633e-01 -1.464062929153442383e-01 1.531119793653488159e-01 2.342683374881744385e-01 1.167732030153274536e-01 2.321654260158538818e-01 -1.175244748592376709e-01 5.668999254703521729e-02 1.466505080461502075e-01 -8.368727564811706543e-02 -1.456076651811599731e-01 -1.340646296739578247e-01 9.686043113470077515e-02 -3.595554456114768982e-02 1.347436010837554932e-01 2.545435726642608643e-01 -1.046676710247993469e-01
-1.278407722711563110e-01 -8.345386385917663574e-02 1.593335717916488647e-01 1.755442842841148376e-02 -2.186420261859893799e-01 -1.520242542028427124e-01 -5.391207709908485413e-02 -1.438034027814865112e-01 9.079926460981369019e-02 2.261353582143783569e-01 -2.716719806194305420e-01 1.070635467767715454e-01 -2.515225708484649658e-01 -1.159942895174026489e-02 8.383410423994064331e-02 2.245276123285293579e-01 -4.737775307148694992e-03 1.885416656732559204e-01 2.631098330020904541e-01 -1.168672516942024231e-01 3.070265240967273712e-02 1.619573533535003662e-01 1.561088208109140396e-02 5.113143473863601685e-02 -2.656738460063934326e-01 -3.210302293300628662e-01 -1.280959397554397583e-01 -1.081306412816047668e-01 8.081720024347305298e-02 1.081824451684951782e-01 9.396389871835708618e-02 -4.622904658317565918e-01
1.308735162019729614e-01 -1.517542451620101929e-01 2.030618339776992798e-01 -6.674879044294357300e-02 -2.206446528434753418e-01 -1.042471602559089661e-01 -3.347041830420494080e-02 5.717240273952484131e-03 -1.902368813753128052e-01 1.891521736979484558e-02 -1.089239269495010376e-01 -1.290226429700851440e-01 -3.790451586246490479e-01 -6.756002455949783325e-02 1.764006167650222778e-01 1.757245808839797974e-01 -4.091789424419403076e-01 6.723647564649581909e-02 -7.423236221075057983e-02 -3.501588106155395508e-02 -2.532470971345901489e-03 -2.960657477378845215e-01 1.223195940256118774e-01 5.404667928814888000e-02 -1.252635270357131958e-01 1.307360082864761353e-02 -2.436372488737106323e-01 1.275365501642227173e-01 3.375288248062133789e-01 7.304065395146608353e-03 1.728914082050323486e-01 -2.420070618391036987e-01
9.845734387636184692e-02 1.553191244602203369e-01 1.357536911964416504e-01 2.872666530311107635e-02 -4.273824393749237061e-01 -6.141495704650878906e-02 -9.764729440212249756e-02 -2.294062525033950806e-01 -3.522392213344573975e-01 8.591315150260925293e-02 -1.159748136997222900e-01 1.287729106843471527e-02 -8.962894976139068604e-02 -1.611599922180175781e-01 -1.413876861333847046e-01 4.767533019185066223e-02 2.180643081665039062e-01 -1.582011133432388306e-01 3.264594674110412598e-01 2.971199527382850647e-02 -3.287716303020715714e-03 1.107924878597259521e-01 -2.098866254091262817e-01 -1.450317054986953735e-01 -8.013860136270523071e-02 -8.115904033184051514e-02 -2.556284330785274506e-02 -3.590103089809417725e-01 5.463347956538200378e-02 6.144234538078308105e-02 2.941733002662658691e-01 6.115498393774032593e-02
-1.859756410121917725e-01 -2.008084207773208618e-01 -1.914556510746479034e-02 -7.498026639223098755e-02 -1.664004176855087280e-01 2.490193396806716919e-01 -7.127343863248825073e-02 2.553486078977584839e-02 -3.977404907345771790e-03 1.256857663393020630e-01 2.270830124616622925e-01 1.005592383444309235e-02 -5.301393866539001465e-01 -1.393942087888717651e-01 -4.530225694179534912e-02 8.136299252510070801e-02 2.209964394569396973e-01 -6.806689500808715820e-02 2.123955637216567993e-01 -1.780763268470764160e-01 -9.875406324863433838e-02 -9.219923615455627441e-02 -8.566509932279586792e-02 5.609547719359397888e-02 -1.606981605291366577e-01 -2.063308954238891602e-01 -1.293679624795913696e-01 1.717884466052055359e-02 9.106990694999694824e-02 3.427647948265075684e-01 1.884890645742416382e-01 2.031417787075042725e-01
2.889964915812015533e-02 6.527478247880935669e-02 5.489215254783630371e-01 1.793791651725769043e-01 -3.408812284469604492e-01 2.707335948944091797e-01 -6.090582907199859619e-02 -8.120408654212951660e-02 -5.232136696577072144e-02 8.931905776262283325e-02 -3.796412348747253418e-01 1.483402550220489502e-01 3.848804160952568054e-02 -8.677691221237182617e-03 3.207447379827499390e-02 1.687246710062026978e-01 -4.987215995788574219e-02 -5.886927619576454163e-02 2.330323606729507446e-01 -9.095707535743713379e-02 1.741535030305385590e-02 -6.107058376073837280e-02 1.494302004575729370e-01 9.941150248050689697e-02 -3.991353511810302734e-02 -1.298029790632426739e-03 8.884003013372421265e-02 -9.388986974954605103e-02 2.307125926017761230e-01 2.147661522030830383e-02 1.533823758363723755e-01 2.311223149299621582e-01
5.939180031418800354e-02 1.065402105450630188e-01 -1.490335538983345032e-02 1.234984844923019409e-01 -2.123014926910400391e-01 -9.707166999578475952e-02 -2.112961858510971069e-01 -3.571521341800689697e-01 -2.941357791423797607e-01 2.918859720230102539e-01 1.383997797966003418e-01 -2.442822325974702835e-03 -3.324407041072845459e-01 -2.676053345203399658e-01 2.098904922604560852e-02 -1.011386886239051819e-01 -1.195617765188217163e-01 -2.695172280073165894e-02 -1.452996768057346344e-02 -3.053329885005950928e-01 -2.359040230512619019e-01 -2.399889081716537476e-01 2.433764487504959106e-01 -1.934221945703029633e-02 -1.034783124923706055e-01 -6.693547125905752182e-03 -2.210413292050361633e-02 -9.161353856325149536e-02 4.319997131824493408e-02 3.860133513808250427e-02 1.706667691469192505e-01 1.607684493064880371e-01
-1.341886520385742188e-01 -9.239989519119262695e-02 9.565857797861099243e-02 9.464989602565765381e-02 -8.461425453424453735e-02 -2.944706939160823822e-02 -3.073395788669586182e-01 -2.903454303741455078e-01 -3.181784749031066895e-01 6.461204588413238525e-02 -7.939258217811584473e-02 -9.566178917884826660e-02 -2.004463672637939453e-01 3.810081258416175842e-02 -3.982943668961524963e-02 -6.619732081890106201e-02 -1.479328721761703491e-01 1.618536710739135742e-01 1.942161098122596741e-02 -9.103219211101531982e-02 -1.487262696027755737e-01 -2.778558135032653809e-01 5.995979160070419312e-02 8.122564107179641724e-02 -1.605364978313446045e-01 1.346365511417388916e-01 -3.683732748031616211e-01 -3.140442371368408203e-01 5.419922061264514923e-03 5.247041583061218262e-03 1.879175156354904175e-01 3.467619717121124268e-01
-1.065909266471862793e-01 -2.873343527317047119e-01 -2.244510501623153687e-02 -3.159954678267240524e-03 -3.771069049835205078e-01 5.046529695391654968e-02 -2.098223939538002014e-02 -1.842535287141799927e-01 -9.925249963998794556e-02 1.326059699058532715e-01 2.842789888381958008e-01 1.532318592071533203e-01 -4.368115961551666260e-01 -1.789371520280838013e-01 -4.742138087749481201e-02 7.030677795410156250e-02 1.787088997662067413e-02 -1.307581812143325806e-01 2.431007027626037598e-01 -1.075274720788002014e-01 -2.679054141044616699e-01 -1.781699657440185547e-01 7.210072875022888184e-02 3.864288702607154846e-02 -2.736349403858184814e-01 1.106228008866310120e-01 -3.396778926253318787e-02 -1.292117685079574585e-01 2.051800340414047241e-01 4.996335133910179138e-02 -6.242227926850318909e-02 -1.137167662382125854e-01
1.849343925714492798e-01 -1.549481451511383057e-01 1.212535575032234192e-01 -2.706806734204292297e-02 -2.367387264966964722e-01 -3.758941888809204102e-01 -6.220506504178047180e-02 -9.985195845365524292e-02 9.087324142456054688e-02 1.745854616165161133e-01 1.980528086423873901e-01 -1.482887417078018188e-01 -1.501132249832153320e-01 -7.247781008481979370e-02 -1.239762306213378906e-01 1.372773945331573486e-01 -2.744264900684356689e-01 -1.527733635157346725e-02 2.206351459026336670e-01 -1.091686710715293884e-01 2.148682251572608948e-02 2.993109263479709625e-02 1.166427433490753174e-01 -3.663973882794380188e-02 -4.832580313086509705e-02 -3.256046026945114136e-02 -1.410042196512222290e-01 -2.383530884981155396e-02 1.447104513645172119e-01 2.630872726440429688e-01 5.306839346885681152e-01 -7.172936201095581055e-02
-1.902804672718048096e-01 -1.384818106889724731e-01 2.909247530624270439e-03 8.668433874845504761e-02 -2.195289880037307739e-01 -3.744237124919891357e-01 -9.631780534982681274e-02 -1.406205743551254272e-01 2.761693298816680908e-02 2.849055230617523193e-01 5.248801410198211670e-02 -5.124436318874359131e-02 -2.629304826259613037e-01 6.444188952445983887e-02 3.886455297470092773e-01 4.144867956638336182e-01 -1.737152598798274994e-02 -1.390862511470913887e-03 1.323345452547073364e-01 3.147913143038749695e-02 1.053178459405899048e-01 5.260008946061134338e-02 -1.622680574655532837e-01 1.316192150115966797e-01 -1.806462705135345459e-01 -8.295397460460662842e-02 -1.271568387746810913e-01 -8.992832154035568237e-02 2.972063422203063965e-01 -1.540770288556814194e-02 6.389596313238143921e-02 -5.889790132641792297e-02
1.464632712304592133e-02 -5.249413475394248962e-02 7.110448181629180908e-02 1.040523871779441833e-01 -3.318122625350952148e-01 -8.114862442016601562e-02 1.262183785438537598e-01 -1.669558286666870117e-01 1.711086928844451904e-01 1.038702353835105896e-01 -1.836985200643539429e-01 -3.241835907101631165e-02 -3.601535260677337646e-01 -2.813348546624183655e-02 1.535104028880596161e-02 1.309138834476470947e-01 2.081734826788306236e-03 2.869377732276916504e-01 4.571632444858551025e-01 -9.534011036157608032e-02 4.472007602453231812e-02 -1.544310599565505981e-01 1.119884029030799866e-01 9.476155787706375122e-02 -8.833088725805282593e-02 -2.044924944639205933e-01 -4.229421168565750122e-02 2.703674323856830597e-02 1.042533665895462036e-01 1.594592183828353882e-01 3.721073865890502930e-01 -1.523911505937576294e-01
-1.035274043679237366e-01 6.999235600233078003e-02 3.638913035392761230e-01 1.525184065103530884e-01 -2.790501713752746582e-01 8.009421825408935547e-02 1.199042797088623047e-01 -1.320171207189559937e-01 -4.279034733772277832e-01 -2.137979269027709961e-01 -9.783170372247695923e-02 1.191567778587341309e-01 -2.599164247512817383e-01 -8.623750507831573486e-02 -2.971151471138000488e-01 2.465144731104373932e-02 -8.188362419605255127e-02 1.270637940615415573e-02 1.236742511391639709e-01 6.681717187166213989e-02 2.860721573233604431e-02 4.482875764369964600e-02 2.263163626194000244e-01 -1.635610461235046387e-01 -2.278971970081329346e-01 -1.186221092939376831e-01 -1.348552256822586060e-01 -8.650498837232589722e-02 7.307914644479751587e-02 2.389021366834640503e-01 1.342823058366775513e-01 1.288657039403915405e-01
3.193815946578979492e-01 1.476426422595977783e-01 1.820929944515228271e-01 -1.825551129877567291e-02 -1.658257544040679932e-01 5.297518894076347351e-02 2.680560387670993805e-02 -3.986497819423675537e-01 -2.254114747047424316e-01 1.215023472905158997e-01 -8.868239074945449829e-02 -1.043225079774856567e-01 -7.939445972442626953e-02 -3.148060142993927002e-01 5.055866017937660217e-02 1.365466266870498657e-01 -1.081839501857757568e-01 -3.092018365859985352e-01 2.399279177188873291e-01 2.453658357262611389e-02 -2.082200348377227783e-01 6.779324263334274292e-02 -1.394750773906707764e-01 2.194014936685562134e-02 -1.324654668569564819e-01 8.781982958316802979e-02 -2.428003549575805664e-01 -8.641103655099868774e-02 1.605557799339294434e-01 1.080323085188865662e-01 2.755151689052581787e-01 -5.859777703881263733e-02
2.164518227800726891e-03 7.027428597211837769e-02 2.152223587036132812e-01 1.231336742639541626e-01 -8.676775544881820679e-02 -3.207085281610488892e-02 9.478606283664703369e-02 -1.462697833776473999e-01 -1.780212223529815674e-01 5.091332271695137024e-02 -9.279879927635192871e-02 1.622899472713470459e-01 -3.152757287025451660e-01 -3.056885004043579102e-01 -2.574393153190612793e-01 1.001188382506370544e-01 5.486948415637016296e-02 1.793601214885711670e-01 1.435065120458602905e-01 8.558989316225051880e-02 -1.663085259497165680e-02 1.594972461462020874e-01 2.275110930204391479e-01 1.986925899982452393e-01 -2.001258581876754761e-01 -2.088811397552490234e-01 1.905467733740806580e-02 -1.607404649257659912e-01 6.171382591128349304e-02 4.186275303363800049e-01 1.368868798017501831e-01 2.617766261100769043e-01
9.946683049201965332e-02 -1.598668247461318970e-01 -2.029921859502792358e-01 -1.357601284980773926e-01 -2.162631452083587646e-01 -2.505057454109191895e-01 -6.732411682605743408e-02 -1.068007275462150574e-01 -2.324432134628295898e-01 2.230412960052490234e-01 -1.021708622574806213e-01 -1.065402179956436157e-01 -3.338172137737274170e-01 -1.930448459461331367e-03 1.636406928300857544e-01 3.514725267887115479e-01 -2.955699563026428223e-01 1.617041602730751038e-02 -1.166112348437309265e-02 1.667273342609405518e-01 -1.905506998300552368e-01 1.716472208499908447e-01 1.222727596759796143e-01 -7.515031844377517700e-02 -2.542957365512847900e-01 -7.488284260034561157e-02 -9.638968110084533691e-02 -2.014291435480117798e-01 -9.285975992679595947e-02 -1.351432949304580688e-01 2.076639384031295776e-01 7.585404906421899796e-03
3.732028976082801819e-02 -2.194068580865859985e-01 3.021068274974822998e-01 5.588146671652793884e-02 -2.970219850540161133e-01 -9.601131081581115723e-02 -1.870763301849365234e-01 -1.047390177845954895e-01 -8.685250580310821533e-02 -2.346159331500530243e-02 -1.030007973313331604e-01 -9.111472964286804199e-02 4.243411868810653687e-02 6.264884024858474731e-02 -7.685727626085281372e-02 4.787917137145996094e-01 9.626590460538864136e-02 2.019362896680831909e-01 -4.197204485535621643e-02 1.795390248298645020e-02 7.536973804235458374e-02 -7.738909125328063965e-02 -1.867987960577011108e-01 -7.666293531656265259e-03 -1.556897163391113281e-01 -1.277961730957031250e-01 1.151177361607551575e-01 -7.354888319969177246e-02 2.307068109512329102e-01 4.301275312900543213e-01 2.202565371990203857e-01 -7.558781653642654419e-03
-3.526855111122131348e-01 -9.230945259332656860e-02 1.842421442270278931e-01 -6.580726709216833115e-03 -2.319397032260894775e-01 -1.499447524547576904e-01 -1.541809290647506714e-01 -2.862784266471862793e-01 -4.255358129739761353e-03 -1.695386320352554321e-02 -2.023345679044723511e-01 -1.382755041122436523e-01 -2.814460396766662598e-01 -1.116825789213180542e-01 2.186112701892852783e-01 2.117297053337097168e-02 1.062419489026069641e-01 -1.569092869758605957e-01 -4.239254817366600037e-02 -8.700703829526901245e-02 -3.724944293498992920e-01 1.134323403239250183e-01 -9.305994212627410889e-02 1.568638235330581665e-01 -3.124258518218994141e-01 -1.821897029876708984e-01 -1.163521632552146912e-01 -7.084742188453674316e-02 3.320033848285675049e-02 2.301810383796691895e-01 5.762673448771238327e-03 -1.310284882783889771e-01
-6.913433223962783813e-02 -9.914616122841835022e-03 1.797852963209152222e-01 3.872538208961486816e-01 -2.978873848915100098e-01 1.233824249356985092e-02 9.525845199823379517e-02 -4.162646830081939697e-02 -2.420533001422882080e-01 2.675719745457172394e-02 -1.433066874742507935e-01 2.328517138957977295e-01 -2.677408456802368164e-01 -9.136544913053512573e-02 -2.852236926555633545e-01 1.177492737770080566e-01 -1.443321108818054199e-01 -1.660267710685729980e-01 -6.109669432044029236e-02 4.781738296151161194e-02 -2.736270129680633545e-01 2.509549027308821678e-03 9.746309369802474976e-02 -1.147417128086090088e-01 -2.635619342327117920e-01 -6.866920739412307739e-02 -8.319770917296409607e-03 -2.938421964645385742e-01 1.569651961326599121e-01 1.882330030202865601e-01 1.603939980268478394e-01 7.400933653116226196e-02
-1.824267953634262085e-01 -3.690805137157440186e-01 1.665127128362655640e-01 -5.610279738903045654e-02 -1.249458491802215576e-01 -2.279736399650573730e-01 -2.299583554267883301e-01 -7.095393538475036621e-02 5.267176311463117599e-04 3.656741976737976074e-02 -1.976617276668548584e-01 -5.381634831428527832e-02 -3.688645660877227783e-01 -1.463823616504669189e-01 4.428900182247161865e-01 2.523643970489501953e-01 -4.261305555701255798e-02 7.561028748750686646e-02 7.279877364635467529e-02 2.314878441393375397e-02 1.345019936561584473e-01 -5.548227950930595398e-02 -1.969593167304992676e-01 9.779185801744461060e-02 -2.764170765876770020e-01 -3.203570842742919922e-02 -2.538838423788547516e-02 -1.033298820257186890e-01 4.008385166525840759e-02 1.550474613904953003e-01 1.209659650921821594e-01 -3.960112482309341431e-02
7.620924711227416992e-02 2.162673473358154297e-01 4.053223431110382080e-01 9.991162270307540894e-02 8.443267643451690674e-02 -4.628786444664001465e-02 -8.224886655807495117e-02 -2.347096800804138184e-01 -1.773743927478790283e-01 -1.138613298535346985e-01 -5.612654611468315125e-02 1.437500864267349243e-01 -2.327475463971495628e-03 -9.375029802322387695e-02 2.692683041095733643e-01 3.683612942695617676e-01 -1.731575727462768555e-01 5.848556011915206909e-02 1.623435020446777344e-01 2.189294099807739258e-01 -1.815304756164550781e-01 -3.596381517127156258e-03 1.527300029993057251e-01 1.015072595328092575e-02 2.483446896076202393e-02 2.246683835983276367e-02 1.814983189105987549e-01 -2.226119637489318848e-01 3.059500455856323242e-01 1.095560118556022644e-01 2.510563731193542480e-01 2.133232541382312775e-02
-1.921500414609909058e-01 -2.610645890235900879e-01 -1.582750976085662842e-01 -8.673557895235717297e-04 -1.627236306667327881e-01 -4.381851106882095337e-02 -2.613565325736999512e-01 -1.514422595500946045e-01 -2.865633368492126465e-02 1.064906492829322815e-01 1.432660669088363647e-01 3.479511663317680359e-02 -3.511685729026794434e-01 -4.513274878263473511e-02 -1.099454388022422791e-01 3.550980091094970703e-01 1.399068832397460938e-01 1.626815795898437500e-01 3.183056414127349854e-01 -1.429551541805267334e-01 -7.862406969070434570e-02 -1.561124175786972046e-01 -1.256688684225082397e-01 -1.510726213455200195e-01 -1.514728814363479614e-01 1.169245764613151550e-01 2.691701799631118774e-02 -2.789652347564697266e-01 5.132643040269613266e-03 2.401251643896102905e-01 2.046060115098953247e-01 -3.347844257950782776e-02
1.710417680442333221e-02 -1.736145168542861938e-01 1.399053484201431274e-01 -1.293010413646697998e-01 -8.636637032032012939e-02 1.232112348079681396e-01 4.381681792438030243e-03 -2.190245687961578369e-01 -1.961248070001602173e-01 -6.700372695922851562e-02 1.596774160861968994e-02 -1.745384484529495239e-01 -3.325632810592651367e-01 -2.110281884670257568e-01 2.135293930768966675e-01 2.526660263538360596e-01 -2.387394011020660400e-01 1.564739793539047241e-01 1.884851232171058655e-02 -9.730112552642822266e-02 -1.432158052921295166e-01 -2.049485594034194946e-01 -9.644724428653717041e-02 6.813684850931167603e-02 -9.136247448623180389e-03 -9.918684512376785278e-02 -3.182693719863891602e-01 7.661027461290359497e-02 3.037044703960418701e-01 1.429765224456787109e-01 2.175776511430740356e-01 -2.820202708244323730e-01
-1.173350363969802856e-01 -1.263675689697265625e-01 1.901432424783706665e-01 1.149399727582931519e-01 -3.984430059790611267e-02 3.349080979824066162e-01 -1.621431857347488403e-01 -1.172486506402492523e-02 -3.095275759696960449e-01 -4.848793521523475647e-02 -8.851230144500732422e-02 -8.513125777244567871e-02 -2.125653177499771118e-01 6.752368062734603882e-03 3.020461276173591614e-02 1.419131457805633545e-01 -2.110887318849563599e-01 -1.287774294614791870e-01 3.875082135200500488e-01 1.262609008699655533e-02 -1.947351545095443726e-01 1.328184269368648529e-02 1.691169142723083496e-01 -1.988239437341690063e-01 9.008289873600006104e-02 5.383819341659545898e-02 -2.278021723031997681e-01 5.717898905277252197e-02 2.675921022891998291e-01 2.892542164772748947e-03 3.771499395370483398e-01 5.891663208603858948e-02
1.494016032665967941e-02 -8.647148311138153076e-02 3.581596612930297852e-01 -8.238749206066131592e-02 -3.284590691328048706e-02 -1.417651325464248657e-01 -1.976428776979446411e-01 -1.215068548917770386e-01 -2.739277780055999756e-01 2.598667517304420471e-02 -2.005837708711624146e-01 -2.445750236511230469e-01 -1.229927688837051392e-01 1.454069186002016068e-02 -1.741187274456024170e-01 2.211012095212936401e-01 1.546858251094818115e-01 -2.864485606551170349e-02 1.349420100450515747e-01 -5.905755609273910522e-02 1.140944361686706543e-01 3.913792595267295837e-02 -9.466064162552356720e-03 2.240054607391357422e-01 -3.661096096038818359e-01 2.431553974747657776e-02 6.862824410200119019e-02 -2.651769518852233887e-01 3.043558895587921143e-01 1.592693775892257690e-01 2.394966483116149902e-01 1.250984221696853638e-01
7.253766059875488281e-02 -2.796427011489868164e-01 -4.090590775012969971e-02 -3.420623484998941422e-03 -2.303028702735900879e-01 -3.095118105411529541e-01 -1.175747886300086975e-01 -5.066173151135444641e-03 1.115675643086433411e-01 2.180968672037124634e-01 -3.646886944770812988e-01 -7.267636805772781372e-02 -2.229060679674148560e-01 -8.690489083528518677e-02 -5.591873079538345337e-02 3.030591309070587158e-01 9.671422094106674194e-02 -4.427476227283477783e-02 3.014825880527496338e-01 -6.894055753946304321e-02 1.707260757684707642e-01 -1.473108381032943726e-01 1.532530486583709717e-01 6.207934767007827759e-02 -1.220238357782363892e-01 -1.045904308557510376e-02 2.173445932567119598e-02 -1.029127240180969238e-01 -2.111367415636777878e-03 2.504546940326690674e-01 3.506872355937957764e-01 -6.884347647428512573e-02
-8.249264955520629883e-02 -3.423292562365531921e-02 1.180177405476570129e-01 2.022318355739116669e-02 -5.741198360919952393e-02 -9.002012014389038086e-02 -3.922188878059387207e-01 -1.117582470178604126e-01 -1.703093498945236206e-01 -1.263394057750701904e-01 -1.703432649374008179e-01 1.252584010362625122e-01 -4.625446796417236328e-01 -1.298458725214004517e-01 5.027003288269042969e-01 1.587007381021976471e-02 -1.347371786832809448e-01 -1.736038736999034882e-02 -2.863820269703865051e-02 -4.243986308574676514e-02 6.700659543275833130e-02 1.417013406753540039e-01 9.550301730632781982e-02 -3.249125555157661438e-03 -2.304451316595077515e-01 -5.767286568880081177e-02 -1.356081068515777588e-01 1.626547425985336304e-02 4.181475192308425903e-02 1.466517299413681030e-01 2.636197209358215332e-01 6.250640749931335449e-02
-1.488511860370635986e-01 1.202672570943832397e-01 1.882556639611721039e-02 8.672112971544265747e-02 -1.657149344682693481e-01 -1.354275345802307129e-01 -2.419693470001220703e-01 -3.380595743656158447e-01 -2.298573672305792570e-04 2.847435176372528076e-01 -3.961624577641487122e-02 7.167219650000333786e-03 -1.001876816153526306e-01 -1.082695350050926208e-01 3.458214700222015381e-01 2.460223138332366943e-01 -2.141716629266738892e-01 -9.948779828846454620e-03 2.064479142427444458e-01 -1.375650316476821899e-01 1.112862974405288696e-01 7.963080704212188721e-02 -1.296877264976501465e-01 1.389553695917129517e-01 -6.607335060834884644e-03 -9.754852205514907837e-02 -7.248923927545547485e-02 -1.443989574909210205e-01 4.173014760017395020e-01 2.243540734052658081e-01 1.192366257309913635e-01 -1.247605234384536743e-01
9.044953621923923492e-03 1.495808064937591553e-01 2.648847103118896484e-01 1.259379647672176361e-02 1.383691579103469849e-01 -1.542735099792480469e-01 -1.804955750703811646e-01 -1.450655013322830200e-01 -1.819376647472381592e-02 -7.011855393648147583e-02 2.237075716257095337e-01 1.545592676848173141e-02 -2.863833308219909668e-01 7.873690128326416016e-02 2.628310024738311768e-01 3.361189961433410645e-01 -1.351075470447540283e-01 4.757346585392951965e-02 2.034280896186828613e-01 1.217305362224578857e-01 -1.507707536220550537e-01 -1.763148009777069092e-01 3.278614208102226257e-02 7.020337879657745361e-02 -2.561932057142257690e-02 -1.860579252243041992e-01 1.731181889772415161e-01 -1.583281159400939941e-01 4.628388881683349609e-01 -1.215626299381256104e-02 2.031824886798858643e-01 -4.844120144844055176e-02
1.559546142816543579e-01 1.239293953403830528e-03 -6.189821287989616394e-03 1.297451108694076538e-01 -3.491309881210327148e-01 -6.098289415240287781e-02 -2.121271491050720215e-01 -3.603987991809844971e-01 6.970789283514022827e-02 1.679379194974899292e-01 4.593455791473388672e-02 1.183222383260726929e-01 4.249413497745990753e-03 -1.563305407762527466e-01 3.051545917987823486e-01 1.195834353566169739e-01 -2.816316783428192139e-01 -4.956930503249168396e-02 3.573178648948669434e-01 3.531835228204727173e-02 2.490063756704330444e-01 8.768104761838912964e-02 -2.656486630439758301e-02 -1.367942392826080322e-01 -2.122747600078582764e-01 -4.073781520128250122e-02 7.606521248817443848e-03 1.068169325590133667e-01 2.081574201583862305e-01 2.548753023147583008e-01 1.013052538037300110e-01 2.663809061050415039e-02
8.135493099689483643e-02 2.449842393398284912e-01 8.832769840955734253e-02 9.200360625982284546e-02 -3.714502751827239990e-01 -7.337154448032379150e-02 -1.205626036971807480e-02 -2.067495435476303101e-01 -3.828852772712707520e-01 1.912925392389297485e-02 -1.799326092004776001e-01 -5.469327792525291443e-02 -2.155214697122573853e-01 -1.721008121967315674e-01 -5.037548020482063293e-02 9.198629856109619141e-02 2.417058497667312622e-01 6.921781599521636963e-02 2.412656545639038086e-01 5.477476119995117188e-02 6.075612455606460571e-02 4.718156158924102783e-02 -2.532483339309692383e-01 -2.691168785095214844e-01 1.014005914330482483e-01 6.138992309570312500e-02 -8.265890926122665405e-02 -2.339261919260025024e-01 1.859618872404098511e-01 8.230105042457580566e-02 2.238564044237136841e-01 1.657609343528747559e-01
2.878142707049846649e-02 -2.128270715475082397e-01 1.272306218743324280e-02 6.915330141782760620e-02 -2.324809432029724121e-01 -2.016071677207946777e-01 -6.227814778685569763e-02 -1.161187365651130676e-01 -5.519688129425048828e-02 1.861028969287872314e-01 2.784508764743804932e-01 -7.467098534107208252e-02 -8.570475876331329346e-02 -1.123049706220626831e-01 3.124244809150695801e-01 -7.033412903547286987e-02 -2.272783070802688599e-01 -3.880253806710243225e-02 2.812001407146453857e-01 -2.395614385604858398e-01 -3.636736795306205750e-02 -1.362462490797042847e-01 1.000103801488876343e-01 -5.645930022001266479e-02 -4.119240045547485352e-01 -2.025542967021465302e-02 -6.394434720277786255e-02 -1.099836006760597229e-01 1.141936779022216797e-01 7.948359474539756775e-03 4.070371687412261963e-01 7.624161243438720703e-02
-2.506258524954319000e-02 1.323147565126419067e-01 1.714802533388137817e-01 1.590833365917205811e-01 -2.807640135288238525e-01 1.769227236509323120e-01 -2.123466283082962036e-01 1.860530823469161987e-01 -3.232368528842926025e-01 2.366282194852828979e-01 -9.077563881874084473e-02 6.532280892133712769e-02 -1.184316277503967285e-01 -2.579012811183929443e-01 2.556442283093929291e-02 6.550627201795578003e-02 7.789666950702667236e-02 -1.086958348751068115e-01 1.903808861970901489e-01 2.940004169940948486e-01 -3.900898993015289307e-01 6.490777712315320969e-03 7.787124067544937134e-02 2.076614797115325928e-01 1.035970728844404221e-02 -1.090963482856750488e-01 -2.128297984600067139e-01 -1.348284780979156494e-01 1.044123619794845581e-01 7.695349305868148804e-02 2.065970450639724731e-01 4.352852329611778259e-02
-3.281125798821449280e-02 1.257354468107223511e-01 1.179469674825668335e-01 -4.828673228621482849e-02 -3.948562443256378174e-01 -4.555302113294601440e-02 -3.148596584796905518e-01 -1.914773434400558472e-01 -2.809880375862121582e-01 -2.321609854698181152e-01 -1.096668392419815063e-01 1.545755714178085327e-01 -2.704978287220001221e-01 -1.696829348802566528e-01 7.781872153282165527e-02 3.199838101863861084e-02 1.507126539945602417e-01 8.030529133975505829e-03 1.175252124667167664e-01 -5.637557059526443481e-02 -8.510669320821762085e-02 -8.709233999252319336e-02 -1.033291965723037720e-01 -8.478683233261108398e-02 -4.112405478954315186e-01 -1.077517308294773102e-02 -3.022413253784179688e-01 -1.443400047719478607e-03 -1.532217860221862793e-01 7.099787145853042603e-02 1.835276335477828979e-01 -4.472567699849605560e-03
-1.329756677150726318e-01 2.684150822460651398e-02 -4.013380035758018494e-02 1.555795222520828247e-01 -3.253266811370849609e-01 -3.004471659660339355e-01 -1.949897855520248413e-01 8.179725706577301025e-02 -3.216888010501861572e-01 1.772370003163814545e-02 -1.363310813903808594e-01 -1.500797737389802933e-02 -9.287931025028228760e-02 3.276144713163375854e-02 1.829033046960830688e-01 7.630825787782669067e-02 1.697673276066780090e-02 -4.075838997960090637e-02 2.720468044281005859e-01 3.210730552673339844e-01 -2.220859974622726440e-01 7.755642384290695190e-02 -2.106074430048465729e-02 3.529566153883934021e-02 -3.089994192123413086e-01 2.073160856962203979e-01 -2.502761483192443848e-01 -1.200187429785728455e-01 -6.286381185054779053e-02 4.827259853482246399e-02 2.846969664096832275e-01 6.683272123336791992e-02
1.457227319478988647e-01 3.128911834210157394e-03 -1.146781817078590393e-02 -5.810623522847890854e-03 -3.336984515190124512e-01 -3.171294555068016052e-02 1.605072617530822754e-02 -2.109266668558120728e-01 -3.728335201740264893e-01 1.471793055534362793e-01 -3.228976726531982422e-01 2.308197170495986938e-01 -1.200589537620544434e-01 -2.068782895803451538e-01 -9.508711844682693481e-02 2.951996326446533203e-01 -3.096721693873405457e-02 2.700520753860473633e-01 -1.040267646312713623e-01 1.669001132249832153e-01 -1.133942976593971252e-02 6.601182371377944946e-02 1.856816411018371582e-01 -1.297059655189514160e-01 -6.747066229581832886e-02 -2.178790569305419922e-01 -1.948329508304595947e-01 -1.345618218183517456e-01 9.439318627119064331e-02 1.657085269689559937e-01 8.845450356602668762e-03 1.923219412565231323e-01
-1.276150047779083252e-01 3.921713680028915405e-02 1.480719745159149170e-01 -1.862846873700618744e-02 -2.502793371677398682e-01 -2.577122449874877930e-01 -1.541157066822052002e-01 -1.653204560279846191e-01 -8.914799243211746216e-02 1.070831939578056335e-01 -2.559954226016998291e-01 -3.475220128893852234e-02 -4.066749215126037598e-01 -1.246708445250988007e-02 4.646347165107727051e-01 -7.829774916172027588e-02 -1.436059623956680298e-01 1.599092483520507812e-01 1.111081801354885101e-02 -8.721318095922470093e-02 -1.473360210657119751e-01 1.630527079105377197e-01 -1.322751343250274658e-01 1.407799869775772095e-01 -1.629462093114852905e-01 -1.155516356229782104e-01 1.464855372905731201e-01 7.080636918544769287e-02 -5.600169301033020020e-02 2.790283262729644775e-01 1.230240389704704285e-01 -6.339284032583236694e-02
-1.885765641927719116e-01 -3.894602656364440918e-01 2.018944770097732544e-01 -1.890649087727069855e-02 -1.488966792821884155e-01 -3.253419399261474609e-01 -1.072144359350204468e-01 -1.649024933576583862e-01 -7.225447148084640503e-02 1.157880723476409912e-01 -1.148362681269645691e-01 -1.051944717764854431e-01 -2.732796967029571533e-01 4.283021762967109680e-02 4.123271107673645020e-01 3.111089468002319336e-01 1.378590166568756104e-01 -9.457100927829742432e-02 7.886045426130294800e-02 1.735195070505142212e-01 1.549218297004699707e-01 -5.903533846139907837e-02 -2.129653245210647583e-01 8.861177414655685425e-02 -8.448803424835205078e-02 -3.741154447197914124e-02 -3.059456869959831238e-02 -1.618184298276901245e-01 1.605089157819747925e-01 8.510994911193847656e-02 3.906329348683357239e-02 -5.979279056191444397e-02
-2.017178684473037720e-01 -1.926237344741821289e-01 -4.816908389329910278e-02 6.433430314064025879e-02 -3.570315837860107422e-01 -2.876171097159385681e-02 -1.993525326251983643e-01 1.260545402765274048e-01 2.566490136086940765e-02 5.457892641425132751e-02 -2.007723413407802582e-02 1.787487533874809742e-03 -2.427473217248916626e-01 1.417780481278896332e-02 -5.036137625575065613e-02 2.415941953659057617e-01 -7.895583659410476685e-02 1.527923345565795898e-01 2.901289463043212891e-01 -7.061709184199571609e-03 -2.048067003488540649e-01 -2.133978754281997681e-01 1.107344776391983032e-01 1.677795127034187317e-02 -3.180459737777709961e-01 -2.349977567791938782e-02 1.772038936614990234e-01 -2.598255872726440430e-01 -9.715043753385543823e-02 1.264285892248153687e-01 3.787260055541992188e-01 -1.563254743814468384e-01
1.911755651235580444e-01 -2.571445703506469727e-01 1.135663688182830811e-01 -1.207678467035293579e-01 -1.400941610336303711e-01 1.659326702356338501e-01 -3.069696128368377686e-01 -4.873651638627052307e-02 -3.846658468246459961e-01 1.674821674823760986e-01 4.904501140117645264e-02 -1.380233466625213623e-01 -1.102410256862640381e-01 -3.531321883201599121e-02 2.655384838581085205e-01 2.660696208477020264e-01 -1.480632871389389038e-01 9.532582759857177734e-02 -9.661302901804447174e-03 -1.607306115329265594e-02 -2.841496467590332031e-01 1.108773276209831238e-01 2.507157623767852783e-01 7.077203691005706787e-02 -2.074189931154251099e-01 -1.293841898441314697e-01 6.243894994258880615e-02 4.143444448709487915e-02 1.647481024265289307e-01 2.878701090812683105e-01 6.682620849460363388e-03 7.877536863088607788e-02
-1.307909637689590454e-01 1.073020473122596741e-01 4.760095477104187012e-01 -3.748111054301261902e-02 -6.039316952228546143e-02 -3.534885123372077942e-02 -9.153218567371368408e-02 -2.935942411422729492e-01 -7.034656405448913574e-02 -4.519604519009590149e-02 4.860607441514730453e-03 -1.062950864434242249e-01 -4.539536535739898682e-01 6.638618558645248413e-02 1.935566216707229614e-01 -2.048292569816112518e-02 -7.741720974445343018e-02 -9.636430069804191589e-03 2.720023095607757568e-01 6.919731944799423218e-02 -2.271603047847747803e-01 -1.591273695230484009e-01 6.804943084716796875e-02 -2.784157097339630127e-01 -7.744418084621429443e-02 -2.061326354742050171e-01 3.662665188312530518e-02 -1.584881395101547241e-01 -1.077046692371368408e-01 -1.236712187528610229e-01 1.594108492136001587e-01 -7.781346887350082397e-02
-1.509854048490524292e-01 -1.140964478254318237e-01 6.307551264762878418e-02 -2.250688225030899048e-01 -1.244300231337547302e-01 2.704316936433315277e-02 -1.178373992443084717e-01 -2.793070673942565918e-01 -1.564904302358627319e-01 1.458243727684020996e-01 2.879981398582458496e-01 2.892862856388092041e-01 -2.746343016624450684e-01 1.070862486958503723e-01 1.035812795162200928e-01 2.469216659665107727e-02 -1.905785314738750458e-02 -9.645599126815795898e-02 4.579055905342102051e-01 1.591689586639404297e-01 -3.064370751380920410e-01 -4.092658683657646179e-02 8.470343798398971558e-02 7.461723685264587402e-02 -1.662743538618087769e-01 -1.369198877364397049e-02 1.050592809915542603e-01 1.440786570310592651e-02 3.962203860282897949e-02 1.464965939521789551e-01 2.113200426101684570e-01 1.762320399284362793e-01
-1.770989596843719482e-01 -4.668451845645904541e-02 1.963618844747543335e-01 2.304478734731674194e-01 -3.519276082515716553e-01 -8.592300862073898315e-02 5.398218706250190735e-02 -2.073744088411331177e-01 -3.591574430465698242e-01 -2.777278050780296326e-02 -2.513871490955352783e-01 9.411748498678207397e-02 -7.693225145339965820e-02 -9.850744158029556274e-02 -5.632108077406883240e-02 2.964742779731750488e-01 -2.324932962656021118e-01 8.383105695247650146e-02 -1.289781183004379272e-01 1.275442391633987427e-01 -1.520203500986099243e-01 1.888527274131774902e-01 2.201319932937622070e-01 -3.997810184955596924e-02 -1.800364255905151367e-01 -2.887824475765228271e-01 -6.126577407121658325e-02 -8.314452320337295532e-02 4.504865035414695740e-02 2.249567210674285889e-01 -2.989480271935462952e-02 7.942917943000793457e-02
1.169065479189157486e-02 -9.125511348247528076e-02 2.028922289609909058e-01 3.046548366546630859e-02 -7.056552916765213013e-02 -3.054919093847274780e-02 4.683906584978103638e-02 -2.734745442867279053e-01 8.653532713651657104e-02 -1.381676178425550461e-02 1.394828408956527710e-01 1.183632109314203262e-02 -2.424074560403823853e-01 -5.114966258406639099e-02 -2.182420939207077026e-01 2.378016859292984009e-01 1.003482267260551453e-01 4.294122755527496338e-02 1.787490844726562500e-01 1.146058086305856705e-02 -5.566676612943410873e-03 4.928182438015937805e-02 5.632096901535987854e-02 1.343256235122680664e-01 -2.599436938762664795e-01 -4.411905631422996521e-02 1.969470828771591187e-01 -1.359086036682128906e-01 2.487609535455703735e-01 4.616539180278778076e-01 3.148305118083953857e-01 3.242581784725189209e-01
-1.123725324869155884e-01 2.509816922247409821e-02 2.742345444858074188e-02 1.009480729699134827e-01 -4.205401837825775146e-01 2.773211300373077393e-01 -2.531693279743194580e-01 -1.758412271738052368e-01 -1.567393690347671509e-01 5.889596417546272278e-02 -8.571595698595046997e-02 2.393059246242046356e-02 -4.208616018295288086e-01 3.521827757358551025e-01 -5.522945523262023926e-02 2.367629408836364746e-01 1.181557960808277130e-02 1.319784969091415405e-01 -7.648197561502456665e-02 -6.014744564890861511e-02 2.754168771207332611e-02 -6.735904514789581299e-02 8.540298789739608765e-02 -2.481360733509063721e-02 -1.809902191162109375e-01 1.363119035959243774e-01 2.029426395893096924e-01 -5.651104822754859924e-02 3.472620993852615356e-02 7.493101060390472412e-02 2.600472867488861084e-01 -1.428669542074203491e-01
2.045746445655822754e-01 -8.455512672662734985e-02 1.650781631469726562e-01 5.901895090937614441e-02 -1.856570094823837280e-01 5.420434754341840744e-03 -3.190574645996093750e-01 -1.724928766489028931e-01 -1.728110611438751221e-01 6.460815668106079102e-02 2.083998024463653564e-01 -1.289358884096145630e-01 -1.245058476924896240e-01 3.988312184810638428e-02 1.318616420030593872e-01 -1.018295530229806900e-02 -2.199608832597732544e-02 2.178484797477722168e-01 3.492434322834014893e-01 9.057472646236419678e-02 -1.943438500165939331e-01 2.200211584568023682e-02 6.557895243167877197e-02 -2.089880108833312988e-01 -1.517050620168447495e-02 -1.205745041370391846e-01 2.021678090095520020e-01 -2.033156454563140869e-01 3.847691714763641357e-01 2.208347916603088379e-01 2.179494127631187439e-02 2.586992383003234863e-01
3.438116610050201416e-02 -2.852725386619567871e-01 1.304370760917663574e-01 -1.359665989875793457e-01 -3.192224502563476562e-01 -3.216476440429687500e-01 -3.206850290298461914e-01 -7.467877864837646484e-02 1.024156436324119568e-01 1.325197368860244751e-01 2.949042022228240967e-01 -3.405476361513137817e-02 -7.486436516046524048e-02 -8.842041343450546265e-02 -1.080960482358932495e-01 1.965822279453277588e-01 -2.325742393732070923e-01 4.222569242119789124e-02 2.696421146392822266e-01 -8.613488078117370605e-02 -4.043791443109512329e-02 4.342560656368732452e-03 -1.287422142922878265e-02 -1.054399609565734863e-01 -2.631968446075916290e-02 3.035877458751201630e-02 -9.973125159740447998e-02 -1.174745708703994751e-01 1.274302601814270020e-01 2.449147552251815796e-01 3.708935976028442383e-01 1.216438505798578262e-02
-1.676512695848941803e-02 -3.870397806167602539e-02 7.516650855541229248e-02 4.219570755958557129e-02 -3.263466060161590576e-01 -3.647965490818023682e-01 1.231603547930717468e-01 -1.773027777671813965e-01 -9.890846908092498779e-02 1.636171936988830566e-01 -2.162861973047256470e-01 1.341157257556915283e-01 -2.945621609687805176e-01 -1.644145511090755463e-02 1.286541819572448730e-01 1.835028976202011108e-01 -1.163638308644294739e-01 2.271739840507507324e-01 2.652007341384887695e-01 -1.393446046859025955e-02 1.077772527933120728e-01 -5.047559365630149841e-02 -4.238215461373329163e-02 9.748688340187072754e-02 -2.802243232727050781e-01 -2.111415863037109375e-01 -7.789808511734008789e-02 1.345303282141685486e-02 1.056699827313423157e-01 4.964988678693771362e-02 1.786786168813705444e-01 -3.605185151100158691e-01
-1.899779438972473145e-01 -4.003820195794105530e-02 4.146312922239303589e-02 6.350152194499969482e-02 -1.631482392549514771e-01 -1.904151439666748047e-01 -2.801902592182159424e-01 -6.945491582155227661e-02 -2.621991746127605438e-02 -1.466615498065948486e-01 -3.115116357803344727e-01 -1.148477047681808472e-01 -4.563881456851959229e-01 -1.900381892919540405e-01 3.878016173839569092e-01 1.116555277258157730e-02 -4.792767018079757690e-02 9.424538165330886841e-02 -2.063209563493728638e-02 -1.194635629653930664e-01 1.077476292848587036e-01 6.673693656921386719e-02 1.233168765902519226e-01 -1.616259291768074036e-02 -3.416794836521148682e-01 -5.874257162213325500e-02 -1.194833144545555115e-01 5.789477005600929260e-02 1.323803961277008057e-01 -3.975396230816841125e-02 2.413636445999145508e-01 1.020240113139152527e-01
-4.386080428957939148e-02 -2.664060704410076141e-02 -2.022187039256095886e-02 1.922508627176284790e-01 -1.255218088626861572e-01 -4.714539945125579834e-01 -1.021089330315589905e-01 1.836122199892997742e-02 -2.002063095569610596e-01 4.757051542401313782e-02 -8.257061988115310669e-02 -1.096499860286712646e-01 -2.000467181205749512e-01 4.808494821190834045e-02 1.633610129356384277e-01 1.751336455345153809e-01 -1.758257113397121429e-02 9.378886967897415161e-02 2.263494580984115601e-01 2.986301481723785400e-01 -2.561870813369750977e-01 -7.672514766454696655e-02 2.669917941093444824e-01 6.982225179672241211e-02 -2.296318262815475464e-01 1.709385067224502563e-01 -3.167470097541809082e-01 -1.237985566258430481e-01 8.509296923875808716e-02 -3.341325372457504272e-02 2.159084379673004150e-01 -2.358150109648704529e-02
-1.072244122624397278e-01 -2.061359733343124390e-01 7.825300842523574829e-02 2.497961670160293579e-01 -3.342615962028503418e-01 -4.914531856775283813e-02 -6.266798824071884155e-02 -1.998627632856369019e-01 9.784414619207382202e-02 1.126322299242019653e-01 -1.940235495567321777e-01 1.962388493120670319e-02 -4.325186014175415039e-01 -1.252825744450092316e-02 -9.037211537361145020e-02 2.668823003768920898e-01 -1.080183461308479309e-01 1.099403426051139832e-01 4.332746863365173340e-01 9.506872296333312988e-02 2.113793045282363892e-01 -1.325122267007827759e-01 -1.313419342041015625e-01 -4.011098295450210571e-02 -2.411928325891494751e-01 -6.469502300024032593e-02 -1.087936013936996460e-02 -3.394299373030662537e-02 4.739182442426681519e-02 4.173413291573524475e-02 -1.505427360534667969e-01 -2.564487978816032410e-02
2.961944341659545898e-01 1.612752228975296021e-01 2.168862819671630859e-01 2.030817568302154541e-01 -2.068105489015579224e-01 -2.809085510671138763e-02 -2.746978774666786194e-02 1.136627271771430969e-01 -2.032913267612457275e-01 1.473771184682846069e-01 -5.951552838087081909e-02 -1.935168504714965820e-01 -2.943427860736846924e-01 -8.582818508148193359e-02 1.148162484169006348e-01 -8.379785344004631042e-03 5.594848655164241791e-03 9.226296097040176392e-03 3.241320252418518066e-01 -2.664275094866752625e-02 -3.304597735404968262e-01 1.185928136110305786e-01 1.378481388092041016e-01 -1.678031752817332745e-03 -1.941715329885482788e-01 5.224760994315147400e-02 -1.472211331129074097e-01 2.526277899742126465e-01 1.518594175577163696e-01 -6.259715184569358826e-03 2.363415062427520752e-01 2.764102518558502197e-01
-1.448042243719100952e-01 -1.957835108041763306e-01 1.715906262397766113e-01 1.199357509613037109e-01 -2.855691611766815186e-01 -1.181918662041425705e-02 7.411612570285797119e-02 -2.279911637306213379e-01 -3.990274369716644287e-01 4.695821925997734070e-02 -2.891270220279693604e-01 1.164563894271850586e-01 -1.248305067420005798e-01 -8.069390803575515747e-02 -6.596317142248153687e-02 1.798563152551651001e-01 -2.620578110218048096e-01 -6.808549165725708008e-02 -1.388156563043594360e-01 2.119883298873901367e-01 1.757696829736232758e-02 1.558391842991113663e-02 2.684191167354583740e-01 9.395185112953186035e-02 -3.245663940906524658e-01 -2.502017319202423096e-01 8.733495324850082397e-02 -8.007137477397918701e-02 -5.174385383725166321e-02 1.408774852752685547e-01 2.752659784164279699e-04 1.299176812171936035e-01
-1.409897059202194214e-01 -1.258859783411026001e-01 5.918667837977409363e-02 -1.613421738147735596e-01 -8.319749683141708374e-02 8.365903794765472412e-02 -1.881800144910812378e-01 2.665752358734607697e-02 -2.977749109268188477e-01 1.206403449177742004e-01 7.963060587644577026e-02 -1.743921637535095215e-01 -1.160637438297271729e-01 1.207898091524839401e-02 -3.903462365269660950e-02 4.079463183879852295e-01 -1.807828843593597412e-01 9.753639996051788330e-02 6.090588867664337158e-02 1.108146086335182190e-01 -2.223306447267532349e-01 -3.515571057796478271e-01 -2.585543319582939148e-03 2.819254696369171143e-01 -2.064486742019653320e-01 -2.367542237043380737e-01 2.375022917985916138e-01 1.818926930427551270e-01 1.662396043539047241e-01 1.451853066682815552e-01 1.247844770550727844e-01 3.202351043000817299e-03
-9.613817930221557617e-02 -2.280339598655700684e-01 3.691039979457855225e-01 2.949089929461479187e-02 -3.008420169353485107e-01 7.313171774148941040e-02 2.719675004482269287e-02 -9.923902340233325958e-03 -1.786282807588577271e-01 -2.086579054594039917e-02 -1.548620313405990601e-01 1.826710999011993408e-01 -1.139759123325347900e-01 -2.191822528839111328e-01 -1.838658154010772705e-01 1.414387971162796021e-01 -1.390743702650070190e-01 1.601282060146331787e-01 -8.794730156660079956e-02 2.080060392618179321e-01 2.244806587696075439e-01 2.436714917421340942e-01 -3.366010636091232300e-02 2.618325129151344299e-02 -2.534285485744476318e-01 -1.513427048921585083e-01 -7.092291861772537231e-02 -9.299359470605850220e-02 2.562385201454162598e-01 3.193064630031585693e-01 1.183651313185691833e-01 1.020651608705520630e-01
-1.522735655307769775e-01 2.729194425046443939e-02 5.105332136154174805e-01 -4.689900949597358704e-02 -1.213576197624206543e-01 4.422188922762870789e-02 3.087452054023742676e-02 -2.375352680683135986e-01 -1.417230218648910522e-01 2.372251823544502258e-02 6.942173093557357788e-02 1.194062456488609314e-01 -2.234525978565216064e-01 -1.248899996280670166e-01 -3.011438548564910889e-01 3.173438906669616699e-01 -2.285928651690483093e-02 7.429630309343338013e-02 2.915819548070430756e-02 2.536370456218719482e-01 1.659108400344848633e-01 -4.361288249492645264e-02 8.429739624261856079e-02 -1.658623293042182922e-02 -1.251474320888519287e-01 -1.586041897535324097e-01 -5.049551278352737427e-02 -4.498770460486412048e-02 2.943657338619232178e-01 2.679730951786041260e-01 1.593204736709594727e-01 -7.243882864713668823e-02
1.801678538322448730e-01 -1.475738547742366791e-02 3.766055107116699219e-01 1.569741517305374146e-01 -1.078331768512725830e-01 9.568396955728530884e-02 -5.860348045825958252e-02 -1.894246190786361694e-01 3.017261326313018799e-01 -5.457566678524017334e-02 -9.019635617733001709e-02 9.725729376077651978e-02 -1.591427326202392578e-01 -5.428626015782356262e-02 1.410457938909530640e-01 2.244002521038055420e-01 6.510975956916809082e-02 -7.631400227546691895e-02 -4.851177707314491272e-02 1.582520306110382080e-01 -1.259665489196777344e-01 -4.496346786618232727e-02 8.631949126720428467e-02 3.038943707942962646e-01 -1.322292238473892212e-01 -2.001533955335617065e-01 1.182116381824016571e-02 2.950773015618324280e-02 1.654192954301834106e-01 1.169632077217102051e-01 3.837594687938690186e-01 3.585967421531677246e-01
-9.608717262744903564e-02 -1.844417303800582886e-01 -6.609175354242324829e-02 -4.081816673278808594e-01 -2.671308517456054688e-01 8.649415522813796997e-02 4.281804338097572327e-02 -1.771585643291473389e-01 -7.289247214794158936e-02 1.606091856956481934e-01 2.053717672824859619e-01 6.893716752529144287e-02 -5.509743094444274902e-01 -1.608545929193496704e-01 1.741398572921752930e-01 3.350205719470977783e-02 1.782622635364532471e-01 5.910287052392959595e-02 2.351500093936920166e-01 -3.146384656429290771e-02 -3.955233842134475708e-02 -4.355856403708457947e-02 -1.806027069687843323e-02 -8.923205733299255371e-02 -1.327018886804580688e-01 -1.339005231857299805e-01 2.297799102962017059e-02 -1.610314399003982544e-01 1.277847290039062500e-01 1.638690233230590820e-01 1.078817620873451233e-01 1.210450455546379089e-01
7.628493756055831909e-02 7.299090921878814697e-02 2.209171503782272339e-01 8.678997308015823364e-02 -5.119178816676139832e-02 9.063564240932464600e-02 -1.391276419162750244e-01 -2.999092936515808105e-01 -5.897836759686470032e-02 6.359299179166555405e-03 1.117340847849845886e-01 2.742713689804077148e-01 7.201743125915527344e-02 1.107503622770309448e-01 2.024925500154495239e-01 4.912941753864288330e-01 3.612016886472702026e-02 2.554461359977722168e-01 1.869009882211685181e-01 -3.004392609000205994e-02 -2.043173164129257202e-01 1.190440431237220764e-01 -1.531773805618286133e-01 2.072456628084182739e-01 -5.121061205863952637e-02 -1.239755004644393921e-01 -1.310317516326904297e-01 1.502061039209365845e-01 1.130769923329353333e-01 1.685065925121307373e-01 2.638078927993774414e-01 1.676383316516876221e-01
-1.716748625040054321e-01 -1.251204311847686768e-01 1.043400615453720093e-01 1.419606208801269531e-01 -2.703136503696441650e-01 3.864709660410881042e-02 -1.591414809226989746e-01 -2.178692221641540527e-01 1.312639564275741577e-01 2.399875521659851074e-01 -2.887397110462188721e-01 -6.739947944879531860e-02 -3.095674812793731689e-01 -1.146276071667671204e-01 3.937620297074317932e-02 1.363318264484405518e-01 -1.916068792343139648e-01 1.986574232578277588e-01 4.357440471649169922e-01 1.896527968347072601e-02 1.543136984109878540e-01 -2.892331592738628387e-02 -1.197599098086357117e-01 -1.972312629222869873e-01 -2.056576609611511230e-01 -9.704256802797317505e-02 -1.519751995801925659e-01 1.167265921831130981e-01 1.581812798976898193e-01 5.703530739992856979e-03 -1.353634446859359741e-01 -9.229055047035217285e-02
-1.445432305335998535e-01 8.862595260143280029e-02 2.390106767416000366e-01 3.994320705533027649e-02 -1.210544556379318237e-01 3.352366685867309570e-01 -1.910284757614135742e-01 1.459835171699523926e-01 -2.875177264213562012e-01 1.884377747774124146e-01 -7.624768465757369995e-02 5.040584132075309753e-02 -3.259233012795448303e-02 -1.147179231047630310e-01 5.387116223573684692e-02 1.563645005226135254e-01 -3.962910175323486328e-02 5.694294348359107971e-02 2.533016502857208252e-01 2.174835503101348877e-01 -2.144925147294998169e-01 -6.487454473972320557e-02 7.146296650171279907e-02 1.768923401832580566e-01 -4.104865714907646179e-02 -1.013901922851800919e-02 -3.601793944835662842e-01 -1.542815938591957092e-02 2.026128619909286499e-01 1.423441022634506226e-01 2.913887798786163330e-01 2.805756628513336182e-01
2.451465576887130737e-01 6.876145303249359131e-02 3.232854604721069336e-01 3.037258088588714600e-01 -9.576243162155151367e-02 1.483765095472335815e-01 -9.369937330484390259e-02 -1.524916291236877441e-01 1.047791764140129089e-01 -1.004448309540748596e-01 -9.438017010688781738e-02 8.343345671892166138e-02 8.870699442923069000e-03 -7.371766865253448486e-02 -1.292196214199066162e-01 3.343234658241271973e-01 -8.430302143096923828e-03 2.504019141197204590e-01 2.431893534958362579e-02 1.004450470209121704e-01 -1.720264703035354614e-01 5.199357401579618454e-03 9.001125395298004150e-02 -2.629210799932479858e-02 -3.752471804618835449e-01 -6.071142386645078659e-03 1.670182123780250549e-02 2.894870936870574951e-01 6.656783819198608398e-02 1.895366013050079346e-01 2.462317496538162231e-01 2.578612267971038818e-01
-2.130472213029861450e-01 -1.997385919094085693e-01 -1.102229058742523193e-01 1.149086654186248779e-01 -3.209098875522613525e-01 -3.305566906929016113e-01 -1.555276215076446533e-01 -3.862237185239791870e-02 1.925340294837951660e-02 -5.694971606135368347e-02 -2.709522545337677002e-01 -1.182327345013618469e-01 -3.770925700664520264e-01 -9.786362946033477783e-02 2.090269178152084351e-01 1.081449538469314575e-01 -7.015004009008407593e-02 1.055497825145721436e-01 5.637450143694877625e-02 -1.262318938970565796e-01 2.103309379890561104e-03 4.015873745083808899e-02 -6.908989697694778442e-02 -8.038985729217529297e-02 -3.842682391405105591e-02 -1.465769261121749878e-01 -2.196438759565353394e-01 -8.186478167772293091e-02 1.469374299049377441e-01 -6.638848781585693359e-02 3.451104164123535156e-01 2.867503762245178223e-01
2.148597836494445801e-01 -1.657739728689193726e-01 3.275912627577781677e-02 1.100908741354942322e-01 -3.236458897590637207e-01 -4.799226298928260803e-02 3.969109058380126953e-02 -2.150119096040725708e-01 1.622093617916107178e-01 -5.078347772359848022e-02 -6.949117779731750488e-02 8.624016493558883667e-02 1.870534755289554596e-02 -8.004631102085113525e-02 -1.549699604511260986e-01 5.039895176887512207e-01 -1.679969951510429382e-02 1.169235482811927795e-01 -2.101970836520195007e-02 4.557735752314329147e-03 -1.567590236663818359e-01 2.131503820419311523e-01 1.205543503165245056e-01 9.141281247138977051e-02 -3.002122640609741211e-01 -1.462567001581192017e-01 1.620940677821636200e-02 -4.160410538315773010e-02 4.605032876133918762e-02 3.373906910419464111e-01 1.836358159780502319e-01 2.487381696701049805e-01
-3.967010974884033203e-02 -2.708091214299201965e-02 1.087746471166610718e-01 9.192652255296707153e-02 -4.698235392570495605e-01 1.490520536899566650e-01 5.500268563628196716e-02 -1.786302961409091949e-02 -3.287597298622131348e-01 4.544985014945268631e-03 2.021726369857788086e-01 8.664711564779281616e-02 -6.054078415036201477e-02 2.250915020704269409e-01 1.697467118501663208e-01 7.615014165639877319e-02 1.607305021025240421e-03 1.562676727771759033e-01 2.715722322463989258e-01 2.194648683071136475e-01 -2.655244767665863037e-01 1.283883899450302124e-01 -3.973836079239845276e-02 1.764465421438217163e-01 -1.908915042877197266e-01 -4.074758291244506836e-02 -2.827351093292236328e-01 -1.596785932779312134e-01 1.309748739004135132e-01 3.598470240831375122e-02 1.651480644941329956e-01 1.743240058422088623e-01
-1.912831813097000122e-01 -5.899086967110633850e-02 2.073609828948974609e-01 1.040458679199218750e-01 -2.592600584030151367e-01 7.252957671880722046e-02 -3.158815205097198486e-01 -1.174455732107162476e-01 1.213700026273727417e-01 -3.239431604743003845e-02 4.087622091174125671e-02 -1.801377534866333008e-01 -3.656554818153381348e-01 1.744952201843261719e-01 2.707455158233642578e-01 2.405783236026763916e-01 -1.917440444231033325e-01 -3.493044152855873108e-02 8.174750022590160370e-03 2.212701141834259033e-01 2.232109308242797852e-01 1.672294437885284424e-01 2.231159619987010956e-02 1.073595788329839706e-02 -3.295704722404479980e-01 3.605783358216285706e-02 3.533827140927314758e-03 1.219996288418769836e-01 1.373985782265663147e-02 1.688666641712188721e-01 1.891209483146667480e-01 -1.418518573045730591e-01
3.567107394337654114e-02 5.271263048052787781e-02 5.082492828369140625e-01 -1.136934533715248108e-01 -1.822275519371032715e-01 1.207048743963241577e-01 1.003375053405761719e-01 -2.198259383440017700e-01 -1.266740560531616211e-01 5.995972454547882080e-02 1.106099262833595276e-01 2.181709744036197662e-02 -2.375758290290832520e-01 -1.638629436492919922e-01 -1.711906343698501587e-01 2.931861579418182373e-01 -6.155650690197944641e-02 1.400079727172851562e-01 4.670511558651924133e-02 1.595997661352157593e-01 1.965176761150360107e-01 -6.995088607072830200e-02 2.310383766889572144e-01 8.462503552436828613e-02 -1.399939060211181641e-01 -2.811247706413269043e-01 -1.119662225246429443e-01 -5.039755254983901978e-02 1.279137134552001953e-01 2.687455117702484131e-01 1.735585182905197144e-01 -1.079999376088380814e-02
-1.658498346805572510e-01 -1.217076033353805542e-01 3.727946579456329346e-01 1.283041983842849731e-01 -2.957270741462707520e-01 7.553747296333312988e-02 -9.016463160514831543e-02 -1.319209486246109009e-02 2.918542325496673584e-01 -2.781057357788085938e-02 1.376147754490375519e-02 -1.979557871818542480e-01 -5.650300383567810059e-01 1.443213522434234619e-01 2.135888934135437012e-01 9.024669229984283447e-02 -8.675199747085571289e-02 -4.478808492422103882e-02 7.432544138282537460e-03 6.122988462448120117e-02 8.084836602210998535e-02 -2.505749650299549103e-02 -1.179249510169029236e-01 1.790802925825119019e-01 -2.785999476909637451e-01 -1.306024789810180664e-01 -5.642081424593925476e-02 -6.611998379230499268e-02 7.665418088436126709e-02 4.314066842198371887e-02 4.005583748221397400e-02 5.958408862352371216e-02
[truncated: 3,274,253 more chars]
