# Supplementary material for: The Language of Innovation
Source: PLoS One. 2020 Apr 30;15(4):e0230107. doi: 10.1371/journal.pone.0230107 (PMC7194493; doi:10.1371/journal.pone.0230107)
Supplement: S27 File — (GZ) [file pone.0230107.s027.tar.gz › 2005-2009/V2Run_28_VS_4500_embeddings2005-2009ED32.txt]

-1.892042905092239380e-01 1.946220174431800842e-02 8.599879592657089233e-02 -2.284182459115982056e-01 -2.014850527048110962e-01 -2.055150568485260010e-01 8.453438989818096161e-03 1.046433299779891968e-01 1.578233577311038971e-02 1.345219165086746216e-01 -3.449814021587371826e-01 1.276423782110214233e-01 -1.180300563573837280e-01 7.753991335630416870e-02 1.728105694055557251e-01 9.940548986196517944e-02 -7.268835604190826416e-02 -1.979821175336837769e-01 -1.968853771686553955e-01 -6.163446977734565735e-02 -4.576267302036285400e-02 -8.765950798988342285e-02 -7.338599767535924911e-03 2.692978680133819580e-01 -2.833377122879028320e-01 5.490264296531677246e-02 -2.924077399075031281e-02 -3.993014395236968994e-01 1.982873976230621338e-01 2.470597475767135620e-01 -2.793134152889251709e-01 7.549203187227249146e-02
4.203469306230545044e-02 -1.482874155044555664e-01 1.928776800632476807e-01 -2.588175795972347260e-02 4.432803392410278320e-02 -2.586345672607421875e-01 1.679336577653884888e-01 1.310094166547060013e-02 7.702223211526870728e-02 2.319336086511611938e-01 -2.910041511058807373e-01 4.213541373610496521e-02 1.011234372854232788e-01 2.156043648719787598e-01 4.677716270089149475e-02 5.040610581636428833e-02 2.822034060955047607e-01 -2.535549998283386230e-01 -2.207413315773010254e-01 1.001371145248413086e-01 -2.619077861309051514e-01 -3.712108591571450233e-03 9.681510925292968750e-02 -7.526502758264541626e-02 -2.052291855216026306e-02 1.478891968727111816e-01 3.333452939987182617e-01 -2.521028816699981689e-01 3.766030371189117432e-01 4.614366963505744934e-02 -7.100177556276321411e-02 -3.491783142089843750e-02
-1.486106961965560913e-01 7.673252373933792114e-02 -7.889458537101745605e-02 -1.551662683486938477e-01 -3.032290339469909668e-01 1.396012157201766968e-01 -4.410163685679435730e-02 2.510470747947692871e-01 -1.908319443464279175e-01 3.110402226448059082e-01 -4.399506747722625732e-01 1.335617750883102417e-01 1.425060927867889404e-01 1.464461833238601685e-01 1.188515275716781616e-01 1.074499711394309998e-01 1.992921344935894012e-02 -1.187604293227195740e-01 -2.529505267739295959e-02 -3.516846895217895508e-01 -2.596219182014465332e-01 -6.749250739812850952e-02 -6.265389174222946167e-02 1.277555823326110840e-01 -2.004690095782279968e-02 7.140405476093292236e-03 3.335790336132049561e-02 -1.949117481708526611e-01 1.022602766752243042e-01 2.290583997964859009e-01 1.376236826181411743e-01 -2.976352907717227936e-02
-1.303961127996444702e-01 -9.235002100467681885e-02 1.106213871389627457e-02 2.568851038813591003e-02 -3.205128908157348633e-01 -3.150096833705902100e-01 1.309849973767995834e-02 3.706537932157516479e-02 -8.673792332410812378e-02 2.790000140666961670e-01 -1.955796033143997192e-01 3.546026349067687988e-02 -2.102342545986175537e-01 2.197237759828567505e-01 2.454481720924377441e-01 4.722916334867477417e-02 -1.314778476953506470e-01 -2.981729209423065186e-01 1.022845059633255005e-01 -8.094317466020584106e-02 -1.515902876853942871e-01 1.315484642982482910e-01 1.342020630836486816e-01 2.012931257486343384e-01 6.209101062268018723e-03 -1.072051599621772766e-01 -1.014558505266904831e-02 -1.037188097834587097e-01 3.110799193382263184e-01 -9.979254007339477539e-02 -2.786644101142883301e-01 -2.481109797954559326e-01
-5.258540622889995575e-03 -1.121859326958656311e-01 -1.619401574134826660e-01 -8.860009163618087769e-02 -1.139407604932785034e-01 -3.914975821971893311e-01 -2.654548287391662598e-01 2.991713285446166992e-01 -3.024815917015075684e-01 3.062924146652221680e-01 -9.065137058496475220e-02 6.461419910192489624e-02 -1.229799538850784302e-02 6.296887248754501343e-02 1.207692548632621765e-01 2.003424428403377533e-02 -3.553903847932815552e-02 -8.308799564838409424e-02 -4.515865072607994080e-02 3.563383966684341431e-02 -3.604075610637664795e-01 1.494798436760902405e-02 9.139496833086013794e-02 7.661832123994827271e-02 -3.373667597770690918e-02 2.331402599811553955e-01 -2.099841386079788208e-01 -4.081030562520027161e-02 2.125775068998336792e-01 2.725466787815093994e-01 -1.660967320203781128e-01 -7.846659421920776367e-02
-4.517101496458053589e-02 -1.008273940533399582e-02 1.304837763309478760e-01 1.508577261120080948e-02 -5.414036102592945099e-03 -4.301441907882690430e-01 -2.322086095809936523e-01 3.985283896327018738e-02 -8.637168258428573608e-02 2.304605096578598022e-01 -2.228032201528549194e-01 -1.381337791681289673e-01 8.557424694299697876e-02 -2.516219206154346466e-02 1.889114230871200562e-01 -1.718862950801849365e-01 -1.990127861499786377e-01 -3.875998854637145996e-01 -8.115088194608688354e-02 -4.630928859114646912e-02 -2.947023212909698486e-01 2.027221769094467163e-01 1.221003830432891846e-01 9.908556938171386719e-02 1.242565289139747620e-01 -4.672635346651077271e-02 1.288499087095260620e-01 -3.512682914733886719e-01 8.594565838575363159e-02 1.317123025655746460e-01 -5.208172276616096497e-02 -3.542944043874740601e-02
9.921773523092269897e-02 -1.893464624881744385e-01 2.811815738677978516e-01 -1.561450213193893433e-01 -8.252672851085662842e-02 -2.983689606189727783e-01 -6.754941493272781372e-02 6.397870928049087524e-02 -3.351058661937713623e-01 2.597313225269317627e-01 -1.781830191612243652e-01 1.929066888988018036e-02 -1.007477194070816040e-01 -1.449700631201267242e-02 2.714379429817199707e-01 1.098858658224344254e-02 -9.593840688467025757e-02 -9.555274248123168945e-02 -7.411520928144454956e-02 3.592644119635224342e-03 -1.924769431352615356e-01 2.175838053226470947e-01 -2.396091967821121216e-01 2.673760354518890381e-01 7.003973424434661865e-02 4.570214822888374329e-02 -9.892767667770385742e-02 -2.976867556571960449e-01 -3.303452581167221069e-02 9.987090528011322021e-02 -1.204608604311943054e-01 -2.867469191551208496e-01
-4.883493110537528992e-02 -2.115819007158279419e-01 -2.895144373178482056e-02 1.563384532928466797e-01 -2.055160850286483765e-01 -2.803243100643157959e-01 -4.106362164020538330e-02 -7.243679463863372803e-02 -9.197077900171279907e-02 1.963012963533401489e-01 -2.593509852886199951e-01 1.784268319606781006e-01 -1.324724219739437103e-02 1.705123484134674072e-01 -1.673941165208816528e-01 -1.690761446952819824e-01 2.884475141763687134e-02 4.432751610875129700e-02 -2.262604981660842896e-01 1.712037771940231323e-01 -1.565463393926620483e-01 1.226181834936141968e-01 1.471228525042533875e-02 2.111007571220397949e-01 -1.486439406871795654e-01 -1.299752760678529739e-02 -1.785558089613914490e-02 -2.896313667297363281e-01 4.617872834205627441e-01 1.844626963138580322e-01 1.815236359834671021e-02 -2.148745059967041016e-01
1.322786137461662292e-02 -3.918238580226898193e-01 -7.166314125061035156e-02 -2.225773222744464874e-02 -2.951841950416564941e-01 -1.057149097323417664e-01 -1.863681226968765259e-01 4.471642151474952698e-02 -1.645965129137039185e-01 2.789527475833892822e-01 -2.425748258829116821e-01 -2.824276387691497803e-01 1.867088861763477325e-02 -6.054764986038208008e-02 1.153803765773773193e-01 -5.314355343580245972e-02 -8.703505992889404297e-02 -1.773252636194229126e-01 1.144700720906257629e-01 4.598250985145568848e-02 -3.218854665756225586e-01 6.539586931467056274e-02 1.730793714523315430e-01 1.695485264062881470e-01 1.128896325826644897e-01 -1.661367416381835938e-01 2.622265554964542389e-02 -2.132641077041625977e-01 2.658105827867984772e-02 7.938029617071151733e-02 -1.398272067308425903e-01 -3.287228643894195557e-01
7.732371240854263306e-02 1.231268197298049927e-01 -1.327729970216751099e-01 -2.678967139218002558e-04 -2.097863852977752686e-01 -3.074147999286651611e-01 1.299951076507568359e-01 -2.012408673763275146e-01 2.091526985168457031e-02 1.203477308154106140e-01 -7.681936770677566528e-02 -3.271031007170677185e-02 8.109986037015914917e-02 -2.758513391017913818e-02 2.227377593517303467e-01 1.622487753629684448e-01 1.217293888330459595e-01 -2.479202598333358765e-01 -1.359036564826965332e-01 -2.555740997195243835e-02 -2.539836168289184570e-01 1.812969893217086792e-01 -1.760279983282089233e-01 1.322133187204599380e-02 -1.192290782928466797e-01 -1.210154518485069275e-01 -8.029573410749435425e-02 -4.263302683830261230e-01 3.899349868297576904e-01 1.898209601640701294e-01 3.392498474568128586e-03 -1.762205958366394043e-01
-1.910813599824905396e-01 -1.766399592161178589e-01 1.195172145962715149e-01 -3.431785106658935547e-01 -1.512157022953033447e-01 -3.783118128776550293e-01 -2.237330228090286255e-01 -4.287048708647489548e-03 -1.359559744596481323e-01 1.882155984640121460e-01 -1.691306829452514648e-01 -2.221408858895301819e-02 -2.533984184265136719e-02 1.706964820623397827e-01 5.241284146904945374e-03 7.625065278261899948e-03 5.294911563396453857e-02 -2.182693630456924438e-01 -1.136070936918258667e-01 -5.213594436645507812e-02 -1.671037971973419189e-01 1.779747009277343750e-01 -8.738347142934799194e-02 1.122832745313644409e-01 7.025093585252761841e-02 4.129743203520774841e-02 -1.118430029600858688e-02 -3.599301278591156006e-01 -7.959001511335372925e-02 3.217426538467407227e-01 -1.869305074214935303e-01 -2.104126363992691040e-01
-8.757822215557098389e-02 -2.469334155321121216e-01 1.530514955520629883e-01 -2.638981342315673828e-01 -2.081326842308044434e-01 -1.957913339138031006e-01 -3.371950089931488037e-01 2.474282681941986084e-01 -2.815406620502471924e-01 2.131758034229278564e-01 -1.835340112447738647e-01 -1.917444635182619095e-03 1.794786751270294189e-01 2.418370172381401062e-02 1.667900830507278442e-01 -6.019918993115425110e-02 -8.677056059241294861e-03 -2.540352940559387207e-01 -6.175426766276359558e-02 9.955674409866333008e-02 -1.793812215328216553e-01 1.844747811555862427e-01 3.933909162878990173e-02 1.113380789756774902e-01 -9.413694031536579132e-03 1.984689086675643921e-01 5.610208958387374878e-02 -2.910086512565612793e-01 2.385763525962829590e-01 8.903483301401138306e-02 -7.825174927711486816e-02 -4.802940040826797485e-02
-2.469010055065155029e-01 -8.212839066982269287e-02 -1.137296259403228760e-01 6.817248463630676270e-02 4.733355715870857239e-02 2.961193397641181946e-02 5.308624356985092163e-02 2.211457584053277969e-03 -2.627098858356475830e-01 4.280782938003540039e-01 -1.424517035484313965e-01 -9.868914633989334106e-02 -7.356265932321548462e-02 -3.473683819174766541e-02 7.126115262508392334e-02 5.112838745117187500e-02 -5.290863662958145142e-02 -1.548296362161636353e-01 -2.348155826330184937e-01 1.553733199834823608e-01 -3.519440889358520508e-01 -2.730830609798431396e-01 -1.050377935171127319e-01 3.949218243360519409e-02 -1.477323565632104874e-02 2.106296718120574951e-01 -1.254151612520217896e-01 -2.883376777172088623e-01 1.627953648567199707e-01 3.447208404541015625e-01 -7.898561656475067139e-02 7.495565339922904968e-03
-1.554703861474990845e-01 1.194132715463638306e-01 3.177687525749206543e-01 -9.921964257955551147e-02 -1.437436193227767944e-01 1.462135910987854004e-01 1.322227269411087036e-01 1.381799727678298950e-01 -2.312768399715423584e-01 1.144223138689994812e-01 -3.447065353393554688e-01 -2.242033928632736206e-02 8.992210775613784790e-02 -2.228603214025497437e-01 1.507559567689895630e-01 6.555557250976562500e-02 -5.578425899147987366e-02 -1.714205443859100342e-01 -1.094631478190422058e-01 -3.010432124137878418e-01 -2.207070142030715942e-01 -1.211536228656768799e-01 1.218369081616401672e-01 7.787914574146270752e-02 -3.256668895483016968e-02 1.328202635049819946e-01 6.785169243812561035e-02 -1.281386911869049072e-01 1.204722560942173004e-02 3.898973166942596436e-01 7.134301215410232544e-02 -2.916522920131683350e-01
-2.469186186790466309e-01 -8.651226758956909180e-02 2.074748724699020386e-01 -1.568200886249542236e-01 -1.877074539661407471e-01 -3.130542933940887451e-01 -4.807394463568925858e-03 -4.236324876546859741e-02 -3.665970563888549805e-01 1.866156011819839478e-01 1.181212961673736572e-01 -1.461453288793563843e-01 6.517950445413589478e-02 4.215703904628753662e-02 1.971047818660736084e-01 2.056241780519485474e-02 4.010243341326713562e-02 -7.106391340494155884e-02 1.172078624367713928e-01 -4.030077531933784485e-02 -2.143116444349288940e-01 1.089212819933891296e-01 -1.472538262605667114e-01 2.098592519760131836e-01 -9.739226102828979492e-02 -1.655047535896301270e-01 -9.676717221736907959e-02 -1.961323171854019165e-01 2.813385128974914551e-01 3.121202290058135986e-01 -7.505515962839126587e-02 -2.580203413963317871e-01
-1.411211788654327393e-01 -2.272502705454826355e-02 1.271829605102539062e-01 -4.466605838388204575e-03 -3.324756324291229248e-01 -1.605592370033264160e-01 1.414214074611663818e-01 1.420685797929763794e-01 1.991332694888114929e-02 1.616849005222320557e-01 -7.264598459005355835e-02 3.679143488407135010e-01 2.106880247592926025e-01 2.441976666450500488e-01 1.178484410047531128e-01 -9.957809001207351685e-02 -7.060483563691377640e-03 -1.348076611757278442e-01 -2.748341262340545654e-01 -1.005909144878387451e-01 -1.840349733829498291e-01 2.165867984294891357e-01 -1.916722804307937622e-01 -6.890094839036464691e-03 -2.096334472298622131e-02 -5.416130274534225464e-02 1.552669145166873932e-02 -9.799996763467788696e-02 3.482372164726257324e-01 2.740359902381896973e-01 -2.429259717464447021e-01 -4.279642924666404724e-02
-5.894273146986961365e-02 2.769946157932281494e-01 3.384710848331451416e-02 -3.046040795743465424e-02 -2.678941786289215088e-01 1.391587108373641968e-01 -1.084467396140098572e-01 -1.135999709367752075e-01 -3.177115023136138916e-01 2.041843980550765991e-01 -1.375540792942047119e-01 9.625402279198169708e-03 -1.924194209277629852e-02 5.785259604454040527e-02 1.133832484483718872e-01 1.297175437211990356e-01 5.559534952044487000e-02 -1.478057056665420532e-01 -1.813624054193496704e-01 -1.494158506393432617e-01 -3.071960806846618652e-01 -1.354908645153045654e-01 -1.384621858596801758e-01 2.602176964282989502e-01 -2.638061344623565674e-01 1.766570061445236206e-01 1.505782455205917358e-01 -2.392260879278182983e-01 -9.453599900007247925e-02 3.490722477436065674e-01 4.617964150384068489e-04 -1.249919906258583069e-01
9.079297631978988647e-02 -4.828159138560295105e-02 1.112950369715690613e-01 8.279041200876235962e-02 -7.885487377643585205e-02 -1.676363497972488403e-01 2.880184948444366455e-01 -9.189008921384811401e-02 6.709890812635421753e-02 2.610846757888793945e-01 -1.791355945169925690e-02 5.022814124822616577e-02 -2.960739657282829285e-02 4.218425601720809937e-02 3.199856281280517578e-01 -6.833247095346450806e-02 1.761200577020645142e-01 -1.697082668542861938e-01 -3.334373533725738525e-01 -2.037794888019561768e-01 -4.056084454059600830e-01 8.155154436826705933e-02 1.319296956062316895e-01 6.676419079303741455e-02 -3.651512786746025085e-02 -2.046132534742355347e-01 -2.237194329500198364e-01 -2.193908989429473877e-01 2.376215755939483643e-01 2.006541639566421509e-01 -9.448835253715515137e-02 -8.151321113109588623e-02
-5.165172740817070007e-02 -3.275651633739471436e-01 3.097853064537048340e-02 5.936155840754508972e-02 -4.213298857212066650e-01 -2.921822667121887207e-01 -5.375111848115921021e-02 1.150406152009963989e-01 -1.138256043195724487e-01 2.027507275342941284e-01 -1.323705166578292847e-01 -5.013686791062355042e-02 1.606153100728988647e-01 -1.032594069838523865e-01 -5.063516087830066681e-03 2.004195451736450195e-01 -3.176740407943725586e-01 -3.403756320476531982e-01 -1.663825102150440216e-02 1.215077638626098633e-01 -2.183895558118820190e-01 2.073464840650558472e-01 -9.735959768295288086e-02 1.439184546470642090e-01 3.369270637631416321e-02 2.987150475382804871e-02 4.416943714022636414e-02 -2.157306522130966187e-01 2.053918689489364624e-01 1.462401170283555984e-02 -7.654954493045806885e-02 -6.568651646375656128e-02
-1.495600938796997070e-01 -2.069420069456100464e-01 1.346775293350219727e-01 -3.400966227054595947e-01 -1.559674143791198730e-01 -3.101293146610260010e-01 1.066801324486732483e-01 8.776682615280151367e-02 -2.333066612482070923e-01 4.198190867900848389e-01 -8.957189321517944336e-02 -2.310662567615509033e-01 -8.646009117364883423e-02 1.847218871116638184e-01 -3.122422471642494202e-02 -1.533833593130111694e-01 -1.561309695243835449e-01 6.025853753089904785e-02 -1.145299430936574936e-02 6.271962821483612061e-02 -1.362382173538208008e-01 1.198692023754119873e-01 -4.506704211235046387e-02 2.112681716680526733e-01 -2.054181881248950958e-02 -1.316544562578201294e-01 -5.085198208689689636e-03 -2.371623814105987549e-01 9.682490676641464233e-02 1.957025378942489624e-01 -1.685408353805541992e-01 -2.035795301198959351e-01
-1.170782931149005890e-02 -2.127269357442855835e-01 -4.110183194279670715e-02 -8.150566369295120239e-02 -2.214398384094238281e-01 5.625777691602706909e-02 8.995144069194793701e-02 7.334861159324645996e-02 -3.361617922782897949e-01 3.925997018814086914e-01 -3.532677888870239258e-01 6.929868459701538086e-02 -4.605985432863235474e-02 -1.190339550375938416e-01 1.328683197498321533e-01 1.630066186189651489e-01 -4.230432957410812378e-02 -2.395364046096801758e-01 -1.956222057342529297e-01 -1.289193145930767059e-02 -2.280111014842987061e-01 -2.668592035770416260e-01 -1.046476885676383972e-01 2.086230814456939697e-01 -2.414658367633819580e-01 3.617277741432189941e-02 -9.762553125619888306e-02 -1.586251556873321533e-01 -7.579495012760162354e-02 -2.349602989852428436e-02 4.954840056598186493e-03 -2.178136706352233887e-01
-3.234494850039482117e-02 -1.211568042635917664e-01 -2.542570792138576508e-02 -1.812869608402252197e-01 -1.489072740077972412e-01 -3.337540328502655029e-01 -2.550932168960571289e-01 -2.378689125180244446e-02 -6.685438752174377441e-02 2.985168397426605225e-01 1.988692954182624817e-02 5.391624569892883301e-02 8.677195012569427490e-02 1.744952499866485596e-01 1.833979487419128418e-01 9.833642840385437012e-02 -2.326958775520324707e-01 -4.626874253153800964e-02 -1.606380194425582886e-02 3.612435609102249146e-02 -1.307070106267929077e-01 2.139524817466735840e-01 -1.153749600052833557e-01 3.935980200767517090e-01 4.121667891740798950e-02 -1.066961884498596191e-01 1.508822888135910034e-01 -1.673619151115417480e-01 1.540034562349319458e-01 9.377401322126388550e-02 -1.359042525291442871e-02 -4.334710240364074707e-01
2.056842856109142303e-02 -2.188618928194046021e-01 8.927781163947656751e-05 -1.597163230180740356e-01 -1.309689134359359741e-01 1.290840506553649902e-01 8.283911645412445068e-02 8.801623433828353882e-02 -3.275925815105438232e-01 4.044068157672882080e-01 -2.371132075786590576e-01 -5.678034573793411255e-02 -1.727549582719802856e-01 -5.679501965641975403e-02 2.425646781921386719e-01 -1.422330085188150406e-02 2.131718695163726807e-01 -2.849075496196746826e-01 -2.524252831935882568e-01 1.262556016445159912e-01 -2.824351787567138672e-01 -1.707178503274917603e-01 5.948459357023239136e-02 1.272218823432922363e-01 -8.721743524074554443e-02 1.429485231637954712e-01 3.904652968049049377e-02 -1.569638550281524658e-01 1.087533980607986450e-01 1.955820471048355103e-01 -2.973715774714946747e-02 1.234711185097694397e-01
-2.175567150115966797e-01 -2.480444759130477905e-01 9.087145328521728516e-02 -1.122223734855651855e-01 1.497794687747955322e-01 -4.700905382633209229e-01 -2.107449024915695190e-01 1.200213059782981873e-01 -1.219751164317131042e-01 2.440024018287658691e-01 -2.633554935455322266e-01 2.914434066042304039e-03 3.119141422212123871e-02 5.417286604642868042e-02 1.768615543842315674e-01 1.534292548894882202e-01 2.777576632797718048e-02 -2.605364918708801270e-01 -2.055532485246658325e-02 3.097845986485481262e-02 -1.911116242408752441e-01 1.296085268259048462e-01 -6.908696144819259644e-02 1.227243393659591675e-01 9.374206513166427612e-02 2.850064635276794434e-02 7.822620682418346405e-03 -2.783013284206390381e-01 2.004961669445037842e-01 1.974400877952575684e-01 -1.145800692029297352e-03 -2.367737293243408203e-01
8.707986772060394287e-02 1.088040173053741455e-01 4.144751932471990585e-03 -1.880424022674560547e-01 -1.132401376962661743e-01 -5.830267071723937988e-02 -4.170431494712829590e-01 2.102867960929870605e-01 -1.032197996973991394e-01 1.706806421279907227e-01 -1.875696331262588501e-01 -9.203924797475337982e-03 -2.892108447849750519e-02 1.044581681489944458e-01 2.477442920207977295e-01 8.110698312520980835e-02 -5.446796771138906479e-03 -2.380990236997604370e-01 1.112172454595565796e-01 2.316174656152725220e-01 -2.875525951385498047e-01 1.879148036241531372e-01 -4.081274569034576416e-02 1.641985476016998291e-01 2.613194473087787628e-02 5.226178094744682312e-02 -2.969307005405426025e-01 -3.435171842575073242e-01 -8.316785842180252075e-02 1.822630316019058228e-01 -1.236949414014816284e-01 -1.472808420658111572e-01
8.029056340456008911e-02 -2.091092020273208618e-01 2.632255852222442627e-01 1.317562758922576904e-01 -3.603875637054443359e-02 2.427615374326705933e-01 5.782521516084671021e-02 5.762574821710586548e-02 -1.378417909145355225e-01 3.560745716094970703e-01 -1.905011832714080811e-01 -5.812703818082809448e-02 4.116875305771827698e-02 1.096846088767051697e-01 8.627870678901672363e-02 1.560741662979125977e-01 -1.059751734137535095e-01 -2.532422542572021484e-01 -4.466043412685394287e-02 -3.174836933612823486e-01 -2.183287739753723145e-01 1.115013584494590759e-01 1.046201586723327637e-01 1.546308398246765137e-01 -1.916462182998657227e-01 3.857347369194030762e-01 7.112349569797515869e-02 -1.146053299307823181e-01 -1.210189051926136017e-02 2.680231034755706787e-01 -4.293848946690559387e-02 -1.210258156061172485e-01
-1.270081996917724609e-01 -1.283378452062606812e-01 -7.499289512634277344e-02 -9.883864969015121460e-02 -7.855667173862457275e-02 -3.738729357719421387e-01 -2.657361030578613281e-01 1.883298009634017944e-01 -2.144807875156402588e-01 2.415723502635955811e-01 -3.135527074337005615e-01 3.955901786684989929e-02 2.322223186492919922e-01 -3.029591217637062073e-02 1.535813361406326294e-01 1.061566770076751709e-01 -5.348767340183258057e-02 -1.395336240530014038e-01 -2.574683725833892822e-01 5.676290765404701233e-02 -1.319849640130996704e-01 3.141832053661346436e-01 3.291875123977661133e-02 7.537588477134704590e-02 3.449421003460884094e-02 5.747441202402114868e-02 -1.445444077253341675e-01 -2.749981880187988281e-01 9.657714515924453735e-02 1.536334156990051270e-01 -1.784847825765609741e-01 -1.596630066633224487e-01
1.629888196475803852e-03 -9.386955760419368744e-03 -4.878354445099830627e-02 -4.065115004777908325e-02 -1.828104257583618164e-01 1.968941688537597656e-01 -5.035277083516120911e-02 -1.761228404939174652e-02 -2.733682692050933838e-01 2.315195798873901367e-01 -4.058899879455566406e-01 -7.188902050256729126e-02 6.157421320676803589e-02 -4.858344793319702148e-02 2.375587224960327148e-01 1.609264910221099854e-01 -1.331503838300704956e-01 -1.676225513219833374e-01 -1.168256402015686035e-01 -2.084884345531463623e-01 -4.011964499950408936e-01 -8.273426443338394165e-02 -5.425105243921279907e-02 9.345046430826187134e-02 -1.420122534036636353e-01 -1.170059368014335632e-01 8.056019246578216553e-02 -3.557068705558776855e-01 3.419966623187065125e-02 2.513558864593505859e-01 7.139150798320770264e-02 1.239827871322631836e-01
2.308722771704196930e-02 -2.505766451358795166e-01 2.594740390777587891e-01 5.144190508872270584e-03 -6.824881583452224731e-02 -5.426697731018066406e-01 -2.146582901477813721e-01 2.694041095674037933e-02 2.564832754433155060e-02 3.414754867553710938e-01 1.248032525181770325e-01 4.894211515784263611e-02 3.343761491123586893e-04 6.929251551628112793e-02 2.930619120597839355e-01 9.244251251220703125e-02 -1.666617766022682190e-02 -1.113742962479591370e-01 -3.118762746453285217e-02 4.048285633325576782e-02 -2.362331151962280273e-01 2.645968496799468994e-01 -5.816712230443954468e-02 1.004509553313255310e-01 -1.421845406293869019e-01 -1.253094375133514404e-01 -6.198463961482048035e-03 9.737525135278701782e-03 1.741228848695755005e-01 1.620695888996124268e-01 -7.712544873356819153e-03 -2.040193378925323486e-01
-1.343778371810913086e-01 -2.563663125038146973e-01 6.053512170910835266e-02 9.202725440263748169e-02 -3.048574365675449371e-02 -2.671662569046020508e-01 -4.760419204831123352e-02 -1.396549493074417114e-01 7.310957461595535278e-02 1.917939633131027222e-01 -6.113262474536895752e-02 -1.006787270307540894e-01 -5.095852911472320557e-02 -2.264618640765547752e-03 2.563346326351165771e-01 -1.204811409115791321e-01 -9.487461298704147339e-03 -4.331187009811401367e-01 -1.342853065580129623e-03 3.494170680642127991e-02 -3.205359727144241333e-02 6.715490669012069702e-02 -1.793962568044662476e-01 1.561415642499923706e-01 -3.234397247433662415e-02 -1.503522545099258423e-01 -1.274558156728744507e-01 -1.538708806037902832e-01 4.071122705936431885e-01 3.928018510341644287e-01 -1.526672244071960449e-01 -1.151571273803710938e-01
-7.051733136177062988e-02 -1.581544056534767151e-02 -6.406903266906738281e-03 -1.347838342189788818e-01 -2.499206364154815674e-01 1.252112239599227905e-01 5.157717317342758179e-02 5.430297926068305969e-02 -1.582277119159698486e-01 3.394760489463806152e-01 -2.316663116216659546e-01 -1.131597161293029785e-01 -5.158705264329910278e-02 -3.951049968600273132e-02 2.035330981016159058e-01 2.476884126663208008e-01 -2.898931503295898438e-03 -2.054503709077835083e-01 -2.702042758464813232e-01 -2.777490615844726562e-01 -4.638582468032836914e-01 -2.774463295936584473e-01 -1.231383904814720154e-01 1.696498990058898926e-01 1.512886956334114075e-02 -2.614283002912998199e-02 2.273103781044483185e-02 -7.460001111030578613e-02 -6.404769420623779297e-02 1.872234940528869629e-01 -5.488984286785125732e-03 -6.658007949590682983e-02
1.833970658481121063e-02 -8.319744467735290527e-02 -5.354643799364566803e-03 2.719879448413848877e-01 -1.431544572114944458e-01 -2.443086206912994385e-01 -8.818115293979644775e-02 3.952042013406753540e-02 -1.893939822912216187e-02 8.456255495548248291e-02 -3.031327426433563232e-01 9.261868149042129517e-02 -7.672942429780960083e-02 2.189769223332405090e-02 -1.167585104703903198e-01 -2.253865897655487061e-01 1.031470969319343567e-01 -2.882733047008514404e-01 -1.170627698302268982e-01 3.006027266383171082e-02 -2.402949482202529907e-01 -1.244000270962715149e-01 -1.276543587446212769e-01 3.267589807510375977e-01 -4.017843306064605713e-02 -9.881275892257690430e-02 1.318520456552505493e-01 -1.208658665418624878e-01 2.873541414737701416e-01 3.241091370582580566e-01 -3.384620547294616699e-01 -1.620772108435630798e-02
3.596962615847587585e-02 6.766431033611297607e-02 -3.723166510462760925e-02 -6.279910355806350708e-02 -4.139740765094757080e-01 -3.798480331897735596e-02 3.867849241942167282e-03 1.500847637653350830e-01 -1.398222893476486206e-01 2.007131576538085938e-01 -6.025941669940948486e-02 1.279316097497940063e-02 -1.249862238764762878e-01 -3.357805013656616211e-01 5.970967933535575867e-02 3.897921880707144737e-03 -1.069068238139152527e-01 -2.563441395759582520e-01 -1.576769351959228516e-01 2.143130302429199219e-01 -2.678673863410949707e-01 -1.735909581184387207e-01 -1.889487169682979584e-02 6.422097980976104736e-02 1.453243046998977661e-01 6.354213505983352661e-02 6.662464234977960587e-03 -4.545232653617858887e-01 1.467652767896652222e-01 1.980462521314620972e-01 -2.257856428623199463e-01 4.790212959051132202e-03
-1.629746109247207642e-01 -1.590937376022338867e-02 3.394259512424468994e-02 2.025216352194547653e-03 -2.855902612209320068e-01 4.457644000649452209e-02 2.037727087736129761e-02 1.028131786733865738e-02 -3.380022048950195312e-01 3.322939574718475342e-01 -2.665563300251960754e-02 3.138712793588638306e-02 2.103358209133148193e-01 2.251612693071365356e-01 2.702951431274414062e-01 4.989973735064268112e-03 -8.627767115831375122e-02 -2.804808914661407471e-01 -6.070416048169136047e-02 3.241107463836669922e-01 -4.538337588310241699e-01 1.014964804053306580e-01 1.279750764369964600e-01 1.003575697541236877e-01 6.274028867483139038e-02 8.330841362476348877e-02 1.381844878196716309e-01 -4.846536368131637573e-02 2.702116966247558594e-03 1.336400955915451050e-01 7.412084937095642090e-02 -1.825424097478389740e-02
-4.017966240644454956e-02 -1.313755512237548828e-01 -2.449640333652496338e-01 -4.598925821483135223e-03 -1.949422508478164673e-01 -1.373669952154159546e-01 -2.523887902498245239e-02 9.578371047973632812e-02 -2.253470271825790405e-01 1.201558336615562439e-01 -1.667503118515014648e-01 -1.272452920675277710e-01 1.049529761075973511e-01 1.199501901865005493e-01 2.334914058446884155e-01 2.441337518393993378e-02 -2.531225234270095825e-02 -3.623257577419281006e-01 -3.711292520165443420e-03 1.299236565828323364e-01 -4.202109277248382568e-01 7.618170976638793945e-02 -1.394972503185272217e-01 2.714527547359466553e-01 8.769714832305908203e-02 7.844191789627075195e-02 -9.344729781150817871e-02 -4.010943472385406494e-01 1.283920407295227051e-01 1.039626896381378174e-01 -1.339869946241378784e-01 -1.078935340046882629e-01
-1.717807352542877197e-01 -1.007414050400257111e-02 -1.184172462671995163e-02 -7.507266849279403687e-02 -2.599261403083801270e-01 2.233583629131317139e-01 -1.240942180156707764e-01 1.766867637634277344e-01 -2.268326580524444580e-01 2.903989255428314209e-01 -3.443022072315216064e-01 -1.455959398299455643e-02 -7.199123501777648926e-02 -5.748336017131805420e-02 2.221475988626480103e-01 7.400128990411758423e-02 -2.209392189979553223e-02 -2.369012981653213501e-01 -1.474266052246093750e-01 -2.594426572322845459e-01 -2.725326716899871826e-01 -1.277466565370559692e-01 -1.412432938814163208e-01 2.008324265480041504e-01 -1.625223606824874878e-01 -1.557575166225433350e-01 1.416120529174804688e-01 -1.789477914571762085e-01 7.490959018468856812e-02 2.544783353805541992e-01 1.061086505651473999e-01 4.219321161508560181e-02
-9.823866188526153564e-02 8.553937077522277832e-02 6.358084827661514282e-02 3.066946752369403839e-02 -3.291243612766265869e-01 1.175399571657180786e-01 2.790210545063018799e-01 -1.254041679203510284e-02 -3.086778819561004639e-01 2.116268277168273926e-01 -1.411141604185104370e-01 -1.833221614360809326e-01 1.109387129545211792e-01 -1.293035298585891724e-01 -1.349661499261856079e-01 5.870754644274711609e-02 -6.246578693389892578e-02 -9.619087725877761841e-02 3.653697296977043152e-02 -1.952653974294662476e-01 -4.056530892848968506e-01 9.699805825948715210e-02 -8.246490359306335449e-02 2.576970458030700684e-01 -9.111361205577850342e-02 8.103569597005844116e-02 1.114013046026229858e-01 -1.319189518690109253e-01 8.148017525672912598e-02 4.060253500938415527e-01 -3.246370702981948853e-02 1.288520842790603638e-01
-1.308058500289916992e-01 -1.932780444622039795e-01 7.129386067390441895e-02 -1.658784747123718262e-01 1.862913370132446289e-02 -1.386933624744415283e-01 -6.078861281275749207e-02 3.053543567657470703e-01 -1.604734957218170166e-01 2.472685724496841431e-01 -1.780015081167221069e-01 7.071292400360107422e-02 -1.106266453862190247e-01 1.484605669975280762e-01 1.784269511699676514e-01 9.354378096759319305e-03 1.749370060861110687e-02 -2.234537899494171143e-01 2.769712544977664948e-02 4.159025847911834717e-02 -2.535154521465301514e-01 2.143490314483642578e-01 2.526927888393402100e-01 2.088470607995986938e-01 5.581225454807281494e-02 2.183558885008096695e-03 -2.469676882028579712e-01 -4.093895852565765381e-01 -3.547947853803634644e-02 3.183431923389434814e-01 -2.551263198256492615e-02 -3.534372523427009583e-02
-1.501798331737518311e-01 -2.306998074054718018e-01 4.708153009414672852e-02 -3.068190515041351318e-01 -1.403533220291137695e-01 -1.852318942546844482e-01 -4.490552470088005066e-02 -1.215736493468284607e-01 -3.288524746894836426e-01 3.049719333648681641e-01 -2.784963846206665039e-01 3.592470660805702209e-02 -1.364103406667709351e-01 1.173081770539283752e-01 1.007153689861297607e-01 -7.127867639064788818e-02 -2.079415321350097656e-01 3.572477027773857117e-02 1.217741221189498901e-01 -3.017103672027587891e-02 -2.571250498294830322e-01 1.665886044502258301e-01 -2.571193873882293701e-02 1.004101485013961792e-01 5.671841092407703400e-03 -6.048259884119033813e-02 -4.353364557027816772e-02 -3.774583637714385986e-01 -7.105704396963119507e-02 2.465735226869583130e-01 -1.632906347513198853e-01 -1.550207138061523438e-01
1.402146555483341217e-02 -2.945905327796936035e-01 1.946321576833724976e-01 -1.859794370830059052e-02 -5.150295048952102661e-02 -3.063597679138183594e-01 -9.210825711488723755e-02 3.545553684234619141e-01 -1.366837918758392334e-01 1.925632804632186890e-01 -2.299581617116928101e-01 -1.156770661473274231e-01 2.484009563922882080e-01 1.285656988620758057e-01 1.661879867315292358e-01 3.485210984945297241e-02 3.493935614824295044e-02 -2.991434633731842041e-01 -8.859552443027496338e-02 -9.772647172212600708e-02 -1.279616057872772217e-01 8.019609004259109497e-02 9.290245361626148224e-03 -5.573526769876480103e-02 9.435065835714340210e-02 -3.247336298227310181e-02 -1.453542262315750122e-01 -2.759518325328826904e-01 7.981172204017639160e-02 3.538068830966949463e-01 -1.143335327506065369e-01 -1.704084426164627075e-01
-1.479648202657699585e-01 -7.160843163728713989e-02 -1.615681350231170654e-01 -1.125356405973434448e-01 -9.774668514728546143e-02 -8.525855094194412231e-02 -1.765031516551971436e-01 2.750408947467803955e-01 -1.935462504625320435e-01 3.279620409011840820e-01 -1.089437454938888550e-01 2.219943851232528687e-01 -1.099372506141662598e-01 7.858286798000335693e-02 3.903543651103973389e-01 4.351052641868591309e-02 -1.307560652494430542e-01 -1.537753194570541382e-01 -1.433004140853881836e-01 1.519907712936401367e-01 -2.293324172496795654e-01 2.758516371250152588e-02 1.078121662139892578e-01 -3.137331828474998474e-02 5.168877914547920227e-02 1.691325455904006958e-01 -5.733065679669380188e-02 -3.875714838504791260e-01 8.941446989774703979e-02 1.710893064737319946e-01 -2.271103858947753906e-01 -8.900170028209686279e-02
-8.491647243499755859e-02 2.301198989152908325e-02 5.137384310364723206e-02 7.164108008146286011e-02 -1.560778915882110596e-01 2.498766630887985229e-01 -1.668280214071273804e-01 1.482466310262680054e-01 -1.900790482759475708e-01 2.364717721939086914e-01 -4.116542041301727295e-01 -9.666632860898971558e-02 4.358573351055383682e-03 -3.705544397234916687e-02 2.058259099721908569e-01 1.353956311941146851e-01 -9.434880316257476807e-02 -1.426582038402557373e-01 -7.753425091505050659e-02 -2.332150787115097046e-01 -2.791017889976501465e-01 -1.369044780731201172e-01 -1.423489004373550415e-01 1.142493486404418945e-01 -1.114363670349121094e-01 -1.590957343578338623e-01 6.158491596579551697e-02 -3.389484584331512451e-01 -6.570330355316400528e-03 3.710889816284179688e-01 1.239854609593749046e-03 3.419392183423042297e-02
1.525235772132873535e-01 -1.628495901823043823e-01 1.887056417763233185e-02 -1.957507282495498657e-01 -3.992224484682083130e-02 -2.048194259405136108e-01 -7.516779750585556030e-02 1.195828616619110107e-01 -3.044066727161407471e-01 2.630271911621093750e-01 -1.154177784919738770e-01 5.123453587293624878e-02 7.859455421566963196e-03 6.398741155862808228e-02 8.555095642805099487e-02 1.947429031133651733e-01 -1.057308912277221680e-01 -3.533034026622772217e-01 1.561036109924316406e-01 1.781253963708877563e-01 -1.849319338798522949e-01 3.780640661716461182e-01 1.466536372900009155e-01 1.134392246603965759e-01 -7.388645410537719727e-02 -5.809545516967773438e-02 -9.600321948528289795e-02 -2.873423695564270020e-01 2.089997194707393646e-02 3.383837640285491943e-01 2.960588410496711731e-02 -2.852196432650089264e-02
-6.384241580963134766e-02 -1.878791600465774536e-01 3.350398968905210495e-03 -3.902500867843627930e-02 -3.124202191829681396e-01 -3.588702380657196045e-01 -1.531823426485061646e-01 8.754672110080718994e-02 3.293541371822357178e-01 1.872675493359565735e-02 -2.249915897846221924e-01 -3.805306553840637207e-02 1.434051841497421265e-01 -1.650253534317016602e-01 -4.285937920212745667e-02 1.027734652161598206e-01 5.341074988245964050e-02 -1.871836036443710327e-01 -1.274969577789306641e-01 -2.192573063075542450e-02 -2.732250988483428955e-01 1.526634097099304199e-01 1.811013370752334595e-01 4.237735569477081299e-01 -3.501916676759719849e-02 2.619194686412811279e-01 8.381427079439163208e-02 -1.303939241915941238e-02 6.626683473587036133e-02 -2.769445627927780151e-02 -2.602747175842523575e-03 -1.825422197580337524e-01
-2.482785880565643311e-01 -1.979248821735382080e-01 3.451884165406227112e-02 -2.345369309186935425e-01 -5.251674726605415344e-02 -2.857851088047027588e-01 -8.607839047908782959e-02 2.441010922193527222e-01 -2.532957792282104492e-01 2.532993257045745850e-01 -2.554014027118682861e-01 1.647008359432220459e-01 2.431890517473220825e-01 1.160180568695068359e-02 1.150673404335975647e-01 -4.412535578012466431e-02 -6.445560604333877563e-02 -3.079471886157989502e-01 3.002856159582734108e-03 5.562422797083854675e-02 -2.753846645355224609e-01 4.043609276413917542e-02 1.369880046695470810e-02 1.830734163522720337e-01 -1.810924615710973740e-03 -1.687975078821182251e-01 -1.562547683715820312e-01 -2.312367111444473267e-01 -1.024128943681716919e-01 2.964233793318271637e-02 -1.272925287485122681e-01 -2.218177318572998047e-01
-1.454337835311889648e-01 -4.145500436425209045e-02 -7.249237038195133209e-03 5.670009925961494446e-02 -1.949791014194488525e-01 1.246145591139793396e-01 -2.285233438014984131e-01 -8.315113931894302368e-02 -2.613039910793304443e-01 3.500185608863830566e-01 -4.031392633914947510e-01 -4.401982948184013367e-02 1.023414134979248047e-01 -1.920602768659591675e-01 2.293858826160430908e-01 2.197238057851791382e-01 -6.294839829206466675e-02 -1.655831038951873779e-01 -9.888809919357299805e-02 -2.971531152725219727e-01 -2.888082861900329590e-01 -5.352539196610450745e-02 -2.291020238772034645e-03 1.309515684843063354e-01 -1.875852346420288086e-01 -9.947443753480911255e-02 7.442817091941833496e-02 -1.106144338846206665e-01 6.998294591903686523e-02 2.261385470628738403e-01 1.315130572766065598e-02 7.560310512781143188e-02
2.410180307924747467e-02 1.016797684133052826e-02 -9.112848201766610146e-04 -3.186656627804040909e-03 -1.994201987981796265e-01 1.866543740034103394e-01 -1.221578419208526611e-01 1.575103378854691982e-03 -1.351363807916641235e-01 3.409076631069183350e-01 -4.986056089401245117e-01 -1.068283095955848694e-01 -4.959005489945411682e-02 -1.028697099536657333e-02 2.176660448312759399e-01 9.897810965776443481e-02 1.001489255577325821e-02 -2.076018452644348145e-01 -3.597392886877059937e-02 -2.644491493701934814e-01 -2.413264364004135132e-01 -1.413292139768600464e-01 -2.528230287134647369e-02 5.682007223367691040e-02 -6.253135204315185547e-02 -1.456624865531921387e-01 1.959817260503768921e-01 -2.804313600063323975e-01 -3.126182407140731812e-02 3.189717829227447510e-01 1.188335940241813660e-01 2.252195263281464577e-03
1.162168011069297791e-02 -5.425241962075233459e-02 4.692003875970840454e-02 7.807865273207426071e-03 -7.910625636577606201e-02 7.286615669727325439e-02 -1.930715516209602356e-02 -2.052581012248992920e-01 1.132840737700462341e-01 1.241990625858306885e-01 -1.709978133440017700e-01 6.196204200387001038e-02 -1.844488233327865601e-01 9.958572685718536377e-02 2.017690986394882202e-01 8.211217075586318970e-02 1.309890449047088623e-01 -6.050793454051017761e-02 -1.593845523893833160e-02 9.854605793952941895e-02 -2.432958781719207764e-01 3.851417005062103271e-01 -9.836570918560028076e-02 3.895920813083648682e-01 5.767275113612413406e-03 -2.116355001926422119e-01 2.410348951816558838e-01 -1.452163159847259521e-01 4.255717992782592773e-01 2.308786511421203613e-01 -6.568181514739990234e-02 -1.592159420251846313e-01
-2.156063616275787354e-01 -2.001987844705581665e-01 2.828687801957130432e-02 -1.424974054098129272e-01 -6.596365571022033691e-02 -2.252985388040542603e-01 -1.486049145460128784e-01 3.543522357940673828e-01 -2.041059732437133789e-01 1.838276684284210205e-01 -8.324348181486129761e-02 -1.707979105412960052e-02 8.033660054206848145e-02 -3.967091813683509827e-02 1.342557370662689209e-01 1.752637624740600586e-01 -8.449862152338027954e-02 -2.962847650051116943e-01 -1.881182938814163208e-02 -2.201290279626846313e-01 -3.596856296062469482e-01 2.125862091779708862e-01 -5.210405960679054260e-02 5.626966059207916260e-02 3.983802348375320435e-02 1.825995184481143951e-02 -3.182182461023330688e-02 -3.370662927627563477e-01 1.239401772618293762e-01 1.306015253067016602e-01 -1.078656762838363647e-01 -2.556239366531372070e-01
-3.551090136170387268e-02 -1.317286044359207153e-01 1.178627088665962219e-01 -1.898421645164489746e-01 -7.478834688663482666e-02 -1.386393457651138306e-01 -2.005652487277984619e-01 1.167078167200088501e-01 1.443124711513519287e-01 3.443703055381774902e-01 -1.286602113395929337e-02 4.179373383522033691e-02 -7.574114203453063965e-02 -1.123017072677612305e-01 2.587109804153442383e-01 -1.318850666284561157e-01 2.132269181311130524e-02 -7.854424417018890381e-02 -2.581173479557037354e-01 -2.179767563939094543e-02 -2.965675592422485352e-01 -4.052397981286048889e-02 8.189472556114196777e-02 1.351086795330047607e-01 2.557491958141326904e-01 1.683181524276733398e-02 -1.578324735164642334e-01 -1.545185446739196777e-01 3.179334402084350586e-01 1.274401992559432983e-01 5.719831958413124084e-02 -4.306267797946929932e-01
-5.955889448523521423e-02 7.660789042711257935e-02 -5.256155133247375488e-02 -9.430189430713653564e-02 -1.060220506042242050e-02 2.269157208502292633e-03 -1.207776665687561035e-01 -1.119649559259414673e-01 -9.722233517095446587e-05 3.451123237609863281e-01 -3.033735454082489014e-01 2.605802193284034729e-02 1.361262649297714233e-01 -3.162477314472198486e-01 -1.482801139354705811e-02 2.781569361686706543e-01 -1.288684308528900146e-01 -6.453823298215866089e-02 -3.979657888412475586e-01 1.670531556010246277e-02 -2.470850199460983276e-01 2.389006465673446655e-01 -1.251301169395446777e-01 1.872312873601913452e-01 9.432201273739337921e-03 1.838215626776218414e-02 -1.276783943176269531e-01 1.777961850166320801e-01 1.316858828067779541e-01 3.109529018402099609e-01 1.819246262311935425e-01 9.934449335560202599e-04
-2.142080962657928467e-01 -1.996722966432571411e-01 1.207198351621627808e-01 -1.284365542232990265e-02 -3.231386244297027588e-01 -3.124700188636779785e-01 -1.943385750055313110e-01 8.118747174739837646e-02 2.251429408788681030e-01 -2.112979069352149963e-02 7.259027659893035889e-02 -8.334667980670928955e-02 8.709121495485305786e-03 -6.225254014134407043e-02 5.106632597744464874e-03 -3.723896667361259460e-02 -3.243935853242874146e-02 -4.197427630424499512e-01 -3.081637918949127197e-01 -3.554405272006988525e-02 -1.039641797542572021e-01 -1.009216997772455215e-02 -1.373910903930664062e-01 3.238396346569061279e-01 -7.065486162900924683e-02 -5.103215947747230530e-02 -3.790117427706718445e-02 -1.973921805620193481e-01 4.601668193936347961e-02 2.334894090890884399e-01 -1.785468757152557373e-01 1.993562132120132446e-01
-5.165552720427513123e-02 9.289148449897766113e-02 2.540332973003387451e-01 1.957536935806274414e-01 -8.982095867395401001e-02 -1.744885593652725220e-01 -7.004832476377487183e-02 -6.174510344862937927e-02 1.513268798589706421e-01 2.533089816570281982e-01 -2.463016360998153687e-01 6.745903939008712769e-02 7.788433879613876343e-02 9.179645031690597534e-02 -1.148291826248168945e-01 1.326110512018203735e-01 -5.197219550609588623e-02 -4.665096849203109741e-02 8.187458850443363190e-03 5.018746852874755859e-02 -4.818764030933380127e-01 -2.735690772533416748e-01 1.538577675819396973e-01 3.187939226627349854e-01 -1.207193881273269653e-01 -1.484643220901489258e-01 1.072967350482940674e-01 -1.703046858310699463e-01 2.705136537551879883e-01 2.047120481729507446e-01 -9.344733506441116333e-02 1.773888617753982544e-02
7.974109798669815063e-02 -7.933318614959716797e-02 2.031953781843185425e-01 -5.224390886723995209e-03 -1.937314420938491821e-01 -3.603909909725189209e-01 -1.918264925479888916e-01 2.246818244457244873e-01 1.849709302186965942e-01 1.962310969829559326e-01 -1.066166460514068604e-01 -6.064831465482711792e-02 -1.479832530021667480e-01 -6.234021484851837158e-02 1.591871529817581177e-01 -9.810809977352619171e-03 -2.130159586668014526e-01 1.209088340401649475e-01 7.216540724039077759e-02 -2.006634324789047241e-02 -2.517831325531005859e-01 1.042122468352317810e-01 -2.509579956531524658e-01 -9.413192421197891235e-02 -6.012948974967002869e-02 -8.239037543535232544e-02 1.170751601457595825e-01 -8.728767931461334229e-02 4.835697114467620850e-01 1.277504712343215942e-01 -1.011921390891075134e-01 -2.202742099761962891e-01
-1.120792925357818604e-01 5.061551555991172791e-02 2.395456284284591675e-01 -1.092212926596403122e-02 -2.505682706832885742e-01 9.192511439323425293e-02 -1.740796724334359169e-03 -8.088044077157974243e-02 -2.468772828578948975e-01 3.335239589214324951e-01 -3.522966206073760986e-01 1.828749477863311768e-02 -3.523243218660354614e-02 -1.728322007693350315e-03 1.130653172731399536e-01 9.632168710231781006e-02 1.171248555183410645e-01 -2.311040163040161133e-01 -6.547544896602630615e-02 -1.776122897863388062e-01 -3.826282620429992676e-01 -3.221716284751892090e-01 5.411213263869285583e-02 1.687721461057662964e-01 -8.891937881708145142e-02 1.047025248408317566e-02 6.668189913034439087e-02 1.061321003362536430e-03 3.088597767055034637e-02 3.595824837684631348e-01 3.260499984025955200e-02 3.610583767294883728e-02
4.381314665079116821e-02 -1.239594519138336182e-01 5.932574346661567688e-02 1.494650244712829590e-01 -1.147424280643463135e-01 -3.274519145488739014e-01 -9.413993358612060547e-02 1.430055499076843262e-01 -1.323420554399490356e-01 2.398343384265899658e-01 -2.103354334831237793e-01 -1.277089565992355347e-01 3.265185281634330750e-02 -1.817108839750289917e-01 2.966262996196746826e-01 4.668070748448371887e-02 -7.190320640802383423e-02 -2.764835953712463379e-01 8.611240983009338379e-02 1.393784284591674805e-01 -4.715212807059288025e-02 1.219656392931938171e-01 1.467366814613342285e-01 2.656306922435760498e-01 1.005748957395553589e-01 -9.455934911966323853e-02 -6.826503574848175049e-02 -2.303955703973770142e-01 3.787776231765747070e-01 2.353482544422149658e-01 -1.678890436887741089e-01 -1.606942415237426758e-01
5.519036576151847839e-02 8.965031802654266357e-02 5.081006791442632675e-03 3.329873830080032349e-02 -2.269708067178726196e-01 2.153973281383514404e-01 -2.698110416531562805e-02 9.075671434402465820e-02 -2.193422913551330566e-01 2.384217530488967896e-01 -4.950014650821685791e-01 1.099365390837192535e-02 -1.307252515107393265e-02 4.509906750172376633e-03 1.628987342119216919e-01 1.317646056413650513e-01 -1.241609528660774231e-01 -1.760169416666030884e-01 -9.238417446613311768e-02 -2.068304419517517090e-01 -2.726328670978546143e-01 -9.072237461805343628e-02 -1.273175925016403198e-01 -3.950863704085350037e-02 -1.345529556274414062e-01 -1.662060990929603577e-02 1.322378665208816528e-01 -2.084002494812011719e-01 3.491588681936264038e-02 4.513534903526306152e-01 2.518394403159618378e-02 -6.164553016424179077e-02
-1.445284932851791382e-01 -2.861871421337127686e-01 1.031186059117317200e-01 -2.715400755405426025e-01 -5.812256410717964172e-02 -3.511612713336944580e-01 -8.476400747895240784e-03 1.986583918333053589e-01 -1.272878795862197876e-01 2.222237437963485718e-01 -2.650779485702514648e-01 -1.454797387123107910e-01 8.637134730815887451e-02 2.150962650775909424e-01 1.072989553213119507e-01 -6.250450015068054199e-02 -2.855920046567916870e-02 -1.912650018930435181e-01 -7.849232107400894165e-02 1.189494039863348007e-02 -2.600637674331665039e-01 9.446054697036743164e-02 -4.258853942155838013e-02 -7.506358623504638672e-02 -5.764171108603477478e-02 2.537697553634643555e-01 -1.967590600252151489e-01 -2.838701903820037842e-01 1.469228863716125488e-01 1.219397932291030884e-01 -2.278480306267738342e-02 -2.622050940990447998e-01
-1.189628317952156067e-01 -1.264497917145490646e-02 4.858691990375518799e-02 -3.669086471199989319e-02 -6.858931481838226318e-02 2.374242246150970459e-01 -3.661984205245971680e-02 2.612325549125671387e-02 -1.536958366632461548e-01 2.586179673671722412e-01 -4.979962110519409180e-01 -3.795303404331207275e-02 -1.086282059550285339e-01 3.353041410446166992e-02 2.048082202672958374e-01 4.756373912096023560e-02 -1.607416868209838867e-01 -2.763300538063049316e-01 6.590408831834793091e-02 -2.417300641536712646e-01 -3.218284249305725098e-01 -1.143069416284561157e-01 -1.243588328361511230e-01 9.948810189962387085e-02 -2.189711779356002808e-01 1.167088281363248825e-02 2.329171111341565847e-04 -2.233560532331466675e-01 -6.299759447574615479e-02 3.041509389877319336e-01 1.158690154552459717e-01 8.338559418916702271e-02
1.260273158550262451e-01 -5.910860374569892883e-02 7.372072339057922363e-02 -1.214738264679908752e-01 -3.815934658050537109e-01 -1.400350332260131836e-01 5.874748528003692627e-02 1.044747382402420044e-01 -8.539609611034393311e-02 3.149286285042762756e-02 -1.481443047523498535e-01 7.812175154685974121e-02 9.998423606157302856e-02 -4.094735195394605398e-04 -9.215860813856124878e-02 -9.160632640123367310e-02 -1.654717326164245605e-01 -3.536616265773773193e-01 -4.094850122928619385e-01 -8.012474328279495239e-02 -3.169700801372528076e-01 -1.813078112900257111e-02 9.904600679874420166e-02 1.996677368879318237e-02 3.972728177905082703e-02 -1.462737619876861572e-01 4.494685307145118713e-02 -1.920068860054016113e-01 4.283024966716766357e-01 1.522026807069778442e-01 2.212520875036716461e-02 1.053798794746398926e-01
-2.680133096873760223e-02 -3.815739750862121582e-01 2.861133543774485588e-03 -1.922183334827423096e-01 2.801099419593811035e-02 -2.195291221141815186e-01 -1.429218351840972900e-01 1.789645254611968994e-01 -9.363919496536254883e-02 3.118835389614105225e-01 -7.837265729904174805e-02 -5.367840174585580826e-03 7.011307775974273682e-02 -9.271365590393543243e-03 4.151602983474731445e-01 1.407782733440399170e-01 -1.023947894573211670e-01 -2.923676669597625732e-01 -3.791692852973937988e-02 3.306903317570686340e-02 -1.777689754962921143e-01 9.632369875907897949e-02 2.567630726844072342e-03 1.082435343414545059e-02 8.400190621614456177e-03 7.728670537471771240e-02 4.858151078224182129e-02 -3.800623416900634766e-01 7.177703082561492920e-02 1.063141971826553345e-01 -2.541986703872680664e-01 -1.802320182323455811e-01
8.672232925891876221e-02 -1.291781514883041382e-01 -9.274527430534362793e-02 1.844245493412017822e-01 -3.062940835952758789e-01 -2.109929323196411133e-01 -8.658386766910552979e-02 -8.912850171327590942e-02 -1.546152308583259583e-02 1.726038306951522827e-01 -1.887976825237274170e-01 2.290618419647216797e-01 1.459282040596008301e-01 6.144302710890769958e-02 2.457555681467056274e-01 -3.565622493624687195e-02 3.667982220649719238e-01 5.831992998719215393e-02 -1.429166942834854126e-01 1.126398444175720215e-01 -3.370338082313537598e-01 -2.948153018951416016e-02 -3.148577213287353516e-01 1.462112963199615479e-01 -9.333630651235580444e-02 -3.952130675315856934e-02 -9.691937267780303955e-02 -2.552709728479385376e-02 2.378286719322204590e-01 1.874488145112991333e-01 -9.944107383489608765e-02 -2.158356308937072754e-01
-6.443273276090621948e-02 -8.039844781160354614e-02 -1.384199261665344238e-01 -3.918417915701866150e-02 -1.784002184867858887e-01 5.007947981357574463e-02 8.600510656833648682e-02 1.130841895937919617e-01 -2.517040967941284180e-01 3.943076431751251221e-01 -3.620454370975494385e-01 3.091520816087722778e-02 -2.298121154308319092e-02 -9.773156791925430298e-02 2.041030377149581909e-01 -8.151306211948394775e-02 7.021100725978612900e-03 -3.662271797657012939e-01 -3.052016198635101318e-01 -1.340287029743194580e-01 -1.939666569232940674e-01 -2.630337774753570557e-01 -5.407226085662841797e-02 1.080293431878089905e-01 -4.224969819188117981e-02 -5.796551704406738281e-02 1.325339637696743011e-02 6.184637546539306641e-03 -7.415650039911270142e-02 1.982894092798233032e-01 -2.825449705123901367e-01 -9.069398045539855957e-02
-1.095178797841072083e-01 2.641004044562578201e-03 -1.179903671145439148e-01 1.565120816230773926e-01 -1.633362025022506714e-01 -2.005397677421569824e-01 1.407164335250854492e-01 -1.188612431287765503e-01 3.446542099118232727e-02 4.132351875305175781e-01 -2.626814544200897217e-01 2.371469438076019287e-01 -1.454054657369852066e-02 7.761040329933166504e-02 -1.383805647492408752e-02 -1.993087679147720337e-01 6.705708056688308716e-02 -1.618601232767105103e-01 -6.478972500190138817e-04 -1.783893257379531860e-01 -2.666817307472229004e-01 1.062083840370178223e-01 1.377411652356386185e-03 1.324217319488525391e-01 -1.835024654865264893e-01 -1.145794317126274109e-01 2.715072361752390862e-03 -4.205003082752227783e-01 2.974829077720642090e-01 1.691836714744567871e-01 4.120825231075286865e-02 2.265373431146144867e-02
-3.339522331953048706e-02 -5.629859119653701782e-02 -6.023322790861129761e-02 -1.199481487274169922e-01 -3.099571764469146729e-01 6.314013898372650146e-02 2.215177416801452637e-01 1.670588701963424683e-01 -3.631554841995239258e-01 4.627557694911956787e-01 -2.161289304494857788e-01 3.006988391280174255e-02 -6.932409852743148804e-02 -6.647306680679321289e-02 2.496278733015060425e-01 1.040356159210205078e-01 -7.178752124309539795e-02 -1.157818585634231567e-01 -1.740018874406814575e-01 -1.719568967819213867e-01 -2.791068255901336670e-01 -1.188294216990470886e-01 1.178426668047904968e-01 6.132144108414649963e-02 -2.324469983577728271e-01 -2.495722845196723938e-02 -1.639263331890106201e-01 -8.403445035219192505e-02 -5.149104073643684387e-02 1.937760263681411743e-01 -6.965650618076324463e-02 5.426326394081115723e-02
-1.724294871091842651e-01 3.026223741471767426e-02 1.628314256668090820e-01 -2.689037322998046875e-01 -2.680183649063110352e-01 1.360469013452529907e-01 -8.594049513339996338e-02 6.060504540801048279e-02 -3.317877948284149170e-01 4.268723726272583008e-01 -3.008937537670135498e-01 -1.317657679319381714e-01 3.716427460312843323e-02 2.356116473674774170e-02 7.444985210895538330e-02 1.793906241655349731e-01 -2.699834480881690979e-02 -9.994878619909286499e-02 4.536389838904142380e-03 -1.080976873636245728e-01 -2.144829779863357544e-01 -2.944384217262268066e-01 -6.938105076551437378e-02 7.504956424236297607e-02 -1.051772534847259521e-01 9.528543800115585327e-02 1.166528016328811646e-01 -2.149974741041660309e-02 -1.236537918448448181e-01 3.270039856433868408e-01 -4.742362722754478455e-02 -7.081671804189682007e-02
-1.349025666713714600e-01 2.621894776821136475e-01 8.882400393486022949e-02 -4.467038437724113464e-02 8.492050319910049438e-02 -3.079766929149627686e-01 -3.864781558513641357e-02 -1.755051910877227783e-01 -7.589277625083923340e-02 1.436379253864288330e-01 -3.519297540187835693e-01 1.941054463386535645e-01 1.106913536787033081e-01 5.138487741351127625e-02 2.184965461492538452e-01 -2.835741639137268066e-01 -1.805347576737403870e-02 5.930943787097930908e-02 3.309919685125350952e-02 -7.222089171409606934e-02 -2.658628821372985840e-01 2.624466456472873688e-02 -1.310363295488059521e-03 7.533168792724609375e-02 -2.046235464513301849e-02 2.589334249496459961e-01 -6.654572486877441406e-02 2.942511113360524178e-03 1.145932301878929138e-01 4.617438614368438721e-01 8.741041272878646851e-02 -2.115647792816162109e-01
9.022373706102371216e-02 5.514583736658096313e-02 2.699252665042877197e-01 -5.154457408934831619e-03 -2.389851361513137817e-01 -8.970151096582412720e-02 -1.577768921852111816e-01 -8.105712383985519409e-02 3.698532283306121826e-02 2.484717965126037598e-01 -3.252003788948059082e-01 1.338316053152084351e-01 5.196776241064071655e-02 1.215280145406723022e-01 8.215351402759552002e-02 -2.234242856502532959e-02 1.191126555204391479e-01 2.165409503504633904e-03 -1.543325651437044144e-02 -1.126841828227043152e-01 -4.108328223228454590e-01 -5.468301847577095032e-02 7.656669616699218750e-02 5.271162986755371094e-01 -1.399149447679519653e-01 1.282953619956970215e-01 1.706178113818168640e-02 3.806292777881026268e-03 2.214364260435104370e-01 -8.036554604768753052e-02 -1.727994829416275024e-01 5.922722071409225464e-02
-8.549790084362030029e-02 -2.680772542953491211e-01 -1.906144767999649048e-01 1.340482085943222046e-01 -6.902287155389785767e-02 -2.081501632928848267e-01 -3.007917106151580811e-02 1.209750249981880188e-01 -1.082772314548492432e-01 1.479838937520980835e-01 -2.045875191688537598e-01 -1.859895884990692139e-01 6.567420810461044312e-02 5.419774353504180908e-02 2.227143347263336182e-01 8.244351483881473541e-03 -4.208764806389808655e-02 -2.763118147850036621e-01 6.666479259729385376e-02 5.694707110524177551e-02 -4.111583530902862549e-01 4.055889695882797241e-02 5.309122055768966675e-02 2.943271398544311523e-01 4.379563033580780029e-02 1.594055145978927612e-01 1.630481630563735962e-01 -4.039752185344696045e-01 1.543661952018737793e-01 6.026090681552886963e-02 -2.114765197038650513e-01 -2.566170692443847656e-02
-9.504280984401702881e-02 -6.495391577482223511e-02 1.377922147512435913e-01 3.099331259727478027e-01 -7.248979527503252029e-03 -2.033028602600097656e-01 -1.859878450632095337e-01 3.194066509604454041e-02 -4.492597654461860657e-02 3.410730361938476562e-01 -1.755574047565460205e-01 1.177073791623115540e-01 1.517057865858078003e-01 7.407500594854354858e-02 1.392226517200469971e-01 -9.526725858449935913e-02 2.088749222457408905e-02 -2.022776454687118530e-01 -1.384651008993387222e-02 1.327411234378814697e-01 -2.416908293962478638e-01 7.369796186685562134e-02 -7.391619682312011719e-02 1.424050331115722656e-01 1.512806769460439682e-02 -2.715907096862792969e-01 -8.331898599863052368e-03 -6.935901194810867310e-02 4.696414172649383545e-01 3.366846442222595215e-01 -3.671214357018470764e-02 -1.087671220302581787e-01
-4.852761328220367432e-02 1.826374828815460205e-01 9.918837994337081909e-02 4.367510229349136353e-02 -2.811166942119598389e-01 -6.418226659297943115e-02 -1.460578739643096924e-01 -1.705556809902191162e-01 3.416875004768371582e-02 1.626986414194107056e-01 -3.157715499401092529e-01 -4.894154518842697144e-02 9.421205520629882812e-02 5.674298480153083801e-02 -9.748459560796618462e-04 3.671633824706077576e-02 3.825211897492408752e-02 -3.014395385980606079e-02 -4.915300384163856506e-02 -2.234337180852890015e-01 -5.032929182052612305e-01 -9.113898873329162598e-02 -4.080443829298019409e-02 3.912052512168884277e-01 -2.550100386142730713e-01 1.210770290344953537e-02 -1.098246313631534576e-02 -5.331858061254024506e-03 2.723894417285919189e-01 -7.140338420867919922e-02 -2.448893040418624878e-01 -1.290504448115825653e-02
-6.708887219429016113e-02 7.648473232984542847e-02 3.288325071334838867e-01 -9.559800475835800171e-02 -5.769190611317753792e-04 -3.483136296272277832e-01 1.026402637362480164e-01 -4.304227605462074280e-02 1.689328402280807495e-01 4.167609289288520813e-02 1.148519292473793030e-02 -7.333569228649139404e-02 1.321543753147125244e-01 2.590637505054473877e-01 -1.161147877573966980e-01 8.688373118638992310e-02 -4.742422699928283691e-02 -1.530123502016067505e-01 -3.836280703544616699e-01 4.167849197983741760e-02 -2.206652760505676270e-01 1.340012848377227783e-01 -1.354305725544691086e-02 1.336904168128967285e-01 -1.572296023368835449e-02 1.861382573843002319e-01 -2.629849594086408615e-03 -2.397187650203704834e-01 3.795488476753234863e-01 2.235003709793090820e-01 -1.470778435468673706e-01 -1.731750816106796265e-01
-1.400067359209060669e-01 2.066604942083358765e-01 2.879008650779724121e-01 4.924475401639938354e-02 -2.079600542783737183e-01 -1.686719805002212524e-01 -7.015560567378997803e-02 1.947319209575653076e-01 1.643559187650680542e-01 6.424094736576080322e-02 -1.391482353210449219e-01 -3.326636552810668945e-02 -1.426828354597091675e-01 2.662516236305236816e-01 2.143292129039764404e-01 -1.252463459968566895e-01 -1.030195131897926331e-01 -9.443298727273941040e-02 -3.348392248153686523e-02 -1.059051752090454102e-01 -2.116532176733016968e-01 1.276505589485168457e-01 -1.229915842413902283e-01 -8.281787857413291931e-03 6.440453976392745972e-02 -2.556157298386096954e-02 1.832773089408874512e-01 -3.123451471328735352e-01 1.084491685032844543e-01 2.952609062194824219e-01 -4.145493730902671814e-02 -4.342716932296752930e-01
-9.646342694759368896e-02 -1.452638208866119385e-01 8.371375501155853271e-02 -1.170740276575088501e-01 -1.048860698938369751e-01 -6.437751650810241699e-02 -6.895405799150466919e-02 -1.400571763515472412e-01 -1.901859045028686523e-01 3.089206293225288391e-02 -1.992391422390937805e-02 -1.521462574601173401e-02 7.995350658893585205e-02 -1.398265361785888672e-01 1.774018406867980957e-01 -5.258423835039138794e-02 -2.867809832096099854e-01 -1.040198206901550293e-01 1.083224937319755554e-01 2.309391461312770844e-02 -2.863618433475494385e-01 1.569984108209609985e-01 2.777332961559295654e-01 3.134159147739410400e-01 1.266331225633621216e-01 7.940114289522171021e-02 -2.944620139896869659e-02 -1.944084763526916504e-01 1.438656151294708252e-01 4.513461589813232422e-01 -2.817972004413604736e-01 -2.434308081865310669e-01
-9.870859235525131226e-02 2.424997389316558838e-01 2.979786135256290436e-02 2.852490730583667755e-02 -2.617371678352355957e-01 2.233405262231826782e-01 1.198998931795358658e-02 1.494630724191665649e-01 -1.872998327016830444e-01 2.272806018590927124e-01 -3.504162728786468506e-01 -1.151240095496177673e-01 -8.436468988656997681e-02 -4.625817760825157166e-02 1.948943734169006348e-01 1.732745319604873657e-01 -2.478240430355072021e-02 -2.652421891689300537e-01 1.602121256291866302e-02 -3.146735727787017822e-01 -2.609860002994537354e-01 -1.215834841132164001e-01 -6.994176656007766724e-02 1.597800850868225098e-01 -1.985669732093811035e-01 -1.593544706702232361e-02 6.352043151855468750e-02 -3.889854997396469116e-02 7.977547496557235718e-02 3.703497350215911865e-01 -1.116417720913887024e-01 -6.365256011486053467e-02
-8.959145098924636841e-02 -1.225170791149139404e-01 1.571304649114608765e-01 -3.821039497852325439e-01 -2.176095992326736450e-01 -2.228039652109146118e-01 -1.728750914335250854e-01 8.817674964666366577e-02 -2.958015203475952148e-01 2.622262239456176758e-01 -1.707314848899841309e-01 -1.260479986667633057e-01 9.998277574777603149e-02 5.388570949435234070e-02 4.765415564179420471e-02 -1.156955286860466003e-01 -1.093141809105873108e-01 8.070876821875572205e-03 8.999481797218322754e-02 8.967632427811622620e-03 -1.473633646965026855e-01 1.819360554218292236e-01 -2.363549172878265381e-01 3.395404517650604248e-01 7.944905012845993042e-02 -8.272881060838699341e-02 -4.532245174050331116e-02 -3.213995695114135742e-01 8.316494524478912354e-02 2.259378731250762939e-01 -1.196415573358535767e-01 -6.934811174869537354e-02
-1.932575255632400513e-01 1.256266981363296509e-01 -1.593008078634738922e-02 -1.695787012577056885e-01 6.676024943590164185e-02 7.386958599090576172e-02 1.913526356220245361e-01 -1.182646527886390686e-01 1.987639516592025757e-01 3.519347310066223145e-01 -2.435572743415832520e-01 7.431882619857788086e-02 -1.138160452246665955e-01 -1.652701646089553833e-01 1.033635213971138000e-01 1.518439203500747681e-01 -2.070740312337875366e-01 1.001795828342437744e-01 -8.183288574218750000e-02 1.478133648633956909e-01 -2.019095271825790405e-01 1.178628727793693542e-01 1.131030470132827759e-01 1.079328879714012146e-01 -2.834939956665039062e-01 1.510260105133056641e-01 3.368364647030830383e-02 1.998651959002017975e-02 3.726054728031158447e-01 3.601819276809692383e-01 -6.176337134093046188e-03 1.457658410072326660e-01
-3.844575583934783936e-02 1.039688363671302795e-01 -2.125427871942520142e-02 -4.806179925799369812e-02 -1.837693601846694946e-01 2.326883673667907715e-01 -7.410655170679092407e-02 5.553727224469184875e-02 -2.981946468353271484e-01 2.672999203205108643e-01 -4.303879439830780029e-01 -5.300984531641006470e-02 -6.672865711152553558e-04 3.864241531118750572e-03 1.443741023540496826e-01 6.815019249916076660e-02 -1.376901715993881226e-01 -2.528832852840423584e-01 3.054714994505047798e-03 -2.294085621833801270e-01 -3.390106558799743652e-01 -2.032820284366607666e-01 -4.528706520795822144e-02 1.368338614702224731e-02 -1.253560036420822144e-01 -4.658056050539016724e-02 2.084830701351165771e-01 -1.315656155347824097e-01 1.881238073110580444e-01 3.156887590885162354e-01 2.370727434754371643e-02 -7.896806299686431885e-02
-2.001641131937503815e-02 -4.187748432159423828e-01 7.349515706300735474e-02 1.011117082089185715e-02 -1.446606069803237915e-01 -4.215745925903320312e-01 -5.021043494343757629e-02 3.257455825805664062e-01 2.657155506312847137e-02 4.896104335784912109e-02 -4.662650823593139648e-02 -4.348592832684516907e-02 2.158197611570358276e-01 -1.736630499362945557e-01 1.702274084091186523e-01 1.348716020584106445e-01 -5.046788603067398071e-02 -1.625274419784545898e-01 -2.195177786052227020e-02 2.380714192986488342e-02 -1.766827553510665894e-01 1.576426327228546143e-01 -3.524777293205261230e-02 3.503620028495788574e-01 -1.050527691841125488e-01 1.178049296140670776e-01 -6.665821373462677002e-02 -2.746917009353637695e-01 1.525609791278839111e-01 1.989335119724273682e-01 -7.639992516487836838e-03 5.071036890149116516e-02
-8.326996117830276489e-02 -3.229955136775970459e-01 -1.081409379839897156e-01 -2.222051173448562622e-01 -3.672493696212768555e-01 -2.679061889648437500e-01 -1.150392740964889526e-01 3.017418086528778076e-01 1.235241368412971497e-01 1.053836569190025330e-01 -2.587513923645019531e-01 9.261541813611984253e-02 1.668279021978378296e-01 1.549331750720739365e-02 6.558474898338317871e-02 -7.209324836730957031e-02 -1.156383454799652100e-01 -2.289164960384368896e-01 -9.003631770610809326e-02 6.984477490186691284e-02 -2.626192867755889893e-01 1.648795418441295624e-02 -3.000187128782272339e-02 3.952159285545349121e-01 -8.059031516313552856e-02 1.027772948145866394e-01 -8.947755396366119385e-02 7.025881786830723286e-04 9.748317301273345947e-02 -5.770503357052803040e-02 1.851425170898437500e-01 2.621593419462442398e-03
1.149069890379905701e-02 1.689315959811210632e-02 -7.560014724731445312e-02 -3.637062013149261475e-02 -2.717314846813678741e-02 1.346827000379562378e-01 2.707327716052532196e-02 1.034971401095390320e-01 -2.679631710052490234e-01 3.998773097991943359e-01 -3.701421618461608887e-01 1.543074846267700195e-01 -3.772139549255371094e-02 -5.741481482982635498e-02 3.592730462551116943e-01 2.389651089906692505e-01 6.320648640394210815e-02 1.075583789497613907e-02 -2.005153000354766846e-01 -8.990231156349182129e-02 -4.150429069995880127e-01 -2.882106304168701172e-01 6.716387718915939331e-02 1.674951463937759399e-01 -5.493732914328575134e-02 1.083765923976898193e-02 5.023574084043502808e-02 -9.628406167030334473e-02 -2.204315550625324249e-02 1.381750106811523438e-01 -6.209627166390419006e-02 -1.199964806437492371e-02
-1.127355694770812988e-01 5.732648447155952454e-02 1.634502112865447998e-01 -3.162297308444976807e-01 -2.546919286251068115e-01 -4.097951054573059082e-01 -1.573054939508438110e-01 1.774891316890716553e-01 -3.151592016220092773e-01 2.305081486701965332e-01 -1.533772945404052734e-01 7.613898813724517822e-02 -1.183797121047973633e-01 -1.714932918548583984e-02 7.530315220355987549e-02 1.451435238122940063e-01 -2.221288830041885376e-01 -3.482813760638237000e-02 9.446861222386360168e-03 -5.990257859230041504e-02 -1.333422213792800903e-01 2.142153829336166382e-01 9.738760418258607388e-04 2.519014477729797363e-01 1.628251671791076660e-01 -7.628461718559265137e-02 4.297977313399314880e-02 -2.880647480487823486e-01 9.601140394806861877e-03 2.029264271259307861e-01 -7.079214602708816528e-02 -2.480485476553440094e-02
-1.940318569540977478e-02 1.104462891817092896e-01 6.801084429025650024e-02 1.345849484205245972e-01 -2.488060295581817627e-01 3.912914916872978210e-02 -1.010062620043754578e-01 1.128402724862098694e-01 -1.481205690652132034e-02 2.176326960325241089e-01 -2.349965721368789673e-01 -1.661366224288940430e-01 7.476727664470672607e-02 2.326889187097549438e-01 2.683959007263183594e-01 7.826726138591766357e-02 8.046285808086395264e-02 -2.049755007028579712e-01 -3.237162232398986816e-01 1.184173896908760071e-01 -3.141037225723266602e-01 -7.350480556488037109e-02 6.517879664897918701e-02 1.869673728942871094e-01 1.075356975197792053e-01 -2.118959724903106689e-01 5.295851454138755798e-02 -9.466677159070968628e-02 -3.953283131122589111e-01 1.787142306566238403e-01 4.811079706996679306e-03 -2.072717696428298950e-01
-3.832422941923141479e-02 -2.591179609298706055e-01 -1.199379116296768188e-01 -1.820875555276870728e-01 -1.635876148939132690e-01 1.579171419143676758e-01 1.077606454491615295e-01 -1.475596129894256592e-01 -2.644134461879730225e-01 3.964744508266448975e-01 -3.962778151035308838e-01 -1.607473008334636688e-02 -1.230998709797859192e-01 -2.261487692594528198e-01 -1.698283106088638306e-02 1.848091632127761841e-01 -8.507025241851806641e-02 -1.919215023517608643e-01 -1.571398526430130005e-01 -4.452873393893241882e-02 -1.851692199707031250e-01 -1.109860613942146301e-01 1.710905581712722778e-01 2.189382165670394897e-01 2.850288152694702148e-02 2.394240349531173706e-02 -1.087086051702499390e-01 -1.110095530748367310e-01 2.963794954121112823e-02 2.936227917671203613e-01 -3.216957673430442810e-02 -7.355618476867675781e-02
3.188792988657951355e-02 -4.906117543578147888e-02 -6.661426275968551636e-02 9.005401283502578735e-02 -2.395170331001281738e-01 -1.784930974245071411e-01 1.058491989970207214e-01 1.554797403514385223e-03 3.040959686040878296e-02 3.547829762101173401e-02 -1.518202573060989380e-01 2.462361156940460205e-01 -7.278967648744583130e-02 -3.983333706855773926e-02 1.771926581859588623e-01 -3.501281142234802246e-02 1.508751958608627319e-01 1.288529485464096069e-01 -1.307285875082015991e-01 -1.230015829205513000e-01 -3.121160566806793213e-01 3.430060669779777527e-02 -3.063843585550785065e-02 2.246563136577606201e-01 3.955528140068054199e-03 -1.343623269349336624e-02 8.876344561576843262e-02 -2.967876791954040527e-01 5.473803281784057617e-01 3.295792937278747559e-01 -1.497554481029510498e-01 9.899865090847015381e-02
-2.534746825695037842e-01 1.422320604324340820e-01 1.629758924245834351e-01 -1.039710734039545059e-02 -4.061283543705940247e-02 -2.130459696054458618e-01 -1.735306382179260254e-01 -2.144625484943389893e-01 1.689705103635787964e-01 2.833022773265838623e-01 -3.645983338356018066e-01 2.056183367967605591e-01 -1.491295695304870605e-01 7.690908759832382202e-02 9.713546186685562134e-02 -2.222132682800292969e-01 -1.347369849681854248e-01 1.222659274935722351e-01 -2.482753247022628784e-01 2.918909862637519836e-02 -2.717657983303070068e-01 4.869682248681783676e-03 1.018434092402458191e-01 6.403852254152297974e-02 -4.094907641410827637e-02 2.020710408687591553e-01 -1.936004906892776489e-01 -9.174518287181854248e-02 7.485780864953994751e-02 3.412393629550933838e-01 8.802419528365135193e-03 -1.527646742761135101e-02
-2.658209018409252167e-02 9.193044155836105347e-02 3.076608479022979736e-01 -2.412460371851921082e-02 -9.595448523759841919e-02 -1.587149798870086670e-01 -6.705212593078613281e-02 2.375602722167968750e-01 -4.566927626729011536e-02 1.170613989233970642e-01 -2.382220178842544556e-01 1.651073843240737915e-01 2.296283692121505737e-01 1.966683007776737213e-02 1.144076064229011536e-01 2.832261919975280762e-01 -3.746118862181901932e-03 6.806157529354095459e-03 2.159075438976287842e-02 1.674264520406723022e-01 -6.587600708007812500e-02 -2.844491042196750641e-02 -1.705414205789566040e-01 2.870917618274688721e-01 -7.112292945384979248e-02 -3.703082799911499023e-01 -8.375004678964614868e-02 8.490061759948730469e-02 7.977451384067535400e-02 3.091011345386505127e-01 -3.746291100978851318e-01 1.008893921971321106e-01
1.031468138098716736e-01 -1.750808805227279663e-01 5.215243995189666748e-02 -2.161697894334793091e-01 -6.060430314391851425e-03 -2.287536114454269409e-01 -1.975679695606231689e-01 2.676865458488464355e-01 -7.592646777629852295e-02 2.125453352928161621e-01 -1.976829320192337036e-01 2.597744949162006378e-02 -1.299815922975540161e-01 1.011620387434959412e-01 9.392029047012329102e-02 2.362271538004279137e-03 -9.582409635186195374e-03 -1.354891210794448853e-01 -2.161890119314193726e-01 2.440669387578964233e-01 -4.345144927501678467e-01 3.346927165985107422e-01 2.028816640377044678e-01 -5.965439975261688232e-02 1.142607107758522034e-01 3.480238839983940125e-02 -8.096860349178314209e-02 -7.184039801359176636e-02 2.144357860088348389e-01 1.763767451047897339e-01 4.516262561082839966e-02 -2.101020067930221558e-01
1.297776103019714355e-01 1.372085362672805786e-01 2.563750743865966797e-01 -3.074453398585319519e-02 -2.154352515935897827e-01 -3.015162348747253418e-01 2.998855488840490580e-04 2.098286300897598267e-01 6.776409689337015152e-03 1.208892986178398132e-01 -4.873454570770263672e-02 5.756878107786178589e-02 2.371447682380676270e-01 2.540789842605590820e-01 6.779764592647552490e-02 -2.536877095699310303e-01 8.025699853897094727e-02 -5.181035026907920837e-02 -1.065184623003005981e-01 3.482372267171740532e-03 -2.878875434398651123e-01 1.443720310926437378e-01 -2.236200869083404541e-02 1.718959659337997437e-01 -1.576051115989685059e-01 1.403773762285709381e-02 1.946166306734085083e-01 -1.090323030948638916e-01 4.082590937614440918e-01 2.227821946144104004e-01 -4.242640733718872070e-02 -2.429946660995483398e-01
-8.859672397375106812e-02 -2.107073180377483368e-02 -2.224357239902019501e-02 -5.287721008062362671e-02 -3.120269179344177246e-01 8.104276657104492188e-02 -8.903232961893081665e-02 8.234427124261856079e-02 -3.146939575672149658e-01 3.211250901222229004e-01 -3.563625216484069824e-01 -5.966404825448989868e-02 -5.318944156169891357e-02 -1.780458688735961914e-01 2.292376607656478882e-01 1.869623810052871704e-01 -2.455325424671173096e-02 -1.530178636312484741e-01 -8.011334389448165894e-02 -2.212567478418350220e-01 -2.998359799385070801e-01 -1.872700303792953491e-01 -2.528466656804084778e-02 5.925786867737770081e-02 -1.792394518852233887e-01 -3.272812440991401672e-02 5.931521765887737274e-03 -2.548975348472595215e-01 2.045346610248088837e-02 3.249737918376922607e-01 3.269142284989356995e-02 3.499353304505348206e-02
-1.240158751606941223e-01 -2.191109210252761841e-01 7.135905791074037552e-03 1.779304891824722290e-01 -3.236677497625350952e-02 -2.133642584085464478e-01 2.111197561025619507e-01 -6.931883096694946289e-02 -7.273453753441572189e-03 1.683081388473510742e-01 -3.002726137638092041e-01 7.320688664913177490e-02 -4.180040583014488220e-02 1.721071302890777588e-01 1.819988787174224854e-01 -1.100041419267654419e-01 1.431140005588531494e-01 -1.179286390542984009e-01 -1.791412234306335449e-01 -1.051914542913436890e-01 -1.737797707319259644e-01 4.865972697734832764e-02 2.062460407614707947e-02 3.294634521007537842e-01 -5.407761037349700928e-02 -1.771511733531951904e-01 -1.531854569911956787e-01 -2.146504968404769897e-01 3.754004538059234619e-01 3.274790644645690918e-01 1.922982633113861084e-01 1.942455582320690155e-02
-1.897279918193817139e-01 4.384176433086395264e-02 2.155491709709167480e-02 -1.046861782670021057e-01 -1.426211744546890259e-01 -2.081494182348251343e-01 1.776696997694671154e-03 -4.010741785168647766e-02 3.446421027183532715e-02 7.854227721691131592e-02 -3.013034462928771973e-01 2.321242988109588623e-01 6.034970283508300781e-02 -2.638644278049468994e-01 4.428341686725616455e-01 -2.960814237594604492e-01 -1.035445183515548706e-01 -1.722172647714614868e-02 1.316015273332595825e-01 4.951379820704460144e-02 -2.033362537622451782e-01 1.453581154346466064e-01 -6.927940249443054199e-02 9.279368817806243896e-02 -5.997208505868911743e-02 7.691586017608642578e-02 1.666973233222961426e-01 -3.304486274719238281e-01 3.391807526350021362e-02 1.365526467561721802e-01 6.136088445782661438e-02 -3.155803084373474121e-01
-1.014611870050430298e-01 -7.969655096530914307e-02 1.895915120840072632e-01 3.939315304160118103e-02 -3.194319307804107666e-01 9.805693477392196655e-02 -1.963578164577484131e-01 2.654235661029815674e-01 1.848602145910263062e-01 1.720078289508819580e-01 2.002065628767013550e-02 5.304797738790512085e-02 9.041251242160797119e-02 -6.500026583671569824e-02 -1.171403154730796814e-01 1.763949394226074219e-01 8.780672401189804077e-02 -1.033840924501419067e-01 5.133319273591041565e-02 -8.670833706855773926e-02 -2.905203700065612793e-01 -8.562281727790832520e-02 7.104138284921646118e-02 2.344717681407928467e-01 -1.076440289616584778e-01 -1.177632957696914673e-01 -1.497132778167724609e-01 -2.047024518251419067e-01 1.323830038309097290e-01 4.437410235404968262e-01 9.524438530206680298e-02 -3.277249038219451904e-01
-1.044007614254951477e-01 3.472552597522735596e-01 3.339534625411033630e-02 -1.230581775307655334e-01 1.473215967416763306e-01 -3.682148829102516174e-02 2.974464558064937592e-02 -1.334966272115707397e-01 2.994514107704162598e-01 1.506248563528060913e-01 -2.046070843935012817e-01 2.668165266513824463e-01 6.199729815125465393e-02 -1.628788858652114868e-01 1.865092366933822632e-01 -1.600997745990753174e-01 -7.326388359069824219e-02 -6.759735196828842163e-02 -9.858825802803039551e-02 1.436874270439147949e-03 -3.178956806659698486e-01 -4.390097688883543015e-03 -1.957223862409591675e-01 2.622044086456298828e-01 -3.067913353443145752e-01 1.057042628526687622e-01 -8.596135303378105164e-03 -3.333128094673156738e-01 6.339584290981292725e-02 2.025185525417327881e-01 5.978428944945335388e-02 -3.766227886080741882e-02
-1.821313798427581787e-01 -1.580694168806076050e-01 1.384909152984619141e-01 -3.044675588607788086e-01 -1.142977774143218994e-01 -3.216122388839721680e-01 -1.705396920442581177e-01 5.326062813401222229e-02 -3.195998966693878174e-01 2.726767361164093018e-01 -9.250512719154357910e-02 -1.018032282590866089e-01 -7.406853884458541870e-02 8.065041154623031616e-02 1.791162490844726562e-01 -3.703074529767036438e-02 -2.854958176612854004e-02 7.766271941363811493e-03 9.429323673248291016e-02 -5.250557325780391693e-03 -2.957581281661987305e-01 2.164512127637863159e-01 -6.109643355011940002e-02 2.753665149211883545e-01 3.538893535733222961e-02 -6.636307388544082642e-02 1.713911741971969604e-01 -3.280017971992492676e-01 1.611129045486450195e-01 1.683338582515716553e-01 -4.207632690668106079e-02 -1.353604346513748169e-01
-1.640635170042514801e-02 -5.053670331835746765e-02 1.368950754404067993e-01 -8.777227997779846191e-02 -5.774894356727600098e-02 -2.283276766538619995e-01 -1.388107091188430786e-01 2.453866451978683472e-01 -6.145582348108291626e-02 3.936573266983032227e-01 8.895833790302276611e-02 -3.250861307606101036e-03 1.189201921224594116e-01 1.188763231039047241e-01 -6.032789871096611023e-02 3.237988054752349854e-02 -3.453500568866729736e-02 -1.267578154802322388e-01 1.049815118312835693e-01 -2.189967781305313110e-02 -5.247972607612609863e-01 2.050922065973281860e-01 -4.014241322875022888e-02 1.686421930789947510e-01 -1.498150639235973358e-02 -7.927388884127140045e-03 -4.877265915274620056e-02 -3.791480362415313721e-01 2.934132218360900879e-01 3.583233430981636047e-02 -1.541790813207626343e-01 -4.795113950967788696e-02
-3.715438768267631531e-02 1.836076960898935795e-03 1.283929347991943359e-01 -9.076496213674545288e-02 -1.967958807945251465e-01 -9.509998559951782227e-02 -1.412389129400253296e-01 2.401277422904968262e-01 1.358606070280075073e-01 1.186618134379386902e-01 -2.352921068668365479e-01 1.020614802837371826e-01 -5.142479389905929565e-02 1.353898365050554276e-02 1.346766799688339233e-01 -1.054558008909225464e-01 1.832593083381652832e-01 -1.273799967020750046e-02 -2.294021248817443848e-01 2.147654294967651367e-01 -7.280386984348297119e-02 -1.224630922079086304e-01 1.307264249771833420e-02 2.644635438919067383e-01 1.834104657173156738e-01 -2.855721116065979004e-01 9.652364999055862427e-02 -3.080935478210449219e-01 3.436957001686096191e-01 4.192809015512466431e-02 -3.931789398193359375e-01 -3.602719679474830627e-02
-6.510955840349197388e-02 -1.674693077802658081e-01 -9.789987653493881226e-02 -8.082605153322219849e-02 1.166482567787170410e-01 -3.264355659484863281e-02 -6.819403916597366333e-02 3.649020567536354065e-02 -2.181352227926254272e-01 2.200054675340652466e-01 -2.896259725093841553e-01 -2.293049693107604980e-01 4.510420188307762146e-02 2.431945055723190308e-01 2.592402994632720947e-01 -6.859580427408218384e-02 -1.496876180171966553e-01 2.168681472539901733e-02 6.948682130314409733e-04 2.861252427101135254e-02 -2.811321914196014404e-01 2.478803694248199463e-01 1.877835094928741455e-01 2.599137425422668457e-01 8.006779104471206665e-02 1.545076221227645874e-01 -1.066234037280082703e-01 -1.526961475610733032e-01 1.707890480756759644e-01 2.679259479045867920e-01 -2.777911722660064697e-01 -2.352061569690704346e-01
-2.218614816665649414e-01 1.872238069772720337e-01 -1.404263675212860107e-01 8.524242043495178223e-02 -6.552187353372573853e-02 -1.602465659379959106e-01 -1.121351867914199829e-01 1.222791895270347595e-02 -1.385457217693328857e-01 2.875908613204956055e-01 -2.680073976516723633e-01 -1.553534567356109619e-01 1.150553002953529358e-01 3.465050458908081055e-01 3.515008091926574707e-02 5.305079743266105652e-02 5.012525245547294617e-02 -4.453606531023979187e-02 -2.953259050846099854e-01 3.157491981983184814e-02 -3.406881392002105713e-01 -2.796700000762939453e-01 1.302819699048995972e-01 1.207202151417732239e-01 -6.205850839614868164e-02 8.250643312931060791e-02 2.907271087169647217e-01 -6.644654273986816406e-02 -9.300420433282852173e-02 2.818531095981597900e-01 -4.805471748113632202e-02 4.781634360551834106e-02
-2.011789977550506592e-01 -1.106045693159103394e-01 2.863601148128509521e-01 -3.260106742382049561e-01 -1.015568822622299194e-01 -2.994337379932403564e-01 -1.533210724592208862e-01 8.333109319210052490e-02 -2.515119016170501709e-01 4.598272740840911865e-01 -1.926583647727966309e-01 -1.583018898963928223e-01 2.755524963140487671e-02 5.309787765145301819e-02 1.742562353610992432e-01 6.901399046182632446e-02 4.487609490752220154e-02 -9.350039064884185791e-02 -5.528376996517181396e-02 -4.041450098156929016e-03 -1.267398893833160400e-01 -9.780775755643844604e-02 -2.063336372375488281e-01 7.020045071840286255e-02 1.140791624784469604e-01 -2.984239719808101654e-02 1.161042377352714539e-01 -7.143115997314453125e-02 8.780352026224136353e-02 3.384748846292495728e-02 -1.939903944730758667e-01 -2.950681746006011963e-01
-1.452319920063018799e-01 -1.180801913142204285e-01 1.512499302625656128e-01 -2.393273562192916870e-01 -2.710596024990081787e-01 -3.001376390457153320e-01 -1.092180386185646057e-01 5.864145234227180481e-02 -2.986429333686828613e-01 -1.909386832267045975e-03 -1.843874007463455200e-01 -3.567705675959587097e-02 -6.823149975389242172e-03 4.739479348063468933e-02 1.385029554367065430e-01 -1.389172673225402832e-01 -2.070057205855846405e-02 -7.408239692449569702e-02 8.084744960069656372e-02 1.765152998268604279e-02 -3.580301702022552490e-01 3.503947854042053223e-01 8.340498805046081543e-02 3.052959144115447998e-01 4.918412305414676666e-03 -6.937653571367263794e-02 1.814955286681652069e-02 -2.709851562976837158e-01 -1.131838783621788025e-01 1.933901607990264893e-01 -1.088917255401611328e-02 -2.187088280916213989e-01
-1.045116707682609558e-01 -1.310230195522308350e-01 -4.675107076764106750e-03 -1.300184875726699829e-01 -1.373443379998207092e-02 1.095088720321655273e-01 7.859604805707931519e-02 1.281847804784774780e-01 -3.718285560607910156e-01 4.578756093978881836e-01 -1.935490816831588745e-01 2.342099323868751526e-02 -1.017160061746835709e-02 -1.791701018810272217e-01 9.572540223598480225e-02 7.097236067056655884e-02 -6.173637509346008301e-02 -2.546303272247314453e-01 -3.159883022308349609e-01 -9.456143528223037720e-02 -3.120474219322204590e-01 -2.062751650810241699e-01 3.384421765804290771e-02 2.678702473640441895e-01 -1.308745443820953369e-01 -1.522937864065170288e-01 -3.611775487661361694e-02 -1.818440407514572144e-01 7.952909916639328003e-02 6.854165345430374146e-02 -1.074776574969291687e-01 1.851982064545154572e-02
-5.048186331987380981e-02 1.995355784893035889e-01 2.066279649734497070e-01 -7.597574032843112946e-03 -1.367971301078796387e-01 -1.167935356497764587e-01 -1.272504627704620361e-01 -9.280002117156982422e-02 1.306696385145187378e-01 3.669467568397521973e-01 -2.776240110397338867e-01 1.935032457113265991e-01 1.257560253143310547e-01 -2.745650708675384521e-02 2.236057259142398834e-02 -4.318581148982048035e-02 -1.569759845733642578e-01 -8.827152103185653687e-02 -2.219974845647811890e-01 -5.111945047974586487e-02 -3.670544028282165527e-01 -1.960912793874740601e-01 6.430141627788543701e-02 3.325991630554199219e-01 -1.895966082811355591e-01 -1.508067101240158081e-01 6.180135905742645264e-02 2.816200628876686096e-02 3.224900960922241211e-01 -6.046565249562263489e-02 -7.782268524169921875e-02 -1.525374650955200195e-01
-1.165338009595870972e-01 2.876690402626991272e-02 5.898158624768257141e-02 -3.697536885738372803e-02 -1.317024379968643188e-01 1.562336683273315430e-01 1.410985179245471954e-02 1.008507907390594482e-01 -2.499596625566482544e-01 3.777271211147308350e-01 -2.402829825878143311e-01 -4.154596477746963501e-02 1.326804608106613159e-01 -4.202137701213359833e-03 2.844481468200683594e-01 2.141391634941101074e-01 3.845950216054916382e-02 -1.904895901679992676e-01 -2.065200209617614746e-01 -1.848244667053222656e-01 -3.531031310558319092e-01 -1.855188161134719849e-01 -6.553356349468231201e-02 1.283023208379745483e-01 -1.842686086893081665e-01 -1.219027340412139893e-01 1.369168311357498169e-01 -2.897895276546478271e-01 4.875080659985542297e-03 2.612853944301605225e-01 6.063111871480941772e-02 4.090921580791473389e-02
-5.455209314823150635e-02 1.432262659072875977e-01 -5.307107418775558472e-02 -3.184541687369346619e-02 -1.643676161766052246e-01 1.069702655076980591e-01 -2.002853900194168091e-01 1.626143753528594971e-01 -2.239188402891159058e-01 3.214574158191680908e-01 -4.602552056312561035e-01 -1.036233305931091309e-01 -1.933047734200954437e-02 -1.045590043067932129e-01 1.991809755563735962e-01 2.347467690706253052e-01 -1.768157072365283966e-02 -1.787080615758895874e-01 -1.408472061157226562e-01 -2.581659555435180664e-01 -2.117907702922821045e-01 -6.953287869691848755e-02 -9.825366735458374023e-02 3.398097306489944458e-02 -1.796274930238723755e-01 -8.715978264808654785e-02 3.593735396862030029e-02 -1.255540698766708374e-01 -4.582761228084564209e-02 3.693976998329162598e-01 1.006023064255714417e-01 -2.647434733808040619e-02
-1.113826632499694824e-01 -7.375849038362503052e-02 1.000545769929885864e-01 -3.866709768772125244e-01 9.062573313713073730e-02 -3.429162204265594482e-01 1.525907814502716064e-01 -4.827787727117538452e-02 -2.335026413202285767e-01 3.312772214412689209e-01 -2.807456851005554199e-01 -1.639243960380554199e-01 5.801628157496452332e-02 -2.064912114292383194e-03 3.887372836470603943e-02 -1.004606559872627258e-01 1.878903508186340332e-01 -9.664054214954376221e-02 -5.762983113527297974e-02 -1.215286627411842346e-01 -2.412304282188415527e-01 -3.363854810595512390e-02 -3.767014294862747192e-02 2.630241513252258301e-01 1.780401170253753662e-01 -1.967160403728485107e-01 -2.649134770035743713e-02 -6.743983924388885498e-02 1.597954332828521729e-01 9.308397769927978516e-02 -1.313786059617996216e-01 -2.579068243503570557e-01
-2.478767419233918190e-04 -2.028616517782211304e-01 -6.023120135068893433e-02 -1.233900189399719238e-01 -1.178497225046157837e-01 -5.090112090110778809e-01 -1.283139735460281372e-01 1.170435547828674316e-02 -9.290339052677154541e-02 1.270415335893630981e-01 -2.539113163948059082e-01 -1.985623091459274292e-01 2.278770804405212402e-01 3.639094764366745949e-03 1.547495424747467041e-01 2.041107267141342163e-01 2.972784265875816345e-02 -7.998482882976531982e-02 1.423981487751007080e-01 -1.177917346358299255e-01 -1.309004276990890503e-01 -2.309326678514480591e-01 -2.571032382547855377e-02 2.985899709165096283e-02 -1.378673594444990158e-02 -1.525260508060455322e-01 -1.988861337304115295e-02 -3.784304559230804443e-01 6.223488971590995789e-02 1.609212905168533325e-01 -2.923739254474639893e-01 -9.182559698820114136e-02
-5.855548754334449768e-02 1.035170033574104309e-01 4.465675447136163712e-03 -7.423443347215652466e-02 -1.571132242679595947e-01 2.827664911746978760e-01 -6.077306717634201050e-02 8.737683296203613281e-02 -2.337199002504348755e-01 2.271210551261901855e-01 -4.639356136322021484e-01 -6.533791869878768921e-02 5.130492895841598511e-02 7.055322825908660889e-02 2.255218476057052612e-01 1.741489619016647339e-01 -7.936156354844570160e-03 -1.348049938678741455e-01 -2.479643188416957855e-02 -2.128293365240097046e-01 -3.632727265357971191e-01 -6.106789410114288330e-02 -1.216476783156394958e-01 -5.581899359822273254e-02 -2.322252988815307617e-01 -6.064097583293914795e-02 2.841003984212875366e-02 -1.980066448450088501e-01 1.081540659070014954e-01 3.377591669559478760e-01 9.320416301488876343e-02 1.008407329209148884e-03
-3.954817354679107666e-02 -1.612005084753036499e-01 1.774605065584182739e-01 4.900326952338218689e-02 -1.874084621667861938e-01 -3.645046800374984741e-02 -2.388568967580795288e-02 -1.467014998197555542e-01 1.347368210554122925e-01 -7.637689262628555298e-02 -3.860839903354644775e-01 -1.626799697987735271e-03 -1.240314468741416931e-01 4.667387902736663818e-02 2.441997639834880829e-02 -1.353368014097213745e-01 -6.322308909147977829e-04 -1.873109042644500732e-01 -1.641603708267211914e-01 6.152126565575599670e-02 -1.581648737192153931e-01 2.221097797155380249e-01 7.697188854217529297e-02 2.210156917572021484e-01 1.246557459235191345e-01 -2.475238591432571411e-01 1.397396922111511230e-01 -3.108047842979431152e-01 3.309843540191650391e-01 3.661178946495056152e-01 -9.768147021532058716e-02 -1.716963052749633789e-01
-8.166184276342391968e-02 8.279998600482940674e-02 -1.590678244829177856e-01 -1.181423515081405640e-01 -1.806511580944061279e-01 1.601554453372955322e-02 9.076972305774688721e-02 8.481761068105697632e-02 1.230849549174308777e-01 5.749414563179016113e-01 -1.176771596074104309e-01 7.648576050996780396e-02 3.415719047188758850e-02 -1.765349656343460083e-01 2.474801838397979736e-01 -5.042655766010284424e-02 -1.227294653654098511e-01 -1.576308161020278931e-01 -7.153844833374023438e-02 2.694453001022338867e-01 -3.838682174682617188e-01 -1.540912091732025146e-01 -4.212459549307823181e-03 -6.296461820602416992e-02 5.620861891657114029e-03 1.792140901088714600e-01 -4.275684803724288940e-02 -2.241100072860717773e-01 1.927370429039001465e-01 1.234808862209320068e-01 -8.934078365564346313e-02 -8.697060868144035339e-03
1.107207760214805603e-01 -7.571792602539062500e-02 -3.186048939824104309e-02 1.500803977251052856e-01 -1.810428649187088013e-01 -4.316321574151515961e-03 -9.317508898675441742e-03 2.113363891839981079e-01 -8.351932466030120850e-02 3.532613441348075867e-02 -1.176949683576822281e-02 -1.164891943335533142e-01 2.181672677397727966e-02 -4.378043860197067261e-02 2.224303781986236572e-01 2.228872478008270264e-02 7.853193581104278564e-02 -2.124373316764831543e-01 -2.439192831516265869e-01 3.133701682090759277e-01 -3.649249374866485596e-01 -7.842257618904113770e-02 -6.881419569253921509e-02 2.103064507246017456e-01 -6.870538741350173950e-02 1.126388907432556152e-01 -1.870335787534713745e-01 -1.626357585191726685e-01 1.836968213319778442e-01 1.084873005747795105e-01 -3.096232116222381592e-01 -4.348881542682647705e-01
1.760044693946838379e-01 -8.633633702993392944e-02 2.640414051711559296e-02 -1.350416243076324463e-01 -2.827845513820648193e-01 -2.278545796871185303e-01 7.329531759023666382e-02 -5.489660426974296570e-02 2.973553240299224854e-01 3.461385369300842285e-01 -1.686474829912185669e-01 2.328797429800033569e-01 2.423308044672012329e-02 -5.682437215000391006e-03 2.191054634749889374e-02 7.302697049453854561e-04 2.427698522806167603e-01 2.411364950239658356e-02 -4.013323783874511719e-01 -4.595881327986717224e-02 -1.847210228443145752e-01 -1.379148513078689575e-01 1.254254132509231567e-01 1.036063954234123230e-01 -1.601387262344360352e-01 -1.857443153858184814e-01 -4.602704197168350220e-02 -1.668571680784225464e-01 1.953150182962417603e-01 2.568060457706451416e-01 1.007459685206413269e-01 -6.081428751349449158e-02
7.001569867134094238e-02 1.225408166646957397e-01 5.764695256948471069e-02 1.071487590670585632e-01 -1.780224293470382690e-01 7.877182215452194214e-02 2.256778180599212646e-01 2.098781168460845947e-01 -1.878589540719985962e-01 2.894994914531707764e-01 -3.896461725234985352e-01 -1.119903698563575745e-01 -3.749046474695205688e-02 -1.587706357240676880e-01 -1.017534732818603516e-02 1.383616775274276733e-02 1.173612326383590698e-01 -1.396440416574478149e-01 -2.199461683630943298e-02 -1.921902149915695190e-01 -3.019272685050964355e-01 -1.906576380133628845e-02 -1.387689262628555298e-01 3.499923348426818848e-01 -9.563903510570526123e-02 1.393369883298873901e-01 3.109062910079956055e-01 2.389711514115333557e-02 -6.070931255817413330e-02 2.951398789882659912e-01 -1.986826770007610321e-02 -3.274581581354141235e-02
-2.404784709215164185e-01 2.662342190742492676e-01 1.257871836423873901e-01 6.401400268077850342e-02 -1.542541570961475372e-02 -2.299603074789047241e-01 -1.906630396842956543e-01 2.077881544828414917e-01 1.790834814310073853e-01 2.219039797782897949e-01 -2.847629189491271973e-01 1.323070824146270752e-01 6.251090019941329956e-02 -1.064259558916091919e-01 1.960825324058532715e-01 -1.926708817481994629e-01 -5.967072769999504089e-02 2.116155028343200684e-01 3.735058754682540894e-02 4.380715638399124146e-02 -2.938061356544494629e-01 -1.384829878807067871e-01 -7.450246810913085938e-02 1.915769129991531372e-01 -1.655232310295104980e-01 1.272130012512207031e-01 -5.895396322011947632e-02 -1.426381319761276245e-01 2.275878787040710449e-01 1.934843212366104126e-01 -4.237477108836174011e-02 -3.002853989601135254e-01
-1.135066002607345581e-01 1.348835527896881104e-01 2.118422836065292358e-02 -2.964511811733245850e-01 4.411096870899200439e-02 -2.083943188190460205e-01 1.106829494237899780e-01 1.374500989913940430e-01 -1.494220197200775146e-01 2.119193822145462036e-01 -3.491380438208580017e-02 7.306748535484075546e-03 1.150528118014335632e-01 4.213286936283111572e-02 -1.157533377408981323e-01 -1.364326179027557373e-01 -1.355502903461456299e-01 1.804782599210739136e-01 1.071198731660842896e-01 1.458693146705627441e-01 -4.709196686744689941e-01 -5.299692973494529724e-03 -8.517841994762420654e-02 7.576290518045425415e-02 7.034970819950103760e-02 -2.295731157064437866e-01 2.322419434785842896e-01 -2.286272346973419189e-01 3.522811532020568848e-01 2.336365133523941040e-01 -6.245084851980209351e-02 -1.536358296871185303e-01
-2.093583717942237854e-02 -2.097678482532501221e-01 -1.499412208795547485e-01 2.825255393981933594e-01 -5.815098434686660767e-02 -1.261436790227890015e-01 -1.041011661291122437e-01 1.081474497914314270e-02 -9.331617504358291626e-02 9.471701085567474365e-02 -2.811538577079772949e-01 -3.210250660777091980e-02 -5.557641386985778809e-02 6.471908837556838989e-02 1.346783638000488281e-01 -7.412392646074295044e-02 -2.275806665420532227e-02 -2.119157910346984863e-01 -2.410069257020950317e-01 2.150040864944458008e-01 -1.609493643045425415e-01 -3.406604006886482239e-02 5.601785611361265182e-03 2.027575224637985229e-01 -6.030628457665443420e-02 -2.539882659912109375e-01 1.447469145059585571e-01 -2.430078834295272827e-01 4.160299897193908691e-01 1.927655339241027832e-01 -2.465445697307586670e-01 -2.392106056213378906e-01
-7.645763922482728958e-03 -2.241795510053634644e-01 1.099019870162010193e-01 -1.151118949055671692e-01 -2.108031213283538818e-01 -3.721867501735687256e-02 9.935741126537322998e-02 1.809547543525695801e-01 -1.178852766752243042e-01 2.027049064636230469e-01 -1.310251504182815552e-01 2.942094951868057251e-02 1.568238288164138794e-01 -2.674294114112854004e-01 3.821682929992675781e-01 2.731634862720966339e-02 -2.645757198333740234e-01 1.875922083854675293e-01 -3.350887894630432129e-01 1.775373965501785278e-01 -5.095873773097991943e-02 1.312557309865951538e-01 2.886917889118194580e-01 -4.520909569691866636e-04 -1.694448292255401611e-01 -4.192252084612846375e-02 -2.227048948407173157e-02 -1.063475683331489563e-01 9.214919991791248322e-03 3.143137395381927490e-01 5.585001409053802490e-02 -1.534619182348251343e-01
-7.606478780508041382e-02 -1.998947560787200928e-01 3.342033550143241882e-02 -2.074616700410842896e-01 -4.486133530735969543e-02 -1.216791719198226929e-01 1.145415753126144409e-01 -4.238694533705711365e-02 -6.839893758296966553e-02 -1.552958879619836807e-02 -1.808253526687622070e-01 -2.183818444609642029e-02 2.402206696569919586e-02 2.082322388887405396e-01 3.430860340595245361e-01 1.051251366734504700e-01 -3.341006934642791748e-01 -5.755976960062980652e-02 -1.017362251877784729e-01 2.763613164424896240e-01 -3.825906515121459961e-01 3.836676478385925293e-02 -1.852498203516006470e-02 3.357497751712799072e-01 2.317140698432922363e-01 2.381506934762001038e-02 -1.518001221120357513e-02 1.880805939435958862e-01 1.177206560969352722e-01 1.835392117500305176e-01 -2.523002028465270996e-01 -6.267794221639633179e-02
-4.652878735214471817e-03 -1.759401336312294006e-02 1.023951545357704163e-01 4.895754531025886536e-02 -9.763773530721664429e-02 -6.063482537865638733e-02 2.032903730869293213e-01 8.600797504186630249e-03 6.882576644420623779e-02 6.750795245170593262e-02 -4.020644128322601318e-01 -8.769678324460983276e-02 2.455038577318191528e-01 -1.099447235465049744e-01 -7.068660110235214233e-02 -2.186593413352966309e-01 -1.825053244829177856e-03 4.389873519539833069e-02 -2.809544801712036133e-01 -6.219488009810447693e-02 -4.974959492683410645e-01 -3.699684888124465942e-02 -7.627429813146591187e-02 3.862299621105194092e-01 -5.078891664743423462e-02 -1.783775836229324341e-01 -2.637275494635105133e-02 2.025376772508025169e-03 8.342174440622329712e-02 2.341794967651367188e-01 -3.797022625803947449e-02 2.035492807626724243e-01
8.790894597768783569e-02 3.146225959062576294e-02 1.064263209700584412e-01 3.815379738807678223e-02 -3.068005144596099854e-01 3.458144143223762512e-02 -2.897909581661224365e-01 -7.797470688819885254e-02 2.335287928581237793e-01 1.764654666185379028e-01 5.365565046668052673e-02 4.483691975474357605e-02 1.803383678197860718e-01 2.190975695848464966e-01 1.373965591192245483e-01 3.109424747526645660e-02 -9.690336138010025024e-02 -1.920968145132064819e-01 -1.148065775632858276e-01 6.876433640718460083e-02 -3.663328886032104492e-01 -6.487669050693511963e-02 7.587505038827657700e-03 2.848236262798309326e-01 -3.313000500202178955e-01 -9.195455349981784821e-03 1.828156113624572754e-01 -8.274520933628082275e-02 1.679385602474212646e-01 1.495774388313293457e-01 -3.029525279998779297e-01 -1.610036641359329224e-01
8.029042184352874756e-02 -6.530164182186126709e-02 -9.109890460968017578e-02 -2.714638411998748779e-01 -2.459929138422012329e-01 1.149284243583679199e-01 4.886465519666671753e-02 -2.797957509756088257e-02 -2.610243856906890869e-01 4.926869869232177734e-01 -1.023941114544868469e-01 -1.990739628672599792e-02 -3.046057187020778656e-02 -3.357208892703056335e-02 3.493677675724029541e-01 1.925114989280700684e-01 3.480979427695274353e-02 -2.246312350034713745e-01 -1.528615206480026245e-01 -1.285977661609649658e-01 -2.740956544876098633e-01 -1.973612904548645020e-01 -3.084461949765682220e-02 1.512636393308639526e-01 -1.542602330446243286e-01 -8.197442442178726196e-02 -1.099398285150527954e-01 -2.136354744434356689e-01 -6.429826840758323669e-03 1.691367328166961670e-01 -3.257143124938011169e-02 6.172045599669218063e-03
1.200187504291534424e-01 -1.213212385773658752e-01 1.054947525262832642e-01 -1.942273601889610291e-02 -2.551222145557403564e-01 3.102112375199794769e-02 4.416189040057361126e-04 3.642744943499565125e-02 1.324286311864852905e-01 1.149219721555709839e-01 -1.764574795961380005e-01 1.483621150255203247e-01 -8.877638727426528931e-02 -8.985246717929840088e-02 2.786516547203063965e-01 -4.901041835546493530e-02 5.318798124790191650e-02 1.005268935114145279e-02 3.247587010264396667e-02 -7.642951607704162598e-02 -9.246715903282165527e-02 3.453087806701660156e-01 8.040513843297958374e-02 3.803596794605255127e-01 1.534132510423660278e-01 -1.611754894256591797e-01 1.812023669481277466e-01 -2.332330048084259033e-01 2.577946186065673828e-01 4.440818428993225098e-01 -2.582782134413719177e-02 -1.492149382829666138e-01
3.390651894733309746e-03 -6.405088305473327637e-02 9.222356230020523071e-02 -1.396771222352981567e-01 1.868500262498855591e-01 -1.551639884710311890e-01 -1.273632347583770752e-01 2.644999921321868896e-01 -7.352615892887115479e-02 3.061439394950866699e-01 -1.621265895664691925e-02 -1.168006565421819687e-02 2.017710804939270020e-01 1.127730235457420349e-01 -1.111397705972194672e-02 2.356979437172412872e-02 1.385741960257291794e-02 -1.898479610681533813e-01 1.285160779953002930e-01 1.370003074407577515e-01 -4.431525468826293945e-01 3.619120717048645020e-01 -6.128073856234550476e-02 2.518445849418640137e-01 2.169912122189998627e-02 4.275303333997726440e-03 1.929372698068618774e-01 -2.802211642265319824e-01 1.557561904191970825e-01 9.744585305452346802e-02 2.103601582348346710e-02 -2.292630672454833984e-01
-1.096449047327041626e-01 -1.697892248630523682e-01 1.956750638782978058e-02 -1.310448497533798218e-01 -1.353804916143417358e-01 -4.996972158551216125e-03 1.991303563117980957e-01 7.619070261716842651e-02 -2.948335111141204834e-01 4.598568379878997803e-01 -3.619773089885711670e-01 6.649183575063943863e-03 -9.266295284032821655e-02 -7.849758863449096680e-02 1.164673566818237305e-01 1.025001332163810730e-01 -7.295596599578857422e-02 -2.630997598171234131e-01 -7.180449366569519043e-02 -1.897755265235900879e-01 -1.740497350692749023e-01 -1.835172623395919800e-01 4.711544886231422424e-02 1.927060335874557495e-01 -1.099346205592155457e-01 7.537514716386795044e-02 -1.557781547307968140e-01 -2.656295001506805420e-01 -1.574376411736011505e-02 1.603453606367111206e-01 -1.477537900209426880e-01 1.734140515327453613e-01
-2.541605755686759949e-02 -2.345131039619445801e-01 4.506316408514976501e-02 -1.102559715509414673e-01 -2.356540411710739136e-01 -3.674750626087188721e-01 -2.600851058959960938e-01 -1.494344472885131836e-01 -1.104847118258476257e-01 1.874497532844543457e-01 -1.274339705705642700e-01 -1.043484434485435486e-01 6.706760078668594360e-02 1.765443980693817139e-01 -5.077937617897987366e-02 1.199892535805702209e-01 -3.062706626951694489e-02 -3.010968267917633057e-01 -1.888112127780914307e-01 -7.200324535369873047e-02 -1.935081630945205688e-01 -1.955130398273468018e-01 1.286970674991607666e-01 -7.271757721900939941e-02 -2.849418222904205322e-01 -2.481835931539535522e-01 3.109612315893173218e-02 -1.967555582523345947e-01 3.090259134769439697e-01 -2.897075377404689789e-02 -1.168906986713409424e-01 9.548192843794822693e-03
-5.497052893042564392e-02 -1.556825041770935059e-01 3.063672184944152832e-01 1.864123940467834473e-01 -1.704047173261642456e-01 1.468303799629211426e-01 -1.577343493700027466e-01 2.940405905246734619e-01 2.003989070653915405e-01 3.761669993400573730e-01 -1.074818521738052368e-01 -1.178742870688438416e-01 -1.495456993579864502e-01 -8.982906118035316467e-03 -1.845254451036453247e-01 6.834243983030319214e-02 -1.365414261817932129e-01 -8.266279101371765137e-02 -9.152817539870738983e-03 3.798074275255203247e-02 -3.673542737960815430e-01 -1.052592694759368896e-01 -8.316450566053390503e-02 1.093527376651763916e-01 -1.734702289104461670e-01 1.218270882964134216e-02 6.313228607177734375e-02 -1.189078763127326965e-01 1.038813218474388123e-01 3.960198760032653809e-01 7.741228491067886353e-02 5.853226874023675919e-03
1.459485739469528198e-01 6.679345667362213135e-02 2.794020250439643860e-02 1.191553846001625061e-02 -2.375646680593490601e-01 -2.284733802080154419e-01 -5.001096427440643311e-02 -8.149422705173492432e-02 3.011682927608489990e-01 2.500732839107513428e-01 -1.406992226839065552e-01 6.961765699088573456e-03 8.523119240999221802e-02 2.368101105093955994e-02 1.656466126441955566e-01 4.168787598609924316e-02 2.144477218389511108e-01 -4.343857616186141968e-02 -2.980673611164093018e-01 9.697587043046951294e-02 -2.431339621543884277e-01 -2.243638634681701660e-01 4.419024288654327393e-02 3.530915081501007080e-02 -1.993312090635299683e-01 -2.671155333518981934e-01 -8.660056442022323608e-02 -3.840433657169342041e-01 2.071347236633300781e-01 2.517129182815551758e-01 1.183822974562644958e-01 1.797023415565490723e-02
-8.079972118139266968e-02 -1.224877983331680298e-01 -2.678714990615844727e-01 3.217431604862213135e-01 -3.830592930316925049e-01 -2.692504823207855225e-01 -8.133953809738159180e-02 -1.066912412643432617e-01 -5.160066485404968262e-02 1.237840671092271805e-02 -1.712776124477386475e-01 -1.285537332296371460e-01 -1.701782345771789551e-01 -2.139275707304477692e-02 1.262797266244888306e-01 7.463459670543670654e-02 -1.051664948463439941e-01 -1.046472713351249695e-01 -2.027352005243301392e-01 -6.468960642814636230e-02 -3.502263426780700684e-01 -3.592553734779357910e-02 -3.450113534927368164e-02 4.273158684372901917e-02 -1.064810901880264282e-01 -9.635116904973983765e-02 2.253881096839904785e-01 -1.200983151793479919e-01 2.330144643783569336e-01 2.116278856992721558e-01 -1.721139848232269287e-01 -2.398719787597656250e-01
-6.335668265819549561e-02 -1.385922729969024658e-01 -2.259792089462280273e-01 -1.322233956307172775e-02 -2.345410734415054321e-01 -1.080588400363922119e-01 -2.879033982753753662e-02 2.149838060140609741e-01 -1.454706043004989624e-01 2.075145989656448364e-01 -1.702596843242645264e-01 -2.541215419769287109e-01 1.038235574960708618e-01 1.396965533494949341e-01 1.524975001811981201e-01 4.630513116717338562e-02 7.770642638206481934e-02 -4.026482999324798584e-01 5.432585626840591431e-02 2.694089114665985107e-01 -3.516067564487457275e-01 4.617220535874366760e-02 4.721695557236671448e-02 1.842674762010574341e-01 6.006525829434394836e-02 4.170311614871025085e-02 1.937219314277172089e-02 -2.240934818983078003e-01 5.482798069715499878e-02 1.515195369720458984e-01 -3.205435574054718018e-01 -8.959367871284484863e-02
4.034694284200668335e-02 -1.674287021160125732e-01 -7.201445102691650391e-02 7.843121886253356934e-02 -2.420747727155685425e-01 -2.541732490062713623e-01 -1.626991629600524902e-01 -1.415609866380691528e-01 -1.422755867242813110e-01 7.837978005409240723e-02 -2.884800434112548828e-01 1.006894782185554504e-01 7.854413986206054688e-02 -3.009120188653469086e-02 1.544646769762039185e-01 -6.587564945220947266e-02 -1.437266767024993896e-01 -2.918920814990997314e-01 -7.171179354190826416e-02 2.182057797908782959e-01 -1.041519790887832642e-01 1.281816810369491577e-01 -1.096397489309310913e-01 1.910654753446578979e-01 -1.867487654089927673e-02 -3.633927702903747559e-01 1.240063533186912537e-01 -8.517733961343765259e-02 3.910861313343048096e-01 2.599597573280334473e-01 -1.435630023479461670e-01 -6.062761321663856506e-02
-1.629596948623657227e-02 -1.831765174865722656e-01 2.582483887672424316e-01 -7.769361138343811035e-02 -2.642414867877960205e-01 -2.372972667217254639e-02 -8.931387215852737427e-02 -1.595903784036636353e-01 5.995915830135345459e-02 1.808947175741195679e-01 -2.529371380805969238e-01 -5.476799327880144119e-03 -6.427855044603347778e-02 -5.106687545776367188e-02 3.578828573226928711e-01 -2.382327914237976074e-01 1.284348219633102417e-01 -1.937308162450790405e-01 1.267846375703811646e-01 1.373449414968490601e-01 -1.731925457715988159e-01 2.559713423252105713e-01 1.819095909595489502e-01 8.496495336294174194e-02 2.818086929619312286e-02 -1.683854758739471436e-01 1.148525625467300415e-01 -3.044917285442352295e-01 2.878791689872741699e-01 1.949934214353561401e-01 4.421522095799446106e-02 -1.225628182291984558e-01
-9.566811472177505493e-02 -2.696121037006378174e-01 1.009729206562042236e-01 -2.527453005313873291e-01 -9.299410134553909302e-02 4.966939240694046021e-02 9.701086580753326416e-02 -7.696261256933212280e-02 1.951841264963150024e-01 3.101196587085723877e-01 -3.067710101604461670e-01 -2.613273076713085175e-02 -3.656187653541564941e-02 2.387635037302970886e-02 2.321309596300125122e-01 -4.486182704567909241e-02 -3.310116827487945557e-01 1.735348999500274658e-01 -2.093493938446044922e-01 2.213437855243682861e-01 -2.098287940025329590e-01 -5.274677276611328125e-02 2.762814760208129883e-01 5.621795356273651123e-02 -1.839204579591751099e-01 -7.987840473651885986e-02 -1.493186652660369873e-01 -1.130867935717105865e-02 1.029622852802276611e-01 2.374808341264724731e-01 8.248259872198104858e-02 1.884857863187789917e-01
-1.479850988835096359e-02 -2.215282022953033447e-01 -7.204464823007583618e-02 -1.833990663290023804e-01 -2.075387388467788696e-01 -5.110325664281845093e-02 1.503087580204010010e-01 -1.591686974279582500e-03 -2.576719522476196289e-01 3.577200174331665039e-01 -2.856026887893676758e-01 2.485981583595275879e-02 -1.119233593344688416e-01 -9.231743961572647095e-02 2.809431254863739014e-01 2.283236831426620483e-01 -9.086405485868453979e-02 -1.160622015595436096e-01 -2.134061306715011597e-01 -1.364200860261917114e-01 -3.062397241592407227e-01 -3.128370642662048340e-01 1.242742985486984253e-01 7.957463711500167847e-02 -1.746695935726165771e-01 1.373809128999710083e-01 8.692746981978416443e-03 -1.642956286668777466e-01 -3.488645330071449280e-02 1.695424467325210571e-01 4.497987404465675354e-02 8.487688004970550537e-02
-1.836418733000755310e-02 -2.443334162235260010e-01 3.809730336070060730e-02 -1.703559011220932007e-01 -2.193337082862854004e-01 5.034768488258123398e-03 -1.406243164092302322e-02 -1.962220966815948486e-01 8.356621861457824707e-02 -5.866888538002967834e-02 -2.507643997669219971e-01 2.246301025152206421e-01 3.616074100136756897e-02 1.375488340854644775e-01 1.490213721990585327e-01 -1.021488849073648453e-02 9.805438667535781860e-02 -1.673524826765060425e-01 2.646942064166069031e-02 1.126888766884803772e-01 -1.774585694074630737e-01 1.508441269397735596e-01 -2.839748375117778778e-02 2.843963205814361572e-01 3.998841345310211182e-02 -1.595127731561660767e-01 2.662000954151153564e-01 -2.676942646503448486e-01 2.595697045326232910e-01 4.401251077651977539e-01 -1.856033205986022949e-01 -6.554998457431793213e-02
-2.504904866218566895e-01 -6.903236359357833862e-02 1.635347455739974976e-01 -2.519041597843170166e-01 -5.965002626180648804e-02 -3.090494573116302490e-01 -1.609789878129959106e-01 1.032883897423744202e-01 2.105038464069366455e-01 7.396267354488372803e-02 -9.088301658630371094e-02 2.011768519878387451e-02 -1.883689314126968384e-02 9.360384196043014526e-02 3.760668635368347168e-01 -2.669983915984630585e-02 -1.969814598560333252e-01 5.133562535047531128e-02 7.899458706378936768e-02 1.646717488765716553e-01 -3.316345810890197754e-01 -7.513755559921264648e-02 7.619952410459518433e-02 2.364110052585601807e-01 1.609232723712921143e-01 2.274502813816070557e-02 -4.245286062359809875e-02 6.061063706874847412e-02 2.107458263635635376e-01 2.247737348079681396e-01 -2.297429889440536499e-01 -2.553604245185852051e-01
-7.292576134204864502e-02 5.831009149551391602e-02 1.537462621927261353e-01 9.816746413707733154e-02 -9.858211129903793335e-02 -2.230315804481506348e-01 1.571708321571350098e-01 1.257309466600418091e-01 3.293645381927490234e-01 3.098863959312438965e-01 -1.775727421045303345e-01 8.082596212625503540e-02 1.094494983553886414e-01 2.360918074846267700e-01 -5.578740686178207397e-02 -6.744826585054397583e-02 -1.046278327703475952e-01 7.643488049507141113e-02 -1.163450479507446289e-01 -3.473707288503646851e-02 -3.775827586650848389e-01 -2.545510530471801758e-01 -1.399700995534658432e-02 1.695574820041656494e-01 -2.222044616937637329e-01 -9.248885512351989746e-02 -1.586134731769561768e-02 -1.575449556112289429e-01 2.472187280654907227e-01 3.299208283424377441e-01 -1.314895451068878174e-01 4.450818151235580444e-02
-2.672176361083984375e-01 -1.719240546226501465e-01 1.662596762180328369e-01 -3.089195191860198975e-01 -1.764288097620010376e-01 -1.200757622718811035e-01 -1.799494028091430664e-01 -4.560185596346855164e-02 -2.745746076107025146e-01 3.493396937847137451e-01 -1.807167083024978638e-01 2.965664118528366089e-02 -7.058998942375183105e-02 1.462906226515769958e-02 5.485998094081878662e-02 -1.593707799911499023e-01 -1.140432208776473999e-01 -1.170269325375556946e-01 8.216681890189647675e-03 9.331292472779750824e-03 -1.309331059455871582e-01 2.878879308700561523e-01 -1.267754882574081421e-01 2.969307899475097656e-01 3.348702564835548401e-02 -1.561535000801086426e-01 3.322323411703109741e-02 -2.517007887363433838e-01 -5.503538995981216431e-02 2.063390761613845825e-01 -1.454919129610061646e-01 -2.086387574672698975e-01
-7.110285013914108276e-02 -1.297505199909210205e-01 2.173479944467544556e-01 -3.085291385650634766e-01 -1.466909050941467285e-01 -3.152795732021331787e-01 -7.628654688596725464e-02 9.008015692234039307e-02 -3.188627660274505615e-01 2.675097882747650146e-01 -3.026677966117858887e-01 -5.257548764348030090e-02 -1.202452033758163452e-01 -1.285731196403503418e-01 1.129132136702537537e-02 -5.726602301001548767e-02 6.964924931526184082e-02 -1.561793535947799683e-01 -4.725659266114234924e-02 4.773713648319244385e-02 1.608510687947273254e-02 1.997391507029533386e-02 -1.204469576478004456e-01 9.670884907245635986e-02 9.719715267419815063e-02 -5.730810388922691345e-02 2.528320997953414917e-02 -2.011165320873260498e-01 9.738624095916748047e-02 2.540143132209777832e-01 -1.768381893634796143e-01 -4.259705841541290283e-01
-2.225714623928070068e-01 5.575075745582580566e-02 9.227731823921203613e-02 -2.406005114316940308e-01 -1.767590492963790894e-01 -8.686262369155883789e-02 -6.480034440755844116e-02 2.725243866443634033e-01 1.199141293764114380e-01 3.486706912517547607e-01 -5.910637974739074707e-02 1.986404359340667725e-01 -7.973002269864082336e-03 -2.572852075099945068e-01 2.134258300065994263e-01 1.288128197193145752e-01 1.927260458469390869e-01 3.042702376842498779e-02 -1.792631745338439941e-01 -4.286030307412147522e-02 -2.623324394226074219e-01 2.543590068817138672e-01 8.418279886245727539e-02 -7.122202217578887939e-02 -2.287331074476242065e-01 9.198260377161204815e-04 3.135050237178802490e-01 -4.101105406880378723e-02 -2.457775548100471497e-02 6.943976134061813354e-02 -2.565011978149414062e-01 -1.231436729431152344e-01
-4.801619052886962891e-02 1.997533887624740601e-01 1.256304383277893066e-01 1.583877652883529663e-01 -2.160793244838714600e-01 -8.793926239013671875e-02 1.655309200286865234e-01 1.204188074916601181e-02 2.287639081478118896e-01 2.529469132423400879e-01 -2.422997206449508667e-01 3.288209438323974609e-02 1.466999500989913940e-01 1.681402772665023804e-01 6.020128726959228516e-02 1.808125227689743042e-01 -1.448850780725479126e-01 -1.055598855018615723e-01 -6.889577023684978485e-03 1.629451364278793335e-01 -2.692172229290008545e-01 -2.443374097347259521e-01 6.505244970321655273e-02 4.232622683048248291e-01 -3.037934005260467529e-01 -7.884486764669418335e-02 -4.618673026561737061e-02 -9.186166524887084961e-02 1.580483913421630859e-01 2.407368421554565430e-01 -6.991337984800338745e-02 3.930267319083213806e-02
2.129551768302917480e-02 -1.941148340702056885e-01 2.263168431818485260e-02 1.338342279195785522e-01 -2.950327992439270020e-01 -3.789883852005004883e-01 -1.286057382822036743e-01 -1.414062380790710449e-01 -1.327618956565856934e-01 2.503894865512847900e-01 -1.711288839578628540e-01 -2.141687422990798950e-01 -1.213627830147743225e-01 2.582884579896926880e-02 1.376755237579345703e-01 9.688492864370346069e-02 9.170816093683242798e-02 -3.187519609928131104e-01 1.322237215936183929e-02 -6.428106687963008881e-03 -2.164826691150665283e-01 9.455702453851699829e-02 2.616230547428131104e-01 2.350018173456192017e-01 1.786935329437255859e-02 -1.297083944082260132e-01 3.501501306891441345e-02 -8.503567427396774292e-02 2.183073312044143677e-01 1.324859708547592163e-01 -1.768741011619567871e-01 -2.553738057613372803e-01
-1.375051736831665039e-01 -2.119312584400177002e-01 2.704387605190277100e-01 -3.458908498287200928e-01 -2.423384785652160645e-01 -1.176068857312202454e-01 -5.162703804671764374e-03 -8.327749371528625488e-02 -4.124250710010528564e-01 3.666950762271881104e-01 -1.933723241090774536e-01 -7.521423697471618652e-02 -2.797806821763515472e-02 1.747436374425888062e-01 -4.684576299041509628e-03 -8.582956343889236450e-02 2.963310293853282928e-02 -4.521102085709571838e-02 -1.289509832859039307e-01 -3.233450232073664665e-03 -1.402113884687423706e-01 1.564485132694244385e-01 -1.522036194801330566e-01 2.546008825302124023e-01 5.553092062473297119e-02 -9.754262864589691162e-03 1.065073683857917786e-01 -8.111085742712020874e-03 6.013689935207366943e-02 1.177830174565315247e-01 -6.779728829860687256e-02 -2.986707687377929688e-01
-1.443479359149932861e-01 -6.432390213012695312e-02 -3.568777814507484436e-02 -2.730188071727752686e-01 -2.626296281814575195e-01 5.944146588444709778e-02 7.904951274394989014e-02 2.616102248430252075e-02 -2.101232707500457764e-01 3.001667559146881104e-01 -2.644383311271667480e-01 2.059744484722614288e-02 5.605671182274818420e-02 -1.741261929273605347e-01 -1.030030623078346252e-01 2.371288388967514038e-01 -9.555735625326633453e-03 -2.180673629045486450e-01 -3.277994692325592041e-01 3.249514102935791016e-01 -3.451225161552429199e-01 -1.560492217540740967e-01 1.330818748101592064e-03 -3.805476799607276917e-02 -2.373289130628108978e-02 6.941144168376922607e-02 -1.739502996206283569e-01 -1.125876903533935547e-01 6.872916966676712036e-02 1.458116024732589722e-01 -1.678442209959030151e-01 8.241894841194152832e-02
-1.035139188170433044e-01 -4.925574734807014465e-02 1.787626445293426514e-01 -3.140498995780944824e-01 -1.589277833700180054e-01 -9.923219680786132812e-02 -1.130783930420875549e-01 1.183762624859809875e-01 2.702814526855945587e-02 -1.181413978338241577e-01 -2.888734936714172363e-01 5.927639827132225037e-02 6.470295786857604980e-02 1.699678897857666016e-01 1.029409617185592651e-01 1.083375215530395508e-01 8.661872148513793945e-02 1.343124732375144958e-02 -2.425400465726852417e-01 3.125412464141845703e-01 6.474313884973526001e-02 5.463167652487754822e-02 -2.779986560344696045e-01 -3.816888108849525452e-02 -3.268021345138549805e-01 -1.170520186424255371e-01 3.333624899387359619e-01 -2.334398915991187096e-03 2.241472601890563965e-01 2.718209624290466309e-01 -3.148270398378372192e-02 -1.744927614927291870e-01
-1.350046545267105103e-01 1.697369813919067383e-01 5.048144143074750900e-03 -7.168734818696975708e-02 -2.360788881778717041e-01 2.938830554485321045e-01 6.471044570207595825e-02 -1.357419192790985107e-01 -1.862421482801437378e-01 2.327668368816375732e-01 -3.488104343414306641e-01 -4.533930867910385132e-02 1.129641458392143250e-01 2.448575338348746300e-03 1.284255385398864746e-01 5.092790350317955017e-02 1.433264464139938354e-01 -1.633547842502593994e-01 -7.335995137691497803e-02 -8.418718725442886353e-02 -2.521654367446899414e-01 -1.571033895015716553e-01 -2.601159177720546722e-02 1.835768520832061768e-01 -1.307968497276306152e-01 1.009130477905273438e-01 2.361333072185516357e-01 -1.026505306363105774e-01 -1.054744003340601921e-03 4.750922024250030518e-01 3.271492570638656616e-02 -1.895433962345123291e-01
1.050720736384391785e-02 3.666243329644203186e-02 1.816449761390686035e-01 3.348263725638389587e-02 -1.306869685649871826e-01 -4.736894369125366211e-01 -8.824668824672698975e-02 2.047868072986602783e-01 7.329536974430084229e-02 1.770995259284973145e-01 -8.010634034872055054e-02 1.398477554321289062e-01 1.094474866986274719e-01 6.695166230201721191e-02 6.876932829618453979e-02 -4.112765938043594360e-02 -2.722256779670715332e-01 -2.274016849696636200e-02 3.591660037636756897e-02 5.491935834288597107e-02 -2.846300601959228516e-01 2.691891491413116455e-01 -1.077039614319801331e-01 6.482223421335220337e-02 -1.248278841376304626e-01 -3.374098539352416992e-01 1.983516365289688110e-01 -1.055622547864913940e-01 1.891401112079620361e-01 2.273547947406768799e-01 -7.387763261795043945e-02 -2.580797374248504639e-01
-8.400725573301315308e-02 -3.205739259719848633e-01 1.807614043354988098e-02 5.301903560757637024e-02 -1.682293266057968140e-01 1.728583127260208130e-01 1.351390630006790161e-01 -6.468439847230911255e-02 -3.149256706237792969e-01 1.889589875936508179e-01 -4.497661590576171875e-01 -1.349263936281204224e-01 2.933940887451171875e-01 1.521714124828577042e-02 1.477639824151992798e-01 1.308530271053314209e-01 1.439104378223419189e-01 -1.481507867574691772e-01 -2.345134019851684570e-01 -1.579335480928421021e-01 -8.022532612085342407e-02 -4.040473699569702148e-02 -8.942352980375289917e-02 1.688092052936553955e-01 -2.726387381553649902e-01 -5.723560601472854614e-02 9.902554005384445190e-02 -6.730676442384719849e-02 9.050302207469940186e-02 2.415375858545303345e-01 -9.278971701860427856e-03 -6.424671504646539688e-03
-6.272807717323303223e-02 5.413258075714111328e-02 2.337861061096191406e-01 5.890694633126258850e-02 -2.141188085079193115e-01 -2.065048366785049438e-01 1.569554209709167480e-01 -9.961085766553878784e-02 8.165568858385086060e-02 2.330315411090850830e-01 -1.505573242902755737e-01 1.920302361249923706e-01 1.505213677883148193e-01 -1.258357521146535873e-02 2.734437398612499237e-02 -1.174432635307312012e-01 5.800922214984893799e-02 -2.461720556020736694e-01 -3.057996332645416260e-01 1.016395464539527893e-01 -3.717688918113708496e-01 -2.567379176616668701e-01 1.072008833289146423e-01 2.228891253471374512e-01 -2.706400156021118164e-01 -1.538997590541839600e-01 4.360099136829376221e-02 -8.798966556787490845e-02 7.681818306446075439e-02 2.802205979824066162e-01 -7.910689339041709900e-03 1.729764789342880249e-01
-2.826523780822753906e-02 -2.001732885837554932e-01 -1.681333594024181366e-02 -4.732597246766090393e-02 -4.337912797927856445e-02 -3.337513804435729980e-01 1.915078312158584595e-01 -4.610665608197450638e-03 -2.786108292639255524e-02 3.390500545501708984e-01 -1.671336293220520020e-01 1.557126343250274658e-01 3.559198677539825439e-01 5.213591828942298889e-02 1.928172409534454346e-01 7.321295887231826782e-02 1.272393912076950073e-01 -5.890365689992904663e-02 -2.073208242654800415e-01 -2.323165833950042725e-01 -2.556546628475189209e-01 1.848953068256378174e-01 2.908823266625404358e-02 -1.220202166587114334e-02 -9.949885308742523193e-02 -3.187719732522964478e-02 -2.025474756956100464e-01 -2.719683945178985596e-01 1.098517253994941711e-01 9.634530544281005859e-02 6.146097183227539062e-02 -3.140147924423217773e-01
3.857102245092391968e-02 6.461885571479797363e-02 1.063690930604934692e-01 -2.044871002435684204e-01 -3.397014439105987549e-01 3.917702287435531616e-02 4.938963428139686584e-02 7.926186919212341309e-02 7.279065251350402832e-02 4.990490674972534180e-01 -2.602361738681793213e-01 1.149806305766105652e-01 -7.570176571607589722e-02 -4.865823313593864441e-02 -1.742294430732727051e-02 1.154129877686500549e-01 9.015612304210662842e-02 -1.565703451633453369e-01 -3.986252248287200928e-01 2.206953316926956177e-01 -1.615779101848602295e-01 -1.028730627149343491e-02 4.874692484736442566e-02 3.743577376008033752e-02 -2.546019852161407471e-01 3.717225044965744019e-02 -6.897429376840591431e-02 -1.752143204212188721e-01 2.463935911655426025e-01 4.378895834088325500e-02 4.238874465227127075e-02 1.490378826856613159e-01
-3.318370133638381958e-02 -1.789927333593368530e-01 1.513368934392929077e-01 -1.188874319195747375e-01 -7.332981377840042114e-02 -1.021362170577049255e-01 -7.585920393466949463e-02 1.972558796405792236e-01 -5.155193060636520386e-02 4.568327590823173523e-02 -2.212158590555191040e-01 1.442696154117584229e-02 -2.196510136127471924e-01 9.432636201381683350e-03 4.670399725437164307e-01 -2.123659998178482056e-01 -2.835495173931121826e-01 7.281139027327299118e-03 4.855266306549310684e-03 1.087320223450660706e-02 -2.886404097080230713e-01 -7.271149754524230957e-02 2.274093627929687500e-01 2.333056740462779999e-02 -2.942355573177337646e-01 1.617058068513870239e-01 -4.366496577858924866e-02 1.536658033728599548e-02 1.337308883666992188e-01 3.045473694801330566e-01 -1.582729667425155640e-01 -1.785919964313507080e-01
-1.836365610361099243e-01 1.130334958434104919e-01 2.332114130258560181e-01 -1.947547495365142822e-01 -3.167254477739334106e-02 2.352221123874187469e-02 1.606218516826629639e-01 3.886546194553375244e-02 1.515757590532302856e-01 3.829415142536163330e-01 -5.555109977722167969e-01 -2.009548991918563843e-02 2.928045392036437988e-01 -1.645809225738048553e-02 9.011314809322357178e-02 -6.645392626523971558e-02 -6.711491942405700684e-02 6.458076089620590210e-02 -1.665679961442947388e-01 -2.600529789924621582e-02 8.791093528270721436e-02 2.289844863116741180e-02 7.282774895429611206e-03 8.671148866415023804e-02 -1.711265146732330322e-01 1.674714386463165283e-01 6.308981031179428101e-02 -2.822085618972778320e-01 2.133189886808395386e-01 9.605586528778076172e-02 -7.132886908948421478e-03 8.064635843038558960e-02
-6.082212552428245544e-02 8.041047304868698120e-02 5.581103637814521790e-02 -4.768344387412071228e-02 -1.033395975828170776e-01 -3.375938236713409424e-01 -2.362121492624282837e-01 7.686268538236618042e-02 1.201118230819702148e-01 3.464230522513389587e-02 -1.912348717451095581e-01 -1.797120422124862671e-01 8.560649002902209759e-04 2.673752978444099426e-02 1.762751042842864990e-01 1.359959095716476440e-01 1.015234068036079407e-01 1.782339662313461304e-01 -3.661377727985382080e-01 -4.279392957687377930e-02 -2.278997451066970825e-01 -1.340668797492980957e-01 -3.230414688587188721e-01 1.063558906316757202e-01 -3.191126585006713867e-01 -1.516246944665908813e-01 1.047838255763053894e-01 -2.096903473138809204e-01 -1.667405962944030762e-01 -2.670320868492126465e-02 -2.496559917926788330e-01 -1.707563251256942749e-01
1.931526139378547668e-02 -6.121833622455596924e-02 -1.318978518247604370e-01 2.781243920326232910e-01 -3.319887518882751465e-01 -2.563285827636718750e-01 -5.457087233662605286e-02 2.914725616574287415e-02 -1.708903610706329346e-01 7.831398397684097290e-02 -2.302967160940170288e-01 -8.880457282066345215e-02 -3.767937794327735901e-02 1.092283502221107483e-01 1.396104842424392700e-01 1.518794428557157516e-02 3.545577079057693481e-02 -2.081467360258102417e-01 9.673225134611129761e-02 1.480907388031482697e-02 -4.704965651035308838e-01 3.201193511486053467e-01 -3.969921264797449112e-03 9.432142227888107300e-02 -2.045273333787918091e-01 -1.736175119876861572e-01 1.670090109109878540e-01 4.084637761116027832e-02 1.496715992689132690e-01 5.138455703854560852e-02 -1.249798908829689026e-01 -2.508740127086639404e-01
-2.369068413972854614e-01 -1.099181920289993286e-01 1.308200955390930176e-01 1.619065999984741211e-01 3.077341988682746887e-02 4.886185750365257263e-02 -7.607042789459228516e-02 5.520104244351387024e-02 -2.040255069732666016e-01 2.737133800983428955e-01 -3.253551423549652100e-01 2.539444481953978539e-03 1.951303891837596893e-02 8.479753136634826660e-02 2.212547212839126587e-01 1.504322290420532227e-01 3.357001021504402161e-02 -1.546233594417572021e-01 -2.087173610925674438e-01 -3.626592457294464111e-01 -1.569578498601913452e-01 -1.596027463674545288e-01 -1.911495476961135864e-01 1.859936863183975220e-01 -2.025845497846603394e-01 -1.447417736053466797e-01 9.178205579519271851e-02 -2.160936444997787476e-01 2.754344642162322998e-01 1.860635429620742798e-01 8.080749213695526123e-02 -1.387413591146469116e-01
-2.225008420646190643e-02 7.815781980752944946e-02 -1.516141742467880249e-02 -8.605068922042846680e-02 -1.317064613103866577e-01 1.895341724157333374e-01 -1.223999932408332825e-01 8.403954654932022095e-02 -2.680107057094573975e-01 3.223270773887634277e-01 -4.219572544097900391e-01 4.710171744227409363e-02 4.274832457304000854e-02 2.768120029941201210e-03 2.012174427509307861e-01 1.214705407619476318e-01 -1.887915283441543579e-01 -2.953839302062988281e-01 -9.089157730340957642e-02 -1.909813284873962402e-01 -2.608153223991394043e-01 -1.693179756402969360e-01 -4.265016317367553711e-02 1.009457707405090332e-01 -1.987204551696777344e-01 -2.288573607802391052e-02 1.121843382716178894e-01 -2.194357067346572876e-01 6.099613383412361145e-02 3.132238388061523438e-01 1.331916600465774536e-01 2.694592252373695374e-02
-1.104522421956062317e-01 6.188298389315605164e-02 1.959763169288635254e-01 1.394163817167282104e-01 -1.893710643053054810e-01 -2.549283802509307861e-01 8.061821758747100830e-02 -1.238704547286033630e-01 1.985976994037628174e-01 2.811592817306518555e-01 -1.828452944755554199e-01 3.111780062317848206e-02 3.473575413227081299e-01 -5.483071133494377136e-02 6.976038962602615356e-02 -1.412151604890823364e-01 8.783833682537078857e-02 -2.333840131759643555e-01 -1.499218195676803589e-01 1.323043704032897949e-01 -3.476424813270568848e-01 -2.358519732952117920e-01 5.046273022890090942e-02 1.324967145919799805e-01 -2.390473186969757080e-01 -1.208421364426612854e-01 -9.181966632604598999e-02 -2.326811105012893677e-01 1.718963533639907837e-01 1.955154538154602051e-01 -7.095760200172662735e-03 -3.433528915047645569e-02
-8.944925852119922638e-03 6.604610383510589600e-02 2.027295678853988647e-01 -2.311425097286701202e-02 -3.661470413208007812e-01 -3.371061384677886963e-02 -7.694026827812194824e-02 -1.006036698818206787e-01 1.080023720860481262e-01 2.938045263290405273e-01 -3.596039116382598877e-01 1.217148303985595703e-01 6.680060923099517822e-02 8.088345080614089966e-02 -4.457550123333930969e-02 -3.660073503851890564e-02 1.542228460311889648e-02 -9.886783361434936523e-02 -1.463511437177658081e-01 -1.011706143617630005e-01 -3.579539060592651367e-01 -1.687563359737396240e-01 -1.088643968105316162e-01 4.715084731578826904e-01 -2.141870111227035522e-01 2.605989947915077209e-02 8.267942816019058228e-02 -3.911870345473289490e-02 1.633237898349761963e-01 -3.473549336194992065e-02 -1.470415741205215454e-01 -9.677419066429138184e-02
-4.285108298063278198e-02 4.526772350072860718e-02 2.017589956521987915e-01 2.013888955116271973e-01 -1.294956058263778687e-01 -2.664094865322113037e-01 9.363033622503280640e-02 -1.874605752527713776e-02 8.775365352630615234e-02 2.272900044918060303e-01 -8.835182338953018188e-02 1.177803128957748413e-01 1.972083300352096558e-01 -7.753844559192657471e-02 1.736206375062465668e-02 -1.200191453099250793e-01 1.697335392236709595e-02 -3.267912566661834717e-01 -2.853832840919494629e-01 1.162576973438262939e-01 -2.949431240558624268e-01 -2.121133506298065186e-01 6.091188639402389526e-02 1.260284334421157837e-01 -3.331278264522552490e-01 -1.562162637710571289e-01 -2.099175378680229187e-02 -1.357323080301284790e-01 3.271870315074920654e-02 3.796530067920684814e-01 -7.124769035726785660e-03 1.556405425071716309e-01
-3.154342174530029297e-01 1.566922664642333984e-01 -1.678917109966278076e-01 6.018406525254249573e-02 -2.214758098125457764e-01 3.873305395245552063e-02 -1.885637342929840088e-01 1.111674606800079346e-01 -5.337021127343177795e-02 2.611790597438812256e-01 -2.884924411773681641e-02 -9.203375875949859619e-02 -4.776107519865036011e-02 3.643658757209777832e-01 8.091706782579421997e-02 1.377009153366088867e-01 4.702620673924684525e-03 -3.838041722774505615e-01 -1.018912643194198608e-01 1.721976697444915771e-01 -3.069972693920135498e-01 2.611863613128662109e-02 9.794097393751144409e-02 2.321782112121582031e-01 -4.729035310447216034e-03 -5.589053034782409668e-02 1.358129680156707764e-01 -1.252950429916381836e-01 -3.178632631897926331e-02 3.255608677864074707e-01 -6.004073098301887512e-02 -1.052100881934165955e-01
5.218990147113800049e-02 8.229821175336837769e-02 1.434617787599563599e-01 1.684743016958236694e-01 -1.522222757339477539e-01 -1.850364059209823608e-01 1.045574396848678589e-01 -8.418606594204902649e-03 1.175219267606735229e-01 2.177050411701202393e-01 -1.569756865501403809e-01 3.105813823640346527e-02 3.143733739852905273e-02 2.884005606174468994e-01 -2.209358476102352142e-02 6.729515641927719116e-02 1.097647845745086670e-02 -1.464728713035583496e-01 4.665521439164876938e-03 1.481738090515136719e-01 -3.908557593822479248e-01 -1.647601425647735596e-01 9.585369378328323364e-02 3.846881687641143799e-01 -1.840973943471908569e-01 -3.828018307685852051e-01 -4.154293611645698547e-02 -1.076860651373863220e-01 2.817060649394989014e-01 2.029789090156555176e-01 -2.020763792097568512e-02 -4.212968423962593079e-02
-2.578524313867092133e-02 8.419835567474365234e-02 1.308508515357971191e-01 1.603940576314926147e-01 -1.556102037429809570e-01 -1.703842431306838989e-01 3.792974352836608887e-02 1.105227917432785034e-01 1.901870667934417725e-01 2.458761334419250488e-01 -1.734910756349563599e-01 1.217122003436088562e-01 2.580582499504089355e-01 1.637934297323226929e-01 5.301860347390174866e-02 1.616267412900924683e-01 -1.826792210340499878e-01 -1.387974470853805542e-01 -3.784094005823135376e-02 2.225492745637893677e-01 -1.914341896772384644e-01 -3.190952837467193604e-01 7.836094126105308533e-03 1.668260395526885986e-01 -3.292828798294067383e-01 -1.197697520256042480e-01 -1.392630580812692642e-02 -2.736748754978179932e-01 2.642341852188110352e-01 2.023907154798507690e-01 -1.998992711305618286e-01 -6.284022238105535507e-03
3.026647865772247314e-01 2.002925276756286621e-01 1.018727198243141174e-01 -1.672044992446899414e-01 -2.339805960655212402e-01 -1.790129691362380981e-01 3.157276511192321777e-01 -2.098497003316879272e-01 2.375614792108535767e-01 4.478499591350555420e-01 -1.213381811976432800e-01 -7.611079514026641846e-02 1.744108647108078003e-01 -8.354978263378143311e-02 2.241580188274383545e-01 1.029799692332744598e-03 -1.233365479856729507e-02 -8.930982649326324463e-02 -5.263723060488700867e-02 9.406153857707977295e-02 -1.284279227256774902e-01 -1.236244067549705505e-01 -5.477730929851531982e-02 1.658983081579208374e-01 -1.730342507362365723e-01 -4.076851531863212585e-02 2.879083752632141113e-01 -1.309413760900497437e-01 1.592482812702655792e-02 1.276626288890838623e-01 -5.880436301231384277e-02 -2.375961840152740479e-02
2.713064849376678467e-02 -1.554713249206542969e-01 -1.210151612758636475e-01 -1.060941815376281738e-01 -1.233021616935729980e-01 -3.682931661605834961e-01 -9.780254215002059937e-02 -2.944416366517543793e-02 -2.990015149116516113e-01 5.611693114042282104e-02 -2.006535977125167847e-01 -8.494979143142700195e-02 3.018302023410797119e-01 7.353448867797851562e-02 1.816700994968414307e-01 1.831371933221817017e-01 1.464755367487668991e-02 -2.514166831970214844e-01 1.121721193194389343e-01 1.195424888283014297e-02 -8.888856321573257446e-02 -7.747019082307815552e-02 1.352639943361282349e-01 6.981563754379749298e-03 -2.687649130821228027e-01 -1.006182506680488586e-01 4.371666908264160156e-02 -2.829388976097106934e-01 8.019328862428665161e-02 1.708132177591323853e-01 -1.542047709226608276e-01 -3.908011019229888916e-01
1.604525446891784668e-01 1.156393811106681824e-01 1.106627881526947021e-01 1.557421684265136719e-01 -1.406875848770141602e-01 -8.421697467565536499e-02 1.099672168493270874e-01 -1.324338018894195557e-01 1.261156946420669556e-01 2.465694546699523926e-01 -4.061647057533264160e-01 9.961404837667942047e-03 1.287242025136947632e-01 -6.659821420907974243e-02 -1.238050386309623718e-01 1.626903861761093140e-01 7.442398369312286377e-02 -5.798481404781341553e-02 -2.848592698574066162e-01 -3.086048662662506104e-01 -3.306344747543334961e-01 -5.762970075011253357e-02 -4.800145700573921204e-02 2.101715803146362305e-01 -2.121336609125137329e-01 3.271410241723060608e-02 -2.843390032649040222e-02 2.623063512146472931e-03 2.470335215330123901e-01 2.229756861925125122e-01 -2.474000602960586548e-01 -7.463790941983461380e-03
-1.225830614566802979e-01 6.655455566942691803e-03 -1.569925458170473576e-03 -4.430542886257171631e-02 -1.649984270334243774e-01 1.865928322076797485e-01 -2.155909836292266846e-01 1.406192481517791748e-01 -2.359126061201095581e-01 2.698675692081451416e-01 -4.296599030494689941e-01 -4.254293814301490784e-02 -4.429746046662330627e-02 5.422461405396461487e-02 1.766439974308013916e-01 1.350729465484619141e-01 -7.064533978700637817e-02 -2.629982233047485352e-01 -1.129467114806175232e-01 -2.704874575138092041e-01 -2.631377279758453369e-01 -1.253377050161361694e-01 -1.135156080126762390e-01 9.588195942342281342e-03 -1.125654727220535278e-01 -2.573987282812595367e-02 1.193676739931106567e-01 -2.047652900218963623e-01 8.859216421842575073e-02 3.609684109687805176e-01 9.252406656742095947e-02 -1.057895869016647339e-01
-1.583791077136993408e-01 8.454994857311248779e-02 2.170767784118652344e-01 -2.034987211227416992e-01 -2.470522671937942505e-01 3.269194392487406731e-03 4.504168033599853516e-02 1.405538525432348251e-02 1.604924350976943970e-01 2.678268551826477051e-01 -2.404649108648300171e-01 9.009683877229690552e-02 1.110658049583435059e-03 6.498055160045623779e-02 -1.848371922969818115e-01 -3.878423199057579041e-02 2.819625660777091980e-02 -3.872391581535339355e-02 -9.748937562108039856e-03 -5.454822257161140442e-02 -4.664278328418731689e-01 -1.726588010787963867e-01 1.291225664317607880e-02 4.366255700588226318e-01 -1.118563488125801086e-01 -1.767965778708457947e-02 -2.361487597227096558e-03 2.446007542312145233e-02 9.443885833024978638e-02 -3.026959672570228577e-02 -3.363746404647827148e-01 -1.807987093925476074e-01
-1.263491362333297729e-01 3.962872177362442017e-02 -1.260769069194793701e-01 -8.745995908975601196e-02 -1.606713980436325073e-01 9.006320685148239136e-02 -1.422105915844440460e-02 1.048856880515813828e-02 -2.985599339008331299e-01 4.242539107799530029e-01 -2.786133885383605957e-01 -4.605776071548461914e-02 -4.700043052434921265e-02 -2.219266071915626526e-02 3.049407899379730225e-01 1.856211870908737183e-01 5.493780598044395447e-02 -1.223132610321044922e-01 -2.658780813217163086e-01 -1.521011292934417725e-01 -2.438896149396896362e-01 -2.817720770835876465e-01 1.890469491481781006e-01 1.649017930030822754e-01 -1.388332098722457886e-01 -1.071328530088067055e-03 9.604681283235549927e-02 -2.231795340776443481e-01 1.883379532955586910e-03 1.405242383480072021e-01 -1.706095486879348755e-01 -6.984677165746688843e-02
-3.310955688357353210e-02 -2.152844518423080444e-01 2.285976111888885498e-01 1.408352702856063843e-01 -2.187583968043327332e-02 1.818081140518188477e-01 -2.318500131368637085e-01 3.017494678497314453e-01 2.504344582557678223e-01 2.873528599739074707e-01 -2.023624069988727570e-02 5.054081603884696960e-02 -5.898460000753402710e-02 1.730063743889331818e-02 -4.047253355383872986e-02 7.241012156009674072e-02 3.400086611509323120e-02 -1.566740870475769043e-01 -1.862110011279582977e-02 7.138087600469589233e-02 -4.050619006156921387e-01 5.942207761108875275e-03 1.332254558801651001e-01 3.273188173770904541e-01 -1.544124037027359009e-01 -1.441622674465179443e-01 -4.350674338638782501e-03 -9.655766189098358154e-02 -1.082944311201572418e-02 3.844440877437591553e-01 6.326467543840408325e-02 -1.310932636260986328e-01
6.067368015646934509e-02 -2.466118335723876953e-02 -4.002465307712554932e-02 -7.486799359321594238e-02 -1.814948022365570068e-01 2.007176280021667480e-01 -2.302307449281215668e-02 1.027543395757675171e-01 3.112563677132129669e-02 4.324205219745635986e-01 -1.404605656862258911e-01 -1.424196958541870117e-01 3.964895755052566528e-02 -1.410061568021774292e-01 1.184753254055976868e-01 1.534102261066436768e-01 1.787778735160827637e-02 -2.543348371982574463e-01 -1.866852045059204102e-01 4.513769447803497314e-01 -3.356254100799560547e-01 -1.797536611557006836e-01 -3.933826833963394165e-02 -5.609023198485374451e-02 -4.092441499233245850e-02 1.658687442541122437e-01 -1.052375286817550659e-01 -2.040360867977142334e-01 1.772037148475646973e-01 2.250476777553558350e-01 1.167900627478957176e-03 -1.599200651980936527e-03
1.064684540033340454e-01 -6.729056593030691147e-03 -4.560983180999755859e-02 2.501753568649291992e-01 -2.419602423906326294e-01 -2.186392098665237427e-01 4.641684517264366150e-02 -8.283609896898269653e-02 -7.685605436563491821e-02 1.244693994522094727e-01 -4.427037537097930908e-01 1.245097368955612183e-01 3.251374512910842896e-02 1.665103435516357422e-01 -1.138836424797773361e-02 -2.624667584896087646e-01 -1.638598442077636719e-01 -1.949335187673568726e-01 -2.325049787759780884e-01 1.336567699909210205e-01 -2.284703999757766724e-01 -1.154323890805244446e-01 -1.217225715517997742e-01 1.908869445323944092e-01 -1.404886096715927124e-01 -2.051042169332504272e-01 1.342309862375259399e-01 -1.255513578653335571e-01 2.065379917621612549e-01 2.137660235166549683e-01 -2.005305737257003784e-01 -1.398061960935592651e-02
-1.030114516615867615e-01 -5.979759991168975830e-02 -6.094445660710334778e-02 -1.107009723782539368e-01 -1.602373123168945312e-01 -4.274827241897583008e-01 1.640658080577850342e-02 -9.453914314508438110e-02 8.497397601604461670e-02 2.206774801015853882e-01 -1.413809657096862793e-01 2.726236823946237564e-03 2.586148381233215332e-01 2.862371504306793213e-01 -9.723741561174392700e-02 -3.574844077229499817e-02 -1.008898243308067322e-01 -1.413639932870864868e-01 -9.321954846382141113e-02 -1.413303762674331665e-01 -1.815949678421020508e-01 -1.967373937368392944e-01 3.171667754650115967e-01 -7.897748053073883057e-02 -2.240172028541564941e-01 8.865540474653244019e-02 2.941616065800189972e-02 -3.863647282123565674e-01 1.366014629602432251e-01 1.669320017099380493e-01 -1.061117500066757202e-01 -1.159497871994972229e-01
-2.391303926706314087e-01 4.204577952623367310e-02 -3.345280289649963379e-01 6.559084355831146240e-02 -2.112825065851211548e-01 -5.305289477109909058e-02 -8.828558772802352905e-02 3.035926073789596558e-02 3.289027139544487000e-02 3.227865993976593018e-01 -2.366782426834106445e-01 -1.715400367975234985e-01 8.214830607175827026e-02 7.529314607381820679e-02 1.847288161516189575e-01 2.265805155038833618e-01 1.694675534963607788e-01 -2.406103909015655518e-01 -5.169510468840599060e-02 1.072555482387542725e-01 -3.153620660305023193e-01 -2.600439637899398804e-02 1.360691189765930176e-01 2.925400137901306152e-01 2.920821011066436768e-01 6.390324234962463379e-02 4.859999939799308777e-02 -3.024631552398204803e-02 1.908445954322814941e-01 1.667436659336090088e-01 -3.994881175458431244e-03 -1.347003132104873657e-01
-1.477423459291458130e-01 -3.077098727226257324e-01 1.941028684377670288e-01 -2.089541405439376831e-01 -1.787735819816589355e-01 -3.139584958553314209e-01 -3.907964006066322327e-02 -8.040497452020645142e-02 -1.028993055224418640e-01 1.748492717742919922e-01 -8.882332593202590942e-02 1.182735264301300049e-01 -1.652540415525436401e-01 -2.492537535727024078e-02 1.183728501200675964e-01 1.107373237609863281e-01 8.610469289124011993e-03 -6.720858812332153320e-02 -2.615552842617034912e-01 1.620477437973022461e-01 -2.232778966426849365e-01 -1.084258258342742920e-01 -8.178429305553436279e-02 1.159359738230705261e-01 2.732820808887481689e-01 -3.048678338527679443e-01 2.310633957386016846e-01 -1.948712021112442017e-01 2.320784628391265869e-01 1.271410733461380005e-01 -1.512397080659866333e-01 -1.161519065499305725e-01
6.417343020439147949e-02 2.321564704179763794e-01 1.971265524625778198e-01 -5.457742512226104736e-02 -3.608025908470153809e-01 -7.467179000377655029e-02 -1.516724824905395508e-01 -1.601258665323257446e-01 -5.344551801681518555e-02 2.403111606836318970e-01 -2.773490548133850098e-01 2.697520703077316284e-02 5.744567885994911194e-02 -6.721252202987670898e-02 -9.101767838001251221e-02 -4.730119835585355759e-03 3.189368173480033875e-02 -1.282550990581512451e-01 -1.742871999740600586e-01 -1.318768858909606934e-01 -4.670723080635070801e-01 -6.578417867422103882e-02 -2.987483516335487366e-02 4.046133458614349365e-01 -2.251074165105819702e-01 1.019995212554931641e-01 5.055376514792442322e-02 8.729469031095504761e-03 1.120198443531990051e-01 -3.481956943869590759e-02 -1.620533615350723267e-01 -7.289930433034896851e-02
-1.632840782403945923e-01 -9.122266620397567749e-02 -1.899908483028411865e-02 -2.289119064807891846e-01 -1.067401319742202759e-01 -1.763147711753845215e-01 -1.823000162839889526e-01 -8.555150032043457031e-02 2.126494199037551880e-01 -6.737465411424636841e-02 -1.993835270404815674e-01 -1.578170061111450195e-01 -1.798568218946456909e-01 -5.359161645174026489e-02 3.594296574592590332e-01 -1.066074520349502563e-01 -3.039718978106975555e-02 -2.012290656566619873e-01 -1.341401785612106323e-01 1.510666310787200928e-01 -1.486032158136367798e-01 7.508688420057296753e-02 -3.179638832807540894e-02 1.056087911128997803e-01 -4.086517095565795898e-01 -1.690685302019119263e-01 1.608885526657104492e-01 4.767097905278205872e-02 -1.130882301367819309e-03 1.436319500207901001e-01 -4.364324361085891724e-02 -4.130818247795104980e-01
-6.945747882127761841e-02 -2.011738121509552002e-01 1.190888509154319763e-01 -7.204046100378036499e-02 -5.023712664842605591e-02 -3.709937632083892822e-01 -1.874773204326629639e-02 -2.270008623600006104e-02 -8.836458623409271240e-02 2.436852753162384033e-01 -1.028618589043617249e-01 3.038639947772026062e-02 2.468058168888092041e-01 1.319742500782012939e-01 2.315967828035354614e-01 2.183171808719635010e-01 2.973364852368831635e-02 -1.129064038395881653e-01 -5.984375253319740295e-02 -2.334645688533782959e-01 -4.053570330142974854e-01 1.303974539041519165e-01 -1.211351156234741211e-01 -1.782888323068618774e-01 4.450658336281776428e-02 -9.989090263843536377e-02 -9.114158153533935547e-02 -2.290384769439697266e-01 2.807278335094451904e-01 2.809897959232330322e-01 4.873657971620559692e-02 -6.017288938164710999e-02
-1.272576302289962769e-01 -1.184461787343025208e-01 7.685668766498565674e-02 1.763281375169754028e-01 -8.376746624708175659e-02 -1.099881306290626526e-01 4.406073316931724548e-02 2.365783751010894775e-01 1.512052724137902260e-03 -5.915074422955513000e-02 -2.110333740711212158e-01 -8.467213250696659088e-03 3.270468413829803467e-01 -1.847981810569763184e-01 -9.090271592140197754e-02 -4.525415226817131042e-02 -1.506153792142868042e-01 -1.894227862358093262e-01 -5.998063459992408752e-02 -8.886858820915222168e-03 -3.704233467578887939e-01 -7.882926613092422485e-02 -3.636385500431060791e-02 2.017446607351303101e-01 -3.058710396289825439e-01 -6.910522002726793289e-03 -5.522650852799415588e-02 -3.079028725624084473e-01 3.764698803424835205e-01 1.890433728694915771e-01 -1.066715642809867859e-01 1.680031269788742065e-01
-1.456239670515060425e-01 9.523577243089675903e-02 4.012930765748023987e-02 7.120891660451889038e-02 -1.589725315570831299e-01 9.984831511974334717e-02 -1.958435624837875366e-01 1.143885031342506409e-01 -1.847707778215408325e-01 1.157128587365150452e-01 -5.708099007606506348e-01 -1.272449791431427002e-01 -3.256558254361152649e-02 -3.126357123255729675e-02 2.475645840167999268e-01 2.392093837261199951e-01 -1.398778613656759262e-02 -1.307421475648880005e-01 -1.219767425209283829e-02 -2.224341332912445068e-01 -2.782622575759887695e-01 -1.263541728258132935e-01 -2.266045846045017242e-02 -4.663189873099327087e-02 -9.768010675907135010e-02 3.526113554835319519e-02 6.762525439262390137e-02 -2.300361245870590210e-01 6.792584806680679321e-02 3.605073392391204834e-01 6.635041791014373302e-04 2.040944807231426239e-02
4.766974598169326782e-02 1.384892761707305908e-01 1.786100566387176514e-01 -1.100639626383781433e-01 -2.719660103321075439e-01 -4.635629057884216309e-02 -9.483841806650161743e-02 -8.526351302862167358e-03 9.320945478975772858e-03 2.107537239789962769e-01 -3.537023663520812988e-01 -2.617531716823577881e-01 7.338490337133407593e-02 -9.308609366416931152e-02 -1.961191147565841675e-01 -1.439343690872192383e-01 -8.692170679569244385e-02 -2.938008904457092285e-01 -2.935285568237304688e-01 -5.248508602380752563e-02 -3.718424141407012939e-01 -1.254251301288604736e-01 -3.994882106781005859e-02 2.118934094905853271e-01 -1.322387456893920898e-01 -2.059370651841163635e-02 -8.092372119426727295e-02 -5.598839372396469116e-03 3.566249608993530273e-01 2.955940365791320801e-02 -2.053969772532582283e-03 -4.653513431549072266e-02
-1.234753653407096863e-01 -1.913142949342727661e-01 2.023568600416183472e-01 -4.214022159576416016e-01 -1.107500568032264709e-01 -1.800315678119659424e-01 -2.624225243926048279e-02 -5.782889947295188904e-02 -3.506987690925598145e-01 3.881804347038269043e-01 -2.188478559255599976e-01 -1.184254139661788940e-01 -5.577332898974418640e-02 -4.163544997572898865e-02 5.467130988836288452e-02 2.186446450650691986e-02 -7.448877394199371338e-02 -1.001301556825637817e-01 -4.945101961493492126e-02 1.702165044844150543e-02 -7.022781670093536377e-02 9.668284654617309570e-02 -1.574359387159347534e-01 2.049857825040817261e-01 7.797003537416458130e-02 -1.147633492946624756e-01 1.550917793065309525e-02 -2.963089346885681152e-01 -4.300042241811752319e-02 2.449354678392410278e-01 1.741117425262928009e-02 -2.611156404018402100e-01
-1.746289432048797607e-01 -2.189712375402450562e-01 9.516259282827377319e-02 -1.745163202285766602e-01 -4.063680395483970642e-02 -3.323372453451156616e-02 -3.234109655022621155e-02 2.542874813079833984e-01 3.873937949538230896e-02 2.417344003915786743e-01 -1.988461166620254517e-01 7.410275936126708984e-02 -2.010420709848403931e-02 -1.383804976940155029e-01 4.288561046123504639e-01 -5.407801945693790913e-04 -2.941308021545410156e-01 9.323757141828536987e-02 -2.531762421131134033e-01 1.153656169772148132e-01 5.060096830129623413e-02 -8.273877948522567749e-02 2.678098082542419434e-01 -8.263631165027618408e-02 -2.360814623534679413e-02 2.147559821605682373e-02 3.973416239023208618e-02 -1.242516934871673584e-01 2.021916657686233521e-01 4.182301461696624756e-01 -9.300668537616729736e-02 -4.568799585103988647e-02
-4.070822149515151978e-02 7.988517731428146362e-02 1.515935808420181274e-01 9.330179542303085327e-02 -7.913999259471893311e-02 -3.322457969188690186e-01 1.052056327462196350e-01 -5.582631006836891174e-02 6.915916502475738525e-02 1.195665895938873291e-01 -1.653855144977569580e-01 -7.120857387781143188e-02 9.781726449728012085e-02 -1.650811731815338135e-01 -1.059825904667377472e-02 -9.109201282262802124e-02 1.589784771203994751e-01 -3.962463140487670898e-02 -2.805428802967071533e-01 1.130058392882347107e-01 -4.813952744007110596e-01 -2.514724433422088623e-01 7.760212570428848267e-02 2.324090898036956787e-01 -2.181987911462783813e-01 -2.363328188657760620e-01 3.222985193133354187e-02 -5.079750716686248779e-02 3.577086329460144043e-02 3.589263856410980225e-01 -3.453610837459564209e-02 1.448780298233032227e-01
1.857678294181823730e-01 -1.486589908599853516e-01 -2.016637623310089111e-01 1.857835501432418823e-01 -1.547447592020034790e-01 -2.524948418140411377e-01 9.359762817621231079e-02 1.917401403188705444e-01 -8.959347009658813477e-02 1.215932518243789673e-01 -9.779591113328933716e-03 -2.021342143416404724e-02 -1.354174315929412842e-01 -1.033543050289154053e-01 2.516952753067016602e-01 -1.970791965723037720e-01 5.485432967543601990e-02 -2.333459258079528809e-01 -2.305328398942947388e-01 1.823785603046417236e-01 -1.815059185028076172e-01 2.841095626354217529e-02 -5.419150367379188538e-02 3.155058622360229492e-01 -2.331558465957641602e-01 -1.615504622459411621e-01 2.302296459674835205e-01 -3.003188371658325195e-01 2.401168346405029297e-01 1.172055006027221680e-01 -6.854031980037689209e-02 -2.467094920575618744e-02
-4.851209372282028198e-02 3.405500203371047974e-03 -5.131994560360908508e-02 5.505698174238204956e-02 -2.718363106250762939e-01 1.424687802791595459e-01 -1.143223568797111511e-01 1.744108349084854126e-01 -2.922599911689758301e-01 3.111599087715148926e-01 -4.264698922634124756e-01 -1.239279583096504211e-01 5.631833523511886597e-02 2.075218968093395233e-02 1.355005204677581787e-01 8.900332450866699219e-02 -1.069323420524597168e-01 -1.549318283796310425e-01 -1.446052491664886475e-01 -2.225382328033447266e-01 -2.926146388053894043e-01 -1.677622795104980469e-01 -7.891596108675003052e-02 6.824115663766860962e-02 -1.262212246656417847e-01 -9.734361618757247925e-02 2.197414934635162354e-01 -1.813445836305618286e-01 2.287595532834529877e-02 2.999453246593475342e-01 1.075457036495208740e-01 -7.597888261079788208e-02
-6.003149226307868958e-02 -2.361986488103866577e-01 1.438799798488616943e-01 -3.850679695606231689e-01 -6.063966453075408936e-02 -2.195768058300018311e-01 -1.087064594030380249e-01 -1.011468842625617981e-02 -3.844033777713775635e-01 2.306795269250869751e-01 -1.995036602020263672e-01 -1.661195419728755951e-02 3.923010826110839844e-02 -6.120182201266288757e-02 -6.995655130594968796e-03 -6.194773688912391663e-02 -2.726072967052459717e-01 -8.423957973718643188e-02 -1.318799145519733429e-02 4.616390168666839600e-02 -1.986886113882064819e-01 2.738629281520843506e-01 -9.472965449094772339e-02 2.840876579284667969e-01 1.671344507485628128e-03 -8.433737605810165405e-02 9.911465644836425781e-02 -1.691434830427169800e-01 -4.802293702960014343e-02 3.087826669216156006e-01 -4.504871740937232971e-02 -1.564754247665405273e-01
-4.748056083917617798e-02 -1.816239655017852783e-01 -1.793164410628378391e-03 -2.122194170951843262e-01 -1.581417918205261230e-01 -1.979445070028305054e-01 1.402036547660827637e-01 7.598029822111129761e-02 1.658262610435485840e-01 1.150647774338722229e-01 -2.171912342309951782e-01 1.327365487813949585e-01 1.161442883312702179e-02 -8.894469588994979858e-02 3.703426420688629150e-01 -1.287205964326858521e-01 -4.469396546483039856e-02 -1.125903055071830750e-01 5.298360809683799744e-02 1.390365213155746460e-01 -3.418270051479339600e-01 2.034304141998291016e-01 1.031403765082359314e-01 -7.552311569452285767e-02 -8.664783090353012085e-02 -3.089443966746330261e-02 1.587753444910049438e-01 -2.834813110530376434e-02 3.857754170894622803e-01 2.340900599956512451e-01 2.834911942481994629e-01 -1.815258115530014038e-01
-3.659546375274658203e-01 5.422801524400711060e-02 -2.588897943496704102e-01 1.021025329828262329e-02 -2.216063439846038818e-01 -5.137573927640914917e-02 -1.587522029876708984e-01 -7.137522101402282715e-02 -1.770116388797760010e-01 4.349896311759948730e-02 -2.341148108243942261e-01 -1.497627422213554382e-02 -5.673247855156660080e-03 2.070745378732681274e-01 4.991558939218521118e-02 -1.349999569356441498e-02 1.396367698907852173e-01 -2.613828480243682861e-01 -2.179752588272094727e-01 2.563267648220062256e-01 -3.921467363834381104e-01 1.050281822681427002e-01 -2.296735644340515137e-01 2.900585830211639404e-01 1.162433400750160217e-01 -3.806338086724281311e-02 1.470713317394256592e-01 -4.097817465662956238e-02 1.178440172225236893e-03 1.624610573053359985e-01 -1.094568073749542236e-01 -2.723258920013904572e-02
4.106130916625261307e-03 -2.464636862277984619e-01 6.387474387884140015e-02 -1.903571635484695435e-01 -8.839579671621322632e-02 -2.465009316802024841e-02 9.944862872362136841e-02 -7.356777787208557129e-02 -3.738305568695068359e-01 3.112429976463317871e-01 -3.754061162471771240e-01 1.297227293252944946e-01 1.176034659147262573e-01 -2.992477715015411377e-01 -3.064521402120590210e-02 1.848703771829605103e-01 -2.156501859426498413e-01 -1.106016114354133606e-01 -3.426875174045562744e-01 -1.584828644990921021e-01 -1.445726901292800903e-01 -8.007404208183288574e-02 2.941936440765857697e-02 9.150677919387817383e-02 -7.840617746114730835e-02 4.288970306515693665e-02 -6.165923085063695908e-03 -2.153117805719375610e-01 -1.148373261094093323e-02 1.842085570096969604e-01 -1.158174499869346619e-01 5.118770897388458252e-02
-3.139196708798408508e-02 -5.723147466778755188e-02 1.720712035894393921e-01 -2.916088700294494629e-01 -2.374767698347568512e-02 -6.023599207401275635e-02 -1.587020158767700195e-01 2.939437888562679291e-02 -4.495357349514961243e-02 7.623342424631118774e-02 9.416985325515270233e-03 2.450500428676605225e-01 3.436149656772613525e-02 -1.835882514715194702e-01 5.544559359550476074e-01 -9.840651601552963257e-02 -2.057567834854125977e-01 -7.080502063035964966e-02 2.487884089350700378e-02 3.223287314176559448e-02 -3.041842281818389893e-01 -2.994188480079174042e-02 1.016194373369216919e-02 1.055075675249099731e-01 -3.120521306991577148e-01 1.437507420778274536e-01 -8.168689906597137451e-03 -2.033890597522258759e-02 1.490022987127304077e-01 2.268453538417816162e-01 4.237101972103118896e-02 -2.885262370109558105e-01
7.786538451910018921e-02 1.578864753246307373e-01 1.845744252204895020e-01 1.728746294975280762e-01 -2.514917552471160889e-01 -2.043038010597229004e-01 1.458643376827239990e-01 7.000125944614410400e-02 2.294346988201141357e-01 2.684397101402282715e-01 -3.271379694342613220e-02 7.043017446994781494e-02 1.097619011998176575e-01 2.106669694185256958e-01 -7.575736939907073975e-02 2.634420394897460938e-01 -1.395559012889862061e-01 -2.474490404129028320e-01 -6.320822238922119141e-02 2.155705690383911133e-01 -3.473554849624633789e-01 -1.813217401504516602e-01 2.625827910378575325e-03 2.426570206880569458e-01 -1.790075302124023438e-01 -7.099664956331253052e-02 6.197894364595413208e-02 -1.545717269182205200e-01 1.415174901485443115e-01 2.265137434005737305e-01 -1.198451071977615356e-01 -1.322076022624969482e-01
1.053519397974014282e-01 -6.397750228643417358e-02 1.320074647665023804e-01 4.938374832272529602e-02 -3.072242140769958496e-01 -1.410834863781929016e-02 -5.489540845155715942e-02 -5.110539123415946960e-02 1.763509213924407959e-01 6.660845875740051270e-02 -1.241509094834327698e-01 4.853856563568115234e-02 -7.778747379779815674e-02 4.626578465104103088e-02 1.585895270109176636e-01 -6.754895299673080444e-02 4.863016307353973389e-02 -3.635423630475997925e-02 2.511620521545410156e-02 1.529734209179878235e-02 -1.365478485822677612e-01 3.764638304710388184e-01 7.491294294595718384e-02 2.268058359622955322e-01 -1.450975537300109863e-01 4.075950756669044495e-02 2.998287677764892578e-01 -2.661606073379516602e-01 3.936236798763275146e-01 4.232569038867950439e-01 -1.794419586658477783e-01 -4.252098873257637024e-02
-1.231963653117418289e-02 -6.728197634220123291e-02 -7.345112413167953491e-02 -1.324197649955749512e-01 -8.523274213075637817e-02 -2.574462890625000000e-01 3.289987519383430481e-02 8.855488896369934082e-02 6.157771870493888855e-02 1.747811734676361084e-01 -2.424194961786270142e-01 9.316066652536392212e-02 3.483195975422859192e-02 -1.709550619125366211e-01 4.744630157947540283e-01 -1.798430830240249634e-01 -1.985603757202625275e-02 -2.400238811969757080e-01 4.379377886652946472e-02 -1.421641409397125244e-01 -3.515928983688354492e-01 1.974198967218399048e-01 -1.532394886016845703e-01 9.719687700271606445e-02 9.497220814228057861e-02 1.166942343115806580e-02 1.037134230136871338e-01 3.843844402581453323e-03 3.338098526000976562e-01 2.549419701099395752e-01 1.660787761211395264e-01 -2.549440786242485046e-02
-2.985183596611022949e-01 -1.101264208555221558e-01 1.597497612237930298e-01 -8.044102042913436890e-02 -1.929770559072494507e-01 -1.362800747156143188e-01 2.683022059500217438e-02 5.583081394433975220e-02 -4.232373461127281189e-02 1.336223334074020386e-01 -1.454935371875762939e-01 -4.444201663136482239e-02 4.792523756623268127e-02 -1.402077917009592056e-02 2.896106243133544922e-01 3.596774116158485413e-02 1.086995601654052734e-01 4.550908505916595459e-02 1.084418669342994690e-01 2.638032734394073486e-01 -4.703338146209716797e-01 1.566155552864074707e-01 -4.320313036441802979e-02 1.524817794561386108e-01 2.921525239944458008e-01 6.728349626064300537e-02 -1.490901317447423935e-02 -2.894094586372375488e-01 -6.200242415070533752e-02 3.382837474346160889e-01 -7.023162394762039185e-02 -1.161759793758392334e-01
-2.738062441349029541e-01 -1.826405376195907593e-01 5.444401502609252930e-02 -4.784922897815704346e-01 -7.013589888811111450e-02 -1.547265350818634033e-01 -5.218535196036100388e-03 1.814423128962516785e-02 -3.004072010517120361e-01 2.726518213748931885e-01 -9.620027989149093628e-02 2.220644429326057434e-02 -1.169772297143936157e-01 8.618545532226562500e-02 1.781310290098190308e-01 -7.445494085550308228e-02 -9.912437200546264648e-02 5.630261823534965515e-02 -6.269367784261703491e-02 7.492347806692123413e-02 -1.109505668282508850e-01 1.510460972785949707e-01 -9.258757531642913818e-02 2.999843955039978027e-01 -8.034149557352066040e-02 -8.239836990833282471e-02 -2.881930768489837646e-02 -2.744702398777008057e-01 7.144568860530853271e-02 1.852151751518249512e-01 -1.021866425871849060e-01 -3.198954761028289795e-01
2.205168455839157104e-02 -6.798276305198669434e-02 3.308616578578948975e-01 1.096993125975131989e-02 -1.643342375755310059e-01 -1.531287878751754761e-01 1.905291378498077393e-01 -6.714967638254165649e-02 4.037362337112426758e-02 6.732118129730224609e-02 -3.888427317142486572e-01 -1.810887902975082397e-01 2.431444823741912842e-01 -4.486046358942985535e-02 -9.177225828170776367e-02 -1.678955554962158203e-01 1.140500530600547791e-01 3.918343409895896912e-02 -1.832571476697921753e-01 -2.410300076007843018e-02 -3.588614165782928467e-01 -4.807621985673904419e-02 -6.232273206114768982e-02 3.817562162876129150e-01 -1.964756548404693604e-01 -1.078068912029266357e-01 9.670052677392959595e-02 -5.603410676121711731e-02 1.485432535409927368e-01 2.673099339008331299e-01 -8.044393733143806458e-03 1.428952068090438843e-01
1.223484650254249573e-01 -1.230068951845169067e-01 1.069284155964851379e-01 1.149387285113334656e-01 -1.934874802827835083e-01 8.122882992029190063e-02 -1.145903766155242920e-02 -8.465112000703811646e-02 3.229957073926925659e-02 -1.373081654310226440e-02 -2.141831666231155396e-01 1.016140729188919067e-01 -8.510426431894302368e-02 1.877927221357822418e-02 1.146502867341041565e-01 -1.589265763759613037e-01 -1.074381358921527863e-02 -1.059297621250152588e-01 -9.531282633543014526e-02 9.289705008268356323e-02 -2.622396349906921387e-01 2.330547273159027100e-01 7.628735154867172241e-03 3.280084431171417236e-01 -8.417418226599693298e-03 -2.471132129430770874e-01 2.619956135749816895e-01 -3.611532747745513916e-01 3.135932981967926025e-01 3.612219989299774170e-01 -2.006949335336685181e-01 -3.743025287985801697e-02
-1.021315110847353935e-03 -1.147322505712509155e-01 1.529205739498138428e-01 1.609592586755752563e-01 -2.374983280897140503e-01 2.563673816621303558e-02 2.614365890622138977e-02 -2.149659842252731323e-01 4.804714024066925049e-02 3.106145858764648438e-01 -2.973773479461669922e-01 8.239834010601043701e-02 1.018937751650810242e-01 9.313475340604782104e-02 2.395899295806884766e-01 -1.541845034807920456e-02 1.795353144407272339e-01 -2.852989137172698975e-01 -2.367877028882503510e-02 -1.651728758588433266e-03 -2.057449072599411011e-01 4.074312001466751099e-02 -2.610605955123901367e-01 3.079409599304199219e-01 -5.359011143445968628e-02 -7.223932445049285889e-02 -1.142840832471847534e-01 -3.752226829528808594e-01 1.868613660335540771e-01 7.417690753936767578e-02 4.250650852918624878e-02 1.937618404626846313e-01
2.716840244829654694e-02 -3.762361407279968262e-02 -2.041700296103954315e-02 -3.274708092212677002e-01 -1.169470250606536865e-01 -9.355170279741287231e-02 1.099670752882957458e-01 2.993700802326202393e-01 2.873261272907257080e-01 3.985837399959564209e-01 -1.594869196414947510e-01 -1.991994082927703857e-01 1.713281422853469849e-01 2.947445213794708252e-01 1.158324480056762695e-01 -1.019499376416206360e-01 5.076768249273300171e-02 -3.908687457442283630e-02 -1.340424865484237671e-01 -1.037105098366737366e-01 -2.406997680664062500e-01 -2.406515181064605713e-02 -2.259721755981445312e-01 6.680054217576980591e-02 -2.861690223217010498e-01 -7.622517645359039307e-02 -6.537819653749465942e-02 7.747375965118408203e-02 -9.231704473495483398e-02 1.660330444574356079e-01 -1.763736456632614136e-01 8.615105599164962769e-02
-8.330621570348739624e-02 -7.529063522815704346e-02 6.845615804195404053e-02 -1.530587822198867798e-01 -1.491203755140304565e-01 -9.044820815324783325e-02 -6.928282231092453003e-02 2.988814711570739746e-01 -1.403465569019317627e-01 2.198478430509567261e-01 3.401893377304077148e-02 -2.398465201258659363e-02 1.402697265148162842e-01 8.869498223066329956e-02 -2.661641500890254974e-02 -8.139283955097198486e-02 -3.407164663076400757e-02 -2.455660998821258545e-01 4.900120943784713745e-02 1.489199846982955933e-01 -4.490302503108978271e-01 2.402987033128738403e-01 1.172011159360408783e-02 1.946624666452407837e-01 -2.422711811959743500e-02 -1.220400929450988770e-01 4.166098684072494507e-02 -4.375787973403930664e-01 2.408855110406875610e-01 5.052242800593376160e-02 -1.122358739376068115e-01 -2.545205056667327881e-01
-1.416783481836318970e-01 -4.426293447613716125e-02 -1.956966370344161987e-01 1.255699396133422852e-01 -3.768208622932434082e-01 -2.652371823787689209e-01 8.867803844623267651e-04 3.274535387754440308e-02 -6.206116825342178345e-02 3.762342780828475952e-02 -3.392082154750823975e-01 -2.447360605001449585e-01 5.697452649474143982e-02 -5.020783096551895142e-02 1.473500132560729980e-01 5.290576722472906113e-03 -3.546481579542160034e-02 -2.708409726619720459e-01 -3.125287219882011414e-02 -1.036246940493583679e-01 -3.123814761638641357e-01 2.622751295566558838e-01 8.232459425926208496e-02 1.431405991315841675e-01 -7.366655766963958740e-02 -1.790355890989303589e-01 -6.438201665878295898e-02 -2.466775476932525635e-02 1.448878645896911621e-01 -2.260516630485653877e-03 -1.375800371170043945e-01 -3.750056326389312744e-01
8.788041770458221436e-02 -9.078389406204223633e-02 1.587840467691421509e-01 -1.304645836353302002e-01 -4.043440520763397217e-01 -1.941495537757873535e-01 1.193029060959815979e-01 5.162452533841133118e-02 1.322124749422073364e-01 2.167653888463973999e-01 6.967811286449432373e-02 9.486433118581771851e-02 1.801488921046257019e-02 9.905926883220672607e-02 2.543947398662567139e-01 3.962809219956398010e-02 1.360131204128265381e-01 -5.017032101750373840e-02 -1.795760244131088257e-01 -3.536381572484970093e-02 -2.552549839019775391e-01 2.614327371120452881e-01 1.466625090688467026e-02 6.943406164646148682e-02 -1.156574338674545288e-01 -1.014046445488929749e-01 3.265666589140892029e-02 -2.380276918411254883e-01 4.773379862308502197e-01 1.144740134477615356e-01 -8.933722227811813354e-02 -2.135329991579055786e-01
7.416311651468276978e-02 1.420858949422836304e-01 1.737203150987625122e-01 -2.457723021507263184e-01 -3.345801532268524170e-01 -9.131219983100891113e-02 -2.742670178413391113e-01 -9.921853989362716675e-02 8.854296058416366577e-02 2.754775285720825195e-01 -2.072544097900390625e-01 2.298033386468887329e-01 -3.323120996356010437e-02 1.747819632291793823e-01 -2.248171418905258179e-01 3.246587514877319336e-02 -2.473450601100921631e-01 -8.073117583990097046e-02 -4.022513329982757568e-02 4.799847677350044250e-02 -3.286732435226440430e-01 -1.963361501693725586e-01 5.664955079555511475e-02 2.832966744899749756e-01 -1.938101351261138916e-01 -6.275074183940887451e-02 6.488014757633209229e-02 -8.454575203359127045e-03 1.542268991470336914e-01 1.412641853094100952e-01 -1.159762665629386902e-01 -1.049126312136650085e-01
-1.416276544332504272e-01 -9.235330671072006226e-02 1.493567675352096558e-01 -1.804128736257553101e-01 -2.435042262077331543e-01 -1.866220831871032715e-01 5.653480067849159241e-02 4.437468945980072021e-03 -1.294254064559936523e-01 -9.885024279356002808e-03 4.290252458304166794e-03 -5.361049622297286987e-02 1.929248571395874023e-01 9.856947511434555054e-02 2.066399343311786652e-02 8.062439411878585815e-02 1.079589575529098511e-01 -7.795011997222900391e-02 1.479204148054122925e-01 3.212819099426269531e-01 -5.293139219284057617e-01 2.364760637283325195e-01 -1.294099241495132446e-01 1.609426736831665039e-01 4.707001522183418274e-02 -1.831218004226684570e-01 -3.220608830451965332e-02 -3.225649893283843994e-01 6.013641878962516785e-02 1.770619750022888184e-01 -1.398088783025741577e-01 -1.693749576807022095e-01
-2.945525050163269043e-01 1.087831407785415649e-01 1.680737733840942383e-01 2.611571364104747772e-02 -1.873819530010223389e-01 1.081917434930801392e-02 -2.763826251029968262e-01 7.980547100305557251e-02 -1.561582088470458984e-01 3.580957055091857910e-01 -6.583112478256225586e-02 -7.907289266586303711e-02 3.620098158717155457e-02 2.526276111602783203e-01 5.995892733335494995e-02 4.107554629445075989e-02 1.013002917170524597e-01 -2.055141478776931763e-01 -1.267223358154296875e-01 2.203315943479537964e-01 -3.969371616840362549e-01 -1.160847693681716919e-01 -8.764337748289108276e-03 -1.516511756926774979e-02 -2.444546669721603394e-02 1.079272925853729248e-01 1.202010586857795715e-01 -4.980044439435005188e-02 -1.777304559946060181e-01 4.091656208038330078e-01 -2.429259195923805237e-02 -6.048427894711494446e-02
-5.196736007928848267e-02 -2.602116949856281281e-02 1.713958531618118286e-01 4.056131001561880112e-05 8.114468306303024292e-02 -5.363897979259490967e-02 -1.290889643132686615e-02 7.110764086246490479e-02 -2.323385095223784447e-03 1.185225322842597961e-01 -2.133836410939693451e-02 -5.303376168012619019e-02 2.175455242395401001e-01 -1.741775721311569214e-01 6.801928579807281494e-02 -1.871784776449203491e-01 -4.345256090164184570e-02 -2.258108109235763550e-01 -1.358100920915603638e-01 -1.370855122804641724e-01 -3.668492138385772705e-01 -1.580291800200939178e-02 -2.654398977756500244e-02 4.176226556301116943e-01 -4.008932709693908691e-01 6.100806640461087227e-04 1.175233125686645508e-01 -2.339496761560440063e-01 3.579010665416717529e-01 1.685579679906368256e-02 1.951340585947036743e-02 2.446203529834747314e-01
-2.335124313831329346e-01 -6.577061861753463745e-02 2.086365371942520142e-01 -5.759408697485923767e-03 -7.578887045383453369e-02 -9.140814095735549927e-02 -2.056578993797302246e-01 1.694209873676300049e-01 2.056688219308853149e-01 1.099649816751480103e-01 -5.079200267791748047e-01 1.049092272296547890e-03 6.571301259100437164e-03 2.909310348331928253e-02 7.099454104900360107e-02 1.743434071540832520e-01 -1.357465833425521851e-01 -1.321905106306076050e-01 -2.828011289238929749e-02 3.546632528305053711e-01 -5.825978890061378479e-02 2.437138706445693970e-01 -1.558651798404753208e-03 4.877456277608871460e-02 -1.873662024736404419e-01 -9.614236652851104736e-02 -2.157786488533020020e-02 1.669699996709823608e-01 2.792932987213134766e-01 2.039398849010467529e-01 -1.953654289245605469e-01 7.528272271156311035e-02
-1.517661958932876587e-01 -1.944099366664886475e-01 -1.778479665517807007e-02 -2.103831768035888672e-01 -1.832499951124191284e-01 -1.626331210136413574e-01 3.041942976415157318e-02 2.901312336325645447e-02 1.369528770446777344e-01 2.589262425899505615e-01 -9.218191355466842651e-02 -1.876162178814411163e-02 2.058738172054290771e-01 -4.642103239893913269e-02 3.116725683212280273e-01 -2.090936340391635895e-02 -3.952139616012573242e-02 -1.938617378473281860e-01 -6.089846417307853699e-02 2.122615650296211243e-02 -1.290294378995895386e-01 3.277063667774200439e-01 3.654226288199424744e-02 1.193472091108560562e-02 1.284108459949493408e-01 -2.023349702358245850e-01 -6.661096215248107910e-02 -1.717460453510284424e-01 4.975621998310089111e-01 2.204630225896835327e-01 -1.071768905967473984e-02 -1.989024132490158081e-01
-5.036741122603416443e-02 5.684610456228256226e-03 -2.443208917975425720e-02 -1.036752830259501934e-03 5.320011451840400696e-02 -2.611682116985321045e-01 -2.617801539599895477e-02 1.990732401609420776e-01 -2.522511780261993408e-01 3.084969818592071533e-01 -2.284394651651382446e-01 -2.333641499280929565e-01 6.609770655632019043e-02 6.954517215490341187e-02 1.831286996603012085e-01 1.356085762381553650e-02 -2.577875740826129913e-02 -6.715589016675949097e-02 6.592082232236862183e-02 2.751962840557098389e-01 -9.768140502274036407e-03 2.081852257251739502e-01 2.839285731315612793e-01 2.245353013277053833e-01 -3.126759529113769531e-01 5.235101655125617981e-02 -8.723095059394836426e-02 -4.100381731986999512e-01 8.743429929018020630e-02 5.851174518465995789e-02 -1.896502217277884483e-03 -1.734009236097335815e-01
3.621641546487808228e-02 -1.399618238210678101e-01 8.130200207233428955e-02 -2.822855487465858459e-02 -2.537574172019958496e-01 -1.717127412557601929e-01 -1.035827994346618652e-01 -7.478565722703933716e-02 1.181161105632781982e-01 -2.530756406486034393e-02 -3.386434614658355713e-01 7.579494267702102661e-02 2.093138694763183594e-01 -1.201393902301788330e-01 -5.285742133855819702e-02 3.114409744739532471e-01 -2.403161674737930298e-01 1.025459840893745422e-01 -1.522759497165679932e-01 1.222344040870666504e-01 -2.805188596248626709e-01 -3.950271755456924438e-02 -1.037181317806243896e-01 8.840311318635940552e-02 -2.510069683194160461e-02 -4.489440917968750000e-01 -2.392052412033081055e-01 -1.440329104661941528e-02 3.734807297587394714e-02 2.442882806062698364e-01 -6.749483197927474976e-02 -1.948981434106826782e-01
2.606886923313140869e-01 -1.400899589061737061e-01 2.305631712079048157e-02 -3.338426649570465088e-01 4.831381514668464661e-02 -1.768894940614700317e-01 -7.854044088162481785e-04 -2.280853688716888428e-01 -1.271241605281829834e-01 4.606506526470184326e-01 -3.071235716342926025e-01 2.265359908342361450e-01 -1.462083607912063599e-01 -1.765975356101989746e-01 -1.482577174901962280e-01 2.472538650035858154e-01 -2.487927488982677460e-02 2.649294398725032806e-02 -4.981129989027976990e-02 5.910680815577507019e-02 -1.350328624248504639e-01 2.213850244879722595e-02 -1.200289502739906311e-01 1.591785401105880737e-01 -2.232420146465301514e-01 3.929911926388740540e-02 -5.666728690266609192e-02 -4.175285995006561279e-02 1.726244688034057617e-01 2.119015604257583618e-01 -7.090756297111511230e-02 5.722697451710700989e-02
-1.315987855195999146e-02 -3.897873312234878540e-02 3.737220764160156250e-01 -6.875979155302047729e-02 -3.170729056000709534e-02 -1.148169562220573425e-01 2.094328850507736206e-01 3.110671639442443848e-01 1.153933331370353699e-01 7.108286768198013306e-02 -6.986561417579650879e-02 6.347128748893737793e-02 -4.288847371935844421e-02 3.267431855201721191e-01 2.922166585922241211e-01 5.074469000101089478e-02 -1.817315071821212769e-01 -1.168514229357242584e-02 -4.640097171068191528e-02 -1.881306245923042297e-02 -2.689629495143890381e-01 -1.154910121113061905e-02 -1.294580549001693726e-01 1.382694393396377563e-01 -4.278892651200294495e-02 -3.754192218184471130e-02 -1.138920802623033524e-02 -3.208258450031280518e-01 3.386337161064147949e-01 7.976551540195941925e-03 3.690647333860397339e-02 -3.298998773097991943e-01
-2.498628795146942139e-01 -4.929928109049797058e-02 8.765249699354171753e-02 1.527347788214683533e-02 8.598399907350540161e-02 -2.216276712715625763e-02 1.560037434101104736e-01 -1.224807575345039368e-01 2.411379665136337280e-01 3.033170243725180626e-03 -1.951678395271301270e-01 -2.225925028324127197e-01 3.466086462140083313e-02 1.778583414852619171e-02 3.458189070224761963e-01 1.257277578115463257e-01 -2.291626036167144775e-01 -1.952773779630661011e-01 1.535653620958328247e-01 3.472986444830894470e-02 -3.734210431575775146e-01 -5.243844538927078247e-02 -1.782147958874702454e-02 2.847853004932403564e-01 -2.040258236229419708e-02 -1.317470613867044449e-02 3.039383590221405029e-01 8.610508590936660767e-02 -5.329775065183639526e-02 2.367359846830368042e-01 -2.522700130939483643e-01 -1.879634708166122437e-01
2.788730524480342865e-02 -1.769212782382965088e-01 -1.058851704001426697e-01 -3.505804836750030518e-01 1.421579159796237946e-02 -1.766137033700942993e-01 -1.972899883985519409e-01 2.402631640434265137e-01 -6.518365442752838135e-02 3.519995510578155518e-01 -8.314040303230285645e-02 1.529520452022552490e-01 -1.811510766856372356e-03 -4.596353694796562195e-02 6.841731816530227661e-02 2.011986821889877319e-01 -3.227293118834495544e-02 -2.202134728431701660e-01 1.098023056983947754e-01 1.484063416719436646e-01 -2.505114674568176270e-01 2.331565916538238525e-01 1.101636588573455811e-01 2.814270257949829102e-01 -1.014381870627403259e-01 -5.377872660756111145e-02 -7.761904597282409668e-02 -4.039737284183502197e-01 -7.130890339612960815e-02 6.523763388395309448e-02 -1.186673939228057861e-01 -4.610681906342506409e-02
-1.112061589956283569e-01 -4.748576879501342773e-02 1.063457131385803223e-02 -3.265560269355773926e-01 -4.308110103011131287e-02 -1.873079314827919006e-02 -8.570531755685806274e-02 -8.887319709174335003e-04 3.582351505756378174e-01 1.053124219179153442e-01 -2.570139467716217041e-01 -3.076103329658508301e-01 -1.230822280049324036e-01 8.266543596982955933e-02 1.869525015354156494e-01 -1.112004462629556656e-02 -9.955503791570663452e-02 -3.041988611221313477e-01 -2.346083372831344604e-01 -2.219768986105918884e-02 -2.062361687421798706e-01 -2.725941501557826996e-02 -1.177283078432083130e-01 -5.028093233704566956e-02 -2.511708438396453857e-01 -1.948861926794052124e-01 1.214797645807266235e-01 2.347222343087196350e-02 4.996480047702789307e-02 6.879985332489013672e-02 1.577968746423721313e-01 -3.817853927612304688e-01
-9.632291644811630249e-02 -1.524970829486846924e-01 1.557019650936126709e-01 -4.120799899101257324e-01 -1.436118632555007935e-01 -1.694162636995315552e-01 -5.631252005696296692e-02 -2.961847186088562012e-02 -3.527473807334899902e-01 4.557024538516998291e-01 -2.317334413528442383e-01 1.129664629697799683e-01 -2.790362201631069183e-02 6.971762329339981079e-02 -2.081024646759033203e-02 -6.283935904502868652e-02 -7.215770334005355835e-02 -6.006965786218643188e-02 2.960249967873096466e-02 7.187738269567489624e-02 -1.061700135469436646e-01 1.338925212621688843e-01 -1.998136639595031738e-01 2.625007331371307373e-01 8.060965687036514282e-02 -1.158539578318595886e-01 5.401082671596668661e-05 -1.632629185914993286e-01 1.830943860113620758e-02 3.078871667385101318e-01 -6.662411987781524658e-02 -1.114813461899757385e-01
-6.626854836940765381e-02 -1.928234845399856567e-01 -7.126297801733016968e-02 -2.378121316432952881e-01 -2.136528044939041138e-01 -2.192381918430328369e-01 5.774017795920372009e-02 -8.944025263190269470e-03 4.522860422730445862e-02 2.189202606678009033e-01 -1.824851781129837036e-01 2.002176940441131592e-01 1.893486268818378448e-02 -1.701697856187820435e-01 4.455640316009521484e-01 -1.216268613934516907e-01 -8.241821080446243286e-02 -1.635794043540954590e-01 -4.116174206137657166e-02 -5.247345939278602600e-02 -2.719339430332183838e-01 1.699282079935073853e-01 -4.763712733983993530e-02 -7.352264970541000366e-02 2.833980321884155273e-02 -2.020138353109359741e-01 -1.716558448970317841e-02 -1.291319876909255981e-01 3.598664402961730957e-01 2.277353703975677490e-01 2.034532576799392700e-01 -6.189574301242828369e-02
-1.757208444178104401e-02 -1.566134840250015259e-01 1.660305410623550415e-01 1.525080949068069458e-01 -2.701080441474914551e-01 2.811655960977077484e-02 -6.705740094184875488e-02 2.638629972934722900e-01 -3.120361268520355225e-02 2.367496192455291748e-01 -4.788668826222419739e-02 1.343041360378265381e-01 4.381717648357152939e-03 -1.378291938453912735e-02 -7.215514034032821655e-02 1.187119036912918091e-01 2.120359428226947784e-02 -2.778718173503875732e-01 1.194347720593214035e-02 1.856477707624435425e-01 -3.697156310081481934e-01 8.915075659751892090e-02 -3.837221115827560425e-02 1.689551025629043579e-01 -3.503296077251434326e-01 -1.205136179924011230e-01 1.225627735257148743e-01 -7.528515905141830444e-02 -2.217967659235000610e-01 3.676184415817260742e-01 2.235263288021087646e-01 -2.087552659213542938e-02
6.143587455153465271e-02 -7.453117519617080688e-02 1.284164190292358398e-01 -2.254197187721729279e-02 -2.249291837215423584e-01 9.225104004144668579e-02 1.690126955509185791e-02 8.533165603876113892e-02 -1.407374739646911621e-01 3.597994148731231689e-01 -2.542843222618103027e-01 -3.964571654796600342e-02 -2.064765840768814087e-01 -5.955014843493700027e-03 -1.215439960360527039e-01 3.060040622949600220e-02 -2.162168473005294800e-01 -1.287751644849777222e-01 4.515100643038749695e-02 -2.968719005584716797e-01 -6.032801792025566101e-02 -5.404022708535194397e-02 6.038260087370872498e-02 6.881174445152282715e-02 -2.891268134117126465e-01 2.451006025075912476e-01 9.169232845306396484e-02 -1.069652065634727478e-01 6.762417405843734741e-02 4.940717220306396484e-01 6.361524015665054321e-02 -2.200892567634582520e-01
-1.346367597579956055e-01 -1.445648223161697388e-01 5.200059711933135986e-02 -2.654621601104736328e-01 7.050422951579093933e-03 -1.343247145414352417e-01 -1.923712342977523804e-01 1.489030122756958008e-01 -1.043291855603456497e-02 -1.350708771497011185e-02 -2.386895865201950073e-01 1.001506224274635315e-01 3.781805187463760376e-02 1.893825479783117771e-03 6.127627491950988770e-01 -1.003894582390785217e-02 -6.908424943685531616e-02 9.394575655460357666e-02 -1.176661998033523560e-01 -2.620028518140316010e-02 -3.445970118045806885e-01 -1.118839606642723083e-01 1.333518922328948975e-01 1.062511950731277466e-01 -3.058642745018005371e-01 1.228271722793579102e-01 4.391621798276901245e-02 8.206280320882797241e-02 7.976759225130081177e-02 1.742263436317443848e-01 3.639493510127067566e-02 -1.496971845626831055e-01
-2.660381235182285309e-02 3.851401209831237793e-01 3.081189990043640137e-01 -2.740771695971488953e-02 -1.607424914836883545e-01 -2.234245240688323975e-01 6.761112809181213379e-02 1.225561462342739105e-02 1.351576745510101318e-01 1.865053027868270874e-01 -2.505680024623870850e-01 8.818347007036209106e-02 1.556893438100814819e-01 9.289971739053726196e-02 1.979836076498031616e-01 -4.768066853284835815e-02 8.547236770391464233e-02 -1.581783741712570190e-01 -6.485512852668762207e-02 -2.532824873924255371e-02 -2.329851388931274414e-01 -1.414003223180770874e-01 -3.248969018459320068e-01 2.301346808671951294e-01 -2.096789777278900146e-01 1.053871139883995056e-01 -1.683220565319061279e-01 -2.071103751659393311e-01 2.494635879993438721e-01 1.224061101675033569e-01 -2.539260312914848328e-02 -5.207094922661781311e-02
-9.741694480180740356e-02 -3.699274659156799316e-01 -3.447802364826202393e-02 -1.618644446134567261e-01 -1.732732206583023071e-01 -2.224946767091751099e-02 -2.909323871135711670e-01 2.417133748531341553e-01 -1.900056377053260803e-02 1.891656517982482910e-01 -2.381898909807205200e-01 8.039167523384094238e-02 -4.736649617552757263e-02 -3.015721030533313751e-02 3.622105121612548828e-01 5.259212921373546124e-04 1.047444716095924377e-02 2.836417593061923981e-02 -1.534594744443893433e-01 -6.679414212703704834e-02 -3.166661262512207031e-01 -4.166014958173036575e-03 2.446466982364654541e-01 3.637477289885282516e-03 -2.391907870769500732e-01 1.173676252365112305e-01 1.688259690999984741e-01 1.051769480109214783e-01 7.471612095832824707e-02 8.505455404520034790e-02 -2.620676755905151367e-01 -1.945865154266357422e-01
-9.863447397947311401e-02 6.616494059562683105e-02 3.976458311080932617e-02 4.353561252355575562e-02 -1.961689144372940063e-01 -3.614300489425659180e-01 4.280516412109136581e-03 1.581788510084152222e-01 -2.402750998735427856e-01 1.253452599048614502e-01 -2.239110413938760757e-03 -2.392035275697708130e-01 1.938619762659072876e-01 1.915333420038223267e-01 3.408838510513305664e-01 4.501365590840578079e-03 -9.607616066932678223e-02 6.612100452184677124e-02 3.181752189993858337e-02 -1.589501500129699707e-01 -8.371641486883163452e-02 1.417245529592037201e-02 -1.807465218007564545e-02 1.572283208370208740e-01 2.976074814796447754e-02 -2.197621017694473267e-01 3.090201616287231445e-01 -2.292846441268920898e-01 1.188737452030181885e-01 3.934060037136077881e-01 -7.148384302854537964e-02 -1.539991348981857300e-01
-2.468306720256805420e-01 -9.864854067564010620e-02 1.456396728754043579e-01 -7.598146330565214157e-03 -8.147682994604110718e-02 5.770691856741905212e-02 -4.527081921696662903e-02 -7.220580009743571281e-04 -2.077769674360752106e-02 2.111369222402572632e-01 -4.663299918174743652e-01 9.490481764078140259e-02 3.546064253896474838e-03 -1.253864020109176636e-01 1.512158778496086597e-03 1.030147746205329895e-01 2.511175163090229034e-02 -2.167508937418460846e-02 2.583893761038780212e-02 1.895361691713333130e-01 7.815267890691757202e-03 -6.902695447206497192e-02 1.250983923673629761e-01 2.956839501857757568e-01 -3.722819313406944275e-02 5.391487851738929749e-02 1.376480311155319214e-01 4.603250324726104736e-02 2.869347631931304932e-01 5.212023258209228516e-01 2.020365297794342041e-01 1.801912784576416016e-01
2.380293458700180054e-01 -5.057913064956665039e-02 -2.213771222159266472e-03 -2.138784974813461304e-01 -2.312449067831039429e-01 3.171322867274284363e-02 -2.116556465625762939e-01 5.686696618795394897e-02 1.608207821846008301e-01 2.701462507247924805e-01 -1.003950387239456177e-01 2.354010939598083496e-01 1.533667594194412231e-01 2.488332390785217285e-01 1.631035655736923218e-02 6.436108797788619995e-02 -1.518438458442687988e-01 -3.340637683868408203e-01 -1.760277748107910156e-01 5.848905816674232483e-02 -1.872729510068893433e-01 -1.170574575662612915e-01 1.386555433273315430e-01 1.266543716192245483e-01 -2.124155312776565552e-01 -1.443467289209365845e-01 2.160314470529556274e-01 -8.361896127462387085e-02 1.350042968988418579e-01 6.853923201560974121e-02 -3.761052787303924561e-01 -3.522889316082000732e-02
3.441416425630450249e-03 9.346995502710342407e-02 4.141009226441383362e-02 -1.807462424039840698e-01 -2.036967426538467407e-01 -2.360520064830780029e-01 -2.629903852939605713e-01 1.093926280736923218e-01 1.113471612334251404e-01 1.308331191539764404e-01 -5.377510562539100647e-02 -2.542105130851268768e-02 2.415328845381736755e-02 -7.998646795749664307e-02 -1.171058937907218933e-01 8.441668003797531128e-03 -1.128019690513610840e-01 2.279843091964721680e-01 -2.219442427158355713e-01 1.181487292051315308e-01 -2.383797019720077515e-01 3.585912520065903664e-03 -1.796831488609313965e-01 4.358214139938354492e-02 -3.511208891868591309e-01 3.472365438938140869e-02 3.267810344696044922e-01 -2.417937479913234711e-02 1.089310422539710999e-01 2.609475851058959961e-01 -3.909670710563659668e-01 -2.026936560869216919e-01
3.132916986942291260e-02 -5.653960630297660828e-02 1.664794385433197021e-01 5.649825185537338257e-02 -1.629716008901596069e-01 8.925949782133102417e-02 2.074347808957099915e-02 -9.169885516166687012e-02 1.626458019018173218e-01 4.211832210421562195e-02 -1.887243688106536865e-01 2.333952672779560089e-02 -3.540799394249916077e-02 5.608106497675180435e-03 2.079550027847290039e-01 1.546919718384742737e-02 2.429353818297386169e-02 3.306828811764717102e-02 8.874074369668960571e-02 2.294708415865898132e-02 -8.052165061235427856e-02 2.089379727840423584e-01 1.291510909795761108e-01 3.207021653652191162e-01 -1.790792308747768402e-02 -2.960709631443023682e-01 2.848481833934783936e-01 -2.846964299678802490e-01 3.039712607860565186e-01 4.044088423252105713e-01 -1.144882962107658386e-01 -3.367695212364196777e-01
-3.894663602113723755e-02 2.109348922967910767e-01 1.608017086982727051e-01 2.178940623998641968e-01 -2.390496283769607544e-01 -4.847382381558418274e-02 3.417651355266571045e-02 3.134045302867889404e-01 -1.702531874179840088e-01 2.001876533031463623e-01 -2.251533865928649902e-01 -1.447884291410446167e-01 -6.167686730623245239e-02 1.596046984195709229e-01 -3.575854748487472534e-02 2.693128585815429688e-01 -1.843082904815673828e-01 -1.085697636008262634e-01 -1.661918461322784424e-01 1.484589576721191406e-01 -3.576158583164215088e-01 -2.121443748474121094e-01 2.215940356254577637e-01 2.865680754184722900e-01 -7.691615819931030273e-02 3.237740322947502136e-02 1.374641954898834229e-01 -7.721981499344110489e-03 -3.989756852388381958e-02 1.543536037206649780e-01 1.387467682361602783e-01 -8.854883164167404175e-02
-4.090337455272674561e-02 1.017990112304687500e-01 -7.997804135084152222e-02 -1.125910282135009766e-01 -1.411340758204460144e-02 -1.048253104090690613e-01 8.050375431776046753e-02 2.043257355690002441e-01 1.613224744796752930e-01 1.694344729185104370e-01 -1.895622462034225464e-01 3.149353861808776855e-01 -7.665614248253405094e-04 -1.056198030710220337e-01 -1.213232874870300293e-01 1.500902771949768066e-01 1.458091735839843750e-01 -5.527154803276062012e-01 -2.794620394706726074e-01 -3.183910250663757324e-02 -1.107229441404342651e-01 9.426959604024887085e-02 -1.139426529407501221e-01 9.218604117631912231e-02 -4.940311610698699951e-02 -6.415593624114990234e-02 6.962615251541137695e-02 5.410368740558624268e-02 9.860500693321228027e-02 4.140728116035461426e-01 -1.474368274211883545e-01 -7.400068640708923340e-02
-3.617645008489489555e-03 -6.226486712694168091e-02 2.519764564931392670e-02 -1.923891901969909668e-01 6.290741264820098877e-02 -1.167735755443572998e-01 -5.579330772161483765e-02 3.332782983779907227e-01 -2.447438985109329224e-01 2.775931060314178467e-01 -1.539211422204971313e-01 1.825047880411148071e-01 -2.443749085068702698e-02 8.286598324775695801e-02 -4.082193225622177124e-02 -3.712198138236999512e-02 -6.608047336339950562e-02 -2.558932006359100342e-01 1.269653141498565674e-01 7.560545951128005981e-02 -2.259311527013778687e-01 3.002674281597137451e-01 -1.773129403591156006e-02 3.029121160507202148e-01 -1.024045571684837341e-01 1.126912012696266174e-01 -8.125641942024230957e-02 -4.198157489299774170e-01 -7.117020338773727417e-02 2.266690135002136230e-01 -1.855935603380203247e-01 -1.823278330266475677e-02
-9.749401360750198364e-02 1.015680935233831406e-02 1.172362565994262695e-01 -1.221022307872772217e-01 -4.821487888693809509e-02 1.855149865150451660e-01 1.532895117998123169e-01 -1.073812786489725113e-02 -1.082665547728538513e-01 3.913374841213226318e-01 -5.392891764640808105e-01 -1.512884497642517090e-01 -1.247308962047100067e-02 -1.874171011149883270e-02 1.417528983438387513e-04 -1.035451442003250122e-01 -5.716505274176597595e-02 3.801425918936729431e-02 -2.038134783506393433e-01 -1.111005842685699463e-01 -1.946980655193328857e-01 1.215580254793167114e-01 -1.784385144710540771e-01 1.344623565673828125e-01 -8.475548028945922852e-02 -1.006516292691230774e-01 1.629166752099990845e-01 -3.479020297527313232e-01 2.307508885860443115e-01 4.530296847224235535e-02 1.058367639780044556e-01 1.377564072608947754e-01
1.719528585672378540e-01 -1.641046106815338135e-01 9.881345182657241821e-02 -3.975700959563255310e-02 -1.082100495696067810e-01 1.452921181917190552e-01 -9.981747716665267944e-02 -3.959360346198081970e-02 2.488433867692947388e-01 8.837461471557617188e-02 -1.998573839664459229e-01 2.351535670459270477e-02 -4.350813478231430054e-02 8.614312857389450073e-02 2.426143139600753784e-01 -3.570602834224700928e-02 2.836426720023155212e-02 -3.787575662136077881e-02 -5.252934619784355164e-02 2.169512026011943817e-02 -8.248590677976608276e-02 1.509808450937271118e-01 9.345290251076221466e-03 2.747277617454528809e-01 5.679085105657577515e-02 -1.326122283935546875e-01 2.000925838947296143e-01 -3.484186232089996338e-01 4.347766935825347900e-01 4.137474298477172852e-01 -9.192193299531936646e-02 -2.158369868993759155e-01
4.625894129276275635e-02 -7.072166353464126587e-02 3.248166441917419434e-01 -3.637972176074981689e-01 -1.143692359328269958e-01 -1.986789852380752563e-01 4.149084538221359253e-02 7.607482839375734329e-03 -2.390621155500411987e-01 4.167281687259674072e-01 -1.032209992408752441e-01 -1.585693806409835815e-01 -4.414266347885131836e-02 6.147712096571922302e-02 1.545909941196441650e-01 -3.029373474419116974e-02 1.394963115453720093e-01 -1.351970434188842773e-01 -4.728564620018005371e-02 -1.484865844249725342e-01 -2.139575034379959106e-02 5.787406116724014282e-02 -2.920779585838317871e-02 2.236525863409042358e-01 9.848091751337051392e-02 -2.021804898977279663e-01 1.327535212039947510e-01 -1.684206128120422363e-01 -6.877504289150238037e-03 1.582918018102645874e-01 -2.527591288089752197e-01 -3.182104527950286865e-01
2.106474153697490692e-02 1.090014651417732239e-01 -7.705719769001007080e-02 -4.409890621900558472e-02 1.097158566117286682e-01 -3.078801631927490234e-01 -1.252701878547668457e-01 2.101115435361862183e-01 -1.064003556966781616e-01 -4.218281712383031845e-03 -4.214740395545959473e-01 7.940485142171382904e-03 1.724383383989334106e-01 -7.047302275896072388e-02 8.862818032503128052e-02 -1.093200966715812683e-01 -2.380180656909942627e-01 -7.912671566009521484e-02 -7.061269134283065796e-02 1.026562005281448364e-01 -3.641999661922454834e-01 -8.886807411909103394e-02 -1.924154758453369141e-01 1.609149202704429626e-02 -3.290199339389801025e-01 -1.201184764504432678e-01 1.682017594575881958e-01 1.568197458982467651e-01 -5.887140706181526184e-02 1.896316409111022949e-01 -3.004500269889831543e-01 -8.973716944456100464e-02
2.037086635828018188e-01 1.695284061133861542e-02 -1.981551322387531400e-04 6.822017580270767212e-02 -2.137762755155563354e-01 -3.400589823722839355e-01 8.319950103759765625e-02 2.809967994689941406e-01 2.070169299840927124e-01 1.577038764953613281e-01 -8.555319905281066895e-02 2.329328656196594238e-02 -1.957501322031021118e-01 1.847790777683258057e-01 1.763739585876464844e-01 1.443526595830917358e-01 -8.489977568387985229e-02 -1.926539838314056396e-01 -4.543286859989166260e-01 2.167767286300659180e-01 -1.191085726022720337e-01 -5.596571415662765503e-02 4.859058558940887451e-02 1.443763226270675659e-01 -4.377767071127891541e-02 -1.005931198596954346e-01 3.662446141242980957e-02 -1.786331981420516968e-01 1.135275587439537048e-01 1.069314852356910706e-01 -2.965739667415618896e-01 -1.025860905647277832e-01
-1.710686683654785156e-01 1.024545356631278992e-01 -2.527849972248077393e-01 1.431054621934890747e-02 -2.130991965532302856e-01 -3.910595178604125977e-01 1.785981506109237671e-01 1.590231657028198242e-01 -2.758785150945186615e-02 3.109967112541198730e-01 1.353869587182998657e-01 9.034496545791625977e-02 -4.884314257651567459e-03 -7.214362919330596924e-02 2.045940458774566650e-01 -9.739486873149871826e-02 3.377366438508033752e-02 7.715554535388946533e-02 -2.556392252445220947e-01 3.349784389138221741e-02 -2.923292219638824463e-01 1.663678884506225586e-01 1.065462455153465271e-01 2.649213075637817383e-01 -2.826488614082336426e-01 2.589022368192672729e-02 1.841983348131179810e-01 -8.149123936891555786e-02 1.714767813682556152e-01 1.133666783571243286e-01 -1.268996596336364746e-01 1.110699474811553955e-01
-1.327048391103744507e-01 -7.494305074214935303e-02 1.054824292659759521e-01 1.531302370131015778e-02 -5.451128259301185608e-02 1.185638736933469772e-02 4.903363063931465149e-02 1.490984112024307251e-01 -1.895164549350738525e-01 2.885711193084716797e-01 -4.117800891399383545e-01 -1.460698544979095459e-01 -2.849994413554668427e-02 -8.359615691006183624e-03 2.279486954212188721e-01 1.471679657697677612e-01 5.966246873140335083e-02 -1.752951145172119141e-01 -8.375236392021179199e-02 -2.753793299198150635e-01 -1.364376693964004517e-01 -2.664506435394287109e-01 -2.318884432315826416e-01 4.929022118449211121e-02 -1.692154258489608765e-01 -2.615789175033569336e-01 1.860672831535339355e-01 -2.047315835952758789e-01 3.027446866035461426e-01 9.368515759706497192e-02 7.498423010110855103e-02 -1.023654788732528687e-01
5.616647377610206604e-02 8.865868300199508667e-02 4.491862654685974121e-01 -1.522965431213378906e-01 -2.209075838327407837e-01 -1.748250573873519897e-01 1.663306206464767456e-01 3.433364257216453552e-02 1.125860400497913361e-02 1.984750181436538696e-01 -3.391768336296081543e-01 1.046960577368736267e-01 -2.174486368894577026e-01 -1.543795317411422729e-01 2.000173181295394897e-01 1.642354875802993774e-01 -4.723434150218963623e-02 -3.301937505602836609e-02 -9.729266911745071411e-02 1.410625176504254341e-03 -2.451241910457611084e-01 3.668274283409118652e-01 -1.814638376235961914e-01 -6.477770209312438965e-02 -3.477786853909492493e-02 7.006146013736724854e-03 8.659172803163528442e-02 1.215735077857971191e-01 -1.239481195807456970e-01 1.574502885341644287e-01 1.051613241434097290e-01 -1.813375502824783325e-01
-2.583600878715515137e-01 -1.682434976100921631e-01 -2.345973439514636993e-02 -1.635432541370391846e-01 6.387691944837570190e-02 -3.687088564038276672e-02 5.143013969063758850e-02 -7.400791347026824951e-02 2.395983934402465820e-01 -8.730082958936691284e-02 -9.359913319349288940e-02 9.676259011030197144e-02 2.163724750280380249e-01 1.474518608301877975e-02 2.569021582603454590e-01 1.230926886200904846e-01 -2.302751094102859497e-01 5.605272948741912842e-03 1.921384036540985107e-02 -1.756451465189456940e-02 -3.980158269405364990e-01 -2.122600227594375610e-01 -1.599076092243194580e-01 1.557684987783432007e-01 -1.464955508708953857e-01 -7.728862017393112183e-02 -1.482484582811594009e-02 3.623878955841064453e-02 1.918692141771316528e-01 3.566686213016510010e-01 -3.865065276622772217e-01 -5.767069011926651001e-02
-3.997573554515838623e-01 3.050536215305328369e-01 1.461008489131927490e-01 5.099296942353248596e-02 -1.599134057760238647e-01 -8.795249462127685547e-02 -1.435955148190259933e-02 3.269086480140686035e-01 -8.692068606615066528e-02 4.134335815906524658e-01 -1.273728311061859131e-01 -4.163929261267185211e-03 7.382701337337493896e-02 2.094398736953735352e-01 2.308680713176727295e-01 2.005528286099433899e-02 1.160781905055046082e-01 -1.306518614292144775e-01 -7.269284874200820923e-02 1.019794717431068420e-01 -1.820040941238403320e-01 -1.569921970367431641e-01 -3.211151808500289917e-02 1.515986472368240356e-01 1.533969938755035400e-01 -7.970418035984039307e-02 1.001510992646217346e-01 -1.530716717243194580e-01 4.152415320277214050e-02 2.686415612697601318e-01 9.723027795553207397e-02 -1.017916202545166016e-01
-2.626255750656127930e-01 -1.869929134845733643e-01 9.013754874467849731e-02 -1.788397580385208130e-01 -1.419707983732223511e-01 -5.183203890919685364e-02 -7.575866580009460449e-02 5.251496657729148865e-02 -1.301667001098394394e-02 3.306011557579040527e-01 -9.666097909212112427e-02 -1.274738013744354248e-01 -1.320684403181076050e-01 3.333035483956336975e-02 2.125198394060134888e-01 -1.311668455600738525e-01 -2.537202788516879082e-03 -6.846132874488830566e-02 6.041336804628372192e-03 3.544217646121978760e-01 -3.415047526359558105e-01 2.539461553096771240e-01 -1.744296550750732422e-01 7.734660059213638306e-02 1.899694353342056274e-01 -1.441204398870468140e-01 1.421201881021261215e-02 -2.535660266876220703e-01 1.219926476478576660e-01 1.875062137842178345e-01 -1.112483441829681396e-01 -2.774721682071685791e-01
-1.845060884952545166e-01 -5.601769313216209412e-02 1.407805085182189941e-01 4.199024289846420288e-02 6.545598804950714111e-02 3.048572130501270294e-02 6.233261525630950928e-02 5.305418744683265686e-02 -2.370628565549850464e-01 2.681364715099334717e-01 -4.258715212345123291e-01 -2.098723314702510834e-02 3.429660201072692871e-02 1.466313898563385010e-01 1.705247014760971069e-01 2.355699241161346436e-02 1.693965792655944824e-01 -9.040240198373794556e-02 -9.860018640756607056e-02 -3.875416219234466553e-01 -1.925376653671264648e-01 -1.773109436035156250e-01 -2.427641302347183228e-01 4.351855441927909851e-02 -1.616099029779434204e-01 -1.986901760101318359e-01 1.931858956813812256e-01 -2.697683274745941162e-01 1.196833774447441101e-01 2.123854160308837891e-01 -6.063771992921829224e-02 -4.683156684041023254e-02
1.579221636056900024e-01 -1.362153589725494385e-01 2.134995460510253906e-01 3.044798271730542183e-03 -2.372651398181915283e-01 -1.518088877201080322e-01 9.404062479734420776e-02 -7.245928049087524414e-02 6.176296249032020569e-02 2.710902690887451172e-01 -1.618568599224090576e-01 1.163707673549652100e-01 -4.212102666497230530e-02 1.638893634080886841e-01 5.952692776918411255e-02 -1.480399966239929199e-01 9.989370405673980713e-02 -3.152709901332855225e-01 5.719654262065887451e-02 1.531827747821807861e-01 -2.460149303078651428e-02 -3.584132343530654907e-02 -1.641845554113388062e-01 2.146625220775604248e-01 -5.773771554231643677e-03 -9.044551290571689606e-03 -1.517745852470397949e-01 -2.326993644237518311e-01 4.015898108482360840e-01 4.391370713710784912e-01 -1.608292758464813232e-02 6.025865301489830017e-02
8.654297888278961182e-02 -2.907503955066204071e-02 4.184964671730995178e-02 -9.914350509643554688e-02 7.457387447357177734e-02 9.003835916519165039e-02 5.673010274767875671e-02 2.955447509884834290e-02 -1.418204009532928467e-01 4.834316968917846680e-01 -4.674566090106964111e-01 1.021834090352058411e-02 9.679667651653289795e-02 2.483798889443278313e-03 -7.091704010963439941e-02 2.399368584156036377e-01 -1.502813249826431274e-01 -2.412669807672500610e-01 -2.921997904777526855e-01 1.261114776134490967e-01 1.969153434038162231e-02 1.693604588508605957e-01 5.812971387058496475e-03 8.086208999156951904e-02 -5.485214665532112122e-02 2.546368241310119629e-01 2.780305687338113785e-03 1.167461350560188293e-01 7.220485061407089233e-02 2.223613262176513672e-01 -2.462655603885650635e-01 -5.828431248664855957e-02
-2.180867344141006470e-01 -1.552031487226486206e-01 1.600094884634017944e-01 -1.853509992361068726e-01 -1.597608774900436401e-01 -2.111938446760177612e-01 4.831896722316741943e-02 1.061756536364555359e-01 1.167569309473037720e-01 6.544517725706100464e-02 -4.639820158481597900e-01 4.681872203946113586e-02 -1.378884613513946533e-01 -1.633272618055343628e-01 1.102878376841545105e-01 1.342126876115798950e-01 9.214131161570549011e-03 -6.277294456958770752e-02 8.895368874073028564e-02 3.574952185153961182e-01 -1.727693676948547363e-01 3.652723729610443115e-01 4.648183286190032959e-02 -3.007532283663749695e-02 -6.029795855283737183e-03 2.158556878566741943e-01 1.519313901662826538e-01 4.704251419752836227e-03 2.490220218896865845e-01 1.654970198869705200e-01 -8.501964062452316284e-02 -3.101358376443386078e-02
-1.132988482713699341e-01 -1.982585042715072632e-01 1.078819856047630310e-01 2.255401387810707092e-02 -2.600123286247253418e-01 1.284883618354797363e-01 -2.703086473047733307e-02 -8.340047299861907959e-02 2.130419574677944183e-02 2.489396184682846069e-02 -5.300901830196380615e-02 3.432280942797660828e-02 -1.487800776958465576e-01 2.155572175979614258e-01 3.587789237499237061e-01 -1.018211394548416138e-01 -1.989931166172027588e-01 -6.972857564687728882e-02 3.525326773524284363e-02 1.138592138886451721e-01 -3.316981792449951172e-01 1.556866765022277832e-01 -6.559487665072083473e-04 2.166856080293655396e-01 9.365865588188171387e-02 -1.572616398334503174e-01 -4.468383267521858215e-02 -1.383045613765716553e-01 3.380546271800994873e-01 3.888806998729705811e-01 -2.453032582998275757e-01 -1.047041937708854675e-01
4.498407989740371704e-02 1.375725418329238892e-01 3.063350617885589600e-01 -2.192569524049758911e-01 -1.027026176452636719e-01 2.116562128067016602e-01 4.903320595622062683e-02 -7.184115797281265259e-02 -4.762747511267662048e-02 4.905066788196563721e-01 -3.089180290699005127e-01 7.228497415781021118e-02 1.129503250122070312e-01 -6.209009140729904175e-02 9.823676198720932007e-02 3.880824893712997437e-03 -7.650036364793777466e-03 -1.920917928218841553e-01 -9.520678967237472534e-02 1.267858743667602539e-01 -1.059979796409606934e-01 -1.115434914827346802e-01 1.601060479879379272e-01 3.076530992984771729e-01 -2.486084997653961182e-01 1.128433421254158020e-01 -1.729881167411804199e-01 8.462997153401374817e-03 2.380607277154922485e-01 1.612179577350616455e-01 1.050020977854728699e-01 1.182775385677814484e-02
1.013849899172782898e-01 -1.772339791059494019e-01 -2.315513603389263153e-02 -3.894327878952026367e-01 -1.098384037613868713e-01 1.314010024070739746e-01 -2.719902992248535156e-01 -6.623069941997528076e-02 1.124701276421546936e-01 1.477858722209930420e-01 -1.125798001885414124e-01 -1.984778195619583130e-01 9.877254813909530640e-02 1.143517810851335526e-02 2.396175414323806763e-01 2.387624382972717285e-01 1.899806968867778778e-02 -1.754928678274154663e-01 -4.211241602897644043e-01 2.842541597783565521e-02 -1.809113472700119019e-01 2.367791980504989624e-01 -2.339517027139663696e-01 7.409965991973876953e-02 -5.984750390052795410e-02 1.140314713120460510e-01 1.138285100460052490e-01 1.261322945356369019e-01 1.877996325492858887e-01 1.424769759178161621e-01 -1.653091013431549072e-01 -2.956766448915004730e-02
9.314328432083129883e-02 -8.301935344934463501e-02 4.699566401541233063e-03 1.748818159103393555e-01 -3.316598236560821533e-01 -2.351101785898208618e-01 1.837908923625946045e-01 1.708890199661254883e-01 5.572274327278137207e-02 7.982101291418075562e-02 -1.469210237264633179e-01 1.704102158546447754e-01 -6.218002736568450928e-02 -7.438474893569946289e-02 2.300605028867721558e-01 -2.797319926321506500e-02 1.064487993717193604e-01 -7.581815123558044434e-03 -3.768312931060791016e-01 2.085179276764392853e-02 -8.481757342815399170e-02 -2.346875146031379700e-02 -2.578046545386314392e-02 2.207535803318023682e-01 -5.890862271189689636e-02 -1.312119513750076294e-01 1.600559949874877930e-01 -4.656049013137817383e-01 1.864010691642761230e-01 3.536795079708099365e-02 -1.666551083326339722e-01 -2.540233433246612549e-01
-1.045300662517547607e-01 7.133632898330688477e-02 1.636961996555328369e-01 -1.307865083217620850e-01 -3.826973438262939453e-01 -4.757931083440780640e-02 -1.479220837354660034e-01 -9.523632377386093140e-02 4.691079258918762207e-02 1.792158633470535278e-01 -2.830069959163665771e-01 2.182726860046386719e-01 1.075139865279197693e-01 -4.361918196082115173e-03 -2.239048182964324951e-01 2.842324972152709961e-02 -9.080741554498672485e-03 2.411178126931190491e-02 -1.046967208385467529e-01 -9.095733612775802612e-02 -3.688203096389770508e-01 -1.565208584070205688e-01 5.507872998714447021e-02 4.523459076881408691e-01 -1.349175572395324707e-01 -4.104179888963699341e-02 1.151982769370079041e-01 -2.097777873277664185e-01 1.375491917133331299e-01 4.651825129985809326e-02 -2.224602550268173218e-01 4.861308261752128601e-03
2.393174916505813599e-02 1.612330377101898193e-01 9.616229683160781860e-02 -9.727781265974044800e-02 -2.490541785955429077e-01 -1.995297223329544067e-01 3.352303057909011841e-02 -2.230370789766311646e-01 2.151047140359878540e-01 3.787886202335357666e-01 -3.933364748954772949e-01 1.447210907936096191e-01 5.281379073858261108e-02 -1.367998719215393066e-01 1.594188958406448364e-01 7.003010809421539307e-02 -4.057096317410469055e-02 -8.849401958286762238e-03 -3.317146599292755127e-01 1.541925687342882156e-02 -9.420226514339447021e-02 -2.032013088464736938e-01 -2.319746837019920349e-02 1.612978726625442505e-01 -1.280353069305419922e-01 1.288428455591201782e-01 -2.473897999152541161e-03 -2.504536509513854980e-01 2.109247893095016479e-01 2.025982290506362915e-01 7.293996214866638184e-02 9.737551212310791016e-02
-4.887559451162815094e-03 1.785463541746139526e-01 1.673190742731094360e-01 1.254851669073104858e-01 -1.693175286054611206e-01 8.850828558206558228e-02 1.182704120874404907e-01 2.848940491676330566e-01 -7.234513759613037109e-02 2.164710015058517456e-01 -2.119004279375076294e-01 -1.493849009275436401e-01 1.707833632826805115e-02 -1.500420868396759033e-01 8.455780148506164551e-02 4.771081730723381042e-03 5.062323808670043945e-02 -2.889585196971893311e-01 -7.063505798578262329e-02 -2.916142344474792480e-01 -2.233470082283020020e-01 7.513359189033508301e-02 -1.130529642105102539e-01 3.450650870800018311e-01 -1.158773973584175110e-01 8.462096005678176880e-02 2.583267688751220703e-01 6.321339309215545654e-02 9.978307038545608521e-02 3.283891081809997559e-01 -1.829901933670043945e-01 1.932512670755386353e-01
6.647124141454696655e-02 3.305408060550689697e-01 -1.001743748784065247e-01 -1.425548791885375977e-01 -1.641472876071929932e-01 -4.677331075072288513e-02 -1.578353643417358398e-01 5.711524933576583862e-02 -2.117140591144561768e-01 1.819582283496856689e-01 -2.947503626346588135e-01 -5.480783060193061829e-02 4.872854799032211304e-02 1.175742298364639282e-01 6.889964640140533447e-02 -1.085976883769035339e-01 1.780451089143753052e-02 -6.810590624809265137e-02 -3.572779595851898193e-01 -6.464970298111438751e-03 -3.259704411029815674e-01 -3.108288645744323730e-01 1.191617920994758606e-01 2.729069888591766357e-01 -9.429156780242919922e-02 -8.431521058082580566e-02 -6.974583119153976440e-02 -3.608787432312965393e-02 -1.392947286367416382e-01 3.454062640666961670e-01 5.530892312526702881e-02 9.990481287240982056e-02
-5.416215956211090088e-02 -1.261530667543411255e-01 -3.389507830142974854e-01 1.059267893433570862e-01 -2.289253175258636475e-01 -2.141845226287841797e-01 4.197980090975761414e-02 4.559438675642013550e-02 -1.076149642467498779e-01 1.919978260993957520e-01 -1.238982379436492920e-01 -1.204213872551918030e-01 1.571626663208007812e-01 -3.542706370353698730e-02 2.289401441812515259e-01 5.266441032290458679e-02 2.292039990425109863e-02 -4.455301165580749512e-01 7.597080618143081665e-02 1.177876815199851990e-01 -3.439291417598724365e-01 7.366304844617843628e-02 1.224727183580398560e-01 3.684772253036499023e-01 -7.720500975847244263e-02 1.765216328203678131e-02 1.164541915059089661e-01 -1.544890999794006348e-01 1.146387308835983276e-01 1.132064461708068848e-01 -8.597563952207565308e-02 -1.525638699531555176e-01
-2.042160481214523315e-01 -2.330831810832023621e-02 1.212134808301925659e-01 -1.286486834287643433e-01 -2.655843496322631836e-01 -2.225186973810195923e-01 1.906347572803497314e-01 4.598800465464591980e-02 -7.125485688447952271e-02 1.400244385004043579e-01 -1.233453825116157532e-01 -1.039430648088455200e-01 -3.897489234805107117e-02 3.920976817607879639e-02 1.748013049364089966e-01 9.093279391527175903e-02 -1.498804707080125809e-02 -8.964759856462478638e-02 2.655613124370574951e-01 1.482950001955032349e-01 -4.060201048851013184e-01 3.220861852169036865e-01 1.027356553822755814e-02 2.621735036373138428e-01 2.210330963134765625e-01 2.117822505533695221e-02 -1.012771129608154297e-01 -1.129077747464179993e-01 -2.316647022962570190e-01 2.240362912416458130e-01 -1.154740080237388611e-01 -2.184213697910308838e-01
-1.921076476573944092e-01 -2.376917004585266113e-01 4.754792898893356323e-02 -7.035685330629348755e-02 -2.372966259717941284e-01 1.228728517889976501e-01 1.141229867935180664e-01 -2.225772105157375336e-02 1.914567053318023682e-01 1.429823040962219238e-01 -2.853584885597229004e-01 9.202513843774795532e-02 -7.596606016159057617e-02 -9.049098193645477295e-02 -5.356509611010551453e-02 1.847322434186935425e-01 -4.057288542389869690e-02 -1.145787462592124939e-01 4.128355905413627625e-02 -1.863262355327606201e-01 -1.829330921173095703e-01 -1.038799062371253967e-01 -1.189870834350585938e-01 1.480334997177124023e-01 -2.832451164722442627e-01 2.610754966735839844e-01 -2.159676998853683472e-01 -1.462221294641494751e-01 -2.811022661626338959e-02 5.147778391838073730e-01 -3.114997781813144684e-02 4.261140897870063782e-02
-2.900558151304721832e-02 -1.417510807514190674e-01 1.187737882137298584e-01 7.965660095214843750e-02 -2.918577194213867188e-01 4.058073088526725769e-02 9.559848904609680176e-02 -8.438915014266967773e-02 -2.267329394817352295e-01 3.247763589024543762e-02 -3.227543532848358154e-01 4.244973510503768921e-02 2.419259697198867798e-01 2.563094720244407654e-02 8.652975410223007202e-02 3.006533086299896240e-01 1.026917621493339539e-01 -1.266781985759735107e-01 -2.229082584381103516e-01 -1.018086820840835571e-01 -1.492120921611785889e-01 -8.722996711730957031e-02 -2.034447044134140015e-01 3.365758955478668213e-01 -1.647149175405502319e-01 -1.060107257217168808e-02 5.356332752853631973e-03 7.724786549806594849e-02 1.165515035390853882e-01 4.394089281558990479e-01 -1.441913247108459473e-01 9.020672738552093506e-02
-1.877375245094299316e-01 4.449099674820899963e-02 -8.962563239037990570e-03 2.986604534089565277e-02 1.322212964296340942e-01 -2.127058953046798706e-01 -1.943563818931579590e-01 1.661369055509567261e-01 -2.419725507497787476e-01 6.961639225482940674e-02 -1.215154230594635010e-01 -1.805211901664733887e-01 -2.167033590376377106e-02 4.478635638952255249e-02 6.232254579663276672e-02 1.969552934169769287e-01 -1.146980524063110352e-01 -1.407435834407806396e-01 -9.925443679094314575e-02 1.363162398338317871e-01 -5.384572595357894897e-02 2.186140716075897217e-01 1.312873363494873047e-01 5.802981182932853699e-02 -2.708711326122283936e-01 -1.742071844637393951e-02 -5.074723437428474426e-02 -5.825307965278625488e-01 1.638662070035934448e-02 3.230076730251312256e-01 -1.236508041620254517e-01 -9.808840602636337280e-02
1.296057403087615967e-01 2.516559958457946777e-01 2.726658880710601807e-01 3.561984747648239136e-02 -3.371888995170593262e-01 -1.630678623914718628e-01 1.254616975784301758e-01 -3.496710211038589478e-02 -1.390274465084075928e-01 8.369984105229377747e-03 -4.434130489826202393e-01 -1.342721562832593918e-02 2.027997523546218872e-01 9.637740254402160645e-02 -1.035602837800979614e-01 -9.978258609771728516e-02 -1.549167186021804810e-01 -1.900247782468795776e-01 -4.931289702653884888e-02 -1.749962568283081055e-01 -2.776518166065216064e-01 -1.791090331971645355e-02 1.701321899890899658e-01 2.044917792081832886e-01 -2.666537463665008545e-01 8.226728439331054688e-02 1.656260341405868530e-01 -6.091878190636634827e-02 8.379812538623809814e-02 1.425222754478454590e-01 -1.483919322490692139e-01 2.480312017723917961e-03
-2.284990847110748291e-01 2.000995129346847534e-01 4.597413912415504456e-02 -3.490992262959480286e-02 -2.499489784240722656e-01 4.219999164342880249e-02 -2.461283281445503235e-02 2.425413951277732849e-02 3.461811691522598267e-02 1.534549593925476074e-01 -1.970626041293144226e-02 -6.786635518074035645e-02 -1.310300081968307495e-01 3.120278418064117432e-01 1.734938770532608032e-01 1.201865971088409424e-01 -4.978153109550476074e-02 -2.188395410776138306e-01 -3.375442028045654297e-01 2.920310758054256439e-02 -4.605292081832885742e-01 -5.204720795154571533e-02 -1.535669155418872833e-02 1.759771853685379028e-01 1.506844013929367065e-01 -1.101231649518013000e-01 6.577479839324951172e-02 -2.396648749709129333e-02 -2.645662128925323486e-01 3.277986645698547363e-01 -1.474686861038208008e-01 8.052495308220386505e-03
8.651847392320632935e-02 1.809128001332283020e-02 1.641397625207901001e-01 8.276151120662689209e-02 -2.152742147445678711e-01 -2.020632773637771606e-01 -2.323383651673793793e-02 1.004416644573211670e-01 2.400377392768859863e-01 1.919128149747848511e-01 -4.341837391257286072e-02 7.879272103309631348e-02 5.228020995855331421e-02 2.404947131872177124e-01 -7.565639913082122803e-02 2.877844572067260742e-01 -1.877521127462387085e-01 -1.467063277959823608e-01 -1.562151163816452026e-01 2.339660227298736572e-01 -4.374468624591827393e-01 -2.041217684745788574e-01 1.682060956954956055e-02 2.058927267789840698e-01 -8.154837787151336670e-02 4.558248911052942276e-03 9.530197829008102417e-02 -1.015141420066356659e-02 2.137319147586822510e-01 2.781139612197875977e-01 -2.206028699874877930e-01 -9.884518384933471680e-02
-2.116172760725021362e-02 5.937380343675613403e-02 6.920452415943145752e-02 -3.004337251186370850e-01 -1.843680888414382935e-01 -4.896428436040878296e-02 1.529853641986846924e-01 3.766049072146415710e-02 2.011741995811462402e-01 3.149590492248535156e-01 5.537996441125869751e-02 3.402393311262130737e-02 -1.226161569356918335e-01 2.207861542701721191e-01 2.154319733381271362e-01 -1.875769942998886108e-01 -8.444317430257797241e-02 -1.077242717146873474e-01 -2.107846923172473907e-02 4.764454439282417297e-02 -4.285281598567962646e-01 1.378857344388961792e-01 -2.262062281370162964e-01 -1.799098681658506393e-03 -2.615364789962768555e-01 -2.501978576183319092e-01 1.045329421758651733e-01 -1.066882684826850891e-01 1.754460483789443970e-01 7.805703580379486084e-02 2.778283059597015381e-01 -8.859852701425552368e-02
1.511408090591430664e-01 -1.181844472885131836e-01 -7.452004123479127884e-03 -8.210747689008712769e-02 -1.575897485017776489e-01 1.700068861246109009e-01 -1.359935253858566284e-01 -4.659548029303550720e-02 1.489624232053756714e-01 4.355262964963912964e-02 -3.812734186649322510e-01 1.016191244125366211e-01 -1.282702684402465820e-01 1.089279949665069580e-01 1.479614973068237305e-01 1.609503291547298431e-02 1.347771137952804565e-01 -1.788929477334022522e-02 6.259115785360336304e-02 -3.664126619696617126e-02 -2.651620209217071533e-01 2.392009049654006958e-01 2.556064538657665253e-02 2.543105483055114746e-01 9.727150201797485352e-02 -1.077973172068595886e-01 2.579928636550903320e-01 -2.090675234794616699e-01 3.816320300102233887e-01 3.425751924514770508e-01 -1.745043098926544189e-01 -1.016490086913108826e-01
1.998271048069000244e-01 1.573297381401062012e-01 8.024132996797561646e-02 1.125688776373863220e-01 -2.474467083811759949e-02 -1.388345211744308472e-01 6.145267933607101440e-02 8.899713307619094849e-02 4.023728147149085999e-02 2.447971552610397339e-01 -3.912116587162017822e-01 3.664388880133628845e-02 1.638927608728408813e-01 -1.601534038782119751e-01 1.678018569946289062e-01 2.251251339912414551e-01 -9.099451452493667603e-02 4.818163067102432251e-02 2.769765257835388184e-01 2.535107731819152832e-01 -2.539004683494567871e-01 3.240970894694328308e-02 4.030587524175643921e-02 9.857812523841857910e-02 -2.256640195846557617e-01 -2.954431772232055664e-01 -1.961896568536758423e-01 -2.995280362665653229e-02 4.247659444808959961e-02 2.718181908130645752e-01 -2.265401631593704224e-01 -6.547994911670684814e-02
-2.581773400306701660e-01 2.318372279405593872e-01 -1.714185439050197601e-02 5.765117704868316650e-03 7.728680223226547241e-02 -1.979564428329467773e-01 1.720703095197677612e-01 -2.151390723884105682e-02 7.680062949657440186e-02 5.120477080345153809e-02 -2.978211641311645508e-01 -1.324366182088851929e-01 -5.608763173222541809e-02 1.185551434755325317e-01 2.595765590667724609e-01 2.335366159677505493e-01 -1.784874647855758667e-01 -2.287560552358627319e-01 3.497727811336517334e-01 4.835940152406692505e-02 -3.688459098339080811e-01 9.836361557245254517e-02 8.535539358854293823e-02 2.020688503980636597e-01 -2.249731570482254028e-01 3.730414062738418579e-02 1.707295626401901245e-01 1.094330251216888428e-01 8.370848745107650757e-02 1.297652870416641235e-01 -5.219943448901176453e-02 -1.665942072868347168e-01
7.840871065855026245e-02 3.150455886498093605e-04 1.002280116081237793e-01 1.754938066005706787e-01 -1.732414513826370239e-01 -2.269052118062973022e-01 9.363835304975509644e-02 -2.143262699246406555e-02 2.274291664361953735e-01 3.174654841423034668e-01 -2.741094231605529785e-01 9.981530159711837769e-02 3.321725502610206604e-02 1.715805977582931519e-01 1.280676457099616528e-03 8.157332986593246460e-02 1.163386106491088867e-01 5.456761922687292099e-03 -1.251396089792251587e-01 6.282702833414077759e-02 -3.182209432125091553e-01 -3.211584389209747314e-01 2.736369334161281586e-02 2.922178208827972412e-01 -2.406112253665924072e-01 -1.902629882097244263e-01 -2.996948175132274628e-02 -1.925048977136611938e-01 2.524181902408599854e-01 2.462601810693740845e-01 5.832768231630325317e-02 6.281348317861557007e-02
-2.612412571907043457e-01 1.858423501253128052e-01 1.184573993086814880e-01 2.066680043935775757e-02 -1.572867184877395630e-01 -7.835372537374496460e-02 -1.166547611355781555e-01 -6.554486602544784546e-02 -1.991166621446609497e-01 2.935210168361663818e-01 -1.550403535366058350e-01 -1.678182482719421387e-01 -1.333090476691722870e-02 5.681126564741134644e-02 3.213891014456748962e-02 1.240049302577972412e-01 -7.497817277908325195e-02 -1.554767042398452759e-01 -3.812734186649322510e-01 2.430622130632400513e-01 -3.167794644832611084e-01 -6.330603361129760742e-02 -3.202312067151069641e-02 9.924122691154479980e-02 9.078428149223327637e-02 1.233045458793640137e-01 1.467071026563644409e-01 7.345108687877655029e-02 -1.935528069734573364e-01 4.146271646022796631e-01 1.336575597524642944e-01 -9.525927901268005371e-02
-1.953475028276443481e-01 -1.881653070449829102e-01 1.853594779968261719e-01 -4.317257106304168701e-01 -1.115014553070068359e-01 -9.968651086091995239e-02 -5.111688748002052307e-02 5.316329002380371094e-02 -3.093230426311492920e-01 2.340110838413238525e-01 -2.055529206991195679e-01 -1.216001883149147034e-01 -1.258187443017959595e-01 1.026570871472358704e-01 9.910662472248077393e-02 -8.216033875942230225e-02 -2.246963679790496826e-01 -9.529634378850460052e-03 7.019295543432235718e-02 -8.538856357336044312e-02 -7.226759195327758789e-02 1.918517202138900757e-01 -1.721879541873931885e-01 2.164140790700912476e-01 1.106218900531530380e-02 -3.672952204942703247e-02 8.156397193670272827e-02 -1.936885565519332886e-01 1.006376519799232483e-01 3.094264864921569824e-01 -4.424886405467987061e-02 -3.044271767139434814e-01
6.794297695159912109e-02 9.596739709377288818e-02 4.678986370563507080e-01 8.882356435060501099e-02 -3.956008702516555786e-03 -1.981617808341979980e-01 -8.667144179344177246e-02 2.438439801335334778e-02 2.275174260139465332e-01 1.278684735298156738e-01 -2.869021296501159668e-01 1.913189073093235493e-03 1.114659085869789124e-01 1.686626374721527100e-01 2.781649231910705566e-01 1.375919859856367111e-02 -1.369497328996658325e-01 5.247472599148750305e-02 -3.037628345191478729e-02 1.983397454023361206e-01 -2.149078696966171265e-01 6.130126491189002991e-02 -1.823776662349700928e-01 5.434099584817886353e-02 1.511466354131698608e-01 -2.565140724182128906e-01 1.341710537672042847e-01 -1.648419052362442017e-01 -1.049109175801277161e-01 2.122642248868942261e-01 -1.827474534511566162e-01 -2.681244015693664551e-01
-1.442760229110717773e-02 1.944636255502700806e-01 2.606704235076904297e-01 -7.341164350509643555e-02 1.174179092049598694e-02 -1.042384654283523560e-01 1.629210822284221649e-02 2.073121517896652222e-01 1.417553126811981201e-01 1.997824162244796753e-01 -1.718232333660125732e-01 5.642158910632133484e-02 1.037898585200309753e-01 3.523034453392028809e-01 3.299783170223236084e-01 9.881673008203506470e-02 -6.745050102472305298e-02 -2.519733645021915436e-02 -7.495347410440444946e-02 1.276999115943908691e-01 -2.306027114391326904e-01 2.710193954408168793e-02 -3.337233960628509521e-01 1.236834973096847534e-01 1.306177228689193726e-01 -2.239631488919258118e-02 1.398878246545791626e-01 -1.835863739252090454e-01 2.117986828088760376e-01 2.176982611417770386e-01 5.797006562352180481e-02 -3.376357555389404297e-01
-3.527096509933471680e-01 2.460260093212127686e-01 -2.445612102746963501e-03 -3.361221775412559509e-02 -2.998931333422660828e-03 -2.481816522777080536e-02 -1.546275466680526733e-01 5.979758873581886292e-02 -1.194325089454650879e-01 1.491653770208358765e-01 -2.470557093620300293e-01 -4.142448306083679199e-03 5.060083419084548950e-02 2.399394959211349487e-01 1.093775629997253418e-01 3.239967823028564453e-01 3.411581274121999741e-03 -2.188283801078796387e-01 -1.392057687044143677e-01 1.296146064996719360e-01 -1.157430037856101990e-01 -7.700402289628982544e-02 1.091454997658729553e-01 4.789675474166870117e-01 7.872905582189559937e-02 -4.931226745247840881e-02 1.946401298046112061e-01 8.165208250284194946e-02 -3.248061984777450562e-02 2.659648060798645020e-01 5.022021755576133728e-02 -1.973919272422790527e-01
-6.269565969705581665e-02 -1.440725922584533691e-01 -1.013234779238700867e-01 -5.415695905685424805e-02 -1.935641979798674583e-03 -2.767665982246398926e-01 -7.864470593631267548e-03 1.005009654909372330e-02 2.336753765121102333e-03 3.832312226295471191e-01 -1.510217189788818359e-01 4.280008003115653992e-02 3.185211122035980225e-01 7.560317963361740112e-02 1.926420331001281738e-01 1.078206822276115417e-01 2.809222787618637085e-02 -1.832552254199981689e-01 -1.172445118427276611e-01 -3.444541394710540771e-01 -3.183243274688720703e-01 1.106560379266738892e-01 -6.620287150144577026e-02 -6.999691575765609741e-02 1.504633924923837185e-03 1.810105592012405396e-01 -1.304962038993835449e-01 -2.087107747793197632e-01 2.540131211280822754e-01 1.995846629142761230e-01 5.089859478175640106e-03 -2.656396925449371338e-01
-1.128089204430580139e-01 3.099070861935615540e-02 1.130257472395896912e-01 -3.035821914672851562e-01 9.398501366376876831e-02 -1.397785693407058716e-01 -2.617900259792804718e-03 -4.182514734566211700e-03 2.353352904319763184e-01 2.383747547864913940e-01 -2.281076908111572266e-01 2.378433756530284882e-02 1.635454297065734863e-01 -1.067425906658172607e-01 9.158339351415634155e-02 2.222226411104202271e-01 -3.124753832817077637e-01 -2.390960603952407837e-02 -1.746885180473327637e-01 3.818128108978271484e-01 -3.155379369854927063e-02 1.110414713621139526e-01 7.337227463722229004e-02 1.783702075481414795e-01 -1.792551428079605103e-01 9.740110486745834351e-02 1.185787096619606018e-01 1.116681005805730820e-02 1.548253744840621948e-01 3.983185291290283203e-01 1.286081969738006592e-01 1.107126250863075256e-01
-2.412546426057815552e-03 -1.446493566036224365e-01 1.818353980779647827e-01 -4.298129379749298096e-01 -1.660659611225128174e-01 -2.825198471546173096e-01 1.048531904816627502e-01 2.279979549348354340e-02 -2.380710393190383911e-01 3.136865794658660889e-01 -1.489744484424591064e-01 -1.872806102037429810e-01 1.132583245635032654e-01 4.241240397095680237e-02 1.604846268892288208e-01 -4.880910366773605347e-02 2.441208809614181519e-01 -1.538884490728378296e-01 -1.408235132694244385e-01 -7.996100932359695435e-02 -1.290490776300430298e-01 9.643170982599258423e-02 -5.924433842301368713e-02 6.603478640317916870e-02 9.637648612260818481e-02 -1.900331377983093262e-01 1.352887302637100220e-01 -1.537478566169738770e-01 1.597839891910552979e-01 1.303402781486511230e-01 -5.841998010873794556e-02 -3.326407372951507568e-01
-2.006911486387252808e-01 -1.349948197603225708e-01 8.456770330667495728e-02 -1.588538736104965210e-01 -2.405917458236217499e-02 6.639311462640762329e-02 8.227802813053131104e-03 5.269071832299232483e-02 4.622260481119155884e-02 1.223176121711730957e-01 -2.087322473526000977e-01 -5.214584246277809143e-02 1.390013098716735840e-01 -5.637198220938444138e-03 8.645098656415939331e-02 1.913971602916717529e-01 -2.528999149799346924e-01 1.672478020191192627e-02 4.414028674364089966e-02 6.872628629207611084e-02 -5.694012641906738281e-01 3.217048645019531250e-01 -1.640606522560119629e-01 7.422549184411764145e-03 -1.808950304985046387e-01 -4.048425853252410889e-01 -5.805892869830131531e-02 -8.501294255256652832e-02 5.725380405783653259e-02 -3.767372667789459229e-02 -1.062668189406394958e-01 -1.601090431213378906e-01
-2.337304875254631042e-02 -8.026772737503051758e-02 1.431032568216323853e-01 -7.373702526092529297e-02 -6.954129785299301147e-02 -8.807086944580078125e-02 -1.325474120676517487e-02 6.713427603244781494e-02 -2.097179889678955078e-01 1.273806244134902954e-01 1.146738231182098389e-01 -2.972128801047801971e-02 7.693617045879364014e-02 2.418328970670700073e-01 -1.355571299791336060e-01 4.146106541156768799e-03 -1.762887537479400635e-01 -2.953845262527465820e-01 2.028564549982547760e-02 1.410736888647079468e-01 -3.808851838111877441e-01 9.760387241840362549e-02 8.401716500520706177e-02 2.606423199176788330e-01 -3.476498425006866455e-01 -2.710024118423461914e-01 -1.962050348520278931e-01 -3.441548943519592285e-01 2.328257262706756592e-01 1.199561581015586853e-01 6.861528009176254272e-02 5.325376987457275391e-04
-2.792508602142333984e-01 -2.843277156352996826e-01 1.684015803039073944e-02 5.999877676367759705e-02 -2.085073590278625488e-01 5.768642202019691467e-02 1.901508867740631104e-02 -1.760145276784896851e-02 1.874653249979019165e-02 3.597657382488250732e-01 -3.672461211681365967e-01 2.443388998508453369e-01 1.610224992036819458e-01 2.471758425235748291e-02 -4.287437722086906433e-02 1.663332730531692505e-01 1.670860201120376587e-01 -1.717670857906341553e-01 -1.966117620468139648e-01 1.915520578622817993e-01 -3.453786671161651611e-02 -1.936860010027885437e-02 5.643465369939804077e-02 2.797253131866455078e-01 -2.155185211449861526e-03 5.635905265808105469e-02 1.061905398964881897e-01 1.148674413561820984e-01 -4.262465238571166992e-02 3.302034139633178711e-01 2.143383771181106567e-01 -9.595491737127304077e-02
-7.290164381265640259e-02 -1.107278987765312195e-01 -5.525797605514526367e-02 -1.644688844680786133e-01 -1.207845844328403473e-02 -9.885983914136886597e-02 -1.980236172676086426e-01 1.607091575860977173e-01 7.858029752969741821e-02 9.760084003210067749e-02 -2.594918608665466309e-01 9.085046499967575073e-02 1.521281059831380844e-02 -1.928611546754837036e-01 4.950160980224609375e-01 -3.353404253721237183e-02 -2.569915950298309326e-01 -4.276429861783981323e-02 1.025520171970129013e-02 -2.358797006309032440e-02 -3.271274268627166748e-01 -4.129420593380928040e-02 2.034187018871307373e-01 1.387088675983250141e-03 -1.409239172935485840e-01 2.521153986454010010e-01 9.096320718526840210e-02 2.909542620182037354e-02 9.717092663049697876e-02 3.709124922752380371e-01 -4.953915253281593323e-02 -2.045231312513351440e-01
5.365667864680290222e-02 -3.169241175055503845e-02 -1.033086888492107391e-02 -1.535451710224151611e-01 -9.905072301626205444e-02 -1.901387125253677368e-01 -1.368773579597473145e-01 -4.348542168736457825e-02 -1.019497290253639221e-01 2.270970344543457031e-01 -2.379339188337326050e-01 -1.155907660722732544e-01 -1.029189443215727806e-03 1.464102417230606079e-01 2.840642035007476807e-01 -2.348969317972660065e-02 -2.596414983272552490e-01 1.230375928571447730e-04 9.855820983648300171e-02 1.914007812738418579e-01 -1.363579183816909790e-01 1.810953021049499512e-01 3.153573274612426758e-01 3.948723971843719482e-01 7.774951308965682983e-02 1.452079392038285732e-03 -1.324470192193984985e-01 -2.021669894456863403e-01 6.866816431283950806e-02 2.615557610988616943e-01 -3.123808801174163818e-01 1.246082186698913574e-01
2.678059339523315430e-01 8.861156553030014038e-02 9.594568610191345215e-02 -1.242014989256858826e-01 -1.371177732944488525e-01 -1.437848210334777832e-01 -3.951212763786315918e-02 -1.108912378549575806e-01 1.126663535833358765e-01 3.672366440296173096e-01 -2.840887308120727539e-01 -2.038369327783584595e-01 1.977356523275375366e-01 -1.200952678918838501e-01 -1.064431760460138321e-02 2.703188359737396240e-01 -7.384931296110153198e-02 -3.941856790333986282e-03 1.072018742561340332e-01 5.952061619609594345e-03 -2.644442021846771240e-01 -9.648990631103515625e-02 -2.016140967607498169e-01 2.216159999370574951e-01 1.220985874533653259e-01 6.539849936962127686e-02 3.499866649508476257e-02 -5.842855572700500488e-02 8.602758496999740601e-02 3.178862333297729492e-01 -2.945959270000457764e-01 2.021878659725189209e-01
2.549915015697479248e-01 -2.018283307552337646e-01 -1.243961080908775330e-01 2.672017812728881836e-01 -3.525287210941314697e-01 -1.715840697288513184e-01 -1.625537723302841187e-01 -1.447627786546945572e-02 -3.923486545681953430e-02 1.795259863138198853e-01 -3.829759061336517334e-01 7.290216535329818726e-02 -1.481128018349409103e-02 1.274166554212570190e-01 8.101595565676689148e-03 -1.540334075689315796e-01 5.706266686320304871e-02 -1.543995141983032227e-01 -1.357296556234359741e-01 1.465548425912857056e-01 -2.055801004171371460e-01 -5.112687125802040100e-02 7.709336280822753906e-02 8.924512565135955811e-02 -8.905449509620666504e-02 -1.980912089347839355e-01 2.048943638801574707e-01 -7.668088376522064209e-02 2.259312719106674194e-01 1.601398587226867676e-01 -2.892995178699493408e-01 -1.407985538244247437e-01
-9.310206770896911621e-02 -1.223474442958831787e-01 1.228277832269668579e-01 4.322478175163269043e-02 -8.496735990047454834e-02 -2.641654908657073975e-01 -4.228983819484710693e-02 -3.690303117036819458e-02 -4.359187185764312744e-02 6.514447182416915894e-02 -4.545136168599128723e-02 -8.688480406999588013e-02 -3.248953819274902344e-02 2.432983666658401489e-01 3.762841820716857910e-01 -1.753641851246356964e-02 -3.210512995719909668e-01 -1.249196827411651611e-01 2.132599502801895142e-01 5.932996794581413269e-02 -2.916223108768463135e-01 -4.222206771373748779e-02 1.847001165151596069e-02 1.433351635932922363e-01 1.400021463632583618e-02 -2.671096324920654297e-01 -5.797281116247177124e-02 -2.661711163818836212e-02 2.252026051282882690e-01 3.356247246265411377e-01 -3.387682735919952393e-01 -1.795017868280410767e-01
-9.574920684099197388e-02 -1.074914112687110901e-01 9.719698131084442139e-02 -2.260240614414215088e-01 -7.297528535127639771e-02 -2.929504811763763428e-01 -1.325456202030181885e-01 4.876539483666419983e-02 3.604972660541534424e-01 -3.898335248231887817e-02 -1.228914931416511536e-01 -2.282412499189376831e-01 -1.497156620025634766e-01 -8.639702200889587402e-02 2.411730587482452393e-01 5.677937716245651245e-02 1.848696731030941010e-02 -1.862142682075500488e-01 -1.803554147481918335e-01 8.450401574373245239e-02 -1.148292571306228638e-01 -9.972160309553146362e-02 -1.678903996944427490e-01 1.330408453941345215e-01 -1.421407312154769897e-01 -1.453024148941040039e-01 1.604999452829360962e-01 9.473621845245361328e-02 4.431911930441856384e-02 2.286874800920486450e-01 -1.948018744587898254e-02 -4.932669103145599365e-01
-7.144454121589660645e-02 -4.492130503058433533e-02 1.126073300838470459e-01 7.028558850288391113e-02 -2.525169551372528076e-01 1.399114727973937988e-01 1.244407892227172852e-01 1.338013540953397751e-02 -8.543860167264938354e-02 2.891458570957183838e-01 -5.294443368911743164e-01 -2.303573340177536011e-01 -8.216873556375503540e-02 1.119108498096466064e-01 -2.062190324068069458e-01 2.792682684957981110e-02 -1.518198698759078979e-01 1.282236911356449127e-02 -2.561690807342529297e-01 -9.945822507143020630e-02 -1.217797175049781799e-01 -5.927312746644020081e-02 -1.260612756013870239e-01 1.239379197359085083e-01 -9.903798252344131470e-02 8.056100457906723022e-02 2.414591163396835327e-01 -2.399564981460571289e-01 2.979925572872161865e-01 5.719206109642982483e-02 2.588868141174316406e-02 -1.270634829998016357e-01
2.207723557949066162e-01 2.402051165699958801e-02 1.052045673131942749e-01 -2.925118207931518555e-01 -1.152622029185295105e-01 -6.476497650146484375e-02 3.832518309354782104e-02 2.590218186378479004e-01 -1.785930059850215912e-02 3.508108109235763550e-02 -2.787162922322750092e-02 1.771076917648315430e-01 -1.726064085960388184e-02 -1.143001988530158997e-01 -7.486849278211593628e-02 3.127056360244750977e-01 3.965814784169197083e-02 -2.276906967163085938e-01 -5.596526339650154114e-02 2.950378693640232086e-02 -3.824749588966369629e-01 -1.069325283169746399e-01 1.535737793892621994e-02 7.592041511088609695e-03 -5.575421825051307678e-02 1.634559035301208496e-01 2.301590144634246826e-01 -2.290383726358413696e-01 7.788121700286865234e-02 2.239489704370498657e-01 -8.734577894210815430e-02 -4.505825042724609375e-01
-1.569752842187881470e-01 -1.783488094806671143e-01 3.515289723873138428e-01 -2.503206729888916016e-01 -2.566081881523132324e-01 -6.217358261346817017e-02 1.560036391019821167e-01 1.673795431852340698e-01 1.340339928865432739e-01 8.373881131410598755e-02 -2.675530910491943359e-01 -1.139456108212471008e-01 -2.257668972015380859e-02 -2.074952274560928345e-01 2.025534212589263916e-02 3.621816635131835938e-02 -2.263162750750780106e-03 -5.488388985395431519e-02 3.615068271756172180e-02 3.693655133247375488e-01 -1.542082875967025757e-01 2.600573599338531494e-01 -1.780113875865936279e-01 1.469046622514724731e-01 -3.053977489471435547e-01 -1.074050739407539368e-01 6.686989963054656982e-02 1.009219214320182800e-01 2.266706079244613647e-01 1.417097300291061401e-01 -1.349560357630252838e-02 6.230155378580093384e-02
-3.468917906284332275e-01 1.059110760688781738e-01 6.810085847973823547e-03 1.441068854182958603e-02 -4.201899468898773193e-01 7.686966657638549805e-02 5.307147651910781860e-02 2.014274150133132935e-02 -1.060700789093971252e-01 1.586855500936508179e-01 -2.380125522613525391e-01 -1.552194706164300442e-03 1.189714223146438599e-01 1.476060599088668823e-01 1.689211875200271606e-01 1.692940592765808105e-01 1.283195763826370239e-01 -3.797792196273803711e-01 -1.209552139043807983e-01 1.810592412948608398e-01 -1.694902181625366211e-01 -3.911291807889938354e-02 -1.798868365585803986e-02 7.867670059204101562e-02 8.763900399208068848e-02 -8.652945607900619507e-02 3.291344344615936279e-01 -2.102240324020385742e-01 1.233582794666290283e-01 2.009675204753875732e-01 1.256650388240814209e-01 -1.109656170010566711e-01
4.735459387302398682e-02 -7.411897182464599609e-02 3.264918923377990723e-02 -1.155793964862823486e-01 -1.617858409881591797e-01 2.167181856930255890e-02 -4.355581477284431458e-02 1.142693087458610535e-01 -5.567710474133491516e-02 4.774401187896728516e-01 -1.887788251042366028e-02 -4.165693651884794235e-03 -5.816918611526489258e-02 -1.547468900680541992e-01 -5.076159257441759109e-03 2.230472713708877563e-01 -2.073919028043746948e-02 -1.807924509048461914e-01 -2.867480516433715820e-01 4.160569012165069580e-01 -4.973252415657043457e-01 -2.325749769806861877e-02 -3.749402239918708801e-02 -3.272534534335136414e-02 -3.795112250372767448e-03 1.328899860382080078e-01 8.656587451696395874e-02 -2.300336658954620361e-01 9.665585309267044067e-02 1.269545778632164001e-02 -1.049565430730581284e-02 3.493996709585189819e-02
-1.849824935197830200e-01 6.411025673151016235e-02 -1.194820329546928406e-01 -2.375949919223785400e-01 -1.886586695909500122e-01 1.725804433226585388e-02 -8.091028779745101929e-02 1.087353378534317017e-02 9.730844199657440186e-02 2.692716121673583984e-01 1.496744155883789062e-01 -2.119871377944946289e-01 2.169661670923233032e-01 8.344940096139907837e-02 3.536887764930725098e-01 -1.665512286126613617e-02 1.190795153379440308e-01 -3.576461598277091980e-02 -1.409846544265747070e-01 1.497745662927627563e-01 -2.679431736469268799e-01 -1.551123857498168945e-01 -3.847268596291542053e-02 9.134834259748458862e-02 -1.497222185134887695e-01 -2.615351043641567230e-02 -4.635982960462570190e-02 -5.058725476264953613e-01 1.209967806935310364e-01 1.683595478534698486e-01 9.226309508085250854e-02 -1.534935534000396729e-01
4.664859175682067871e-02 9.743417799472808838e-02 -1.240084785968065262e-02 1.085286121815443039e-02 -1.290136575698852539e-01 -8.300423622131347656e-03 1.823410391807556152e-01 -1.253023743629455566e-01 1.753687560558319092e-01 3.861213624477386475e-01 -1.294700354337692261e-01 9.780608862638473511e-02 2.241065055131912231e-01 5.519478023052215576e-02 2.179552465677261353e-01 -3.916832152754068375e-03 1.137102916836738586e-01 -1.703440248966217041e-01 -2.898765802383422852e-01 6.272692978382110596e-02 -1.604115068912506104e-01 -2.536793053150177002e-01 -3.413308039307594299e-02 3.236214220523834229e-01 -2.044208943843841553e-01 1.592210978269577026e-01 -1.687938421964645386e-01 -3.306718766689300537e-01 2.210837900638580322e-01 1.878180056810379028e-01 2.532137614252860658e-06 -2.036982402205467224e-02
9.772413969039916992e-02 -4.135002195835113525e-02 3.635045289993286133e-01 6.018740311264991760e-02 -3.847799599170684814e-01 -2.163981199264526367e-01 2.863006666302680969e-02 2.572683244943618774e-02 2.474610209465026855e-01 6.029335409402847290e-02 -2.171383239328861237e-02 1.302110105752944946e-01 1.357842832803726196e-01 5.873563885688781738e-02 3.893808722496032715e-01 2.977262139320373535e-01 -1.142212823033332825e-01 -2.230571210384368896e-01 -6.632456555962562561e-03 4.301324486732482910e-02 -2.563549578189849854e-01 8.680305443704128265e-03 -4.171501100063323975e-02 4.109863191843032837e-02 4.497098177671432495e-02 9.033966809511184692e-02 9.937790036201477051e-02 -6.428326666355133057e-02 3.451767563819885254e-02 3.366482257843017578e-01 1.313767582178115845e-01 1.492642462253570557e-01
-3.145288303494453430e-02 1.235848888754844666e-01 2.138312906026840210e-01 -2.274067401885986328e-01 -2.019566856324672699e-02 5.098506063222885132e-02 7.712105661630630493e-02 -9.075266122817993164e-02 4.194047674536705017e-02 3.531672060489654541e-01 -4.692597389221191406e-01 -1.544186919927597046e-01 2.298738211393356323e-01 -1.091548893600702286e-02 5.029946938157081604e-02 -1.168082952499389648e-01 -9.127508103847503662e-02 1.545040905475616455e-01 -2.002939581871032715e-01 8.645445853471755981e-02 -7.100494205951690674e-02 5.512036010622978210e-02 4.241198301315307617e-02 1.152645498514175415e-01 -3.365308344364166260e-01 9.180625528097152710e-02 -1.026693806052207947e-01 -2.382862567901611328e-01 3.270892798900604248e-01 1.191973090171813965e-01 1.270997673273086548e-01 -1.121471635997295380e-02
-1.748294234275817871e-01 -4.847494512796401978e-02 -2.466765195131301880e-01 -2.414719462394714355e-01 -1.780754029750823975e-01 -3.244318366050720215e-01 -1.741777062416076660e-01 1.668832600116729736e-01 2.154416292905807495e-01 2.056504413485527039e-02 -1.319296956062316895e-01 -2.997067272663116455e-01 -1.715275049209594727e-01 -6.399959325790405273e-02 -4.336802288889884949e-02 9.217187762260437012e-02 -7.943344302475452423e-03 1.798741072416305542e-01 -2.306824028491973877e-01 5.346894264221191406e-02 -2.786434292793273926e-01 -1.241340190172195435e-01 -1.565630286931991577e-01 2.183202952146530151e-01 -1.918953806161880493e-01 -1.193301938474178314e-02 3.011135943233966827e-02 -6.231981515884399414e-02 -4.590287059545516968e-02 1.141566485166549683e-01 -3.608711659908294678e-01 -1.181894466280937195e-01
6.068832427263259888e-02 2.077027112245559692e-01 1.294653862714767456e-01 1.155776977539062500e-01 -9.333686530590057373e-02 -9.194120764732360840e-02 2.451781779527664185e-01 1.671709492802619934e-02 3.347156569361686707e-02 8.866148442029953003e-02 -1.607910841703414917e-01 -3.028575330972671509e-02 1.595798507332801819e-02 3.398202359676361084e-01 -2.164365053176879883e-01 5.863676592707633972e-02 -3.390026092529296875e-02 -2.470435351133346558e-01 -1.263441145420074463e-01 -6.107682362198829651e-02 -5.608537197113037109e-01 1.073481515049934387e-01 -1.646331697702407837e-02 2.858088016510009766e-01 -9.964852780103683472e-02 -1.751319020986557007e-01 -3.918004408478736877e-02 -2.970018540509045124e-04 2.038493901491165161e-01 1.843294799327850342e-01 1.262698788195848465e-02 -1.897199898958206177e-01
4.729638621211051941e-02 -1.320372819900512695e-01 -7.460148539394140244e-03 1.139740198850631714e-01 -3.046610951423645020e-01 -6.891800463199615479e-02 1.515643596649169922e-01 -1.932686418294906616e-01 2.025498449802398682e-01 3.898956477642059326e-01 -2.877064049243927002e-01 -1.408481784164905548e-02 -7.817558944225311279e-02 9.187801182270050049e-02 6.675080955028533936e-02 -5.957358330488204956e-02 1.046114340424537659e-01 -2.222404032945632935e-01 1.088597532361745834e-02 4.489484801888465881e-02 -5.234697833657264709e-02 3.557891584932804108e-03 -1.555236428976058960e-01 2.327643632888793945e-01 2.992890588939189911e-02 -1.979300528764724731e-01 -1.238104626536369324e-01 -2.712050974369049072e-01 3.247979879379272461e-01 3.369567096233367920e-01 1.233901232481002808e-01 -6.336282193660736084e-02
1.420334577560424805e-01 -2.526368200778961182e-01 2.206607013940811157e-01 -3.979037329554557800e-02 -1.326849758625030518e-01 2.119193971157073975e-01 -2.520533204078674316e-01 2.812013030052185059e-01 1.868471354246139526e-01 3.000819385051727295e-01 -1.669563055038452148e-01 1.611343622207641602e-01 -9.400106966495513916e-02 1.642204374074935913e-01 -8.128923922777175903e-02 1.523667424917221069e-01 1.511105448007583618e-01 4.125769808888435364e-02 -5.975907668471336365e-02 -1.394436974078416824e-02 -4.156056046485900879e-01 -1.820888742804527283e-02 1.038471385836601257e-01 2.885864078998565674e-01 -1.557273417711257935e-01 -8.778119087219238281e-02 4.553406313061714172e-02 -4.436659067869186401e-02 1.462231278419494629e-01 2.495935857295989990e-01 3.185823932290077209e-02 -7.693722378462553024e-03
1.668319106101989746e-01 4.584121983498334885e-03 -2.231028303503990173e-02 -1.706552505493164062e-01 -1.480949968099594116e-01 -2.182261347770690918e-01 3.068517446517944336e-01 8.314663916826248169e-02 2.606277465820312500e-01 1.596131473779678345e-01 -2.631752490997314453e-01 -2.590037286281585693e-01 3.489122912287712097e-02 2.025572806596755981e-01 1.092454269528388977e-01 -9.234553575515747070e-02 -4.545109812170267105e-03 -8.440003544092178345e-02 -8.416593819856643677e-02 -1.940716505050659180e-01 -3.070842921733856201e-01 9.089038521051406860e-02 -8.786638826131820679e-02 -1.799979656934738159e-01 -3.201514482498168945e-01 2.801227150484919548e-03 6.914389878511428833e-02 -3.794665262103080750e-02 -1.233977302908897400e-01 2.731631398200988770e-01 -2.925260066986083984e-01 2.696600183844566345e-02
-2.385995984077453613e-01 -2.756853103637695312e-01 1.156315729022026062e-01 -3.568001687526702881e-01 -1.053427457809448242e-01 -7.331800460815429688e-02 -4.143036156892776489e-02 5.072642490267753601e-02 -3.394237160682678223e-01 2.318604290485382080e-01 -2.156746834516525269e-01 -4.802391398698091507e-03 -7.544327527284622192e-02 -2.709737606346607208e-02 2.857268229126930237e-02 -1.595564037561416626e-01 -2.144263237714767456e-01 -1.409809291362762451e-01 4.262411221861839294e-02 3.349529579281806946e-02 -1.364721059799194336e-01 8.865917474031448364e-02 -2.324661761522293091e-01 3.018655478954315186e-01 6.259001791477203369e-02 -1.202908381819725037e-01 5.138188600540161133e-02 -2.751154005527496338e-01 2.197479829192161560e-02 2.466366291046142578e-01 -3.700351715087890625e-02 -2.399634122848510742e-01
-1.671625226736068726e-01 -2.411178350448608398e-01 1.503652185201644897e-01 -3.000797033309936523e-01 -1.442951411008834839e-01 -1.615594774484634399e-01 -1.663662046194076538e-01 1.707709282636642456e-01 -3.323117792606353760e-01 3.177051842212677002e-01 -5.550109222531318665e-02 -5.830748379230499268e-02 -1.009644754230976105e-02 1.593468189239501953e-01 3.036806732416152954e-02 2.608367800712585449e-02 -1.929733604192733765e-01 -1.570594310760498047e-01 2.936054021120071411e-02 -2.342532016336917877e-02 -3.052168190479278564e-01 3.122377991676330566e-01 -3.093262016773223877e-01 1.660500913858413696e-01 -9.149172902107238770e-02 -7.185699790716171265e-02 -3.241490572690963745e-02 -1.164956763386726379e-01 -5.623493343591690063e-02 1.786736696958541870e-01 -1.089586541056632996e-01 -1.475180871784687042e-02
-8.053319901227951050e-02 -5.893515050411224365e-02 1.915496401488780975e-02 1.034134700894355774e-01 -3.420941233634948730e-01 -1.768034510314464569e-02 -6.172655150294303894e-02 -3.403548896312713623e-02 1.470505297183990479e-01 8.506127446889877319e-02 -2.604231834411621094e-01 3.059360571205615997e-02 6.285094469785690308e-02 -4.993097856640815735e-02 1.017109453678131104e-01 1.603444516658782959e-01 4.247177764773368835e-02 -1.455659512430429459e-02 1.438107192516326904e-01 1.523670405149459839e-01 -5.945708137005567551e-03 3.433053195476531982e-01 1.218221336603164673e-01 2.584358751773834229e-01 -3.104000352323055267e-02 -2.388826906681060791e-01 1.312945932149887085e-01 -2.959084510803222656e-01 2.418263107538223267e-01 4.555149078369140625e-01 5.532471463084220886e-02 -1.981316357851028442e-01
-6.851225346326828003e-02 -1.721022874116897583e-01 3.306131660938262939e-01 7.542414218187332153e-02 -2.310176789760589600e-01 4.790035635232925415e-02 -6.581607460975646973e-02 2.297951877117156982e-01 1.136148571968078613e-01 2.037297487258911133e-01 -5.187936499714851379e-02 2.059225179255008698e-02 -8.671542257070541382e-02 2.284544110298156738e-01 -2.491142153739929199e-01 7.671289891004562378e-02 -8.416593819856643677e-02 -5.359929800033569336e-02 -1.821721717715263367e-02 2.139555104076862335e-02 -3.561897277832031250e-01 -2.673467397689819336e-01 -7.622292637825012207e-02 3.861393332481384277e-01 -2.039831280708312988e-01 -9.083858877420425415e-02 -1.010668426752090454e-01 -3.043874166905879974e-02 1.579298377037048340e-01 3.145371377468109131e-01 3.052199259400367737e-03 -6.177696585655212402e-02
-7.496268302202224731e-02 6.738171912729740143e-03 -1.681797355413436890e-01 -3.077380955219268799e-01 -1.458193659782409668e-01 -2.085855752229690552e-01 1.420251429080963135e-01 4.237513244152069092e-02 -1.487728655338287354e-01 3.439428508281707764e-01 -1.156697049736976624e-01 -6.919594109058380127e-02 7.307578343898057938e-03 -9.886829555034637451e-02 3.780362308025360107e-01 -5.603738874197006226e-02 4.228989034891128540e-02 -1.811088323593139648e-01 -1.041530445218086243e-01 -2.595524862408638000e-02 -1.043605878949165344e-01 4.058616980910301208e-02 -5.525070056319236755e-02 4.188290610909461975e-02 1.008278802037239075e-01 -3.567909598350524902e-01 1.093049421906471252e-01 -1.806311309337615967e-01 4.190149605274200439e-01 1.341658979654312134e-01 4.454033076763153076e-02 -1.705223768949508667e-01
-2.018118277192115784e-02 1.674568839371204376e-02 8.182276785373687744e-02 -2.800069749355316162e-01 -1.720237582921981812e-01 -2.459441572427749634e-01 -4.729823395609855652e-02 2.762990817427635193e-02 -2.998301386833190918e-01 4.059960544109344482e-01 -7.938780635595321655e-02 -1.161007732152938843e-01 -9.816543012857437134e-02 2.104440331459045410e-02 1.263228654861450195e-01 -2.364066690206527710e-01 -8.405090868473052979e-02 -4.716737568378448486e-02 -1.241094097495079041e-01 -6.396738439798355103e-02 -2.745798528194427490e-01 -6.259145587682723999e-02 -1.285050362348556519e-01 1.130202710628509521e-01 2.646794915199279785e-01 -1.207418814301490784e-01 2.454905956983566284e-02 -1.288825422525405884e-01 6.046669557690620422e-02 3.235847651958465576e-01 -1.186759993433952332e-01 -3.209623098373413086e-01
-1.269617974758148193e-01 -1.365305483341217041e-01 2.327090054750442505e-01 -3.709583580493927002e-01 -3.438738733530044556e-02 -3.358210623264312744e-02 -5.822138488292694092e-02 -6.441528350114822388e-02 -3.086301684379577637e-01 4.184614121913909912e-01 -1.723060160875320435e-01 -1.634085774421691895e-01 -6.191876903176307678e-02 1.845347881317138672e-01 -1.616161875426769257e-02 -5.922269541770219803e-03 -1.193534806370735168e-01 6.595374550670385361e-03 -3.057704493403434753e-02 2.886849455535411835e-02 -1.391375809907913208e-01 7.322596013545989990e-02 -1.569016873836517334e-01 1.668065190315246582e-01 1.718490719795227051e-01 -2.117571681737899780e-01 3.624649345874786377e-02 -2.916040420532226562e-01 1.156851500272750854e-01 2.508687376976013184e-01 -1.384787410497665405e-01 -2.219324856996536255e-01
7.711848616600036621e-02 -1.371949017047882080e-01 1.539171934127807617e-01 8.830644190311431885e-02 -1.973527073860168457e-01 -1.030079275369644165e-02 -2.125000506639480591e-01 -2.645441144704818726e-02 8.727821707725524902e-02 -3.138571232557296753e-02 -2.610903978347778320e-01 5.840231105685234070e-02 1.000512167811393738e-01 -5.809076502919197083e-02 1.368446946144104004e-01 -1.485303342342376709e-01 -3.051770292222499847e-02 -1.299868375062942505e-01 -1.220890209078788757e-01 1.615331768989562988e-01 -1.792949587106704712e-01 3.982189670205116272e-02 -4.429431632161140442e-02 4.302631616592407227e-01 1.434379518032073975e-01 -2.970649898052215576e-01 2.704277634620666504e-01 -2.727160453796386719e-01 2.675561308860778809e-01 3.079890012741088867e-01 -7.625694572925567627e-02 -1.274522691965103149e-01
-2.970730327069759369e-02 7.801710069179534912e-02 2.235191613435745239e-01 7.741547375917434692e-02 1.206872910261154175e-01 -4.450330138206481934e-02 -1.848348416388034821e-02 1.313209980726242065e-01 2.155254930257797241e-01 2.681686282157897949e-01 -2.512227892875671387e-01 5.645501986145973206e-02 -7.178743183612823486e-02 -2.713171839714050293e-01 -4.730036482214927673e-02 1.877214014530181885e-01 -4.928249120712280273e-02 -2.097073495388031006e-01 -2.213112413883209229e-01 -2.731716260313987732e-02 -1.337722688913345337e-01 3.789654076099395752e-01 -1.067101061344146729e-01 1.026644483208656311e-01 4.167892411351203918e-02 -2.289819866418838501e-01 1.553359925746917725e-01 -6.245024967938661575e-03 -1.760286390781402588e-01 3.750533461570739746e-01 -2.650844752788543701e-01 -4.699596017599105835e-02
-2.097670882940292358e-01 -1.583621203899383545e-01 2.100362032651901245e-01 8.796769194304943085e-03 -1.671195030212402344e-01 -4.880148544907569885e-02 -6.185830384492874146e-02 1.590115018188953400e-02 2.302998304367065430e-01 1.667560786008834839e-01 -2.661248743534088135e-01 1.132469698786735535e-01 -8.346331305801868439e-03 6.296883523464202881e-02 -4.817083105444908142e-02 1.320330947637557983e-01 -6.677234545350074768e-03 -9.765338152647018433e-02 1.898137032985687256e-01 4.436033219099044800e-02 -2.405592799186706543e-01 3.072261512279510498e-01 -3.644761741161346436e-01 3.982059285044670105e-02 -2.832790911197662354e-01 7.981695234775543213e-02 -1.866668909788131714e-01 4.244263470172882080e-02 1.463008671998977661e-01 2.695112824440002441e-01 -2.003592699766159058e-01 -2.689703404903411865e-01
-6.024499423801898956e-03 5.595372244715690613e-02 1.823704540729522705e-01 -1.054289638996124268e-01 -2.353423647582530975e-02 1.158675178885459900e-01 1.810835897922515869e-01 -3.721042722463607788e-02 1.674802899360656738e-01 3.021513223648071289e-01 -4.001563191413879395e-01 3.677348420023918152e-02 2.616213560104370117e-01 -7.607885170727968216e-03 8.750384300947189331e-02 -9.812213480472564697e-02 -1.146537363529205322e-01 1.181601583957672119e-01 -1.928422898054122925e-01 1.809740811586380005e-01 -2.830543741583824158e-02 5.775161832571029663e-02 1.025398820638656616e-01 2.758989632129669189e-01 -3.820039033889770508e-01 2.928090468049049377e-02 -8.536628447473049164e-03 -1.488569229841232300e-01 3.016006648540496826e-01 2.227454632520675659e-01 7.554785162210464478e-02 1.859375834465026855e-01
-2.116647213697433472e-01 5.397986620664596558e-02 -1.858537197113037109e-01 -4.854577034711837769e-02 -1.263732165098190308e-01 3.714993968605995178e-02 3.630792200565338135e-01 1.425913274288177490e-01 -3.346168249845504761e-02 2.315664291381835938e-01 -2.220879644155502319e-01 9.573507308959960938e-02 -7.465869188308715820e-02 -1.002261415123939514e-01 -1.557934731245040894e-01 8.296358585357666016e-02 1.182940043509006500e-02 -2.068641483783721924e-01 -1.933232396841049194e-01 -1.920671314001083374e-01 -2.344989776611328125e-01 -7.470663171261548996e-03 4.535223171114921570e-02 3.349396288394927979e-01 -7.813978940248489380e-02 1.134411320090293884e-01 2.078042328357696533e-01 1.299627125263214111e-01 3.140826225280761719e-01 3.300387859344482422e-01 -7.872416824102401733e-02 8.105695992708206177e-02
-6.429768353700637817e-02 -6.300766021013259888e-02 9.966083616018295288e-02 -3.658770769834518433e-02 3.569570928812026978e-02 1.532432585954666138e-01 -6.858167052268981934e-02 1.715260930359363556e-02 -2.416011989116668701e-01 2.704426646232604980e-01 -3.446123898029327393e-01 1.684881746768951416e-02 4.267597571015357971e-02 1.606635600328445435e-01 2.359705120325088501e-01 1.344447862356901169e-02 1.012780666351318359e-01 -4.164523258805274963e-02 -8.757486939430236816e-02 -3.244753479957580566e-01 -2.159165591001510620e-01 -1.272083669900894165e-01 -1.232668235898017883e-01 1.642644554376602173e-01 -1.742678284645080566e-01 -1.680340617895126343e-01 1.864626556634902954e-01 -3.008657395839691162e-01 3.258068263530731201e-01 3.026139736175537109e-01 6.621359288692474365e-02 2.988888137042522430e-02
5.707088112831115723e-02 1.405034363269805908e-01 1.567898690700531006e-01 -1.036851573735475540e-02 -2.957398891448974609e-01 -3.394196927547454834e-02 -3.227936848998069763e-02 -1.466134935617446899e-01 5.495427921414375305e-02 9.311085939407348633e-02 -3.429293632507324219e-01 3.462267294526100159e-02 8.149510249495506287e-03 -4.051139950752258301e-02 -1.368887275457382202e-01 -1.666372828185558319e-02 2.127802930772304535e-02 -2.555938065052032471e-01 -2.352892756462097168e-01 -1.002355292439460754e-01 -5.106743574142456055e-01 -1.109778657555580139e-01 -7.402928173542022705e-02 4.318534433841705322e-01 -5.185880884528160095e-02 -6.799180060625076294e-02 4.715873673558235168e-02 -5.821323720738291740e-04 1.805201917886734009e-01 9.317404590547084808e-03 -2.190057784318923950e-01 -5.917239934206008911e-02
-1.632880270481109619e-01 -1.210831925272941589e-01 1.519008576869964600e-01 1.040478199720382690e-01 -7.199972122907638550e-02 1.374877840280532837e-01 4.422698542475700378e-02 1.453416198492050171e-01 -2.393112480640411377e-01 1.367228627204895020e-01 -4.257309138774871826e-01 4.410020634531974792e-02 -3.657850995659828186e-02 1.562656164169311523e-01 1.948229223489761353e-01 1.122460067272186279e-01 5.669819563627243042e-02 -1.859231442213058472e-01 -6.393685936927795410e-02 -2.795079946517944336e-01 -1.479380428791046143e-01 -1.424411237239837646e-01 -1.326780915260314941e-01 3.490158170461654663e-02 -3.112658560276031494e-01 -2.465631812810897827e-01 4.446350410580635071e-02 -2.358889877796173096e-01 2.989228069782257080e-01 1.660525649785995483e-01 2.683337405323982239e-02 -1.679354757070541382e-01
1.445769369602203369e-01 -1.462687999010086060e-01 1.338765025138854980e-01 9.761541336774826050e-02 -5.139938369393348694e-02 -1.738139539957046509e-01 1.398285627365112305e-01 7.327061146497726440e-02 6.542067229747772217e-02 2.569471001625061035e-01 -4.574926495552062988e-01 1.020389422774314880e-01 1.986736655235290527e-01 1.289175916463136673e-02 -9.779067337512969971e-02 6.634204089641571045e-02 -7.270977646112442017e-02 1.079397350549697876e-01 -2.255870029330253601e-03 2.809838652610778809e-01 -1.678569018840789795e-01 -9.349063038825988770e-02 2.422914467751979828e-02 3.727703094482421875e-01 1.960326544940471649e-02 -3.035120666027069092e-01 -1.263482719659805298e-01 -3.286538273096084595e-02 -3.164650499820709229e-02 3.132583200931549072e-01 -1.898755133152008057e-01 1.085068210959434509e-01
6.808924674987792969e-02 3.187797367572784424e-01 2.749567329883575439e-01 -2.397385835647583008e-01 -1.068936660885810852e-01 -1.135778576135635376e-01 -7.795453816652297974e-02 -4.497548937797546387e-02 1.438186317682266235e-01 3.031574189662933350e-02 -1.632655858993530273e-01 -1.324317455291748047e-01 1.387189477682113647e-01 3.145144879817962646e-01 1.828267723321914673e-01 -8.790455758571624756e-02 2.245072871446609497e-01 -8.885589241981506348e-02 -8.660491555929183960e-02 1.132867559790611267e-01 -2.961056828498840332e-01 7.232850790023803711e-02 -2.702783942222595215e-01 3.791610598564147949e-01 6.142205372452735901e-02 -1.042606681585311890e-01 9.240515646524727345e-04 1.899629831314086914e-02 1.052074804902076721e-01 1.311961188912391663e-02 -2.771747671067714691e-02 -2.962421476840972900e-01
1.844163537025451660e-01 -1.969885975122451782e-01 -7.624816149473190308e-02 2.244087867438793182e-03 -1.227598264813423157e-01 -1.462759077548980713e-01 -9.828218817710876465e-02 5.694698542356491089e-02 3.521927073597908020e-02 6.369378417730331421e-02 -1.802811175584793091e-01 4.621084406971931458e-02 -1.907570362091064453e-01 -3.205384686589241028e-02 2.601256072521209717e-01 -2.207743972539901733e-01 1.621200889348983765e-01 -1.070631816983222961e-01 -3.761583566665649414e-01 1.537491828203201294e-01 -2.692593634128570557e-01 -1.499045640230178833e-01 -2.228589951992034912e-01 1.333671808242797852e-01 6.196720898151397705e-02 -2.261663526296615601e-01 8.909518271684646606e-02 -3.362357020378112793e-01 2.418847084045410156e-01 1.452444046735763550e-01 -2.391948252916336060e-01 1.165213901549577713e-02
-1.862603574991226196e-01 -3.705943748354911804e-02 -4.082965664565563202e-03 7.597984373569488525e-02 -5.209158733487129211e-02 -3.641705214977264404e-02 -1.271548401564359665e-02 -5.593796446919441223e-02 -1.872367560863494873e-01 2.073219269514083862e-01 -4.188210070133209229e-01 2.815223671495914459e-02 -1.314709931612014771e-01 1.103787589818239212e-02 1.846059411764144897e-01 7.621859014034271240e-02 1.053531989455223083e-01 -7.042252272367477417e-02 -1.895735710859298706e-01 -2.455473244190216064e-01 -2.425606995820999146e-01 -1.813374608755111694e-01 -1.350457817316055298e-01 2.497531101107597351e-02 -2.217428386211395264e-01 -4.763158410787582397e-02 1.996016353368759155e-01 -3.016144335269927979e-01 3.003920316696166992e-01 2.628319859504699707e-01 2.386527210474014282e-01 -1.337263584136962891e-01
-1.767759621143341064e-01 -2.046359330415725708e-01 -3.626315668225288391e-02 -5.549302324652671814e-02 -7.977968454360961914e-02 1.197174936532974243e-01 5.232609435915946960e-02 3.327615931630134583e-02 -1.011278927326202393e-01 3.029613792896270752e-01 -4.310286641120910645e-01 1.156858503818511963e-01 -1.265389621257781982e-01 -2.048164606094360352e-01 2.979219704866409302e-02 2.395901978015899658e-01 -2.217781497165560722e-03 -2.175065129995346069e-01 -1.991116106510162354e-01 -1.520378589630126953e-01 -2.396801114082336426e-01 -1.606892198324203491e-01 1.432703286409378052e-01 1.998779326677322388e-01 -6.105398386716842651e-02 1.026346832513809204e-01 -6.415560096502304077e-02 -3.762015104293823242e-01 4.157149419188499451e-02 5.471896007657051086e-02 -2.027961909770965576e-01 1.446709781885147095e-01
-6.016032770276069641e-02 -4.162434637546539307e-01 -1.803683787584304810e-01 -1.779536604881286621e-01 -2.218721210956573486e-01 -7.787048816680908203e-02 7.760163862258195877e-03 -1.382650528103113174e-02 1.332871317863464355e-01 1.690804064273834229e-01 7.627609372138977051e-02 -1.837594062089920044e-01 6.242331862449645996e-02 -5.502910912036895752e-02 1.859116703271865845e-01 -1.535546630620956421e-01 -9.171348810195922852e-02 -3.447585180401802063e-02 -2.911461293697357178e-01 1.855301409959793091e-01 -4.332745075225830078e-01 -4.816120490431785583e-02 -7.461889833211898804e-02 9.247668087482452393e-02 -2.187169902026653290e-02 5.591376870870590210e-02 2.855907678604125977e-01 -2.348758727312088013e-01 7.755469530820846558e-02 1.099116653203964233e-01 -7.714350521564483643e-02 -2.346050888299942017e-01
8.513470739126205444e-02 -3.797138929367065430e-01 3.585578203201293945e-01 1.216446533799171448e-01 -1.215619072318077087e-01 5.990394577383995056e-02 -1.508511155843734741e-01 2.453511655330657959e-01 7.857720553874969482e-02 1.504142135381698608e-01 -7.803402841091156006e-02 -1.108929291367530823e-01 -6.772150099277496338e-02 1.327132135629653931e-01 -1.355717778205871582e-01 2.419759482145309448e-01 -4.916338715702295303e-03 -5.458043515682220459e-02 -2.217248827219009399e-02 -3.965913876891136169e-02 -3.046984374523162842e-01 5.484025925397872925e-02 1.252609044313430786e-01 2.695481181144714355e-01 -3.215845301747322083e-02 -1.705241799354553223e-01 -3.797080740332603455e-02 -2.583838403224945068e-01 1.881591044366359711e-02 3.883239030838012695e-01 1.016139015555381775e-01 -9.229680895805358887e-02
-2.414789795875549316e-01 -1.774802058935165405e-01 2.564794421195983887e-01 -1.152853742241859436e-01 -2.453503459692001343e-01 -2.545709311962127686e-01 -2.157175838947296143e-01 -6.084232404828071594e-02 9.435524046421051025e-02 4.805763065814971924e-02 -3.429519534111022949e-01 -1.914201974868774414e-01 -1.875093579292297363e-01 -1.215826869010925293e-01 1.617879867553710938e-01 1.283050775527954102e-01 1.130646187812089920e-02 -1.829888112843036652e-02 -3.945571929216384888e-02 4.398210719227790833e-02 -3.316995799541473389e-01 2.133181095123291016e-01 -2.628374695777893066e-01 -4.358178004622459412e-02 -2.585573196411132812e-01 1.880761682987213135e-01 -1.074195727705955505e-01 1.150519251823425293e-01 1.436838656663894653e-01 1.133105531334877014e-01 -5.862756446003913879e-02 5.864867568016052246e-02
3.359473496675491333e-02 -1.579953283071517944e-01 1.001077368855476379e-01 1.835482195019721985e-02 -2.903202474117279053e-01 1.641504615545272827e-01 -1.191758811473846436e-01 -1.075209975242614746e-01 3.744685649871826172e-02 9.689276339486241341e-04 -2.114246338605880737e-01 4.112020134925842285e-02 -3.799268230795860291e-02 9.155920147895812988e-02 1.495321989059448242e-01 -4.292000457644462585e-02 -6.647495552897453308e-03 -1.574138849973678589e-01 -4.348792508244514465e-02 7.865135371685028076e-02 -1.221732646226882935e-01 2.019750326871871948e-01 1.270710676908493042e-02 2.804476320743560791e-01 -7.175415754318237305e-02 -2.597881853580474854e-01 2.506015300750732422e-01 -3.404622077941894531e-01 4.326721727848052979e-01 2.706069648265838623e-01 -2.538831830024719238e-01 -3.248427808284759521e-02
-1.357803791761398315e-01 -2.883023619651794434e-01 1.389525979757308960e-01 -2.542105615139007568e-01 -3.459668019786477089e-03 -6.478215754032135010e-02 1.161094009876251221e-01 2.324442416429519653e-01 4.290121421217918396e-02 -2.375784665346145630e-01 -1.729580163955688477e-01 -2.365767657756805420e-01 8.327765762805938721e-02 6.862253881990909576e-03 1.431180685758590698e-01 -2.559889256954193115e-01 4.052805528044700623e-02 -1.827890574932098389e-01 -1.669430881738662720e-01 2.871728874742984772e-02 -2.983917593955993652e-01 9.781026095151901245e-02 -7.786489278078079224e-02 1.867953836917877197e-01 -1.497903019189834595e-01 3.500594198703765869e-02 2.052913755178451538e-01 5.507679283618927002e-02 -8.774690330028533936e-02 3.685193955898284912e-01 -1.715994477272033691e-01 -2.460278570652008057e-01
-5.641726776957511902e-02 -2.327411174774169922e-01 1.134130638092756271e-02 -1.465585082769393921e-01 3.585952520370483398e-02 -3.539099916815757751e-02 -3.136223927140235901e-02 1.552735716104507446e-01 4.510010592639446259e-03 3.145975768566131592e-01 -3.122851550579071045e-01 -6.292326003313064575e-02 -1.062501966953277588e-01 -2.083211392164230347e-02 5.722445845603942871e-01 -1.482571754604578018e-02 -2.665142118930816650e-01 7.297918945550918579e-02 1.527765020728111267e-02 2.817328460514545441e-02 -1.511915177106857300e-01 3.862411156296730042e-02 2.041309177875518799e-01 -5.170110613107681274e-02 -9.806915372610092163e-02 8.632589876651763916e-02 7.915271818637847900e-02 9.579011052846908569e-02 4.067630693316459656e-02 3.723857998847961426e-01 -9.487310796976089478e-02 -1.600479632616043091e-01
3.332160646095871925e-03 3.419105112552642822e-01 2.191656231880187988e-01 -1.844977140426635742e-01 -3.049137070775032043e-02 -1.908889859914779663e-01 1.478229556232690811e-02 1.308133304119110107e-01 1.928568333387374878e-01 5.399434641003608704e-02 -1.578088849782943726e-01 1.359338313341140747e-01 1.696136146783828735e-01 1.578157097101211548e-01 1.830118000507354736e-01 -5.074331164360046387e-02 2.861018776893615723e-01 -1.352714598178863525e-01 -6.383170932531356812e-02 1.066516041755676270e-01 -2.697119414806365967e-01 -1.073596030473709106e-01 -2.873721718788146973e-01 3.333813548088073730e-01 3.587167710065841675e-02 1.414328664541244507e-01 6.438912451267242432e-02 -2.812095284461975098e-01 1.682961434125900269e-01 2.014559209346771240e-01 -7.741162180900573730e-02 8.188305422663688660e-03
2.425538301467895508e-01 8.866097778081893921e-03 1.262031793594360352e-01 4.604402557015419006e-02 -1.300721168518066406e-01 -2.288632094860076904e-01 7.172265648841857910e-02 3.068377822637557983e-02 1.509583294391632080e-01 2.226465791463851929e-01 -3.676403760910034180e-01 6.005173921585083008e-02 1.735080480575561523e-01 -1.303639262914657593e-02 8.965424448251724243e-02 2.780894935131072998e-01 -7.072340697050094604e-02 1.277026347815990448e-02 1.571209579706192017e-01 3.066847920417785645e-01 -2.524905502796173096e-01 -6.878367811441421509e-02 -5.753064528107643127e-02 3.680237233638763428e-01 -1.309508979320526123e-01 -2.373297065496444702e-01 -1.272537708282470703e-01 7.299496978521347046e-02 -4.237855970859527588e-02 2.368348836898803711e-01 -1.919648796319961548e-01 -3.579811425879597664e-03
-2.986650168895721436e-02 -4.054130613803863525e-01 -2.827282249927520752e-01 -2.404807657003402710e-01 -3.674698993563652039e-03 1.098679304122924805e-01 3.455434367060661316e-02 1.365490853786468506e-01 1.018419209867715836e-02 3.241306245326995850e-01 -3.654240965843200684e-01 -1.019411906599998474e-01 -1.381971314549446106e-02 3.860053792595863342e-02 4.316920414566993713e-02 -3.022214956581592560e-02 -8.369717001914978027e-02 -6.967227905988693237e-02 -2.538176476955413818e-01 -1.872658580541610718e-01 -2.208104729652404785e-01 -1.906321048736572266e-01 7.599730510264635086e-03 2.996117770671844482e-01 -7.464012503623962402e-02 -4.816629737615585327e-02 -2.290037423372268677e-01 -6.006747856736183167e-02 -5.053471773862838745e-02 2.116031348705291748e-01 -5.980524793267250061e-02 1.019123643636703491e-01
-2.938564419746398926e-01 -1.498662233352661133e-01 3.028368055820465088e-01 -9.779633581638336182e-02 -1.381914764642715454e-01 -3.867477923631668091e-02 5.639575421810150146e-02 3.244883194565773010e-02 2.236315459012985229e-01 6.742910295724868774e-02 -1.995434761047363281e-01 -5.220058187842369080e-02 -3.188153356313705444e-02 1.812206464819610119e-04 3.965509831905364990e-01 2.353889867663383484e-02 -1.502672731876373291e-01 -1.056391978636384010e-03 1.433277130126953125e-01 2.469983547925949097e-01 -3.824316859245300293e-01 1.083991378545761108e-01 -1.689706593751907349e-01 1.043035686016082764e-01 -1.945752203464508057e-01 5.036699026823043823e-02 1.416546106338500977e-01 2.111905366182327271e-01 1.883637011051177979e-01 1.723102182149887085e-01 -1.472916603088378906e-01 1.251695603132247925e-01
9.850206971168518066e-02 8.618638664484024048e-02 1.486701071262359619e-01 1.375423520803451538e-01 -2.515052258968353271e-01 -9.838464856147766113e-02 7.026381790637969971e-02 1.090451143682003021e-02 -2.465401031076908112e-02 1.538254022598266602e-01 -3.352215290069580078e-01 2.715518474578857422e-01 -2.396287918090820312e-01 -1.427390277385711670e-01 2.892176806926727295e-01 1.007085144519805908e-01 1.598012894392013550e-01 3.742872178554534912e-02 -6.643222272396087646e-02 2.621799707412719727e-01 -2.861819267272949219e-01 1.943493634462356567e-01 1.129625886678695679e-01 -9.395103901624679565e-02 -1.904539018869400024e-01 -2.910149693489074707e-01 -7.172923535108566284e-02 5.075924843549728394e-02 1.488821804523468018e-01 1.373834460973739624e-01 -2.598906457424163818e-01 5.721364542841911316e-02
-2.646845877170562744e-01 -5.939787253737449646e-02 -7.191105280071496964e-03 2.709850110113620758e-02 -8.090481162071228027e-02 8.535059168934822083e-03 1.081840768456459045e-01 -6.392472237348556519e-02 -1.544532775878906250e-01 1.957414448261260986e-01 -2.913141548633575439e-01 -3.294406831264495850e-02 9.913866966962814331e-02 -8.012899756431579590e-02 1.799902021884918213e-01 7.381935417652130127e-02 1.345387995243072510e-01 -1.205504089593887329e-01 -1.950491219758987427e-01 -2.894744575023651123e-01 -2.523384094238281250e-01 -2.335446923971176147e-01 -2.206203192472457886e-01 5.856727063655853271e-02 -2.067739665508270264e-01 -1.336797028779983521e-01 2.203326374292373657e-01 -3.563372492790222168e-01 2.318232506513595581e-01 2.368689030408859253e-01 1.189206242561340332e-01 -1.267721951007843018e-01
1.430437620729207993e-02 -2.277614027261734009e-01 5.019375681877136230e-02 9.262776374816894531e-02 -3.087216317653656006e-01 -7.859266549348831177e-02 2.084870338439941406e-01 2.695819549262523651e-02 2.881884388625621796e-02 8.373180031776428223e-02 -1.482015252113342285e-01 -1.693533062934875488e-01 -1.911386698484420776e-01 -5.290912091732025146e-02 2.171006500720977783e-01 -2.350004911422729492e-01 2.149559706449508667e-01 -2.840721011161804199e-01 -1.724282801151275635e-01 3.577172756195068359e-01 -2.501181066036224365e-01 -1.692469865083694458e-01 -2.057135850191116333e-02 3.631768524646759033e-01 -6.803581118583679199e-02 1.189096365123987198e-02 -1.800671964883804321e-01 -9.986429661512374878e-02 1.228752881288528442e-01 1.208233907818794250e-01 -7.239849120378494263e-02 2.717713266611099243e-02
-5.087222903966903687e-02 -1.034144610166549683e-01 -1.030014380812644958e-01 -2.180381305515766144e-02 -3.341516852378845215e-01 -1.432962119579315186e-01 -6.976401060819625854e-02 -1.963173272088170052e-03 1.292366534471511841e-01 2.677861452102661133e-01 -4.100260138511657715e-02 -7.029388844966888428e-02 -1.994175091385841370e-02 1.887026615440845490e-02 2.733500599861145020e-01 1.836919933557510376e-01 1.301717460155487061e-01 -4.618327915668487549e-01 -1.260729432106018066e-01 1.767538934946060181e-01 -8.962816745042800903e-02 -3.002489507198333740e-01 5.947093293070793152e-02 1.513992846012115479e-01 7.538139820098876953e-02 2.049258202314376831e-01 -7.811887562274932861e-02 -1.895730793476104736e-01 1.223790496587753296e-01 3.016344010829925537e-01 -6.298291683197021484e-02 -1.807318329811096191e-01
-7.087913155555725098e-02 -1.104204207658767700e-01 -2.588960900902748108e-02 -1.694749444723129272e-01 -3.590122237801551819e-02 -3.889082074165344238e-01 6.915481388568878174e-02 2.444592304527759552e-02 -1.817534491419792175e-02 3.528210222721099854e-01 -1.363029330968856812e-01 -2.104242704808712006e-02 1.147607564926147461e-01 -2.963578701019287109e-02 2.593861222267150879e-01 -9.918910264968872070e-02 3.755512833595275879e-02 -1.715075224637985229e-01 -2.149346619844436646e-01 -1.892200559377670288e-01 -1.641562879085540771e-01 2.158785313367843628e-01 1.589289903640747070e-01 -4.613301157951354980e-02 1.687585264444351196e-01 -7.859944552183151245e-02 -5.570201575756072998e-02 -9.057003259658813477e-02 3.436965346336364746e-01 3.902859687805175781e-01 -8.015470951795578003e-02 -1.544949114322662354e-01
-6.635688245296478271e-02 -1.526149064302444458e-01 3.463424444198608398e-01 9.993229061365127563e-02 -8.178512752056121826e-02 1.345148831605911255e-01 -4.171216860413551331e-02 2.686845660209655762e-01 1.767743974924087524e-01 3.104407787322998047e-01 -9.366979449987411499e-02 1.799194328486919403e-02 -1.805803775787353516e-01 6.336269527673721313e-02 -1.866643726825714111e-01 1.031251102685928345e-01 7.851976156234741211e-02 -1.731520146131515503e-01 5.483637750148773193e-02 2.368833310902118683e-02 -3.837766647338867188e-01 -9.619828313589096069e-02 -5.300368368625640869e-02 3.383924365043640137e-01 -1.945297122001647949e-01 -4.478737711906433105e-02 -5.684049054980278015e-02 -1.217574179172515869e-01 -2.840126864612102509e-02 3.103842437267303467e-01 1.483478099107742310e-01 -1.849339306354522705e-01
-1.009101420640945435e-01 -9.698221087455749512e-02 1.606494784355163574e-01 -4.275526404380798340e-01 -2.147097587585449219e-01 -7.036166638135910034e-02 5.245073884725570679e-02 2.227444387972354889e-02 -3.701228499412536621e-01 2.722612321376800537e-01 -1.815149784088134766e-01 -9.241180121898651123e-02 -6.509205698966979980e-02 3.212314844131469727e-02 -7.767863105982542038e-03 -5.698496848344802856e-02 -4.379877075552940369e-02 5.923288315534591675e-02 5.781560763716697693e-02 -2.178655937314033508e-02 -1.864204853773117065e-01 2.982890307903289795e-01 -1.393178403377532959e-01 1.440096944570541382e-01 2.073237486183643341e-02 -2.232633084058761597e-01 8.981029503047466278e-03 -2.015350013971328735e-01 2.233995497226715088e-01 1.862449944019317627e-01 -8.311429619789123535e-02 -3.173726201057434082e-01
-5.933181196451187134e-02 -1.776421442627906799e-02 4.316449761390686035e-01 -4.822969809174537659e-02 -3.017275929450988770e-01 -2.437841594219207764e-01 -7.314616441726684570e-02 1.010829396545886993e-02 1.725524216890335083e-01 2.052445113658905029e-01 -3.543204665184020996e-01 9.818409569561481476e-03 -1.739154458045959473e-01 -8.121992647647857666e-02 2.018725275993347168e-01 1.975567936897277832e-01 -3.527200222015380859e-02 -1.444382965564727783e-01 -1.904065161943435669e-01 -9.458609670400619507e-02 -1.804170757532119751e-01 2.951965630054473877e-01 -3.510114550590515137e-02 -4.498266056180000305e-02 2.340632863342761993e-02 -1.662039458751678467e-01 -1.177021488547325134e-01 1.215257123112678528e-01 -1.474324762821197510e-01 2.540107965469360352e-01 3.806325048208236694e-02 5.176183581352233887e-02
1.447927057743072510e-01 -1.704156398773193359e-01 -5.528028705157339573e-04 -1.129419505596160889e-01 -5.087720602750778198e-02 -7.997623831033706665e-02 -3.569660782814025879e-01 3.583563566207885742e-01 -1.012189462780952454e-01 5.089684575796127319e-02 -2.423934787511825562e-01 -7.746882736682891846e-02 -3.731170902028679848e-03 -1.309335529804229736e-01 4.145235419273376465e-01 -7.704445719718933105e-02 -1.344788670539855957e-01 -7.170871365815401077e-03 -1.605018377304077148e-01 3.336379304528236389e-02 -2.997621297836303711e-01 1.014077570289373398e-02 2.674841284751892090e-01 4.407343268394470215e-02 -1.978096067905426025e-01 -6.596097350120544434e-02 1.357372403144836426e-01 4.737401008605957031e-02 7.904933393001556396e-02 3.337365686893463135e-01 -8.990211039781570435e-02 -3.966939076781272888e-02
-1.046375408768653870e-01 -3.484650701284408569e-02 2.398891150951385498e-01 7.728973776102066040e-02 -1.084737703204154968e-01 7.647703588008880615e-02 1.098519563674926758e-01 -3.232834115624427795e-02 -1.779170036315917969e-01 3.188894093036651611e-01 -4.646358489990234375e-01 -5.873488262295722961e-02 -1.187326237559318542e-01 4.354760050773620605e-02 2.494872808456420898e-01 6.825564056634902954e-02 5.689755827188491821e-02 -1.333404034376144409e-01 -7.777135819196701050e-02 -3.111780881881713867e-01 -1.804210394620895386e-01 -1.139823868870735168e-01 -2.454412728548049927e-01 1.384627968072891235e-01 -7.293605804443359375e-02 -6.430022418498992920e-02 1.137446314096450806e-01 -1.980642080307006836e-01 3.322089910507202148e-01 1.861404031515121460e-01 5.018918961286544800e-02 2.162239048629999161e-03
6.744018197059631348e-02 -2.511568740010261536e-02 3.864517435431480408e-03 -1.095761731266975403e-01 -1.878367513418197632e-01 -1.306242346763610840e-01 5.962620675563812256e-02 -1.124830693006515503e-01 9.983550757169723511e-02 1.166000887751579285e-01 -1.711098551750183105e-01 -3.472259268164634705e-02 -2.978794872760772705e-01 -1.507840454578399658e-01 3.578959703445434570e-01 -2.029396444559097290e-01 -4.725797846913337708e-02 -2.651413083076477051e-01 -4.887595772743225098e-02 1.375686004757881165e-02 -1.103239506483078003e-01 3.310569822788238525e-01 -2.096689306199550629e-03 1.797386705875396729e-01 1.012821570038795471e-01 -1.433731168508529663e-01 1.149663478136062622e-01 -1.601762771606445312e-01 3.383936285972595215e-01 3.442025780677795410e-01 2.150103747844696045e-01 -3.691301494836807251e-02
2.330698221921920776e-01 -6.572563946247100830e-02 -5.331284925341606140e-02 1.355576678179204464e-03 -2.327298820018768311e-01 -9.258227050304412842e-02 2.420255690813064575e-01 -8.769725263118743896e-02 1.223694384098052979e-01 1.904609203338623047e-01 -8.811949193477630615e-02 2.149803638458251953e-01 1.144125834107398987e-01 -1.517759263515472412e-01 3.264966309070587158e-01 1.166528239846229553e-01 2.116570025682449341e-01 8.449557423591613770e-02 -4.273453950881958008e-01 -6.676833331584930420e-02 -1.424401104450225830e-01 3.515313565731048584e-02 -2.455375157296657562e-02 2.677913606166839600e-01 -1.665845960378646851e-01 -3.814323991537094116e-02 9.831129759550094604e-02 -3.550891578197479248e-01 1.122540757060050964e-01 1.714869588613510132e-01 8.055178076028823853e-02 -4.038091003894805908e-02
-6.591995805501937866e-02 4.913844913244247437e-02 5.597868934273719788e-02 -2.450905144214630127e-01 -5.388347804546356201e-02 -1.733051836490631104e-01 1.119405031204223633e-01 2.282396405935287476e-01 -2.060166299343109131e-01 2.679623067378997803e-01 4.030583426356315613e-02 -6.707718223333358765e-02 3.255305066704750061e-02 1.747637838125228882e-01 2.555815503001213074e-02 -1.167437136173248291e-01 -3.600113792344927788e-03 3.598349913954734802e-02 9.831878542900085449e-02 -4.619834199547767639e-02 -4.940256476402282715e-01 1.682669520378112793e-01 -3.838684642687439919e-03 2.022269517183303833e-01 1.969908550381660461e-02 -1.859739124774932861e-01 -6.916542071849107742e-03 -2.911866307258605957e-01 2.138216048479080200e-01 1.592420935630798340e-01 7.771464064717292786e-03 -3.858441710472106934e-01
-1.856930404901504517e-01 1.443849690258502960e-02 -1.745320297777652740e-02 -2.515820264816284180e-01 -2.227213382720947266e-01 -1.491574496030807495e-01 1.210602968931198120e-01 9.671991318464279175e-02 1.240676268935203552e-01 1.255714446306228638e-01 -2.797944247722625732e-01 1.052397191524505615e-01 4.057582467794418335e-02 -9.709130972623825073e-03 4.245981574058532715e-01 -1.968244165182113647e-01 -8.142597973346710205e-02 -1.390733271837234497e-01 -8.591924607753753662e-02 1.132551953196525574e-01 -3.728720545768737793e-01 2.270914465188980103e-01 -1.190806999802589417e-01 -6.218419224023818970e-02 -5.289350170642137527e-03 3.122924827039241791e-02 -2.420159615576267242e-02 2.940630167722702026e-02 1.241612806916236877e-01 1.364032775163650513e-01 1.861034482717514038e-01 -3.723189532756805420e-01
-6.352610886096954346e-02 -3.247421681880950928e-01 3.688037991523742676e-01 -2.981031239032745361e-01 -2.414276301860809326e-01 -9.729073196649551392e-02 1.683932989835739136e-01 -8.051437139511108398e-02 3.738682270050048828e-01 1.687620431184768677e-01 -2.448660284280776978e-01 -1.693585515022277832e-02 1.677317619323730469e-01 6.844004243612289429e-02 2.495405077934265137e-02 1.988487243652343750e-01 -1.408852040767669678e-01 -1.685983836650848389e-01 1.179381161928176880e-01 -2.093297243118286133e-02 -1.217216849327087402e-01 8.844790607690811157e-02 2.283537015318870544e-02 -1.246864050626754761e-01 -1.400493383407592773e-01 -1.568220183253288269e-02 -5.813989043235778809e-02 -2.164331823587417603e-02 1.350388526916503906e-01 3.136301636695861816e-01 5.160379409790039062e-02 -1.313320249319076538e-01
-1.309141963720321655e-01 2.296732664108276367e-01 2.298292368650436401e-01 -4.007087647914886475e-01 -9.103817492723464966e-02 5.836106464266777039e-02 -3.900558501482009888e-02 -1.604403406381607056e-01 2.123699933290481567e-01 2.857351303100585938e-01 -2.746735215187072754e-01 1.919864714145660400e-01 -8.243724703788757324e-02 -2.059149742126464844e-01 2.328803241252899170e-01 -3.834836650639772415e-03 -9.946472197771072388e-02 3.757837042212486267e-02 -2.494845092296600342e-01 1.177785545587539673e-01 -8.813943713903427124e-02 -3.450275212526321411e-02 -2.508531808853149414e-01 1.787214726209640503e-01 -1.587956100702285767e-01 -1.580347865819931030e-02 -1.226009503006935120e-01 -2.227021455764770508e-01 1.091758757829666138e-01 1.948181837797164917e-01 -5.130504444241523743e-02 3.775341808795928955e-02
-7.934235036373138428e-02 2.889094687998294830e-02 5.792433861643075943e-03 -2.398266196250915527e-01 -1.033285930752754211e-01 -1.295174956321716309e-01 -3.109699115157127380e-02 -4.447010532021522522e-02 -2.874943614006042480e-01 2.446699887514114380e-01 2.722694072872400284e-03 -1.683928072452545166e-01 -1.750939153134822845e-02 7.619545608758926392e-02 1.088376492261886597e-01 -1.330555379390716553e-01 -3.000069409608840942e-02 9.716743230819702148e-02 1.076798886060714722e-02 6.342890113592147827e-02 -2.640071213245391846e-01 2.260252684354782104e-01 1.628116071224212646e-01 3.113784492015838623e-01 5.819031223654747009e-02 6.599612534046173096e-02 -3.445592895150184631e-02 -2.953967154026031494e-01 5.817683786153793335e-02 3.555680215358734131e-01 -3.437856733798980713e-01 -3.089660406112670898e-01
-7.719887793064117432e-02 -2.036119550466537476e-01 1.353093236684799194e-01 -3.049014508724212646e-01 -2.380887866020202637e-01 -2.694207727909088135e-01 3.922775015234947205e-02 6.651612371206283569e-02 1.206264272332191467e-01 2.435726672410964966e-02 -1.370226442813873291e-01 4.787743091583251953e-02 7.687412947416305542e-02 -3.768582642078399658e-02 4.318470656871795654e-01 -1.499563753604888916e-01 -1.263375487178564072e-02 -3.630391508340835571e-02 -1.011106073856353760e-01 2.726479992270469666e-02 -2.377731353044509888e-01 2.271705418825149536e-01 -2.784845978021621704e-02 3.340812399983406067e-02 -1.080558300018310547e-01 -1.670707762241363525e-01 4.270823299884796143e-02 9.178210049867630005e-03 4.041039943695068359e-01 2.524302899837493896e-01 2.126181423664093018e-01 -1.317151486873626709e-01
-9.501898288726806641e-02 -6.402658671140670776e-02 4.555387422442436218e-02 -1.247584894299507141e-01 -6.924398243427276611e-03 6.910090148448944092e-02 2.274594306945800781e-01 3.596348315477371216e-02 -2.005373686552047729e-01 3.391547501087188721e-01 6.427229195833206177e-02 -1.520771533250808716e-01 1.168012246489524841e-02 8.028306812047958374e-02 2.700243592262268066e-01 -1.369948685169219971e-01 -2.196173369884490967e-02 -1.042352393269538879e-01 1.247649639844894409e-01 1.723818928003311157e-01 -3.792396485805511475e-01 1.742877066135406494e-01 1.198897659778594971e-01 1.889717429876327515e-01 3.159989789128303528e-02 1.021871250122785568e-02 1.455142050981521606e-01 -2.549228966236114502e-01 1.863172501325607300e-01 1.638382822275161743e-01 -3.762554526329040527e-01 -2.435480803251266479e-01
-1.211163252592086792e-01 3.310799598693847656e-02 9.774715639650821686e-03 -4.019955098628997803e-01 -6.035058945417404175e-02 -1.821400076150894165e-01 -1.021548807621002197e-01 1.089279353618621826e-01 5.154470354318618774e-02 1.658345311880111694e-01 -2.976479530334472656e-01 2.829322218894958496e-01 -6.674297153949737549e-02 -5.956649407744407654e-02 4.481097459793090820e-01 -1.018896251916885376e-01 2.248178608715534210e-02 -2.224417477846145630e-01 5.017231404781341553e-02 1.596073210239410400e-01 -2.726364135742187500e-01 2.630189061164855957e-01 -3.792420029640197754e-02 1.526065822690725327e-02 1.759389787912368774e-02 -5.767193809151649475e-02 1.108722314238548279e-01 -1.396579891443252563e-01 1.339256763458251953e-01 1.165549457073211670e-01 2.345376908779144287e-01 -1.764019764959812164e-02
-5.370209738612174988e-02 -1.903586834669113159e-02 9.028965979814529419e-02 1.503432244062423706e-01 -8.560721576213836670e-02 -3.596990704536437988e-01 6.176412850618362427e-02 4.913358390331268311e-02 4.411843419075012207e-02 1.606032848358154297e-01 -5.748345330357551575e-02 1.243131533265113831e-01 -2.013276331126689911e-02 -1.794662475585937500e-01 -7.612459361553192139e-02 -7.402982562780380249e-02 1.820780150592327118e-02 -3.704691827297210693e-01 -2.659860253334045410e-01 1.412958353757858276e-01 -4.448491036891937256e-01 -5.070869252085685730e-02 1.386322528123855591e-01 -3.875606879591941833e-02 -3.324861526489257812e-01 -1.428817212581634521e-01 -2.483835816383361816e-02 -1.216348633170127869e-01 -9.818830527365207672e-03 3.557941615581512451e-01 -1.540951780043542385e-03 1.006638333201408386e-01
-1.105631738901138306e-01 -3.945090249180793762e-02 1.588223874568939209e-01 -2.608584761619567871e-01 -1.503696590662002563e-01 -2.565628588199615479e-01 1.211688071489334106e-01 -1.071707066148519516e-02 -9.974780492484569550e-03 1.685110032558441162e-01 -2.267311960458755493e-01 1.926927268505096436e-02 -2.478714585304260254e-01 1.974921524524688721e-01 1.551392972469329834e-01 -4.227327555418014526e-02 -7.607475668191909790e-02 7.142397016286849976e-02 -1.003669872879981995e-01 3.166074752807617188e-01 -8.607249706983566284e-02 -2.160145789384841919e-01 -7.283496856689453125e-02 -1.490653455257415771e-01 -3.025858998298645020e-01 -1.800595819950103760e-01 1.344327181577682495e-01 -1.530234962701797485e-01 -3.535549342632293701e-02 4.273074269294738770e-01 -1.438133120536804199e-01 1.017471626400947571e-01
1.030941903591156006e-01 -4.728509485721588135e-02 4.339037090539932251e-02 -1.971698924899101257e-02 -6.550975143909454346e-02 2.574160881340503693e-02 -3.118711523711681366e-02 -1.376741975545883179e-01 -1.054282188415527344e-01 6.242815256118774414e-01 -2.628296911716461182e-01 -2.226269990205764771e-02 1.233911439776420593e-01 -1.886485815048217773e-01 5.381099879741668701e-03 9.367211163043975830e-02 -5.047344788908958435e-02 -1.416947096586227417e-01 -2.430572360754013062e-01 7.083307951688766479e-03 4.145252704620361328e-02 3.856854140758514404e-01 -9.316668659448623657e-02 2.038577347993850708e-01 -1.748087704181671143e-01 5.298855900764465332e-02 -6.676198542118072510e-02 1.489303559064865112e-01 4.057579487562179565e-02 2.327127903699874878e-01 -3.194291889667510986e-02 -1.751053929328918457e-01
-2.073706984519958496e-01 -6.877100467681884766e-02 2.314841449260711670e-01 -3.532436192035675049e-01 -1.208422426134347916e-02 -3.681182265281677246e-01 -1.169494986534118652e-01 -6.168177723884582520e-02 -2.381862699985504150e-01 4.043785035610198975e-01 -1.754859387874603271e-01 -1.300358027219772339e-01 -1.647885441780090332e-01 9.822624921798706055e-02 9.788535535335540771e-02 -5.864693969488143921e-02 9.064431488513946533e-02 -8.612529188394546509e-02 -1.938880383968353271e-01 4.609607905149459839e-02 -1.978299766778945923e-01 6.955244392156600952e-02 -2.200751155614852905e-01 1.129003316164016724e-01 3.875046595931053162e-02 2.114945277571678162e-02 -1.096779108047485352e-02 -2.517299652099609375e-01 8.105821162462234497e-02 1.168558672070503235e-01 -5.963942036032676697e-02 -2.307688891887664795e-01
-5.806542932987213135e-03 -3.144209682941436768e-01 -1.544117275625467300e-02 -1.320839524269104004e-01 -2.007169462740421295e-02 -5.114474147558212280e-02 -6.455497443675994873e-02 1.687337458133697510e-01 -1.227182373404502869e-01 1.032154262065887451e-01 -1.377719491720199585e-01 -1.591935157775878906e-01 1.806458894861862063e-04 -2.943343296647071838e-02 4.765729010105133057e-01 -2.847287058830261230e-02 -1.881206333637237549e-01 3.827947005629539490e-02 3.063133172690868378e-02 4.164496931480243802e-05 -3.806754648685455322e-01 -2.711064368486404419e-02 9.766909480094909668e-02 2.066083252429962158e-01 3.447163477540016174e-02 1.964207291603088379e-01 7.917026523500680923e-04 6.837653368711471558e-02 6.098950281739234924e-03 3.564922511577606201e-01 -3.749223649501800537e-01 -3.353116661310195923e-02
-1.621144860982894897e-01 2.366522094234824181e-03 3.431497141718864441e-02 -1.179121136665344238e-01 -1.702083349227905273e-01 -1.509421169757843018e-01 -1.737413108348846436e-01 1.114636808633804321e-01 2.960431277751922607e-01 9.411522001028060913e-02 -2.159856110811233521e-01 -1.101340726017951965e-01 1.069725006818771362e-01 1.318404823541641235e-01 3.091397881507873535e-01 4.640936478972434998e-02 -3.138926327228546143e-01 -5.467935651540756226e-02 -1.454223692417144775e-01 1.489541828632354736e-01 -2.356363534927368164e-01 2.701098322868347168e-01 -8.238254487514495850e-02 1.230487376451492310e-01 1.655531525611877441e-01 -2.028323411941528320e-01 -1.050705369561910629e-02 -2.442429512739181519e-01 2.608180642127990723e-01 2.431755363941192627e-01 1.244109645485877991e-01 -1.273799836635589600e-01
-5.433897674083709717e-02 -1.877367310225963593e-02 2.051643729209899902e-01 1.231424584984779358e-01 -9.503263235092163086e-02 -2.136148810386657715e-01 4.174725338816642761e-02 -1.525008864700794220e-02 2.718291431665420532e-02 2.325553148984909058e-01 3.894890192896127701e-03 1.749703884124755859e-01 1.055475473403930664e-01 -1.961180567741394043e-01 -6.676793564110994339e-03 -9.955975413322448730e-02 6.556294858455657959e-02 -4.213801920413970947e-01 -1.937237977981567383e-01 1.510227173566818237e-01 -4.014376401901245117e-01 2.086466923356056213e-02 2.197930663824081421e-01 4.397661238908767700e-02 -4.261699616909027100e-01 -1.136043071746826172e-01 6.256285309791564941e-02 -1.079521104693412781e-01 7.148419320583343506e-02 2.556582391262054443e-01 2.585211582481861115e-02 5.029370263218879700e-02
8.671621233224868774e-02 -1.000823080539703369e-01 4.802388548851013184e-01 -2.171029448509216309e-01 -3.538257777690887451e-01 2.717872522771358490e-02 8.408930897712707520e-02 2.375295460224151611e-01 2.206771969795227051e-01 1.873398572206497192e-01 -1.234062761068344116e-02 -1.964410021901130676e-02 -7.076390087604522705e-02 1.314204782247543335e-01 1.287699341773986816e-01 4.995382204651832581e-02 6.787361949682235718e-02 -1.321561634540557861e-01 8.407122641801834106e-02 -1.047158315777778625e-01 -2.357635051012039185e-01 3.766673058271408081e-02 -5.091197788715362549e-02 -3.386147692799568176e-02 -1.726987659931182861e-01 5.180931463837623596e-02 -3.839958459138870239e-02 -3.603890538215637207e-02 -3.547294065356254578e-02 4.694180190563201904e-01 1.552901566028594971e-01 -8.793706446886062622e-02
2.454790659248828888e-02 -7.963033020496368408e-02 -1.854163035750389099e-02 -1.285736113786697388e-01 -1.259870678186416626e-01 7.024002820253372192e-02 4.244599118828773499e-02 -1.945086754858493805e-02 -2.000422924757003784e-01 5.235697627067565918e-01 -1.897473782300949097e-01 2.207582890987396240e-01 -1.543799340724945068e-01 -1.233439296483993530e-01 2.673493623733520508e-01 -3.060475736856460571e-02 -6.011955067515373230e-02 -1.943538933992385864e-01 -1.542041897773742676e-01 -6.228056550025939941e-02 -3.174397647380828857e-01 -2.576678693294525146e-01 -1.000746116042137146e-01 2.308218926191329956e-01 -1.712919212877750397e-02 2.594405412673950195e-02 -8.968959003686904907e-02 -4.573484510183334351e-02 8.096722513437271118e-02 3.239581882953643799e-01 1.022915318608283997e-01 1.014140695333480835e-01
1.068536788225173950e-01 -1.019255593419075012e-01 -7.126248627901077271e-02 -3.010302595794200897e-02 -1.179006099700927734e-01 1.505826562643051147e-01 6.062335148453712463e-02 1.521719992160797119e-01 -3.332180157303810120e-02 1.485668569803237915e-01 -2.968160212039947510e-01 1.992730200290679932e-01 8.874540776014328003e-02 -2.290367633104324341e-01 -1.047026291489601135e-01 8.686220645904541016e-02 2.371097654104232788e-01 1.047831587493419647e-02 1.693053543567657471e-01 1.325857639312744141e-01 -1.424735039472579956e-01 6.287852674722671509e-02 1.331936195492744446e-02 4.005595743656158447e-01 -2.377645224332809448e-01 -7.115509361028671265e-02 -2.084980756044387817e-01 -2.047236636281013489e-02 2.460650652647018433e-01 3.106581270694732666e-01 -2.186971306800842285e-01 -2.848617434501647949e-01
7.968197762966156006e-02 -5.402284115552902222e-02 -8.196510374546051025e-02 -7.669106125831604004e-02 -3.665386512875556946e-02 -2.284017056226730347e-01 3.443651273846626282e-02 4.066781699657440186e-02 2.338217347860336304e-01 1.363487094640731812e-01 -1.417133808135986328e-01 1.358961910009384155e-01 2.666504979133605957e-01 7.796303543727844954e-05 -1.206713616847991943e-01 1.748135685920715332e-01 -1.166105363517999649e-02 -3.041217327117919922e-01 -1.771209686994552612e-01 8.334469050168991089e-02 -2.050119936466217041e-01 -9.725795686244964600e-02 1.245667934417724609e-01 2.960486114025115967e-01 -1.479657739400863647e-01 -2.872796058654785156e-01 -1.478912234306335449e-01 -1.709435731172561646e-01 3.801328539848327637e-01 3.166308104991912842e-01 -2.390218339860439301e-02 8.546847850084304810e-02
7.107698172330856323e-02 3.998589143157005310e-02 -4.407621547579765320e-02 1.749080419540405273e-02 -1.547583490610122681e-01 -8.773747086524963379e-02 1.295085996389389038e-01 -9.628189355134963989e-02 -1.691513508558273315e-01 3.808871805667877197e-01 1.500722020864486694e-01 -1.967065781354904175e-01 5.603690817952156067e-02 -4.655121639370918274e-02 2.498730719089508057e-01 2.698969282209873199e-02 -1.149470955133438110e-01 -1.307144016027450562e-01 -3.064700774848461151e-02 7.274220883846282959e-02 -2.840365171432495117e-01 7.219153642654418945e-02 -8.672827482223510742e-02 1.556760370731353760e-01 1.355674713850021362e-01 -7.908821105957031250e-02 2.195386737585067749e-01 -1.373973935842514038e-01 1.549882292747497559e-01 3.144884407520294189e-01 -4.977770447731018066e-01 -1.159538477659225464e-01
-5.549564585089683533e-02 -3.314763680100440979e-02 1.966607123613357544e-01 -3.884815797209739685e-02 -1.745945587754249573e-02 -1.605076640844345093e-01 1.318346150219440460e-02 -3.275614976882934570e-02 -2.417393215000629425e-02 -5.235741287469863892e-02 -4.080328345298767090e-01 -2.872208952903747559e-01 1.774975210428237915e-01 -1.880067437887191772e-01 -4.848452657461166382e-02 -1.680001169443130493e-01 2.219770103693008423e-01 -1.650166325271129608e-02 -2.465931326150894165e-01 5.634816735982894897e-02 -4.404455423355102539e-01 -1.738036274909973145e-01 1.809094548225402832e-01 3.517171442508697510e-01 -1.377196758985519409e-01 -8.340860903263092041e-02 -2.291411161422729492e-02 1.353048384189605713e-01 1.715267151594161987e-01 9.650720655918121338e-02 2.788054384291172028e-02 1.234745234251022339e-02
-1.422468125820159912e-01 -1.436261832714080811e-01 8.886100351810455322e-02 -5.474850535392761230e-03 1.714953780174255371e-02 -1.066591963171958923e-01 -7.213220000267028809e-02 7.836569100618362427e-02 8.432324975728988647e-02 2.159094661474227905e-01 5.614325404167175293e-03 2.149969153106212616e-02 3.437544405460357666e-02 3.349830806255340576e-01 -2.403538227081298828e-01 7.245460152626037598e-02 -3.084803745150566101e-02 -1.759991794824600220e-01 -4.002719372510910034e-02 1.441533714532852173e-01 -4.838618636131286621e-01 7.540136575698852539e-02 -2.058540470898151398e-03 3.843156695365905762e-01 -7.536851614713668823e-02 -2.647483050823211670e-01 -3.854954242706298828e-02 -3.526611924171447754e-01 1.568671613931655884e-01 1.689530462026596069e-01 3.029266744852066040e-02 -6.492257118225097656e-03
-1.494467258453369141e-01 7.426657527685165405e-02 8.304508775472640991e-02 -2.989216148853302002e-01 -1.951883584260940552e-01 -1.598833799362182617e-01 -4.935471341013908386e-02 3.499917685985565186e-02 1.502415239810943604e-01 2.364584952592849731e-01 -2.850925028324127197e-01 7.532991003245115280e-03 8.824396878480911255e-02 4.509426280856132507e-02 4.518470764160156250e-01 -2.200217545032501221e-02 -1.461496353149414062e-01 -7.455494254827499390e-02 -1.992709338665008545e-01 6.038783118128776550e-02 -1.901065111160278320e-01 2.325147986412048340e-01 -9.216354787349700928e-02 -4.006607457995414734e-02 2.378824800252914429e-01 8.073315024375915527e-02 -1.035533472895622253e-02 -4.080448672175407410e-02 3.101761937141418457e-01 1.377532184123992920e-01 1.259828060865402222e-01 -2.603378295898437500e-01
1.350594907999038696e-01 -3.906810656189918518e-02 8.774162828922271729e-02 -2.312195897102355957e-01 8.959139138460159302e-02 -1.619854718446731567e-01 4.877339303493499756e-02 -3.167802393436431885e-01 -1.749048531055450439e-01 4.494983553886413574e-01 -4.039895534515380859e-01 5.443856865167617798e-02 -1.088594719767570496e-01 -1.681807488203048706e-01 -3.199833258986473083e-02 2.429263889789581299e-01 -8.487439155578613281e-02 -2.691405117511749268e-01 -1.737155318260192871e-01 7.893373072147369385e-02 -5.978808924555778503e-02 1.304424554109573364e-01 1.047804020345211029e-02 1.072788387537002563e-01 -1.439700275659561157e-01 5.371489375829696655e-02 -4.974729195237159729e-02 1.796822398900985718e-01 1.167404744774103165e-02 2.260049134492874146e-01 -1.588100790977478027e-01 -5.357523914426565170e-03
-9.552486240863800049e-03 7.856854051351547241e-02 -1.589483767747879028e-01 -2.223121374845504761e-01 -3.213858008384704590e-01 -1.554759144783020020e-01 1.270172595977783203e-01 -3.015425801277160645e-02 2.321308106184005737e-01 1.805758923292160034e-01 -2.885802462697029114e-02 7.140624523162841797e-02 -2.250564694404602051e-01 8.258270472288131714e-02 7.538700103759765625e-02 6.941588222980499268e-02 1.684368103742599487e-01 -3.970161080360412598e-01 -2.099620252847671509e-01 6.347163766622543335e-02 -4.120063409209251404e-02 -1.368233114480972290e-01 2.228278070688247681e-01 6.650418788194656372e-02 -4.170504212379455566e-02 1.036515086889266968e-01 1.529515907168388367e-02 -3.372758328914642334e-01 2.288145571947097778e-01 3.512516915798187256e-01 9.221448563039302826e-04 -5.781847238540649414e-02
-5.924732238054275513e-02 2.840525507926940918e-01 2.550997436046600342e-01 -1.224125325679779053e-01 -2.295039743185043335e-01 -3.066422417759895325e-02 -1.352738440036773682e-01 -2.138068675994873047e-01 1.061245948076248169e-01 2.317954301834106445e-01 -4.289918243885040283e-01 1.027540415525436401e-01 1.509260386228561401e-01 8.728314191102981567e-02 -4.959488660097122192e-02 2.936478145420551300e-02 -1.496241837739944458e-01 -2.238202840089797974e-01 4.806707426905632019e-02 3.221566602587699890e-02 -3.827062547206878662e-01 -1.932217478752136230e-01 1.028179675340652466e-01 2.466378957033157349e-01 -1.268630474805831909e-01 6.836420297622680664e-02 -1.499470882117748260e-02 -2.220162004232406616e-02 2.024043649435043335e-01 7.985446602106094360e-02 -1.544114500284194946e-01 -3.333555534482002258e-02
1.257682442665100098e-01 -7.689116895198822021e-02 5.613234639167785645e-02 -3.807926177978515625e-01 -1.310423761606216431e-01 -2.044605910778045654e-01 2.647361755371093750e-01 1.165820434689521790e-01 2.648598551750183105e-01 1.482180505990982056e-01 -1.848369240760803223e-01 -2.338274866342544556e-01 1.902441494166851044e-02 1.656588017940521240e-01 1.516442000865936279e-01 -3.786859288811683655e-02 1.446783095598220825e-01 5.594206042587757111e-03 -1.807397305965423584e-01 -1.694257855415344238e-01 -4.443389177322387695e-01 -1.500768028199672699e-02 -1.556693315505981445e-01 -1.009056568145751953e-01 -1.587179601192474365e-01 -8.962440490722656250e-02 3.632629662752151489e-02 -1.048406958580017090e-02 -6.001155078411102295e-02 2.171010673046112061e-01 -2.021844238042831421e-01 1.165793463587760925e-01
-1.075051352381706238e-01 -2.445655614137649536e-01 -2.181459516286849976e-01 -2.032883465290069580e-01 -2.151058912277221680e-01 -1.562162395566701889e-02 3.037433512508869171e-02 8.973770588636398315e-02 1.334382146596908569e-01 1.536287814378738403e-01 1.147108748555183411e-01 -1.223366558551788330e-01 2.372485846281051636e-01 -9.773394092917442322e-03 2.033545970916748047e-01 -1.502496898174285889e-01 -9.581357985734939575e-02 -9.145043790340423584e-02 -2.846810221672058105e-01 2.027856707572937012e-01 -3.236732780933380127e-01 -5.396305397152900696e-02 1.763287745416164398e-02 6.450053304433822632e-02 -6.402015686035156250e-02 1.152044609189033508e-01 4.749345779418945312e-02 -2.870995104312896729e-01 5.630021542310714722e-02 1.935212910175323486e-01 -2.090596407651901245e-01 -3.951564729213714600e-01
-1.086474359035491943e-01 -2.304263859987258911e-01 3.168967664241790771e-01 -1.570174098014831543e-01 -2.256460636854171753e-01 -8.223039656877517700e-02 7.560199499130249023e-02 1.821769177913665771e-01 1.354800760746002197e-01 1.640863120555877686e-01 -3.033332824707031250e-01 2.805709280073642731e-02 1.688172519207000732e-01 -1.547806859016418457e-01 2.745105419307947159e-03 1.746553182601928711e-01 -5.509692057967185974e-02 -5.533659085631370544e-02 2.033753506839275360e-02 4.938493669033050537e-01 -3.485352545976638794e-02 2.543047070503234863e-01 -1.307330578565597534e-01 4.635938256978988647e-02 -1.372535526752471924e-01 -1.513550728559494019e-01 -2.081647887825965881e-02 4.037029296159744263e-02 1.746704429388046265e-01 2.797136008739471436e-01 -5.958644300699234009e-02 -2.755070850253105164e-02
8.967705070972442627e-02 -2.647116780281066895e-01 1.089677587151527405e-02 -1.008767560124397278e-01 -1.970932036638259888e-01 -3.736831247806549072e-01 1.055675819516181946e-01 3.349428772926330566e-01 1.723276637494564056e-02 6.933086086064577103e-03 -8.395706862211227417e-02 1.865756511688232422e-01 2.211425267159938812e-02 -1.371787488460540771e-01 -2.739847451448440552e-02 1.396261155605316162e-01 -1.476745158433914185e-01 -3.776840567588806152e-01 -5.191965028643608093e-02 1.804549433290958405e-02 -2.447748631238937378e-01 -5.639082565903663635e-02 1.987500488758087158e-02 2.864269614219665527e-01 -2.393657267093658447e-01 8.755964040756225586e-02 1.764478534460067749e-01 -2.156435102224349976e-01 -1.119609922170639038e-01 6.147674098610877991e-02 8.696570992469787598e-02 -2.203106731176376343e-01
1.328464318066835403e-02 4.434767365455627441e-02 2.239895015954971313e-01 -2.389902994036674500e-02 -2.623285055160522461e-01 -4.647274911403656006e-01 9.784176945686340332e-02 6.817594170570373535e-02 1.850533783435821533e-01 2.392859458923339844e-01 -1.711024343967437744e-01 -1.016857698559761047e-01 1.509319990873336792e-01 2.402016818523406982e-01 -1.155462116003036499e-01 -2.271513789892196655e-01 -6.149943917989730835e-02 4.136676713824272156e-02 1.216452941298484802e-01 1.121551021933555603e-01 -2.138688713312149048e-01 5.626700073480606079e-02 -4.708845540881156921e-02 1.823718398809432983e-01 -1.079213097691535950e-01 -1.765966862440109253e-01 1.639872044324874878e-01 -1.069907844066619873e-01 3.080251812934875488e-01 1.794614791870117188e-01 -1.615357771515846252e-02 -2.139846682548522949e-01
1.460063159465789795e-01 -1.853664070367813110e-01 -1.176940500736236572e-01 -1.574968844652175903e-01 -1.560849323868751526e-02 1.767760217189788818e-01 8.907812833786010742e-02 1.816339790821075439e-01 -7.197383791208267212e-02 2.074014097452163696e-01 -3.362030386924743652e-01 -2.920074574649333954e-02 1.508202105760574341e-01 -2.627840042114257812e-01 -3.783554537221789360e-03 1.988028585910797119e-01 1.469228118658065796e-01 -1.918914020061492920e-01 9.877048432826995850e-02 -4.501626268029212952e-02 -2.281808666884899139e-02 -7.497460395097732544e-02 7.267301529645919800e-02 3.606453537940979004e-01 -2.564489245414733887e-01 -5.187257751822471619e-02 -2.134441733360290527e-01 -5.974224209785461426e-02 1.307902038097381592e-01 2.669677436351776123e-01 -3.420644104480743408e-01 -7.194320857524871826e-02
1.098843291401863098e-01 -9.259665757417678833e-02 -1.297897845506668091e-01 4.724914208054542542e-02 -3.630497753620147705e-01 -1.584439128637313843e-01 -1.304516196250915527e-01 3.259871006011962891e-01 -3.050459083169698715e-03 -1.208203732967376709e-01 -1.279454976320266724e-01 -4.048033058643341064e-02 -9.340480715036392212e-02 6.729729473590850830e-02 2.071141451597213745e-02 -4.126376658678054810e-02 1.173874214291572571e-01 -4.335584938526153564e-01 -3.352400958538055420e-01 2.986033447086811066e-02 -1.946095973253250122e-01 1.308482438325881958e-01 1.452760398387908936e-02 2.016927003860473633e-01 -1.418744027614593506e-01 -4.046615213155746460e-02 -6.743953377008438110e-02 -2.419151961803436279e-01 2.366441786289215088e-01 2.525834143161773682e-01 2.194305323064327240e-02 -1.266698986291885376e-01
-1.556477099657058716e-01 1.318967938423156738e-01 -7.090286165475845337e-02 -1.491959542036056519e-01 -1.667220294475555420e-01 -4.243268668651580811e-01 6.708222627639770508e-02 -1.617074012756347656e-02 -2.524193525314331055e-01 9.069595485925674438e-02 -9.644818305969238281e-02 -1.971727311611175537e-01 1.033691689372062683e-01 1.769371181726455688e-01 3.912345767021179199e-01 9.436849504709243774e-02 -3.868836164474487305e-02 1.078343465924263000e-01 2.620529010891914368e-02 -1.996273249387741089e-01 -2.167520225048065186e-01 1.062259152531623840e-01 1.120924726128578186e-01 1.878576278686523438e-01 -2.173176221549510956e-02 -2.208002656698226929e-01 -1.010158285498619080e-02 -2.067093998193740845e-01 2.007687538862228394e-01 2.710602879524230957e-01 -5.666796583682298660e-03 -1.695401966571807861e-01
-4.963309690356254578e-02 1.207621619105339050e-01 1.047006994485855103e-01 5.731138586997985840e-02 -1.787266433238983154e-01 -1.368203759193420410e-01 -4.365709424018859863e-02 -6.199431791901588440e-02 2.227006703615188599e-01 2.280286252498626709e-01 -4.160346090793609619e-01 1.198005527257919312e-01 5.010530352592468262e-02 6.982077658176422119e-02 -4.383205622434616089e-02 -1.237254589796066284e-01 -1.547500304877758026e-02 -2.208601832389831543e-01 -2.632853388786315918e-01 -2.027560770511627197e-02 -3.673379719257354736e-01 -2.386796921491622925e-01 1.316445022821426392e-01 3.695797920227050781e-01 -1.933685541152954102e-01 -1.172590553760528564e-01 2.236387133598327637e-02 6.532386690378189087e-02 2.382909655570983887e-01 1.256039142608642578e-01 5.807932093739509583e-02 4.728149995207786560e-02
-3.347783684730529785e-01 1.075404584407806396e-01 -7.237694226205348969e-03 9.824656695127487183e-02 -3.272403478622436523e-01 -8.529392629861831665e-02 -1.350721120834350586e-01 1.201536282896995544e-01 -1.536520421504974365e-01 3.209985196590423584e-01 -1.174924224615097046e-01 5.405065417289733887e-02 1.667802333831787109e-01 2.425575256347656250e-01 2.675659358501434326e-01 8.575599640607833862e-02 4.322628304362297058e-02 -9.589773416519165039e-02 -3.005330264568328857e-01 2.411209344863891602e-01 -2.043100446462631226e-01 2.530000545084476471e-02 -1.600731164216995239e-02 1.625566333532333374e-01 6.994623225182294846e-03 -1.366113722324371338e-01 3.344134390354156494e-01 -1.639104187488555908e-01 4.058402031660079956e-02 1.334857493638992310e-01 2.479724586009979248e-02 6.754041463136672974e-02
-1.091333180665969849e-01 -1.322712004184722900e-01 1.346613019704818726e-01 -1.364122182130813599e-01 -2.051613628864288330e-01 -2.558775544166564941e-01 -2.148975580930709839e-01 5.799055099487304688e-02 -9.183987975120544434e-02 1.365595459938049316e-01 -2.282798588275909424e-01 -2.049752622842788696e-01 -1.515244245529174805e-01 -1.070838514715433121e-02 1.669527143239974976e-01 1.178905591368675232e-01 1.898369751870632172e-02 -4.110243171453475952e-02 3.418923914432525635e-02 2.289698123931884766e-01 -3.346694111824035645e-01 3.953792154788970947e-01 -1.220623031258583069e-01 2.466211095452308655e-02 1.758022606372833252e-01 -1.960671246051788330e-01 -9.574425220489501953e-02 -1.053618714213371277e-01 1.321045905351638794e-01 1.862135976552963257e-01 -2.161966636776924133e-02 -3.301447629928588867e-01
6.102279573678970337e-02 1.799358278512954712e-01 3.371282517910003662e-01 -4.557937383651733398e-02 -8.175719529390335083e-02 -1.050875261425971985e-01 1.646249145269393921e-01 2.861331105232238770e-01 1.521307229995727539e-01 6.591083854436874390e-02 -7.186540216207504272e-02 -1.958241313695907593e-02 1.554397046566009521e-01 3.910586535930633545e-01 2.142240107059478760e-01 1.410882025957107544e-01 3.460781648755073547e-02 -2.390921302139759064e-02 -2.344830930233001709e-01 1.527957767248153687e-01 -2.133315205574035645e-01 1.096355356276035309e-02 -1.960230618715286255e-01 1.185308694839477539e-01 4.193908348679542542e-02 4.404929466545581818e-03 6.302422285079956055e-02 -2.651538252830505371e-01 1.351761221885681152e-01 1.548400968313217163e-01 1.487409044057130814e-02 -3.857632875442504883e-01
5.584710743278264999e-03 -2.354951351881027222e-01 2.137351036071777344e-01 -1.024482473731040955e-01 -3.332566320896148682e-01 1.104964539408683777e-01 -1.947178393602371216e-01 2.441727072000503540e-01 1.677612960338592529e-01 2.820264995098114014e-01 -4.371756687760353088e-02 1.255603730678558350e-01 -1.456256806850433350e-01 5.345820635557174683e-02 -9.418054483830928802e-03 3.015025332570075989e-02 2.416865825653076172e-01 4.112066701054573059e-02 8.807579427957534790e-02 8.038136363029479980e-02 -4.916062057018280029e-01 5.553270457312464714e-04 1.844904571771621704e-02 1.963932961225509644e-01 -1.917630583047866821e-01 -9.265032410621643066e-02 3.288835287094116211e-02 -3.999757021665573120e-02 -1.502461079508066177e-02 3.014752268791198730e-01 1.241457983851432800e-01 -8.736551553010940552e-02
-1.384668648242950439e-01 -2.520237267017364502e-01 8.116634935140609741e-02 -2.432797998189926147e-01 -5.608403682708740234e-02 -8.486874401569366455e-02 -2.668868191540241241e-02 1.043874844908714294e-01 4.416370391845703125e-02 1.602381169795989990e-01 -7.501313835382461548e-02 -9.129880368709564209e-02 4.785943776369094849e-02 5.887958221137523651e-03 3.524794876575469971e-01 -6.235599517822265625e-02 -1.416423171758651733e-01 4.440444707870483398e-02 5.853785201907157898e-02 4.870105534791946411e-02 -5.660119652748107910e-01 1.806253343820571899e-01 -8.502108044922351837e-03 1.967351138591766357e-01 1.558691412210464478e-01 -2.727450132369995117e-01 -5.664427205920219421e-02 -1.097946465015411377e-01 -1.330137252807617188e-01 1.330673694610595703e-01 -1.913782060146331787e-01 -2.279427647590637207e-01
-3.736676871776580811e-01 7.345289736986160278e-02 -1.345488131046295166e-01 1.203803420066833496e-01 -1.584887355566024780e-01 -4.615981131792068481e-02 9.907501935958862305e-02 1.557461619377136230e-01 -2.511265575885772705e-01 2.458291202783584595e-01 5.150793585926294327e-03 -5.116547271609306335e-02 2.470917552709579468e-01 1.500684320926666260e-01 3.430185019969940186e-01 4.602726921439170837e-02 6.733722984790802002e-02 -2.771822512149810791e-01 -1.963446140289306641e-01 1.137644574046134949e-01 -2.064384520053863525e-01 -4.822768387384712696e-04 -7.499311864376068115e-02 2.750023901462554932e-01 1.122012436389923096e-01 -3.759925812482833862e-02 8.568914234638214111e-02 -1.141628175973892212e-01 -3.514295443892478943e-02 2.999251782894134521e-01 -2.218821197748184204e-01 6.218076683580875397e-03
-9.597489237785339355e-02 3.975353017449378967e-02 8.242900669574737549e-02 -1.644484847784042358e-01 -1.031019315123558044e-01 2.339138984680175781e-01 -1.270297169685363770e-01 -4.310524836182594299e-02 1.371040008962154388e-02 3.368423581123352051e-01 -3.119910657405853271e-01 -1.106893867254257202e-01 -6.562989205121994019e-02 -1.272373795509338379e-01 1.563004702329635620e-01 7.630694657564163208e-02 -2.653478272259235382e-02 -3.040692508220672607e-01 -1.935731917619705200e-01 1.775191575288772583e-01 -3.204656839370727539e-01 -1.609288752079010010e-01 -1.141543835401535034e-01 -8.582518994808197021e-02 1.082566007971763611e-01 3.418734669685363770e-01 4.896515607833862305e-02 -1.805004328489303589e-01 2.031055539846420288e-01 2.360762357711791992e-01 1.527419388294219971e-01 -5.487749725580215454e-02
-3.705300018191337585e-02 1.850019395351409912e-01 1.362501531839370728e-01 -6.017553061246871948e-02 -2.928426563739776611e-01 -2.009548693895339966e-01 4.663271456956863403e-02 1.218379214406013489e-01 2.249077148735523224e-02 2.309598177671432495e-01 -3.849459066987037659e-02 1.944164782762527466e-01 7.630860805511474609e-02 -3.242913782596588135e-01 -5.481167882680892944e-02 8.835957944393157959e-02 1.213725060224533081e-01 -2.045746743679046631e-01 -1.716141849756240845e-01 1.166509464383125305e-01 -1.234910339117050171e-01 1.922343373298645020e-01 2.216114997863769531e-01 1.295385137200355530e-02 -2.741271853446960449e-01 -2.349240332841873169e-01 2.019271999597549438e-01 -8.890730887651443481e-02 -8.697735518217086792e-02 4.369486570358276367e-01 -5.385424196720123291e-02 5.100850388407707214e-02
-4.767862707376480103e-02 -1.909151375293731689e-01 -2.014362514019012451e-01 1.355832219123840332e-01 -1.476149260997772217e-01 -2.777207791805267334e-01 7.346871495246887207e-02 8.987165987491607666e-02 -1.236293911933898926e-01 1.189639419317245483e-01 -2.444949597120285034e-01 -2.973638772964477539e-01 1.031855344772338867e-01 1.045254170894622803e-01 2.192179560661315918e-01 6.039635837078094482e-02 -1.603671014308929443e-01 -3.932299613952636719e-01 3.825762495398521423e-02 1.133371144533157349e-01 -3.357033729553222656e-01 1.399153321981430054e-01 7.476060837507247925e-02 3.924210965633392334e-01 7.855224423110485077e-03 1.954820193350315094e-02 7.390952110290527344e-02 -1.029446795582771301e-01 1.362404823303222656e-01 1.032290980219841003e-01 -6.713789701461791992e-02 -4.760662093758583069e-02
-1.842591017484664917e-01 -1.220351830124855042e-01 2.221052497625350952e-01 -3.094511032104492188e-01 -1.621503978967666626e-01 -3.904072046279907227e-01 1.419608108699321747e-02 1.183175221085548401e-01 -1.217655539512634277e-01 2.028588503599166870e-01 -1.061968207359313965e-01 -8.242352306842803955e-02 -1.090410649776458740e-01 1.259816139936447144e-01 3.209249973297119141e-01 2.867072448134422302e-02 8.853609114885330200e-02 -7.455576211214065552e-02 -3.990315832197666168e-03 -2.796890330500900745e-04 -2.102189362049102783e-01 9.655706584453582764e-02 -2.895224839448928833e-02 1.121009737253189087e-01 1.884869933128356934e-01 -2.523027658462524414e-01 1.101499348878860474e-01 -1.852515637874603271e-01 2.614939212799072266e-01 1.279461979866027832e-01 4.360767826437950134e-02 -3.080721497535705566e-01
4.063639938831329346e-01 -6.083024293184280396e-02 2.263251096010208130e-01 -2.025257796049118042e-01 -2.552194893360137939e-01 -8.557331562042236328e-02 7.973792403936386108e-02 -7.903919368982315063e-02 -1.331179309636354446e-02 3.308378159999847412e-01 -2.201271057128906250e-01 -1.549131125211715698e-01 1.035356819629669189e-01 -1.224585250020027161e-01 1.001127138733863831e-01 1.684992164373397827e-01 -1.618018746376037598e-02 1.100083962082862854e-01 9.485509991645812988e-02 3.183004260063171387e-02 -2.700387239456176758e-01 -4.325732588768005371e-02 3.594747930765151978e-02 2.889435291290283203e-01 -4.888507537543773651e-03 2.825349569320678711e-02 1.216666474938392639e-01 6.444068998098373413e-02 1.352168172597885132e-01 2.472464442253112793e-01 -2.148287594318389893e-01 2.834744453430175781e-01
-2.972197234630584717e-01 -1.646416783332824707e-01 1.649741269648075104e-02 -2.650349140167236328e-01 -2.117209136486053467e-01 -5.988864228129386902e-02 -9.039077907800674438e-02 1.174307614564895630e-01 1.792232692241668701e-01 2.679152190685272217e-01 -2.737339138984680176e-01 1.059281602501869202e-01 3.196317702531814575e-03 -7.712282240390777588e-02 2.937883436679840088e-01 1.016793251037597656e-01 -2.782076001167297363e-01 2.739399075508117676e-01 -3.890427649021148682e-01 5.578232556581497192e-02 -8.263091742992401123e-02 8.266004920005798340e-02 7.039959728717803955e-02 9.580592066049575806e-02 -1.884785294532775879e-01 7.281187176704406738e-02 1.313856616616249084e-02 5.233443528413772583e-02 5.182623863220214844e-02 2.431493848562240601e-01 1.995030790567398071e-02 1.017803624272346497e-01
1.993542723357677460e-02 -4.013005197048187256e-01 -2.048542052507400513e-01 -9.783150255680084229e-02 -1.692556217312812805e-02 6.144628301262855530e-02 5.679303035140037537e-02 1.638662666082382202e-01 -7.049373537302017212e-02 3.134296834468841553e-01 -1.614616066217422485e-01 -1.918917596340179443e-01 -5.747319385409355164e-02 -2.568091452121734619e-01 8.643480390310287476e-02 8.368670195341110229e-02 -4.164757207036018372e-03 -2.023252286016941071e-02 -2.335174232721328735e-01 -1.950627863407135010e-01 -7.245786488056182861e-02 -2.522506415843963623e-01 1.644724607467651367e-01 3.111301958560943604e-01 -1.716658920049667358e-01 -3.370789438486099243e-02 -1.813337355852127075e-01 -2.070823460817337036e-01 1.416143178939819336e-01 2.831147909164428711e-01 -9.221199899911880493e-02 -4.726301506161689758e-02
4.155007749795913696e-02 6.959723308682441711e-03 1.465704590082168579e-01 -1.738395094871520996e-01 -1.639714390039443970e-01 1.132054030895233154e-01 -1.811196058988571167e-01 1.422778703272342682e-03 9.791354835033416748e-02 4.676746726036071777e-01 -1.544773876667022705e-01 -3.351863473653793335e-02 4.421538114547729492e-02 -1.935415714979171753e-01 -2.719575352966785431e-02 6.353423744440078735e-02 -3.009589314460754395e-01 -1.790764778852462769e-01 -2.822949290275573730e-01 1.888616234064102173e-01 -7.272262871265411377e-02 1.335923969745635986e-01 5.702118948101997375e-02 7.119249552488327026e-02 -1.058090254664421082e-01 -1.934781856834888458e-02 1.532643437385559082e-01 2.403692901134490967e-01 3.607073053717613220e-02 4.058237075805664062e-01 -2.336289035156369209e-03 -2.196240276098251343e-01
-3.484206274151802063e-02 -1.100579574704170227e-01 1.093780472874641418e-01 -2.541509568691253662e-01 -1.206486206501722336e-02 7.666918099857866764e-04 6.847305595874786377e-02 -1.446064114570617676e-01 1.165680065751075745e-01 -1.528991479426622391e-02 -1.387676745653152466e-01 -1.381302066147327423e-02 2.527426779270172119e-01 -2.945262193679809570e-02 3.299383819103240967e-01 7.805122435092926025e-02 -3.381329476833343506e-01 -5.425043404102325439e-02 7.996720075607299805e-02 1.232318580150604248e-01 -4.829515516757965088e-01 -4.726161435246467590e-02 -4.047915339469909668e-02 7.055548951029777527e-03 -1.573896557092666626e-01 -3.217644691467285156e-01 -1.075196787714958191e-01 -3.270440921187400818e-02 1.327909827232360840e-01 1.259374171495437622e-01 -2.437533140182495117e-01 -2.480708509683609009e-01
2.022850513458251953e-02 -2.780096530914306641e-01 -1.609931886196136475e-02 -7.274911552667617798e-02 -6.894026882946491241e-04 -1.086038872599601746e-01 -2.599132955074310303e-01 1.609058380126953125e-01 1.974246054887771606e-01 8.043935894966125488e-02 -2.927561998367309570e-01 -1.487177312374114990e-01 -1.689362525939941406e-01 -1.561080198734998703e-02 3.314175605773925781e-01 -3.356004506349563599e-02 -3.092459589242935181e-02 -8.864925801753997803e-02 -1.437762081623077393e-01 -1.023612096905708313e-01 -1.881181895732879639e-01 -1.224961802363395691e-01 -1.356000006198883057e-01 1.008629947900772095e-01 -3.415167927742004395e-01 1.886245422065258026e-02 3.069039583206176758e-01 1.795382983982563019e-02 -2.016675919294357300e-01 2.489647716283798218e-01 -2.598978877067565918e-01 -1.336819231510162354e-01
9.837493300437927246e-02 1.310755163431167603e-01 1.768433004617691040e-01 9.157082438468933105e-02 -4.998972415924072266e-01 -6.148477643728256226e-02 9.779397398233413696e-02 -1.732077002525329590e-01 8.416088670492172241e-02 2.505358755588531494e-01 -1.537641584873199463e-01 -4.578641091939061880e-04 3.297235444188117981e-02 7.005922496318817139e-02 5.879382602870464325e-03 -1.263300236314535141e-02 1.243894323706626892e-01 -1.244377046823501587e-01 -1.219960078597068787e-01 -1.578942090272903442e-01 -4.517831206321716309e-01 5.951026454567909241e-02 -4.562208428978919983e-02 3.684502840042114258e-01 -2.720535695552825928e-01 -2.009910345077514648e-02 1.000795513391494751e-01 1.300668250769376755e-02 1.141373217105865479e-01 2.613887935876846313e-02 -1.493131220340728760e-01 6.075738742947578430e-02
-3.029434084892272949e-01 -7.019601762294769287e-02 7.295867055654525757e-02 3.162243217229843140e-02 -1.438249498605728149e-01 -1.931448131799697876e-01 -2.468011528253555298e-01 2.352470159530639648e-01 1.649581640958786011e-01 1.452785134315490723e-01 -2.480598539113998413e-01 -2.258332669734954834e-01 2.030156254768371582e-01 2.041817158460617065e-01 2.214867025613784790e-01 -4.619609192013740540e-02 -1.667024344205856323e-01 8.981200307607650757e-02 -2.797974087297916412e-02 1.283185482025146484e-01 -1.378456354141235352e-01 2.335838973522186279e-01 -1.359362527728080750e-02 1.943723708391189575e-01 -1.082847546786069870e-02 -2.294930964708328247e-01 -5.581662058830261230e-03 -2.878655195236206055e-01 3.117218315601348877e-01 1.657634228467941284e-01 4.650928825139999390e-02 2.567191049456596375e-02
-7.783157378435134888e-02 -1.590471267700195312e-01 4.828062281012535095e-02 -3.400441259145736694e-03 -1.317846775054931641e-01 -1.700675487518310547e-01 4.898130148649215698e-02 -1.801396310329437256e-01 1.132111698389053345e-01 -4.875555261969566345e-02 -4.647333621978759766e-01 1.157250776886940002e-01 5.291698500514030457e-02 -1.920261979103088379e-01 9.083731472492218018e-02 2.000258266925811768e-01 -5.173617391847074032e-04 -5.225294828414916992e-02 5.383015051484107971e-02 2.912383973598480225e-01 -2.933849692344665527e-01 -2.110270597040653229e-02 1.728235781192779541e-01 1.149492338299751282e-01 -1.151245385408401489e-01 -3.270251452922821045e-01 -1.704337298870086670e-01 -3.682092949748039246e-02 7.625957578420639038e-02 1.013285443186759949e-01 -1.928340196609497070e-01 -3.588102161884307861e-01
-1.237917616963386536e-01 -2.369230836629867554e-01 2.080904394388198853e-01 -3.075613379478454590e-01 -2.061244845390319824e-01 -2.028279453516006470e-01 -1.700107157230377197e-01 1.074950397014617920e-02 -2.960896193981170654e-01 3.313457965850830078e-01 -1.240249574184417725e-01 -3.111385926604270935e-02 -7.050438970327377319e-02 1.120527386665344238e-01 9.967013448476791382e-02 -3.858352825045585632e-02 -1.977806389331817627e-01 1.003822218626737595e-02 1.421714425086975098e-01 -9.348066896200180054e-02 -2.206352055072784424e-01 2.459858655929565430e-01 -1.953180283308029175e-01 1.599416732788085938e-01 -1.331406831741333008e-02 -5.033044144511222839e-02 -6.304419785737991333e-02 -1.668038517236709595e-01 4.791320487856864929e-02 3.239597380161285400e-01 -1.043847426772117615e-01 -2.037249952554702759e-01
-5.218918249011039734e-02 -2.801150456070899963e-02 -6.336569786071777344e-02 -8.333615213632583618e-02 -1.015442684292793274e-01 1.187508553266525269e-01 2.755423784255981445e-01 -6.923005729913711548e-02 -1.213752180337905884e-01 3.793027102947235107e-01 -3.490900397300720215e-01 -1.268867105245590210e-01 -1.329926997423171997e-01 -1.786720007658004761e-01 -8.908163756132125854e-02 1.924289017915725708e-01 3.397726640105247498e-02 -1.504200547933578491e-01 -5.137116648256778717e-03 -2.841196954250335693e-01 -2.128796875476837158e-01 -2.896265313029289246e-02 8.061563968658447266e-02 1.518979370594024658e-01 -3.103993833065032959e-01 1.326654702425003052e-01 8.590038120746612549e-02 -7.628116011619567871e-02 -2.640294432640075684e-01 1.753532290458679199e-01 -1.978899687528610229e-01 -2.055107951164245605e-01
1.045295875519514084e-02 7.307782769203186035e-02 2.201275080442428589e-01 -1.646770238876342773e-01 -1.498531997203826904e-01 1.337695717811584473e-01 1.486509442329406738e-01 -1.180388778448104858e-01 9.835416078567504883e-02 4.679608047008514404e-01 -4.325226545333862305e-01 -1.061245277523994446e-01 2.200042903423309326e-01 -4.007646441459655762e-02 -3.494694130495190620e-03 -1.299897581338882446e-01 -7.240173220634460449e-02 1.335164159536361694e-01 -1.196750774979591370e-01 -2.009431459009647369e-02 6.733601447194814682e-03 -2.558021107688546181e-03 3.616124019026756287e-02 2.186586409807205200e-01 -2.651818990707397461e-01 5.994496122002601624e-02 -5.156912654638290405e-02 -3.525128364562988281e-01 1.773707866668701172e-01 1.657952368259429932e-01 3.812222182750701904e-02 -2.171097882091999054e-02
-7.153660804033279419e-02 -2.358108386397361755e-02 -1.758207827806472778e-01 1.838438212871551514e-01 -3.835826814174652100e-01 -1.961652189493179321e-01 1.795947253704071045e-01 -5.284557864069938660e-02 5.987306311726570129e-02 2.354178428649902344e-01 -3.203045427799224854e-01 -2.066859602928161621e-01 1.948938891291618347e-02 7.775053381919860840e-02 3.283401429653167725e-01 2.140945494174957275e-01 1.835345625877380371e-01 -1.330656111240386963e-01 1.889925077557563782e-02 1.759355217218399048e-01 -2.953530848026275635e-01 -1.977552324533462524e-01 3.036519885063171387e-02 2.079128660261631012e-02 1.062453910708427429e-01 1.069971099495887756e-01 -9.715174138545989990e-02 -1.905655860900878906e-01 1.723332703113555908e-01 1.364508420228958130e-01 2.458440326154232025e-02 -1.294352263212203979e-01
-5.584055557847023010e-02 1.168604940176010132e-01 1.811213791370391846e-01 3.988511860370635986e-02 -3.783598542213439941e-01 -9.859836846590042114e-02 -7.527153193950653076e-02 -6.878291070461273193e-02 -1.717350035905838013e-01 2.482806742191314697e-01 -4.353011846542358398e-01 1.703785806894302368e-01 4.587939009070396423e-02 -3.231676295399665833e-02 -2.654548883438110352e-01 -2.148826140910387039e-03 -1.046710014343261719e-01 -2.284582145512104034e-02 -2.627112865447998047e-01 -8.208074420690536499e-02 -2.654482722282409668e-01 -1.332645863294601440e-01 1.174493357539176941e-01 3.296435177326202393e-01 -1.668124049901962280e-01 -9.983119554817676544e-03 2.195654436945915222e-02 -2.133662700653076172e-01 1.319700181484222412e-01 4.686560854315757751e-02 6.739281117916107178e-02 -7.925345003604888916e-02
-8.945503085851669312e-02 -3.015211522579193115e-01 -4.215096309781074524e-02 -1.758405119180679321e-01 7.260615378618240356e-02 -1.357988826930522919e-02 -2.269060909748077393e-01 8.116513490676879883e-02 -4.655425250530242920e-02 2.579648606479167938e-02 -3.023537099361419678e-01 -3.998693078756332397e-02 -4.190293326973915100e-02 -8.086592704057693481e-02 3.110201954841613770e-01 -1.382379978895187378e-01 -1.413333714008331299e-01 -5.729055847041308880e-04 -7.109118998050689697e-02 -1.326143443584442139e-01 -3.960503339767456055e-01 -2.833562530577182770e-02 5.365685001015663147e-02 1.674410104751586914e-01 -4.158832132816314697e-01 -1.637905836105346680e-02 1.167013496160507202e-01 1.909227669239044189e-01 2.208913862705230713e-02 2.048232406377792358e-01 -2.171983569860458374e-01 -2.019020915031433105e-01
-2.079259417951107025e-02 1.922361999750137329e-01 1.413161605596542358e-01 -2.410769909620285034e-01 -7.249912619590759277e-02 -8.216311223804950714e-03 1.082381531596183777e-01 -8.147104829549789429e-02 1.335135698318481445e-01 4.278992712497711182e-01 -9.648401290178298950e-02 7.974831759929656982e-02 8.293545991182327271e-02 -9.211057424545288086e-02 -3.926659747958183289e-02 1.519279778003692627e-01 -3.262727856636047363e-01 -1.119874510914087296e-02 -1.874707788228988647e-01 1.820055693387985229e-01 -3.284565731883049011e-02 -2.824327722191810608e-02 1.915546506643295288e-01 3.389279842376708984e-01 -1.357181072235107422e-01 4.156435839831829071e-03 2.040142565965652466e-01 8.716762065887451172e-02 2.195475846529006958e-01 3.968228697776794434e-01 3.966531902551651001e-02 3.280898556113243103e-02
1.520751882344484329e-02 -3.944173082709312439e-02 -5.232125148177146912e-02 -2.230904102325439453e-01 -1.994679719209671021e-01 -2.043340057134628296e-01 1.572529077529907227e-01 8.691334165632724762e-03 8.876397460699081421e-02 3.514775633811950684e-01 -1.412220448255538940e-01 4.291423782706260681e-02 3.220070526003837585e-02 -1.305946558713912964e-01 4.164925515651702881e-01 -1.350797116756439209e-01 -5.393250286579132080e-02 -2.981055341660976410e-02 -1.028283759951591492e-01 1.780083328485488892e-01 -2.701733112335205078e-01 9.393385797739028931e-02 -1.346367746591567993e-01 -1.165519189089536667e-02 1.522090882062911987e-01 9.873894602060317993e-02 -1.243147626519203186e-01 -2.485916912555694580e-01 1.677060276269912720e-01 1.790776699781417847e-01 1.036326587200164795e-01 -3.861556351184844971e-01
1.255948543548583984e-01 9.860974550247192383e-02 1.788802891969680786e-01 -1.159594804048538208e-01 -7.655224949121475220e-02 -2.515669167041778564e-01 2.660836577415466309e-01 1.632788628339767456e-01 9.537837468087673187e-03 2.184999734163284302e-01 3.596922382712364197e-02 1.356216967105865479e-01 -3.919729590415954590e-02 -3.815615922212600708e-02 2.615968883037567139e-01 -7.897318899631500244e-02 -2.970055118203163147e-02 -1.740420460700988770e-01 -2.584713697433471680e-01 2.264055609703063965e-01 -2.348257452249526978e-01 -3.531265258789062500e-02 -1.340458989143371582e-01 -1.111838035285472870e-02 3.005232289433479309e-02 -5.436810851097106934e-02 -1.241707727313041687e-01 -1.992002427577972412e-01 1.963027417659759521e-01 2.994594275951385498e-01 6.479037925601005554e-03 -4.542422592639923096e-01
-1.287445127964019775e-01 -2.996397577226161957e-02 -1.188856735825538635e-01 -2.203441113233566284e-01 -2.216240018606185913e-01 -2.565052807331085205e-01 -1.745717227458953857e-01 7.035190612077713013e-02 -3.341236710548400879e-01 2.395103313028812408e-02 -1.439841836690902710e-01 -1.399066895246505737e-01 1.074441671371459961e-01 2.532616853713989258e-01 3.725546896457672119e-01 2.033904790878295898e-01 -1.994555592536926270e-01 -2.448772639036178589e-02 -1.116482689976692200e-01 3.729159012436866760e-02 -2.980709969997406006e-01 1.966332793235778809e-01 5.144029855728149414e-02 1.520532071590423584e-01 -8.930286765098571777e-02 -1.384810060262680054e-01 -1.004099100828170776e-01 -3.138527274131774902e-01 1.076486855745315552e-01 3.209182620048522949e-02 -7.723918184638023376e-03 -7.215218245983123779e-02
-7.230806350708007812e-02 -1.869740188121795654e-01 -2.730441689491271973e-01 -2.301829494535923004e-02 -1.494983434677124023e-01 -1.892905533313751221e-01 -1.473430395126342773e-01 -8.689921232871711254e-04 -6.216958165168762207e-02 1.500774323940277100e-01 -5.497191101312637329e-02 -2.169675678014755249e-01 3.295453265309333801e-02 1.575094461441040039e-01 2.920853495597839355e-01 1.236624419689178467e-01 -1.256495416164398193e-01 -3.612534105777740479e-01 -6.357990205287933350e-02 1.325735151767730713e-01 -2.752390801906585693e-01 1.907785832881927490e-01 2.025955766439437866e-01 3.327998220920562744e-01 -9.879789315164089203e-03 5.452181026339530945e-02 -9.843715280294418335e-02 -2.948228418827056885e-01 1.675069630146026611e-01 1.926982700824737549e-01 -5.300099030137062073e-02 -4.802659898996353149e-02
1.636167317628860474e-01 1.301638595759868622e-02 2.499851770699024200e-02 1.518531050533056259e-02 -1.169016957283020020e-01 -4.295926168560981750e-02 -5.441099405288696289e-02 4.150887206196784973e-02 1.741614192724227905e-02 8.753237128257751465e-02 -1.652620434761047363e-01 4.350896459072828293e-03 1.288794875144958496e-01 1.560424864292144775e-01 -3.432387486100196838e-02 9.044951945543289185e-02 1.425950974225997925e-01 -4.520926177501678467e-01 -4.505245685577392578e-01 1.283989250659942627e-01 -3.144114315509796143e-01 1.057404056191444397e-01 1.762275248765945435e-01 4.037105664610862732e-02 -1.390575431287288666e-02 2.559279324486851692e-03 -9.598264843225479126e-02 -3.643865287303924561e-01 2.990039885044097900e-01 1.814512461423873901e-01 -8.421321958303451538e-02 -8.879421651363372803e-02
-2.152758836746215820e-01 2.350573660805821419e-03 1.601335406303405762e-02 1.826778985559940338e-02 -3.944879863411188126e-03 -7.772503886371850967e-03 1.971657015383243561e-02 -9.098510444164276123e-02 1.672381758689880371e-01 1.645729690790176392e-02 -1.487741172313690186e-01 5.557256191968917847e-02 2.271277904510498047e-01 2.514752447605133057e-01 8.316370844841003418e-02 8.468947559595108032e-02 -3.321462869644165039e-01 4.747612774372100830e-02 2.696650801226496696e-03 2.438820451498031616e-01 -3.849061429500579834e-01 -6.050064414739608765e-02 -1.082826927304267883e-01 2.495993673801422119e-01 -1.352579742670059204e-01 -2.072475701570510864e-01 1.107493564486503601e-01 -8.412950485944747925e-02 2.042674869298934937e-01 2.734180092811584473e-01 -4.049042165279388428e-01 -5.497647821903228760e-02
-1.547532677650451660e-01 -1.379571855068206787e-01 5.382632836699485779e-02 -2.898382842540740967e-01 -2.413269579410552979e-01 -4.044125676155090332e-01 -8.575244247913360596e-02 3.556287661194801331e-02 -2.076079249382019043e-01 4.184273183345794678e-01 -1.693198531866073608e-01 -1.534303929656744003e-02 -5.392098799347877502e-02 -5.008472595363855362e-03 2.024009972810745239e-01 3.403656557202339172e-02 2.306936085224151611e-01 1.829454116523265839e-02 -5.481816362589597702e-03 -1.330811232328414917e-01 -1.184825822710990906e-01 1.792198270559310913e-01 -1.034012362360954285e-01 9.406630694866180420e-02 -5.546118691563606262e-02 -8.097872138023376465e-02 -2.893485361710190773e-03 -1.590214371681213379e-01 1.398156434297561646e-01 1.316299661993980408e-02 -2.449552565813064575e-01 -3.097056746482849121e-01
1.605052947998046875e-01 2.584359049797058105e-01 7.334017008543014526e-02 -5.711484327912330627e-02 -3.529421985149383545e-01 2.528101019561290741e-02 -7.288130000233650208e-04 8.901168406009674072e-02 -2.248057723045349121e-02 -5.892639514058828354e-03 -3.731162846088409424e-01 -1.608163863420486450e-01 1.173789054155349731e-02 -1.833472996950149536e-01 -2.105165272951126099e-01 2.117190137505531311e-02 3.977590706199407578e-03 -2.862893044948577881e-01 -3.466133475303649902e-01 -6.597024947404861450e-02 -3.049123287200927734e-01 -1.669579893350601196e-01 -1.763581186532974243e-01 1.930293887853622437e-01 -3.569474443793296814e-02 -1.139919385313987732e-01 -1.332284137606620789e-02 -4.466902837157249451e-02 2.511906027793884277e-01 1.425694525241851807e-01 -1.493517011404037476e-01 -6.075334548950195312e-02
1.660028658807277679e-02 -4.310566559433937073e-02 -1.574490219354629517e-01 3.451770544052124023e-01 -2.812223136425018311e-01 -2.418006062507629395e-01 -1.363593041896820068e-01 7.002141326665878296e-02 -1.644997596740722656e-01 -8.117970079183578491e-02 -3.003457486629486084e-01 1.484421174973249435e-02 -1.196702644228935242e-01 -3.116889856755733490e-02 2.929130382835865021e-02 1.569775938987731934e-01 -3.931692987680435181e-02 -1.518396139144897461e-01 -1.392235606908798218e-01 -8.211499080061912537e-03 -3.120344877243041992e-01 6.724070291966199875e-03 -2.481761574745178223e-02 4.996211454272270203e-02 -8.316064625978469849e-02 -1.353107988834381104e-01 1.977480798959732056e-01 -2.441401481628417969e-01 2.925187349319458008e-01 1.844370216131210327e-01 -3.727774024009704590e-01 -3.086513094604015350e-02
-1.600150614976882935e-01 -2.305768728256225586e-01 8.849199861288070679e-02 -2.618083544075489044e-02 7.481515407562255859e-02 -5.192204937338829041e-02 -3.478556871414184570e-03 2.539791762828826904e-01 -1.127080470323562622e-01 -2.047862671315670013e-02 1.826307550072669983e-02 7.003073114901781082e-03 -9.612908214330673218e-02 -6.669463962316513062e-02 3.335941731929779053e-01 -6.077162176370620728e-02 -1.273000799119472504e-02 7.858850061893463135e-02 -1.755355894565582275e-01 3.188895806670188904e-02 -4.359218478202819824e-01 2.592281401157379150e-01 1.151546761393547058e-01 2.029473334550857544e-01 -2.095945626497268677e-01 2.228162586688995361e-01 5.061382427811622620e-02 3.708725422620773315e-02 7.029798626899719238e-02 3.450402617454528809e-01 -3.301051259040832520e-01 -1.319433003664016724e-01
-5.000798031687736511e-02 -6.452561914920806885e-02 7.391312718391418457e-02 1.316289454698562622e-01 6.242695078253746033e-02 -4.934925213456153870e-02 -8.847354352474212646e-02 -1.443248242139816284e-01 1.145336404442787170e-01 1.296041011810302734e-01 -2.642978131771087646e-01 5.284008011221885681e-02 -2.801050804555416107e-02 1.274014413356781006e-01 1.290008723735809326e-01 -2.260160893201828003e-01 3.462464362382888794e-02 -1.917362064123153687e-01 1.635159850120544434e-01 2.488740831613540649e-01 -2.177653759717941284e-01 2.184871137142181396e-01 2.577012032270431519e-02 3.530281186103820801e-01 -6.532059609889984131e-02 -2.858358025550842285e-01 3.692831471562385559e-02 -3.519833981990814209e-01 1.939008682966232300e-01 3.449756205081939697e-01 -1.447966247797012329e-01 -1.112225353717803955e-01
8.206471055746078491e-02 1.194549724459648132e-01 -1.004377678036689758e-01 -3.606181740760803223e-01 -8.718882501125335693e-02 -2.003342509269714355e-01 2.986329793930053711e-01 -5.030499026179313660e-02 2.455262541770935059e-01 1.984139531850814819e-01 4.749310016632080078e-02 -1.704128533601760864e-01 7.904467731714248657e-02 2.603195607662200928e-01 4.357341676950454712e-02 -1.487759947776794434e-01 5.765966325998306274e-02 -2.526739537715911865e-01 1.011654734611511230e-02 -2.522703260183334351e-02 -3.240514397621154785e-01 1.179386023432016373e-02 1.100938171148300171e-01 5.760856345295906067e-02 -3.315779566764831543e-01 -3.067174367606639862e-02 -3.394750878214836121e-03 -1.736844033002853394e-01 1.508990377187728882e-01 2.578645050525665283e-01 1.899133026599884033e-01 -1.246217563748359680e-01
-2.938799560070037842e-01 2.134667010977864265e-03 3.305384889245033264e-02 -7.045325636863708496e-02 -2.401751130819320679e-01 4.808771610260009766e-02 1.812921911478042603e-01 1.694443225860595703e-01 9.302034229040145874e-02 4.274957478046417236e-01 8.715742826461791992e-02 -1.364500671625137329e-01 -1.395262777805328369e-01 -1.529141962528228760e-01 2.121787220239639282e-01 3.917395696043968201e-02 4.727470874786376953e-02 -1.109703928232192993e-01 -1.507924944162368774e-01 1.433427333831787109e-01 -1.772127002477645874e-01 2.088342458009719849e-01 8.602519333362579346e-02 -1.443129219114780426e-02 3.953830152750015259e-02 1.695974171161651611e-01 -5.635994300246238708e-02 -1.878333985805511475e-01 1.046091020107269287e-01 3.986636996269226074e-01 -3.153531551361083984e-01 -2.016732282936573029e-02
-1.840376555919647217e-01 8.941472321748733521e-02 3.974244743585586548e-02 -1.808465570211410522e-01 -1.970109716057777405e-02 -1.884191185235977173e-01 1.536946296691894531e-01 3.119258582592010498e-02 -1.135685145854949951e-01 4.299591779708862305e-01 6.515918672084808350e-02 6.514010019600391388e-03 9.148766100406646729e-02 6.386525928974151611e-02 8.296789973974227905e-02 -9.018818289041519165e-02 -8.238037675619125366e-02 1.737768501043319702e-01 2.195475399494171143e-01 -9.223289787769317627e-02 -3.569714725017547607e-01 -1.546855866909027100e-01 -1.546875983476638794e-01 5.964207276701927185e-02 -1.797560751438140869e-01 -1.294907331466674805e-01 1.071849912405014038e-01 -3.885466456413269043e-01 1.386713534593582153e-01 2.148891389369964600e-01 -2.621890008449554443e-01 -1.250045001506805420e-01
-4.298029467463493347e-02 -8.546324074268341064e-02 6.261471658945083618e-02 -2.935472503304481506e-02 -2.064139693975448608e-01 -1.204976141452789307e-01 -9.654976427555084229e-02 -1.052184402942657471e-01 -4.749855771660804749e-02 -1.088659316301345825e-01 -1.975694596767425537e-01 -2.035727351903915405e-01 8.974463492631912231e-02 6.314955651760101318e-02 3.121288418769836426e-01 1.813505962491035461e-02 -1.809968799352645874e-01 -2.071125209331512451e-01 1.636496931314468384e-01 2.562051713466644287e-01 -3.679089248180389404e-01 1.148480549454689026e-01 5.472284182906150818e-02 2.265370637178421021e-01 -6.320334225893020630e-02 -5.056354776024818420e-02 1.185641512274742126e-01 -7.783513981848955154e-03 3.063580393791198730e-01 7.874612510204315186e-02 -4.307267665863037109e-01 -1.642524152994155884e-01
-8.313712477684020996e-02 -2.674709074199199677e-02 -1.374069601297378540e-02 -9.932079166173934937e-02 -2.331104725599288940e-01 1.188037320971488953e-01 1.850971020758152008e-02 1.105106472969055176e-01 -2.279522567987442017e-01 3.615758419036865234e-01 -4.296585619449615479e-01 -9.879229217767715454e-02 -1.013958547264337540e-02 3.843086957931518555e-02 3.243929147720336914e-01 9.227216988801956177e-02 -4.731787368655204773e-02 -9.575647115707397461e-02 -5.726888775825500488e-03 -2.965638637542724609e-01 -2.296081483364105225e-01 -1.889065951108932495e-01 -5.742462351918220520e-02 1.261779814958572388e-01 -1.383646130561828613e-01 -8.439669013023376465e-02 1.718558520078659058e-01 -2.569544911384582520e-01 -5.912112817168235779e-02 2.451117783784866333e-01 1.129295229911804199e-01 -6.122191250324249268e-02
-6.385552883148193359e-02 -2.092450708150863647e-01 -5.930849537253379822e-02 1.103223487734794617e-01 -3.168620765209197998e-01 -2.264008373022079468e-01 1.933508217334747314e-01 -5.617511272430419922e-02 -1.569997332990169525e-02 1.703615039587020874e-01 -1.980647593736648560e-01 -6.833776086568832397e-02 -1.929146200418472290e-01 -8.193991333246231079e-02 2.423655092716217041e-01 -1.861486956477165222e-02 1.905988752841949463e-01 -1.179677769541740417e-01 -7.714027166366577148e-02 3.430491089820861816e-01 -3.450640439987182617e-01 -8.412082493305206299e-02 5.023365095257759094e-02 7.315470278263092041e-02 1.385581195354461670e-01 -1.043750047683715820e-01 -4.324027895927429199e-02 -2.515358626842498779e-01 3.176340758800506592e-01 1.941200494766235352e-01 -1.374885439872741699e-01 -8.635257184505462646e-02
1.996066123247146606e-01 6.514146924018859863e-03 1.694697588682174683e-01 1.712154597043991089e-01 -2.187374532222747803e-01 -3.178509175777435303e-01 1.923628300428390503e-01 -1.179435253143310547e-01 -5.732508003711700439e-02 3.436978757381439209e-01 -2.312396764755249023e-01 -5.239166319370269775e-02 -3.227882832288742065e-02 1.245748624205589294e-01 1.119018420577049255e-01 -9.229347109794616699e-02 -7.024420052766799927e-02 -1.437566280364990234e-01 6.006991863250732422e-02 2.910490334033966064e-01 -6.332576274871826172e-02 1.565549075603485107e-01 1.882534101605415344e-02 3.162376880645751953e-01 -1.132136806845664978e-01 -5.119777470827102661e-02 -1.322056800127029419e-01 -1.429511606693267822e-01 3.279822170734405518e-01 2.353140562772750854e-01 1.531677395105361938e-01 -6.710314750671386719e-02
4.954931139945983887e-02 5.065399035811424255e-02 -3.677862510085105896e-02 -2.110301852226257324e-01 -2.298673093318939209e-01 -1.959931701421737671e-01 -2.636222727596759796e-02 6.443839520215988159e-02 2.181824296712875366e-01 2.014858722686767578e-01 -1.469233930110931396e-01 1.947787702083587646e-01 -6.991381943225860596e-02 4.468438774347305298e-02 1.413125544786453247e-01 4.625223949551582336e-02 7.936707884073257446e-02 -1.493154317140579224e-01 -4.291017651557922363e-01 7.929248362779617310e-02 -1.449446976184844971e-01 -8.735948801040649414e-02 1.531277149915695190e-01 -1.513520837761461735e-03 -1.298208348453044891e-02 -6.105644255876541138e-02 -1.499332580715417862e-02 -2.226463407278060913e-01 2.750425934791564941e-01 4.505878686904907227e-01 2.323779612779617310e-01 1.371260732412338257e-01
-2.124207019805908203e-01 -8.619995415210723877e-02 1.101280897855758667e-01 -7.686601951718330383e-03 -6.003259122371673584e-02 -6.961700506508350372e-03 -2.125991284847259521e-01 -8.052749186754226685e-02 2.361227273941040039e-01 4.349665343761444092e-01 -1.404994279146194458e-01 1.161481961607933044e-01 -7.096659392118453979e-02 -1.079405918717384338e-01 1.398666352033615112e-01 1.698066443204879761e-01 -5.424809828400611877e-02 1.575613170862197876e-01 -2.456602752208709717e-01 -1.581783965229988098e-02 -2.759459316730499268e-01 2.241014391183853149e-01 9.402336925268173218e-02 -1.567597091197967529e-01 -2.914802432060241699e-01 5.726268514990806580e-02 2.412758320569992065e-01 -2.098785191774368286e-01 -6.763228029012680054e-02 1.244645863771438599e-01 -2.656941413879394531e-01 -8.572493493556976318e-02
8.540350012481212616e-03 5.121329426765441895e-02 3.260388076305389404e-01 1.156564708799123764e-02 -3.027020394802093506e-01 -1.749382019042968750e-01 -3.355541499331593513e-03 -1.407695859670639038e-01 1.258827596902847290e-01 1.693329811096191406e-01 -1.596698015928268433e-01 -1.359423622488975525e-02 5.285454541444778442e-02 1.759390383958816528e-01 -6.942487508058547974e-02 -6.001575849950313568e-03 -9.168743272311985493e-04 6.512902677059173584e-02 -2.539349794387817383e-01 -2.397786527872085571e-01 -4.549042880535125732e-01 1.421841233968734741e-02 6.382099539041519165e-02 3.795717358589172363e-01 -9.278398752212524414e-02 8.198454231023788452e-02 8.277634531259536743e-02 -8.791124075651168823e-02 2.478893697261810303e-01 4.966834094375371933e-03 -2.344402968883514404e-01 -1.102387532591819763e-01
8.426979929208755493e-02 6.946653872728347778e-02 -2.196509949862957001e-02 -1.837027370929718018e-01 -2.331329733133316040e-01 -1.857060007750988007e-02 1.111278235912322998e-01 5.971352383494377136e-02 -2.581847310066223145e-01 4.194737672805786133e-01 -2.080970406532287598e-01 9.505321830511093140e-02 -1.069487407803535461e-01 -1.074054911732673645e-01 3.738957941532135010e-01 1.947075128555297852e-01 -2.194307930767536163e-02 -1.040793955326080322e-01 -9.928514808416366577e-02 -1.324138939380645752e-01 -1.860367804765701294e-01 -2.866287529468536377e-01 -6.676453351974487305e-02 2.906446158885955811e-01 -9.799811989068984985e-02 -1.002137064933776855e-01 -3.611898794770240784e-02 -1.732222884893417358e-01 1.637747138738632202e-02 2.418058961629867554e-01 1.506234854459762573e-01 1.039594784379005432e-01
1.759795099496841431e-02 -1.073420867323875427e-01 7.467111200094223022e-02 1.060998737812042236e-01 -3.385743126273155212e-02 8.189865201711654663e-02 8.129432797431945801e-03 3.213208913803100586e-02 -1.727601140737533569e-01 3.123958706855773926e-01 -4.466859400272369385e-01 3.992036508861929178e-04 -8.613709360361099243e-04 1.431859582662582397e-01 9.765492379665374756e-02 5.130682513117790222e-02 1.665793210268020630e-01 -1.984352469444274902e-01 -1.768592745065689087e-01 -3.131567835807800293e-01 -2.562671005725860596e-01 -6.260780990123748779e-02 -2.860104143619537354e-01 6.672602891921997070e-02 -1.461759656667709351e-01 -1.857735514640808105e-01 1.722009629011154175e-01 -1.901755183935165405e-01 2.058506011962890625e-01 1.640845090150833130e-01 7.853826135396957397e-02 -2.307841479778289795e-01
8.632694184780120850e-02 -1.105173677206039429e-02 1.412755697965621948e-01 9.372033178806304932e-02 -2.865207493305206299e-01 -1.582030393183231354e-02 1.314565986394882202e-01 -1.630899868905544281e-02 7.146614789962768555e-02 1.550259292125701904e-01 -2.891316115856170654e-01 -6.500463187694549561e-02 -1.461391001939773560e-01 1.935196924023330212e-04 9.600070863962173462e-02 -9.705109894275665283e-02 5.780782178044319153e-02 -1.636909693479537964e-01 1.300953775644302368e-01 1.484716087579727173e-01 6.233049090951681137e-03 1.601926982402801514e-02 -1.649933494627475739e-02 2.847179770469665527e-01 1.225961074233055115e-01 1.861646398901939392e-02 1.278242617845535278e-01 -1.243206709623336792e-01 4.810937047004699707e-01 5.064431428909301758e-01 5.500907450914382935e-02 -1.340408623218536377e-01
2.920464873313903809e-01 -1.499862819910049438e-01 4.555319249629974365e-02 -6.818186491727828979e-02 4.826295748353004456e-02 -9.309075772762298584e-02 1.091089006513357162e-02 5.474236235022544861e-02 4.008010774850845337e-02 -1.214656680822372437e-01 -1.477588862180709839e-01 -6.088307127356529236e-02 -6.660008430480957031e-02 1.837311089038848877e-01 -1.193100139498710632e-01 2.343391180038452148e-01 -2.375794500112533569e-01 -2.569202780723571777e-01 -3.369551002979278564e-01 8.355310559272766113e-02 -3.095839619636535645e-01 -1.287496089935302734e-02 -2.159279882907867432e-01 3.198195099830627441e-01 -1.100463643670082092e-01 9.204509109258651733e-02 -8.374538272619247437e-02 -2.332652509212493896e-01 -8.639101684093475342e-02 2.775699198246002197e-01 4.733314365148544312e-02 -2.559086382389068604e-01
-2.158115953207015991e-01 -1.481648236513137817e-01 2.412696927785873413e-01 1.108433380722999573e-01 -1.085142269730567932e-01 3.141441941261291504e-02 -1.538615226745605469e-01 3.084542155265808105e-01 -1.119787096977233887e-01 1.575648188591003418e-01 -7.452768087387084961e-02 -3.227522224187850952e-02 -1.400336343795061111e-02 1.202945336699485779e-01 -2.577025890350341797e-01 2.235000431537628174e-01 -2.257239520549774170e-01 1.934338361024856567e-01 -1.146721318364143372e-01 1.730908453464508057e-02 -4.163521826267242432e-01 -3.566517960280179977e-03 -3.182579297572374344e-03 2.504378259181976318e-01 -9.857185930013656616e-02 -8.283348754048347473e-03 -1.430821567773818970e-01 -1.403605286031961441e-02 8.730401098728179932e-02 4.109411239624023438e-01 7.677238434553146362e-02 -6.043516471982002258e-02
-1.487581878900527954e-01 -3.975427448749542236e-01 -2.517583034932613373e-02 -3.477152287960052490e-01 1.291876882314682007e-01 1.214871928095817566e-02 1.984204202890396118e-01 2.045594602823257446e-01 -4.875100404024124146e-02 -1.201446652412414551e-01 -3.288760483264923096e-01 -4.035655409097671509e-02 8.052678778767585754e-03 -1.003863010555505753e-02 1.672747135162353516e-01 -2.128283083438873291e-01 -8.579199761152267456e-02 -9.900920093059539795e-02 -4.670485481619834900e-02 1.031279191374778748e-01 -3.920744955539703369e-01 2.148973755538463593e-02 -1.336420141160488129e-02 2.013307660818099976e-01 -1.079050675034523010e-01 1.873992830514907837e-01 8.901687711477279663e-02 -1.621809601783752441e-02 9.690048545598983765e-02 2.004602849483489990e-01 -1.439023315906524658e-01 -2.238062769174575806e-01
1.034227684140205383e-01 -2.268532812595367432e-01 3.394736349582672119e-01 9.156196564435958862e-02 -2.116205841302871704e-01 -1.061799973249435425e-01 9.106040745973587036e-02 5.763301998376846313e-02 2.794485390186309814e-01 3.574422895908355713e-01 -5.802761018276214600e-02 -1.854413188993930817e-02 1.960235275328159332e-02 2.190774232149124146e-01 1.916587799787521362e-01 5.306428298354148865e-02 1.279295384883880615e-01 -1.606583537068217993e-04 -8.843149058520793915e-03 -1.756858676671981812e-01 -1.829907596111297607e-01 6.422148644924163818e-02 1.156979948282241821e-01 -8.628197014331817627e-03 -2.781325578689575195e-01 1.094033718109130859e-01 -4.868024215102195740e-02 -7.223108317703008652e-03 -1.321544200181961060e-01 4.231005609035491943e-01 9.160498529672622681e-02 -2.324855476617813110e-01
2.028380930423736572e-01 -1.319056004285812378e-01 2.826686501502990723e-01 -1.466912031173706055e-01 -3.686060309410095215e-01 -2.114313840866088867e-01 -3.623992204666137695e-02 -1.973710954189300537e-02 2.673472166061401367e-01 3.096593320369720459e-01 -1.065865531563758850e-01 7.366073876619338989e-02 9.714494645595550537e-02 2.080281376838684082e-01 2.322313338518142700e-01 -3.069650568068027496e-02 -1.026576682925224304e-01 -2.656086683273315430e-01 1.354025453329086304e-01 -7.482504099607467651e-02 -2.206018120050430298e-01 5.085586756467819214e-02 2.380399778485298157e-02 -1.698325574398040771e-01 -1.995460540056228638e-01 1.267014294862747192e-01 -3.440225496888160706e-03 -1.488407701253890991e-01 4.702417552471160889e-02 2.802802920341491699e-01 1.093388497829437256e-01 9.789628535509109497e-02
2.707643993198871613e-02 -1.432553976774215698e-01 6.813871115446090698e-02 1.126168593764305115e-01 -2.663651108741760254e-01 5.191406980156898499e-02 -3.077923059463500977e-01 2.279276996850967407e-01 1.743671596050262451e-01 3.133155703544616699e-01 -8.187750726938247681e-02 -7.950703799724578857e-02 -1.553530842065811157e-01 -1.535444110631942749e-01 -1.368882060050964355e-01 4.780614748597145081e-02 2.640901505947113037e-01 -4.392414167523384094e-02 -8.558537811040878296e-02 6.383169442415237427e-02 -2.944813668727874756e-01 6.906019151210784912e-02 -6.743651628494262695e-02 2.639101147651672363e-01 -2.872875034809112549e-01 -1.014264151453971863e-01 1.670271456241607666e-01 -2.046350240707397461e-01 -1.850868016481399536e-01 2.639210820198059082e-01 8.325544744729995728e-02 -9.252898395061492920e-02
-4.472919553518295288e-02 1.784015633165836334e-02 -1.652966812252998352e-02 -3.348228707909584045e-02 -1.785544604063034058e-01 -1.059534959495067596e-02 6.919226795434951782e-02 7.131622731685638428e-02 -6.366970390081405640e-02 4.321220219135284424e-01 -1.500040143728256226e-01 -4.681216180324554443e-02 -1.496540158987045288e-01 -1.996180266141891479e-01 4.089018329977989197e-02 -1.001507136970758438e-02 5.199494585394859314e-02 -2.452657520771026611e-01 -3.263968527317047119e-01 2.036748826503753662e-01 -4.566496908664703369e-01 -3.094800747931003571e-02 8.910359442234039307e-02 -8.052542805671691895e-02 -1.455462276935577393e-01 1.801170259714126587e-01 -1.380519121885299683e-01 -2.940039038658142090e-01 8.910141140222549438e-02 1.455630660057067871e-01 -1.146498918533325195e-01 1.968373507261276245e-01
-1.714870482683181763e-01 9.539375454187393188e-02 2.593662142753601074e-01 -8.326835930347442627e-02 -1.061390861868858337e-01 1.119802892208099365e-01 -2.695497684180736542e-02 4.953402653336524963e-02 1.313961576670408249e-02 3.938699662685394287e-01 -5.579217076301574707e-01 -1.574480533599853516e-01 1.580459326505661011e-01 -1.095167547464370728e-02 -3.856094786897301674e-03 -7.559145987033843994e-02 -3.963204473257064819e-02 5.676129832863807678e-02 -1.337549835443496704e-01 -5.671010911464691162e-02 -1.590593308210372925e-01 -5.842380598187446594e-02 -1.521476805210113525e-01 1.979836374521255493e-01 -1.612373888492584229e-01 1.270295958966016769e-02 -5.935471132397651672e-02 -1.816062629222869873e-01 3.959279656410217285e-01 -1.498021557927131653e-02 3.863660618662834167e-02 2.227776916697621346e-03
-3.160712495446205139e-02 -3.382254391908645630e-02 9.649649262428283691e-02 -5.773222818970680237e-02 -1.383397579193115234e-01 1.016896143555641174e-01 -1.555057168006896973e-01 1.405260711908340454e-01 -2.769051492214202881e-01 3.430946767330169678e-01 -4.138623774051666260e-01 -9.949011355638504028e-02 -4.612255468964576721e-02 2.899287454783916473e-02 2.389750927686691284e-01 1.212139800190925598e-01 3.953638952225446701e-03 -1.669437885284423828e-01 -7.497733831405639648e-02 -2.193852216005325317e-01 -1.163936555385589600e-01 -2.466184347867965698e-01 -1.145621910691261292e-01 2.252349108457565308e-01 1.390249188989400864e-02 -3.339228779077529907e-02 1.322831511497497559e-01 -3.101077377796173096e-01 3.981730900704860687e-03 3.410571217536926270e-01 1.008759811520576477e-01 1.081301923841238022e-02
-1.040319427847862244e-01 -7.006952911615371704e-02 2.643241584300994873e-01 -2.038133442401885986e-01 -6.384959444403648376e-03 -3.226512074470520020e-01 -9.478338062763214111e-02 -8.997429162263870239e-02 -3.398667871952056885e-01 2.841823101043701172e-01 -1.380698531866073608e-01 -2.281948775053024292e-01 2.301235646009445190e-01 -3.744523227214813232e-02 5.891485139727592468e-02 -2.330684661865234375e-02 2.526761889457702637e-01 -1.897825896739959717e-01 -2.215417623519897461e-01 -1.679128855466842651e-01 -2.502802908420562744e-01 3.056445566471666098e-04 5.565042793750762939e-02 3.898029401898384094e-02 4.512176290154457092e-02 -9.158626198768615723e-02 -4.738879576325416565e-02 -2.659822404384613037e-01 4.688785970211029053e-02 1.023271456360816956e-01 -1.893995553255081177e-01 -2.224985361099243164e-01
3.711758852005004883e-01 -5.984835699200630188e-02 -7.881227880716323853e-02 5.323711037635803223e-02 8.074907958507537842e-02 -7.030254602432250977e-02 1.712049394845962524e-01 1.671517267823219299e-02 5.748150497674942017e-02 1.848702579736709595e-01 -1.177827194333076477e-01 8.166158944368362427e-02 1.850507967174053192e-02 1.947554498910903931e-01 1.919728517532348633e-01 1.401536613702774048e-01 -1.879542320966720581e-01 3.531860932707786560e-02 -3.096365034580230713e-01 2.503400854766368866e-02 -4.862675666809082031e-01 1.377627998590469360e-01 3.656874969601631165e-02 -5.738646537065505981e-02 -2.413751035928726196e-01 -6.171188503503799438e-02 2.138599455356597900e-01 -2.595250308513641357e-01 -3.689637780189514160e-02 1.226847693324089050e-01 3.768822178244590759e-02 -2.638608217239379883e-01
-5.775237455964088440e-02 -8.959158509969711304e-02 1.658277362585067749e-01 -2.753695845603942871e-01 3.516986221075057983e-02 -3.078396916389465332e-01 -1.397930532693862915e-01 6.161399185657501221e-02 -3.325152993202209473e-01 3.732654750347137451e-01 3.528262674808502197e-02 -1.486336588859558105e-01 -8.212045580148696899e-02 2.760996855795383453e-02 8.840923756361007690e-02 5.728352814912796021e-03 1.559689193964004517e-01 -3.120808899402618408e-01 -1.093258261680603027e-01 -8.469554036855697632e-02 -3.232508897781372070e-01 1.811473965644836426e-01 -1.374815255403518677e-01 1.171391904354095459e-01 -1.327472329139709473e-01 -2.492790818214416504e-01 -5.271917581558227539e-02 -1.733776479959487915e-01 -1.433290634304285049e-02 2.917121537029743195e-02 -2.268071025609970093e-01 -3.887785226106643677e-02
-1.346376687288284302e-01 3.352699279785156250e-01 3.285846486687660217e-02 1.360806971788406372e-01 1.924975402653217316e-02 -2.737311422824859619e-01 1.231154203414916992e-01 -1.312295198440551758e-01 2.157033681869506836e-01 2.006371021270751953e-01 -2.476394772529602051e-01 6.048644334077835083e-02 1.685715913772583008e-01 -1.860780268907546997e-01 2.674626410007476807e-01 2.266814745962619781e-02 1.453813016414642334e-01 8.404365181922912598e-02 -1.367926597595214844e-01 -1.081800609827041626e-01 -3.768077194690704346e-01 2.029990218579769135e-02 -1.958797872066497803e-01 1.546873152256011963e-01 -9.683264791965484619e-02 -2.254601009190082550e-02 -1.140359714627265930e-01 -1.227742806077003479e-01 1.347897946834564209e-01 2.678971588611602783e-01 1.711515039205551147e-01 -1.866347193717956543e-01
-1.334627568721771240e-01 1.755565404891967773e-02 -1.626402735710144043e-01 1.100140288472175598e-01 -2.259954810142517090e-01 -2.029887139797210693e-01 -1.076477989554405212e-01 -2.947384119033813477e-02 -2.149795442819595337e-01 2.526046037673950195e-01 -2.007666826248168945e-01 -2.186496704816818237e-01 1.000856757164001465e-01 1.076340526342391968e-01 2.117186784744262695e-01 1.105338428169488907e-02 -1.612651348114013672e-01 -3.087766170501708984e-01 -8.282264322042465210e-02 2.108161300420761108e-01 -1.169937476515769958e-01 1.432461142539978027e-01 2.390285134315490723e-01 1.867933571338653564e-01 -1.298511177301406860e-01 2.465111762285232544e-02 -2.058255374431610107e-01 -3.305465579032897949e-01 1.091903820633888245e-01 1.833738535642623901e-01 -2.442250102758407593e-01 -2.693910337984561920e-02
3.271041810512542725e-02 1.012937650084495544e-01 1.685130298137664795e-01 1.242627650499343872e-01 -1.528141647577285767e-01 -2.268410921096801758e-01 3.582649230957031250e-01 5.544109269976615906e-03 -4.104978218674659729e-02 1.379948258399963379e-01 -1.985093653202056885e-01 -3.329619392752647400e-02 -1.109887510538101196e-01 3.377620875835418701e-01 -1.810589879751205444e-01 6.970272213220596313e-02 -9.708335250616073608e-02 -1.567825824022293091e-01 -1.740093678236007690e-01 -1.229112148284912109e-01 -5.261667966842651367e-01 2.217811904847621918e-02 -3.087249957025051117e-02 2.674232125282287598e-01 -1.560041457414627075e-01 -3.481299616396427155e-03 6.365177035331726074e-02 -6.402382254600524902e-02 2.133671790361404419e-01 1.041767280548810959e-02 -8.698826283216476440e-02 -3.805768489837646484e-02
-1.002582535147666931e-02 -6.453032046556472778e-02 1.794594079256057739e-01 3.048764355480670929e-02 5.603235587477684021e-02 -3.376574516296386719e-01 1.228229850530624390e-01 4.330152273178100586e-02 -9.145884215831756592e-02 4.500510692596435547e-01 -1.892581284046173096e-01 -6.563625764101743698e-03 1.927535235881805420e-01 9.277154691517353058e-03 1.565425395965576172e-01 9.189895540475845337e-02 3.310378640890121460e-02 -1.477396339178085327e-01 -8.363826572895050049e-02 -1.716160625219345093e-01 -1.940552890300750732e-01 -9.865447878837585449e-03 5.627703294157981873e-02 -2.202486842870712280e-01 6.007675081491470337e-02 1.315531730651855469e-01 -1.074539795517921448e-01 -2.813538610935211182e-01 1.212512552738189697e-01 2.714253664016723633e-01 4.681330639868974686e-03 -4.033675491809844971e-01
-4.973585251718759537e-03 1.726109236478805542e-01 2.298025190830230713e-01 -9.386277198791503906e-02 -2.840365171432495117e-01 -3.253142908215522766e-02 -1.258666068315505981e-01 -1.009341422468423843e-02 -9.483096189796924591e-03 2.411904186010360718e-01 -4.408131241798400879e-01 -1.798656731843948364e-01 -6.124898791313171387e-02 -9.672100841999053955e-02 -1.547646075487136841e-01 -1.039303466677665710e-01 -3.212126670405268669e-03 -2.748676240444183350e-01 -1.829881817102432251e-01 -1.351883262395858765e-01 -3.811922371387481689e-01 -1.461823582649230957e-01 6.382201611995697021e-02 2.626820206642150879e-01 -1.352705061435699463e-01 -9.530064649879932404e-03 -1.488591581583023071e-01 -3.527510911226272583e-02 2.464445382356643677e-01 -4.284401237964630127e-02 -5.866136774420738220e-02 -5.667758733034133911e-02
-5.128510668873786926e-02 -1.512865535914897919e-03 2.262204140424728394e-02 -2.800570130348205566e-01 -1.796236485242843628e-01 -9.337966144084930420e-02 -4.821969196200370789e-02 -8.755427598953247070e-02 4.718466475605964661e-02 -8.487952500581741333e-02 -2.321698367595672607e-01 -1.225084662437438965e-01 2.146177142858505249e-01 -1.736878901720046997e-01 2.428003996610641479e-01 1.565107405185699463e-01 -1.110583767294883728e-01 -1.031196266412734985e-01 5.548238381743431091e-02 2.617020308971405029e-01 -5.050454735755920410e-01 1.334014087915420532e-01 7.095139939337968826e-03 -1.275259107351303101e-01 -5.223997682332992554e-02 -3.014033734798431396e-01 -1.209965050220489502e-01 -1.007275935262441635e-02 8.138433098793029785e-02 1.957038342952728271e-01 -1.536213755607604980e-01 -2.624478638172149658e-01
-1.834632009267807007e-01 4.401242826133966446e-03 2.784870564937591553e-01 1.744658499956130981e-01 -1.287735849618911743e-01 1.179374381899833679e-01 -1.916634887456893921e-01 2.013885974884033203e-01 1.074884459376335144e-02 3.775499761104583740e-01 -9.761648252606391907e-03 -1.658724062144756317e-02 -1.778312176465988159e-01 1.370012760162353516e-01 3.663817793130874634e-02 2.563207447528839111e-01 1.942986696958541870e-01 -1.247781813144683838e-01 -1.611254513263702393e-01 4.164304584264755249e-02 -4.152964055538177490e-01 -1.629092991352081299e-01 -3.454677993431687355e-03 2.957021892070770264e-01 -3.162541985511779785e-02 1.979617029428482056e-02 -7.460642606019973755e-02 -9.546203911304473877e-02 -1.849786937236785889e-01 2.036716490983963013e-01 8.783418685197830200e-03 -1.753609329462051392e-01
1.609083563089370728e-01 1.188681833446025848e-02 1.552087813615798950e-01 5.219836533069610596e-02 -1.703566312789916992e-02 1.290497481822967529e-01 -1.062601506710052490e-01 -1.256812214851379395e-01 -2.385425381362438202e-02 1.392673254013061523e-01 -3.063066005706787109e-01 1.159303411841392517e-01 -6.590620428323745728e-02 2.714144624769687653e-02 1.030356511473655701e-01 -9.116167575120925903e-02 -1.519631035625934601e-02 -9.546258300542831421e-02 1.072722952812910080e-02 2.380230128765106201e-01 -1.732117980718612671e-01 2.153220772743225098e-01 -4.168155416846275330e-02 3.469662070274353027e-01 -4.903699830174446106e-02 -2.280926853418350220e-01 2.148227095603942871e-01 -2.635612487792968750e-01 4.492041766643524170e-01 3.018656373023986816e-01 -5.504248291254043579e-02 -1.459539383649826050e-01
1.346992105245590210e-01 1.205724030733108521e-01 -2.029514759778976440e-01 -2.758083641529083252e-01 -2.468419820070266724e-01 -3.579936921596527100e-02 -1.321915686130523682e-01 -3.005178645253181458e-02 1.192811653017997742e-01 1.356371939182281494e-01 -2.249397635459899902e-01 6.880703568458557129e-02 -1.339006125926971436e-01 -2.656714618206024170e-01 3.418323993682861328e-01 1.960358582437038422e-02 1.274635344743728638e-01 -3.697819262742996216e-02 4.514021426439285278e-02 2.076557725667953491e-01 -1.544585525989532471e-01 1.342786103487014771e-01 3.875255212187767029e-02 1.096331030130386353e-01 -2.838735282421112061e-01 -2.203850895166397095e-01 1.881384849548339844e-01 1.481868624687194824e-01 1.533233225345611572e-01 2.218282371759414673e-01 4.200802370905876160e-02 -3.107964396476745605e-01
-1.828441396355628967e-02 -2.865054309368133545e-01 -1.508308500051498413e-01 -1.353723406791687012e-01 -1.817281097173690796e-01 -3.019947409629821777e-01 -6.666141003370285034e-02 3.042488396167755127e-01 1.572430692613124847e-02 2.120690643787384033e-01 -9.972683340311050415e-02 -1.323846280574798584e-01 1.686870902776718140e-01 -1.354031562805175781e-01 2.373279072344303131e-02 7.797653228044509888e-02 -1.954373717308044434e-01 -2.883576750755310059e-01 -7.325113564729690552e-02 9.280014783143997192e-02 -2.245954722166061401e-01 2.523396611213684082e-01 1.336611527949571609e-02 3.559293448925018311e-01 -5.363039672374725342e-02 -2.248775400221347809e-02 -1.181131526827812195e-01 -3.445937335491180420e-01 1.248072832822799683e-01 3.151033818721771240e-02 -1.278946269303560257e-02 -5.113140679895877838e-03
-9.572512656450271606e-02 9.496617317199707031e-02 -7.796549052000045776e-02 8.412191271781921387e-02 -1.699221879243850708e-01 2.559626698493957520e-01 1.035713963210582733e-02 4.713638499379158020e-02 -1.319589763879776001e-01 4.799474179744720459e-01 -1.754882484674453735e-01 -1.731220334768295288e-01 1.465936154127120972e-01 1.972780078649520874e-01 2.969894409179687500e-01 1.362796574831008911e-01 4.790631681680679321e-02 -1.734275966882705688e-01 -1.376230418682098389e-01 -2.086958475410938263e-02 -3.854762017726898193e-01 -2.244820594787597656e-01 -1.115078181028366089e-01 1.528410464525222778e-01 -2.701958455145359039e-02 -1.683321967720985413e-02 -8.259699493646621704e-02 -2.717877626419067383e-01 8.195152878761291504e-02 1.378417611122131348e-01 -3.588368184864521027e-03 4.764931648969650269e-02
6.606014072895050049e-02 1.410675793886184692e-01 7.368519902229309082e-02 -4.976639524102210999e-02 -2.504050135612487793e-01 -1.351688355207443237e-01 -9.997245669364929199e-02 -1.931523233652114868e-01 1.607168167829513550e-01 2.020301818847656250e-01 -3.231554329395294189e-01 1.048972904682159424e-01 4.026595503091812134e-02 4.728374257683753967e-02 1.169054675847291946e-02 -6.608665920794010162e-03 -6.541049480438232422e-02 1.164843365550041199e-01 -1.014807075262069702e-01 -1.737263649702072144e-01 -4.207444489002227783e-01 -3.298062458634376526e-02 -6.793706119060516357e-02 4.789198040962219238e-01 -2.286631911993026733e-01 6.041745841503143311e-02 7.334093749523162842e-02 -5.128359422087669373e-02 1.564989537000656128e-01 1.018629991449415684e-03 -2.954608798027038574e-01 -8.533471077680587769e-02
-7.702987641096115112e-02 2.728120610117912292e-02 2.032174766063690186e-01 -3.880173340439796448e-02 -2.979672849178314209e-01 1.339080482721328735e-01 7.971823215484619141e-02 1.165821626782417297e-01 -1.314008235931396484e-01 2.164258360862731934e-01 -5.518147349357604980e-01 -1.296005547046661377e-01 -1.855071038007736206e-01 9.967424720525741577e-02 -6.933925300836563110e-02 -1.918496489524841309e-01 -1.432768106460571289e-01 3.114981763064861298e-02 -3.072633445262908936e-01 -7.178879529237747192e-02 4.157418012619018555e-02 1.471392214298248291e-01 2.037802897393703461e-02 2.533023357391357422e-01 -1.014969572424888611e-01 -1.898145885206758976e-03 7.709646224975585938e-02 -2.761564552783966064e-01 1.753275394439697266e-01 1.154227629303932190e-01 -7.287029176950454712e-02 -3.987996280193328857e-02
-1.220511719584465027e-01 -2.134151011705398560e-02 1.955387145280838013e-01 -1.131746321916580200e-01 -2.285752743482589722e-01 -1.775905787944793701e-01 6.811115890741348267e-02 -1.464368849992752075e-01 2.112458460032939911e-02 -7.850955426692962646e-02 -3.243216276168823242e-01 6.525280326604843140e-02 1.106818616390228271e-01 -1.913046687841415405e-01 -8.191180974245071411e-02 2.516325414180755615e-01 -6.919059902429580688e-02 -1.318213297054171562e-03 1.420220881700515747e-01 2.567701935768127441e-01 -2.651326656341552734e-01 1.009086146950721741e-01 -4.930239543318748474e-02 2.109091915190219879e-02 -2.428062558174133301e-01 -4.084547460079193115e-01 -1.006015986204147339e-01 -4.163334518671035767e-02 1.925441473722457886e-01 1.886478066444396973e-01 -1.214740574359893799e-01 -2.991694211959838867e-01
1.838837936520576477e-02 -2.636952996253967285e-01 1.236672326922416687e-01 -1.346553415060043335e-01 -1.411025524139404297e-01 1.533057242631912231e-01 1.176740825176239014e-01 1.230814009904861450e-01 -1.400274485349655151e-01 3.538922667503356934e-01 -4.312638342380523682e-01 -5.953417345881462097e-02 -2.440106123685836792e-01 -3.826303407549858093e-02 -1.506464481353759766e-01 2.047370225191116333e-01 -1.644195020198822021e-01 -1.282072663307189941e-01 -3.578114807605743408e-01 -1.267141103744506836e-01 -1.287059932947158813e-01 -6.465363502502441406e-02 1.336868256330490112e-01 1.574012041091918945e-01 -5.936619825661182404e-03 -7.368563674390316010e-03 -2.132915519177913666e-02 -1.217743754386901855e-01 -2.495257882401347160e-03 7.677219808101654053e-02 -2.883956134319305420e-01 9.434251487255096436e-02
4.341594278812408447e-01 -1.051610261201858521e-01 1.814777255058288574e-01 -5.426136404275894165e-02 8.513928949832916260e-02 -7.603355497121810913e-02 -7.866938412189483643e-02 -2.159604243934154510e-02 4.269035905599594116e-02 -5.432521179318428040e-02 -7.857165485620498657e-02 3.674819692969322205e-02 3.529271855950355530e-02 -6.316695362329483032e-03 1.816605404019355774e-02 2.341974377632141113e-01 -1.794567257165908813e-01 -1.593737155199050903e-01 -2.732419371604919434e-01 6.976264715194702148e-02 -2.715017795562744141e-01 -2.817853819578886032e-03 -1.569581627845764160e-01 3.289395868778228760e-01 -2.472000569105148315e-01 -3.088187426328659058e-02 -4.392175376415252686e-02 -3.604421317577362061e-01 -8.394429087638854980e-02 2.569079697132110596e-01 1.393700838088989258e-01 -2.145908474922180176e-01
9.371008723974227905e-02 2.587010562419891357e-01 2.919919192790985107e-01 -3.896815702319145203e-02 -3.536119461059570312e-01 4.609278216958045959e-02 6.980542838573455811e-02 -6.462036166340112686e-03 -6.647832691669464111e-02 2.092059552669525146e-01 -1.560872495174407959e-01 -2.082071267068386078e-02 -8.489160239696502686e-02 -1.164130493998527527e-01 -8.818035572767257690e-02 2.802036106586456299e-01 -3.337609814479947090e-03 -3.017767667770385742e-01 -2.672597467899322510e-01 1.157034710049629211e-01 -4.240458458662033081e-02 2.843014895915985107e-01 -1.154380757361650467e-02 1.102093681693077087e-01 -3.268457055091857910e-01 1.801103055477142334e-01 -1.008443068712949753e-02 -4.941011592745780945e-02 1.080396585166454315e-02 3.231064975261688232e-01 -8.995936810970306396e-02 -1.355784293264150620e-02
1.554110925644636154e-02 -4.729776456952095032e-02 -6.865607202053070068e-02 -2.887393832206726074e-01 1.305255852639675140e-02 -1.959854811429977417e-01 5.902305990457534790e-02 9.935333393514156342e-03 4.148230552673339844e-01 6.564483791589736938e-02 -2.468090504407882690e-03 -1.264453679323196411e-01 -4.262608289718627930e-02 8.267094194889068604e-02 2.200218886137008667e-01 1.341912448406219482e-01 -2.575150504708290100e-02 -3.260503709316253662e-01 -2.064640223979949951e-01 4.735423997044563293e-02 -3.565179705619812012e-01 -7.446773350238800049e-02 -1.988207846879959106e-01 -4.279744625091552734e-02 -1.655194908380508423e-01 -3.557054698467254639e-02 1.635861396789550781e-01 -8.063479512929916382e-02 -1.320739537477493286e-01 2.617771029472351074e-01 8.869292587041854858e-02 -3.438146114349365234e-01
2.027665227651596069e-01 2.342716790735721588e-02 -6.413772702217102051e-02 -1.013908535242080688e-01 -2.247838824987411499e-01 -3.337278217077255249e-02 -2.041483670473098755e-01 -4.470410943031311035e-02 1.021677181124687195e-01 2.916244268417358398e-01 -1.184120178222656250e-01 2.215468585491180420e-01 1.507975161075592041e-01 2.634786665439605713e-01 -5.622141808271408081e-02 1.092473566532135010e-01 -1.872397959232330322e-01 -1.207459717988967896e-01 -4.048350453376770020e-02 6.311537325382232666e-02 -2.673253118991851807e-01 -2.048918753862380981e-01 4.779735580086708069e-02 3.164308369159698486e-01 -2.496409416198730469e-01 1.201574802398681641e-01 3.041957318782806396e-01 -9.568787366151809692e-02 1.680037379264831543e-01 1.884302049875259399e-01 -2.274794578552246094e-01 -1.331823170185089111e-01
1.971040368080139160e-01 1.275404840707778931e-01 -2.570039331912994385e-01 -2.399937808513641357e-01 3.342664614319801331e-02 -2.690654695034027100e-01 -5.360575020313262939e-02 1.358739435672760010e-01 2.641104161739349365e-01 4.515567421913146973e-01 -1.196508035063743591e-01 -5.568223446607589722e-02 1.393516808748245239e-01 1.952767074108123779e-01 6.811664998531341553e-02 -1.323155909776687622e-01 -1.290670409798622131e-02 -2.811414003372192383e-02 -9.447830170392990112e-02 -1.282654702663421631e-01 -2.232188433408737183e-01 -5.331969261169433594e-02 -3.036664426326751709e-02 2.216655611991882324e-01 -3.075122535228729248e-01 1.144805997610092163e-01 1.310053616762161255e-01 -1.130794510245323181e-01 -5.760381743311882019e-02 2.805331945419311523e-01 -5.742000043392181396e-02 6.014240533113479614e-02
1.064432486891746521e-01 -1.971222013235092163e-01 -1.258557438850402832e-01 -2.429692447185516357e-01 -9.991439431905746460e-02 -2.506718635559082031e-01 9.633591026067733765e-02 -7.247036695480346680e-02 -2.768855392932891846e-01 4.195953905582427979e-01 -1.910023577511310577e-02 -3.770697116851806641e-02 1.044085174798965454e-01 9.863014519214630127e-02 4.352883398532867432e-01 -1.620395630598068237e-01 -4.047011584043502808e-02 -6.391201168298721313e-02 -1.591651886701583862e-01 -5.882890895009040833e-02 -2.110356986522674561e-01 7.409169524908065796e-02 -1.061126291751861572e-01 4.910359159111976624e-02 -7.272283732891082764e-02 -1.422644257545471191e-01 2.947083711624145508e-01 -1.651900447905063629e-02 2.389253824949264526e-01 1.437312513589859009e-01 7.415178418159484863e-02 -5.101972818374633789e-02
-1.900259964168071747e-02 1.214180961251258850e-01 2.069421112537384033e-01 -3.610229864716529846e-02 -2.432660907506942749e-01 -1.604409813880920410e-01 -3.620710596442222595e-02 4.243731498718261719e-03 1.604107022285461426e-01 1.658773869276046753e-01 -2.847126126289367676e-01 -1.931641623377799988e-02 -6.689466536045074463e-03 1.948981434106826782e-01 -1.527442932128906250e-01 -8.188427984714508057e-02 3.727736324071884155e-02 -1.048313826322555542e-01 -3.045969009399414062e-01 -3.368113934993743896e-01 -3.019596338272094727e-01 1.639338582754135132e-01 -2.523898333311080933e-02 2.011339962482452393e-01 -2.137389332056045532e-01 -4.224576056003570557e-02 2.428608536720275879e-01 -4.918544366955757141e-02 3.973211646080017090e-01 3.718477487564086914e-02 -7.401145994663238525e-02 -2.078912220895290375e-02
-2.160838805139064789e-02 2.511704266071319580e-01 1.777031719684600830e-01 -1.323810517787933350e-01 8.896665647625923157e-03 1.123495101928710938e-01 4.528441652655601501e-02 9.063709527254104614e-02 5.937688797712326050e-02 1.702941060066223145e-01 -4.854503870010375977e-01 -1.276630610227584839e-01 -2.511481940746307373e-02 -1.211983710527420044e-01 -3.764697909355163574e-02 -2.073697298765182495e-01 -2.329590544104576111e-02 -1.159768849611282349e-01 -1.772430986166000366e-01 -1.191345974802970886e-01 -4.410895407199859619e-01 -4.755165427923202515e-02 -3.841817087959498167e-04 1.895418912172317505e-01 -1.246874332427978516e-01 -1.228451635688543320e-02 -4.852195736020803452e-03 -2.169915735721588135e-01 2.775170803070068359e-01 -1.982852071523666382e-01 -1.567284911870956421e-01 -1.552383154630661011e-01
-3.255677223205566406e-01 2.161895185708999634e-01 1.189201250672340393e-01 4.650862142443656921e-02 -3.197125792503356934e-01 1.114114448428153992e-01 -9.127362817525863647e-02 1.145441532135009766e-01 -1.250526905059814453e-01 3.054339885711669922e-01 -1.327970623970031738e-01 -6.954198330640792847e-02 7.665836252272129059e-03 1.179509311914443970e-01 1.324884593486785889e-01 3.392421305179595947e-01 3.235362097620964050e-02 -1.978950947523117065e-01 -1.267004162073135376e-01 9.536622464656829834e-02 -2.340593636035919189e-01 -8.163022249937057495e-02 5.786877125501632690e-02 1.359727382659912109e-01 3.940784558653831482e-02 4.021214693784713745e-02 2.686353325843811035e-01 6.594524532556533813e-02 -3.167423233389854431e-02 3.813525736331939697e-01 2.347859926521778107e-02 -2.038739025592803955e-01
-2.206918969750404358e-02 1.942483782768249512e-01 1.852863430976867676e-01 -1.633056998252868652e-01 -2.268041074275970459e-01 -3.016369938850402832e-01 -1.612510345876216888e-02 2.399236708879470825e-01 1.668660938739776611e-01 1.087448298931121826e-01 -2.164530903100967407e-01 -2.487986581400036812e-03 -4.919788986444473267e-02 8.215005695819854736e-02 2.556649744510650635e-01 5.572922900319099426e-02 -1.499272137880325317e-01 9.647370874881744385e-02 -3.821892663836479187e-02 2.308010607957839966e-01 -1.739041805267333984e-01 2.604469358921051025e-01 -5.514292046427726746e-02 1.352779567241668701e-01 -4.514134302735328674e-02 -3.060147762298583984e-01 -1.296009272336959839e-01 -6.253085285425186157e-02 2.347831428050994873e-01 1.110741496086120605e-01 1.155464351177215576e-01 -3.650107979774475098e-01
1.844439804553985596e-01 1.085156425833702087e-01 1.986371278762817383e-01 1.796975731849670410e-01 -1.079520136117935181e-01 -1.913506239652633667e-01 1.816308200359344482e-01 1.875717788934707642e-01 8.895272761583328247e-02 1.590698361396789551e-01 -4.227368831634521484e-01 1.369496136903762817e-01 1.089712902903556824e-01 -1.467589139938354492e-01 3.649922832846641541e-02 6.027025729417800903e-02 -1.594742983579635620e-01 -3.365149348974227905e-02 7.066810131072998047e-02 2.258762419223785400e-01 -2.618888318538665771e-01 3.871983289718627930e-02 1.254955083131790161e-01 3.777366578578948975e-01 2.626925893127918243e-02 -1.391923576593399048e-01 4.827000945806503296e-02 8.985400944948196411e-02 -1.205278486013412476e-01 2.872661650180816650e-01 -2.116764038801193237e-01 1.163547635078430176e-01
4.756027087569236755e-02 -1.746802777051925659e-01 2.885881662368774414e-01 -2.498229593038558960e-01 2.410532347857952118e-02 2.693062424659729004e-01 -1.691078543663024902e-01 9.083843231201171875e-02 2.519226670265197754e-01 1.845073550939559937e-01 -1.786284297704696655e-01 -5.576590821146965027e-02 -1.043904665857553482e-02 -1.315922439098358154e-01 -1.461348831653594971e-01 2.952930703759193420e-02 3.321545198559761047e-02 -1.058315671980381012e-02 -6.715531647205352783e-02 2.510969936847686768e-01 -4.098438620567321777e-01 -5.443835631012916565e-02 -1.384714692831039429e-01 1.292639672756195068e-01 5.505351349711418152e-03 -2.389735430479049683e-01 -1.460889130830764771e-01 -7.598842680454254150e-02 -8.597341179847717285e-02 3.735835552215576172e-01 -1.154151037335395813e-01 -1.388171315193176270e-01
-1.191127598285675049e-01 -2.397090941667556763e-01 -5.498975887894630432e-02 -2.359841614961624146e-01 -1.708844304084777832e-02 -3.546734452247619629e-01 1.587874740362167358e-01 8.303841948509216309e-02 -1.175114959478378296e-01 3.496637940406799316e-01 -1.272702813148498535e-01 -4.342166334390640259e-02 1.057011447846889496e-02 -9.531756490468978882e-02 2.563065588474273682e-01 -8.863191306591033936e-02 9.253876656293869019e-02 -1.361386924982070923e-01 -9.254793077707290649e-02 -1.525281667709350586e-01 -1.846969872713088989e-01 1.310595721006393433e-01 -1.411692202091217041e-01 -8.686754852533340454e-02 -7.767206523567438126e-03 -2.068257629871368408e-01 -1.393768750131130219e-02 -1.446685753762722015e-02 3.729295730590820312e-01 2.430403679609298706e-01 -6.492044031620025635e-02 -3.020765185356140137e-01
5.612804740667343140e-02 -3.816820681095123291e-02 -8.413588255643844604e-02 -2.723820805549621582e-01 1.225123479962348938e-01 -2.659751474857330322e-01 -2.199615687131881714e-01 2.890223264694213867e-01 -1.992073804140090942e-01 2.766534388065338135e-01 -1.718954741954803467e-01 4.580901935696601868e-03 -7.164850085973739624e-02 2.353440523147583008e-01 1.246575191617012024e-01 5.684537813067436218e-02 1.185665503144264221e-01 -2.417514473199844360e-01 3.254429902881383896e-03 1.146505624055862427e-01 -1.636242568492889404e-01 2.430863529443740845e-01 6.468065083026885986e-02 1.450420022010803223e-01 -1.519506722688674927e-01 3.551524505019187927e-02 -1.176986470818519592e-01 -3.366124033927917480e-01 -6.834650039672851562e-02 2.632195055484771729e-01 -2.075122147798538208e-01 -7.811525464057922363e-02
-1.458912938833236694e-01 1.547936499118804932e-01 1.158438920974731445e-01 1.587051004171371460e-01 -2.639079391956329346e-01 -2.296351455152034760e-02 1.639352887868881226e-01 -7.768876105546951294e-02 -1.110315322875976562e-01 5.861501023173332214e-02 -1.903108358383178711e-01 -2.161379307508468628e-01 1.175713315606117249e-01 1.522110551595687866e-01 1.834158450365066528e-01 3.758219480514526367e-01 -1.108340919017791748e-01 6.845713406801223755e-02 -6.894692033529281616e-02 1.588419675827026367e-01 -1.518202871084213257e-01 9.954746067523956299e-02 3.250351846218109131e-01 3.332132101058959961e-01 -1.735970973968505859e-01 -5.983948707580566406e-02 1.452191323041915894e-01 -2.022248357534408569e-01 2.713158726692199707e-02 1.736522912979125977e-01 1.543113291263580322e-01 -2.355711907148361206e-01
-2.173999249935150146e-01 -2.131902277469635010e-01 1.482284534722566605e-02 -1.949159428477287292e-02 -2.251114398241043091e-01 -4.856915399432182312e-02 -4.076342284679412842e-02 7.861977070569992065e-02 3.036269545555114746e-02 3.058195710182189941e-01 -1.579144299030303955e-01 1.185409277677536011e-01 -1.675383746623992920e-01 -3.945225477218627930e-02 1.282247394556179643e-04 1.616247445344924927e-01 -9.287459403276443481e-02 5.813097208738327026e-02 2.595895230770111084e-01 -2.132418332621455193e-03 -3.351838588714599609e-01 3.119834661483764648e-01 -2.980248332023620605e-01 1.463883090764284134e-02 -3.625937700271606445e-01 1.799768656492233276e-01 -1.717778295278549194e-01 -5.027503147721290588e-02 1.632221341133117676e-01 1.932374984025955200e-01 -1.223008632659912109e-01 -6.061422824859619141e-02
2.150894515216350555e-02 -7.363680750131607056e-02 -5.124016478657722473e-02 1.589379645884037018e-02 -1.571818292140960693e-01 8.720027655363082886e-02 -2.991987764835357666e-02 1.512468755245208740e-01 5.431964993476867676e-02 4.815201759338378906e-01 -1.341130435466766357e-01 8.006765693426132202e-02 -1.336114555597305298e-01 -1.754726022481918335e-01 -7.666264660656452179e-03 1.036689430475234985e-01 -3.764100000262260437e-02 -2.002013176679611206e-01 -3.060652017593383789e-01 3.711243569850921631e-01 -4.863787591457366943e-01 -9.160126745700836182e-02 -4.851254448294639587e-02 3.135014697909355164e-02 -1.403192877769470215e-01 1.299118250608444214e-01 -3.702428564429283142e-02 -1.218093857169151306e-01 -3.573330864310264587e-02 1.562093049287796021e-01 -3.951352089643478394e-02 1.236342936754226685e-01
-1.489164978265762329e-01 -5.081043113023042679e-03 1.711269468069076538e-01 1.012839153409004211e-01 -8.235745131969451904e-02 2.007801271975040436e-02 1.589689999818801880e-01 -7.853637449443340302e-03 -1.175208240747451782e-01 3.095685541629791260e-01 -3.977812528610229492e-01 -6.664762645959854126e-02 -7.180591672658920288e-02 -6.354159209877252579e-03 1.935995221138000488e-01 1.844606176018714905e-02 5.157046392560005188e-02 -2.674413621425628662e-01 -1.541388034820556641e-01 -3.024021387100219727e-01 -1.924059092998504639e-01 -1.591588854789733887e-01 -1.715505719184875488e-01 1.111064776778221130e-01 -9.292763471603393555e-02 -1.678027957677841187e-01 4.168496467173099518e-03 -4.167185425758361816e-01 2.345791757106781006e-01 1.661313027143478394e-01 5.018619820475578308e-02 3.572925925254821777e-02
2.070698700845241547e-02 8.356728404760360718e-02 1.824690103530883789e-01 -6.011970341205596924e-03 -3.092367649078369141e-01 -5.802176892757415771e-02 -8.552011102437973022e-03 -2.258517742156982422e-01 9.864955395460128784e-02 2.167844623327255249e-01 -1.772098392248153687e-01 8.087170869112014771e-02 1.559507846832275391e-01 -3.720251843333244324e-02 6.301594525575637817e-02 6.095464527606964111e-02 2.035624347627162933e-02 1.750007458031177521e-02 -1.275203377008438110e-01 -1.417439579963684082e-01 -5.120506286621093750e-01 -7.225586473941802979e-02 -1.103135794401168823e-01 4.371501803398132324e-01 -2.259658128023147583e-01 7.799069583415985107e-02 -6.318348646163940430e-02 -1.199725270271301270e-01 2.228291779756546021e-01 6.945396889932453632e-04 -2.074005454778671265e-01 7.184704393148422241e-02
1.689801663160324097e-01 1.008505746722221375e-01 -6.390962004661560059e-02 2.492330735549330711e-03 1.006005853414535522e-01 -2.180803120136260986e-01 1.168278157711029053e-01 -8.451821655035018921e-02 2.569026052951812744e-01 3.874204754829406738e-01 -1.843012124300003052e-01 -1.941284388303756714e-01 -1.162128429859876633e-02 2.997838556766510010e-01 3.222513496875762939e-01 -3.006212413311004639e-02 1.385857630521059036e-02 1.350338105112314224e-02 -8.783409744501113892e-02 -4.480806365609169006e-02 -1.788616180419921875e-01 -1.559866815805435181e-01 -1.618502438068389893e-01 1.738546639680862427e-01 -2.676841616630554199e-01 1.344341877847909927e-02 -2.571749389171600342e-01 -2.020225077867507935e-01 1.696606911718845367e-02 3.010131120681762695e-01 -6.005938351154327393e-02 -8.865925483405590057e-03
-1.542887687683105469e-01 -1.929673850536346436e-01 6.684897840023040771e-02 9.200312942266464233e-02 -1.722837388515472412e-01 9.213749319314956665e-02 1.390914469957351685e-01 -1.018521711230278015e-01 -2.520837187767028809e-01 2.262174189090728760e-01 -3.245193958282470703e-01 -6.811629235744476318e-02 1.568097770214080811e-01 5.327852908521890640e-03 2.620151638984680176e-01 2.088751643896102905e-01 4.065978154540061951e-02 -1.592087894678115845e-01 -2.603623867034912109e-01 -2.355512380599975586e-01 -2.546519599854946136e-02 -7.692506909370422363e-02 -2.382411956787109375e-01 3.733153641223907471e-01 -6.599909067153930664e-02 5.521725863218307495e-02 -6.475190073251724243e-02 6.902564316987991333e-03 6.785700470209121704e-02 3.305736780166625977e-01 -1.283969730138778687e-01 3.980976343154907227e-02
-1.182931959629058838e-01 -4.323161765933036804e-02 5.098872631788253784e-02 -2.839818298816680908e-01 -1.456838101148605347e-01 -2.632868587970733643e-01 7.077008485794067383e-02 1.159613803029060364e-01 2.137862332165241241e-02 1.439427435398101807e-01 -2.704911231994628906e-01 7.093934714794158936e-02 -1.382772028446197510e-01 1.908440738916397095e-01 1.590883135795593262e-01 -1.400229185819625854e-01 1.155873574316501617e-02 9.252028912305831909e-02 -2.416052222251892090e-01 3.491346240043640137e-01 2.218367159366607666e-02 -1.601426899433135986e-01 -1.590248942375183105e-01 -4.474110901355743408e-02 -3.770285248756408691e-01 -1.803510934114456177e-01 1.173319369554519653e-01 -1.531931459903717041e-01 -9.663422405719757080e-02 3.238902390003204346e-01 -1.529268324375152588e-01 -1.138052064925432205e-02
2.603184990584850311e-02 -2.114662230014801025e-01 -8.020368963479995728e-02 -2.681070268154144287e-01 -5.720282346010208130e-02 -3.875564336776733398e-01 9.165501594543457031e-02 9.978052228689193726e-03 -1.723635941743850708e-01 2.464001327753067017e-01 -2.011065930128097534e-01 -8.055479079484939575e-02 1.782536804676055908e-01 -1.203227862715721130e-01 1.197966262698173523e-01 -1.562603265047073364e-01 1.703902781009674072e-01 -1.689336150884628296e-01 -8.694204688072204590e-02 -2.123803049325942993e-01 -1.859309822320938110e-01 1.738295704126358032e-01 -1.232786029577255249e-01 -2.943835034966468811e-02 -7.851677387952804565e-02 -5.277407169342041016e-02 1.467051357030868530e-01 -2.773284912109375000e-02 2.199308276176452637e-01 1.706594079732894897e-01 -9.554486721754074097e-02 -4.277744591236114502e-01
-6.085783615708351135e-02 -1.176247596740722656e-01 -1.230772808194160461e-01 2.822843194007873535e-01 4.786404967308044434e-02 -3.830016851425170898e-01 -9.681325405836105347e-03 1.381673514842987061e-01 9.187194705009460449e-02 1.918133199214935303e-01 -3.184290528297424316e-01 -1.215716474689543247e-03 -1.801701486110687256e-01 7.077034562826156616e-02 9.159845858812332153e-02 -3.512989962473511696e-03 -1.261254996061325073e-01 -5.899498611688613892e-02 1.461472809314727783e-01 7.190573215484619141e-02 -1.955741941928863525e-01 7.095687091350555420e-02 -1.736074388027191162e-01 1.272033900022506714e-01 -1.472084075212478638e-01 -3.247000575065612793e-01 1.515581011772155762e-01 -1.176313385367393494e-01 1.121554598212242126e-01 1.902918964624404907e-01 -1.554653644561767578e-01 -3.931550681591033936e-01
-1.724435985088348389e-01 -1.620218455791473389e-01 -9.962718933820724487e-03 -2.243064492940902710e-01 -1.200956478714942932e-01 -4.097903072834014893e-01 6.391583383083343506e-02 9.355241805315017700e-02 -3.059977293014526367e-01 1.507757455110549927e-01 -1.572644263505935669e-01 -2.196605503559112549e-01 1.372948735952377319e-01 -3.694061422720551491e-03 2.284772396087646484e-01 2.266844511032104492e-01 1.932952702045440674e-01 -2.798438966274261475e-01 -7.232633978128433228e-02 -8.763399720191955566e-02 -1.953587830066680908e-01 -4.994257818907499313e-03 7.554852962493896484e-02 2.336751222610473633e-01 -1.707796752452850342e-02 -1.241943687200546265e-01 8.224873244762420654e-02 -9.936515986919403076e-02 2.020735442638397217e-01 -7.142542302608489990e-02 -2.209610193967819214e-01 -1.800215393304824829e-01
1.059935614466667175e-01 -1.400128901004791260e-01 -2.809011377394199371e-02 -2.732833921909332275e-01 -1.804110705852508545e-01 -3.372659385204315186e-01 -4.818911850452423096e-02 3.692564368247985840e-02 -3.449200987815856934e-01 2.391638010740280151e-01 -3.085494041442871094e-01 -2.113249152898788452e-01 -4.658158868551254272e-02 -2.098948135972023010e-02 4.459257051348686218e-02 7.093219459056854248e-02 -5.443436652421951294e-02 -1.538265049457550049e-01 2.327756285667419434e-01 9.766516834497451782e-02 -1.061888262629508972e-01 8.905224502086639404e-02 5.615696683526039124e-02 2.151368409395217896e-01 -7.284595817327499390e-02 1.061024726368486881e-03 1.157009974122047424e-01 -1.530131101608276367e-01 3.843807801604270935e-02 1.086131930351257324e-01 -1.954269260168075562e-01 -4.067926704883575439e-01
-6.474055349826812744e-02 -1.256344318389892578e-01 1.534630805253982544e-01 -6.100898236036300659e-02 -8.567789942026138306e-02 -7.941198348999023438e-02 4.940569028258323669e-02 2.252167910337448120e-01 -8.723933249711990356e-02 -2.891186624765396118e-02 -3.828995674848556519e-02 -1.838294863700866699e-01 -8.217138797044754028e-02 -7.096551358699798584e-02 5.614559650421142578e-01 1.695622950792312622e-01 -8.676265180110931396e-02 1.071541905403137207e-01 -1.047498732805252075e-02 1.208974700421094894e-02 -4.225969016551971436e-01 1.242993772029876709e-01 1.835471540689468384e-01 1.809447705745697021e-01 -7.970730215311050415e-02 7.249543815851211548e-02 4.452372342348098755e-02 2.970521338284015656e-02 -1.516913808882236481e-02 2.289713472127914429e-01 -3.721692860126495361e-01 -3.296505287289619446e-02
-7.870480418205261230e-02 -4.247558116912841797e-02 1.759558320045471191e-01 1.756054908037185669e-01 -1.332237124443054199e-01 9.395589679479598999e-02 -1.111326292157173157e-01 1.382537335157394409e-01 5.764863267540931702e-02 2.168652415275573730e-01 -1.690201312303543091e-01 -1.279154568910598755e-01 -9.133464843034744263e-02 1.203792169690132141e-01 -2.479616999626159668e-01 2.211893498897552490e-01 -5.268770083785057068e-02 1.480499804019927979e-01 4.596176370978355408e-02 1.650061458349227905e-01 -3.585644960403442383e-01 -1.268997639417648315e-01 -6.502173840999603271e-03 3.375175297260284424e-01 -1.805424541234970093e-01 1.733892709016799927e-01 3.713316842913627625e-02 -1.188678443431854248e-01 1.052861511707305908e-01 4.094256758689880371e-01 9.030315279960632324e-02 -2.567721307277679443e-01
-2.531365752220153809e-01 -1.856250911951065063e-01 1.696575284004211426e-01 -2.777845263481140137e-01 9.365488588809967041e-02 1.403955072164535522e-01 -1.925778947770595551e-02 1.555415838956832886e-01 -1.215073168277740479e-01 -5.912771448493003845e-02 -2.039027065038681030e-01 -5.744457989931106567e-02 -9.999414905905723572e-03 7.153327018022537231e-02 3.162582814693450928e-01 6.884109973907470703e-02 -1.283570528030395508e-01 -3.644968941807746887e-02 -1.189283058047294617e-01 1.987512409687042236e-02 -2.974682748317718506e-01 1.061341241002082825e-01 9.098356217145919800e-02 -1.748277097940444946e-01 -1.243453845381736755e-01 -1.430977731943130493e-01 7.296993583440780640e-02 1.618413478136062622e-01 2.978435158729553223e-01 3.311838805675506592e-01 -3.561766445636749268e-01 -7.556687295436859131e-02
-1.953083872795104980e-01 -1.365616470575332642e-01 5.276820436120033264e-02 -5.251482594758272171e-03 -1.190019994974136353e-01 1.005235984921455383e-01 1.460567265748977661e-01 -2.884704433381557465e-02 -2.072971612215042114e-01 1.622940897941589355e-01 -3.560657203197479248e-01 1.099588572978973389e-01 1.838461458683013916e-01 9.364667534828186035e-02 1.262545436620712280e-01 2.165836542844772339e-01 8.927414566278457642e-02 -1.429314911365509033e-01 -2.523786127567291260e-01 -2.196084111928939819e-01 -4.298013448715209961e-02 3.304233402013778687e-02 -1.702734827995300293e-01 3.523655533790588379e-01 -3.194324970245361328e-01 2.597460523247718811e-02 5.323062092065811157e-02 -5.400854162871837616e-03 1.946744173765182495e-01 2.552319169044494629e-01 -2.131832689046859741e-01 1.728595048189163208e-01
-1.974481344223022461e-01 -2.366803437471389771e-01 -1.260105818510055542e-01 -1.298519670963287354e-01 -3.994328156113624573e-02 -1.929080933332443237e-01 -1.144619360566139221e-01 -7.078380882740020752e-02 3.094833493232727051e-01 1.024790555238723755e-01 -2.239529341459274292e-01 -1.699483990669250488e-01 -1.905216276645660400e-01 5.634767189621925354e-02 2.829025983810424805e-01 7.319074869155883789e-02 6.598891317844390869e-02 -2.494354397058486938e-01 -1.697736978530883789e-01 1.082329675555229187e-01 -1.947147697210311890e-01 -6.239878758788108826e-02 2.237232774496078491e-02 3.652643784880638123e-02 -2.245159894227981567e-01 -1.044120341539382935e-01 1.050426810979843140e-01 1.148001626133918762e-01 -5.651255560223944485e-05 2.408675551414489746e-01 1.547826081514358521e-01 -4.323224723339080811e-01
-1.214011982083320618e-01 -9.797977656126022339e-02 -1.235575750470161438e-01 -4.182610809803009033e-01 4.066990315914154053e-02 -6.804387271404266357e-02 -1.475045736879110336e-02 9.756994247436523438e-02 -8.673381805419921875e-02 -3.133011236786842346e-02 -1.686510294675827026e-01 1.278224214911460876e-02 -2.727724313735961914e-01 7.064419239759445190e-02 2.517594993114471436e-01 -1.256383722648024559e-03 -6.879350543022155762e-02 -1.225446239113807678e-01 -5.981861799955368042e-02 1.566367000341415405e-01 -3.342672884464263916e-01 1.503790616989135742e-01 3.287581503391265869e-01 2.484696805477142334e-01 8.368324488401412964e-02 1.037327647209167480e-01 1.654677242040634155e-01 -1.596203446388244629e-01 1.083745732903480530e-01 2.090403884649276733e-01 -2.479989081621170044e-01 -2.234771996736526489e-01
2.330616116523742676e-01 1.096888333559036255e-01 9.022185951471328735e-02 -7.592045515775680542e-02 -3.072357773780822754e-01 -1.336350440979003906e-01 1.171363219618797302e-01 -2.149499058723449707e-01 1.800327897071838379e-01 1.542635560035705566e-01 -3.761235475540161133e-01 8.120785653591156006e-02 1.111563742160797119e-01 -1.662195324897766113e-01 1.367554813623428345e-01 1.095851734280586243e-01 7.010426372289657593e-02 -2.647231705486774445e-02 -2.887961268424987793e-01 -1.600353792309761047e-02 -2.403329610824584961e-01 -7.237178087234497070e-02 -1.796264052391052246e-01 1.869100928306579590e-01 -2.018489837646484375e-01 2.077068984508514404e-01 -1.445233970880508423e-01 -2.394273430109024048e-01 2.247115224599838257e-01 1.381370425224304199e-01 -4.196450114250183105e-02 1.403308510780334473e-01
1.575458445586264133e-03 -2.058828473091125488e-01 -1.551480293273925781e-01 -2.470598220825195312e-01 1.454271003603935242e-02 -1.500080078840255737e-01 -1.430979967117309570e-01 1.276479512453079224e-01 -3.212348222732543945e-01 3.296955525875091553e-01 -1.227335557341575623e-01 -1.842146180570125580e-02 4.668790847063064575e-02 3.591218218207359314e-02 4.817996919155120850e-01 -2.555963397026062012e-02 -6.058981642127037048e-02 -2.456629872322082520e-01 -2.448177486658096313e-01 1.172211021184921265e-01 -1.488993465900421143e-01 2.982003986835479736e-02 9.730686247348785400e-02 -5.287775397300720215e-02 -2.465368993580341339e-02 1.191064789891242981e-01 -3.221491351723670959e-02 -2.056693285703659058e-01 6.620831787586212158e-02 3.056860566139221191e-01 -1.248812377452850342e-01 6.993057578802108765e-02
-3.325011134147644043e-01 1.887565478682518005e-02 8.652862906455993652e-02 -1.369018554687500000e-01 3.700048476457595825e-02 -8.054268360137939453e-02 -2.014870196580886841e-01 8.197123557329177856e-02 9.737797826528549194e-02 1.348097473382949829e-01 -1.874481737613677979e-01 -9.697708487510681152e-02 -1.447557359933853149e-01 1.369687765836715698e-01 4.681832715868949890e-02 1.192248538136482239e-01 -2.674555219709873199e-02 6.821532547473907471e-02 -3.297549188137054443e-01 1.726403236389160156e-01 -2.613507509231567383e-01 1.084975525736808777e-01 -1.961257457733154297e-01 5.888045416213572025e-04 -4.938463866710662842e-01 6.955165416002273560e-02 2.435262873768806458e-02 2.113379091024398804e-01 1.944278925657272339e-01 2.039178907871246338e-01 2.372367866337299347e-02 -2.073333263397216797e-01
-7.764487713575363159e-02 1.262487620115280151e-01 2.637684941291809082e-01 -1.825694367289543152e-02 -1.398432254791259766e-01 -1.926609426736831665e-01 6.564310193061828613e-02 -1.546337157487869263e-01 -8.962763845920562744e-02 1.565314680337905884e-01 -2.790987193584442139e-01 7.070902734994888306e-02 -2.255267463624477386e-02 -3.948542103171348572e-02 2.454525046050548553e-02 1.468613147735595703e-01 -3.335473537445068359e-01 1.413656175136566162e-01 -1.612062454223632812e-01 -1.593295186758041382e-01 -2.164347022771835327e-01 -2.343624830245971680e-01 2.269192337989807129e-01 4.725382030010223389e-01 1.076711416244506836e-01 6.730584055185317993e-02 -1.819137297570705414e-02 -1.682479530572891235e-01 4.508003219962120056e-02 2.056766748428344727e-01 -1.324052810668945312e-01 -1.332941055297851562e-01
-3.225977718830108643e-02 -7.872650027275085449e-02 -3.510922193527221680e-03 -3.068052828311920166e-01 -9.645609557628631592e-02 -3.685429096221923828e-01 -1.002611294388771057e-01 -8.898670226335525513e-02 -2.409505844116210938e-01 2.168548256158828735e-01 -3.184755444526672363e-01 -2.606453895568847656e-01 -1.280237734317779541e-01 -7.531182491220533848e-04 9.106926620006561279e-02 -2.971629239618778229e-02 5.344862802303396165e-05 -2.180227190256118774e-01 2.554061114788055420e-01 4.610770847648382187e-03 -1.829717606306076050e-01 2.188660670071840286e-03 -2.742907404899597168e-02 3.176971971988677979e-01 6.251563876867294312e-02 -5.925267189741134644e-02 -2.444383502006530762e-02 -1.966592222452163696e-01 -1.224840339273214340e-02 1.599701344966888428e-01 -7.536590844392776489e-02 -3.308190107345581055e-01
-6.429344415664672852e-02 1.949214488267898560e-01 9.095162153244018555e-02 4.585898295044898987e-02 -1.503445357084274292e-01 -1.821419596672058105e-01 2.711489200592041016e-01 -4.686174914240837097e-02 6.058473140001296997e-02 -8.825124055147171021e-02 -3.272300958633422852e-01 -5.701277870684862137e-03 8.345089852809906006e-03 -2.617686055600643158e-02 7.969748228788375854e-02 1.893421709537506104e-01 -1.756711006164550781e-01 -1.658788770437240601e-01 -1.319682002067565918e-01 -1.461429297924041748e-01 -1.912540793418884277e-01 -2.165188938379287720e-01 2.032228112220764160e-01 5.353007316589355469e-01 -1.718934923410415649e-01 1.342712193727493286e-01 -3.127669170498847961e-02 4.712894558906555176e-03 1.743337810039520264e-01 2.367585748434066772e-01 -1.040543764829635620e-01 -1.291570533066987991e-02
[truncated: 3,276,801 more chars]
