# Supplementary material for: The Language of Innovation
Source: PLoS One. 2020 Apr 30;15(4):e0230107. doi: 10.1371/journal.pone.0230107 (PMC7194493; doi:10.1371/journal.pone.0230107)
Supplement: S27 File — (GZ) [file pone.0230107.s027.tar.gz › 2005-2009/V2Run_4_VS_4500_embeddings2005-2009ED32.txt]

1.690584421157836914e-02 -2.171391397714614868e-01 -3.094332218170166016e-01 1.349814683198928833e-01 -5.421791598200798035e-02 2.383590489625930786e-01 2.721407413482666016e-01 -1.210806146264076233e-01 5.200036764144897461e-01 -1.963257044553756714e-01 -4.852396994829177856e-02 2.339478284120559692e-01 -4.690175503492355347e-02 -1.539038270711898804e-01 7.798701524734497070e-02 -3.795157000422477722e-02 1.195208206772804260e-01 -6.838025897741317749e-02 -9.949081391096115112e-02 -2.626083232462406158e-02 7.070204243063926697e-03 1.606522826477885246e-03 6.738745421171188354e-02 1.050366535782814026e-01 -3.331167697906494141e-01 -9.211746603250503540e-02 -1.857601255178451538e-01 -4.703497141599655151e-02 1.459131240844726562e-01 1.453000009059906006e-01 -2.022993415594100952e-01 -7.747954130172729492e-02
-2.074745856225490570e-02 5.601493269205093384e-02 -1.027499958872795105e-01 2.086399793624877930e-01 2.703646756708621979e-02 -1.082163304090499878e-01 1.699218600988388062e-01 1.361269950866699219e-01 6.899252533912658691e-02 -5.309059470891952515e-02 -1.424734145402908325e-01 1.115845236927270889e-02 1.801082193851470947e-01 -3.825558125972747803e-01 -3.647304475307464600e-01 4.158775880932807922e-02 3.453378975391387939e-01 1.566511020064353943e-02 -1.942931860685348511e-01 -1.630322933197021484e-01 5.574166402220726013e-02 -1.780586987733840942e-01 -2.199072092771530151e-01 2.447777688503265381e-01 1.249568983912467957e-01 -2.326650172472000122e-01 -6.139011681079864502e-02 7.783599197864532471e-02 1.171341538429260254e-01 2.844800353050231934e-01 -9.568404406309127808e-02 -1.750736683607101440e-01
-1.591560393571853638e-01 -3.246572613716125488e-02 -1.228880733251571655e-01 1.653929799795150757e-02 1.514041125774383545e-01 -2.545442804694175720e-02 -3.534404560923576355e-02 -1.388236433267593384e-01 1.918517798185348511e-01 -1.776902079582214355e-01 -8.242370933294296265e-02 -1.962092891335487366e-02 1.544918715953826904e-01 -2.297972887754440308e-02 -2.508513331413269043e-01 1.875929981470108032e-01 1.628317832946777344e-01 5.615165084600448608e-02 8.075068891048431396e-02 -6.142421439290046692e-02 -6.099596992135047913e-02 7.756312191486358643e-02 -1.395807117223739624e-01 2.138070613145828247e-01 -1.557806730270385742e-01 -8.880328387022018433e-03 -2.961669862270355225e-01 1.532044261693954468e-01 4.109866544604301453e-02 -5.237857252359390259e-02 -6.229592561721801758e-01 -2.704399228096008301e-01
2.691791653633117676e-01 -1.330568939447402954e-01 1.206766813993453979e-01 1.638666242361068726e-01 -1.394702643156051636e-01 1.755865514278411865e-01 1.590072065591812134e-01 -1.071167439222335815e-01 1.408041268587112427e-01 -1.265554968267679214e-02 -3.542152345180511475e-01 2.830987572669982910e-01 4.005894437432289124e-02 -6.070185825228691101e-02 -7.255364954471588135e-02 -1.431980282068252563e-01 1.138409301638603210e-01 1.647831057198345661e-03 -1.146324351429939270e-02 -2.262815684080123901e-01 9.332013130187988281e-02 -1.005931347608566284e-01 -1.153344884514808655e-01 3.906774893403053284e-02 -2.740548551082611084e-01 -2.472943812608718872e-01 1.519786566495895386e-01 9.717170149087905884e-02 1.198699232190847397e-02 1.547931283712387085e-01 -3.147079348564147949e-01 -3.671862185001373291e-01
-7.350061088800430298e-02 -7.302691042423248291e-02 9.838026762008666992e-02 1.899486631155014038e-01 -2.679905891418457031e-01 4.482701420783996582e-03 3.924119174480438232e-01 -3.740834891796112061e-01 6.722634285688400269e-02 -1.867467314004898071e-01 -1.612368226051330566e-01 2.844867706298828125e-01 -5.400420352816581726e-02 -1.288394927978515625e-01 2.940263040363788605e-02 5.226790532469749451e-02 2.786589264869689941e-01 1.132868677377700806e-01 -7.574909180402755737e-02 -1.204199194908142090e-01 -1.411135196685791016e-01 3.775047510862350464e-02 1.168790161609649658e-01 8.950804360210895538e-03 -1.314340084791183472e-01 -1.164306104183197021e-01 -3.503471314907073975e-01 -3.380246087908744812e-02 -7.967438548803329468e-02 2.424360066652297974e-01 -1.919133514165878296e-01 -7.636503875255584717e-02
3.793554008007049561e-02 -1.599740833044052124e-01 3.510542809963226318e-01 9.302563965320587158e-02 -1.269768327474594116e-01 -1.557649374008178711e-01 2.967847883701324463e-01 -2.325370311737060547e-01 1.794568002223968506e-01 3.221495077013969421e-02 -2.737296819686889648e-01 3.596202656626701355e-02 -1.035086140036582947e-01 1.572291739284992218e-02 -2.576021850109100342e-01 1.675737276673316956e-02 2.172086685895919800e-01 1.016071140766143799e-01 1.623340398073196411e-01 -1.744122356176376343e-01 1.901175826787948608e-02 -2.315778583288192749e-01 -1.440177261829376221e-01 2.520485222339630127e-01 -8.335667848587036133e-02 -2.057369351387023926e-01 -1.133453026413917542e-01 -1.561452746391296387e-01 -1.625100523233413696e-02 2.020708769559860229e-01 -2.788819372653961182e-01 -1.164468973875045776e-01
-5.124007165431976318e-02 -1.017892882227897644e-01 5.761554837226867676e-02 -6.978629156947135925e-03 -2.404371201992034912e-01 -1.422540247440338135e-01 1.764921545982360840e-01 -1.135009378194808960e-01 1.927070692181587219e-02 -8.253704011440277100e-02 -4.115245938301086426e-01 1.281555891036987305e-01 9.782712161540985107e-02 3.319755196571350098e-02 -1.018210798501968384e-01 -2.240654826164245605e-01 1.187778413295745850e-01 -7.748281955718994141e-02 -1.906383931636810303e-01 -1.509269922971725464e-01 -1.684462428092956543e-01 -1.257825195789337158e-01 -8.587806671857833862e-02 1.452220976352691650e-01 -1.597890555858612061e-01 -3.961885347962379456e-02 -2.710280716419219971e-01 2.411786168813705444e-01 -2.387904524803161621e-01 1.474299132823944092e-01 -4.515120089054107666e-01 -6.421180069446563721e-02
-3.539607673883438110e-02 -1.642221063375473022e-01 -1.655239611864089966e-01 -4.435135424137115479e-02 2.274935506284236908e-02 2.586331963539123535e-01 2.463341802358627319e-01 -1.207083985209465027e-01 -1.245929598808288574e-01 -5.671113356947898865e-02 -3.357135653495788574e-01 -9.039885550737380981e-02 7.720067352056503296e-02 -2.848873734474182129e-01 -7.141876220703125000e-02 -1.659246385097503662e-01 2.942962944507598877e-01 1.033096984028816223e-01 -9.365668520331382751e-03 -2.087402194738388062e-01 2.448579482734203339e-02 -1.121775209903717041e-01 -3.074226379394531250e-01 -5.381992459297180176e-02 -5.418774485588073730e-02 8.955232053995132446e-02 -1.179980710148811340e-01 9.581755846738815308e-02 2.801816351711750031e-02 2.885157763957977295e-01 -3.554499745368957520e-01 -2.107659727334976196e-01
2.105636335909366608e-02 -1.752667278051376343e-01 2.582365274429321289e-01 6.903859972953796387e-02 -2.382054477930068970e-01 1.409563124179840088e-01 2.879542857408523560e-02 -1.297122836112976074e-01 3.232780992984771729e-01 -1.071019005030393600e-02 -1.923441588878631592e-01 2.842749059200286865e-01 2.108436673879623413e-01 2.129728533327579498e-02 1.892953179776668549e-02 -2.252942025661468506e-01 2.123939692974090576e-01 1.522798240184783936e-01 3.094466775655746460e-02 -3.027746081352233887e-01 -2.445882409811019897e-01 -9.830737113952636719e-02 -2.099203020334243774e-01 1.146399378776550293e-01 -2.404118329286575317e-01 -5.414418131113052368e-02 -9.699806571006774902e-02 -2.398586831986904144e-02 2.440554276108741760e-02 2.367479056119918823e-01 -2.639001309871673584e-01 5.968529265373945236e-03
-2.706506848335266113e-02 -2.541799545288085938e-01 -3.463475732132792473e-03 2.243376225233078003e-01 7.400891929864883423e-02 2.567386925220489502e-01 2.003495581448078156e-02 -1.553633902221918106e-02 1.059677824378013611e-01 -7.691037654876708984e-02 -2.334837615489959717e-01 2.767685800790786743e-02 3.860917985439300537e-01 -5.188519880175590515e-02 -2.656534314155578613e-01 2.377751655876636505e-02 2.678839564323425293e-01 2.318390309810638428e-01 -1.784257218241691589e-02 -1.113894432783126831e-01 1.593919992446899414e-01 -6.323905289173126221e-02 -4.297579452395439148e-02 1.547345966100692749e-01 -2.095800638198852539e-01 -8.672520518302917480e-02 -9.019391983747482300e-02 -2.234527021646499634e-01 -8.409740775823593140e-02 3.087048828601837158e-01 -3.096203804016113281e-01 1.256419867277145386e-01
1.583809219300746918e-02 -3.797906637191772461e-01 6.359907984733581543e-02 1.661517918109893799e-01 -2.264269068837165833e-02 -1.599766910076141357e-01 8.897508680820465088e-02 -1.788055747747421265e-01 2.978058755397796631e-01 -1.618687957525253296e-01 -2.235002964735031128e-01 1.999251730740070343e-02 -1.278423517942428589e-02 -9.350726753473281860e-02 -8.515958487987518311e-02 -1.783337444067001343e-01 1.344442367553710938e-01 1.021231263875961304e-01 -2.445383369922637939e-01 -1.806786954402923584e-01 -2.229063957929611206e-01 -7.595797628164291382e-02 -7.411354035139083862e-02 7.098685950040817261e-02 -7.941664010286331177e-02 -2.736632823944091797e-01 -2.574118375778198242e-01 1.861532479524612427e-01 2.088392339646816254e-02 1.128097251057624817e-01 -3.733926117420196533e-01 -1.517431437969207764e-01
-7.006389647722244263e-02 -1.103804782032966614e-01 1.568158529698848724e-02 2.657143473625183105e-01 -2.862676419317722321e-02 -9.914640337228775024e-02 3.882893323898315430e-01 -3.432987034320831299e-01 2.104870975017547607e-01 -1.310743987560272217e-01 -2.311390340328216553e-01 8.785904943943023682e-02 6.808984279632568359e-02 1.756205409765243530e-02 -8.661025017499923706e-02 -1.294865310192108154e-01 1.031516194343566895e-01 -2.705438993871212006e-02 -8.801476657390594482e-02 -1.987747400999069214e-01 -2.483011484146118164e-01 -1.686741225421428680e-02 -1.175160259008407593e-01 2.116604745388031006e-01 -3.135560154914855957e-01 -2.053192257881164551e-01 -3.019222058355808258e-02 -3.184409067034721375e-02 -7.417294383049011230e-02 1.967198401689529419e-01 -3.390288054943084717e-01 1.498088892549276352e-02
-9.954002499580383301e-02 2.029707655310630798e-02 7.174087315797805786e-02 -1.748776137828826904e-01 -1.942016929388046265e-01 -2.269518971443176270e-01 2.644299268722534180e-01 -2.522743046283721924e-01 2.425950318574905396e-01 -2.057226300239562988e-01 -3.407943993806838989e-02 6.963127851486206055e-02 2.975398898124694824e-01 -1.189007908105850220e-01 -4.153855890035629272e-02 2.404018193483352661e-01 7.575010508298873901e-02 1.814159937202930450e-02 3.177731856703758240e-02 -5.277609452605247498e-02 1.586733460426330566e-01 6.934282928705215454e-02 1.098379343748092651e-01 1.761411279439926147e-01 -1.910637468099594116e-01 -4.844783991575241089e-02 -2.042994648218154907e-01 1.833630055189132690e-01 -2.358545735478401184e-02 3.018339574337005615e-01 -2.338226884603500366e-01 -3.439624905586242676e-01
1.369678527116775513e-01 -2.832431197166442871e-01 -2.948989272117614746e-01 -7.188871502876281738e-02 1.659782081842422485e-01 -1.752897351980209351e-01 6.650333851575851440e-02 1.853380501270294189e-01 3.815121054649353027e-01 -1.864540129899978638e-01 -5.856663361191749573e-02 8.685330860316753387e-03 1.201905086636543274e-01 1.288693249225616455e-01 -7.099920511245727539e-02 5.021419376134872437e-02 1.143344864249229431e-01 -1.574477553367614746e-01 1.566349267959594727e-01 -1.002245917916297913e-01 6.847821921110153198e-02 1.881067454814910889e-01 -6.610485166311264038e-02 -5.611543077975511551e-03 -1.322086602449417114e-01 9.433487802743911743e-02 -2.128443270921707153e-01 3.961172327399253845e-02 -9.864142164587974548e-03 5.247456952929496765e-02 -5.061891674995422363e-01 -2.003731429576873779e-01
1.233426667749881744e-02 -2.517245113849639893e-01 -1.052983477711677551e-01 1.118775382637977600e-01 -1.102803125977516174e-01 1.937386691570281982e-01 1.154907718300819397e-01 5.176661908626556396e-02 1.431335061788558960e-01 -1.554934978485107422e-01 -4.976415336132049561e-01 1.388713121414184570e-01 -1.557537913322448730e-01 -2.788198553025722504e-02 -1.038634851574897766e-01 -9.280329197645187378e-02 1.455018967390060425e-01 4.885137081146240234e-02 -2.913430035114288330e-01 -3.137314915657043457e-01 -2.872096896171569824e-01 -9.816709905862808228e-02 -4.560519382357597351e-02 1.738234907388687134e-01 -8.421836048364639282e-02 5.875306203961372375e-02 -9.875302016735076904e-02 4.017367959022521973e-03 -3.410936892032623291e-02 1.309233456850051880e-01 -3.192417919635772705e-01 -1.389629691839218140e-01
-6.065359711647033691e-02 -2.035794556140899658e-01 -2.517766058444976807e-01 1.315086036920547485e-01 -2.457846850156784058e-01 7.183872163295745850e-02 -2.173426561057567596e-02 -1.682340353727340698e-01 -8.382016420364379883e-02 -1.770871579647064209e-01 -2.356407493352890015e-01 8.738908171653747559e-02 2.720930427312850952e-02 -3.428761959075927734e-01 -1.002620011568069458e-01 -9.930790215730667114e-02 1.121945381164550781e-01 1.327523738145828247e-01 -2.307357937097549438e-01 -6.395536661148071289e-02 1.401325613260269165e-01 -1.216699704527854919e-01 3.315040469169616699e-02 3.435163199901580811e-01 -1.693432480096817017e-01 1.026313155889511108e-01 -2.220660448074340820e-02 3.373663499951362610e-02 -1.633053123950958252e-01 4.260167777538299561e-01 -2.235438823699951172e-01 -4.579075146466493607e-03
6.595025211572647095e-02 5.790224671363830566e-02 -2.473054528236389160e-01 -1.398803144693374634e-01 1.071569230407476425e-02 -1.013303771615028381e-01 1.703411340713500977e-01 -1.294284164905548096e-01 2.877142131328582764e-01 -3.517763316631317139e-02 1.803458668291568756e-03 5.289807915687561035e-02 2.050238698720932007e-01 1.310817301273345947e-01 9.557968378067016602e-02 1.345627903938293457e-01 1.996624916791915894e-01 3.759204596281051636e-02 9.383922070264816284e-02 -3.212120532989501953e-01 8.725262433290481567e-02 7.383884489536285400e-02 -1.354795247316360474e-01 2.206526696681976318e-01 5.488096177577972412e-02 2.696872353553771973e-01 -1.621090173721313477e-01 1.378200948238372803e-01 1.481550335884094238e-01 -2.237944118678569794e-02 -4.358927905559539795e-01 -3.395643234252929688e-01
1.406239271163940430e-01 -2.529060654342174530e-02 -1.269294414669275284e-02 4.066741839051246643e-02 6.747641414403915405e-02 1.255317479372024536e-01 2.097485065460205078e-01 -1.765825599431991577e-01 -7.320843171328306198e-03 -4.732334613800048828e-02 -2.872295379638671875e-01 2.933479547500610352e-01 4.048049747943878174e-01 -1.501396000385284424e-01 -3.037315607070922852e-01 2.238165400922298431e-02 9.941255301237106323e-02 1.582029759883880615e-01 -1.050833016633987427e-01 -2.974514961242675781e-01 1.865386813879013062e-01 -2.130538821220397949e-01 2.029392272233963013e-01 2.567991018295288086e-01 -9.831471741199493408e-02 -4.579107463359832764e-02 2.377988770604133606e-02 -3.807577863335609436e-02 -7.669753581285476685e-02 1.510449945926666260e-01 -2.405041307210922241e-01 1.010273918509483337e-01
-2.736006975173950195e-01 -1.421165317296981812e-01 1.820320487022399902e-01 1.365796327590942383e-01 -1.462763547897338867e-02 1.822037808597087860e-02 3.008508682250976562e-01 -1.096617802977561951e-01 3.503299355506896973e-01 1.135361492633819580e-01 -9.332820773124694824e-02 1.999134272336959839e-01 3.409139066934585571e-02 1.556506101042032242e-02 -1.607141643762588501e-01 -1.382617503404617310e-01 2.727566361427307129e-01 -1.066638156771659851e-02 -2.283936291933059692e-01 -2.404927760362625122e-01 7.455044239759445190e-02 -8.846944570541381836e-02 -3.270822465419769287e-01 1.111929193139076233e-01 -8.669788390398025513e-02 -1.614225953817367554e-01 3.511478006839752197e-02 -6.507635861635208130e-02 -8.406475186347961426e-03 1.927609592676162720e-01 -1.278394013643264771e-01 -3.310172855854034424e-01
8.580332249402999878e-02 -1.717195063829421997e-01 -4.354665800929069519e-02 -6.590906530618667603e-02 -5.429067090153694153e-02 2.447141101583838463e-03 -5.261814221739768982e-02 -1.473011076450347900e-01 3.727135658264160156e-01 -4.643010348081588745e-02 -5.094895958900451660e-01 1.845688074827194214e-01 4.982831422239542007e-03 8.688294887542724609e-02 -1.322281360626220703e-01 -8.092635869979858398e-02 2.889077961444854736e-01 -2.567886561155319214e-02 -1.788559705018997192e-01 -2.486092895269393921e-01 -2.278360277414321899e-01 -1.929723769426345825e-01 1.214628592133522034e-01 9.221736341714859009e-02 -3.814040869474411011e-02 -2.337509691715240479e-01 -1.695722490549087524e-01 2.119390852749347687e-02 -2.868067286908626556e-02 9.662091732025146484e-02 -2.766391038894653320e-01 2.921411953866481781e-02
6.392442435026168823e-02 -6.488522142171859741e-02 -3.628703579306602478e-02 -1.276406198740005493e-01 -2.293066494166851044e-02 4.093312844634056091e-02 3.349496424198150635e-01 -6.215865537524223328e-02 3.087203204631805420e-01 -3.276340365409851074e-01 1.274241209030151367e-01 2.156255692243576050e-01 1.690578013658523560e-01 -6.687138695269823074e-03 -2.118942141532897949e-01 2.130513042211532593e-01 -4.692135006189346313e-02 1.894790828227996826e-01 1.356888413429260254e-01 -9.814419597387313843e-02 -3.028669208288192749e-02 1.184648126363754272e-01 -1.578265801072120667e-02 1.928356438875198364e-01 -2.581806778907775879e-01 8.084402233362197876e-02 -3.892258107662200928e-01 8.285168558359146118e-02 1.687650196254253387e-02 1.786871105432510376e-01 -2.978810071945190430e-01 -2.247096225619316101e-02
-3.727021813392639160e-02 -1.173038110136985779e-01 3.050199523568153381e-02 -8.097440004348754883e-02 -9.443499147891998291e-02 2.753472328186035156e-02 2.300295978784561157e-01 3.036319091916084290e-02 1.749552786350250244e-01 -2.746210694313049316e-01 -3.118281960487365723e-01 -1.124021485447883606e-01 -6.025424599647521973e-02 2.976705729961395264e-01 -1.463467776775360107e-01 -1.468589156866073608e-01 2.381029278039932251e-01 1.052653044462203979e-01 -1.014925912022590637e-01 -3.008988797664642334e-01 -4.889894276857376099e-02 -1.575178354978561401e-01 -8.368430286645889282e-02 2.931580841541290283e-01 -2.130610644817352295e-01 -2.739428579807281494e-01 3.081683441996574402e-02 1.142031252384185791e-01 -1.352050453424453735e-01 8.385674655437469482e-02 -2.694897651672363281e-01 -2.039615511894226074e-01
1.720713973045349121e-01 1.262135952711105347e-01 -6.344995647668838501e-02 9.871982038021087646e-03 -1.380400955677032471e-01 4.488671198487281799e-03 4.364843964576721191e-01 -1.748662441968917847e-01 2.420088797807693481e-01 -3.994062542915344238e-01 -2.774577029049396515e-02 1.643847525119781494e-01 8.271384984254837036e-02 -1.634741276502609253e-01 -1.291829645633697510e-01 1.153167150914669037e-02 1.394169628620147705e-01 -1.685032062232494354e-02 1.695069819688796997e-01 -4.240509122610092163e-02 7.936258614063262939e-02 2.307054549455642700e-01 -6.440569460391998291e-02 1.347092241048812866e-01 -2.028602957725524902e-01 -6.943532079458236694e-02 -1.881883740425109863e-01 1.777192801237106323e-01 1.398507654666900635e-01 9.857347607612609863e-02 -2.327781915664672852e-01 -2.922171354293823242e-01
-2.835544198751449585e-02 -2.585287094116210938e-01 1.131168603897094727e-01 2.855565249919891357e-01 -5.739374458789825439e-02 -6.907387822866439819e-02 2.712342143058776855e-01 -1.284155696630477905e-01 1.580965965986251831e-01 -1.086198091506958008e-01 -2.577852010726928711e-01 4.136262461543083191e-03 -4.073680937290191650e-02 9.998164139688014984e-03 -1.811680942773818970e-01 -1.057740002870559692e-01 2.519587576389312744e-01 5.750812962651252747e-02 -2.302002906799316406e-01 -2.798858582973480225e-01 -9.778250753879547119e-02 -2.078649848699569702e-01 7.339788973331451416e-02 -7.272268645465373993e-03 -4.065744578838348389e-01 -9.364657104015350342e-02 -1.928479522466659546e-01 -1.257818657904863358e-02 -1.335641890764236450e-01 1.027728319168090820e-01 -3.029865920543670654e-01 -5.397327244281768799e-02
-2.115089744329452515e-01 -1.549000591039657593e-01 7.254743576049804688e-02 3.568686842918395996e-01 -5.573121085762977600e-02 -3.217714428901672363e-01 1.991067528724670410e-01 -2.542722970247268677e-02 6.846518814563751221e-02 -1.109438166022300720e-01 -3.067826926708221436e-01 1.780487596988677979e-01 1.275681853294372559e-01 6.716167926788330078e-02 1.141255348920822144e-01 -7.850382477045059204e-02 1.172381788492202759e-01 8.147757500410079956e-02 1.850546002388000488e-01 -2.212339639663696289e-01 -9.059645235538482666e-02 3.915471956133842468e-02 1.583803445100784302e-01 2.092742025852203369e-01 -4.899704083800315857e-02 -2.929057180881500244e-01 -2.821317017078399658e-01 4.643834754824638367e-02 -4.370928555727005005e-02 7.928110659122467041e-02 -2.569319307804107666e-01 -2.063506841659545898e-01
9.448905475437641144e-03 -1.172333583235740662e-01 1.276944857090711594e-02 -3.455443382263183594e-01 1.985950395464897156e-02 -1.783265918493270874e-01 2.361438423395156860e-01 -4.234239831566810608e-02 2.894144356250762939e-01 1.112259775400161743e-01 5.538247153162956238e-02 6.604293733835220337e-02 5.454796925187110901e-02 1.908841878175735474e-01 -1.551880836486816406e-01 -1.767803281545639038e-01 -2.038150094449520111e-02 -4.266781359910964966e-02 1.011199802160263062e-01 -2.066636644303798676e-02 1.485562175512313843e-01 -2.639392018318176270e-02 -6.577689200639724731e-02 -2.329594455659389496e-02 -2.349563241004943848e-01 2.892679870128631592e-01 -1.710549890995025635e-01 2.239748835563659668e-01 1.838072836399078369e-01 1.760083436965942383e-01 -4.675807654857635498e-01 -1.905774176120758057e-01
-1.763320267200469971e-01 -2.014683783054351807e-01 1.027073413133621216e-01 1.999821215867996216e-01 -1.625625342130661011e-01 -2.346849143505096436e-01 2.509582340717315674e-01 -2.580044567584991455e-01 -4.309206083416938782e-02 -7.717274874448776245e-02 -1.444343477487564087e-01 1.325141936540603638e-01 -3.509066253900527954e-02 -5.716701596975326538e-02 -2.799410521984100342e-01 -1.116351783275604248e-01 1.800662279129028320e-01 4.796985536813735962e-03 -1.458514928817749023e-01 -4.087933599948883057e-01 -1.610770076513290405e-01 -9.746646881103515625e-02 -5.187898874282836914e-02 9.715104848146438599e-02 -1.111421287059783936e-01 -2.453992217779159546e-01 -1.972483098506927490e-01 5.691688507795333862e-02 -1.113410219550132751e-01 1.643215417861938477e-01 -3.203535676002502441e-01 -3.462683409452438354e-03
-3.839160501956939697e-02 -1.583067029714584351e-01 -2.012807279825210571e-01 -1.043835058808326721e-01 -9.270065277814865112e-02 9.521687030792236328e-02 2.107989639043807983e-01 -1.140470206737518311e-01 8.928059786558151245e-02 -2.274551242589950562e-01 -5.859710276126861572e-02 1.749814897775650024e-01 1.785619407892227173e-01 1.357035990804433823e-02 -2.632050514221191406e-01 1.745826452970504761e-01 9.878742694854736328e-02 9.530184417963027954e-02 -3.787394985556602478e-02 -1.044089570641517639e-01 1.480272263288497925e-01 1.527387052774429321e-01 3.108489327132701874e-02 2.017850279808044434e-01 6.391504406929016113e-02 5.730306729674339294e-02 -2.046926468610763550e-01 1.238746717572212219e-01 6.170420348644256592e-02 -1.024654507637023926e-01 -5.800844430923461914e-01 -2.963951826095581055e-01
-1.287265270948410034e-01 -2.501188814640045166e-01 -3.641521930694580078e-02 -2.837044745683670044e-02 -3.285717368125915527e-01 3.149135783314704895e-02 2.227350175380706787e-01 -9.254960343241691589e-03 1.068864837288856506e-01 -2.055458724498748779e-02 -3.906414508819580078e-01 7.612710446119308472e-02 -1.695350110530853271e-01 -8.290272951126098633e-02 -2.148542106151580811e-01 -1.761613935232162476e-01 3.249854147434234619e-01 9.795118123292922974e-02 -8.861000835895538330e-02 -1.137673631310462952e-01 7.975128293037414551e-02 -5.604272708296775818e-02 -8.713358640670776367e-02 3.854968398809432983e-02 -2.201976776123046875e-01 -4.141283333301544189e-01 -2.260894142091274261e-02 3.682387247681617737e-02 -1.610730737447738647e-01 1.660697609186172485e-01 -2.146589756011962891e-01 -3.154619783163070679e-02
-1.335852146148681641e-01 -2.662439942359924316e-01 -2.380511164665222168e-02 1.637374758720397949e-01 1.645539849996566772e-01 1.500894725322723389e-01 1.338414698839187622e-01 -1.323379874229431152e-01 8.657923340797424316e-02 -2.555767297744750977e-01 -2.407145351171493530e-01 1.573652178049087524e-01 1.425924617797136307e-02 -5.141920596361160278e-02 -3.313829302787780762e-01 5.301850661635398865e-02 1.255774050951004028e-01 1.273252964019775391e-01 1.404879391193389893e-01 -3.722857236862182617e-01 -9.224278479814529419e-02 -1.944160014390945435e-01 -7.843736559152603149e-02 -8.132500946521759033e-02 1.085683703422546387e-02 -2.150512933731079102e-01 1.512748152017593384e-01 3.126371279358863831e-02 4.716013371944427490e-02 3.130617141723632812e-01 -3.206454813480377197e-01 -7.215245813131332397e-02
-5.478575453162193298e-02 -1.308839768171310425e-01 -3.079262077808380127e-01 -1.137936953455209732e-02 1.768113672733306885e-02 -1.430371850728988647e-01 2.543016076087951660e-01 7.004091888666152954e-02 1.843823045492172241e-01 -1.923234015703201294e-01 -7.787399739027023315e-02 2.784344255924224854e-01 2.203010022640228271e-01 2.323905006051063538e-03 -5.942048877477645874e-02 2.276845872402191162e-01 7.659307122230529785e-02 6.751008331775665283e-02 1.066921502351760864e-01 -8.163494616746902466e-02 -5.281679332256317139e-03 9.442023187875747681e-02 -1.633746474981307983e-01 2.952257692813873291e-01 -5.246785283088684082e-02 5.714163929224014282e-02 -3.627209365367889404e-01 1.469100862741470337e-01 -6.311076134443283081e-02 -1.849734783172607422e-02 -3.847707509994506836e-01 -2.707088887691497803e-01
6.456062197685241699e-02 -5.365356430411338806e-02 -8.603190630674362183e-02 7.991275936365127563e-02 2.044531702995300293e-01 2.802708446979522705e-01 1.010767072439193726e-01 -1.543616503477096558e-02 1.875536441802978516e-01 -2.207951098680496216e-01 -1.370872557163238525e-01 8.971902728080749512e-02 -1.792647503316402435e-02 -1.050299853086471558e-01 -1.577225863002240658e-03 -3.852418437600135803e-02 6.312354654073715210e-02 8.773088455200195312e-02 3.320918679237365723e-01 -2.666721940040588379e-01 8.932004868984222412e-02 -2.667517960071563721e-01 -1.726150065660476685e-01 1.584806442260742188e-01 6.046055629849433899e-02 -3.125981241464614868e-02 -1.056718379259109497e-01 1.532690376043319702e-01 -5.654430761933326721e-02 4.790424704551696777e-01 -2.380785048007965088e-01 -2.626244127750396729e-01
-2.117543369531631470e-01 -7.163514941930770874e-02 3.624024242162704468e-02 2.640286087989807129e-01 -2.378328144550323486e-02 1.321558654308319092e-01 3.106173574924468994e-01 -2.540191709995269775e-01 1.473571509122848511e-01 -1.786651015281677246e-01 -2.600345015525817871e-01 1.924676150083541870e-01 4.266871213912963867e-01 -1.351538300514221191e-01 4.140610247850418091e-02 1.802085936069488525e-01 -2.559477277100086212e-02 -7.220967859029769897e-02 1.057898700237274170e-01 -1.579181402921676636e-01 8.122871816158294678e-02 4.492988809943199158e-02 -3.640368953347206116e-02 1.473766863346099854e-01 -6.069622933864593506e-02 2.351742982864379883e-02 -1.153188943862915039e-01 2.179605327546596527e-02 2.225374877452850342e-01 2.873881757259368896e-01 -1.387850046157836914e-01 -2.531827092170715332e-01
2.598822489380836487e-02 -1.138174440711736679e-02 1.251224577426910400e-01 -1.413495391607284546e-01 -1.332114934921264648e-01 1.030884161591529846e-01 3.064304292201995850e-01 6.456501781940460205e-02 2.213751822710037231e-01 -4.988260194659233093e-02 -1.476757377386093140e-01 2.351420558989048004e-02 1.525073051452636719e-01 -1.546788662672042847e-01 -2.063824683427810669e-01 7.515194267034530640e-02 3.283295631408691406e-01 3.106472780928015709e-03 8.722443133592605591e-02 -2.538011670112609863e-01 -3.036001026630401611e-01 2.849920988082885742e-01 1.039037201553583145e-02 2.100333571434020996e-01 -2.426205575466156006e-01 -4.493385180830955505e-02 5.013542622327804565e-02 2.860803306102752686e-01 3.136399760842323303e-02 1.471652388572692871e-01 -2.989090383052825928e-01 -1.147232577204704285e-01
-3.423138335347175598e-02 -3.974387049674987793e-01 2.832305729389190674e-01 1.164409890770912170e-01 -7.573512941598892212e-02 6.665872782468795776e-02 1.204109638929367065e-01 -2.532186508178710938e-01 2.241294384002685547e-01 -1.036516651511192322e-01 -9.246724843978881836e-02 1.221379265189170837e-01 1.891124993562698364e-01 -6.912305206060409546e-02 1.407655142247676849e-02 1.275210529565811157e-01 1.961627304553985596e-01 1.346135511994361877e-03 4.717706702649593353e-03 -2.680417895317077637e-01 -1.491373628377914429e-01 1.147159263491630554e-01 -3.716522082686424255e-02 1.455724388360977173e-01 -5.113682150840759277e-02 -1.310204565525054932e-01 -1.311252117156982422e-01 -9.435048699378967285e-02 -1.213609278202056885e-01 3.617047369480133057e-01 -2.433649450540542603e-01 -3.128277659416198730e-01
-5.599612742662429810e-02 -4.688528180122375488e-02 -1.565880626440048218e-01 -1.780424118041992188e-01 1.045262366533279419e-01 -1.307804435491561890e-01 2.148115783929824829e-01 -9.454666078090667725e-02 1.567424386739730835e-01 -1.103127002716064453e-01 9.827573597431182861e-02 2.150022834539413452e-01 2.313315719366073608e-01 -1.445468813180923462e-01 -1.759034544229507446e-01 7.838960736989974976e-02 1.957206726074218750e-01 3.558358643203973770e-03 2.739727310836315155e-02 -9.052189439535140991e-02 -4.161622375249862671e-02 1.146067902445793152e-01 -9.824953228235244751e-02 2.799521386623382568e-01 -7.729168981313705444e-02 -6.830366328358650208e-03 -2.519654333591461182e-01 5.001924559473991394e-02 9.997382760047912598e-02 -2.017815709114074707e-01 -5.502627491950988770e-01 -2.748688459396362305e-01
-5.587970465421676636e-02 -1.852575456723570824e-03 -2.345051467418670654e-01 -6.961912661790847778e-02 2.169588208198547363e-02 -4.783324897289276123e-02 2.102701812982559204e-01 -5.575384129770100117e-04 2.458939105272293091e-01 1.072203144431114197e-01 7.445584237575531006e-02 3.823925042524933815e-03 4.503265619277954102e-01 2.100232392549514771e-01 -1.511637717485427856e-01 2.895421348512172699e-02 2.225224077701568604e-01 -2.199798636138439178e-02 9.772931784391403198e-02 -2.037007957696914673e-01 8.960199356079101562e-02 -1.419410705566406250e-01 -9.988880902528762817e-02 -7.311942428350448608e-02 4.698426276445388794e-02 -1.409262269735336304e-01 -3.675050437450408936e-01 1.850697100162506104e-01 -8.889453113079071045e-02 -4.528351500630378723e-02 -4.421540498733520508e-01 2.396800555288791656e-02
-5.264149233698844910e-02 -2.812090814113616943e-01 3.376058861613273621e-02 2.974253296852111816e-01 -1.258856654167175293e-01 -2.800904214382171631e-01 1.838894486427307129e-01 -1.987184733152389526e-01 5.997346341609954834e-02 8.792872726917266846e-02 -1.957260817289352417e-01 1.436098068952560425e-01 1.579924225807189941e-01 -4.716876521706581116e-02 -6.722661852836608887e-02 -1.031420007348060608e-01 4.280400574207305908e-01 3.748541325330734253e-02 -1.128634810447692871e-01 -1.136309355497360229e-01 -2.370099276304244995e-01 1.939905807375907898e-02 9.176205098628997803e-02 2.282187491655349731e-01 -1.557668149471282959e-01 -9.429169446229934692e-02 -2.987743914127349854e-01 -1.178646460175514221e-01 6.372920423746109009e-02 6.951517611742019653e-02 -1.913029402494430542e-01 -1.980174183845520020e-01
1.832907944917678833e-01 -2.291115373373031616e-01 8.383506536483764648e-02 -3.352746367454528809e-02 -3.394702682271599770e-03 -1.060891300439834595e-01 1.466884613037109375e-01 -1.533829718828201294e-01 2.106226384639739990e-01 -1.290571987628936768e-01 -3.813046514987945557e-01 4.296469315886497498e-02 2.162316814064979553e-02 1.916655749082565308e-01 -3.957871720194816589e-02 -2.885947823524475098e-01 3.080416619777679443e-01 -5.200334638357162476e-02 -4.758398607373237610e-02 -1.482714861631393433e-01 -3.047922849655151367e-01 -9.085985273122787476e-02 -1.372843235731124878e-02 1.313027441501617432e-01 -1.349878460168838501e-01 -2.163887582719326019e-02 -3.385248184204101562e-01 1.879246905446052551e-02 6.183983385562896729e-02 1.020325049757957458e-01 -3.617094159126281738e-01 2.439624367980286479e-04
-7.326343655586242676e-02 -3.306035101413726807e-01 1.042218506336212158e-01 2.470471411943435669e-01 -1.232280358672142029e-01 7.637937087565660477e-03 3.373043239116668701e-01 -1.281385868787765503e-01 1.283710598945617676e-01 1.444947570562362671e-01 -1.062809079885482788e-01 1.315009891986846924e-01 2.297856472432613373e-02 -1.161930412054061890e-01 -1.401278078556060791e-01 4.074316099286079407e-02 7.990387082099914551e-02 2.166522443294525146e-01 -2.066667526960372925e-01 -2.879716753959655762e-01 -1.574977636337280273e-01 -1.493281591683626175e-02 -1.331377923488616943e-01 2.711659073829650879e-01 -2.271497845649719238e-01 -1.982349008321762085e-01 -2.143484950065612793e-01 1.675771325826644897e-01 -1.392584443092346191e-01 5.782064795494079590e-02 -2.895289659500122070e-01 -1.827872474677860737e-04
-9.024678170680999756e-02 -3.300395309925079346e-01 5.600963532924652100e-02 1.594725251197814941e-01 -3.756245374679565430e-01 -6.743499636650085449e-02 3.555682301521301270e-01 -1.483948081731796265e-01 8.812399953603744507e-02 -3.399574756622314453e-01 -2.144869714975357056e-01 1.568527370691299438e-01 1.553496867418289185e-01 -8.564694225788116455e-02 -1.109052821993827820e-01 1.552875488996505737e-01 4.909566044807434082e-02 6.662987172603607178e-02 -5.589238181710243225e-02 -1.011253222823143005e-01 -2.607609331607818604e-01 1.150470972061157227e-01 1.169412508606910706e-01 1.871076375246047974e-01 -1.504426896572113037e-01 -8.823574334383010864e-02 -1.506276428699493408e-01 -9.371487796306610107e-02 -1.649884134531021118e-02 1.002335175871849060e-01 -2.669928371906280518e-01 -6.951088458299636841e-02
-1.363883018493652344e-01 -1.553966850042343140e-01 -2.375206649303436279e-01 -1.827812045812606812e-01 2.214374393224716187e-02 2.606907486915588379e-02 2.085216939449310303e-01 -1.028678864240646362e-01 1.173804029822349548e-01 -2.159536927938461304e-01 -3.130809590220451355e-02 2.111462056636810303e-01 1.870602965354919434e-01 5.088148266077041626e-02 -1.730420738458633423e-01 1.115108951926231384e-01 2.016367316246032715e-01 5.936261266469955444e-02 1.220511831343173981e-02 -8.312959969043731689e-02 4.947179928421974182e-02 1.011060178279876709e-01 1.007552221417427063e-01 2.150632292032241821e-01 -1.733946427702903748e-02 -3.443389432504773140e-03 -1.176356747746467590e-01 1.756452023983001709e-01 1.019273698329925537e-01 -1.594945639371871948e-01 -6.223755478858947754e-01 -1.943215876817703247e-01
-1.885411888360977173e-01 -2.933676540851593018e-01 8.217365294694900513e-02 2.755152760073542595e-03 -1.108343973755836487e-01 -2.582257091999053955e-01 1.220593303442001343e-01 -1.850691586732864380e-01 -2.094367519021034241e-02 -5.025885533541440964e-03 -1.386449784040451050e-01 1.004075556993484497e-01 -4.161686822772026062e-02 -6.293542683124542236e-02 -1.713276207447052002e-01 -5.713913962244987488e-02 1.306933015584945679e-01 7.992760092020034790e-02 8.632889389991760254e-02 -2.760412096977233887e-01 -3.340120017528533936e-01 -1.019237786531448364e-01 5.374900624155998230e-02 2.327550351619720459e-01 -3.709122240543365479e-01 -2.171816378831863403e-01 -2.694267034530639648e-01 -1.091603282839059830e-02 5.350828543305397034e-02 6.182644516229629517e-02 -1.549806296825408936e-01 -3.180246055126190186e-01
-8.002800494432449341e-02 -2.051568180322647095e-01 -7.497759908437728882e-02 -9.591326862573623657e-02 5.214802548289299011e-02 -5.761178955435752869e-02 3.343390226364135742e-01 -1.295920759439468384e-01 -6.380096822977066040e-02 1.952337473630905151e-01 -1.660246104001998901e-01 8.066064119338989258e-02 5.551624298095703125e-02 1.348997354507446289e-01 -1.635967046022415161e-01 -2.635194063186645508e-01 1.953342854976654053e-01 -7.375071197748184204e-02 1.015539914369583130e-01 -1.990699768066406250e-01 2.261547297239303589e-01 2.285296171903610229e-01 -3.373401463031768799e-01 2.364129200577735901e-02 -7.356286793947219849e-02 -2.373314648866653442e-01 -1.827290356159210205e-01 1.465181112289428711e-01 -1.337625980377197266e-01 3.424740433692932129e-01 -9.481503069400787354e-02 -1.905118972063064575e-01
5.204467102885246277e-02 -2.254174947738647461e-01 1.979938894510269165e-01 7.824064046144485474e-02 7.823598571121692657e-03 -1.666047573089599609e-01 2.008535265922546387e-01 -5.337177589535713196e-02 2.440998852252960205e-01 8.921588212251663208e-02 -6.530098617076873779e-02 2.179021239280700684e-01 -1.050135418772697449e-01 -2.992949821054935455e-02 -1.059386581182479858e-01 -1.142931133508682251e-01 2.328112721443176270e-01 -1.743397489190101624e-02 -1.886054575443267822e-01 -2.636717557907104492e-01 -1.920052766799926758e-01 -2.198880016803741455e-01 8.789753913879394531e-02 2.476609349250793457e-01 -2.139386236667633057e-01 -2.555367648601531982e-01 -2.279003560543060303e-01 -9.848874062299728394e-02 -2.514975070953369141e-01 1.471311002969741821e-01 -3.211845755577087402e-01 -1.669301185756921768e-03
-8.652672916650772095e-02 7.153753191232681274e-03 -2.596446275711059570e-01 -1.988854072988033295e-02 -7.004580646753311157e-02 1.318426337093114853e-02 2.529029846191406250e-01 -6.385821849107742310e-02 1.607403308153152466e-01 -9.776513278484344482e-02 6.189181935042142868e-03 1.142437607049942017e-01 1.536422073841094971e-01 3.949574381113052368e-02 -1.584820747375488281e-01 2.085942625999450684e-01 1.378726512193679810e-01 7.233887165784835815e-02 -1.991222500801086426e-01 -7.963305711746215820e-02 1.658306121826171875e-01 2.071958482265472412e-01 4.993439186364412308e-03 1.520800590515136719e-01 -1.284335702657699585e-01 2.960604615509510040e-02 -2.964675128459930420e-01 1.520010381937026978e-01 6.265964359045028687e-02 -1.267595887184143066e-01 -5.842369198799133301e-01 -2.360967397689819336e-01
1.428651995956897736e-02 -2.769213914871215820e-01 -1.513389945030212402e-01 -2.349681854248046875e-01 4.902195185422897339e-02 -3.996370732784271240e-02 1.653925627470016479e-01 -8.459939807653427124e-02 9.417189285159111023e-03 -1.103839948773384094e-01 3.792184591293334961e-02 1.740880608558654785e-01 2.337372303009033203e-01 -3.103168494999408722e-02 -2.280816584825515747e-01 1.964110285043716431e-01 1.969116926193237305e-01 -2.684600651264190674e-02 3.774180635809898376e-02 -8.768075704574584961e-02 2.378164045512676239e-02 9.457927197217941284e-02 -8.286590129137039185e-02 2.588580846786499023e-01 -2.480105869472026825e-02 -3.665713593363761902e-02 -1.351557224988937378e-01 2.638075351715087891e-01 1.182819977402687073e-01 -7.354510575532913208e-02 -5.291978716850280762e-01 -3.082366287708282471e-01
-2.719607949256896973e-01 -3.423561900854110718e-02 1.012370362877845764e-02 -7.377810031175613403e-02 8.387023210525512695e-02 -5.091387312859296799e-03 2.255220562219619751e-01 2.040892541408538818e-01 9.576752036809921265e-02 3.104593791067600250e-02 -1.543645113706588745e-01 2.754206359386444092e-01 7.323293387889862061e-02 -1.051696538925170898e-01 9.845895320177078247e-02 -1.483776886016130447e-02 1.572749912738800049e-01 2.689695954322814941e-01 -1.941287517547607422e-02 -2.618368566036224365e-01 7.044544070959091187e-02 -3.732811212539672852e-01 -3.940999880433082581e-02 1.289214491844177246e-01 -2.274157404899597168e-01 6.581200659275054932e-02 9.773840196430683136e-03 2.105386182665824890e-02 2.687539458274841309e-01 2.677956521511077881e-01 -3.929437398910522461e-01 -1.271661650389432907e-02
-1.069612875580787659e-01 -1.980059295892715454e-01 2.658052742481231689e-01 1.760429292917251587e-01 -1.702135801315307617e-01 3.763230144977569580e-02 3.068923950195312500e-01 -3.229804933071136475e-01 1.952575147151947021e-01 1.059786882251501083e-02 -4.240677133202552795e-02 -9.545688517391681671e-03 2.855413965880870819e-02 -4.237802699208259583e-02 -1.048239022493362427e-01 -1.847804188728332520e-01 1.563375890254974365e-01 9.286522865295410156e-03 -2.268395870923995972e-01 -2.497299760580062866e-01 -7.175642251968383789e-02 -5.741383880376815796e-02 7.842195034027099609e-02 3.526538908481597900e-01 -2.858086824417114258e-01 -1.545933336019515991e-01 -2.436224222183227539e-01 7.631160318851470947e-03 -7.878374308347702026e-02 2.414378710091114044e-02 -2.524492740631103516e-01 -1.346315294504165649e-01
7.639952003955841064e-02 -6.930617988109588623e-02 -1.031741350889205933e-01 -6.981536000967025757e-02 -1.174171194434165955e-01 -9.891816228628158569e-02 2.798589169979095459e-01 -3.184972107410430908e-01 4.019110463559627533e-03 -7.944344729185104370e-02 -5.488707423210144043e-01 3.402595221996307373e-02 1.659473776817321777e-01 -1.826760768890380859e-01 -1.168377920985221863e-01 -7.617043796926736832e-03 1.466243155300617218e-02 -1.967175118625164032e-02 -1.794098764657974243e-01 -5.184514448046684265e-02 5.749441217631101608e-03 -5.842167884111404419e-03 1.243630703538656235e-02 9.737099707126617432e-02 -1.586497277021408081e-01 -3.514036536216735840e-01 1.308185141533613205e-02 -9.156744182109832764e-02 9.453008323907852173e-02 1.957054585218429565e-01 -3.696839213371276855e-01 2.918710745871067047e-02
-2.234811522066593170e-02 -9.808738529682159424e-02 -3.387959897518157959e-01 -6.226974353194236755e-02 -3.013695180416107178e-01 -9.066978096961975098e-02 -1.824112832546234131e-01 -1.628387421369552612e-01 2.668586671352386475e-01 -2.755278050899505615e-01 -1.792765706777572632e-01 -2.105063013732433319e-02 1.562612205743789673e-01 -1.072570607066154480e-01 -3.614999353885650635e-01 -9.718881547451019287e-02 7.362033426761627197e-02 5.371571704745292664e-02 1.025606319308280945e-01 -5.213293433189392090e-02 -6.406112760305404663e-02 -6.836924701929092407e-02 -8.175562322139739990e-02 -6.912188231945037842e-02 -2.252123206853866577e-01 1.098323315382003784e-01 -2.244829684495925903e-01 -5.429137870669364929e-02 3.711382150650024414e-01 1.166193708777427673e-01 -2.106442600488662720e-01 -5.478988587856292725e-02
-2.105102315545082092e-02 -1.143912449479103088e-01 4.449624940752983093e-02 -1.030307188630104065e-01 2.625720947980880737e-02 6.430177390575408936e-02 4.254035651683807373e-01 -2.822616994380950928e-01 1.023485604673624039e-02 -1.431298851966857910e-01 -7.741611450910568237e-02 6.943046301603317261e-02 1.722638607025146484e-01 1.589042097330093384e-01 -2.865350246429443359e-01 -2.824388742446899414e-01 1.041041165590286255e-01 -1.066824346780776978e-01 -3.494381532073020935e-02 -3.467413485050201416e-01 1.873929649591445923e-01 -2.184756249189376831e-01 -3.029374480247497559e-01 1.696611791849136353e-01 1.834953948855400085e-02 1.191793084144592285e-01 -1.402586102485656738e-01 3.828583983704447746e-03 -6.627274304628372192e-02 2.182624787092208862e-01 1.034897044301033020e-01 -1.271477192640304565e-01
-1.156939268112182617e-01 -7.471086084842681885e-02 -3.628520965576171875e-01 -4.994222894310951233e-03 -1.676351018249988556e-02 2.528183758258819580e-01 1.502296775579452515e-01 -1.229614689946174622e-01 1.633752286434173584e-01 1.583169251680374146e-01 -1.978261470794677734e-01 1.264409571886062622e-01 1.181686595082283020e-01 2.215930819511413574e-02 -6.624843925237655640e-02 2.053991146385669708e-02 3.586561083793640137e-01 -1.091158315539360046e-01 2.787761092185974121e-01 -2.480233758687973022e-01 1.704662591218948364e-01 -3.229646980762481689e-01 3.207123652100563049e-02 3.280654549598693848e-01 -2.608022987842559814e-01 -3.678784519433975220e-02 -4.111100733280181885e-02 7.484101504087448120e-02 -1.369472406804561615e-02 1.004467979073524475e-01 -1.897411311801988631e-05 -1.121783703565597534e-01
-1.189196929335594177e-01 -9.992585331201553345e-02 2.971010655164718628e-02 2.375157549977302551e-02 -1.990249156951904297e-01 2.020813375711441040e-01 2.150125354528427124e-01 -1.136056613177061081e-02 -4.574836045503616333e-02 -1.196023374795913696e-01 -2.174557894468307495e-01 -3.093167394399642944e-02 -2.801310718059539795e-01 -1.044786274433135986e-01 -2.753089964389801025e-01 -2.692164480686187744e-01 1.577430218458175659e-01 7.443359587341547012e-03 1.219511218369007111e-02 8.189152926206588745e-03 1.660900712013244629e-01 -2.848860323429107666e-01 4.109316319227218628e-02 1.260877996683120728e-01 -9.547353535890579224e-02 -2.045087218284606934e-01 -9.640044718980789185e-02 6.514830142259597778e-02 1.467224955558776855e-01 3.520699739456176758e-01 -3.588139116764068604e-01 2.347859144210815430e-01
1.325674504041671753e-01 -9.712828695774078369e-02 -3.315929770469665527e-01 -5.571036413311958313e-02 5.945961549878120422e-02 -6.148432567715644836e-02 1.705647557973861694e-01 -1.738686710596084595e-01 3.216823637485504150e-01 4.509010910987854004e-02 -8.581742644309997559e-02 1.308677345514297485e-01 2.386658489704132080e-01 5.680748820304870605e-02 -9.888172894716262817e-02 1.171788275241851807e-01 9.475518763065338135e-02 2.574975835159420967e-03 1.251002699136734009e-01 -1.270276308059692383e-01 1.098115891218185425e-01 5.712396278977394104e-02 1.561774313449859619e-02 1.263225376605987549e-01 -2.830930948257446289e-01 -4.667335748672485352e-02 -1.881836354732513428e-01 1.964684277772903442e-01 -1.512622982263565063e-01 -8.205016702413558960e-02 -4.297234714031219482e-01 -3.697206079959869385e-01
-1.659772917628288269e-02 -2.865144051611423492e-02 1.707128137350082397e-01 2.725820839405059814e-01 -5.974090658128261566e-03 -4.715335369110107422e-02 2.517093718051910400e-01 -2.222743071615695953e-02 1.322947889566421509e-01 -1.396674513816833496e-01 -2.911373972892761230e-01 1.863533258438110352e-01 -1.923624426126480103e-02 9.768702089786529541e-02 -1.286754608154296875e-01 7.295454386621713638e-03 3.207480609416961670e-01 5.887755379080772400e-02 1.301488876342773438e-01 -4.582741558551788330e-01 -3.057205677032470703e-02 -2.336296290159225464e-01 -1.060178596526384354e-02 1.156048104166984558e-02 -2.388927042484283447e-01 8.364558219909667969e-03 7.267871499061584473e-02 -6.567947566509246826e-02 -1.486591249704360962e-01 2.748502790927886963e-01 -2.892443239688873291e-01 -9.604588896036148071e-02
-3.359107673168182373e-02 -2.441765218973159790e-01 -2.681474387645721436e-01 -1.511970013380050659e-01 5.259443074464797974e-02 -1.012874096632003784e-01 7.448879629373550415e-02 -1.328042596578598022e-01 7.298159599304199219e-02 -1.788485199213027954e-01 -3.380088508129119873e-02 1.217145994305610657e-01 2.423296570777893066e-01 5.691899568773806095e-04 -1.537662893533706665e-01 5.198761075735092163e-02 1.722797155380249023e-01 5.596779286861419678e-02 1.042035371065139771e-01 -1.497552245855331421e-01 3.671526908874511719e-02 1.158120781183242798e-01 3.769386559724807739e-02 8.198343217372894287e-02 2.190987952053546906e-02 -6.829796731472015381e-02 -2.407200336456298828e-01 2.446800023317337036e-01 1.561542451381683350e-01 -1.261765658855438232e-01 -5.697176456451416016e-01 -3.051097989082336426e-01
5.951977148652076721e-02 -2.827769219875335693e-01 2.506281947717070580e-03 2.924096584320068359e-01 -1.690430492162704468e-01 -1.429782062768936157e-01 2.349926978349685669e-01 -2.977340221405029297e-01 1.504955142736434937e-01 -1.064160466194152832e-01 -1.749551147222518921e-01 1.100502312183380127e-01 1.733063012361526489e-01 -6.695291399955749512e-02 -3.962133079767227173e-02 -7.280714064836502075e-02 1.156527698040008545e-01 3.007950447499752045e-02 -2.571136951446533203e-01 -9.990384429693222046e-02 -1.512590348720550537e-01 -1.705793440341949463e-01 7.981107570230960846e-03 1.043937653303146362e-01 -2.289750874042510986e-01 -6.353336572647094727e-02 -1.844896823167800903e-01 2.724181711673736572e-01 -4.095424711704254150e-02 3.913809359073638916e-01 -1.822624951601028442e-01 1.179855912923812866e-01
-3.485754132270812988e-02 -1.798822283744812012e-01 -1.204989179968833923e-01 -4.078016430139541626e-02 9.377013146877288818e-02 6.280905008316040039e-02 1.394699215888977051e-01 -4.883922636508941650e-02 1.224787235260009766e-01 -8.058000355958938599e-02 3.984703868627548218e-02 2.136098742485046387e-01 2.535306811332702637e-01 -1.478090044111013412e-02 -1.677200794219970703e-01 -4.328517615795135498e-02 1.523093432188034058e-01 2.833205275237560272e-02 -1.296801771968603134e-02 -5.350887402892112732e-02 9.457556903362274170e-02 1.522120684385299683e-01 -1.408962532877922058e-02 2.034061998128890991e-01 5.390320904552936554e-03 1.069356426596641541e-01 -2.221687585115432739e-01 2.593929767608642578e-01 1.600781083106994629e-01 -1.234149485826492310e-01 -6.596052050590515137e-01 -2.183964252471923828e-01
-2.013422735035419464e-02 -1.275725066661834717e-01 -1.405206918716430664e-01 1.505274474620819092e-01 -1.168098151683807373e-01 1.076869443058967590e-01 1.843067444860935211e-02 -2.499259412288665771e-01 -2.145186997950077057e-02 -5.675612017512321472e-03 -2.146173119544982910e-01 1.863044053316116333e-01 3.466781377792358398e-01 -1.748714148998260498e-01 -2.073485404253005981e-01 -6.670319940894842148e-03 7.724037021398544312e-02 -2.649394571781158447e-01 6.199530884623527527e-02 -1.347930752672255039e-03 9.600194543600082397e-02 -1.813993602991104126e-01 -4.133589565753936768e-01 1.651773154735565186e-01 -2.390889823436737061e-02 -1.806786656379699707e-02 -7.081465423107147217e-02 -6.675870716571807861e-02 -8.594395965337753296e-02 3.409812748432159424e-01 -3.346740603446960449e-01 -1.072354763746261597e-01
3.206211701035499573e-02 -4.370673596858978271e-01 8.724220842123031616e-02 2.583380043506622314e-01 -3.044173121452331543e-01 -2.200407534837722778e-02 2.195068746805191040e-01 -9.954873472452163696e-02 3.381229192018508911e-02 -1.817616373300552368e-01 -2.114637345075607300e-01 1.684519946575164795e-01 2.443796247243881226e-01 1.108208000659942627e-01 -2.471952587366104126e-01 -1.413569226861000061e-02 9.208042919635772705e-02 -9.064270555973052979e-02 -1.416815221309661865e-01 -1.742837131023406982e-01 -1.877484470605850220e-01 -3.350880742073059082e-02 -5.674041435122489929e-02 1.303409785032272339e-01 -2.428833544254302979e-01 -2.430299222469329834e-01 -2.370339035987854004e-01 -5.715627968311309814e-02 -9.172137826681137085e-02 6.892655789852142334e-02 -1.568289101123809814e-01 -5.267800390720367432e-02
3.441854566335678101e-02 2.023017965257167816e-02 1.988313645124435425e-01 -4.931410402059555054e-02 -1.879320442676544189e-01 9.451679140329360962e-02 1.141046988777816296e-03 -6.621731072664260864e-02 -5.514542013406753540e-02 -1.910143047571182251e-01 -2.086223512887954712e-01 8.923395723104476929e-02 1.483755111694335938e-01 -1.519299000501632690e-01 -2.231700718402862549e-01 -4.220922663807868958e-02 1.448138803243637085e-01 2.600289285182952881e-01 -6.907448172569274902e-02 -1.049484089016914368e-01 4.151461720466613770e-01 -1.784033328294754028e-01 -9.593390673398971558e-02 2.465849518775939941e-01 1.003897264599800110e-01 6.200071796774864197e-02 -2.960496246814727783e-01 -2.110317647457122803e-01 1.218447163701057434e-01 3.488123416900634766e-01 -2.235665470361709595e-01 -9.461028128862380981e-02
-1.430875854566693306e-04 6.086422875523567200e-02 -2.469363622367382050e-02 -9.992648661136627197e-02 4.770830273628234863e-02 -6.116431672126054764e-03 4.367503821849822998e-01 9.392379224300384521e-02 1.663659512996673584e-01 -2.133249789476394653e-01 -2.774429507553577423e-02 2.781753838062286377e-01 3.965658321976661682e-02 7.767119258642196655e-02 -2.759441435337066650e-01 2.132056951522827148e-01 2.838397398591041565e-02 -1.060171425342559814e-01 1.195465326309204102e-01 -1.464111953973770142e-01 8.862975239753723145e-02 5.749124661087989807e-02 -2.514866366982460022e-02 2.893100082874298096e-01 -2.519483268260955811e-01 1.311840713024139404e-01 -3.192256391048431396e-01 2.036446332931518555e-01 2.510836347937583923e-02 -1.534194871783256531e-02 -2.621123194694519043e-01 -2.576287090778350830e-01
-1.759906560182571411e-01 1.859868131577968597e-02 -4.768570140004158020e-02 -3.467685775831341743e-03 1.934916973114013672e-01 9.678480215370655060e-03 1.412196904420852661e-01 -2.603168785572052002e-01 -2.722047269344329834e-01 6.404141336679458618e-02 -7.737616449594497681e-02 -1.143099274486303329e-02 1.452518850564956665e-01 -2.869269847869873047e-01 -2.378515899181365967e-01 -1.213379651308059692e-01 2.944535911083221436e-01 1.864699274301528931e-01 1.054455488920211792e-01 -1.878745704889297485e-01 1.621213257312774658e-01 -1.035957187414169312e-01 6.207101419568061829e-02 1.168232038617134094e-01 -8.941731601953506470e-02 -1.866573393344879150e-01 -1.378499567508697510e-01 -5.044587701559066772e-02 -6.425699684768915176e-03 2.075553536415100098e-01 -4.550022780895233154e-01 -2.125609368085861206e-01
-7.029297202825546265e-02 -5.737519636750221252e-02 -1.432146430015563965e-01 -2.097671478986740112e-02 -1.381166726350784302e-01 2.452289685606956482e-02 2.752480208873748779e-01 -7.693562190979719162e-03 3.349165916442871094e-01 -4.112261831760406494e-01 1.036075204610824585e-01 1.774782240390777588e-01 1.034421697258949280e-01 5.066854506731033325e-02 -3.229402303695678711e-01 8.089675754308700562e-02 -3.016456216573715210e-02 -1.999195897951722145e-03 9.294087439775466919e-02 -1.695398837327957153e-01 -5.296859517693519592e-02 4.992874164599925280e-05 -6.732682883739471436e-02 2.775589823722839355e-01 -1.031626760959625244e-01 5.121842771768569946e-02 -1.840057522058486938e-01 2.003487944602966309e-01 -9.268685430288314819e-02 3.305882681161165237e-03 -3.835876584053039551e-01 -2.490557730197906494e-01
4.167894273996353149e-02 -1.427864283323287964e-01 -2.593570947647094727e-01 -1.336930245161056519e-01 -1.579133719205856323e-01 -4.230595380067825317e-02 1.011941879987716675e-01 6.958918273448944092e-02 3.370042145252227783e-01 -6.552182883024215698e-02 -5.177098885178565979e-02 1.368961036205291748e-01 1.784914135932922363e-01 -1.851790994405746460e-01 -4.338292032480239868e-02 2.032047361135482788e-01 -3.918747976422309875e-02 7.155246101319789886e-03 4.598122090101242065e-03 -1.161150038242340088e-01 -8.857221901416778564e-02 3.358269110321998596e-02 -9.040863066911697388e-02 1.326733827590942383e-01 -2.606125175952911377e-01 1.494122147560119629e-01 -1.560558229684829712e-01 2.938342988491058350e-01 4.970346391201019287e-02 -1.100088749080896378e-02 -5.429239273071289062e-01 -2.327723801136016846e-01
1.575523763895034790e-01 1.093495488166809082e-01 7.288808375597000122e-02 5.786377191543579102e-02 -9.517005085945129395e-02 -1.931040883064270020e-01 9.767745435237884521e-02 1.017734035849571228e-01 -6.026532500982284546e-02 3.555645048618316650e-02 -1.715118139982223511e-01 -2.811090461909770966e-02 -8.653504401445388794e-02 1.258711814880371094e-01 -2.230816483497619629e-01 1.193040609359741211e-01 1.644636541604995728e-01 5.285000056028366089e-02 -1.100682169198989868e-01 -3.463283181190490723e-02 2.734346389770507812e-01 -4.276975989341735840e-03 8.189970254898071289e-02 1.475483179092407227e-01 -4.683429598808288574e-01 5.238560214638710022e-02 -2.758167088031768799e-01 -1.135767996311187744e-01 6.013672798871994019e-02 3.895624876022338867e-01 -3.848640918731689453e-01 -7.001386582851409912e-02
1.532456576824188232e-01 5.342747643589973450e-02 -4.758825600147247314e-01 2.838034182786941528e-02 -1.453912556171417236e-01 1.332162320613861084e-01 1.681991368532180786e-01 -1.207720786333084106e-01 8.426605165004730225e-02 1.479726098477840424e-02 1.883250079117715359e-03 5.764229968190193176e-02 1.807923913002014160e-01 1.611968129873275757e-01 -2.768376842141151428e-02 5.588499363511800766e-03 1.838319748640060425e-01 8.953988552093505859e-02 1.495731621980667114e-01 -2.058855593204498291e-01 1.187746301293373108e-01 -3.467379212379455566e-01 6.701903790235519409e-02 2.226596772670745850e-01 -1.686518788337707520e-01 -2.595644891262054443e-01 -2.494806498289108276e-01 1.488349437713623047e-01 3.550062701106071472e-02 2.574334144592285156e-01 -2.265549004077911377e-01 -2.169556729495525360e-02
9.246834367513656616e-02 -3.491323590278625488e-01 2.975387871265411377e-01 1.041654497385025024e-01 -1.671322435140609741e-01 1.102856732904911041e-02 2.376645952463150024e-01 -2.246364504098892212e-01 3.157051801681518555e-01 -5.866339802742004395e-02 -1.442500054836273193e-01 3.621248900890350342e-02 2.358962446451187134e-01 1.257757935672998428e-02 7.892727851867675781e-02 4.802817851305007935e-02 2.661356031894683838e-01 -8.793314546346664429e-02 2.023634612560272217e-01 -1.316178590059280396e-01 1.383467344567179680e-03 -3.563652932643890381e-02 -5.470783635973930359e-02 6.438011676073074341e-02 -1.200288385152816772e-01 -1.107163876295089722e-01 -6.470111757516860962e-02 -1.729669272899627686e-01 -5.248442664742469788e-02 3.270853161811828613e-01 -3.053940832614898682e-01 -1.912740767002105713e-01
-1.527089029550552368e-01 -1.023619771003723145e-01 -2.340345829725265503e-02 5.864281207323074341e-02 -1.342465430498123169e-01 1.371079385280609131e-01 1.700020730495452881e-01 -1.012192368507385254e-01 -1.567521840333938599e-01 -2.465835511684417725e-01 -2.921859323978424072e-01 1.438794285058975220e-01 -1.844810694456100464e-01 -9.775532782077789307e-02 -1.228139102458953857e-01 -2.338160946965217590e-02 2.814149260520935059e-01 1.559513211250305176e-01 1.564849615097045898e-01 -3.724524974822998047e-01 1.482883542776107788e-01 -3.430939614772796631e-01 -3.182414174079895020e-02 7.997253537178039551e-02 -1.872524432837963104e-02 -1.678121089935302734e-01 -4.088403657078742981e-02 -2.562207281589508057e-01 3.312416747212409973e-02 1.896414905786514282e-01 -2.177948951721191406e-01 -2.035140544176101685e-01
1.564362198114395142e-01 -8.576085790991783142e-03 -4.474611878395080566e-01 -1.173910424113273621e-01 -1.061563789844512939e-01 1.930536925792694092e-01 6.918055564165115356e-02 -2.199953421950340271e-02 -3.767722519114613533e-03 -1.554546598345041275e-02 -8.042454719543457031e-02 1.406300067901611328e-01 2.530627250671386719e-01 1.932406574487686157e-01 -1.011554375290870667e-01 -1.004016473889350891e-01 1.600356251001358032e-01 -2.389863366261124611e-03 1.869961917400360107e-01 -5.543941259384155273e-02 4.075412452220916748e-02 -2.856900691986083984e-01 -1.620752364397048950e-02 3.714438080787658691e-01 -1.393046677112579346e-01 -2.023257762193679810e-01 -8.015219122171401978e-02 9.438556432723999023e-02 5.411969497799873352e-03 2.219800502061843872e-01 -3.070370256900787354e-01 -2.345741093158721924e-01
4.641530290246009827e-02 -1.420412957668304443e-01 -1.535678505897521973e-01 -3.905994072556495667e-02 -1.921512484550476074e-01 1.068632863461971283e-02 4.058369398117065430e-01 9.153398126363754272e-02 7.529942691326141357e-02 -1.288354843854904175e-01 -1.094417199492454529e-01 -1.771348267793655396e-01 -1.818994432687759399e-02 -2.937816381454467773e-01 -1.809529960155487061e-01 1.586631126701831818e-02 2.087053656578063965e-01 -1.373422592878341675e-01 -8.127538114786148071e-02 2.245596796274185181e-02 -3.480978775769472122e-03 -3.036180436611175537e-01 1.707380451261997223e-02 2.431501746177673340e-01 -9.142187982797622681e-02 8.940048515796661377e-02 -1.280207037925720215e-01 -3.731669858098030090e-02 -1.820416748523712158e-01 4.315191507339477539e-01 -2.830812036991119385e-01 4.929842054843902588e-02
-2.749151289463043213e-01 -2.338403016328811646e-01 -1.700174361467361450e-01 2.933565378189086914e-01 -1.585576385259628296e-01 6.926067173480987549e-02 4.980951920151710510e-02 -9.724571555852890015e-02 9.951073676347732544e-02 -1.070129722356796265e-01 -2.655134499073028564e-01 -1.553829312324523926e-01 -1.482550203800201416e-01 2.010034769773483276e-02 -2.251183427870273590e-02 1.778604984283447266e-01 -9.155636653304100037e-03 5.657387524843215942e-02 -2.372651696205139160e-01 -4.854919016361236572e-02 1.098081544041633606e-01 -1.374325305223464966e-01 1.165686845779418945e-01 2.795721888542175293e-01 -9.770873934030532837e-02 -8.180842548608779907e-02 3.390212357044219971e-02 -1.058694273233413696e-01 1.109565347433090210e-01 2.332135140895843506e-01 -4.998700916767120361e-01 -1.121742278337478638e-01
2.437108196318149567e-02 -1.147018149495124817e-01 2.285327166318893433e-01 1.676797680556774139e-02 -1.028475016355514526e-01 6.130173802375793457e-02 2.441805154085159302e-01 -1.264708340167999268e-01 -1.706499233841896057e-02 -3.011938631534576416e-01 -1.938332766294479370e-01 2.139301151037216187e-01 9.779302030801773071e-02 2.027108222246170044e-01 1.079005300998687744e-01 5.855027120560407639e-03 2.547087669372558594e-01 -2.572817960754036903e-03 -1.476434767246246338e-01 -4.111479818820953369e-01 -1.040541380643844604e-01 -2.099040150642395020e-01 1.226054579019546509e-01 2.447302341461181641e-01 -2.712888419628143311e-01 5.998669564723968506e-02 -7.128325849771499634e-02 -1.487520784139633179e-01 2.394718676805496216e-01 4.001261293888092041e-02 -1.310198605060577393e-01 -2.026165872812271118e-01
-2.093915827572345734e-03 -7.644469290971755981e-02 -2.135018557310104370e-01 -1.526565104722976685e-01 1.324390526860952377e-02 -1.095177307724952698e-01 3.059636428952217102e-02 -1.878685802221298218e-01 2.285870462656021118e-01 -9.908717870712280273e-02 3.024708107113838196e-02 1.997946798801422119e-01 1.317856758832931519e-01 -2.404957450926303864e-02 -1.595096886157989502e-01 8.467202633619308472e-02 2.760267555713653564e-01 6.916875392198562622e-02 1.471250355243682861e-01 -1.537867635488510132e-01 1.262773424386978149e-01 1.621092557907104492e-01 -1.751634776592254639e-01 1.136037111282348633e-01 9.494424797594547272e-03 1.045853015966713428e-03 -3.245879411697387695e-01 2.266914993524551392e-01 -6.939312815666198730e-02 -1.325933635234832764e-01 -5.346434116363525391e-01 -2.150364220142364502e-01
1.013397648930549622e-01 -5.821415781974792480e-02 9.338624775409698486e-02 -6.471550464630126953e-02 -4.952379688620567322e-02 2.449347637593746185e-02 8.583091199398040771e-02 -6.541126221418380737e-02 2.608882784843444824e-01 -1.377525776624679565e-01 -2.808504402637481689e-01 1.486909389495849609e-01 -8.040671050548553467e-02 -3.321886062622070312e-02 -2.169699817895889282e-01 -1.906876415014266968e-01 3.650945723056793213e-01 8.872363716363906860e-02 -2.385127693414688110e-01 -2.333996444940567017e-01 -3.130624592304229736e-01 -1.567090600728988647e-01 4.767875652760267258e-03 2.847054898738861084e-01 -9.784583747386932373e-02 -8.622483164072036743e-02 -1.675812453031539917e-01 2.040820270776748657e-01 3.484406694769859314e-02 8.178979158401489258e-02 -3.571181595325469971e-01 -3.673464804887771606e-02
-2.272278070449829102e-01 -8.126994594931602478e-03 -3.223907351493835449e-01 7.230629771947860718e-02 -2.868123650550842285e-01 -2.648538053035736084e-01 -1.351602524518966675e-01 -4.655350372195243835e-02 -3.946862742304801941e-02 2.661618031561374664e-02 8.572452515363693237e-02 1.764276027679443359e-01 2.127299308776855469e-01 -7.973477989435195923e-02 -1.918622404336929321e-01 -2.648207917809486389e-02 2.149738669395446777e-01 8.819580823183059692e-02 1.435563317500054836e-03 -3.177685141563415527e-01 1.735532134771347046e-01 1.288919001817703247e-01 7.794885337352752686e-02 -1.542345806956291199e-02 -8.859215676784515381e-02 8.050251007080078125e-02 -4.220443665981292725e-01 -6.529422104358673096e-02 1.894743591547012329e-01 2.803350389003753662e-01 -1.196070536971092224e-01 5.385411158204078674e-02
-1.251628249883651733e-01 -2.688205242156982422e-01 -2.175910323858261108e-01 -7.900675386190414429e-02 4.253158718347549438e-02 -2.373551204800605774e-02 2.254167348146438599e-01 -1.012056395411491394e-01 4.336603358387947083e-02 -1.984053850173950195e-01 1.029244344681501389e-02 1.026085857301950455e-02 2.072182595729827881e-01 -1.083839312195777893e-01 -1.413302123546600342e-01 4.061269387602806091e-02 1.911389827728271484e-01 1.801865734159946442e-02 -5.847680382430553436e-03 -1.315528601408004761e-01 7.164857536554336548e-02 9.597409516572952271e-02 -3.964683786034584045e-02 1.125222370028495789e-01 -4.365884140133857727e-02 2.043904066085815430e-01 -2.566849887371063232e-01 2.762603759765625000e-01 3.980420902371406555e-02 -5.687534436583518982e-02 -5.758405923843383789e-01 -2.687204480171203613e-01
-1.782294213771820068e-01 -2.684609591960906982e-01 1.272484753280878067e-02 6.493671238422393799e-02 -7.582364231348037720e-02 -2.978607080876827240e-02 5.888933539390563965e-01 -8.745945245027542114e-02 1.170546934008598328e-01 1.440356075763702393e-01 3.242091089487075806e-02 -8.345828950405120850e-02 -6.775111891329288483e-03 1.013044789433479309e-01 -1.778465509414672852e-01 -2.322192639112472534e-01 2.217540293931961060e-01 -2.270467206835746765e-02 -1.660753600299358368e-02 -2.869288027286529541e-01 7.491129916161298752e-03 -2.071770466864109039e-02 -1.221992000937461853e-01 1.083465367555618286e-01 -9.356383234262466431e-02 -3.491406142711639404e-02 -4.413248971104621887e-02 4.339044541120529175e-02 -2.114157378673553467e-01 2.443456798791885376e-01 -2.845712304115295410e-01 -1.836797893047332764e-01
5.830850079655647278e-02 -2.971777021884918213e-01 -1.611908674240112305e-01 9.101939201354980469e-02 3.228683769702911377e-02 -1.279001832008361816e-01 4.611124694347381592e-01 -1.999596208333969116e-01 2.213835865259170532e-01 7.296549156308174133e-03 -8.075210452079772949e-02 2.217244207859039307e-01 -9.343741834163665771e-02 4.762551281601190567e-03 -8.743073791265487671e-03 -2.961425185203552246e-01 4.015337303280830383e-02 9.782329201698303223e-02 3.730148077011108398e-02 -2.609767019748687744e-01 7.040107250213623047e-02 7.126586139202117920e-02 -1.921464055776596069e-01 4.605100676417350769e-02 -3.560223802924156189e-02 -5.108470842242240906e-02 -6.623385846614837646e-02 3.851059079170227051e-02 2.542626671493053436e-02 3.529346883296966553e-01 7.990852743387222290e-02 -3.628118336200714111e-01
8.046971261501312256e-02 -6.059944257140159607e-02 -2.128720730543136597e-01 4.844605922698974609e-02 -4.488115385174751282e-02 -1.111216768622398376e-01 3.350326120853424072e-01 -1.369004845619201660e-01 6.461277604103088379e-02 -1.864088773727416992e-01 4.785472992807626724e-03 1.845606416463851929e-01 1.339134126901626587e-01 1.107186079025268555e-03 -2.210053652524948120e-01 1.595397442579269409e-01 -9.698639065027236938e-02 1.079320833086967468e-01 1.364305615425109863e-01 -2.439229637384414673e-01 -1.691787838935852051e-01 1.275055259466171265e-01 2.352677099406719208e-02 1.407469958066940308e-01 -9.664161480031907558e-04 1.364636123180389404e-01 -2.907473146915435791e-01 1.332354992628097534e-01 -7.193294819444417953e-03 5.776887014508247375e-02 -5.140525102615356445e-01 -2.804338037967681885e-01
-1.587594449520111084e-01 -1.063909307122230530e-01 6.138853728771209717e-02 9.125218540430068970e-02 5.775288864970207214e-02 -1.337515860795974731e-01 2.607337199151515961e-02 -2.200862914323806763e-01 1.073935851454734802e-01 -1.369075477123260498e-01 -3.293474614620208740e-01 1.209566965699195862e-01 -1.113488823175430298e-01 2.017469704151153564e-01 -2.329804450273513794e-01 -2.350074425339698792e-02 3.654975295066833496e-01 -1.797963492572307587e-02 -2.051331251859664917e-01 -3.111750073730945587e-02 -2.312167882919311523e-01 -7.965714484453201294e-02 -1.277420967817306519e-01 2.181435823440551758e-01 -4.777381196618080139e-02 -1.639238595962524414e-01 -3.005582392215728760e-01 3.328576683998107910e-02 7.455196976661682129e-02 1.073754578828811646e-01 -4.052058458328247070e-01 -1.310789883136749268e-01
1.843297854065895081e-02 -2.251753658056259155e-01 -2.111794613301753998e-02 -1.788119673728942871e-01 -1.649815142154693604e-01 -4.633704572916030884e-02 1.350071430206298828e-01 1.011641174554824829e-01 1.162632331252098083e-01 2.436176091432571411e-01 -2.319084703922271729e-01 2.304605841636657715e-01 8.669883012771606445e-02 -1.535473465919494629e-01 -8.935841172933578491e-02 4.419595301151275635e-01 8.183711022138595581e-02 1.467584399506449699e-03 1.950074136257171631e-01 -4.191050529479980469e-01 -6.616438180208206177e-02 1.306090950965881348e-01 5.756085738539695740e-02 1.788702905178070068e-01 1.278122067451477051e-01 -8.423323184251785278e-02 -1.588018089532852173e-01 1.213087588548660278e-01 -4.099062457680702209e-02 2.559078112244606018e-02 -2.645872235298156738e-01 -1.780877560377120972e-01
-1.216452717781066895e-01 -3.941697999835014343e-02 -1.500038802623748779e-01 -9.321923553943634033e-02 -9.435153752565383911e-02 8.565802127122879028e-02 2.708473205566406250e-01 -3.869857639074325562e-02 3.493551313877105713e-01 -3.478235304355621338e-01 9.786709398031234741e-02 1.987046450376510620e-01 5.594724789261817932e-02 -6.529157515615224838e-03 -1.497669816017150879e-01 9.842350333929061890e-02 -2.320172339677810669e-01 7.163686305284500122e-02 1.130923703312873840e-01 -2.047275006771087646e-01 9.772620350122451782e-02 -5.779800936579704285e-02 1.954940333962440491e-02 9.407076984643936157e-03 -1.144461482763290405e-01 -3.286827355623245239e-02 -3.358456790447235107e-01 3.140005469322204590e-02 3.083144426345825195e-01 2.795214997604489326e-03 -3.167005479335784912e-01 -2.891892194747924805e-01
-3.374285250902175903e-02 -3.142335116863250732e-01 -1.249913200736045837e-01 -1.106914058327674866e-01 5.170638114213943481e-02 5.289644002914428711e-02 9.261515736579895020e-02 -5.553976446390151978e-02 7.039180025458335876e-03 5.470902472734451294e-02 -2.534530460834503174e-01 1.729298830032348633e-01 2.483803331851959229e-01 -2.169752717018127441e-01 1.289947628974914551e-01 -4.588639736175537109e-02 2.729019820690155029e-01 3.175648152828216553e-01 -8.270368725061416626e-02 -4.422823339700698853e-02 2.872509062290191650e-01 -2.107243090867996216e-01 5.660828202962875366e-02 9.469248354434967041e-02 -6.433488428592681885e-02 -1.347417086362838745e-01 -6.456130743026733398e-02 -1.130835264921188354e-01 7.341997325420379639e-02 4.240431785583496094e-01 -2.384388148784637451e-01 -1.609125137329101562e-01
-2.404370903968811035e-02 1.073683798313140869e-01 -1.972818076610565186e-01 3.103910945355892181e-02 -1.597238928079605103e-01 -2.327953875064849854e-01 1.027998626232147217e-01 -1.515771262347698212e-02 -2.380695194005966187e-02 -1.561642438173294067e-01 -1.123148947954177856e-01 2.742338227108120918e-03 -1.260194331407546997e-01 1.616701334714889526e-01 -2.984787523746490479e-01 1.088040173053741455e-01 3.058339059352874756e-01 8.702028542757034302e-02 -8.571049571037292480e-02 -9.515708684921264648e-02 2.999877631664276123e-01 4.904889687895774841e-02 -6.958551704883575439e-02 3.592613339424133301e-01 -3.841218948364257812e-01 -6.336370855569839478e-02 -1.910517811775207520e-01 -4.716409370303153992e-02 2.328480631113052368e-01 2.954088151454925537e-01 1.045220904052257538e-02 -3.583678603172302246e-02
1.556332129985094070e-02 -1.917645037174224854e-01 -1.260923296213150024e-01 3.964757919311523438e-01 7.235934585332870483e-02 1.511029619723558426e-02 -1.121477708220481873e-01 -2.708224952220916748e-02 7.629947364330291748e-02 -1.710290014743804932e-01 -2.025348097085952759e-01 3.448116779327392578e-02 1.389747411012649536e-01 9.600039571523666382e-02 1.595785021781921387e-01 -1.140738576650619507e-01 1.431935578584671021e-01 -6.377400457859039307e-02 1.422409266233444214e-01 -2.932547032833099365e-01 4.205696880817413330e-01 -2.449674159288406372e-01 6.336942315101623535e-02 1.876717954874038696e-01 -3.334046527743339539e-02 2.461515367031097412e-01 -1.978479921817779541e-01 2.563820481300354004e-01 6.172023713588714600e-02 -8.287777192890644073e-03 -2.066665291786193848e-01 8.205737173557281494e-02
1.688077300786972046e-02 -2.712544798851013184e-01 8.462043851613998413e-02 1.059621497988700867e-01 -2.655982673168182373e-01 -2.244107872247695923e-01 4.003113508224487305e-01 -8.814726769924163818e-02 6.758172810077667236e-02 -4.413859918713569641e-02 -3.525491356849670410e-01 3.035512566566467285e-01 2.438504062592983246e-02 -3.222244083881378174e-01 5.728070065379142761e-02 -8.967981487512588501e-02 1.528159528970718384e-01 -1.185318734496831894e-02 -1.204783916473388672e-01 -9.658654779195785522e-02 -1.479742825031280518e-01 3.998239710927009583e-02 -3.049839101731777191e-02 1.747921705245971680e-01 -1.650282591581344604e-01 -6.007622927427291870e-02 -1.206400990486145020e-01 -1.366519480943679810e-01 1.413435935974121094e-01 2.502584755420684814e-01 -1.476077884435653687e-01 9.668534994125366211e-02
-9.181170910596847534e-02 -1.802085898816585541e-02 -2.661322653293609619e-01 2.011506110429763794e-01 -1.224532350897789001e-01 2.317030429840087891e-01 2.081856280565261841e-01 -1.534480303525924683e-01 1.851706057786941528e-01 -9.984872490167617798e-02 -3.671910464763641357e-01 4.059704020619392395e-03 -9.890834987163543701e-02 -1.007540374994277954e-01 -6.542136520147323608e-02 4.011374711990356445e-02 2.410844713449478149e-01 2.131992019712924957e-02 -1.832972764968872070e-01 2.162656933069229126e-02 2.900578081607818604e-01 -1.951808482408523560e-01 1.154499948024749756e-01 1.739510446786880493e-01 -1.792691946029663086e-01 1.445567584596574306e-03 -9.729595482349395752e-02 -4.764926433563232422e-02 -8.867891877889633179e-02 4.208410084247589111e-01 -2.184705883264541626e-01 -6.653278321027755737e-02
-1.863865852355957031e-01 -1.907122880220413208e-01 -2.567735612392425537e-01 -3.984222561120986938e-02 1.196196302771568298e-02 -5.469281598925590515e-02 1.986889839172363281e-01 -4.753175750374794006e-02 1.956467330455780029e-01 -1.926207393407821655e-01 1.054147854447364807e-01 1.875662207603454590e-01 2.131151705980300903e-01 3.128254786133766174e-02 -1.812386214733123779e-01 1.589229553937911987e-01 5.175591260194778442e-02 1.387328356504440308e-01 5.485578626394271851e-02 -1.600725799798965454e-01 1.353733837604522705e-01 8.889040350914001465e-02 -8.824397623538970947e-02 2.028037458658218384e-01 -1.093866229057312012e-01 -4.829574003815650940e-02 -1.699276417493820190e-01 1.544754803180694580e-01 7.201797515153884888e-02 -1.309399157762527466e-01 -5.593155622482299805e-01 -2.498400658369064331e-01
9.153152257204055786e-02 -1.743002682924270630e-01 -1.033554077148437500e-01 5.282132886350154877e-03 1.133938878774642944e-01 1.979910954833030701e-02 2.701051533222198486e-01 -3.153388798236846924e-01 -7.576239109039306641e-02 -1.069510206580162048e-01 -2.155341506004333496e-01 1.890916675329208374e-01 9.415747225284576416e-02 -2.101240605115890503e-01 -1.782950013875961304e-01 -1.268313974142074585e-01 3.592426776885986328e-01 2.967284917831420898e-01 1.368254721164703369e-01 -1.892957985401153564e-01 7.385513186454772949e-02 -2.122710198163986206e-01 -5.059317871928215027e-02 1.270577758550643921e-01 -7.614693045616149902e-02 1.440914422273635864e-01 7.105854153633117676e-02 -7.195966690778732300e-02 1.927737891674041748e-01 2.556934654712677002e-01 -1.917472928762435913e-01 -2.182506918907165527e-01
3.205573931336402893e-02 -2.127785682678222656e-01 -8.660390228033065796e-02 -7.034650444984436035e-02 -2.809141874313354492e-01 -1.453581154346466064e-01 7.384356111288070679e-02 8.857551217079162598e-02 -1.535557955503463745e-01 -1.342720985412597656e-01 -2.826905548572540283e-01 4.153499379754066467e-02 -4.979658126831054688e-02 1.653552055358886719e-01 -2.644697725772857666e-01 -1.063169762492179871e-01 -3.916097059845924377e-02 2.933407425880432129e-01 5.615146830677986145e-02 -1.205202341079711914e-01 -4.022745043039321899e-02 2.505966648459434509e-02 -5.975029617547988892e-02 2.503792047500610352e-01 -2.238948047161102295e-01 -6.162483245134353638e-02 1.883281394839286804e-02 -6.433426402509212494e-03 2.827869951725006104e-01 3.913572728633880615e-01 -3.509800434112548828e-01 -9.584642946720123291e-02
-1.455544084310531616e-01 -3.309389948844909668e-01 -3.483442962169647217e-02 -7.982619851827621460e-02 -1.652912050485610962e-01 3.349928557872772217e-01 2.170256376266479492e-01 -1.212047040462493896e-01 3.534935712814331055e-01 2.400076016783714294e-02 -3.476680815219879150e-01 2.087257653474807739e-01 8.897281438112258911e-02 1.032410785555839539e-01 -3.130533173680305481e-02 -1.842141151428222656e-01 1.566162258386611938e-01 -9.245988726615905762e-02 2.674791514873504639e-01 1.785861998796463013e-01 9.982670843601226807e-02 -1.366498228162527084e-02 1.089300289750099182e-01 1.121888533234596252e-01 -3.299130871891975403e-02 1.426392346620559692e-01 -1.659962981939315796e-01 1.170366480946540833e-01 -6.281450623646378517e-05 1.844435334205627441e-01 -2.142852097749710083e-01 5.628858134150505066e-02
1.728662662208080292e-02 1.690637916326522827e-01 -2.885614037513732910e-01 -5.237167328596115112e-02 2.006813324987888336e-02 -5.414948239922523499e-02 -1.232608483405783772e-04 -7.379044592380523682e-02 -1.074509099125862122e-01 -1.356072872877120972e-01 -9.448949247598648071e-02 -1.087972372770309448e-01 -1.118799149990081787e-01 -1.690301671624183655e-02 -4.090996980667114258e-01 -4.006594792008399963e-02 -1.324829459190368652e-01 -1.463974416255950928e-01 6.602600961923599243e-02 -2.940162718296051025e-01 1.250508427619934082e-01 5.596334114670753479e-02 1.770885139703750610e-01 2.530442178249359131e-01 -2.436973750591278076e-01 -4.851527139544487000e-02 -1.841486990451812744e-01 -3.077055513858795166e-01 5.528650805354118347e-02 2.223722189664840698e-01 -3.448643386363983154e-01 -1.952797770500183105e-01
9.596613049507141113e-02 -8.048914372920989990e-02 1.832870952785015106e-02 -1.269989646971225739e-02 -1.102681830525398254e-01 -2.972331643104553223e-02 1.289382427930831909e-01 -1.770075559616088867e-01 1.456171870231628418e-01 -1.110325157642364502e-01 -4.119254052639007568e-01 5.589815974235534668e-02 -1.537500470876693726e-01 6.583147495985031128e-02 -7.448684424161911011e-02 -3.046819269657135010e-01 3.095237016677856445e-01 2.312913723289966583e-02 -1.830382645130157471e-01 -2.127497643232345581e-01 -2.277915775775909424e-01 -2.661322616040706635e-02 -9.189396351575851440e-02 2.304401993751525879e-01 -1.197438836097717285e-01 -1.663659214973449707e-01 -2.615897357463836670e-01 -3.021723357960581779e-03 7.805328816175460815e-02 2.519133687019348145e-01 -3.275897800922393799e-01 -1.164107695221900940e-01
-5.375519394874572754e-02 -1.216280832886695862e-01 5.469976365566253662e-02 7.644619792699813843e-02 -1.126038059592247009e-01 1.198553070425987244e-01 2.276535481214523315e-01 -8.743403106927871704e-02 1.232779771089553833e-01 9.256368130445480347e-02 -2.560046613216400146e-01 8.576612453907728195e-04 -5.606441572308540344e-02 -1.738295108079910278e-01 -1.333255320787429810e-01 -2.120588421821594238e-01 2.500487864017486572e-01 -3.253074362874031067e-02 2.432119473814964294e-02 -2.498331367969512939e-01 -9.269550442695617676e-02 -2.000225931406021118e-01 3.005503118038177490e-01 3.458173274993896484e-01 -1.061244010925292969e-01 -3.478746712207794189e-01 -1.744933277368545532e-01 5.900834687054157257e-03 -1.462968140840530396e-01 3.364946544170379639e-01 -7.463118433952331543e-02 -1.161065399646759033e-01
-1.919946372509002686e-01 -1.616381704807281494e-01 -1.118268594145774841e-01 -2.138347327709197998e-01 -2.715421654284000397e-02 -2.481064293533563614e-04 1.997143924236297607e-01 4.951477795839309692e-02 4.371605813503265381e-02 -1.307801008224487305e-01 -3.922905623912811279e-01 4.043004289269447327e-02 2.429440468549728394e-01 -1.017799153923988342e-01 1.098224371671676636e-01 1.061031222343444824e-01 1.012385487556457520e-01 -9.193897247314453125e-03 -1.279008537530899048e-01 -2.934071421623229980e-01 1.836289167404174805e-01 -2.425481230020523071e-01 -1.287822127342224121e-01 1.445708572864532471e-01 -6.363221257925033569e-02 -1.734090447425842285e-01 -2.425796911120414734e-02 2.910384237766265869e-01 -1.983471959829330444e-01 3.199753761291503906e-01 -1.572273522615432739e-01 -1.994794458150863647e-01
2.874348759651184082e-01 -1.742953509092330933e-01 1.518485695123672485e-01 1.473634392023086548e-01 -6.175138801336288452e-02 3.941451758146286011e-02 1.996172070503234863e-01 -8.420779556035995483e-02 -1.409973204135894775e-01 -2.856876552104949951e-01 -2.381833791732788086e-01 2.847682237625122070e-01 9.158699214458465576e-02 6.628020107746124268e-02 7.290345430374145508e-02 -5.136867985129356384e-02 3.319335579872131348e-01 1.075725480914115906e-01 6.512679904699325562e-02 -4.362133443355560303e-01 -1.632476747035980225e-01 -4.061859101057052612e-02 5.361123010516166687e-02 2.793828547000885010e-01 -1.329649686813354492e-01 -1.237541362643241882e-01 -9.669841825962066650e-02 7.296063005924224854e-02 -1.523505430668592453e-03 -3.602170571684837341e-02 -2.348300218582153320e-01 -1.578698679804801941e-02
9.920350462198257446e-02 7.681974023580551147e-02 -1.689767688512802124e-01 3.640276938676834106e-02 -1.655519306659698486e-01 3.171541169285774231e-02 2.958583831787109375e-01 9.093321859836578369e-02 9.091678261756896973e-02 8.435542695224285126e-04 -2.244746983051300049e-01 1.337093412876129150e-01 5.351466685533523560e-02 -1.492939740419387817e-01 -1.432071179151535034e-01 1.800720393657684326e-01 1.461333483457565308e-01 -2.185203582048416138e-01 2.572827637195587158e-01 -2.474533915519714355e-01 5.644274502992630005e-02 7.603544741868972778e-02 6.796626746654510498e-02 2.405986338853836060e-01 -1.529968678951263428e-01 2.204648256301879883e-01 -8.605542778968811035e-02 1.886699944734573364e-01 -3.409936726093292236e-01 -1.043887156993150711e-02 -3.983570337295532227e-01 -1.320902407169342041e-01
8.735890686511993408e-02 2.778396569192409515e-02 8.854997903108596802e-02 1.179835125803947449e-01 9.956657886505126953e-04 -1.100748777389526367e-01 1.764611899852752686e-01 -1.351820826530456543e-01 3.106387853622436523e-01 5.327700451016426086e-02 -2.482958436012268066e-01 1.425057202577590942e-01 1.884188689291477203e-02 1.570397019386291504e-01 -6.479012221097946167e-02 -7.092674821615219116e-02 -8.124207705259323120e-02 -1.522753853350877762e-03 -2.754639089107513428e-01 -2.635240554809570312e-01 -1.868249326944351196e-01 -1.657468825578689575e-01 -1.730430312454700470e-02 1.233752220869064331e-01 1.035135835409164429e-01 -1.397961527109146118e-01 -3.369880318641662598e-01 -7.425818592309951782e-03 -3.533574193716049194e-02 1.338607668876647949e-01 -5.452490448951721191e-01 5.103204026818275452e-02
-4.107777960598468781e-03 -2.922698557376861572e-01 1.670860201120376587e-01 2.320840768516063690e-02 5.949805676937103271e-02 -1.971651613712310791e-01 1.246253121644258499e-02 -3.393116891384124756e-01 1.020737215876579285e-01 -2.860510349273681641e-02 -3.015846610069274902e-01 2.349067181348800659e-01 -1.029746383428573608e-01 1.196297481656074524e-01 4.763785004615783691e-02 -2.027533352375030518e-01 2.257431149482727051e-01 1.149223670363426208e-01 -5.725376680493354797e-02 -1.732051223516464233e-01 -2.172870039939880371e-01 6.130047887563705444e-02 -2.910778485238552094e-02 2.265017330646514893e-01 -1.178935393691062927e-01 2.139028720557689667e-02 -1.676034778356552124e-01 1.450663954019546509e-01 6.867659837007522583e-02 2.462388873100280762e-01 -4.033644199371337891e-01 -1.030868217349052429e-01
1.119373589754104614e-01 -1.451367791742086411e-02 -5.567139759659767151e-02 -1.271068751811981201e-01 -1.547142267227172852e-01 1.913240924477577209e-02 3.030053973197937012e-01 -7.829976826906204224e-02 2.450523078441619873e-01 -2.787692546844482422e-01 -1.107242237776517868e-02 3.100640177726745605e-01 2.923213243484497070e-01 8.174249529838562012e-02 -2.449687868356704712e-01 1.559382081031799316e-01 -4.768212139606475830e-02 1.095720827579498291e-01 -4.724194854497909546e-02 -5.199797824025154114e-02 1.901335199363529682e-03 4.503145441412925720e-02 -9.171787649393081665e-02 1.679666638374328613e-01 -1.790341883897781372e-01 -1.494664885103702545e-02 -3.259629905223846436e-01 1.705988645553588867e-01 1.275232434272766113e-01 1.315644383430480957e-01 -3.554304540157318115e-01 -2.233086079359054565e-01
4.682436585426330566e-02 4.299981147050857544e-02 -4.291648864746093750e-01 -2.016208022832870483e-01 -1.028527133166790009e-02 8.951786160469055176e-02 2.129022479057312012e-01 -3.542410582304000854e-02 -9.326801449060440063e-02 1.127848774194717407e-01 -1.780795007944107056e-01 2.530233860015869141e-01 -1.854698406532406807e-03 1.082627624273300171e-01 -1.382037401199340820e-01 6.452602893114089966e-02 1.391554623842239380e-01 -1.340469270944595337e-01 1.764424890279769897e-01 -1.614134311676025391e-01 1.207285001873970032e-01 -3.214802443981170654e-01 -6.061229854822158813e-02 3.387852907180786133e-01 -1.732452213764190674e-01 1.129168923944234848e-02 -1.023840457201004028e-01 7.098708301782608032e-02 -7.792663574218750000e-02 3.292156755924224854e-01 -2.504104077816009521e-01 -1.027889251708984375e-01
2.009766548871994019e-02 -5.624546110630035400e-02 -2.183214128017425537e-01 -3.667893633246421814e-02 -3.490959852933883667e-02 -5.461986362934112549e-02 2.762163877487182617e-01 -1.480463296175003052e-01 2.374201864004135132e-01 -1.502575278282165527e-01 -5.787190794944763184e-02 1.709094941616058350e-01 2.337099611759185791e-01 1.155898496508598328e-01 -1.696294546127319336e-01 1.939323842525482178e-01 1.234150454401969910e-01 4.156500101089477539e-02 6.521194428205490112e-02 -3.167745843529701233e-02 1.386435423046350479e-02 9.839265048503875732e-02 -6.799484789371490479e-02 3.109338581562042236e-01 -5.916552245616912842e-02 1.007991377264261246e-03 -1.492215394973754883e-01 1.065494045615196228e-01 -4.200153052806854248e-02 -2.583533897995948792e-02 -6.106039881706237793e-01 -2.309889644384384155e-01
1.046315673738718033e-02 -6.068001687526702881e-02 -1.235758960247039795e-01 -2.118712663650512695e-01 4.711995273828506470e-02 -3.964826464653015137e-02 9.309083968400955200e-02 2.311570337042212486e-03 8.243197202682495117e-02 -8.363223075866699219e-02 -1.649512350559234619e-02 2.171351909637451172e-01 1.451040953397750854e-01 4.233582410961389542e-03 -1.141515821218490601e-01 1.357112228870391846e-01 9.988915920257568359e-02 -3.137413784861564636e-02 1.428584307432174683e-01 -1.598743796348571777e-01 1.464521437883377075e-01 1.197037324309349060e-01 -4.264462739229202271e-02 2.027208954095840454e-01 -1.273579150438308716e-01 -1.013404428958892822e-01 -1.989422440528869629e-01 1.030895560979843140e-01 1.317996680736541748e-01 -2.073167711496353149e-01 -6.832643151283264160e-01 -2.652075886726379395e-01
1.833817362785339355e-01 -1.424787342548370361e-01 -6.722899526357650757e-02 6.080987863242626190e-03 -9.560661762952804565e-02 -6.275922060012817383e-02 -1.002553701400756836e-01 -3.134046867489814758e-02 1.958932429552078247e-01 2.571205794811248779e-02 -2.670210599899291992e-01 1.695831418037414551e-01 1.503447741270065308e-01 1.287833303213119507e-01 -1.087724789977073669e-01 -2.568641006946563721e-01 6.675508618354797363e-02 3.337699221447110176e-03 -3.630487322807312012e-01 -4.384199082851409912e-01 -1.455812305212020874e-01 -7.442121207714080811e-02 -1.013630181550979614e-01 1.553014963865280151e-01 1.864103972911834717e-01 -1.426181793212890625e-01 -1.460947841405868530e-01 -2.139409817755222321e-02 -5.773572251200675964e-02 2.420785725116729736e-01 -3.099863827228546143e-01 -1.917856484651565552e-01
-9.877694398164749146e-02 -1.930748671293258667e-01 9.430216997861862183e-02 2.830459475517272949e-01 -4.230767115950584412e-02 2.681678235530853271e-01 -8.767528459429740906e-03 -1.666000932455062866e-01 2.177530229091644287e-01 6.742856651544570923e-02 -9.788392484188079834e-02 -4.208397865295410156e-02 -5.188409984111785889e-02 7.327635586261749268e-02 -1.884067952632904053e-01 1.012032479047775269e-01 4.832543805241584778e-02 -1.381137594580650330e-02 -4.644583538174629211e-02 -3.891495168209075928e-01 -8.871486783027648926e-02 1.334062661044299603e-03 -2.046994417905807495e-01 -4.302204027771949768e-02 -1.757955998182296753e-01 -2.612106204032897949e-01 -3.449345231056213379e-01 6.014149263501167297e-02 -2.119856774806976318e-01 1.514178663492202759e-01 -3.846558034420013428e-01 1.480458537116646767e-03
-3.320165723562240601e-02 -2.601735591888427734e-01 -1.621334254741668701e-01 -1.505324095487594604e-01 6.167325656861066818e-03 -2.197915688157081604e-02 2.992400154471397400e-02 -1.257740706205368042e-01 6.627718359231948853e-02 -1.910073161125183105e-01 -1.306232362985610962e-01 1.928076148033142090e-01 2.505691349506378174e-01 -5.341776646673679352e-03 -1.976529806852340698e-01 7.803716510534286499e-02 6.857114285230636597e-02 -1.870040898211300373e-03 2.469324273988604546e-03 -1.866115182638168335e-01 5.900577083230018616e-02 8.724781870841979980e-02 -1.655142940580844879e-02 1.535442173480987549e-01 -4.925398156046867371e-02 1.772142350673675537e-01 -1.763767600059509277e-01 7.976599037647247314e-02 1.469859331846237183e-01 -1.833852976560592651e-01 -6.048417687416076660e-01 -3.083682358264923096e-01
-1.081078648567199707e-01 -8.859086781740188599e-02 -3.791389614343643188e-02 -2.970605790615081787e-01 6.621678918600082397e-02 7.841616868972778320e-02 1.913727819919586182e-01 -4.522710293531417847e-02 9.597411751747131348e-02 -1.520348191261291504e-01 -1.998143643140792847e-01 2.399929016828536987e-01 -1.115331724286079407e-01 -3.295053839683532715e-01 1.464741826057434082e-01 1.085212361067533493e-02 7.893724739551544189e-02 2.362883090972900391e-01 9.803872555494308472e-02 -2.783030271530151367e-01 8.625393360853195190e-02 -2.593443989753723145e-01 -1.570673733949661255e-01 7.453127205371856689e-02 -2.767175137996673584e-01 -1.259092688560485840e-01 2.833646535873413086e-02 -1.963284239172935486e-02 1.222987994551658630e-01 2.508710026741027832e-01 -3.774292171001434326e-01 -3.366244584321975708e-02
-4.226936399936676025e-02 -7.793545722961425781e-02 -1.003693044185638428e-01 1.049116700887680054e-01 -1.605056077241897583e-01 -1.035671085119247437e-01 2.325333505868911743e-01 -6.346707791090011597e-02 1.700583398342132568e-01 -3.206169605255126953e-01 -1.426688730716705322e-01 -4.873010516166687012e-02 3.649273812770843506e-01 2.625180408358573914e-02 -1.772125661373138428e-01 2.260266542434692383e-01 9.565277956426143646e-03 1.281641051173210144e-02 -4.094035550951957703e-02 -1.230234503746032715e-01 9.160592406988143921e-02 2.371736913919448853e-01 1.558348685503005981e-01 2.786590456962585449e-01 -1.704695820808410645e-01 -2.028359472751617432e-02 -1.412281990051269531e-01 -8.070915192365646362e-02 1.744796186685562134e-01 4.407800734043121338e-01 -1.483224332332611084e-01 -1.391688883304595947e-01
-4.983465373516082764e-02 -6.745086610317230225e-02 2.314651757478713989e-01 -2.137180790305137634e-02 -1.680612377822399139e-02 1.279180049896240234e-01 4.247286319732666016e-01 -6.684039533138275146e-02 1.669820100069046021e-01 -2.007717788219451904e-01 -1.784014254808425903e-01 1.180377975106239319e-01 2.436291575431823730e-01 -2.816188037395477295e-01 1.136823296546936035e-01 5.995924025774002075e-02 1.247528716921806335e-01 -2.508612573146820068e-01 1.399924140423536301e-02 -3.208487927913665771e-01 9.476406127214431763e-02 -9.330250322818756104e-03 -1.587543636560440063e-02 -7.003842294216156006e-02 -8.769953250885009766e-02 -1.385583281517028809e-01 -2.643939554691314697e-01 -8.616361021995544434e-02 -4.971378296613693237e-02 3.835690617561340332e-01 -1.285723298788070679e-01 -4.567710310220718384e-02
-1.172151714563369751e-01 -1.744429469108581543e-01 -2.572421431541442871e-01 -6.267303973436355591e-02 1.669121533632278442e-02 6.995972990989685059e-02 1.313091665506362915e-01 -6.554602831602096558e-02 9.374422952532768250e-03 2.926774695515632629e-02 -9.571133553981781006e-02 5.496254190802574158e-02 2.534981071949005127e-01 -3.158275783061981201e-01 -5.550497174263000488e-01 -3.505276143550872803e-02 1.181092038750648499e-01 5.135503411293029785e-02 1.701913625001907349e-01 -3.293233215808868408e-01 2.035860270261764526e-01 3.226464986801147461e-02 -4.744584485888481140e-02 2.401531040668487549e-01 3.525097668170928955e-02 -4.373209923505783081e-02 -1.009692102670669556e-01 -2.054336071014404297e-01 -1.431437022984027863e-02 1.648987978696823120e-01 -1.199262216687202454e-01 1.371992975473403931e-01
-9.627728909254074097e-02 -1.408676207065582275e-01 -1.744626313447952271e-01 -2.002566456794738770e-01 -2.212455123662948608e-01 -4.058763384819030762e-02 -3.278483077883720398e-02 -4.149102419614791870e-02 3.334737718105316162e-01 4.426253214478492737e-02 7.892317324876785278e-02 -1.230468973517417908e-02 2.618865966796875000e-01 9.892676770687103271e-02 1.895579323172569275e-02 9.623007476329803467e-02 2.078942060470581055e-01 -9.732368588447570801e-02 1.396410316228866577e-01 5.619273707270622253e-02 2.220090776681900024e-01 -8.265291899442672729e-02 -9.693315625190734863e-02 7.999620586633682251e-02 2.051337249577045441e-02 -1.357975155115127563e-01 -4.723251163959503174e-01 1.570717990398406982e-02 6.060033105313777924e-03 2.787133120000362396e-02 -4.405524730682373047e-01 -2.346388399600982666e-01
1.052038520574569702e-01 -1.094741523265838623e-01 -1.627695411443710327e-01 7.452999707311391830e-03 -8.510244637727737427e-02 -8.748973906040191650e-02 -8.557526767253875732e-02 -5.727358534932136536e-02 -8.109676092863082886e-02 7.490535825490951538e-02 -3.529342114925384521e-01 1.358070671558380127e-01 -2.648367881774902344e-01 3.140332549810409546e-02 -2.163818627595901489e-01 9.021312743425369263e-02 3.196713700890541077e-02 -3.280712990090250969e-03 2.880871668457984924e-02 7.334819436073303223e-02 2.640475630760192871e-01 5.567859858274459839e-02 1.105292737483978271e-01 3.737796247005462646e-01 -2.331827878952026367e-01 -5.137546733021736145e-02 -6.691607087850570679e-02 -2.110313773155212402e-01 2.061344683170318604e-01 3.846167922019958496e-01 -2.470138818025588989e-01 -2.327345460653305054e-01
2.178072184324264526e-02 -1.322369128465652466e-01 2.140270546078681946e-02 1.556274443864822388e-01 2.420866396278142929e-03 2.186897248029708862e-01 -3.030787780880928040e-02 -2.206766046583652496e-02 3.746048733592033386e-02 -1.070095300674438477e-01 -3.105125725269317627e-01 4.014937952160835266e-02 -1.526999473571777344e-01 1.772713959217071533e-01 -2.095119357109069824e-01 -1.292646825313568115e-01 4.187934696674346924e-01 -1.682875752449035645e-01 -2.898304164409637451e-01 -3.088845312595367432e-01 8.159334212541580200e-02 -6.208145990967750549e-02 2.098112255334854126e-01 3.371129333972930908e-01 5.396698042750358582e-02 -3.712750226259231567e-02 -9.047715365886688232e-02 -6.883163750171661377e-02 8.805187046527862549e-02 2.760301232337951660e-01 -1.361611187458038330e-01 -1.043797656893730164e-01
3.861155360937118530e-02 -1.785315871238708496e-01 2.231759577989578247e-01 -3.139606863260269165e-02 -3.161753341555595398e-02 2.747299671173095703e-01 2.786321341991424561e-01 9.162537753582000732e-03 1.373310238122940063e-01 -6.133355572819709778e-02 -2.128259390592575073e-01 1.186124980449676514e-01 9.078484773635864258e-02 -2.505111992359161377e-01 5.299409106373786926e-02 -2.899981290102005005e-02 1.472063362598419189e-01 6.507939845323562622e-02 1.642788350582122803e-01 -4.117471277713775635e-01 1.654272228479385376e-01 -2.748591005802154541e-01 -2.854722142219543457e-01 2.590209431946277618e-02 -8.708224445581436157e-02 -1.220885887742042542e-01 -1.151503846049308777e-01 -1.122655645012855530e-01 -9.489838033914566040e-02 1.868106424808502197e-01 -3.194671273231506348e-01 -5.648984760046005249e-02
7.473920285701751709e-02 -1.833752542734146118e-01 2.402164228260517120e-02 -3.230232000350952148e-02 -2.800489366054534912e-01 -1.683464050292968750e-01 1.846964061260223389e-01 -4.422931000590324402e-02 2.212811261415481567e-01 -3.372872946783900261e-03 1.488748639822006226e-01 2.186196148395538330e-01 1.527708768844604492e-01 2.069899439811706543e-01 -1.470021009445190430e-01 6.344173103570938110e-02 -4.010551050305366516e-02 -4.454237967729568481e-02 -3.077845573425292969e-01 -4.442574679851531982e-01 1.650832891464233398e-01 1.297136098146438599e-01 1.544591337442398071e-01 1.288716197013854980e-01 -4.203240871429443359e-01 -1.585104130208492279e-02 -8.443368971347808838e-02 4.194149747490882874e-03 -6.114736199378967285e-02 1.406871378421783447e-01 -1.287601292133331299e-01 3.411212936043739319e-02
1.049517616629600525e-01 -1.095574442297220230e-02 2.392513751983642578e-01 -1.089617609977722168e-01 -1.119440570473670959e-01 1.448661386966705322e-01 2.054366320371627808e-01 1.580126434564590454e-01 -1.611465960741043091e-01 -1.942831836640834808e-02 -6.813405454158782959e-02 1.615843623876571655e-01 -8.049108088016510010e-02 1.188730075955390930e-01 9.481448680162429810e-02 1.361267566680908203e-01 1.144553348422050476e-01 -1.285747587680816650e-01 -2.849011309444904327e-02 -4.741554558277130127e-01 -4.511384293437004089e-02 -2.761395834386348724e-02 -8.060276508331298828e-03 1.492362320423126221e-01 -1.243250072002410889e-01 -1.230389624834060669e-01 -4.506188929080963135e-01 6.210966035723686218e-02 2.484565377235412598e-01 3.236902356147766113e-01 -1.694571226835250854e-01 -2.647897228598594666e-02
8.095929771661758423e-02 -7.969529181718826294e-02 -4.569793343544006348e-01 7.512903213500976562e-02 -2.209863364696502686e-01 3.058798983693122864e-02 1.255288422107696533e-01 -9.784436970949172974e-02 6.310960650444030762e-02 -1.283970922231674194e-01 1.838482543826103210e-02 -3.044750168919563293e-02 1.075197905302047729e-01 -3.578019142150878906e-02 -1.893327832221984863e-01 -2.194038629531860352e-01 2.028268575668334961e-01 -8.314006775617599487e-02 1.519652903079986572e-01 -2.218638807535171509e-01 9.895415604114532471e-02 -4.005266427993774414e-01 -4.984048381447792053e-02 1.769396066665649414e-01 -2.545406222343444824e-01 1.273513138294219971e-01 -1.683311760425567627e-01 -7.975506037473678589e-02 -1.771808713674545288e-01 -4.958312213420867920e-02 -2.624373733997344971e-01 -1.901444941759109497e-01
2.512742951512336731e-02 -2.097888886928558350e-01 -2.672204375267028809e-01 -4.270282015204429626e-02 -1.869302242994308472e-01 1.784337460994720459e-01 1.470843851566314697e-01 -1.406401544809341431e-01 -5.939709395170211792e-02 8.891394734382629395e-02 -2.043718844652175903e-01 9.810607135295867920e-02 -1.310575157403945923e-01 -1.359530538320541382e-01 4.034810140728950500e-02 4.137446731328964233e-02 1.077358350157737732e-01 -8.438629657030105591e-02 2.336404174566268921e-01 -1.649513542652130127e-01 -3.847246617078781128e-02 -9.685205295681953430e-03 -1.670184135437011719e-01 5.269622206687927246e-01 -1.193524673581123352e-01 -4.514761269092559814e-02 -1.835841983556747437e-01 1.739041358232498169e-01 1.351042836904525757e-01 3.564983308315277100e-01 -1.261180937290191650e-01 1.514736562967300415e-01
-1.141984947025775909e-02 -1.827313601970672607e-01 -1.997653394937515259e-01 8.505570143461227417e-02 -1.355074048042297363e-01 -8.267547935247421265e-03 3.057225644588470459e-01 -8.173611760139465332e-02 1.423235982656478882e-01 -3.253943920135498047e-01 1.586683392524719238e-01 2.159229665994644165e-02 2.344526499509811401e-01 5.575885996222496033e-02 -1.461252123117446899e-01 1.039163619279861450e-01 -2.208753116428852081e-02 1.683662682771682739e-01 1.503864079713821411e-01 -1.511099338531494141e-01 6.990297883749008179e-02 9.673287719488143921e-02 -5.019577592611312866e-02 3.700834214687347412e-01 -2.798752188682556152e-01 -5.067131295800209045e-02 -2.318144887685775757e-01 1.694326698780059814e-01 8.335644751787185669e-02 1.288937684148550034e-02 -2.962812483310699463e-01 -2.692627906799316406e-01
-1.686422154307365417e-02 -1.986998468637466431e-01 -6.040539965033531189e-02 -2.278210967779159546e-01 -2.982837334275245667e-02 -6.670377403497695923e-02 8.456855267286300659e-02 -1.390580832958221436e-02 2.012008726596832275e-01 3.926121070981025696e-02 -3.207029998302459717e-01 1.322370171546936035e-01 -1.033163350075483322e-02 -1.349896937608718872e-01 3.997981548309326172e-02 4.231145605444908142e-02 1.047441810369491577e-01 2.984851002693176270e-01 -1.371350325644016266e-02 -2.403814494609832764e-01 9.115505963563919067e-02 -3.279706537723541260e-01 5.690638720989227295e-02 1.864708214998245239e-02 -2.581823766231536865e-01 -5.449469015002250671e-02 1.010849028825759888e-01 -1.323261205106973648e-02 3.776955902576446533e-01 2.829018831253051758e-01 -3.269555866718292236e-01 -1.442777514457702637e-01
-1.308726668357849121e-01 -1.911877989768981934e-01 1.340604275465011597e-01 2.005607783794403076e-01 -1.121069341897964478e-01 5.456036329269409180e-02 2.173754572868347168e-01 4.095447063446044922e-02 1.743391007184982300e-01 -3.651348128914833069e-02 -1.575420647859573364e-01 -3.917144984006881714e-02 -9.609938412904739380e-02 1.462322026491165161e-01 -1.432645469903945923e-01 -9.887287765741348267e-02 2.042726427316665649e-01 -8.824659883975982666e-02 1.720806956291198730e-02 -1.405306309461593628e-01 -1.695403009653091431e-01 -1.216847598552703857e-01 3.442498743534088135e-01 2.537919580936431885e-01 -1.777041852474212646e-01 -2.983641922473907471e-01 -2.584242224693298340e-01 1.191844344139099121e-01 6.131270900368690491e-02 4.252221882343292236e-01 -9.505645930767059326e-02 -1.158523708581924438e-01
-6.547316163778305054e-02 -1.240731328725814819e-01 -1.393316388130187988e-01 -6.046774238348007202e-02 -1.142130121588706970e-01 1.726231724023818970e-01 2.473500072956085205e-01 -9.734004735946655273e-02 3.207995891571044922e-01 -2.659906446933746338e-01 1.275354921817779541e-01 1.862955987453460693e-01 9.530281275510787964e-02 -8.439320325851440430e-02 -2.696163058280944824e-01 9.371296316385269165e-02 -2.041693218052387238e-02 8.019033819437026978e-02 -4.147750884294509888e-02 -4.871333017945289612e-02 1.546524872537702322e-04 5.197184905409812927e-02 -6.471469253301620483e-02 7.318661361932754517e-02 -1.489017307758331299e-01 -2.713294699788093567e-02 -4.233447313308715820e-01 2.745057344436645508e-01 1.466445922851562500e-01 1.216250732541084290e-01 -3.104760050773620605e-01 -2.967715263366699219e-01
4.686889424920082092e-02 -2.375521957874298096e-01 -1.363359987735748291e-01 2.694283723831176758e-01 -2.136018872261047363e-01 2.272103726863861084e-01 1.647542789578437805e-02 -2.302395552396774292e-01 1.352732330560684204e-01 1.623665988445281982e-01 -7.942803204059600830e-02 4.682704433798789978e-02 1.223119646310806274e-01 -1.755199730396270752e-01 3.482475131750106812e-02 -9.267830848693847656e-02 -4.871418327093124390e-02 1.757220248691737652e-03 -5.073566734790802002e-02 -2.705044746398925781e-01 1.077059563249349594e-02 -2.121976912021636963e-01 -3.726401329040527344e-01 2.034554779529571533e-01 -1.345821470022201538e-01 -3.051599860191345215e-01 -2.325073033571243286e-01 -4.183111339807510376e-02 -4.548874497413635254e-02 2.572681903839111328e-01 -9.288337826728820801e-02 -2.085157930850982666e-01
-2.407372295856475830e-01 -3.079302608966827393e-01 -2.282034456729888916e-01 -5.156842619180679321e-02 -1.344296634197235107e-01 7.295936346054077148e-02 1.430520564317703247e-01 2.650743909180164337e-02 2.380464524030685425e-01 2.931565642356872559e-01 -1.349241733551025391e-01 9.811205416917800903e-02 1.230730265378952026e-01 2.166796624660491943e-01 -1.620012968778610229e-01 -2.432032227516174316e-01 1.569159328937530518e-01 -4.241350572556257248e-03 2.806658744812011719e-01 -1.250425130128860474e-01 1.671780049800872803e-01 3.164584934711456299e-02 2.067062258720397949e-01 2.277895212173461914e-01 -1.040100026875734329e-02 1.775182485580444336e-01 -7.635908573865890503e-02 2.506471872329711914e-01 6.073635071516036987e-02 1.654551923274993896e-01 -2.130122482776641846e-01 -1.033037453889846802e-01
-7.037348113954067230e-03 -1.867925673723220825e-01 -1.451145559549331665e-01 5.848080292344093323e-02 1.472294889390468597e-02 4.162118956446647644e-02 5.994433909654617310e-02 -8.576823770999908447e-02 -4.243174567818641663e-02 1.011996045708656311e-01 1.706177252344787121e-03 1.981108821928501129e-02 1.596411168575286865e-01 -1.358146071434020996e-01 -4.394636154174804688e-01 1.651698499917984009e-01 1.149727329611778259e-01 5.337275564670562744e-03 9.498854726552963257e-02 -4.299905300140380859e-01 3.746641278266906738e-01 -1.518000960350036621e-01 -4.287884756922721863e-02 3.339585363864898682e-01 5.352677777409553528e-02 1.115033850073814392e-01 6.918642669916152954e-02 -1.364815086126327515e-01 -3.973879665136337280e-02 2.833551168441772461e-01 -2.091589421033859253e-01 5.129256471991539001e-02
9.659280627965927124e-02 -1.249137073755264282e-01 2.291708439588546753e-01 1.136441454291343689e-01 -1.357421278953552246e-01 4.036665260791778564e-01 2.368564456701278687e-01 2.621489576995372772e-02 1.573107838630676270e-01 -1.568489074707031250e-01 -7.288774102926254272e-02 2.157106846570968628e-01 5.848095286637544632e-03 -9.996200352907180786e-02 1.205120980739593506e-01 -7.120545953512191772e-02 1.364468038082122803e-01 1.430769860744476318e-01 2.522963657975196838e-02 -2.510730028152465820e-01 3.612858951091766357e-01 -1.211403287015855312e-03 -2.531828284263610840e-01 2.121349424123764038e-01 7.794749457389116287e-03 1.026219949126243591e-01 -1.496831327676773071e-01 -1.173169091343879700e-01 -1.031750440597534180e-01 2.236116081476211548e-01 -2.865236997604370117e-01 -9.360184520483016968e-02
-4.547497257590293884e-02 -2.190034836530685425e-01 3.393305838108062744e-01 2.262298613786697388e-01 -1.115181297063827515e-01 1.588932871818542480e-01 2.427874356508255005e-01 -3.033306822180747986e-02 2.281574904918670654e-01 -7.603499293327331543e-02 -1.565194129943847656e-01 1.911362856626510620e-01 2.552324235439300537e-01 -1.223975792527198792e-02 -1.338184997439384460e-02 2.665920183062553406e-02 1.827132254838943481e-01 -1.909337490797042847e-01 1.261465102434158325e-01 -2.821734547615051270e-01 -1.905495822429656982e-01 9.259444475173950195e-02 -6.406047195196151733e-02 7.910624146461486816e-02 -8.676819503307342529e-02 -1.247403398156166077e-01 -1.404006779193878174e-01 -9.489435702562332153e-02 -1.662575080990791321e-02 2.137922495603561401e-01 -3.947390019893646240e-01 -1.637552529573440552e-01
-2.050193548202514648e-01 -2.449977993965148926e-01 2.038127742707729340e-02 4.946011304855346680e-02 -7.297680526971817017e-02 6.885348260402679443e-02 1.984407892450690269e-03 -4.786808416247367859e-02 1.092835292220115662e-01 -1.147228330373764038e-01 -3.182993829250335693e-01 2.990251481533050537e-01 -6.775674223899841309e-02 -1.226003542542457581e-01 3.156956657767295837e-02 -6.973620504140853882e-02 1.760319471359252930e-01 3.554593771696090698e-02 1.040436774492263794e-01 -4.103850424289703369e-01 1.188168004155158997e-01 -1.623824089765548706e-01 -4.125259220600128174e-01 5.336977913975715637e-02 -1.691843271255493164e-01 -4.715485032647848129e-03 9.806755930185317993e-02 -1.161032691597938538e-01 -1.270420551300048828e-01 2.697274684906005859e-01 -2.050740867853164673e-01 -1.836014091968536377e-01
-9.985913336277008057e-02 -7.671635597944259644e-02 3.164200112223625183e-02 4.995940998196601868e-02 1.670252680778503418e-01 -2.425373345613479614e-01 2.308518439531326294e-02 -4.805698245763778687e-02 1.660160571336746216e-01 -2.352243512868881226e-01 -3.116494119167327881e-01 6.961890961974859238e-03 -2.231074124574661255e-02 -9.944535046815872192e-02 6.285704672336578369e-02 5.796167254447937012e-02 1.050787717103958130e-01 4.162705838680267334e-01 4.098942875862121582e-02 -3.768931627273559570e-01 6.290996819734573364e-02 -1.958692669868469238e-01 -1.023749075829982758e-02 9.193284064531326294e-02 -2.165492624044418335e-01 1.278808806091547012e-02 8.046390861272811890e-02 -1.045101955533027649e-01 3.529656305909156799e-02 3.074324131011962891e-01 -3.924859464168548584e-01 -1.132359914481639862e-02
-2.980577945709228516e-02 -9.210783243179321289e-02 -3.305085599422454834e-01 -1.231538038700819016e-02 2.937264554202556610e-02 -4.154026508331298828e-02 9.613496810197830200e-02 -3.236629441380500793e-02 -3.446419537067413330e-02 -2.360177785158157349e-01 3.081297874450683594e-02 2.527685463428497314e-01 5.586833506822586060e-02 -3.766424953937530518e-02 -2.200100272893905640e-01 -1.157998591661453247e-01 3.010600339621305466e-03 1.180458366870880127e-01 -1.295705735683441162e-01 -5.167582631111145020e-01 1.148660033941268921e-01 1.941395998001098633e-01 -4.102298244833946228e-02 1.085276454687118530e-01 -3.943631947040557861e-01 2.032615393400192261e-01 -2.308769226074218750e-01 8.474474400281906128e-02 8.653257042169570923e-02 1.562780439853668213e-01 1.152441501617431641e-01 1.250701546669006348e-01
-3.976041823625564575e-02 -5.594739690423011780e-02 -1.108918190002441406e-01 9.869415313005447388e-03 -5.227687954902648926e-02 8.077838720055297017e-05 3.079809248447418213e-01 -4.462055489420890808e-02 2.778572142124176025e-01 -3.403022885322570801e-01 2.046337127685546875e-01 2.122900933027267456e-01 3.553688526153564453e-02 -5.090390145778656006e-02 -1.583202928304672241e-01 1.082595214247703552e-01 -1.494997292757034302e-01 1.010816544294357300e-01 5.585525557398796082e-02 -1.485156118869781494e-01 6.037089601159095764e-02 5.700249969959259033e-02 -8.396995812654495239e-02 2.731498777866363525e-01 1.368648838251829147e-03 -2.967166528105735779e-02 -3.008767962455749512e-01 3.035478293895721436e-01 1.172276586294174194e-01 1.498701721429824829e-01 -3.720428049564361572e-01 -2.413650304079055786e-01
-1.414268165826797485e-01 -1.858033686876296997e-01 -4.324259702116250992e-03 -2.343613505363464355e-01 8.762411773204803467e-02 -2.978346496820449829e-02 -5.532220751047134399e-02 -1.520131807774305344e-02 1.504247784614562988e-01 -1.155663207173347473e-01 -1.534745097160339355e-01 1.545744538307189941e-01 -2.709502726793289185e-02 -1.535217165946960449e-01 1.709495335817337036e-01 1.210905984044075012e-01 2.487566322088241577e-01 2.097227722406387329e-01 6.566680222749710083e-02 -2.684286534786224365e-01 9.338673949241638184e-02 -2.695144712924957275e-01 -1.441667526960372925e-01 1.518657505512237549e-01 -2.448306679725646973e-01 -8.941908925771713257e-02 7.906731963157653809e-02 1.338010728359222412e-01 2.408748865127563477e-01 3.976355493068695068e-01 -3.292556107044219971e-01 -5.460816994309425354e-02
-1.233294010162353516e-01 -2.401892244815826416e-01 -1.525064278393983841e-02 -4.483877494931221008e-02 -3.419613540172576904e-01 -1.095973625779151917e-01 9.920758754014968872e-02 -1.261503342539072037e-02 -1.545404791831970215e-01 -4.886361584067344666e-02 -3.505639135837554932e-01 2.109987847506999969e-02 1.778591051697731018e-02 2.880007624626159668e-01 5.269449949264526367e-02 7.228076457977294922e-02 3.188192844390869141e-01 -1.238282546401023865e-01 -1.811228096485137939e-01 -2.730229198932647705e-01 9.129197895526885986e-02 -2.420002073049545288e-01 -1.273021753877401352e-02 -1.067065726965665817e-02 -1.073683127760887146e-01 -2.563888132572174072e-01 -1.489890366792678833e-01 -1.595795899629592896e-01 1.471898853778839111e-01 2.524326741695404053e-01 -2.078911364078521729e-01 5.518548641703091562e-05
-8.024897426366806030e-02 -9.931697696447372437e-02 -3.247089087963104248e-01 -3.434583917260169983e-02 -1.742696762084960938e-01 1.994923204183578491e-01 1.337803602218627930e-01 -2.134091556072235107e-01 1.085866019129753113e-01 5.444613099098205566e-02 -9.463887661695480347e-02 -1.344854831695556641e-01 -1.117353811860084534e-01 -2.451055198907852173e-01 -2.044613510370254517e-01 -2.624899335205554962e-02 2.464767098426818848e-01 -9.413412958383560181e-02 1.553037464618682861e-01 -2.318720072507858276e-01 2.036260068416595459e-01 -3.601312935352325439e-01 8.432576060295104980e-02 4.182460606098175049e-01 -1.745156794786453247e-01 8.507532626390457153e-02 -8.901964128017425537e-02 -8.641009032726287842e-02 -3.397881984710693359e-03 1.224607676267623901e-01 -1.300122588872909546e-01 -3.048009052872657776e-02
2.594754844903945923e-02 -1.361552178859710693e-01 -5.811646580696105957e-02 -9.174144268035888672e-02 -1.895501092076301575e-02 -4.587078094482421875e-02 1.002138257026672363e-01 -2.302363663911819458e-01 2.498774230480194092e-01 -1.747043132781982422e-01 -3.873359262943267822e-01 1.160597279667854309e-01 -9.263373166322708130e-02 2.270327508449554443e-02 -1.586322858929634094e-02 -2.334400415420532227e-01 2.017239332199096680e-01 -3.331876546144485474e-02 -2.263993620872497559e-01 -1.604493707418441772e-01 -3.362553417682647705e-01 -4.077025502920150757e-02 9.239594638347625732e-02 2.857436239719390869e-01 -1.665280945599079132e-02 -1.560240238904953003e-01 -2.107926607131958008e-01 9.643022716045379639e-02 1.014966741204261780e-01 1.744298823177814484e-02 -4.128931164741516113e-01 4.293501377105712891e-03
4.001082107424736023e-02 -1.140187829732894897e-01 4.693104326725006104e-02 -1.404873579740524292e-01 -2.140464037656784058e-01 -4.824919626116752625e-02 1.245037540793418884e-01 -2.071726769208908081e-01 1.982054859399795532e-01 -5.755104124546051025e-02 -1.797791868448257446e-01 5.256815627217292786e-02 -2.723353542387485504e-02 1.081683021038770676e-02 -6.332923471927642822e-02 -1.425261944532394409e-01 5.710823461413383484e-02 1.043389067053794861e-01 -3.583173751831054688e-01 -2.907146811485290527e-01 -2.122426480054855347e-01 -2.050860524177551270e-01 -4.885388165712356567e-02 5.972300423309206963e-04 8.892600238323211670e-02 -1.072497889399528503e-01 -3.255897164344787598e-01 4.078317433595657349e-02 9.270964562892913818e-02 2.093722373247146606e-01 -4.971079826354980469e-01 -1.041657924652099609e-01
-6.135210767388343811e-02 -1.716671884059906006e-01 -1.167721599340438843e-01 -1.205913648009300232e-01 -2.498393952846527100e-01 -2.427496463060379028e-01 2.614072561264038086e-01 1.768545508384704590e-01 3.785101771354675293e-01 -1.262216717004776001e-01 -1.721098572015762329e-01 4.884064197540283203e-02 1.209194138646125793e-01 1.538560092449188232e-01 -2.535494267940521240e-01 6.005832552909851074e-02 -1.747239567339420319e-02 -1.928808838129043579e-01 -1.275531388819217682e-02 -2.675708830356597900e-01 8.066713064908981323e-02 -2.034686654806137085e-01 1.023071780800819397e-01 1.702955514192581177e-01 -1.859926432371139526e-01 1.316549023613333702e-03 5.086734518408775330e-02 3.768422082066535950e-02 -3.561589866876602173e-02 4.793158546090126038e-02 -1.751002222299575806e-01 3.882853984832763672e-01
-1.769498139619827271e-01 5.631884559988975525e-02 -3.166506886482238770e-01 -2.661602385342121124e-02 2.259149961173534393e-02 3.016619682312011719e-01 9.689521044492721558e-02 1.860822550952434540e-02 1.250872611999511719e-01 1.200973708182573318e-02 -1.152096614241600037e-01 -1.072523742914199829e-01 8.591518551111221313e-02 -7.470399886369705200e-02 -7.164741307497024536e-02 1.511608511209487915e-01 2.292435765266418457e-01 -1.337338685989379883e-01 2.627066671848297119e-01 -3.515964150428771973e-01 2.324837744235992432e-01 -2.539459168910980225e-01 5.466163903474807739e-02 2.311845719814300537e-01 -1.237835064530372620e-01 1.368474513292312622e-01 -3.407033085823059082e-01 -3.578617796301841736e-02 1.914213150739669800e-01 1.946372389793395996e-01 -1.240268945693969727e-01 -4.921570047736167908e-02
5.991019681096076965e-02 -7.304362952709197998e-02 2.269614785909652710e-01 1.151277218014001846e-02 -1.657834798097610474e-01 2.195610702037811279e-01 1.963299065828323364e-01 -7.013119012117385864e-02 1.481375992298126221e-01 -8.175744116306304932e-02 -1.522684544324874878e-01 2.132146060466766357e-01 2.244098857045173645e-02 -1.667317748069763184e-01 -1.901135444641113281e-01 -1.289158016443252563e-01 -3.085128264501690865e-04 1.185817644000053406e-01 6.724118441343307495e-02 -4.484786391258239746e-01 -4.730992764234542847e-02 -1.808312535285949707e-01 -1.589494347572326660e-01 4.905897378921508789e-02 -2.554773390293121338e-01 -1.172086521983146667e-01 -1.709822006523609161e-02 -1.492410451173782349e-01 -1.293842680752277374e-03 2.426450550556182861e-01 -3.425538241863250732e-01 -2.860354185104370117e-01
1.613874882459640503e-01 -1.415390521287918091e-02 -1.347411572933197021e-01 -6.263819336891174316e-02 7.420802861452102661e-02 -1.280571101233363152e-03 1.265891343355178833e-01 -1.800551414489746094e-01 2.103490084409713745e-01 -1.003284528851509094e-01 -3.890053033828735352e-01 2.361216694116592407e-01 -3.588327765464782715e-02 1.206930875778198242e-01 -6.337149441242218018e-02 -2.971086502075195312e-01 7.318077981472015381e-02 -5.404318496584892273e-02 -2.858412563800811768e-01 -1.868144571781158447e-01 -1.936846524477005005e-01 -8.029963821172714233e-02 8.576521277427673340e-02 3.899870440363883972e-02 -8.525221794843673706e-02 -1.177434623241424561e-01 -2.617309987545013428e-01 1.722906678915023804e-01 1.418334245681762695e-01 1.052757278084754944e-01 -4.418509602546691895e-01 -6.868010014295578003e-02
-1.710341721773147583e-01 1.058572679758071899e-01 4.388720262795686722e-03 -6.632282584905624390e-02 -2.827897667884826660e-01 9.259535372257232666e-02 2.387439906597137451e-01 -9.700896590948104858e-02 3.297480642795562744e-01 -1.459590196609497070e-01 3.564090654253959656e-02 1.920659989118576050e-01 1.589927822351455688e-01 -2.443685680627822876e-01 -3.384035527706146240e-01 2.541376948356628418e-01 5.864964053034782410e-02 -9.650826454162597656e-02 1.323864459991455078e-01 -8.346009254455566406e-02 -5.795440077781677246e-02 4.550860077142715454e-02 -5.636779963970184326e-02 2.712512314319610596e-01 -1.727444678544998169e-01 -7.193273305892944336e-02 -9.889335930347442627e-02 1.920812278985977173e-01 2.939380705356597900e-01 2.265140712261199951e-01 -1.128305941820144653e-01 -1.277355998754501343e-01
-5.414634570479393005e-02 -3.632652461528778076e-01 -1.566145271062850952e-01 2.014271914958953857e-01 -2.091477662324905396e-01 -2.184749990701675415e-01 8.807791769504547119e-02 -2.277250215411186218e-02 1.676585823297500610e-01 -6.546970456838607788e-02 1.603502482175827026e-01 1.409772783517837524e-01 -2.302981317043304443e-01 9.883268736302852631e-03 -1.309892982244491577e-01 -1.309857368469238281e-01 -2.771456353366374969e-02 3.501854091882705688e-02 3.392708599567413330e-01 -2.928466796875000000e-01 3.148248195648193359e-01 -5.224467068910598755e-02 1.163191348314285278e-01 1.797557920217514038e-01 -2.594728954136371613e-02 -7.601757347583770752e-02 2.086009085178375244e-01 9.682613611221313477e-02 4.132224712520837784e-03 1.659838855266571045e-01 -2.917142212390899658e-01 1.107746660709381104e-01
1.589169725775718689e-02 -1.429691761732101440e-01 -2.864158153533935547e-01 -1.793454736471176147e-01 2.519318088889122009e-02 -8.379467576742172241e-02 1.646987050771713257e-01 -9.032687544822692871e-02 2.944060564041137695e-01 1.626680418848991394e-02 5.849749315530061722e-03 1.167353615164756775e-02 2.912208437919616699e-01 2.267394680529832840e-03 -1.839900016784667969e-01 2.598393857479095459e-01 2.066168785095214844e-01 -5.252824723720550537e-02 2.412752509117126465e-01 -2.848841845989227295e-01 5.768819525837898254e-02 -1.360233873128890991e-02 2.738084271550178528e-02 5.324060842394828796e-02 -1.697057634592056274e-01 1.056660339236259460e-01 -2.011083513498306274e-01 1.492546349763870239e-01 9.035777300596237183e-02 -1.122980266809463501e-01 -4.267692565917968750e-01 -2.266277223825454712e-01
-7.132083922624588013e-02 -2.417341321706771851e-01 8.818442374467849731e-02 2.445591241121292114e-02 -1.889938861131668091e-01 1.437069326639175415e-01 1.108595728874206543e-01 -1.273698806762695312e-01 7.032126933336257935e-02 -9.390203654766082764e-02 -4.271835684776306152e-01 -3.023100085556507111e-02 -2.534395456314086914e-01 5.101015418767929077e-02 -2.513368129730224609e-01 -6.108225136995315552e-02 2.111992686986923218e-01 1.598659344017505646e-02 1.217766329646110535e-01 -4.582821950316429138e-02 2.357862591743469238e-01 -2.047260552644729614e-01 -4.475723206996917725e-02 3.567134439945220947e-01 -1.599435955286026001e-01 -6.723698973655700684e-02 8.210144191980361938e-02 1.425170600414276123e-01 -7.862465456128120422e-03 3.157026767730712891e-01 -2.535320222377777100e-01 5.112463608384132385e-02
6.971862167119979858e-02 -1.315915137529373169e-01 -1.837828010320663452e-01 1.482383161783218384e-01 6.891084462404251099e-02 -2.443926967680454254e-02 2.229033112525939941e-01 -1.779881771653890610e-03 2.107627391815185547e-01 -4.090351238846778870e-02 1.034717634320259094e-01 2.852103412151336670e-01 5.471788719296455383e-02 -3.085208125412464142e-03 -3.276945650577545166e-01 4.249154403805732727e-02 2.148449271917343140e-01 2.082580327987670898e-01 5.199417099356651306e-02 3.360084816813468933e-02 8.133972296491265297e-04 -1.149423345923423767e-01 -6.848369538784027100e-02 2.490403801202774048e-01 -1.471855938434600830e-01 1.582794636487960815e-01 -2.682937383651733398e-01 -1.937645822763442993e-01 7.142175734043121338e-02 -2.216224521398544312e-01 -4.296106994152069092e-01 -2.199728488922119141e-01
-7.969703525304794312e-02 -5.421140044927597046e-02 -2.966246008872985840e-01 1.332937031984329224e-01 -3.088071569800376892e-02 -6.801426410675048828e-02 2.017702907323837280e-01 -1.318196207284927368e-01 1.914492994546890259e-02 3.186964616179466248e-02 -1.306238621473312378e-01 -1.477467268705368042e-01 1.080343723297119141e-01 -2.513735592365264893e-01 -3.119230270385742188e-01 1.562315132468938828e-02 1.367345750331878662e-01 -4.534158855676651001e-02 3.788239657878875732e-01 -3.128418922424316406e-01 2.029321491718292236e-01 -1.606275290250778198e-01 -6.405441462993621826e-02 3.113084137439727783e-01 -8.545243740081787109e-02 1.592689603567123413e-01 -1.982291787862777710e-01 -8.324450254440307617e-02 -1.080048382282257080e-01 1.795920878648757935e-01 -1.500035524368286133e-01 -1.821365505456924438e-01
1.217971518635749817e-01 -2.008191645145416260e-01 -6.756582111120223999e-02 3.898938000202178955e-01 -1.200181916356086731e-01 1.555990725755691528e-01 1.194256246089935303e-01 -1.910127550363540649e-01 -2.828235924243927002e-02 1.573250889778137207e-01 -1.397410035133361816e-01 1.611493676900863647e-01 2.191255092620849609e-01 -1.059646904468536377e-01 -2.198077291250228882e-01 1.287323236465454102e-02 1.510844379663467407e-01 3.090150952339172363e-01 -2.071213275194168091e-01 -2.212809175252914429e-01 1.292050927877426147e-01 -7.067401707172393799e-02 1.768964827060699463e-01 1.669776439666748047e-02 -9.985207021236419678e-02 -2.300011366605758667e-01 -2.533503174781799316e-01 -6.888853013515472412e-02 3.708476573228836060e-02 1.487823128700256348e-01 -3.155017197132110596e-01 4.266681149601936340e-02
-1.065460219979286194e-01 1.346228420734405518e-01 -9.093984961509704590e-02 6.756402552127838135e-02 -2.529666759073734283e-02 1.195874437689781189e-02 2.105634957551956177e-01 -2.435249686241149902e-01 1.969561278820037842e-01 4.053648188710212708e-02 -2.245036326348781586e-02 4.256570935249328613e-01 2.841591835021972656e-01 -7.660999894142150879e-02 -4.747932255268096924e-01 3.853145614266395569e-02 6.942439079284667969e-02 -1.166842356324195862e-01 7.150989770889282227e-02 -1.788713186979293823e-01 2.575698494911193848e-01 7.742933183908462524e-02 -8.120659738779067993e-02 8.904953300952911377e-02 -1.230192705988883972e-01 7.001456804573535919e-03 -7.283223420381546021e-02 -2.060928009450435638e-02 2.671175897121429443e-01 2.614312171936035156e-01 -5.575772374868392944e-02 -1.071873977780342102e-01
2.636366486549377441e-01 -1.828481853008270264e-01 -1.474095880985260010e-01 -8.181895315647125244e-02 -3.381476104259490967e-01 -1.576030701398849487e-01 1.787322461605072021e-01 9.871666133403778076e-02 -6.847324222326278687e-02 -2.518662214279174805e-01 -1.057599484920501709e-02 3.297796249389648438e-01 2.753928862512111664e-02 1.046312302350997925e-01 -7.225695252418518066e-02 1.630519181489944458e-01 1.051541119813919067e-01 -7.315284013748168945e-02 -1.555795520544052124e-01 -3.336271941661834717e-01 -2.119735628366470337e-02 -1.152781024575233459e-01 -1.589265652000904083e-02 1.185974851250648499e-02 -3.123625814914703369e-01 -2.728499770164489746e-01 -9.513154625892639160e-02 -2.012431919574737549e-01 7.403802126646041870e-02 1.527391523122787476e-01 -2.194220274686813354e-01 5.181677266955375671e-02
-6.173736974596977234e-02 -1.020985189825296402e-02 -3.552539348602294922e-01 1.240942347794771194e-02 1.772184371948242188e-01 -8.988871425390243530e-02 3.594068810343742371e-02 -1.217065006494522095e-01 1.791593581438064575e-01 9.775996208190917969e-03 1.228712648153305054e-01 2.971874773502349854e-01 -5.746509507298469543e-02 6.900287419557571411e-02 -3.092895448207855225e-01 1.599838435649871826e-01 2.414450049400329590e-01 -1.669340394437313080e-02 -1.290888935327529907e-01 -3.861504197120666504e-01 3.891014158725738525e-01 3.305530548095703125e-02 5.143566057085990906e-02 -9.062267094850540161e-02 -1.812980026006698608e-01 -7.504356093704700470e-03 -1.473469883203506470e-01 -1.529254913330078125e-01 7.835685461759567261e-02 1.579531878232955933e-01 -8.980298042297363281e-02 -2.105399519205093384e-01
2.027322649955749512e-01 -2.884879410266876221e-01 -1.531824171543121338e-01 7.130196690559387207e-02 1.833788156509399414e-01 1.888851076364517212e-02 6.255228817462921143e-02 -4.925259202718734741e-02 2.362210005521774292e-01 -2.076780796051025391e-01 1.505067348480224609e-01 -1.503054946660995483e-01 -8.636783063411712646e-02 8.562874048948287964e-03 -1.381962448358535767e-01 -1.922126114368438721e-01 -4.843461886048316956e-02 -2.977834939956665039e-01 -1.969983242452144623e-02 -3.209238350391387939e-01 1.490003615617752075e-01 -7.879742234945297241e-02 -2.026113718748092651e-01 3.085331022739410400e-01 -3.051023483276367188e-01 -9.157786518335342407e-02 -9.730102866888046265e-02 -1.513101607561111450e-01 2.982797473669052124e-02 1.991847753524780273e-01 -1.740106940269470215e-01 1.879244148731231689e-01
5.246449634432792664e-02 -2.300747483968734741e-01 2.035884112119674683e-01 2.508690115064382553e-03 -3.922931551933288574e-01 2.730686366558074951e-01 1.640442460775375366e-01 1.992518305778503418e-01 1.723493784666061401e-01 -2.080202549695968628e-01 -1.509619802236557007e-01 1.535972952842712402e-01 -5.826113000512123108e-02 -1.439516153186559677e-02 -1.812110394239425659e-01 -1.194930225610733032e-01 1.492679417133331299e-01 -2.411019988358020782e-02 -7.375166565179824829e-02 -9.771041572093963623e-02 1.652795672416687012e-01 -1.706762760877609253e-01 -1.768432855606079102e-01 -4.046136513352394104e-02 -8.215829730033874512e-02 9.537304751574993134e-03 -9.354116767644882202e-02 -9.117697179317474365e-02 -3.536723786965012550e-03 2.451222836971282959e-01 -3.711707592010498047e-01 -2.978825867176055908e-01
-1.937455730512738228e-03 -2.063402682542800903e-01 -4.554910957813262939e-02 5.908326804637908936e-02 1.610822528600692749e-01 -1.033186390995979309e-01 2.426719814538955688e-01 -2.152402997016906738e-01 8.940161764621734619e-02 -2.332697063684463501e-01 1.903215497732162476e-01 1.086081713438034058e-01 2.069046199321746826e-01 2.809345908463001251e-02 -5.654048547148704529e-02 6.469483673572540283e-02 3.181409835815429688e-01 -1.793854683637619019e-02 1.694976724684238434e-02 -7.388938963413238525e-02 1.122118681669235229e-01 -2.162580192089080811e-01 -4.944635555148124695e-02 2.301244437694549561e-01 -8.085685968399047852e-02 1.519633829593658447e-01 -7.006471604108810425e-02 -9.300281852483749390e-02 6.429988145828247070e-02 -1.369642466306686401e-01 -5.286629796028137207e-01 -2.845986783504486084e-01
-1.213658004999160767e-01 -4.809925705194473267e-02 -2.871379852294921875e-01 -8.243305981159210205e-02 4.365346953272819519e-02 -7.615087181329727173e-02 1.611354053020477295e-01 -6.985419243574142456e-02 1.250149011611938477e-01 -1.492391526699066162e-01 -2.507828408852219582e-03 1.998228877782821655e-01 1.773357540369033813e-01 -6.330048292875289917e-02 -3.618021309375762939e-02 8.356872946023941040e-02 1.335221230983734131e-01 -4.496572911739349365e-02 9.024536609649658203e-02 -1.199794560670852661e-01 -3.297987207770347595e-02 7.151198387145996094e-02 1.421319544315338135e-01 2.098211646080017090e-01 -3.979606553912162781e-02 5.636763200163841248e-02 -1.621935963630676270e-01 2.077476829290390015e-01 7.061143964529037476e-02 -7.372704893350601196e-02 -6.881915330886840820e-01 -2.500139176845550537e-01
-8.101932704448699951e-02 -1.667269319295883179e-02 -2.690480351448059082e-01 1.168569251894950867e-01 -1.061400547623634338e-01 6.998340785503387451e-02 3.028706610202789307e-01 -1.310421675443649292e-01 6.697394885122776031e-03 2.635418623685836792e-02 -1.401124149560928345e-01 -2.075662910938262939e-01 1.313235461711883545e-01 -6.338389217853546143e-02 -3.667581677436828613e-01 5.454075336456298828e-02 1.829572319984436035e-01 -6.330990791320800781e-02 3.147525191307067871e-01 -3.102253973484039307e-01 2.513933777809143066e-01 -2.164914309978485107e-01 1.937099359929561615e-02 3.163263797760009766e-01 -2.322990894317626953e-01 -6.451400369405746460e-02 -5.541073530912399292e-02 -2.498491667211055756e-02 -3.732840716838836670e-02 1.418084204196929932e-01 -9.811323881149291992e-02 -1.536268442869186401e-01
1.525662988424301147e-01 1.697074472904205322e-01 -4.495073258876800537e-01 -8.834715932607650757e-02 -8.160381019115447998e-02 1.378732025623321533e-01 2.281188517808914185e-01 -1.129486039280891418e-01 1.565882563591003418e-01 6.715932860970497131e-03 -5.080861225724220276e-02 1.417917609214782715e-01 7.939422875642776489e-02 1.016562730073928833e-01 -1.782961003482341766e-02 1.945039257407188416e-02 2.598395645618438721e-01 9.460206329822540283e-02 2.265548706054687500e-01 -1.449325829744338989e-01 2.232849448919296265e-01 -2.209138274192810059e-01 -7.679150253534317017e-02 2.883507311344146729e-01 -1.508546620607376099e-01 -3.267387300729751587e-02 -1.950701624155044556e-01 1.105330511927604675e-01 1.352418214082717896e-02 2.800366282463073730e-01 -2.893840372562408447e-01 -1.003491953015327454e-01
-1.294216960668563843e-01 -2.132347226142883301e-02 -2.714952230453491211e-01 1.472944021224975586e-01 9.034416824579238892e-02 -1.105987206101417542e-01 2.736292481422424316e-01 -2.390293926000595093e-01 9.130299836397171021e-02 -3.764868946745991707e-03 -1.329532861709594727e-01 -1.703196018934249878e-01 1.200024485588073730e-01 -1.380363255739212036e-01 -3.017174899578094482e-01 2.232153154909610748e-02 7.696612179279327393e-02 -6.760817021131515503e-02 3.975126445293426514e-01 -3.141505420207977295e-01 1.946132034063339233e-01 -1.546287983655929565e-01 -1.402194648981094360e-01 2.562923431396484375e-01 -1.351081579923629761e-01 1.200439259409904480e-01 -2.099957317113876343e-01 -3.807616978883743286e-02 -9.775702655315399170e-02 1.223122477531433105e-01 -1.255541890859603882e-01 -1.487933844327926636e-01
-5.993481725454330444e-02 -8.266270160675048828e-02 8.876047283411026001e-02 3.189465403556823730e-02 -1.083961725234985352e-01 2.657237648963928223e-02 3.247071206569671631e-01 7.486857473850250244e-02 2.694556415081024170e-01 9.562728554010391235e-02 -2.359033674001693726e-01 1.841661185026168823e-01 -4.968444816768169403e-03 -2.663658559322357178e-01 1.059699989855289459e-02 2.735823094844818115e-01 3.917547166347503662e-01 5.745289102196693420e-02 1.797882020473480225e-01 -2.945350408554077148e-01 2.883086167275905609e-02 2.280746102333068848e-01 1.432272791862487793e-01 2.357691079378128052e-01 -3.068640828132629395e-02 4.907624423503875732e-02 -5.160228908061981201e-02 8.235882222652435303e-02 -4.031213372945785522e-02 9.243924170732498169e-02 -2.145088762044906616e-01 -2.572008371353149414e-01
-1.700969487428665161e-01 -1.097500175237655640e-01 -2.320183813571929932e-01 -2.761699818074703217e-02 5.384824797511100769e-02 2.538816928863525391e-01 1.404976397752761841e-01 -3.964205458760261536e-02 1.251760125160217285e-01 1.646955311298370361e-01 -2.305214554071426392e-01 2.426228858530521393e-02 1.297582685947418213e-02 -3.231589123606681824e-02 -3.274840489029884338e-02 6.614106148481369019e-02 3.244883120059967041e-01 -1.117002964019775391e-01 2.454982250928878784e-01 -3.501450121402740479e-01 2.520379722118377686e-01 -3.883007764816284180e-01 2.103452570736408234e-02 3.371870815753936768e-01 -5.730471760034561157e-02 1.357291489839553833e-01 -1.021844744682312012e-01 -3.274935111403465271e-02 -2.327309921383857727e-03 1.508772373199462891e-01 -1.244642958045005798e-01 -1.096265092492103577e-01
-1.910657137632369995e-01 6.753768771886825562e-02 -1.379611194133758545e-01 7.698974758386611938e-02 2.304711006581783295e-02 3.316079378128051758e-01 1.613868474960327148e-01 -1.480769715271890163e-03 1.299931704998016357e-01 7.689817249774932861e-02 -9.108990430831909180e-02 -2.710408903658390045e-02 4.051878675818443298e-02 -1.244339123368263245e-01 -2.022477835416793823e-01 1.086795255541801453e-01 2.908748388290405273e-01 -1.041421443223953247e-01 2.056804597377777100e-01 -3.341507017612457275e-01 2.633265256881713867e-01 -2.487391233444213867e-01 3.547265008091926575e-02 2.218567579984664917e-01 -2.035062462091445923e-01 1.113838404417037964e-01 -3.526697754859924316e-01 3.527231141924858093e-02 -3.082203306257724762e-02 2.876017093658447266e-01 -3.899145498871803284e-02 3.517408156767487526e-03
6.197896227240562439e-02 5.263707414269447327e-02 -3.403118550777435303e-01 -9.332320094108581543e-02 -9.398701041936874390e-02 1.325874477624893188e-01 2.176129370927810669e-01 4.524750635027885437e-02 -8.777321875095367432e-02 8.914899080991744995e-02 5.844352766871452332e-02 -1.684824824333190918e-01 2.804227769374847412e-01 -2.232390642166137695e-01 -2.459878325462341309e-01 -2.109474539756774902e-01 9.742381423711776733e-02 4.055750090628862381e-03 -8.071525394916534424e-02 -4.467063546180725098e-01 1.814617365598678589e-01 -3.001666860654950142e-03 7.357952743768692017e-02 1.093336716294288635e-01 -2.083736360073089600e-01 2.155745625495910645e-01 -1.247941330075263977e-01 1.060874313116073608e-01 7.658105343580245972e-02 1.229817792773246765e-01 -2.924499511718750000e-01 1.516741216182708740e-01
2.703131921589374542e-02 -1.826447844505310059e-01 7.730022072792053223e-02 3.632456362247467041e-01 -1.955064386129379272e-01 1.368657946586608887e-01 -9.487667679786682129e-02 -1.659822165966033936e-01 2.312346547842025757e-01 1.041711717844009399e-01 -4.659820720553398132e-02 -4.119548946619033813e-02 -1.121244803071022034e-01 -7.817818969488143921e-02 -1.257557421922683716e-01 4.055589437484741211e-02 1.325322240591049194e-01 -8.789578080177307129e-02 -5.634901672601699829e-02 -4.516672790050506592e-01 -1.419841796159744263e-01 -8.426585048437118530e-02 -1.878841072320938110e-01 1.094654574990272522e-01 -3.509434163570404053e-01 -2.842611819505691528e-02 -1.301716119050979614e-01 -1.315579563379287720e-01 -1.532565504312515259e-01 1.612536907196044922e-01 -3.263377845287322998e-01 -9.448640048503875732e-02
1.583970934152603149e-01 -4.350235313177108765e-02 -4.088182449340820312e-01 -6.657694280147552490e-02 1.155824866145849228e-02 5.194292217493057251e-02 4.292077850550413132e-03 -1.274766325950622559e-01 1.640456020832061768e-01 -1.211894378066062927e-01 5.886238534003496170e-03 1.597853004932403564e-01 3.193156123161315918e-01 -1.278051286935806274e-01 -2.026651948690414429e-01 1.060019284486770630e-01 3.719353675842285156e-01 -8.377710729837417603e-02 2.648471593856811523e-01 -6.710013002157211304e-02 2.141724228858947754e-01 -2.818815708160400391e-01 1.285790931433439255e-03 8.447232097387313843e-02 2.483513206243515015e-02 -7.260470837354660034e-02 -2.960732579231262207e-01 3.957342728972434998e-02 -2.262561023235321045e-02 1.837274134159088135e-01 -1.850365996360778809e-01 1.688120961189270020e-01
-7.223152555525302887e-03 -1.878971308469772339e-01 -1.965651959180831909e-01 -1.027327701449394226e-01 9.644529968500137329e-02 3.706800984218716621e-03 1.325184702873229980e-01 -9.857927262783050537e-02 1.415519714355468750e-01 -2.274625301361083984e-01 -2.113104239106178284e-02 1.664070934057235718e-01 2.304059714078903198e-01 -5.592350289225578308e-02 -1.809988319873809814e-01 1.579503715038299561e-01 2.057869583368301392e-01 -9.596586972475051880e-02 4.574690014123916626e-02 -1.367199122905731201e-01 1.261083036661148071e-01 6.135909259319305420e-02 -8.599711209535598755e-02 2.061840146780014038e-01 -8.332607895135879517e-02 1.269167810678482056e-01 -1.108971834182739258e-01 2.476115822792053223e-01 1.182324662804603577e-01 -1.515181213617324829e-01 -6.036996245384216309e-01 -1.582712829113006592e-01
9.253756701946258545e-02 1.523490697145462036e-01 -4.611646831035614014e-01 -1.626149415969848633e-01 -7.980583608150482178e-02 2.837762534618377686e-01 6.479807198047637939e-02 -2.570163011550903320e-01 1.206970438361167908e-01 4.691762104630470276e-02 -1.447128206491470337e-01 5.311895906925201416e-02 -1.608040742576122284e-02 1.161572635173797607e-01 9.387797862291336060e-02 -1.194901615381240845e-01 1.538157910108566284e-01 -1.553898900747299194e-01 5.283709987998008728e-02 -1.483482569456100464e-01 1.274059116840362549e-01 -2.139722257852554321e-01 9.498916566371917725e-02 2.460662871599197388e-01 -2.978589236736297607e-01 -9.037618339061737061e-02 -1.853786706924438477e-01 2.033609151840209961e-01 3.192583471536636353e-02 1.926442086696624756e-01 -2.767154276371002197e-01 -5.548088252544403076e-02
-6.546182185411453247e-02 -4.905803129076957703e-03 -1.320263743400573730e-01 -1.643520407378673553e-02 -1.373758167028427124e-01 -1.467089056968688965e-01 3.222357332706451416e-01 -1.005948409438133240e-01 2.281148582696914673e-01 -1.454696357250213623e-01 1.006413176655769348e-01 2.469870746135711670e-01 -5.122922360897064209e-03 -1.358281914144754410e-02 -2.100676447153091431e-01 2.463518083095550537e-01 3.963334113359451294e-02 3.854588046669960022e-02 1.805780231952667236e-01 -1.459144204854965210e-01 -9.187432006001472473e-03 7.061950117349624634e-02 -5.433942005038261414e-02 3.230515420436859131e-01 -1.041906774044036865e-01 2.098431438207626343e-02 -1.625264883041381836e-01 7.020492851734161377e-02 6.645659357309341431e-02 -4.979299847036600113e-03 -4.681646823883056641e-01 -3.723971843719482422e-01
-2.805448472499847412e-01 -2.490070164203643799e-01 -7.137529551982879639e-02 3.464687243103981018e-02 -3.698284924030303955e-02 7.213215529918670654e-02 1.878215819597244263e-01 -3.583183884620666504e-02 3.529191613197326660e-01 1.232965961098670959e-01 -2.491904497146606445e-01 5.703865364193916321e-02 3.497210890054702759e-02 1.152190789580345154e-01 5.112270638346672058e-02 -1.890325993299484253e-01 8.810380101203918457e-02 1.802596002817153931e-01 2.018181979656219482e-01 -8.749140799045562744e-02 1.671545952558517456e-01 2.295704372227191925e-02 2.980403602123260498e-01 4.439582526683807373e-01 6.866002827882766724e-02 1.342253237962722778e-01 -2.847894728183746338e-01 4.623945802450180054e-02 1.052273735404014587e-01 7.287874817848205566e-02 -1.580881178379058838e-01 3.911038488149642944e-02
-1.715566813945770264e-01 8.376010507345199585e-02 -5.793701857328414917e-02 1.591302640736103058e-02 -7.045105844736099243e-02 -4.450058937072753906e-02 2.422499507665634155e-01 -7.301855832338333130e-02 4.196017086505889893e-01 -2.788932621479034424e-01 -1.224213764071464539e-01 2.351102679967880249e-01 3.106880486011505127e-01 -2.479438930749893188e-01 -1.440961807966232300e-01 7.250756770372390747e-02 3.407305479049682617e-02 -1.571698337793350220e-01 1.085117757320404053e-01 -1.813875287771224976e-01 8.505533635616302490e-02 2.378989458084106445e-01 1.993027478456497192e-01 2.469948828220367432e-01 1.154746487736701965e-02 -1.319045275449752808e-01 -1.665705256164073944e-02 6.534769386053085327e-02 1.223234981298446655e-01 3.076147437095642090e-01 -9.198159724473953247e-02 -7.496048510074615479e-02
6.784860789775848389e-02 -7.149136066436767578e-02 -1.870236694812774658e-01 -5.856791511178016663e-02 -9.541757404804229736e-02 2.795717716217041016e-01 2.954959869384765625e-02 1.305261701345443726e-01 -1.607620343565940857e-02 -3.902905061841011047e-02 -1.307888776063919067e-01 1.030880138278007507e-01 -3.232222422957420349e-02 -3.174654841423034668e-01 -1.370216310024261475e-01 -7.497132569551467896e-02 1.025977954268455505e-01 -4.107090085744857788e-02 2.963103055953979492e-01 -2.612302899360656738e-01 1.669940501451492310e-01 -1.915601193904876709e-01 -2.463971078395843506e-01 2.464405000209808350e-01 -1.132576018571853638e-01 6.685672327876091003e-03 -1.048857793211936951e-01 1.196227036416530609e-02 -1.265672743320465088e-01 3.123443424701690674e-01 -2.756934463977813721e-01 -3.508291244506835938e-01
3.914055526256561279e-01 -7.160288095474243164e-02 6.227187439799308777e-02 1.571021974086761475e-01 -1.350755393505096436e-01 1.578373610973358154e-01 1.293701678514480591e-01 -1.966141462326049805e-01 2.320811897516250610e-01 1.855201870203018188e-01 -8.771646767854690552e-02 -1.666588038206100464e-01 2.524116076529026031e-02 -2.634606361389160156e-01 -1.490388065576553345e-01 -2.417441084980964661e-02 1.985028386116027832e-01 6.882985681295394897e-02 1.036157384514808655e-01 -1.763470023870468140e-01 1.298858523368835449e-01 -1.583468466997146606e-01 -1.529060900211334229e-01 1.878158450126647949e-01 -8.995786309242248535e-02 -2.839863598346710205e-01 -3.591374456882476807e-01 -7.893663644790649414e-02 -1.724419184029102325e-03 2.641226351261138916e-01 -1.316118091344833374e-01 1.892662234604358673e-02
-7.436425983905792236e-02 1.336080487817525864e-02 2.359398603439331055e-01 2.665949612855911255e-02 -2.812010943889617920e-01 2.994503825902938843e-02 1.644610799849033356e-02 8.314046263694763184e-02 4.819600284099578857e-02 9.765563160181045532e-02 -1.702176406979560852e-02 2.322569638490676880e-01 1.540928035974502563e-01 -1.753396689891815186e-01 -1.594996601343154907e-01 2.114143073558807373e-01 2.638229727745056152e-01 -5.860265344381332397e-02 1.892956718802452087e-02 -4.349299371242523193e-01 -6.337506324052810669e-02 1.420601308345794678e-01 1.001932099461555481e-01 1.644765287637710571e-01 3.593892231583595276e-02 -1.710533909499645233e-02 1.068374607712030411e-02 -1.921092420816421509e-01 4.004229977726936340e-02 2.218407988548278809e-01 -3.741840422153472900e-01 -3.267409801483154297e-01
-9.294929355382919312e-02 -1.005777437239885330e-02 4.740985110402107239e-03 -3.891165181994438171e-02 4.992726817727088928e-02 1.078748106956481934e-01 1.874313354492187500e-01 -8.966234326362609863e-02 2.772145569324493408e-01 -4.769982770085334778e-02 -4.469242990016937256e-01 -5.348297581076622009e-02 1.849552541971206665e-01 -5.219336226582527161e-02 1.150581315159797668e-01 -1.564454287290573120e-01 -2.735578455030918121e-02 4.243999253958463669e-03 -2.961640655994415283e-01 -2.176905423402786255e-01 2.395594120025634766e-02 -1.868612468242645264e-01 -2.426187992095947266e-01 1.597697287797927856e-01 -8.583433926105499268e-03 -3.646658360958099365e-01 -7.756178081035614014e-02 -1.534821838140487671e-01 1.533927619457244873e-01 1.136321350932121277e-01 -3.337831497192382812e-01 -9.910511970520019531e-02
2.049042433500289917e-01 1.111963912844657898e-01 -4.955469071865081787e-01 -6.028765067458152771e-02 -1.499460488557815552e-01 9.527277201414108276e-02 1.396075785160064697e-01 -1.651515960693359375e-01 8.816506713628768921e-02 9.727875888347625732e-02 -7.335808873176574707e-02 9.888338297605514526e-02 2.400863766670227051e-01 2.137783914804458618e-02 -1.425236761569976807e-01 -1.174061894416809082e-01 7.561971992254257202e-02 1.568092033267021179e-02 1.875409632921218872e-01 -1.602988988161087036e-01 -3.369729593396186829e-02 -2.167051434516906738e-01 -1.043460071086883545e-01 3.029150068759918213e-01 -1.675570458173751831e-01 -6.469744443893432617e-02 -1.824611276388168335e-01 1.569099724292755127e-01 -1.959377899765968323e-02 2.219158858060836792e-01 -3.275210857391357422e-01 -1.699491292238235474e-01
3.141637519001960754e-02 -3.356135189533233643e-01 -1.575675606727600098e-01 1.217753216624259949e-01 6.869569420814514160e-03 -6.630425155162811279e-02 1.746463924646377563e-01 1.717237830162048340e-01 9.804234653711318970e-02 -1.060936152935028076e-01 -7.216926664113998413e-02 8.352706581354141235e-02 -1.684243828058242798e-01 8.966519683599472046e-02 1.120976805686950684e-01 -8.896488696336746216e-02 -5.359053984284400940e-02 -1.916568540036678314e-02 4.715741053223609924e-02 -3.266299664974212646e-01 3.081668019294738770e-01 1.658268868923187256e-01 -1.885436773300170898e-01 8.027192205190658569e-02 -9.747936576604843140e-02 -4.335058033466339111e-01 -6.243378296494483948e-02 -1.231517866253852844e-01 8.438877016305923462e-02 1.927347779273986816e-01 -3.836073279380798340e-01 8.843553066253662109e-02
-9.096329659223556519e-02 -2.391755282878875732e-01 -1.038830429315567017e-01 2.609519958496093750e-01 -3.712366148829460144e-02 1.264228969812393188e-01 3.553405404090881348e-02 -2.364649623632431030e-01 9.485035389661788940e-02 -3.702955320477485657e-02 -2.872744798660278320e-01 5.330180376768112183e-02 8.762852102518081665e-02 -1.873913407325744629e-01 -2.126405984163284302e-01 1.591120660305023193e-02 1.219924837350845337e-01 3.728874325752258301e-01 -9.707257896661758423e-02 -3.487007617950439453e-01 3.523688018321990967e-02 -9.048870950937271118e-02 1.220189705491065979e-01 8.314829319715499878e-02 -1.802918910980224609e-01 -3.288934528827667236e-01 -2.035589665174484253e-01 2.130597829818725586e-01 -5.246328189969062805e-02 1.745932102203369141e-01 -1.217838451266288757e-01 7.312349230051040649e-02
-2.305501140654087067e-02 -6.497585028409957886e-02 9.020560234785079956e-02 -1.921268552541732788e-01 1.706238240003585815e-01 1.054701879620552063e-01 1.844855695962905884e-01 -1.501374542713165283e-01 3.395205438137054443e-01 1.173059865832328796e-01 1.117378696799278259e-01 -1.366191804409027100e-01 9.488662332296371460e-02 -7.100635021924972534e-02 -2.566264569759368896e-01 -1.915831416845321655e-01 1.319591999053955078e-01 -8.302227407693862915e-02 1.336061209440231323e-01 -1.482875645160675049e-01 1.039572898298501968e-02 -3.252902626991271973e-01 -1.504888534545898438e-01 2.832467854022979736e-01 -2.208839058876037598e-01 -9.132427163422107697e-03 -1.939081847667694092e-01 -1.939599402248859406e-02 -1.748858243227005005e-01 3.426433205604553223e-01 -2.235456258058547974e-01 -1.372492164373397827e-01
-1.006294786930084229e-01 -1.379461288452148438e-01 -1.438324302434921265e-01 -2.243431508541107178e-01 7.467629760503768921e-02 -1.248497813940048218e-01 1.243755593895912170e-01 -6.335359811782836914e-02 5.387001484632492065e-02 -9.303250163793563843e-02 -5.234245955944061279e-02 1.970049589872360229e-01 1.637538671493530273e-01 -1.881868951022624969e-02 -2.522653341293334961e-01 1.407027691602706909e-01 1.773125529289245605e-01 -8.707187324762344360e-02 5.264065042138099670e-02 -2.207800298929214478e-01 1.295389682054519653e-01 1.472551077604293823e-01 -4.612355306744575500e-02 8.307467401027679443e-02 -5.907601118087768555e-02 8.390788733959197998e-02 -8.910889178514480591e-02 2.354635596275329590e-01 6.348353624343872070e-02 -1.218683272600173950e-01 -5.975332856178283691e-01 -3.280189633369445801e-01
-1.199622973799705505e-01 3.001760542392730713e-01 -2.825564444065093994e-01 -1.206135600805282593e-01 -5.780482664704322815e-02 9.679072350263595581e-02 1.569085866212844849e-01 -1.798773556947708130e-01 1.366717158816754818e-03 4.171299189329147339e-02 9.246217086911201477e-03 2.560935914516448975e-01 1.273132264614105225e-01 -1.626018732786178589e-01 -1.533253341913223267e-01 -1.576391011476516724e-01 1.192097142338752747e-01 -3.283456265926361084e-01 1.333175897598266602e-01 -2.815778553485870361e-01 8.607283979654312134e-02 -1.447890847921371460e-01 -1.381548047065734863e-01 1.556023657321929932e-01 -1.162845734506845474e-02 -3.759312629699707031e-02 -1.346189081668853760e-01 3.425115346908569336e-02 -8.709242194890975952e-02 3.057554960250854492e-01 -3.017363548278808594e-01 -2.632499039173126221e-01
1.800072495825588703e-03 -2.314242720603942871e-01 -1.611367166042327881e-01 -4.522114992141723633e-02 -2.358314096927642822e-01 -7.809866219758987427e-02 8.888115733861923218e-02 -1.931590437889099121e-01 2.936446964740753174e-01 -1.560931354761123657e-01 -2.929955124855041504e-01 1.241309642791748047e-01 1.992579735815525055e-02 1.426189690828323364e-01 -1.113563477993011475e-01 -2.500432431697845459e-01 1.102024689316749573e-01 -1.958352979272603989e-03 -3.276241123676300049e-01 -1.958563327789306641e-01 -2.282298356294631958e-01 -1.930180937051773071e-01 5.524375662207603455e-02 1.403238326311111450e-01 -3.475997596979141235e-02 -4.240262508392333984e-02 -2.233963012695312500e-01 1.107945740222930908e-01 2.451859414577484131e-02 -4.047513008117675781e-03 -4.100423157215118408e-01 -1.113823894411325455e-02
-1.043255031108856201e-01 -2.481361329555511475e-01 -5.073329061269760132e-02 -7.398958504199981689e-02 -2.036946713924407959e-01 -1.562876105308532715e-01 2.188906967639923096e-01 -8.151865750551223755e-02 1.130322441458702087e-01 -2.530033886432647705e-02 2.776085026562213898e-02 3.603766858577728271e-01 1.960196197032928467e-01 2.525554001331329346e-01 -1.129637956619262695e-01 1.005676835775375366e-01 -5.735985189676284790e-02 3.964930772781372070e-03 -1.307593435049057007e-01 -4.346874654293060303e-01 4.378049820661544800e-02 5.808814242482185364e-02 2.637385204434394836e-02 -3.226413205265998840e-02 -3.337439596652984619e-01 -2.145210951566696167e-01 -5.592695996165275574e-02 1.764800399541854858e-01 5.448164045810699463e-02 2.990415096282958984e-01 -1.208943054080009460e-01 1.216883063316345215e-01
-1.098523363471031189e-01 2.872773446142673492e-02 -3.653388619422912598e-01 1.535308510065078735e-01 3.546367958188056946e-02 -2.454981766641139984e-02 1.060903146862983704e-01 -1.889688074588775635e-01 1.679691970348358154e-01 -2.244211286306381226e-01 -2.087747156620025635e-01 -1.534096300601959229e-01 1.447133570909500122e-01 -8.369553834199905396e-02 -2.244203388690948486e-01 -5.945975705981254578e-02 8.964394778013229370e-02 -7.058474421501159668e-02 2.519677281379699707e-01 -2.958209514617919922e-01 2.312378585338592529e-01 -1.516718864440917969e-01 -1.411454379558563232e-01 3.311015665531158447e-01 -9.997095167636871338e-02 1.331190317869186401e-01 -1.978283375501632690e-01 -1.585456281900405884e-01 -1.923697143793106079e-01 8.618043363094329834e-02 -1.075941026210784912e-01 -1.888189315795898438e-01
1.590584516525268555e-01 -8.239538222551345825e-02 2.043523490428924561e-01 -1.178124845027923584e-01 1.065237168222665787e-02 1.449924428015947342e-02 3.305047452449798584e-01 1.039876230061054230e-02 2.502661049365997314e-01 2.236473374068737030e-02 -1.779699176549911499e-01 6.870878487825393677e-02 9.427595883607864380e-02 -1.004064753651618958e-01 9.883026778697967529e-02 -9.611994773149490356e-02 4.959111288189888000e-02 8.614112436771392822e-02 1.073925569653511047e-01 -3.135664463043212891e-01 2.396606653928756714e-01 -7.164711505174636841e-02 -2.621694505214691162e-01 2.601671218872070312e-01 4.030975699424743652e-02 1.402083551511168480e-03 9.349149651825428009e-03 -9.341284632682800293e-02 -1.923665404319763184e-01 4.548225998878479004e-01 -2.813929617404937744e-01 -1.135146245360374451e-01
-8.201298117637634277e-02 -1.852574646472930908e-01 -2.252444326877593994e-01 -1.591179221868515015e-01 -3.636582056060433388e-03 -2.292141877114772797e-02 1.138453409075737000e-01 -6.306975334882736206e-02 2.532752603292465210e-02 -1.484240144491195679e-01 -3.363379836082458496e-02 1.093442961573600769e-01 1.260441392660140991e-01 -9.259132668375968933e-03 -8.505240827798843384e-02 1.203331872820854187e-01 2.367337644100189209e-01 4.419880453497171402e-03 7.055059075355529785e-02 -7.100969552993774414e-02 -1.186964847147464752e-02 1.565555483102798462e-01 1.558050327003002167e-02 2.432871758937835693e-01 -1.050015315413475037e-01 1.394753009080886841e-01 -2.407843321561813354e-01 7.393349707126617432e-02 3.270003944635391235e-02 -1.060308143496513367e-01 -6.592170596122741699e-01 -3.178247213363647461e-01
-1.530173327773809433e-02 -2.052119523286819458e-01 -4.351626336574554443e-02 -8.656627684831619263e-02 -3.965579345822334290e-02 -1.255099922418594360e-01 6.187887862324714661e-02 -2.915301620960235596e-01 5.316052213311195374e-02 -1.244724914431571960e-01 -2.866692245006561279e-01 1.857722401618957520e-01 -1.943474411964416504e-01 1.200058609247207642e-01 -2.239025235176086426e-01 -3.239440023899078369e-01 2.203002274036407471e-01 -9.655650355853140354e-04 -9.830477088689804077e-02 -2.600414752960205078e-01 -2.728721499443054199e-01 -5.209599435329437256e-02 9.270285815000534058e-02 1.513623893260955811e-01 -1.216547191143035889e-01 -1.405045688152313232e-01 -3.247951269149780273e-01 1.273546814918518066e-01 3.685802221298217773e-02 1.622528396546840668e-02 -3.213796913623809814e-01 -6.490422040224075317e-02
4.596770182251930237e-02 -1.408174335956573486e-01 -2.170130312442779541e-01 1.869807019829750061e-03 -1.460859924554824829e-01 -1.094044372439384460e-01 3.602438569068908691e-01 7.349012792110443115e-02 1.832374371588230133e-02 -1.850873380899429321e-01 -2.993054389953613281e-01 1.497161835432052612e-01 -1.878667473793029785e-01 -3.370507061481475830e-02 -1.270593851804733276e-01 -8.917767554521560669e-02 1.685869395732879639e-01 4.255259931087493896e-01 -3.361493721604347229e-02 -1.528173387050628662e-01 1.024298295378684998e-01 1.048893108963966370e-01 7.367528509348630905e-03 -1.403887756168842316e-02 -5.542926490306854248e-02 -4.669418185949325562e-02 -8.836007863283157349e-02 -2.255198061466217041e-01 1.038094907999038696e-01 3.260364234447479248e-01 -3.384804725646972656e-01 6.377557665109634399e-02
-4.538169503211975098e-02 -6.377204507589340210e-02 1.974951475858688354e-01 -1.288833320140838623e-01 -2.457717657089233398e-01 3.550125658512115479e-02 1.007431149482727051e-01 6.708912551403045654e-02 2.301102429628372192e-01 7.138574123382568359e-02 -2.960285544395446777e-01 8.099572360515594482e-02 8.763914555311203003e-02 -1.158108562231063843e-01 -7.692460715770721436e-02 2.416660785675048828e-01 1.322678625583648682e-01 -7.348750531673431396e-02 -3.705333545804023743e-02 -4.416519105434417725e-01 1.221031099557876587e-01 2.199859730899333954e-02 1.263874862343072891e-02 5.658108368515968323e-02 -1.604441553354263306e-01 3.068030774593353271e-01 1.118665002286434174e-02 5.728421360254287720e-02 -1.235490292310714722e-01 1.795720756053924561e-01 -2.180508226156234741e-01 -4.097306132316589355e-01
-9.075496345758438110e-02 -8.018101006746292114e-02 -1.243075206875801086e-01 -1.057106852531433105e-01 -9.555000811815261841e-02 -4.640554264187812805e-02 3.222919702529907227e-01 2.701128832995891571e-02 3.098419010639190674e-01 -2.381157726049423218e-01 2.042641043663024902e-01 1.291291117668151855e-01 7.668073475360870361e-02 8.603747002780437469e-03 -2.774095535278320312e-01 2.514010071754455566e-01 -9.676100313663482666e-02 -1.113652288913726807e-01 -2.281533926725387573e-02 -1.486046761274337769e-01 4.841276630759239197e-02 -1.662143915891647339e-01 -1.475842446088790894e-01 -1.190880015492439270e-01 -1.642842441797256470e-01 -1.134174019098281860e-01 -3.325640857219696045e-01 1.969594210386276245e-01 2.836384475231170654e-01 1.282331049442291260e-01 -2.718275189399719238e-01 -1.236062124371528625e-01
1.209148839116096497e-01 -1.787603050470352173e-01 -1.158671453595161438e-01 -1.456120610237121582e-01 -2.428888231515884399e-01 -1.150829643011093140e-01 1.622341275215148926e-01 -3.914387151598930359e-02 -1.756030917167663574e-01 -1.117098052054643631e-02 -1.759553998708724976e-01 2.174951732158660889e-01 -6.218057125806808472e-02 2.502578794956207275e-01 -1.373568326234817505e-01 -5.519011244177818298e-02 1.359945684671401978e-01 -1.153840348124504089e-01 -1.573632806539535522e-01 -2.594521939754486084e-01 1.124573498964309692e-01 1.790086477994918823e-01 8.679280430078506470e-02 -5.459677055478096008e-02 -3.170336484909057617e-01 -1.118434667587280273e-01 3.116945922374725342e-02 -3.184952735900878906e-01 1.308628022670745850e-01 1.594789326190948486e-01 -4.287978410720825195e-01 1.112343743443489075e-02
-2.341312617063522339e-01 -5.225355923175811768e-02 -1.806171089410781860e-01 7.258890569210052490e-02 1.143918931484222412e-01 2.897812724113464355e-01 1.830369085073471069e-01 6.068296264857053757e-03 1.351895481348037720e-01 1.067749485373497009e-01 -2.491058260202407837e-01 -5.100968852639198303e-02 8.930375427007675171e-02 -1.178660616278648376e-01 -9.636941552162170410e-02 1.220697090029716492e-01 1.834968924522399902e-01 -2.175806015729904175e-01 1.312577873468399048e-01 -2.725444436073303223e-01 1.901447623968124390e-01 -1.835020184516906738e-01 6.396075338125228882e-02 3.990186452865600586e-01 -2.253258526325225830e-01 1.307598650455474854e-01 -2.424907088279724121e-01 2.973293699324131012e-02 -7.815910130739212036e-02 2.805211544036865234e-01 -1.087350994348526001e-01 -6.113652512431144714e-02
-1.454848796129226685e-01 -2.343235313892364502e-01 -1.264874488115310669e-01 -7.532857358455657959e-02 -1.653078347444534302e-01 8.795720338821411133e-02 1.458551436662673950e-01 1.124578621238470078e-02 1.590694487094879150e-01 -1.124894022941589355e-01 -1.193353068083524704e-02 2.586511969566345215e-01 -5.456937104463577271e-02 -1.878905296325683594e-01 8.302088826894760132e-02 1.361488699913024902e-01 2.576647996902465820e-01 4.005253612995147705e-01 2.236677333712577820e-02 -1.474021673202514648e-01 2.580014765262603760e-01 -2.857327759265899658e-01 -2.561861649155616760e-02 -2.230733633041381836e-02 -1.313584446907043457e-01 -9.866438806056976318e-02 -2.993843518197536469e-02 1.220397576689720154e-01 2.239490598440170288e-01 3.278719484806060791e-01 -2.797031402587890625e-01 -3.510476555675268173e-03
8.480232208967208862e-02 -1.850725710391998291e-01 -7.349277287721633911e-02 4.126325994729995728e-02 9.011716395616531372e-02 -7.046146690845489502e-02 2.734346985816955566e-01 -1.495755165815353394e-01 -3.008683398365974426e-02 -7.696533948183059692e-02 -3.626945316791534424e-01 1.145439147949218750e-01 -8.899086713790893555e-02 1.082748919725418091e-01 -1.443679332733154297e-01 -5.848759412765502930e-02 7.701157778501510620e-02 2.886419296264648438e-01 -7.877100259065628052e-02 -3.624663650989532471e-01 3.617874383926391602e-01 1.400337368249893188e-01 1.023439094424247742e-01 -2.866800315678119659e-02 -1.067793369293212891e-01 -1.084201484918594360e-01 -7.857262156903743744e-03 -1.426434218883514404e-01 -5.951645318418741226e-03 3.259274959564208984e-01 -3.275280892848968506e-01 9.678244590759277344e-03
-1.727682650089263916e-01 -1.120558306574821472e-01 2.049151510000228882e-01 -1.861506327986717224e-02 -1.003155857324600220e-02 -8.356492966413497925e-02 6.290694326162338257e-02 -8.420960605144500732e-02 1.294088810682296753e-01 -1.394635587930679321e-01 -4.419699907302856445e-01 7.514394074678421021e-02 9.284554421901702881e-02 4.204163327813148499e-02 1.544203162193298340e-01 8.565470576286315918e-02 3.002890646457672119e-01 -1.495163328945636749e-02 7.229083031415939331e-02 -2.075048387050628662e-01 -1.406653374433517456e-01 1.320382058620452881e-01 2.122545540332794189e-01 2.379331439733505249e-01 -2.452410757541656494e-01 -1.114910766482353210e-01 -5.942764878273010254e-02 -1.602402888238430023e-02 1.908416599035263062e-01 3.378280997276306152e-01 -3.331491947174072266e-01 5.394099652767181396e-02
2.047562003135681152e-01 -9.463425725698471069e-02 -3.132847324013710022e-02 -4.542234539985656738e-02 7.179137319326400757e-03 -5.545446649193763733e-02 2.091162204742431641e-01 -1.634403318166732788e-01 1.845708638429641724e-01 -6.289372593164443970e-02 -4.760436713695526123e-01 1.425930112600326538e-01 6.739964336156845093e-02 8.319886773824691772e-02 -6.686275592073798180e-04 -2.719440162181854248e-01 2.779681384563446045e-01 3.149192035198211670e-02 -2.894990146160125732e-01 -2.290456146001815796e-01 -1.229072436690330505e-01 -1.213693171739578247e-01 3.376230224967002869e-02 2.484689801931381226e-01 2.184943668544292450e-02 -1.171457692980766296e-01 -2.839279472827911377e-01 1.297178715467453003e-01 1.588104665279388428e-01 -4.007468745112419128e-02 -2.350214272737503052e-01 -3.416321426630020142e-02
1.955655962228775024e-02 3.481061756610870361e-02 -4.024489223957061768e-01 5.031049251556396484e-02 -7.053763419389724731e-02 -3.405285254120826721e-02 4.470668360590934753e-02 -4.516904428601264954e-02 2.300402820110321045e-01 -1.770715415477752686e-01 3.151508793234825134e-02 6.048862263560295105e-02 6.122911348938941956e-02 -8.232686668634414673e-03 -9.745907038450241089e-02 -1.908099353313446045e-01 3.214421272277832031e-01 3.617373853921890259e-02 1.905925422906875610e-01 -2.645882964134216309e-01 2.231766283512115479e-01 -3.732081651687622070e-01 -5.513563752174377441e-02 2.658458054065704346e-01 -5.447313562035560608e-02 1.362887769937515259e-01 -1.822802573442459106e-01 -1.872917115688323975e-01 -1.852045655250549316e-01 7.016466557979583740e-02 -2.092774510383605957e-01 -1.960813254117965698e-01
-1.047634854912757874e-01 -1.689976602792739868e-01 -4.009451251477003098e-03 -1.089917644858360291e-01 -1.759246550500392914e-02 6.648024916648864746e-02 1.341337263584136963e-01 -3.381650149822235107e-02 2.057586163282394409e-01 -2.974254265427589417e-02 -2.238869071006774902e-01 1.606746017932891846e-01 -1.006738049909472466e-03 -2.441684752702713013e-01 1.644847095012664795e-01 1.592125445604324341e-01 1.151652559638023376e-01 2.208559364080429077e-01 1.242739707231521606e-01 -2.410529404878616333e-01 1.319452673196792603e-01 -4.169133603572845459e-01 -1.849096566438674927e-01 1.433552354574203491e-01 -2.175054103136062622e-01 2.397453039884567261e-02 3.182175569236278534e-03 -4.410921409726142883e-02 1.651842445135116577e-01 3.174505829811096191e-01 -3.473012149333953857e-01 -1.159357875585556030e-01
-1.422133296728134155e-01 5.065120011568069458e-02 -1.091143041849136353e-01 -1.837077438831329346e-01 1.286261528730392456e-01 6.073135137557983398e-02 -3.532135859131813049e-02 -1.333428919315338135e-01 1.383973937481641769e-02 -3.399000763893127441e-01 4.166954010725021362e-02 2.505317330360412598e-02 1.642677336931228638e-01 -1.600106209516525269e-01 -3.132737278938293457e-01 -2.468743547797203064e-02 2.883831262588500977e-01 1.882668286561965942e-01 1.182366162538528442e-01 -2.911984026432037354e-01 8.615581691265106201e-02 -1.979097872972488403e-01 2.435400523245334625e-02 3.228081762790679932e-01 -2.896613068878650665e-02 -1.922909729182720184e-02 1.512531042098999023e-01 -4.762747138738632202e-02 1.145417764782905579e-01 2.009557187557220459e-01 -3.050169646739959717e-01 -2.849591672420501709e-01
1.848027110099792480e-01 -2.356515824794769287e-01 -2.348440289497375488e-01 1.152265816926956177e-01 -7.468264549970626831e-02 6.219898909330368042e-02 3.772894293069839478e-02 -2.985356450080871582e-01 2.387104034423828125e-01 8.645181357860565186e-02 9.855195879936218262e-02 -2.047999799251556396e-01 -9.354753792285919189e-02 -1.172052696347236633e-01 -1.401193141937255859e-01 -2.727110870182514191e-02 1.660327464342117310e-01 -1.014586538076400757e-01 -2.139158248901367188e-01 -3.070443570613861084e-01 3.385007679462432861e-01 2.676756083965301514e-01 2.652724646031856537e-02 1.770911812782287598e-01 -7.141179591417312622e-02 1.310459673404693604e-01 -2.668564319610595703e-01 -9.762295335531234741e-02 4.574955627322196960e-02 1.536271721124649048e-02 -2.842975556850433350e-01 2.349789999425411224e-02
-1.377846598625183105e-01 -1.368151456117630005e-01 1.447225213050842285e-01 2.160271257162094116e-01 -5.976136773824691772e-02 8.426239341497421265e-02 3.215650022029876709e-01 6.488606333732604980e-02 1.869273185729980469e-01 -4.607389867305755615e-02 -2.040589451789855957e-01 3.837558999657630920e-02 -3.279141150414943695e-03 4.574198275804519653e-03 -7.820299267768859863e-02 -7.663100957870483398e-02 1.391325592994689941e-01 7.310943910852074623e-04 -3.700605034828186035e-02 -2.110902369022369385e-01 -2.360567450523376465e-01 -9.116807579994201660e-02 1.699099838733673096e-01 4.312863945960998535e-01 -1.227805987000465393e-01 -2.532345056533813477e-01 -1.275659650564193726e-01 -3.678601607680320740e-02 -1.243576058186590672e-03 4.041952788829803467e-01 -1.662899553775787354e-01 -2.283556908369064331e-01
-2.046282216906547546e-02 -2.959907948970794678e-01 1.997904479503631592e-01 2.892687022686004639e-01 -2.485754191875457764e-01 2.268371134996414185e-01 -2.252584090456366539e-04 -5.080020427703857422e-02 2.117766290903091431e-01 -1.169305294752120972e-01 -1.355307698249816895e-01 3.477005660533905029e-01 1.340611129999160767e-01 -4.408873245120048523e-02 -1.994392275810241699e-01 -2.135153263807296753e-01 1.257456541061401367e-01 3.345517441630363464e-02 -3.888765722513198853e-02 -2.608959078788757324e-01 1.928607225418090820e-01 -4.276037216186523438e-02 -9.419158101081848145e-02 5.546969547867774963e-02 -2.026313245296478271e-01 9.619009494781494141e-02 -5.996874067932367325e-03 7.821314036846160889e-02 -7.091449946165084839e-02 2.518415749073028564e-01 -2.071637809276580811e-01 -2.533127367496490479e-01
-1.250467449426651001e-01 -1.567320376634597778e-01 -7.446286827325820923e-02 -8.662921190261840820e-02 -1.314170956611633301e-01 2.652367055416107178e-01 2.430428266525268555e-01 -9.670828282833099365e-02 4.912351816892623901e-02 -1.302931159734725952e-01 -2.933842837810516357e-01 1.289410889148712158e-01 1.186581179499626160e-01 -2.223198860883712769e-01 -1.717705130577087402e-01 2.624804154038429260e-02 2.694869041442871094e-01 2.520921826362609863e-01 -2.337474524974822998e-01 -2.097320854663848877e-01 1.968238949775695801e-01 -1.705807596445083618e-01 5.589475482702255249e-02 1.697610020637512207e-01 -1.472437679767608643e-01 -1.019795686006546021e-01 4.125565290451049805e-02 -3.405244648456573486e-02 4.005691409111022949e-02 3.061106801033020020e-01 -2.472167164087295532e-01 2.212917953729629517e-01
9.245950728654861450e-02 -1.627391390502452850e-02 -3.804714083671569824e-01 7.334396243095397949e-03 6.831222027540206909e-02 1.373078674077987671e-01 1.743062138557434082e-01 -2.095255553722381592e-01 -2.032311446964740753e-02 1.350834071636199951e-01 -2.304633855819702148e-01 1.007285937666893005e-01 -9.570810198783874512e-02 6.058853864669799805e-02 -5.467433854937553406e-02 2.186113595962524414e-02 -6.415160372853279114e-03 -6.981377303600311279e-02 1.090188324451446533e-01 -2.553355097770690918e-01 9.753590077161788940e-02 -1.632662266492843628e-01 -1.311168968677520752e-01 3.537522256374359131e-01 -2.076345086097717285e-01 1.151640638709068298e-01 -3.111894726753234863e-01 3.225728273391723633e-01 2.038656324148178101e-01 2.613894641399383545e-01 -7.733061164617538452e-02 -1.293112933635711670e-01
-1.033436954021453857e-01 -1.624771803617477417e-01 2.717013955116271973e-01 1.435613185167312622e-01 7.589963823556900024e-02 -1.720942184329032898e-02 -6.587068736553192139e-02 2.604462578892707825e-02 1.094091534614562988e-01 -5.635097622871398926e-02 -3.364575505256652832e-01 8.876430243253707886e-02 3.934494033455848694e-02 -3.593112155795097351e-02 1.646738499402999878e-01 -6.479421257972717285e-02 2.205817550420761108e-01 -1.576734483242034912e-01 -6.819897145032882690e-02 -3.029845058917999268e-01 -6.290433555841445923e-02 -5.789872258901596069e-03 2.131233364343643188e-01 3.970900177955627441e-01 -1.623589843511581421e-01 -1.182236149907112122e-01 -2.677243761718273163e-02 6.942286342382431030e-02 -3.523039445281028748e-02 3.769420981407165527e-01 -3.259228169918060303e-01 -1.206064969301223755e-01
-6.452547013759613037e-02 -1.068617552518844604e-01 -1.756139993667602539e-01 -1.136656999588012695e-01 -3.890495002269744873e-02 -2.153771966695785522e-01 1.811561286449432373e-01 -5.320094991475343704e-03 3.565085530281066895e-01 -3.372387588024139404e-02 -3.815601170063018799e-01 1.876014769077301025e-01 -1.242318004369735718e-02 1.844142534537240863e-04 -2.326269820332527161e-02 1.584156155586242676e-01 1.496128439903259277e-01 3.635440766811370850e-02 2.265550792217254639e-01 -3.021943271160125732e-01 2.561656583566218615e-04 2.815809249877929688e-01 1.561495959758758545e-01 3.480939865112304688e-01 -1.017194837331771851e-01 -1.157742179930210114e-02 1.619214117527008057e-01 1.535700261592864990e-01 -1.198241859674453735e-01 -1.817005500197410583e-02 -1.598790585994720459e-01 -1.826858222484588623e-01
-2.182334363460540771e-01 -4.803366586565971375e-02 -1.642634868621826172e-01 -5.117459967732429504e-02 4.960896819829940796e-02 1.017900332808494568e-01 8.319513499736785889e-02 -3.926781415939331055e-01 3.015458881855010986e-01 -5.305323749780654907e-02 1.622018367052078247e-01 -8.866705000400543213e-02 1.424287259578704834e-01 6.666191667318344116e-02 -1.700677536427974701e-02 -6.712383031845092773e-02 1.247906535863876343e-01 -1.323113031685352325e-02 7.225792109966278076e-02 -6.170227378606796265e-02 2.761465311050415039e-01 -3.375856876373291016e-01 -1.611095666885375977e-01 2.330708503723144531e-01 -2.256535291671752930e-01 -8.836951851844787598e-02 -9.824103116989135742e-02 7.905657403171062469e-03 -2.105139195919036865e-01 3.024847805500030518e-01 -2.213451117277145386e-01 -2.013968974351882935e-01
-1.750532910227775574e-02 -2.081397324800491333e-01 -2.624951303005218506e-01 1.587007194757461548e-01 -3.432631194591522217e-01 -3.192471861839294434e-01 -7.501965761184692383e-02 1.433886736631393433e-01 5.409346427768468857e-03 -1.003771182149648666e-02 -2.369702011346817017e-01 2.005105465650558472e-01 -8.315873891115188599e-02 -1.436738818883895874e-01 -9.982645511627197266e-03 -1.012648716568946838e-01 2.807860672473907471e-01 4.477383196353912354e-02 9.897685796022415161e-02 -3.350498080253601074e-01 3.352073132991790771e-01 -1.662924326956272125e-02 -6.461016088724136353e-02 1.017484217882156372e-01 -1.827080845832824707e-01 1.899649649858474731e-01 -8.893962204456329346e-02 1.967091262340545654e-01 1.138355210423469543e-02 -8.873666822910308838e-02 -1.561071872711181641e-01 5.855980888009071350e-02
-8.333624899387359619e-02 -2.811187207698822021e-01 -2.799312956631183624e-02 6.782389432191848755e-02 -1.882427632808685303e-01 1.051574712619185448e-03 2.533584535121917725e-01 -7.466898299753665924e-03 5.501636117696762085e-02 -5.124815925955772400e-02 -3.996501564979553223e-01 7.677132636308670044e-02 -8.069137111306190491e-03 -8.897905796766281128e-02 -2.149585187435150146e-01 1.268234476447105408e-02 1.544543951749801636e-01 3.561279773712158203e-01 -6.805481761693954468e-02 -4.809361398220062256e-01 -5.890120565891265869e-02 -1.914623077027499676e-03 -3.975299373269081116e-02 8.847559988498687744e-02 1.482874527573585510e-02 -1.983541697263717651e-01 4.184534400701522827e-02 5.944844335317611694e-02 1.049089133739471436e-01 2.628796100616455078e-01 -2.030256986618041992e-01 1.329184621572494507e-01
2.111680433154106140e-02 -3.114259541034698486e-01 3.100736625492572784e-02 1.340431272983551025e-01 -3.572370707988739014e-01 -1.193447858095169067e-01 2.260598838329315186e-01 1.319928839802742004e-02 5.395191907882690430e-02 -5.878278240561485291e-02 2.480142749845981598e-02 -5.328333470970392227e-03 2.414703182876110077e-02 -1.093744188547134399e-01 5.675128847360610962e-02 -1.934027671813964844e-01 1.974351853132247925e-01 1.648551672697067261e-01 4.627167060971260071e-02 -5.144751667976379395e-01 -2.348864823579788208e-01 3.051839768886566162e-02 -6.525880098342895508e-02 1.149858906865119934e-01 -7.017770409584045410e-02 -1.416495144367218018e-01 -3.683007135987281799e-02 -2.544268593192100525e-02 1.482046674937009811e-02 -9.400588274002075195e-02 -3.212028741836547852e-01 -2.907418310642242432e-01
-5.901617929339408875e-02 -2.214535921812057495e-01 3.997591510415077209e-02 1.093693915754556656e-02 -7.056155800819396973e-02 -7.404161989688873291e-02 -2.206524461507797241e-01 2.221777886152267456e-01 1.692090742290019989e-02 -1.675860956311225891e-02 -2.135086357593536377e-01 -1.000019088387489319e-01 -5.788756534457206726e-02 -1.769149303436279297e-01 1.365411560982465744e-02 -1.492218673229217529e-01 1.509908884763717651e-01 -2.947930991649627686e-01 1.907187402248382568e-01 -3.584523499011993408e-01 1.877173334360122681e-01 -1.177803203463554382e-01 -2.248826175928115845e-01 3.694013655185699463e-01 -1.306465119123458862e-01 2.374600768089294434e-01 -1.212489828467369080e-01 1.227143406867980957e-01 2.001731842756271362e-02 7.313391566276550293e-02 -2.463521361351013184e-01 -2.088827788829803467e-01
1.292138993740081787e-01 1.774782538414001465e-01 -6.388522684574127197e-02 -6.582102179527282715e-02 -1.278316676616668701e-01 -2.074365019798278809e-01 1.479193866252899170e-01 1.097678467631340027e-01 2.327299118041992188e-01 5.265660211443901062e-02 2.491358667612075806e-01 1.979031264781951904e-01 -7.065885234624147415e-03 -1.935688257217407227e-01 -1.931480616331100464e-01 -1.173784881830215454e-01 -7.130083395168185234e-04 -1.153940856456756592e-01 8.381371200084686279e-02 -2.551343142986297607e-01 1.640616543591022491e-02 -2.051980346441268921e-01 1.696363240480422974e-01 1.223201155662536621e-01 -1.698528975248336792e-01 1.506035923957824707e-01 -3.329028189182281494e-01 -3.324077278375625610e-02 4.003308713436126709e-01 2.315704375505447388e-01 -2.251981198787689209e-01 -6.087284162640571594e-02
-1.976017095148563385e-02 -2.666840553283691406e-01 -1.670099049806594849e-01 1.128586307168006897e-01 -1.973115056753158569e-01 1.215761229395866394e-01 2.240940928459167480e-01 -1.592174023389816284e-01 -5.330649763345718384e-02 4.845903813838958740e-02 -2.480915039777755737e-01 8.045510947704315186e-02 -1.926240921020507812e-01 -6.311780214309692383e-02 -1.727689504623413086e-01 2.006252110004425049e-01 1.697117686271667480e-01 -1.167568787932395935e-01 -1.339255869388580322e-01 -9.945014864206314087e-02 8.036591112613677979e-02 -2.212852537631988525e-01 3.019875586032867432e-01 2.624724507331848145e-01 -6.607812643051147461e-02 -1.652151346206665039e-01 6.971457600593566895e-02 1.316828876733779907e-01 -3.999406471848487854e-02 2.030561417341232300e-01 -4.173328876495361328e-01 -1.324514299631118774e-01
2.138891071081161499e-01 -1.262919902801513672e-01 1.431526392698287964e-01 1.019720956683158875e-01 -1.550756245851516724e-01 1.065299808979034424e-01 1.918795704841613770e-01 2.508727014064788818e-01 3.075954876840114594e-02 4.375627636909484863e-02 4.434118792414665222e-02 8.671073243021965027e-03 -1.473691463470458984e-01 1.160240322351455688e-01 -1.168279796838760376e-01 5.064285919070243835e-02 4.166154563426971436e-01 -1.517150700092315674e-01 2.181928008794784546e-01 -2.912767231464385986e-01 2.546783350408077240e-02 -4.320492222905158997e-02 1.572070829570293427e-02 2.641671299934387207e-01 -3.046871721744537354e-01 9.607835859060287476e-02 -5.400102585554122925e-02 3.814932331442832947e-02 3.065461814403533936e-01 -3.691861778497695923e-02 -2.748642563819885254e-01 1.925109326839447021e-01
-1.362287104129791260e-01 -1.470566838979721069e-01 1.071394309401512146e-01 2.122287899255752563e-01 -2.324060164391994476e-02 -2.692702710628509521e-01 1.938055157661437988e-01 -2.096249954774975777e-04 1.276270300149917603e-01 -2.162286266684532166e-02 -1.338229048997163773e-03 -3.776829317212104797e-02 -1.572979614138603210e-02 -1.320242434740066528e-01 -6.126904860138893127e-02 -1.688751131296157837e-01 2.766824066638946533e-01 1.452374272048473358e-02 6.756289303302764893e-02 -2.383657544851303101e-01 -2.862254083156585693e-01 -1.214748434722423553e-02 6.210255622863769531e-02 2.575498223304748535e-01 -1.687842905521392822e-01 -1.992615312337875366e-01 -4.580128192901611328e-01 -1.644428223371505737e-01 -1.103331372141838074e-01 1.393917053937911987e-01 -2.788925468921661377e-01 -1.405373364686965942e-01
2.481136471033096313e-01 -5.178745463490486145e-02 -2.267395704984664917e-01 2.540107071399688721e-01 -6.394535303115844727e-02 -1.670823693275451660e-01 2.314924597740173340e-01 2.652414888143539429e-02 2.195336967706680298e-01 -1.176434531807899475e-01 -2.425679564476013184e-02 -5.709835328161716461e-03 -1.457054018974304199e-01 2.122358679771423340e-01 2.206501364707946777e-01 -6.474167108535766602e-02 8.363388478755950928e-02 -1.177825704216957092e-01 5.046401917934417725e-02 -2.192220091819763184e-01 2.901849150657653809e-01 3.522152081131935120e-02 -2.568812668323516846e-01 1.094537228345870972e-01 1.778499037027359009e-02 -1.249441355466842651e-01 -1.860605552792549133e-02 -1.740259975194931030e-01 1.370668709278106689e-01 2.910976409912109375e-01 -4.054140150547027588e-01 4.885568097233772278e-02
1.532189846038818359e-01 -1.190822198987007141e-01 -1.594632118940353394e-01 -6.256773136556148529e-03 -3.968498483300209045e-02 -5.198797956109046936e-02 1.164599880576133728e-01 -2.269332408905029297e-01 2.024504542350769043e-01 -1.220638826489448547e-01 -2.486332356929779053e-01 1.388605833053588867e-01 -1.048419997096061707e-01 1.520295441150665283e-01 -1.318895965814590454e-01 -2.507930994033813477e-01 2.160986661911010742e-01 -1.111706197261810303e-01 -2.102307826280593872e-01 -3.056860268115997314e-01 -3.360871374607086182e-01 -1.914904862642288208e-01 4.245627205818891525e-03 2.092709988355636597e-01 -1.939456537365913391e-02 -9.446366131305694580e-02 -1.116476878523826599e-01 1.427673399448394775e-01 1.089263483881950378e-01 5.173885449767112732e-02 -4.114342927932739258e-01 -7.184565067291259766e-03
-5.287763662636280060e-03 -1.392595022916793823e-01 -1.586921811103820801e-01 2.325869798660278320e-01 7.244745641946792603e-02 -1.319235414266586304e-01 3.173216581344604492e-01 2.408134005963802338e-02 1.242927042767405510e-03 -7.083976268768310547e-02 -3.775127232074737549e-01 1.844911575317382812e-01 -7.243768870830535889e-02 -3.444862784817814827e-03 -2.103964239358901978e-01 -8.590239100158214569e-03 -7.572204805910587311e-03 4.174303710460662842e-01 -5.768204852938652039e-02 -3.064362108707427979e-01 1.042653918266296387e-01 1.462705135345458984e-01 7.314755767583847046e-02 1.024480313062667847e-01 -5.095366761088371277e-02 -6.793042272329330444e-02 -9.968657977879047394e-03 -1.122749447822570801e-01 6.137827783823013306e-02 2.441506832838058472e-01 -3.731479942798614502e-01 6.341110169887542725e-02
-2.384596467018127441e-01 -2.183896452188491821e-01 -1.990767568349838257e-01 -7.668726146221160889e-02 -2.712436206638813019e-02 -9.404406696557998657e-02 2.596994042396545410e-01 -1.150370016694068909e-01 2.524053752422332764e-01 1.015629246830940247e-01 -3.843405842781066895e-01 2.210130542516708374e-02 1.584027111530303955e-01 2.589374184608459473e-01 -2.209020107984542847e-01 -1.964051276445388794e-01 2.110787779092788696e-01 1.167524680495262146e-01 2.143666595220565796e-01 -1.701837629079818726e-01 1.151882112026214600e-01 8.265555649995803833e-02 1.311079710721969604e-01 2.728917896747589111e-01 1.177042722702026367e-01 1.177836656570434570e-01 -2.036863118410110474e-01 -7.319785654544830322e-02 9.601145982742309570e-03 -7.913748919963836670e-02 -1.587771773338317871e-01 -8.325856924057006836e-02
-1.783739477396011353e-01 -1.816823482513427734e-01 -3.166380822658538818e-01 -1.440617740154266357e-01 1.033439487218856812e-01 -1.451730132102966309e-01 1.977436989545822144e-01 -1.352547556161880493e-01 4.757049977779388428e-01 -7.549117505550384521e-02 6.838476657867431641e-02 1.216723024845123291e-01 -4.354937467724084854e-03 7.867469452321529388e-03 -9.061327576637268066e-02 -1.134207248687744141e-01 1.008528172969818115e-01 -1.252464354038238525e-01 6.670793890953063965e-02 -1.599247455596923828e-01 -2.952885348349809647e-03 -5.957834050059318542e-02 -6.571316719055175781e-02 -2.778137847781181335e-02 1.180935129523277283e-01 1.206787005066871643e-01 -5.790878832340240479e-02 3.408289253711700439e-01 1.652834415435791016e-01 2.348125167191028595e-02 -4.214529991149902344e-01 -1.852740049362182617e-01
1.736968755722045898e-01 -4.130723178386688232e-01 -1.323633044958114624e-01 -1.036424264311790466e-01 -2.590568661689758301e-01 -1.971036046743392944e-01 1.416271030902862549e-01 -1.100054532289505005e-01 -4.779972508549690247e-02 -1.328422874212265015e-01 -1.580670289695262909e-02 3.384800255298614502e-01 -1.003849208354949951e-01 1.965461671352386475e-01 -7.813612371683120728e-02 9.972541779279708862e-02 4.077694565057754517e-02 -7.284615188837051392e-02 -1.283901482820510864e-01 -1.672381609678268433e-01 1.469419896602630615e-01 1.414445489645004272e-01 -8.756954967975616455e-02 5.905299633741378784e-02 -3.232939541339874268e-01 -7.209777832031250000e-02 -8.974318206310272217e-02 -2.166593223810195923e-01 1.985821127891540527e-01 2.516146898269653320e-01 -2.470766603946685791e-01 2.511306852102279663e-02
4.139053076505661011e-02 7.268538326025009155e-02 -4.598135054111480713e-01 -8.256771415472030640e-02 -3.013603761792182922e-02 1.160038262605667114e-01 1.108551174402236938e-01 -1.063990592956542969e-01 3.858911618590354919e-02 -8.593615889549255371e-02 -1.475667804479598999e-01 -9.555838257074356079e-02 6.016144528985023499e-03 -1.119605749845504761e-01 -2.198392152786254883e-01 -3.033635951578617096e-02 1.881753653287887573e-01 -1.038688272237777710e-01 4.718065634369850159e-02 -1.128126010298728943e-01 3.229598999023437500e-01 -1.187670305371284485e-01 1.533635407686233521e-01 2.625691890716552734e-01 -6.946380436420440674e-02 -1.385737061500549316e-01 8.847485482692718506e-02 -1.713080406188964844e-01 2.475196123123168945e-02 3.128992915153503418e-01 -3.810585737228393555e-01 -2.413116842508316040e-01
-1.239842642098665237e-02 -4.458637535572052002e-01 -1.402320712804794312e-01 -1.293845176696777344e-01 -1.271215230226516724e-01 -6.808333843946456909e-02 1.902773380279541016e-01 -2.278812229633331299e-01 9.282750636339187622e-02 -3.189672827720642090e-01 -4.286697506904602051e-02 1.989556103944778442e-01 -9.032067656517028809e-02 -8.112420327961444855e-03 -2.247888445854187012e-01 2.520065009593963623e-01 1.713728755712509155e-01 -1.091216653585433960e-01 -2.174375206232070923e-01 -2.280857563018798828e-01 -8.317850530147552490e-02 9.918873757123947144e-02 -1.918969899415969849e-01 3.124378807842731476e-02 -2.614206969738006592e-01 -1.054587960243225098e-01 -1.030859053134918213e-01 -1.802564710378646851e-01 1.758541166782379150e-01 7.446983363479375839e-03 -1.391700506210327148e-01 1.166663840413093567e-01
-9.219755232334136963e-02 8.650587499141693115e-02 -3.238611668348312378e-02 1.223529502749443054e-01 -1.023441627621650696e-01 2.459268271923065186e-01 -9.422525763511657715e-02 -1.475193351507186890e-02 2.192583680152893066e-01 -1.580087840557098389e-01 -3.439390063285827637e-01 3.403443843126296997e-02 -1.728610247373580933e-01 6.446877866983413696e-02 -7.794858515262603760e-02 2.051145732402801514e-01 4.798034131526947021e-01 5.746888741850852966e-02 -1.340662091970443726e-01 -2.144516110420227051e-01 5.528525263071060181e-02 6.966218352317810059e-02 -2.170677930116653442e-01 2.502757906913757324e-01 -1.244260594248771667e-01 -2.221458554267883301e-01 -1.509975194931030273e-01 1.670318245887756348e-01 1.136787682771682739e-01 1.960204243659973145e-01 -1.652516275644302368e-01 -6.277063488960266113e-02
-9.182729572057723999e-02 -2.567332684993743896e-01 -2.909711003303527832e-01 4.493058193475008011e-03 -1.636981517076492310e-01 -1.005684658885002136e-01 8.391525596380233765e-02 8.575218915939331055e-02 7.881890237331390381e-02 -3.340065851807594299e-02 -1.673334836959838867e-01 1.486273109912872314e-01 1.024707406759262085e-01 -7.006181776523590088e-02 -2.694483101367950439e-01 -5.780036002397537231e-02 3.700691759586334229e-01 2.629981040954589844e-01 2.881382703781127930e-01 -1.605882644653320312e-01 1.594539433717727661e-01 1.674332097172737122e-02 -7.050670683383941650e-02 -1.652702689170837402e-01 -1.906466484069824219e-01 2.269407659769058228e-01 -2.279912382364273071e-01 2.488512545824050903e-01 2.054463326930999756e-01 4.699578508734703064e-02 -2.693320810794830322e-02 -1.451694220304489136e-01
1.571762859821319580e-01 -9.430585801601409912e-02 -1.629737168550491333e-01 5.940837040543556213e-02 -8.159122616052627563e-02 1.539622396230697632e-01 3.342266976833343506e-01 -1.595264375209808350e-01 -2.262640446424484253e-01 1.249588951468467712e-01 -1.161131262779235840e-01 3.722279071807861328e-01 1.799079030752182007e-02 -1.406908035278320312e-01 -5.538894236087799072e-02 -6.546599324792623520e-04 6.541497260332107544e-02 -4.450126364827156067e-02 1.884274631738662720e-01 -3.668873012065887451e-01 9.262730181217193604e-02 -4.467955231666564941e-02 -2.856082916259765625e-01 4.141735434532165527e-01 8.217655122280120850e-03 -2.328798919916152954e-02 -2.375887483358383179e-01 1.286453008651733398e-01 6.988206505775451660e-02 6.840702891349792480e-02 4.890984669327735901e-02 3.377833962440490723e-02
3.162061423063278198e-02 -1.823227852582931519e-01 -2.053717374801635742e-01 -2.763831019401550293e-01 -2.271032035350799561e-01 -3.730666637420654297e-02 7.646957784891128540e-02 -1.609012037515640259e-01 3.713377518579363823e-03 -3.087944909930229187e-02 -2.840141765773296356e-02 1.395827857777476311e-03 -9.482024237513542175e-03 -8.707575500011444092e-02 -1.108635365962982178e-01 -9.624394029378890991e-02 -5.527043342590332031e-02 -3.863437473773956299e-01 1.637264341115951538e-01 -2.109948694705963135e-01 9.395375847816467285e-02 -1.792162656784057617e-01 -3.858612105250358582e-02 3.712567090988159180e-01 -6.293313950300216675e-02 -1.790630966424942017e-01 -4.338780045509338379e-02 1.634568721055984497e-01 3.682193532586097717e-02 1.639313697814941406e-01 -3.137407898902893066e-01 3.691774606704711914e-01
-1.948075145483016968e-01 -1.221007183194160461e-01 -1.067209616303443909e-01 -6.581865996122360229e-02 1.115947589278221130e-02 1.709091663360595703e-02 1.199968680739402771e-01 8.933710865676403046e-03 1.500333696603775024e-01 -8.567120134830474854e-02 -2.908173501491546631e-01 1.580100804567337036e-01 -1.194743439555168152e-01 -2.139327526092529297e-01 2.029253393411636353e-01 1.689002215862274170e-01 1.074122786521911621e-01 2.574968039989471436e-01 -7.813707925379276276e-03 -2.296732366085052490e-01 1.057425737380981445e-01 -4.038560390472412109e-01 6.261182576417922974e-02 2.407676726579666138e-02 -2.642182111740112305e-01 -7.445071637630462646e-02 -6.298719346523284912e-02 2.789025008678436279e-02 2.956292331218719482e-01 1.552516072988510132e-01 -3.825113475322723389e-01 -6.133043207228183746e-03
-1.207463666796684265e-01 -1.166503503918647766e-01 -2.358030676841735840e-01 -1.886088550090789795e-01 8.531522005796432495e-02 2.876180112361907959e-01 8.534587174654006958e-02 8.690160512924194336e-02 2.916821539402008057e-01 4.183435067534446716e-02 -2.716803550720214844e-01 1.281041949987411499e-01 1.546053737401962280e-01 -1.243725493550300598e-01 -7.784738391637802124e-02 2.621757686138153076e-01 2.446739673614501953e-01 -1.560131758451461792e-01 2.196334898471832275e-01 -1.861312389373779297e-01 -1.495469808578491211e-01 -6.886178744025528431e-05 1.819708645343780518e-01 1.171170175075531006e-01 -1.537952870130538940e-01 1.533769518136978149e-01 -3.513149321079254150e-01 1.330617815256118774e-02 -1.167929023504257202e-01 8.507923036813735962e-02 -1.939214318990707397e-01 -1.379729360342025757e-01
-1.077841669321060181e-01 -2.397646754980087280e-01 -2.150642573833465576e-01 7.823716104030609131e-02 -2.474281191825866699e-01 -1.021761223673820496e-01 2.029641270637512207e-01 -1.220765039324760437e-01 2.892202734947204590e-01 6.781725585460662842e-02 -2.944330573081970215e-01 2.588185369968414307e-01 2.192336767911911011e-01 -2.512506246566772461e-01 -2.038330286741256714e-01 6.711507588624954224e-02 -4.697426781058311462e-02 -7.749581336975097656e-02 1.874399483203887939e-01 -7.258245348930358887e-02 1.243406459689140320e-01 -2.079394161701202393e-01 -1.668161153793334961e-01 3.887299448251724243e-02 1.911113113164901733e-01 -1.781766861677169800e-01 -2.008622139692306519e-01 -2.702229619026184082e-01 7.544437795877456665e-02 -4.181865230202674866e-02 -1.482179164886474609e-01 6.243471801280975342e-02
-1.274553984403610229e-01 -1.839857548475265503e-01 7.047379761934280396e-02 1.384392827749252319e-01 -7.484865188598632812e-02 -2.605947256088256836e-01 1.072277203202247620e-01 -9.682165086269378662e-02 6.935279816389083862e-02 -4.684660211205482483e-02 3.816536813974380493e-02 1.621289551258087158e-01 -8.120276965200901031e-03 -8.884012699127197266e-02 -1.610127091407775879e-02 -3.723311722278594971e-01 3.725996911525726318e-01 -3.534112125635147095e-02 3.969748038798570633e-03 -1.193368285894393921e-01 -1.641990393400192261e-01 -2.964808419346809387e-02 1.236440092325210571e-01 3.632857203483581543e-01 -1.702805459499359131e-01 -2.615000009536743164e-01 -3.148886263370513916e-01 4.229684546589851379e-02 -9.598752111196517944e-02 1.540469527244567871e-01 -2.065293341875076294e-01 -2.154806554317474365e-01
-7.247357070446014404e-02 -1.366587132215499878e-01 -2.732190191745758057e-01 7.185753434896469116e-02 1.612702012062072754e-01 -5.506651848554611206e-02 -2.905460633337497711e-02 -1.414475888013839722e-01 -6.048201769590377808e-02 -1.607217639684677124e-01 2.066761851310729980e-01 3.450001478195190430e-01 2.262896299362182617e-01 7.313236594200134277e-02 -3.405531346797943115e-01 1.790289953351020813e-02 2.338725626468658447e-01 -1.063095256686210632e-01 1.027845870703458786e-02 -2.357936352491378784e-01 9.491761028766632080e-02 6.930941343307495117e-02 -9.449659287929534912e-02 -4.578046966344118118e-03 -8.687679469585418701e-02 -9.614761173725128174e-02 -2.765597403049468994e-01 -7.565642893314361572e-02 5.001669004559516907e-02 1.922824531793594360e-01 -2.812956869602203369e-01 -3.467233777046203613e-01
-1.878410279750823975e-01 -2.762770950794219971e-01 -1.846830099821090698e-01 -2.391832508146762848e-02 2.091999351978302002e-02 1.201952621340751648e-01 5.748777836561203003e-02 2.375013567507266998e-02 2.579695284366607666e-01 -8.353625982999801636e-02 -1.162699833512306213e-01 1.371358782052993774e-01 -6.952407211065292358e-02 -2.238435298204421997e-01 1.099676042795181274e-01 1.473866552114486694e-01 6.019204482436180115e-02 2.638165950775146484e-01 -2.074657753109931946e-02 -2.070779353380203247e-01 2.231431752443313599e-02 -3.625560104846954346e-01 3.366099670529365540e-02 6.104049459099769592e-02 -2.968860268592834473e-01 -1.026635766029357910e-01 6.255555897951126099e-02 -2.578735724091529846e-02 2.571507692337036133e-01 3.390619158744812012e-01 -3.164364695549011230e-01 -5.027787014842033386e-02
1.338472366333007812e-01 -9.881192445755004883e-02 -5.321846529841423035e-02 -6.306163966655731201e-02 -5.100290477275848389e-02 1.126044802367687225e-02 -6.526773422956466675e-02 -2.253199368715286255e-01 3.183064758777618408e-01 -1.335374712944030762e-01 -4.104200601577758789e-01 2.702910602092742920e-01 -6.402729451656341553e-02 3.756613656878471375e-02 -1.554901339113712311e-02 -2.128478735685348511e-01 -1.185481175780296326e-01 -4.692720249295234680e-02 -2.732875943183898926e-01 -3.170443773269653320e-01 -5.118127912282943726e-02 -4.916722327470779419e-02 -6.788107007741928101e-02 2.358896881341934204e-01 1.433734297752380371e-01 -9.460478276014328003e-02 -2.471674084663391113e-01 -6.705965846776962280e-02 -1.133521571755409241e-01 1.075883433222770691e-01 -3.441652059555053711e-01 3.645619004964828491e-02
1.624210327863693237e-01 -3.991711735725402832e-01 -2.967182546854019165e-02 -7.180764526128768921e-02 -2.008088976144790649e-01 -1.320722606033086777e-02 2.141515351831912994e-02 -2.244520485401153564e-01 2.053970471024513245e-02 -2.970430254936218262e-01 -1.869189739227294922e-02 1.660610288381576538e-01 -2.190291509032249451e-02 4.734573140740394592e-02 1.405473798513412476e-01 -8.756731450557708740e-02 -7.947941310703754425e-03 -2.496062666177749634e-01 -2.357566729187965393e-02 -1.065542101860046387e-01 3.656020164489746094e-01 -1.905532479286193848e-01 -1.892025917768478394e-01 2.170789241790771484e-01 3.156117862090468407e-03 -2.719107270240783691e-01 -3.005457222461700439e-01 8.616693317890167236e-02 3.474361076951026917e-02 2.608761191368103027e-01 -3.259621188044548035e-02 3.143042325973510742e-02
-1.235240325331687927e-01 -2.141090631484985352e-01 -7.296921312808990479e-02 1.367610599845647812e-02 6.160521879792213440e-02 1.198588535189628601e-01 3.237242400646209717e-01 -7.139189541339874268e-02 3.869356215000152588e-02 -1.485194917768239975e-02 -2.793024778366088867e-01 -2.960684709250926971e-03 9.772106260061264038e-02 -4.677923023700714111e-01 -9.446282684803009033e-02 1.240516901016235352e-01 1.301978342235088348e-02 -2.317342460155487061e-01 -6.476945430040359497e-02 -2.630212008953094482e-01 3.173356652259826660e-01 -7.935729622840881348e-02 -1.960096806287765503e-01 2.124453634023666382e-01 -2.072533369064331055e-01 -8.170783519744873047e-02 -6.081433221697807312e-02 -7.825532555580139160e-02 -1.388678997755050659e-01 1.124859079718589783e-01 -2.464143335819244385e-01 5.474306643009185791e-02
1.714541912078857422e-01 -2.535212337970733643e-01 -9.551332145929336548e-02 -3.826782107353210449e-02 -1.700469404458999634e-01 1.306251138448715210e-01 1.050197482109069824e-01 8.938722312450408936e-02 2.986911833286285400e-01 3.891828656196594238e-02 -1.879427209496498108e-02 -6.519393622875213623e-02 3.068179786205291748e-01 -2.064732462167739868e-02 7.218308001756668091e-02 -9.164511412382125854e-02 2.263820618391036987e-01 6.959798932075500488e-02 -1.913908571004867554e-01 -2.112486362457275391e-01 2.752197384834289551e-01 1.292382031679153442e-01 -4.890984669327735901e-02 3.609222471714019775e-01 -2.051649242639541626e-01 -1.025489270687103271e-01 4.523333907127380371e-02 -2.898683957755565643e-02 -1.432905495166778564e-01 4.341284930706024170e-01 -1.448861416429281235e-02 -8.841880597174167633e-03
8.725629746913909912e-02 -2.024001628160476685e-01 -2.123876214027404785e-01 -9.322859346866607666e-02 1.716638505458831787e-01 1.087496709078550339e-02 2.276081293821334839e-01 -1.601707190275192261e-01 1.215155422687530518e-01 -3.515150547027587891e-01 1.122347638010978699e-01 1.628337055444717407e-01 1.987656950950622559e-01 -1.891638338565826416e-01 -1.349312216043472290e-01 3.386723250150680542e-02 2.618486583232879639e-01 6.271644681692123413e-02 5.216545239090919495e-02 4.436016827821731567e-02 -1.019467692822217941e-02 -1.644280552864074707e-01 -1.174652366898953915e-03 1.735360175371170044e-01 -1.412612199783325195e-01 2.205675933510065079e-03 -4.345127940177917480e-02 -1.176260262727737427e-01 6.586707383394241333e-02 -7.172325253486633301e-02 -5.498850345611572266e-01 -1.910639405250549316e-01
-2.496013045310974121e-01 5.728357285261154175e-02 -1.300716958940029144e-02 2.049113251268863678e-02 -1.027778312563896179e-01 -8.212138712406158447e-02 -1.195794567465782166e-01 1.039495021104812622e-01 4.403889775276184082e-01 1.908105760812759399e-01 -2.422777414321899414e-01 3.947461843490600586e-01 -7.215730845928192139e-02 -5.736492574214935303e-02 -2.565145492553710938e-01 -3.007918410003185272e-02 5.395351722836494446e-02 -7.424837350845336914e-02 -5.514618754386901855e-02 -8.131641149520874023e-02 1.925517022609710693e-01 -5.486509576439857483e-02 -2.037902623414993286e-01 1.063189581036567688e-01 -2.071688324213027954e-01 -1.553861498832702637e-01 5.571377463638782501e-03 -4.880784451961517334e-02 2.773272395133972168e-01 1.857933700084686279e-01 -2.278941571712493896e-01 1.658330857753753662e-01
6.994992494583129883e-02 -1.692119389772415161e-01 9.361750632524490356e-02 -9.617742151021957397e-02 -8.134482055902481079e-02 1.064361259341239929e-01 -1.627572067081928253e-02 4.452329128980636597e-02 4.088446032255887985e-03 7.923729717731475830e-02 -1.985455304384231567e-01 6.568123400211334229e-02 -1.000570133328437805e-01 1.133941039443016052e-01 1.280378550291061401e-01 1.796575337648391724e-01 1.873606145381927490e-01 -3.763503730297088623e-01 -8.483425527811050415e-02 -2.399671077728271484e-01 2.090633064508438110e-01 -1.044285669922828674e-01 -1.083883270621299744e-01 2.604085505008697510e-01 -3.946495354175567627e-01 8.035219460725784302e-02 -2.535376250743865967e-01 1.568878442049026489e-02 3.411067724227905273e-01 8.177819103002548218e-02 -2.178198993206024170e-01 1.837940663099288940e-01
-5.248273536562919617e-02 -1.461892854422330856e-02 -2.059586197137832642e-01 -4.781453171744942665e-04 -2.727876603603363037e-01 6.122814118862152100e-02 2.660480737686157227e-01 7.195688039064407349e-02 1.154975295066833496e-01 5.364541709423065186e-02 -4.462927281856536865e-01 -2.326747588813304901e-02 1.214389577507972717e-01 -3.725777938961982727e-02 -7.224854826927185059e-02 3.428581655025482178e-01 2.748092114925384521e-01 2.392389066517353058e-02 -4.793944826815277338e-04 -1.874213963747024536e-01 -5.375781655311584473e-02 1.690588295459747314e-01 4.772621393203735352e-02 1.272083725780248642e-02 -1.607524454593658447e-01 -3.312331065535545349e-02 -6.458076089620590210e-02 -1.008248180150985718e-01 1.368942577391862869e-02 -3.883476555347442627e-02 -4.553297162055969238e-01 -2.241041660308837891e-01
-2.041437923908233643e-01 -4.056075960397720337e-02 1.328375488519668579e-01 6.645071506500244141e-02 -5.220509693026542664e-02 -6.765242666006088257e-02 2.440952658653259277e-01 -5.745450966060161591e-03 1.627497076988220215e-01 -1.421936899423599243e-01 -4.136447012424468994e-01 5.987107381224632263e-02 1.037055402994155884e-01 6.340967118740081787e-02 9.650743007659912109e-02 -1.522714942693710327e-01 5.725300684571266174e-02 -3.787396103143692017e-02 -3.197422251105308533e-02 -3.843782246112823486e-01 -1.980939358472824097e-01 7.304649055004119873e-02 2.103127092123031616e-01 1.513820737600326538e-01 -7.590495049953460693e-02 -8.933245390653610229e-02 5.132251977920532227e-02 6.686885654926300049e-02 1.861995160579681396e-01 2.221323847770690918e-01 -4.637119770050048828e-01 1.180538982152938843e-01
1.446535289287567139e-01 -1.432662308216094971e-01 -1.067870259284973145e-01 7.878597825765609741e-02 1.343334466218948364e-01 -7.872249186038970947e-02 1.505881547927856445e-01 -2.843013107776641846e-01 3.266632556915283203e-02 -1.438194662332534790e-01 1.033605411648750305e-01 2.546890079975128174e-01 1.166315972805023193e-01 -6.758946180343627930e-02 -6.932692974805831909e-02 1.554090976715087891e-01 3.285086750984191895e-01 -3.483431413769721985e-02 -2.633216977119445801e-02 7.703330367803573608e-02 6.558199226856231689e-02 -1.160884276032447815e-01 -1.138975769281387329e-01 2.589422166347503662e-01 -8.736761659383773804e-02 6.529052555561065674e-02 -1.923024505376815796e-01 -6.502354890108108521e-02 5.677704699337482452e-03 4.678299650549888611e-03 -5.989535450935363770e-01 -2.080824375152587891e-01
1.277203261852264404e-01 -1.139894425868988037e-01 -1.158493086695671082e-01 -5.272188782691955566e-02 3.619773685932159424e-02 -1.775808632373809814e-02 5.145401135087013245e-02 -5.830240249633789062e-02 1.015307530760765076e-01 -1.158547997474670410e-01 -8.573491871356964111e-02 -4.184215888381004333e-02 1.739032752811908722e-02 -3.827680349349975586e-01 -1.508766263723373413e-01 -1.535210385918617249e-02 2.609997987747192383e-01 -1.075767353177070618e-01 1.618945747613906860e-01 -3.001918792724609375e-01 1.043091788887977600e-01 -3.042221963405609131e-01 6.016804277896881104e-02 -6.104502454400062561e-02 -3.316583856940269470e-02 6.435305625200271606e-02 1.581278443336486816e-01 -2.209690064191818237e-01 1.323276907205581665e-01 4.151284694671630859e-01 -3.556839823722839355e-01 -2.048228085041046143e-01
2.235308289527893066e-02 2.586051821708679199e-02 -1.607346534729003906e-01 1.893603801727294922e-01 -1.258967518806457520e-01 -1.619663834571838379e-01 -7.948327809572219849e-02 1.504926476627588272e-02 4.578675031661987305e-01 -2.195600122213363647e-01 4.744313284754753113e-02 1.107811629772186279e-01 5.779822543263435364e-02 4.424835741519927979e-02 -4.112150073051452637e-01 6.675888597965240479e-02 -8.692191541194915771e-02 -1.880905330181121826e-01 2.119992524385452271e-01 -2.132683098316192627e-01 -3.582765161991119385e-02 -1.649221479892730713e-01 -2.316631935536861420e-02 4.025677219033241272e-02 -8.829862624406814575e-02 1.395467817783355713e-01 -1.834239959716796875e-01 1.747032701969146729e-01 1.800697445869445801e-01 2.979401350021362305e-01 -2.399313151836395264e-01 5.557940900325775146e-02
-2.349199540913105011e-02 -1.726063191890716553e-01 2.468729391694068909e-02 1.499549746513366699e-01 -3.041433095932006836e-01 -3.441222310066223145e-01 2.670185826718807220e-02 1.157562881708145142e-01 1.362962871789932251e-01 -4.690909758210182190e-02 -2.578576803207397461e-01 2.956802546977996826e-01 -7.128597795963287354e-02 4.631126648746430874e-04 -1.507137119770050049e-01 -2.284850031137466431e-01 3.668434619903564453e-01 2.097533643245697021e-02 3.356278315186500549e-02 -2.794689536094665527e-01 2.412819862365722656e-01 -2.951945550739765167e-02 -6.382931023836135864e-02 -7.724051922559738159e-02 -3.193902596831321716e-02 -1.242772713303565979e-01 -5.029779300093650818e-02 2.652502954006195068e-01 1.932109743356704712e-01 2.152816206216812134e-01 -7.415391504764556885e-02 7.019177079200744629e-02
-2.593748643994331360e-02 -1.223790422081947327e-01 1.271256506443023682e-01 -1.355596184730529785e-01 7.461888715624809265e-03 6.612367928028106689e-02 5.273599550127983093e-02 -5.134434998035430908e-02 -8.565529435873031616e-02 8.888977579772472382e-03 -2.320948243141174316e-01 2.462954074144363403e-01 3.088438510894775391e-02 -5.362612009048461914e-02 2.476193457841873169e-01 1.895378977060317993e-01 2.420815974473953247e-01 4.110001772642135620e-02 -7.872909307479858398e-02 -4.819555282592773438e-01 -4.226503893733024597e-02 -1.233581081032752991e-01 -9.222549200057983398e-02 5.759873241186141968e-02 -2.486760318279266357e-01 -6.588090956211090088e-02 -4.453537240624427795e-02 -6.248291209340095520e-02 3.185905814170837402e-01 3.436839580535888672e-01 -3.027318716049194336e-01 7.759924232959747314e-02
-1.909859180450439453e-01 2.028598189353942871e-01 -4.745065271854400635e-01 7.569883018732070923e-02 9.643401950597763062e-02 -7.479670643806457520e-02 1.277334243059158325e-01 8.299951255321502686e-02 2.435721606016159058e-01 -1.329861432313919067e-01 2.057957462966442108e-02 2.127698063850402832e-01 2.140364050865173340e-01 1.961891725659370422e-02 -1.927973479032516479e-01 1.087523400783538818e-01 1.758004724979400635e-01 -8.355823159217834473e-02 1.128435581922531128e-01 -3.152762055397033691e-01 2.040163874626159668e-01 4.149400070309638977e-02 9.898170828819274902e-02 2.954858541488647461e-02 -1.783500164747238159e-01 1.847177147865295410e-01 -1.359576135873794556e-01 1.596404761075973511e-01 1.700530648231506348e-01 2.474091500043869019e-01 -1.502885669469833374e-01 -9.399463981389999390e-02
1.070343144237995148e-02 -8.910541981458663940e-02 -1.845218688249588013e-01 -1.209404170513153076e-01 -1.612117737531661987e-01 -1.925837248563766479e-01 1.351099759340286255e-01 -2.511922717094421387e-01 2.576785981655120850e-01 -4.971772730350494385e-01 1.750126481056213379e-01 -4.141726717352867126e-02 1.464595347642898560e-01 -1.324016898870468140e-01 -1.316380202770233154e-01 -2.925073206424713135e-01 1.267425902187824249e-02 9.249278903007507324e-02 -1.440652310848236084e-01 -1.143242493271827698e-01 8.265173435211181641e-02 -1.940278708934783936e-01 1.408125311136245728e-01 2.232358008623123169e-01 -4.704889375716447830e-03 -6.826069205999374390e-02 -1.219076067209243774e-01 -2.396071795374155045e-03 2.026140987873077393e-01 -7.949077337980270386e-02 -2.475150078535079956e-01 1.617965996265411377e-01
-6.485547125339508057e-02 -2.597924470901489258e-01 5.225652456283569336e-02 -1.911891251802444458e-01 4.912554845213890076e-02 2.255335301160812378e-01 2.894548773765563965e-01 1.157179921865463257e-01 1.085879802703857422e-01 -1.289924383163452148e-01 -9.473823010921478271e-02 -9.933472424745559692e-02 2.408450245857238770e-01 -2.052898108959197998e-01 -1.682078689336776733e-01 2.315875608474016190e-03 -6.339336186647415161e-02 1.834042072296142578e-01 -1.544499397277832031e-01 -3.005032241344451904e-01 2.443567067384719849e-01 -1.637239456176757812e-01 -1.052726209163665771e-01 1.573659181594848633e-01 5.636281333863735199e-03 -7.698208838701248169e-02 -3.476818965282291174e-04 -4.679694771766662598e-02 -2.025516033172607422e-01 1.895664036273956299e-01 -4.506738781929016113e-01 -2.119237370789051056e-02
1.586204320192337036e-01 1.061417758464813232e-01 -5.010656118392944336e-01 -1.178847178816795349e-01 -9.231209754943847656e-02 2.650487720966339111e-01 1.652646064758300781e-01 -1.077484712004661560e-01 2.853941917419433594e-01 -4.810773208737373352e-02 -9.824826568365097046e-02 2.471533268690109253e-01 -2.145820856094360352e-02 9.317290782928466797e-02 9.153138846158981323e-02 -9.420028328895568848e-02 6.035918369889259338e-02 4.823879525065422058e-02 7.818800210952758789e-02 -1.739937216043472290e-01 1.325801163911819458e-01 -1.822891384363174438e-01 1.191995292901992798e-02 2.162001132965087891e-01 -7.616550475358963013e-02 -3.649489581584930420e-02 -2.040905058383941650e-01 1.649684011936187744e-01 -4.813905805349349976e-02 2.859592437744140625e-01 -1.703594923019409180e-01 -2.661926746368408203e-01
7.788447290658950806e-02 1.318145394325256348e-01 -3.723917305469512939e-01 -4.406007751822471619e-02 -1.092015858739614487e-02 4.112190008163452148e-02 1.010255590081214905e-01 5.631369352340698242e-02 4.985829070210456848e-02 1.937975548207759857e-02 -6.868199910968542099e-03 1.124370172619819641e-01 2.344811260700225830e-01 -1.392200142145156860e-01 -2.271267026662826538e-01 4.856920242309570312e-02 2.824428975582122803e-01 5.711326003074645996e-02 8.674483001232147217e-02 -2.673529684543609619e-01 2.683779001235961914e-01 3.690188378095626831e-02 2.574265236034989357e-03 1.972043514251708984e-01 -1.042670458555221558e-01 -1.115711927413940430e-01 -1.662821173667907715e-01 -2.004082798957824707e-01 4.230034351348876953e-01 3.130170106887817383e-01 -7.287722080945968628e-02 -1.709273308515548706e-01
-2.222779691219329834e-01 -2.905442193150520325e-02 -2.305123507976531982e-01 -2.138185203075408936e-01 -1.162639707326889038e-01 -5.987277626991271973e-02 -6.735936552286148071e-02 -1.249634698033332825e-01 3.382748663425445557e-01 3.492638841271400452e-02 1.365658268332481384e-02 1.749466508626937866e-01 1.976877003908157349e-01 -7.002647500485181808e-03 -2.395826578140258789e-02 -6.103182211518287659e-02 2.081536352634429932e-01 5.615484341979026794e-02 4.497110098600387573e-02 1.160254236310720444e-02 2.137775868177413940e-01 -9.240693598985671997e-02 -1.795976161956787109e-01 1.519593130797147751e-02 -7.967104017734527588e-02 -1.621997058391571045e-01 -4.248660802841186523e-01 -2.559894695878028870e-03 -1.830619722604751587e-01 -5.597615987062454224e-02 -4.647459387779235840e-01 -1.503184884786605835e-01
2.608349025249481201e-01 -1.426189579069614410e-02 -2.500542104244232178e-01 -1.529661472886800766e-02 -2.083415538072586060e-01 9.330807626247406006e-02 8.781833946704864502e-02 9.609535336494445801e-02 1.516471356153488159e-01 2.593369223177433014e-02 -1.113064959645271301e-02 -1.506150420755147934e-02 -7.274884846992790699e-04 -1.188903748989105225e-01 -1.879069209098815918e-01 1.700747907161712646e-01 7.844936102628707886e-02 1.486676484346389771e-01 3.909177780151367188e-01 -1.840764284133911133e-01 1.571133583784103394e-01 1.841942965984344482e-01 3.778702765703201294e-02 2.607154250144958496e-01 -1.545453369617462158e-01 2.062740623950958252e-01 -3.031264841556549072e-01 2.772707305848598480e-02 -7.565248012542724609e-02 1.510463058948516846e-01 -3.671433627605438232e-01 -1.793365031480789185e-01
4.219476133584976196e-02 -1.116117909550666809e-01 3.666880428791046143e-01 7.294200360774993896e-02 -1.034085378050804138e-01 6.582061201333999634e-02 2.176541090011596680e-01 -2.072494179010391235e-01 3.212820291519165039e-01 5.723856016993522644e-02 1.624332740902900696e-02 1.237618550658226013e-01 2.258128374814987183e-01 -1.875016465783119202e-02 -5.211776588112115860e-03 -5.050560832023620605e-02 2.430027276277542114e-01 -6.209675595164299011e-02 1.343412995338439941e-01 -3.585561215877532959e-01 1.095014717429876328e-02 1.918981410562992096e-02 3.847551718354225159e-02 1.049061194062232971e-01 -7.420708239078521729e-02 2.058419771492481232e-02 1.996393501758575439e-02 -9.110243618488311768e-02 -1.281397491693496704e-01 3.308746814727783203e-01 -4.078812897205352783e-01 -1.877399384975433350e-01
-2.865602374076843262e-01 -1.612721085548400879e-01 2.319145649671554565e-01 -1.170903444290161133e-01 -2.747154561802744865e-03 -1.300697177648544312e-01 -1.169595196843147278e-01 -1.520603448152542114e-01 3.405573591589927673e-02 -7.216361165046691895e-02 -3.219189941883087158e-01 9.018857032060623169e-02 4.334087297320365906e-02 7.774222642183303833e-03 1.164887249469757080e-01 -1.378456503152847290e-01 2.227350473403930664e-01 -1.730177402496337891e-01 -1.305463910102844238e-01 -3.630903363227844238e-01 -1.749303936958312988e-01 1.119911074638366699e-01 7.888323627412319183e-03 2.766864299774169922e-01 -1.932099163532257080e-01 -7.828553766012191772e-02 -3.522646799683570862e-02 1.183835905976593494e-03 2.025233507156372070e-01 2.111718207597732544e-01 -2.957510054111480713e-01 -2.281385064125061035e-01
-9.571501612663269043e-02 -1.706729233264923096e-01 -3.850664496421813965e-01 1.395197585225105286e-02 -1.872776448726654053e-02 5.923676863312721252e-02 2.050404697656631470e-01 -5.854298826307058334e-03 3.494227230548858643e-01 1.453956216573715210e-01 -9.545332938432693481e-02 1.806585043668746948e-01 -1.394002437591552734e-01 6.519275903701782227e-02 -2.736665010452270508e-01 -1.395380347967147827e-01 1.332368850708007812e-01 -1.381561011075973511e-01 4.455621540546417236e-02 3.553694486618041992e-02 1.125461608171463013e-01 4.205461218953132629e-02 -2.319021672010421753e-01 -1.244821399450302124e-02 1.842995733022689819e-02 9.852901101112365723e-02 -1.911468505859375000e-01 1.241004914045333862e-01 3.897628486156463623e-01 -3.471383359283208847e-03 -3.188389241695404053e-01 -2.006091177463531494e-01
9.851172566413879395e-02 -5.760353058576583862e-02 -2.572413682937622070e-01 -5.890612304210662842e-02 -1.502811908721923828e-01 -6.612648814916610718e-02 7.738436758518218994e-02 -6.670803576707839966e-02 2.496577948331832886e-01 3.116253204643726349e-02 -1.260348409414291382e-01 2.266597747802734375e-01 4.499936848878860474e-02 7.141561806201934814e-02 -3.941062688827514648e-01 1.566503345966339111e-01 2.257139831781387329e-01 1.118326932191848755e-01 8.707607537508010864e-02 -1.111653912812471390e-02 -1.070579513907432556e-02 -3.719680011272430420e-01 -4.003807157278060913e-02 2.775957249104976654e-02 -1.638054400682449341e-01 1.894601285457611084e-01 -3.634484708309173584e-01 -4.324105009436607361e-02 9.875460714101791382e-02 -1.094515398144721985e-01 -3.068577051162719727e-01 -1.944264769554138184e-01
-3.845804184675216675e-02 -3.084770739078521729e-01 -1.175382435321807861e-01 7.732094079256057739e-02 -4.215180873870849609e-01 -2.363992780447006226e-01 5.114511400461196899e-02 5.922054871916770935e-02 1.505087018013000488e-01 -2.469291388988494873e-01 1.020693313330411911e-02 -1.332556009292602539e-01 5.660903081297874451e-02 -1.617576181888580322e-01 3.634218871593475342e-02 -1.223428100347518921e-01 2.320776134729385376e-01 -2.598645724356174469e-02 3.888661414384841919e-02 -3.273880779743194580e-01 -2.518453001976013184e-01 -1.905312240123748779e-01 -5.478802695870399475e-02 1.090042367577552795e-01 -2.138980031013488770e-01 -1.487414985895156860e-01 -6.614672392606735229e-02 4.881519451737403870e-02 -5.282989004626870155e-04 3.152886033058166504e-02 -1.539474725723266602e-01 -3.457834720611572266e-01
2.341728508472442627e-01 2.166533097624778748e-02 -4.181172251701354980e-01 7.371044158935546875e-02 3.131587803363800049e-02 3.638640791177749634e-02 1.547739561647176743e-02 -5.319958180189132690e-02 1.177406981587409973e-01 -6.731884926557540894e-02 -1.262448281049728394e-01 9.163874387741088867e-02 1.584921032190322876e-02 1.043427139520645142e-01 -1.044700965285301208e-01 -1.209993194788694382e-02 4.230484366416931152e-01 -2.917886972427368164e-01 2.297978997230529785e-01 -1.633526980876922607e-01 5.742399953305721283e-03 -8.594688773155212402e-02 -1.646790504455566406e-01 2.433514297008514404e-01 -2.182446792721748352e-02 1.102355495095252991e-01 -1.499556750059127808e-01 -1.427736505866050720e-02 -1.990417838096618652e-01 3.189603686332702637e-01 -2.182599455118179321e-01 -1.801802217960357666e-01
-4.878308996558189392e-02 -2.005655020475387573e-01 -9.705288708209991455e-02 6.300165504217147827e-02 -1.870299726724624634e-01 -8.388764411211013794e-02 6.811073422431945801e-02 -2.285899408161640167e-02 1.954723596572875977e-01 2.523297369480133057e-01 -1.528463214635848999e-01 1.090899109840393066e-01 9.596509486436843872e-02 -4.164198786020278931e-02 -4.405493289232254028e-02 4.535175859928131104e-01 2.800851464271545410e-01 3.965760022401809692e-02 1.748247295618057251e-01 -2.897732555866241455e-01 3.644118085503578186e-02 1.997760236263275146e-01 3.186132013797760010e-02 2.569249272346496582e-01 -1.387741863727569580e-01 2.493548542261123657e-01 -1.267745047807693481e-01 1.739137917757034302e-01 -1.806118041276931763e-01 1.622245162725448608e-01 -2.267990559339523315e-01 -1.325888372957706451e-02
-1.737412363290786743e-01 -9.105102717876434326e-02 -1.378946602344512939e-01 -5.336914211511611938e-02 8.719426393508911133e-02 2.352356016635894775e-01 3.300940096378326416e-01 -1.042236238718032837e-01 8.578293770551681519e-02 2.064401060342788696e-01 -2.958188354969024658e-01 2.040676474571228027e-01 -4.242622107267379761e-02 -3.204735368490219116e-02 -1.162440478801727295e-01 1.902193576097488403e-01 1.783693879842758179e-01 -3.215808272361755371e-01 1.387735903263092041e-01 -2.624034583568572998e-01 2.667368352413177490e-01 -5.524446442723274231e-02 4.414069931954145432e-03 3.525079488754272461e-01 -1.393407881259918213e-01 -3.321318700909614563e-02 -1.932065039873123169e-01 9.630484133958816528e-02 1.926822401583194733e-02 1.876410543918609619e-01 1.749609597027301788e-02 -2.028120867908000946e-02
1.376922726631164551e-01 -1.247709430754184723e-02 -3.604040443897247314e-01 1.838340014219284058e-01 -1.013646721839904785e-01 4.639241844415664673e-02 2.442133724689483643e-01 -1.196393929421901703e-02 2.006994038820266724e-01 -4.245289415121078491e-02 -2.878285944461822510e-01 -2.516846060752868652e-01 -4.746628552675247192e-02 -5.062541738152503967e-02 3.650924563407897949e-02 -1.279678493738174438e-01 2.426158785820007324e-01 4.991132393479347229e-02 -1.351840347051620483e-01 -2.169673740863800049e-01 3.007389903068542480e-01 8.069695532321929932e-02 1.700100451707839966e-01 -6.869040429592132568e-02 -6.147087365388870239e-02 2.194499829784035683e-03 -4.648684710264205933e-02 9.351032227277755737e-02 6.363578885793685913e-02 1.984841823577880859e-01 -4.603160321712493896e-01 8.297684043645858765e-02
-1.329384893178939819e-01 -1.151098385453224182e-01 -5.634510889649391174e-02 -9.413693845272064209e-02 -4.003610834479331970e-02 -2.509823068976402283e-02 1.279051601886749268e-01 1.002287492156028748e-01 1.434473544359207153e-01 -6.119174510240554810e-02 -7.075139135122299194e-02 1.928476691246032715e-01 -6.551524996757507324e-02 -2.212048470973968506e-01 2.776864171028137207e-01 3.945732489228248596e-02 1.148891225457191467e-01 2.097604125738143921e-01 -7.723113894462585449e-02 -2.076602578163146973e-01 1.753464639186859131e-01 -2.800915241241455078e-01 -6.025008112192153931e-02 5.707853287458419800e-02 -2.709682881832122803e-01 -1.458652913570404053e-01 -8.120442181825637817e-02 8.214858174324035645e-02 3.611530959606170654e-01 3.711317479610443115e-01 -3.103370070457458496e-01 -1.873493343591690063e-01
-7.831118255853652954e-02 -2.149219214916229248e-01 1.158299222588539124e-01 5.770676583051681519e-02 7.231189310550689697e-02 -2.511777915060520172e-02 -5.087770521640777588e-02 3.786179423332214355e-02 1.688178628683090210e-01 -2.619670890271663666e-02 -1.383699774742126465e-01 5.444609746336936951e-02 9.280268847942352295e-02 -6.541948765516281128e-02 -2.281933650374412537e-02 -6.952221691608428955e-02 1.635596305131912231e-01 -2.439956665039062500e-01 1.851627826690673828e-01 -1.937131583690643311e-01 4.484195113182067871e-01 -3.789255619049072266e-01 -4.604168236255645752e-02 1.691892445087432861e-01 -2.855115830898284912e-01 -3.638560324907302856e-02 -1.573713570833206177e-01 3.823945820331573486e-01 2.236523181200027466e-01 -5.830201786011457443e-03 -1.002409830689430237e-01 -6.375732272863388062e-02
-3.487541899085044861e-02 -1.760696172714233398e-01 -1.222907975316047668e-01 5.949825793504714966e-02 -2.263782918453216553e-01 1.944743394851684570e-01 1.857931017875671387e-01 2.864460647106170654e-01 -2.816862240433692932e-02 -1.033454760909080505e-01 -3.284057835116982460e-03 7.388206664472818375e-03 3.828863054513931274e-02 -2.285679243505001068e-02 6.149447057396173477e-03 -8.377317339181900024e-02 4.509430825710296631e-01 5.264633893966674805e-02 5.748609080910682678e-02 -3.090176284313201904e-01 -4.945129528641700745e-02 6.325118988752365112e-02 -1.324434429407119751e-01 1.110017150640487671e-01 -2.903686165809631348e-01 -6.729310005903244019e-02 -2.494720816612243652e-01 1.866002380847930908e-01 3.411095440387725830e-01 -1.750916689634323120e-01 -2.037203460931777954e-01 8.618218451738357544e-02
-1.339098215103149414e-01 -1.227596774697303772e-01 -3.205626010894775391e-01 -4.949147999286651611e-02 2.438198402523994446e-02 2.393467575311660767e-01 1.429180204868316650e-01 -1.930746249854564667e-02 4.559552669525146484e-02 1.849577948451042175e-02 -1.359868794679641724e-02 -3.202493535354733467e-03 6.175511330366134644e-02 -2.020510435104370117e-01 -2.272175699472427368e-01 2.299807034432888031e-02 3.389235436916351318e-01 3.926936909556388855e-02 2.634353935718536377e-01 -3.248399198055267334e-01 2.510184049606323242e-01 -2.212796062231063843e-01 1.173348426818847656e-01 3.979867994785308838e-01 1.849011704325675964e-02 1.846285909414291382e-01 -9.826384484767913818e-02 -7.832132279872894287e-02 4.444784671068191528e-02 1.761386245489120483e-01 -1.217832416296005249e-01 -1.008971855044364929e-01
-1.306043863296508789e-01 1.793588884174823761e-02 -2.652936577796936035e-01 -3.244254365563392639e-02 -2.624846398830413818e-01 -1.137618944048881531e-01 4.501542821526527405e-02 -1.171024888753890991e-02 3.615410923957824707e-01 -6.553640961647033691e-02 -1.534271389245986938e-01 1.752348244190216064e-01 -7.607937604188919067e-02 -1.365958526730537415e-02 -2.468900568783283234e-02 2.022619992494583130e-01 1.412045657634735107e-01 -8.873718976974487305e-02 3.699909150600433350e-01 -2.966116070747375488e-01 -2.087381109595298767e-02 3.752332627773284912e-01 -9.288999252021312714e-03 1.387030482292175293e-01 -4.469836875796318054e-02 1.891589611768722534e-01 2.089926972985267639e-02 -3.894917666912078857e-02 -1.012353003025054932e-01 1.747026592493057251e-01 -2.835751771926879883e-01 -1.275666803121566772e-01
-1.131455879658460617e-02 -9.853341430425643921e-02 5.742101371288299561e-02 -1.229673624038696289e-01 2.891725115478038788e-02 -5.847862362861633301e-02 1.767577528953552246e-01 -1.574849933385848999e-01 2.702299356460571289e-01 -2.019521892070770264e-01 -3.821245133876800537e-01 2.062775194644927979e-01 -1.544106751680374146e-01 1.610802114009857178e-01 -1.079575791954994202e-01 -3.275940120220184326e-01 1.995411366224288940e-01 -3.602726384997367859e-02 -1.802566200494766235e-01 -2.274500876665115356e-01 -1.191366314888000488e-01 -1.996971070766448975e-01 -2.215069718658924103e-02 1.780963391065597534e-01 -3.099428303539752960e-02 -8.010473102331161499e-02 -3.015157878398895264e-01 1.563975960016250610e-01 1.320234984159469604e-01 -2.725646831095218658e-02 -2.942342162132263184e-01 3.442768007516860962e-02
-1.775127500295639038e-01 -8.855576068162918091e-02 3.926217555999755859e-02 1.067930907011032104e-01 -1.837871372699737549e-01 2.466955920681357384e-03 1.637697666883468628e-01 -1.338075697422027588e-01 -2.878540009260177612e-02 -6.910607684403657913e-03 -2.952318787574768066e-01 -1.067863311618566513e-02 -1.172990873456001282e-01 1.438412666320800781e-01 1.442738920450210571e-01 1.271169483661651611e-01 8.359115570783615112e-02 8.073580265045166016e-02 -1.353790611028671265e-01 -2.556462287902832031e-01 4.491745233535766602e-01 -1.980964392423629761e-01 1.629720479249954224e-01 3.929929137229919434e-01 -9.215767681598663330e-02 1.065095216035842896e-01 2.970373444259166718e-02 1.666402220726013184e-01 9.072569012641906738e-02 3.929615020751953125e-02 -3.613520860671997070e-01 -3.982242196798324585e-02
-1.083174645900726318e-01 -1.102843508124351501e-01 -1.337566226720809937e-01 1.539731174707412720e-01 -1.396388709545135498e-01 6.070372834801673889e-02 3.078773021697998047e-01 -3.553155437111854553e-02 5.921294167637825012e-02 -9.580434300005435944e-03 -2.997194230556488037e-01 -4.550034645944833755e-03 -1.334620267152786255e-01 5.387103930115699768e-02 -2.245201766490936279e-01 2.263933420181274414e-01 1.379247754812240601e-02 -1.152524799108505249e-01 -1.434274911880493164e-01 -2.248432785272598267e-01 2.183877378702163696e-01 -2.685969769954681396e-01 2.623659670352935791e-01 1.674015969038009644e-01 -2.066967263817787170e-02 -2.153691500425338745e-01 1.087364852428436279e-01 1.245688647031784058e-01 1.531783640384674072e-01 1.428128480911254883e-01 -4.242916703224182129e-01 -1.062529813498258591e-02
-1.426925212144851685e-01 -8.800195157527923584e-02 -8.776344358921051025e-02 -1.356265414506196976e-02 -4.195288941264152527e-02 9.035783261060714722e-02 1.399433612823486328e-01 3.281652033329010010e-01 3.333823978900909424e-01 9.923884272575378418e-02 -8.206079155206680298e-02 -1.091784536838531494e-01 -4.797438904643058777e-02 -3.491125255823135376e-02 -4.591622576117515564e-02 2.353757172822952271e-01 2.688339948654174805e-01 -2.002864703536033630e-02 1.654552668333053589e-01 -3.853692412376403809e-01 -1.119680926203727722e-01 1.783920526504516602e-01 1.172618642449378967e-01 1.980707347393035889e-01 -3.328890204429626465e-01 1.266722828149795532e-01 -2.433851659297943115e-01 -1.531944423913955688e-02 -8.259297162294387817e-02 -1.713047362864017487e-02 -2.623920738697052002e-01 -1.339154690504074097e-01
5.130365490913391113e-02 -2.219571918249130249e-01 -5.560951307415962219e-02 2.684411704540252686e-01 -5.280581116676330566e-02 -8.044122159481048584e-02 -1.583086885511875153e-02 -2.977567911148071289e-01 -5.415895953774452209e-02 6.429830193519592285e-02 -9.266512095928192139e-02 1.940145790576934814e-01 9.107540547847747803e-02 -1.532354652881622314e-01 -1.495247781276702881e-01 6.689792871475219727e-02 2.080008983612060547e-01 2.221086323261260986e-01 -1.793437749147415161e-01 -3.059367239475250244e-01 1.334347277879714966e-01 -5.677004158496856689e-02 1.203390508890151978e-01 1.549843549728393555e-01 -9.371391683816909790e-02 -3.328767120838165283e-01 -2.508682012557983398e-01 5.687286704778671265e-02 -1.871207803487777710e-01 3.121288120746612549e-01 -2.527302205562591553e-01 5.402840673923492432e-02
-2.144819796085357666e-01 -1.487429440021514893e-01 -2.980412244796752930e-01 1.833616793155670166e-01 -2.075170129537582397e-01 -1.125416010618209839e-01 -3.926965966820716858e-02 -1.178245842456817627e-01 -1.023760344833135605e-02 9.482583403587341309e-02 -5.875433236360549927e-02 2.744815051555633545e-01 1.162695288658142090e-01 -1.895609945058822632e-01 2.218113280832767487e-02 -6.799131631851196289e-02 6.425997614860534668e-02 -9.743506461381912231e-02 1.149902567267417908e-01 -5.734153389930725098e-01 8.157877624034881592e-02 1.800410896539688110e-01 -8.329086122103035450e-04 -1.482338458299636841e-01 -1.697330474853515625e-01 1.843797564506530762e-01 -1.644414067268371582e-01 -6.567001342773437500e-03 1.805547028779983521e-01 2.138299345970153809e-01 -5.768024176359176636e-02 8.705927431583404541e-02
1.585343182086944580e-01 -1.552193313837051392e-01 -8.490925282239913940e-02 3.928241878747940063e-02 -7.780897617340087891e-02 -2.790259197354316711e-02 3.751441836357116699e-02 -2.049303650856018066e-01 3.030753731727600098e-01 -8.940469473600387573e-02 -3.398100435733795166e-01 2.263447344303131104e-01 2.986121363937854767e-02 9.420676529407501221e-02 -1.803593188524246216e-01 -1.508089154958724976e-01 -9.797129034996032715e-02 1.998357474803924561e-01 -2.980831563472747803e-01 -4.028154015541076660e-01 -1.116355210542678833e-01 -9.811326861381530762e-02 1.806838437914848328e-02 1.559197306632995605e-01 -1.494803559035062790e-02 -2.890163473784923553e-02 -1.487453132867813110e-01 1.960571855306625366e-03 -3.777449205517768860e-02 3.830400109291076660e-01 -1.953218430280685425e-01 -5.776492133736610413e-02
-2.745646536350250244e-01 -3.036145269870758057e-01 9.556303173303604126e-02 5.113973468542098999e-02 -3.880227804183959961e-01 1.086287647485733032e-01 -1.681090518832206726e-02 1.001491770148277283e-01 2.059972845017910004e-02 1.095313951373100281e-01 -7.208165526390075684e-02 9.667149931192398071e-02 7.969298213720321655e-02 -1.430292334407567978e-02 8.433478325605392456e-02 -1.815841645002365112e-01 1.654597520828247070e-01 -2.595231831073760986e-01 -1.114420145750045776e-01 -3.275612890720367432e-01 -5.906062666326761246e-03 -1.062980368733406067e-01 -1.543190889060497284e-02 3.620195090770721436e-01 9.302038699388504028e-02 -1.368452608585357666e-01 -4.033541679382324219e-02 1.471091806888580322e-01 2.180206179618835449e-01 -6.165580451488494873e-02 -3.344399333000183105e-01 -5.915859714150428772e-02
-2.302686125040054321e-01 -3.025232553482055664e-01 5.994390696287155151e-03 9.032008796930313110e-02 -5.448581650853157043e-03 1.375472247600555420e-01 2.216203361749649048e-01 3.397338092327117920e-02 2.388246543705463409e-02 5.317401513457298279e-02 -2.789900265634059906e-02 -1.351144909858703613e-01 1.550346761941909790e-01 6.722711026668548584e-02 -1.379416435956954956e-01 -6.396325677633285522e-02 2.723060846328735352e-01 1.105290558189153671e-02 7.254230976104736328e-02 -2.374551147222518921e-01 -2.023062556982040405e-01 -2.758760750293731689e-01 6.778373569250106812e-02 4.898969233036041260e-01 -6.723980605602264404e-02 -1.107768714427947998e-01 -2.293656766414642334e-01 -1.997508704662322998e-01 -1.999976038932800293e-01 1.248455569148063660e-01 -1.538885384798049927e-01 -1.334884315729141235e-01
-1.620764285326004028e-01 -1.126870736479759216e-01 -1.004363000392913818e-01 1.147455945611000061e-01 -2.489725202322006226e-01 -1.660296171903610229e-01 5.473398044705390930e-02 9.340681880712509155e-02 3.634654879570007324e-01 1.207934841513633728e-01 -1.778501123189926147e-01 2.247816622257232666e-01 1.113068908452987671e-01 -1.686049252748489380e-01 -2.926827073097229004e-01 1.320086568593978882e-01 2.201339453458786011e-01 7.817450165748596191e-02 3.748734295368194580e-01 -8.607189171016216278e-03 1.618950068950653076e-01 6.648890674114227295e-03 7.137800008058547974e-02 8.098110556602478027e-03 5.719965696334838867e-02 1.394922435283660889e-01 -1.472418010234832764e-01 1.663631014525890350e-02 1.350185275077819824e-01 1.538222879171371460e-01 -2.714708447456359863e-01 -2.772711515426635742e-01
1.860500872135162354e-01 -3.497411012649536133e-01 -3.726757364347577095e-03 -8.457548171281814575e-02 -2.577942907810211182e-01 -1.521798372268676758e-01 2.112267166376113892e-01 -3.259075060486793518e-02 -8.117631822824478149e-02 -1.795875281095504761e-01 -6.179870292544364929e-02 3.178112506866455078e-01 -1.916733942925930023e-02 2.143107652664184570e-01 -2.148754000663757324e-01 5.815352872014045715e-02 -6.316307187080383301e-02 -5.788895487785339355e-02 -1.937956511974334717e-01 -3.865218162536621094e-01 2.053567916154861450e-01 3.543700650334358215e-02 3.828225284814834595e-02 -6.322849541902542114e-02 -1.004390046000480652e-01 -1.251149624586105347e-01 -1.829025745391845703e-01 -1.880990713834762573e-01 2.059663981199264526e-01 1.918495595455169678e-01 -2.094324976205825806e-01 -1.536324154585599899e-02
8.128279447555541992e-02 -8.110516518354415894e-02 2.435802966356277466e-01 1.361946612596511841e-01 -7.163999229669570923e-02 -6.353566795587539673e-02 1.607842296361923218e-01 -9.956163167953491211e-02 -1.510517299175262451e-01 -1.616417914628982544e-01 -1.607482284307479858e-01 9.687150269746780396e-02 1.308906078338623047e-01 4.306505247950553894e-02 -2.022802829742431641e-01 -6.021425500512123108e-02 3.603960573673248291e-01 -3.904246911406517029e-02 2.389290630817413330e-01 -3.736748695373535156e-01 -2.017916291952133179e-01 -1.772234439849853516e-01 7.611883431673049927e-02 6.293078511953353882e-02 2.802666043862700462e-03 -1.833463758230209351e-01 -3.028401732444763184e-01 -5.649336054921150208e-02 2.766396403312683105e-01 1.407198980450630188e-02 -3.059497773647308350e-01 -8.620104193687438965e-02
1.258028596639633179e-01 -6.830120086669921875e-02 -1.746296584606170654e-01 8.255910128355026245e-02 5.044779274612665176e-03 -1.665010899305343628e-01 -2.275009900331497192e-01 -2.448471449315547943e-02 1.823737174272537231e-01 5.253124237060546875e-02 1.485064476728439331e-01 1.854149699211120605e-01 1.297973245382308960e-01 -3.054538667201995850e-01 -7.033871859312057495e-02 -1.165717095136642456e-01 1.365759130567312241e-02 3.553292900323867798e-02 7.272373139858245850e-02 -3.753395676612854004e-01 1.005140393972396851e-01 -3.467384576797485352e-01 2.424141168594360352e-01 1.857532113790512085e-01 -9.877895563840866089e-02 1.495915204286575317e-01 -3.010453283786773682e-01 2.051410675048828125e-01 -8.024633675813674927e-02 1.719085127115249634e-01 -2.287580370903015137e-01 -1.287198662757873535e-01
1.185144111514091492e-01 -2.502757310867309570e-01 1.160983555018901825e-02 4.161893203854560852e-02 -5.080730840563774109e-02 2.118912190198898315e-01 1.777656376361846924e-01 6.215011700987815857e-02 9.321760386228561401e-02 -6.962962448596954346e-02 -5.014522001147270203e-02 1.903897970914840698e-01 -2.926820330321788788e-02 -3.576107323169708252e-01 1.092131808400154114e-02 -6.385207921266555786e-02 7.696923613548278809e-02 1.921949535608291626e-01 2.124273926019668579e-01 -2.842965424060821533e-01 1.652768105268478394e-01 -2.149120271205902100e-01 -3.596418797969818115e-01 2.224519550800323486e-01 -3.436782583594322205e-02 -4.522164911031723022e-02 -9.048600494861602783e-02 2.074685841798782349e-01 -1.196219399571418762e-01 3.098640441894531250e-01 -1.860676109790802002e-01 -1.808890998363494873e-01
-1.995887607336044312e-02 -4.018667340278625488e-02 2.352094352245330811e-01 5.465365573763847351e-02 -1.753104627132415771e-01 3.233585357666015625e-01 1.557928770780563354e-01 -1.162436082959175110e-01 -7.332051545381546021e-02 -6.886088848114013672e-02 -3.483657538890838623e-01 1.159965991973876953e-01 -1.853966563940048218e-01 1.628295630216598511e-01 4.946034401655197144e-02 1.107071936130523682e-01 2.555184662342071533e-01 -1.306167095899581909e-01 1.328355073928833008e-01 -4.004960358142852783e-01 3.843475878238677979e-02 -1.116762682795524597e-01 -4.559773579239845276e-02 1.651965081691741943e-01 -1.695574373006820679e-01 -1.615595519542694092e-01 -1.024322137236595154e-01 -1.196833923459053040e-01 2.117943167686462402e-01 7.417766004800796509e-02 -3.275743722915649414e-01 -7.096195220947265625e-02
-5.915531516075134277e-02 -2.937564551830291748e-01 -1.951652765274047852e-01 1.815651357173919678e-01 -1.695789843797683716e-01 6.703007966279983521e-02 8.664093166589736938e-02 -9.986142814159393311e-02 9.523697942495346069e-02 -1.385829597711563110e-01 6.771930307149887085e-02 -1.073321178555488586e-01 -2.800678014755249023e-01 1.062609553337097168e-01 -1.747443713247776031e-02 -1.032924577593803406e-01 1.510221511125564575e-01 -1.391461491584777832e-01 5.686949938535690308e-02 -1.961326599121093750e-01 1.549877673387527466e-01 4.806080833077430725e-02 -1.872470378875732422e-01 1.791874915361404419e-01 1.458919793367385864e-01 -2.719788253307342529e-01 7.104188203811645508e-02 -5.651966482400894165e-02 2.893035709857940674e-01 3.509316146373748779e-01 -3.818613588809967041e-01 9.899380803108215332e-02
-6.390775740146636963e-02 -1.098300367593765259e-01 -2.203089147806167603e-01 -4.814779385924339294e-02 1.180554479360580444e-01 2.654389739036560059e-01 -1.225940510630607605e-02 -6.436950713396072388e-02 1.548828482627868652e-01 -5.277167633175849915e-02 1.691544353961944580e-01 1.914048343896865845e-01 2.482896000146865845e-01 1.638942211866378784e-01 -6.893940269947052002e-02 2.000050544738769531e-01 1.416396498680114746e-01 -1.136945486068725586e-01 -1.633744919672608376e-03 -1.766423135995864868e-01 1.666205227375030518e-01 -1.020631045103073120e-01 -1.006348952651023865e-01 -7.839305698871612549e-02 -1.528704464435577393e-01 -1.439771205186843872e-01 -3.599832057952880859e-01 -6.681673228740692139e-02 9.847647696733474731e-02 2.726441919803619385e-01 -3.369673490524291992e-01 -3.530550301074981689e-01
-1.086590588092803955e-01 -2.567290067672729492e-01 -5.859938263893127441e-02 -2.359310351312160492e-02 -2.095398306846618652e-02 -8.685044944286346436e-02 2.085907608270645142e-01 3.711564093828201294e-02 -7.116071879863739014e-02 1.172029450535774231e-01 -1.631173938512802124e-01 2.138276696205139160e-01 -1.206719409674406052e-02 -2.736079692840576172e-01 -1.973607987165451050e-01 -1.134020239114761353e-01 3.194370493292808533e-02 -3.539435863494873047e-01 1.209143921732902527e-01 -9.297622740268707275e-02 -5.859638005495071411e-02 1.263806670904159546e-01 1.606766432523727417e-01 1.577873229980468750e-01 2.866261601448059082e-01 -2.346778810024261475e-01 -2.850035429000854492e-01 1.450509484857320786e-02 1.423599570989608765e-01 3.258385956287384033e-01 -2.485234588384628296e-01 -1.446633934974670410e-01
-1.634123027324676514e-01 -3.586477786302566528e-02 -2.218486517667770386e-01 1.900262236595153809e-01 -3.273878693580627441e-01 -9.529852867126464844e-02 1.468916088342666626e-01 9.542450308799743652e-03 1.412882059812545776e-01 -1.571131050586700439e-01 -1.423074752092361450e-01 2.351467460393905640e-01 -9.091787785291671753e-02 -1.108802855014801025e-01 3.830625209957361221e-03 -3.132434189319610596e-01 1.493871957063674927e-01 1.240645647048950195e-01 1.533783078193664551e-01 -2.790463268756866455e-01 2.452195286750793457e-01 -1.051573976874351501e-01 -1.494081467390060425e-01 -1.164697334170341492e-01 -9.068872034549713135e-02 7.235912233591079712e-02 -2.065970003604888916e-01 3.019948005676269531e-01 1.188247650861740112e-01 1.932127624750137329e-01 -1.815881282091140747e-01 1.786461472511291504e-01
-1.102804690599441528e-01 -2.169408202171325684e-01 -1.576657593250274658e-01 -2.009170204401016235e-01 -2.251691669225692749e-01 -1.797524467110633850e-02 1.546829938888549805e-01 2.101525813341140747e-01 1.556621193885803223e-01 8.193336427211761475e-03 -1.609774529933929443e-01 5.862249806523323059e-02 3.024918138980865479e-01 -2.178535163402557373e-01 -6.968635320663452148e-02 2.530123293399810791e-01 3.614751100540161133e-01 7.728315144777297974e-02 1.153768002986907959e-01 -2.745356261730194092e-01 -6.131442263722419739e-02 1.426935940980911255e-01 -1.864448189735412598e-01 -1.240962836891412735e-02 -8.549289405345916748e-02 7.003328204154968262e-02 8.331016451120376587e-02 -8.399119973182678223e-02 4.051931202411651611e-02 1.116323098540306091e-01 -3.434085249900817871e-01 -2.288133054971694946e-01
-2.439218945801258087e-02 -5.426182225346565247e-02 2.578083984553813934e-02 -1.856690049171447754e-01 -2.150642424821853638e-01 -4.777699708938598633e-02 2.470947057008743286e-01 -6.495181471109390259e-02 3.638514578342437744e-01 -2.223421931266784668e-01 -2.088538557291030884e-01 1.557263582944869995e-01 2.756564319133758545e-01 -1.426209956407546997e-01 -2.815149128437042236e-01 -5.756482947617769241e-03 2.866578986868262291e-03 -2.264045029878616333e-01 6.600713095394894481e-05 -1.049616467207670212e-02 -2.368257567286491394e-02 2.229801267385482788e-01 -2.292021550238132477e-02 3.820368051528930664e-01 -1.439927816390991211e-01 -4.635202884674072266e-02 -4.151685163378715515e-02 -5.420495197176933289e-02 2.025647312402725220e-01 2.460941374301910400e-01 5.443184450268745422e-02 -2.048656344413757324e-01
2.023771107196807861e-01 -1.142123118042945862e-01 1.637683622539043427e-02 2.284191697835922241e-01 -4.545520525425672531e-03 -4.432223737239837646e-03 3.009966313838958740e-01 -9.330664575099945068e-02 2.172776013612747192e-01 3.289892151951789856e-02 -2.185816913843154907e-01 -1.247184649109840393e-01 2.442020773887634277e-01 1.474673599004745483e-01 -2.035990506410598755e-01 2.879485189914703369e-01 1.008644178509712219e-01 -4.420636594295501709e-02 6.236110255122184753e-02 -3.943102061748504639e-01 1.412415951490402222e-01 8.420930057764053345e-02 2.937130033969879150e-01 1.285210549831390381e-01 -3.544728457927703857e-02 -2.675440609455108643e-01 5.738156661391258240e-02 6.127902120351791382e-02 7.939927279949188232e-02 1.792488843202590942e-01 -1.532036960124969482e-01 -1.836431920528411865e-01
3.677150607109069824e-02 2.540886402130126953e-01 -2.507929205894470215e-01 1.981578022241592407e-02 2.108986824750900269e-01 9.383037686347961426e-02 1.515121459960937500e-01 -1.232853010296821594e-01 1.169540584087371826e-01 -1.643197028897702694e-03 -1.139303669333457947e-01 1.679763942956924438e-02 3.607933819293975830e-01 -1.344582289457321167e-01 -2.932036817073822021e-01 1.293128430843353271e-01 8.929218351840972900e-02 4.884102195501327515e-02 6.977206561714410782e-03 -3.067995309829711914e-01 3.669443130493164062e-01 8.157679438591003418e-02 7.635096460580825806e-02 1.900269687175750732e-01 -1.495655626058578491e-01 4.017975926399230957e-02 -1.609474569559097290e-01 -1.470258384943008423e-01 6.605866551399230957e-02 2.630642056465148926e-01 -2.607645690441131592e-01 -2.509221248328685760e-02
-3.029959797859191895e-01 -4.859971255064010620e-02 -1.423139572143554688e-01 -1.365505275316536427e-03 -3.067668676376342773e-01 1.347419470548629761e-01 2.776573896408081055e-01 1.773212254047393799e-01 2.250680029392242432e-01 1.632971167564392090e-01 -1.613038778305053711e-01 -3.479257225990295410e-02 -3.968513011932373047e-02 -1.939276009798049927e-01 4.754158202558755875e-03 -3.360798582434654236e-02 2.198820561170578003e-01 3.628927841782569885e-02 6.718359887599945068e-02 -2.416073381900787354e-01 1.864960193634033203e-01 1.480922251939773560e-01 -5.257210507988929749e-02 1.200537085533142090e-01 -1.007192358374595642e-01 1.542916595935821533e-01 -1.046558246016502380e-01 -3.211108148097991943e-01 2.691939175128936768e-01 2.881942689418792725e-01 -1.653007864952087402e-01 5.089356750249862671e-02
-1.215644329786300659e-01 -9.784083813428878784e-02 -3.388547599315643311e-01 5.543175153434276581e-03 1.690095067024230957e-01 -3.437119722366333008e-02 1.055319532752037048e-01 -2.137201279401779175e-01 1.918403431773185730e-02 -5.419752746820449829e-02 9.394656866788864136e-02 2.589461505413055420e-01 5.375764891505241394e-02 7.237446308135986328e-02 -3.131274580955505371e-01 -4.213029518723487854e-02 2.226657122373580933e-01 2.349288389086723328e-02 6.664653122425079346e-02 -2.749256193637847900e-01 4.253444969654083252e-01 -2.938911505043506622e-02 9.691721200942993164e-02 -1.080832108855247498e-01 -2.239798307418823242e-01 1.786125008948147297e-03 -3.638170659542083740e-01 -3.923449292778968811e-02 1.298839300870895386e-01 1.949911862611770630e-01 -2.614190429449081421e-02 -1.201636195182800293e-01
8.259207755327224731e-02 -2.796140313148498535e-01 2.900147065520286560e-02 -1.328559219837188721e-01 2.122721970081329346e-01 1.516961120069026947e-02 1.080038323998451233e-01 -1.248211562633514404e-01 1.478075236082077026e-01 -1.535344682633876801e-02 3.101541288197040558e-02 1.895318552851676941e-02 7.761619985103607178e-02 -7.275307923555374146e-02 -2.520502731204032898e-02 -1.318765431642532349e-01 3.012999333441257477e-02 -2.737613022327423096e-01 1.558357179164886475e-01 -4.425134062767028809e-01 1.837176084518432617e-01 1.510245352983474731e-01 -9.663782082498073578e-03 2.583398818969726562e-01 -1.812937855720520020e-01 -3.995116651058197021e-01 -1.214447692036628723e-01 -1.669572889804840088e-01 5.497113987803459167e-02 1.186251714825630188e-01 -1.708372384309768677e-01 2.655011713504791260e-01
-3.843196108937263489e-02 -1.657651811838150024e-01 -3.543522357940673828e-01 -6.358769536018371582e-02 5.517975613474845886e-02 3.042121529579162598e-01 1.496955752372741699e-01 -8.218195289373397827e-02 1.504507064819335938e-01 2.082047462463378906e-01 -1.951898932456970215e-01 7.738734781742095947e-02 1.527744680643081665e-01 -7.326809316873550415e-02 1.041451692581176758e-01 -5.502974614500999451e-03 1.927722096443176270e-01 -1.650162339210510254e-01 5.156899243593215942e-02 -2.167657017707824707e-01 1.217596083879470825e-01 -3.973208963871002197e-01 2.188087254762649536e-01 1.567551791667938232e-01 1.069908812642097473e-01 -8.827131986618041992e-02 -1.722410321235656738e-01 -1.059078276157379150e-01 -1.656568646430969238e-01 4.032666608691215515e-02 -3.182722330093383789e-01 -1.317626088857650757e-01
-1.525205280631780624e-02 -3.190461080521345139e-03 -9.013524651527404785e-02 -7.633282989263534546e-02 3.783654049038887024e-02 5.938811227679252625e-02 -3.350074589252471924e-02 -3.074685335159301758e-01 -2.913137711584568024e-02 -1.417648792266845703e-01 -4.587523266673088074e-02 6.632829457521438599e-02 2.325703203678131104e-01 -1.745643466711044312e-01 -2.236933708190917969e-01 7.049121707677841187e-02 3.407235741615295410e-01 1.567588597536087036e-01 1.754095703363418579e-01 -3.279894888401031494e-01 2.346404045820236206e-01 -1.207951456308364868e-01 -5.346229299902915955e-02 1.425841543823480606e-02 6.596971303224563599e-02 -1.088631432503461838e-02 8.670262992382049561e-02 -9.141951799392700195e-02 2.430513203144073486e-01 3.396566808223724365e-01 -3.916352689266204834e-01 -1.352191567420959473e-01
8.616990409791469574e-03 -1.846189051866531372e-01 -2.103126198053359985e-01 -2.540550194680690765e-02 -1.879324465990066528e-01 2.558857798576354980e-01 7.865976542234420776e-02 -1.735650599002838135e-01 1.311861723661422729e-01 1.710350811481475830e-01 -1.727930009365081787e-01 1.684620231389999390e-01 8.286474645137786865e-02 1.009135618805885315e-01 -1.637881845235824585e-01 -2.598351240158081055e-01 1.942716538906097412e-01 1.571528166532516479e-01 1.639767289161682129e-01 -1.381756365299224854e-01 1.125160977244377136e-01 1.149219796061515808e-01 9.534452855587005615e-02 4.982059001922607422e-01 6.620884686708450317e-02 1.992780715227127075e-01 -2.743418514728546143e-01 1.058852747082710266e-01 1.621999740600585938e-01 2.913934551179409027e-02 -8.207329362630844116e-02 -1.082376837730407715e-01
1.516121774911880493e-01 -2.062536329030990601e-01 -2.822360992431640625e-01 6.621877849102020264e-02 1.154495254158973694e-01 -1.388374418020248413e-01 1.163496971130371094e-01 -3.297955691814422607e-01 1.939684301614761353e-01 2.118020355701446533e-01 -8.707211166620254517e-02 -4.711345303803682327e-03 -3.830450400710105896e-02 -1.895637065172195435e-01 5.241652019321918488e-03 -1.674411743879318237e-01 1.872060596942901611e-01 -2.039877027273178101e-01 -2.179209291934967041e-01 -2.930023670196533203e-01 3.421869277954101562e-01 1.388735026121139526e-01 -1.128639802336692810e-01 2.422632277011871338e-01 -1.715561300516128540e-01 -3.212960436940193176e-02 7.477101404219865799e-03 -1.856512427330017090e-01 5.569998919963836670e-02 -1.021256744861602783e-01 -2.089140862226486206e-01 1.788043417036533356e-03
8.674065023660659790e-02 -8.118364959955215454e-02 -4.991529509425163269e-02 -4.709333553910255432e-02 -6.583902984857559204e-02 -4.994192346930503845e-02 1.548766344785690308e-01 -9.477418661117553711e-02 1.549273431301116943e-01 -5.380540713667869568e-02 -3.318457603454589844e-01 1.646147519350051880e-01 -1.723737269639968872e-01 1.499215699732303619e-02 -9.573976695537567139e-02 -3.482805490493774414e-01 3.529880642890930176e-01 3.627872094511985779e-02 -1.315253674983978271e-01 -2.537433207035064697e-01 -2.095023840665817261e-01 -8.745209127664566040e-02 -1.655653864145278931e-02 1.097349524497985840e-01 -1.503556594252586365e-02 -1.345029473304748535e-01 -3.373264968395233154e-01 1.220271661877632141e-01 5.574128031730651855e-02 -4.338173568248748779e-02 -4.391354620456695557e-01 2.399641089141368866e-02
-1.199127361178398132e-01 -9.476175904273986816e-02 9.637345373630523682e-02 -3.873219341039657593e-02 2.868503890931606293e-02 4.144842550158500671e-02 1.611304283142089844e-01 -1.595514863729476929e-01 1.973562091588973999e-01 -5.076624453067779541e-02 -1.494310796260833740e-01 1.287591904401779175e-01 -1.102624386548995972e-01 2.049967646598815918e-02 -1.186405122280120850e-01 -3.175730109214782715e-01 2.675986289978027344e-01 -1.415335088968276978e-01 -4.358661919832229614e-02 -2.306966781616210938e-01 -3.586883246898651123e-01 -1.673808544874191284e-01 -6.218703463673591614e-02 2.342427968978881836e-01 -9.645576030015945435e-02 -2.731360495090484619e-01 -3.914374411106109619e-01 2.055165767669677734e-01 5.126321688294410706e-02 9.099103510379791260e-02 -2.258502244949340820e-01 2.227349206805229187e-02
-2.122866660356521606e-01 -2.142271995544433594e-01 5.028972402215003967e-03 -1.294025629758834839e-01 -2.852029539644718170e-02 -7.092169672250747681e-02 9.818667173385620117e-02 7.542369514703750610e-02 2.067947834730148315e-01 -1.517410483211278915e-02 -3.674249351024627686e-01 4.708477854728698730e-02 -7.786408066749572754e-02 -1.709655672311782837e-01 8.250048011541366577e-02 2.687502652406692505e-03 1.095550209283828735e-01 3.815285265445709229e-01 1.598257124423980713e-01 -3.750616014003753662e-01 1.318693161010742188e-01 -1.985113620758056641e-01 8.239933103322982788e-02 7.489790022373199463e-02 -3.505948185920715332e-01 1.055032461881637573e-01 -4.931591823697090149e-02 1.484636217355728149e-02 1.906954497098922729e-01 7.802028954029083252e-02 -2.631635367870330811e-01 -8.599734306335449219e-02
-1.056549400091171265e-01 -2.220643460750579834e-01 -2.874886691570281982e-01 -1.144040152430534363e-01 -9.194467961788177490e-02 3.488042354583740234e-01 1.131922081112861633e-01 -8.731301873922348022e-02 3.530417382717132568e-01 2.594764828681945801e-01 -8.188375085592269897e-02 1.543645113706588745e-01 -6.775137782096862793e-02 9.046930819749832153e-02 -1.164735332131385803e-01 -1.070550680160522461e-01 2.510199248790740967e-01 -2.010679617524147034e-02 1.667252480983734131e-01 -6.228745728731155396e-02 1.701263897120952606e-02 -1.853138804435729980e-01 9.269063174724578857e-02 2.908902168273925781e-01 2.538088522851467133e-02 1.633303761482238770e-01 -2.953227758407592773e-01 8.759246021509170532e-02 3.251050412654876709e-02 2.541857361793518066e-01 -1.181194782257080078e-01 -9.038902074098587036e-02
1.463990062475204468e-01 7.968492805957794189e-02 -4.920985922217369080e-02 1.067097932100296021e-01 1.096624732017517090e-01 1.033647283911705017e-01 1.096195504069328308e-01 -1.404878348112106323e-01 1.619274318218231201e-01 -1.313362270593643188e-01 -3.935710489749908447e-01 2.060876935720443726e-01 1.349784880876541138e-01 1.716777831315994263e-01 -2.865554690361022949e-01 3.999691829085350037e-02 1.371062695980072021e-01 3.034294545650482178e-01 -2.266697138547897339e-01 -4.430851042270660400e-01 1.182580739259719849e-01 5.311619862914085388e-02 -7.807594537734985352e-02 1.219771802425384521e-01 8.901304751634597778e-02 -1.265602884814143181e-03 -6.115612760186195374e-02 -1.061645150184631348e-01 -1.580648310482501984e-02 1.787325888872146606e-01 -2.816112637519836426e-01 3.019480593502521515e-02
1.569876521825790405e-01 -1.096595600247383118e-01 3.292911872267723083e-02 -1.461764276027679443e-01 2.428280189633369446e-03 -7.893645763397216797e-02 1.021673530340194702e-01 -1.849999874830245972e-01 2.802744507789611816e-01 -2.551774680614471436e-01 -3.625539541244506836e-01 -3.523423895239830017e-02 4.875672236084938049e-02 1.543514728546142578e-01 -1.453836113214492798e-01 -6.675330549478530884e-02 1.054498851299285889e-01 -2.160407835617661476e-03 -2.977019250392913818e-01 -3.052718639373779297e-01 -1.499623358249664307e-01 -7.314161956310272217e-02 4.756581503897905350e-03 1.393232792615890503e-01 1.036469638347625732e-01 -6.535755097866058350e-02 -2.280971854925155640e-01 8.375472575426101685e-02 -1.325090415775775909e-02 3.143503367900848389e-01 -3.792461454868316650e-01 -6.882708519697189331e-02
1.085416674613952637e-01 -1.834173947572708130e-01 -7.528676837682723999e-02 1.403524167835712433e-02 5.704735964536666870e-02 -2.029114030301570892e-02 -2.405018173158168793e-02 -1.950565129518508911e-01 2.780516147613525391e-01 -1.584451943635940552e-01 -3.400648236274719238e-01 1.393946111202239990e-01 -2.781542390584945679e-02 1.386435925960540771e-01 -6.296949461102485657e-03 -2.591124475002288818e-01 1.521611064672470093e-01 -4.359108209609985352e-02 -2.692990899085998535e-01 -3.442543148994445801e-01 -1.989497840404510498e-01 -1.013665050268173218e-01 6.196649745106697083e-02 1.912715435028076172e-01 1.560301482677459717e-01 3.318971768021583557e-02 -2.588019967079162598e-01 1.693886667490005493e-01 5.542616546154022217e-02 6.349399685859680176e-02 -3.782880008220672607e-01 6.373940408229827881e-02
-9.790422767400741577e-02 -1.326362490653991699e-01 2.483265474438667297e-02 -1.983406543731689453e-01 7.646212726831436157e-02 8.292479068040847778e-02 7.718142867088317871e-02 3.049585781991481781e-02 1.760382205247879028e-01 3.280491009354591370e-02 -2.372756451368331909e-01 -8.880331180989742279e-03 -5.754873529076576233e-02 -2.095794379711151123e-01 1.176807731389999390e-01 6.291408836841583252e-02 -3.670853003859519958e-02 1.895142644643783569e-01 1.583150476217269897e-01 -4.222485423088073730e-01 1.216788664460182190e-01 -3.744988739490509033e-01 -1.918665021657943726e-01 1.002829670906066895e-01 -1.634994894266128540e-01 -1.304211020469665527e-01 -1.078585758805274963e-01 -1.649905927479267120e-02 2.339555472135543823e-01 3.123006820678710938e-01 -3.097725808620452881e-01 -1.155494228005409241e-01
-2.278137356042861938e-01 -3.332475721836090088e-01 -1.027320548892021179e-01 1.084970831871032715e-01 -1.622724086046218872e-01 -2.975268363952636719e-01 -2.385521382093429565e-01 -2.228599786758422852e-02 3.264751136302947998e-01 -5.717543885111808777e-03 -2.259887605905532837e-01 1.110452935099601746e-01 1.146131381392478943e-01 9.142457507550716400e-03 -9.904156625270843506e-02 1.309335231781005859e-01 -2.416876889765262604e-02 7.910903543233871460e-02 1.122430190443992615e-01 -1.043825596570968628e-01 3.355197235941886902e-02 -1.713490635156631470e-01 -1.609941869974136353e-01 3.626020550727844238e-01 -1.370427459478378296e-01 1.351133733987808228e-01 -2.014368176460266113e-01 -1.092953607439994812e-01 2.594357132911682129e-01 -1.847767643630504608e-02 -1.242454648017883301e-01 2.034789025783538818e-01
-1.115292683243751526e-01 -3.064649105072021484e-01 -1.399473249912261963e-01 -3.479776903986930847e-03 -1.508394330739974976e-01 -9.521017223596572876e-02 -8.813971281051635742e-02 -4.795561078935861588e-03 1.434300690889358521e-01 -1.107260361313819885e-01 -2.753436267375946045e-01 -9.585124999284744263e-02 -2.650212049484252930e-01 1.856418699026107788e-02 -1.678824573755264282e-01 -4.052915871143341064e-01 2.691494822502136230e-01 -1.397535353899002075e-01 1.602454781532287598e-01 -1.269187480211257935e-01 1.802033036947250366e-01 -1.784924045205116272e-02 -3.789597749710083008e-02 5.701937153935432434e-02 -8.466311730444431305e-03 2.309460192918777466e-01 -3.522954136133193970e-02 1.377849280834197998e-01 3.310768008232116699e-01 1.418696343898773193e-01 -2.551297247409820557e-01 -1.177758798003196716e-01
-2.006657421588897705e-01 -6.734166294336318970e-02 -3.269784450531005859e-01 9.552365541458129883e-02 2.409245073795318604e-02 -1.082606092095375061e-01 7.016882300376892090e-02 2.845333889126777649e-02 2.003255672752857208e-02 -1.804068498313426971e-02 1.393315792083740234e-01 1.858158856630325317e-01 1.885271817445755005e-02 -5.593633651733398438e-02 -2.482985407114028931e-01 1.223741099238395691e-02 2.463402599096298218e-01 -1.006946489214897156e-01 1.596586853265762329e-01 -3.890592157840728760e-01 4.323717057704925537e-01 -4.868168756365776062e-02 1.355969309806823730e-01 -1.300636380910873413e-01 -2.450324296951293945e-01 6.327608972787857056e-02 -2.697928845882415771e-01 -5.938822403550148010e-03 1.472918223589658737e-02 2.300414443016052246e-01 -2.903433889150619507e-02 -1.949979960918426514e-01
-1.199520379304885864e-01 -2.910739555954933167e-02 -1.626538485288619995e-01 -2.045223265886306763e-01 -1.218832433223724365e-01 -2.821565419435501099e-02 1.853537559509277344e-01 2.776055410504341125e-02 1.311511099338531494e-01 -6.325000524520874023e-02 -4.568024352192878723e-02 2.261300981044769287e-01 2.225229889154434204e-01 -6.760498136281967163e-02 -3.163514733314514160e-01 6.981758028268814087e-02 1.436381191015243530e-01 -1.483731269836425781e-01 1.803232580423355103e-01 7.437093555927276611e-02 2.163850367069244385e-01 -2.405905723571777344e-01 -2.817066609859466553e-01 -5.901428684592247009e-02 1.395158022642135620e-01 -1.694690734148025513e-01 -4.743695855140686035e-01 -8.761698007583618164e-02 2.424450777471065521e-02 3.552687913179397583e-02 -2.808689177036285400e-01 -4.869661480188369751e-02
1.717196032404899597e-02 -2.254928201436996460e-01 -1.528802514076232910e-01 -2.620620094239711761e-02 4.592783004045486450e-02 -7.671641558408737183e-02 1.043151244521141052e-01 -2.894835770130157471e-01 3.946894779801368713e-02 -2.937753498554229736e-01 8.499150723218917847e-02 2.203811705112457275e-01 5.131376907229423523e-02 -1.576657034456729889e-02 -9.228918701410293579e-02 5.257505178451538086e-02 3.564918339252471924e-01 -1.787143945693969727e-02 1.069703325629234314e-01 -4.026516689918935299e-04 1.926903799176216125e-02 -5.493766069412231445e-02 -1.372891366481781006e-01 1.866565197706222534e-01 -6.096435710787773132e-02 -1.044491771608591080e-03 2.023232867941260338e-03 -5.320286750793457031e-02 1.031340435147285461e-01 -6.952195614576339722e-02 -6.157844662666320801e-01 -2.591633200645446777e-01
9.101848304271697998e-02 1.366901993751525879e-01 -4.614652097225189209e-01 -8.665389567613601685e-02 -1.242827177047729492e-01 2.123884558677673340e-01 2.493126317858695984e-02 -1.667787879705429077e-01 8.937087655067443848e-02 1.083360984921455383e-02 -8.818799257278442383e-02 8.367325365543365479e-02 1.673316210508346558e-01 -1.199461743235588074e-01 -3.059362061321735382e-02 -9.187578409910202026e-02 1.346092522144317627e-01 1.976847276091575623e-02 1.529442667961120605e-01 -2.662694156169891357e-01 2.261861227452754974e-02 -3.104232847690582275e-01 -1.239743232727050781e-01 2.881244719028472900e-01 -1.015839204192161560e-01 -1.414361745119094849e-01 -1.794856190681457520e-01 4.188249632716178894e-02 -8.745643310248851776e-03 2.233996987342834473e-01 -3.642358779907226562e-01 -1.841949522495269775e-01
-2.781251678243279457e-03 -2.513197660446166992e-01 -1.272350996732711792e-01 1.265129633247852325e-02 1.662835776805877686e-01 -2.074705436825752258e-02 1.835482865571975708e-01 -3.778554201126098633e-01 1.266725361347198486e-01 -2.384702414274215698e-01 1.425720751285552979e-01 1.008644476532936096e-01 8.012431114912033081e-02 -8.543376624584197998e-02 -3.375813737511634827e-02 2.329063713550567627e-01 3.612369000911712646e-01 2.311387844383716583e-02 6.291005015373229980e-02 1.644121482968330383e-02 4.221626743674278259e-02 -1.351272910833358765e-01 4.676798824220895767e-03 2.401881664991378784e-01 -2.443910576403141022e-02 -3.604551032185554504e-02 -1.799689680337905884e-01 -7.875314354896545410e-02 1.270433664321899414e-01 -5.968421697616577148e-02 -4.953772127628326416e-01 -1.575492024421691895e-01
-1.329855769872665405e-01 -2.003335654735565186e-01 -1.580017805099487305e-01 4.110584408044815063e-02 2.666305378079414368e-02 -1.198088601231575012e-01 -8.286021649837493896e-02 9.021418541669845581e-02 1.511027961969375610e-01 -6.708694249391555786e-02 -1.704853922128677368e-01 -1.221959758549928665e-02 1.256714016199111938e-01 -1.700377464294433594e-01 4.477109387516975403e-02 -1.141850203275680542e-01 2.246030867099761963e-01 -1.032213643193244934e-01 2.236168598756194115e-03 -2.153320312500000000e-01 2.703550755977630615e-01 -4.635861515998840332e-01 8.718539029359817505e-02 3.327082991600036621e-01 -2.564722597599029541e-01 2.547037303447723389e-01 -2.594527006149291992e-01 1.125550791621208191e-01 -3.568930178880691528e-02 3.276804462075233459e-02 -7.588790357112884521e-02 -1.914275437593460083e-01
-3.858388215303421021e-02 9.497724473476409912e-02 -3.170440196990966797e-01 2.185361385345458984e-01 -2.135485410690307617e-01 -3.832470159977674484e-03 2.337386757135391235e-01 -1.005157157778739929e-01 1.579292863607406616e-02 -1.142446696758270264e-01 -1.509290486574172974e-01 -1.199778243899345398e-01 7.057022303342819214e-02 1.982834339141845703e-01 1.332276910543441772e-01 -1.014537736773490906e-02 1.176583617925643921e-01 -1.826304495334625244e-01 -1.462267935276031494e-01 -2.300404459238052368e-01 1.492554396390914917e-01 -2.749128937721252441e-01 6.788799911737442017e-02 2.545372247695922852e-01 -9.356687217950820923e-02 2.203889638185501099e-01 9.990151226520538330e-02 1.729341745376586914e-01 1.283812820911407471e-01 3.023043274879455566e-01 -3.387847244739532471e-01 -9.812527149915695190e-02
-1.390214078128337860e-02 -3.751849383115768433e-02 3.471341729164123535e-02 -1.766436100006103516e-01 6.276979297399520874e-02 1.504548825323581696e-02 1.640489697456359863e-01 9.411270171403884888e-02 2.021618336439132690e-01 -1.119128912687301636e-01 -2.401506006717681885e-01 3.217913955450057983e-02 9.409107267856597900e-02 -1.991284191608428955e-01 4.014481231570243835e-02 1.721300184726715088e-01 1.896651647984981537e-02 3.000530973076820374e-02 -1.491962075233459473e-01 -4.653620123863220215e-01 3.991281688213348389e-01 -8.942553400993347168e-02 -1.514341533184051514e-01 1.773223839700222015e-02 8.652670681476593018e-02 -9.472239762544631958e-02 -1.485600322484970093e-01 -1.357674151659011841e-01 -2.734398543834686279e-01 2.788863480091094971e-01 -2.706417441368103027e-01 -1.443051844835281372e-01
5.508938059210777283e-02 -1.565936207771301270e-01 -9.874676167964935303e-02 -1.490736603736877441e-01 1.549848020076751709e-01 -6.819429690949618816e-04 2.361025810241699219e-01 -2.780502438545227051e-01 2.798415534198284149e-02 -2.004129290580749512e-01 1.245150268077850342e-01 1.840001046657562256e-01 9.488687664270401001e-02 -4.752170667052268982e-02 -6.450743228197097778e-02 1.088603809475898743e-01 1.408614665269851685e-01 1.183396205306053162e-01 1.738501340150833130e-01 -1.067180037498474121e-01 7.808236032724380493e-02 -1.853040009737014771e-01 1.266309991478919983e-02 1.453712284564971924e-01 -1.285199671983718872e-01 6.547618657350540161e-02 -4.294741526246070862e-02 -1.805121749639511108e-01 5.653340741991996765e-02 -6.372299510985612869e-03 -6.322824954986572266e-01 -2.652784287929534912e-01
-2.494546920061111450e-01 -2.729336358606815338e-02 -2.685120701789855957e-02 -1.310941874980926514e-01 -1.307847052812576294e-01 1.026782616972923279e-01 2.989782094955444336e-01 -2.424510568380355835e-01 2.107280492782592773e-01 -1.502116173505783081e-01 1.511390656232833862e-01 3.279364109039306641e-01 8.162083476781845093e-02 -8.198825269937515259e-02 -2.176751792430877686e-01 1.189857870340347290e-01 -1.528084129095077515e-01 -1.603041142225265503e-01 2.158248424530029297e-01 -2.289179153740406036e-02 -4.520742222666740417e-02 1.442595291882753372e-02 -1.003179028630256653e-01 1.748029291629791260e-01 -1.866371333599090576e-01 -1.204479299485683441e-02 -2.963741719722747803e-01 1.070763394236564636e-01 1.414185911417007446e-01 1.376860141754150391e-01 -3.618413209915161133e-01 -1.668309867382049561e-01
1.231214497238397598e-02 -2.159366607666015625e-01 1.411780714988708496e-01 3.636515885591506958e-02 2.412339113652706146e-02 1.603432595729827881e-01 4.255468249320983887e-01 -1.342846155166625977e-01 1.014659255743026733e-01 -1.619012355804443359e-01 -9.995117783546447754e-02 -2.609515488147735596e-01 2.063944935798645020e-01 3.896372858434915543e-03 4.181072115898132324e-02 1.258534938097000122e-02 -1.536316331475973129e-02 -8.102119714021682739e-02 -7.857307791709899902e-02 -4.730855524539947510e-01 9.157044440507888794e-02 1.085025072097778320e-01 -1.631681472063064575e-01 6.478974223136901855e-02 -2.633398212492465973e-02 -2.024003565311431885e-01 -8.492626249790191650e-02 8.389369398355484009e-02 2.231242805719375610e-01 2.882727086544036865e-01 -2.289218157529830933e-01 1.359175741672515869e-01
-8.346835523843765259e-02 -2.600123584270477295e-01 -1.299347635358572006e-02 -4.223163053393363953e-02 -8.348477631807327271e-02 1.836540251970291138e-01 2.414672076702117920e-01 2.176913432776927948e-02 2.890152633190155029e-01 2.373905330896377563e-01 -1.817583590745925903e-01 1.973422169685363770e-01 1.948248893022537231e-01 2.003285288810729980e-01 -6.864155828952789307e-02 -2.637706100940704346e-01 2.187193632125854492e-01 1.520577073097229004e-01 9.570968151092529297e-02 -9.275812655687332153e-02 1.642832905054092407e-01 2.126890607178211212e-02 9.214299917221069336e-02 3.239630162715911865e-01 1.272113770246505737e-01 1.353664398193359375e-01 -3.490237593650817871e-01 1.193142309784889221e-01 1.372217237949371338e-01 1.089475974440574646e-01 -6.154322251677513123e-02 -1.584339439868927002e-01
-2.141448408365249634e-01 -2.999536693096160889e-03 -1.408471018075942993e-01 2.271787375211715698e-01 -1.645497083663940430e-01 -2.417070120573043823e-01 -6.903926376253366470e-03 7.378025352954864502e-02 2.090019136667251587e-01 -8.193240314722061157e-02 -3.718678141012787819e-03 2.542352080345153809e-01 -2.964171469211578369e-01 1.265906989574432373e-01 -2.354647815227508545e-01 -2.977655827999114990e-01 2.946307659149169922e-01 3.196042729541659355e-03 -3.620879724621772766e-02 -2.638223469257354736e-01 2.116443812847137451e-01 -8.254496753215789795e-02 -9.395776689052581787e-02 3.723325207829475403e-03 -5.475934222340583801e-02 9.573460370302200317e-02 -2.444938290864229202e-03 2.464934065937995911e-02 4.445683583617210388e-02 7.638838142156600952e-02 -4.202315807342529297e-01 1.152873933315277100e-01
-1.219370290637016296e-01 -1.815926879644393921e-01 -3.481727838516235352e-02 -1.448298990726470947e-01 -2.005962282419204712e-02 7.639944553375244141e-02 7.496567070484161377e-02 2.398660033941268921e-02 9.249381721019744873e-02 -4.123753309249877930e-02 -1.652573943138122559e-01 3.162993490695953369e-01 7.873184978961944580e-02 -2.355349063873291016e-01 1.909931302070617676e-01 6.425292044878005981e-02 7.194487750530242920e-02 3.075895607471466064e-01 9.104720503091812134e-02 -4.159840941429138184e-01 1.507391631603240967e-01 -3.029651343822479248e-01 -1.867582947015762329e-01 1.481280624866485596e-01 -2.466399520635604858e-01 2.147888392210006714e-02 -8.162120357155799866e-04 6.433781981468200684e-02 7.607465982437133789e-02 2.867339849472045898e-01 -2.638481259346008301e-01 -4.622765257954597473e-02
1.424379348754882812e-01 -2.418725788593292236e-01 2.338649705052375793e-02 -1.953570246696472168e-01 -2.539172396063804626e-02 -1.558085083961486816e-01 4.184935092926025391e-01 -9.646134451031684875e-03 -1.857144013047218323e-02 -2.053824514150619507e-01 7.310258597135543823e-02 2.953702211380004883e-02 -2.021714448928833008e-01 2.468667328357696533e-01 -3.620654717087745667e-02 6.274303048849105835e-02 2.685103118419647217e-01 -1.131361573934555054e-01 6.258008629083633423e-02 -3.443681299686431885e-01 1.416996419429779053e-01 7.505922764539718628e-02 8.361561596393585205e-02 1.953781098127365112e-01 5.756476521492004395e-02 -3.469332456588745117e-01 -1.417426317930221558e-01 1.071456968784332275e-01 1.006476804614067078e-01 7.048323750495910645e-02 -2.561361789703369141e-01 1.109429374337196350e-01
1.125550791621208191e-01 -3.529317677021026611e-01 -5.619864910840988159e-02 -5.733749270439147949e-02 -3.726132512092590332e-01 -8.397582173347473145e-02 2.162212729454040527e-01 -2.195324376225471497e-02 5.404407531023025513e-02 -1.240670755505561829e-01 -2.801073156297206879e-02 3.762157857418060303e-01 4.959731549024581909e-02 1.264771074056625366e-01 -1.955538056790828705e-03 5.857668817043304443e-02 -3.400557860732078552e-02 1.019985824823379517e-01 -1.176631674170494080e-01 -4.101063311100006104e-01 1.618828326463699341e-01 2.713722363114356995e-02 1.349303424358367920e-01 4.865001887083053589e-02 -3.442077934741973877e-01 -1.679753363132476807e-01 -9.362044930458068848e-02 -9.892216324806213379e-02 2.122909724712371826e-01 8.144869655370712280e-02 -1.226447448134422302e-01 8.703491836786270142e-02
-2.952219685539603233e-03 -1.134225502610206604e-01 -4.321803152561187744e-01 1.047067642211914062e-01 -1.092612668871879578e-01 4.570544511079788208e-02 2.611067295074462891e-01 -9.117438644170761108e-02 -4.184634983539581299e-02 8.255161345005035400e-02 -1.257020086050033569e-01 -1.251380145549774170e-01 1.206841841340065002e-01 -5.052547901868820190e-02 -1.772520095109939575e-01 3.685820102691650391e-02 6.437155604362487793e-02 -3.098719120025634766e-01 -1.169366762042045593e-01 -2.533438205718994141e-01 1.946576237678527832e-01 -2.380267530679702759e-01 2.019881159067153931e-01 2.940029203891754150e-01 -1.764700710773468018e-01 -1.735377870500087738e-02 2.523433268070220947e-01 -3.028926998376846313e-02 7.660950720310211182e-02 1.608860194683074951e-01 -2.378893792629241943e-01 -1.573445051908493042e-01
-5.125125125050544739e-02 -2.565118670463562012e-01 -1.290270090103149414e-01 1.395854540169239044e-02 -3.015384450554847717e-02 7.326430827379226685e-02 -4.186023771762847900e-02 3.932102397084236145e-02 1.070774793624877930e-01 -2.727055177092552185e-02 -1.731188893318176270e-01 9.694506227970123291e-02 1.287493556737899780e-01 -2.306379675865173340e-01 4.667293652892112732e-02 -1.916126906871795654e-01 9.446129947900772095e-02 -1.436697542667388916e-01 4.745719488710165024e-03 -2.540943920612335205e-01 2.469393312931060791e-01 -4.198766052722930908e-01 -2.512370422482490540e-02 2.335981726646423340e-01 -2.732010185718536377e-01 2.780500650405883789e-01 -3.018935918807983398e-01 2.986358106136322021e-01 1.327846348285675049e-01 -3.736640140414237976e-02 -8.337857574224472046e-02 -6.012939382344484329e-03
-9.373695403337478638e-02 -2.437117323279380798e-02 1.669602841138839722e-02 -5.218742787837982178e-02 -4.763605818152427673e-02 3.209067881107330322e-02 3.838155269622802734e-01 1.510429084300994873e-01 1.919840425252914429e-01 -6.569352746009826660e-02 4.203238710761070251e-02 3.119715154170989990e-01 -1.566881313920021057e-02 -5.599759146571159363e-02 -3.381552398204803467e-01 -6.180610880255699158e-02 -8.696234971284866333e-02 2.423485219478607178e-01 1.753164529800415039e-01 -2.225631661713123322e-02 -5.863475380465388298e-04 -1.702139079570770264e-01 5.833342298865318298e-02 8.036832511425018311e-02 -8.145783841609954834e-02 -2.386369705200195312e-01 -3.022721111774444580e-01 1.755811274051666260e-01 1.980529427528381348e-01 6.277561187744140625e-02 -3.153649270534515381e-01 -2.959911525249481201e-01
-1.563935279846191406e-01 -2.496868744492530823e-02 -8.507781475782394409e-02 1.368582844734191895e-01 -2.912261486053466797e-01 2.585442550480365753e-02 1.176249459385871887e-01 8.317606896162033081e-02 -6.056494265794754028e-02 -9.224086254835128784e-02 -1.410606801509857178e-01 3.056578338146209717e-01 -2.812653183937072754e-01 7.452948391437530518e-02 -9.637146443128585815e-02 -1.251002252101898193e-01 2.563270330429077148e-01 -1.271041035652160645e-01 -8.761601522564888000e-03 -3.532752692699432373e-01 2.043393403291702271e-01 -3.800333663821220398e-02 -8.179289847612380981e-02 -2.484290115535259247e-02 -1.892976313829421997e-01 3.423462854698300362e-03 -1.135313734412193298e-01 -2.190279308706521988e-03 3.407800793647766113e-01 2.462459653615951538e-01 -1.888526231050491333e-01 2.986508607864379883e-01
-1.265532672405242920e-01 6.940381973981857300e-02 4.362604394555091858e-02 1.629913151264190674e-01 -1.100905388593673706e-01 -3.881746158003807068e-02 -3.985090646892786026e-03 2.411157041788101196e-01 2.455792874097824097e-01 -1.359570175409317017e-01 -2.050328850746154785e-01 2.549573183059692383e-01 2.096742391586303711e-01 -1.671732217073440552e-01 -1.156379580497741699e-01 -1.515413224697113037e-01 -1.635312102735042572e-02 9.774897247552871704e-03 -8.712384104728698730e-02 -1.559694707393646240e-01 4.800314903259277344e-01 -1.189973577857017517e-01 -1.914420276880264282e-01 3.912420868873596191e-01 -1.893011182546615601e-01 -6.338245421648025513e-02 3.584457561373710632e-02 -1.278145313262939453e-01 2.156617790460586548e-01 6.459218449890613556e-03 -1.189516410231590271e-01 8.400478400290012360e-03
1.072017475962638855e-01 -2.516126334667205811e-01 -1.403139084577560425e-01 1.514008734375238419e-02 1.920434534549713135e-01 -1.358195543289184570e-01 1.981260329484939575e-01 -3.089599907398223877e-01 2.060513198375701904e-01 -1.397512406110763550e-01 1.372104138135910034e-01 1.349841505289077759e-01 1.944682449102401733e-01 -4.674008488655090332e-02 -4.542193934321403503e-02 7.031836360692977905e-02 1.521737426519393921e-01 2.181433141231536865e-01 2.287653647363185883e-02 -5.465886741876602173e-02 1.879093199968338013e-01 -1.322579234838485718e-01 -2.946418896317481995e-02 1.833372563123703003e-01 -8.323948085308074951e-02 -4.713601991534233093e-02 -8.799457550048828125e-02 -8.795042522251605988e-03 3.178442269563674927e-02 6.830988079309463501e-02 -4.875642955303192139e-01 -3.837901651859283447e-01
-1.252712011337280273e-01 1.424902975559234619e-01 -9.122256189584732056e-03 2.421014197170734406e-02 -8.037385344505310059e-02 7.362817227840423584e-02 2.442421764135360718e-01 -2.478468231856822968e-03 2.713415622711181641e-01 -2.814564406871795654e-01 -1.931848227977752686e-01 -1.009356081485748291e-01 4.064881503582000732e-01 -2.665467560291290283e-01 -8.183041960000991821e-02 -2.081799805164337158e-01 2.663283608853816986e-02 -7.275174558162689209e-02 1.347931772470474243e-01 -3.226346373558044434e-01 -8.506965637207031250e-02 -4.160678386688232422e-02 -1.067779213190078735e-01 1.086676567792892456e-01 -3.440454900264739990e-01 -3.129278868436813354e-02 -7.754737883806228638e-02 -5.200104042887687683e-02 -7.090571522712707520e-02 1.868205070495605469e-01 -1.671790480613708496e-01 -2.207719832658767700e-01
-1.402854323387145996e-01 -1.409724503755569458e-01 2.115841358900070190e-01 7.389390468597412109e-02 -2.170660495758056641e-01 -6.344152148813009262e-03 1.081134974956512451e-01 -9.994567930698394775e-02 1.435012905858457088e-03 -6.773725152015686035e-02 4.686463996767997742e-02 1.986589133739471436e-01 4.071316719055175781e-01 -2.121887952089309692e-01 -2.070877701044082642e-01 5.951425060629844666e-02 3.603082001209259033e-01 -7.245102524757385254e-02 1.177061498165130615e-01 -2.425763010978698730e-01 1.179127097129821777e-01 1.344901472330093384e-01 -2.275188826024532318e-02 2.515410482883453369e-01 1.101625114679336548e-01 -2.237124554812908173e-02 4.109764099121093750e-02 -4.515102878212928772e-02 3.473398834466934204e-02 3.616860210895538330e-01 -2.505380511283874512e-01 -1.523689031600952148e-01
3.493257984519004822e-02 -4.124726355075836182e-02 -7.807927578687667847e-02 2.887019813060760498e-01 -1.857034675776958466e-02 -2.997669577598571777e-02 2.428613305091857910e-01 -1.097272709012031555e-01 -2.752239257097244263e-02 6.862213462591171265e-02 -4.594680666923522949e-01 1.900670528411865234e-01 6.561177968978881836e-02 -1.456511765718460083e-01 -1.758073866367340088e-01 -4.541039094328880310e-02 6.573174148797988892e-02 2.633921205997467041e-01 -1.283812522888183594e-01 -4.421043097972869873e-01 -2.142117545008659363e-02 1.635047793388366699e-02 2.014796994626522064e-02 1.476911306381225586e-01 -5.677320063114166260e-03 -1.424320042133331299e-01 -1.874404698610305786e-01 -7.432641088962554932e-02 -5.460154730826616287e-03 3.016458451747894287e-01 -1.916432082653045654e-01 1.639269888401031494e-01
-2.572605311870574951e-01 -1.639293879270553589e-01 -1.196624785661697388e-01 -1.677888333797454834e-01 -8.043432235717773438e-02 7.828912138938903809e-02 2.230397313833236694e-01 -1.041289195418357849e-01 3.790741562843322754e-01 1.994668245315551758e-01 -1.030427590012550354e-01 1.131539195775985718e-01 1.921616494655609131e-02 8.765450119972229004e-02 -1.104431450366973877e-01 -1.808019876480102539e-01 3.563841581344604492e-01 3.729255497455596924e-02 3.159115016460418701e-01 -1.739706285297870636e-02 3.748223558068275452e-02 -8.752871304750442505e-03 1.201651319861412048e-01 3.509803116321563721e-01 1.161664277315139771e-01 4.752674698829650879e-02 -1.850166022777557373e-01 2.115583866834640503e-01 1.258698254823684692e-01 1.556566953659057617e-01 -1.682777404785156250e-01 2.637375332415103912e-02
1.349530369043350220e-01 -6.873980909585952759e-02 -4.642492905259132385e-02 -5.785277113318443298e-02 -1.098070293664932251e-01 -5.574720725417137146e-02 7.323362678289413452e-02 -1.069100275635719299e-01 1.750870645046234131e-01 -1.639226824045181274e-01 -4.464361369609832764e-01 9.760162234306335449e-02 -1.052476242184638977e-01 1.206942051649093628e-01 -2.590447068214416504e-01 -3.307435512542724609e-01 1.615341752767562866e-01 -4.906409606337547302e-02 -2.375521659851074219e-01 -3.069917559623718262e-01 -1.673766970634460449e-01 -1.924973279237747192e-01 -7.163014262914657593e-02 1.008348912000656128e-01 4.816654324531555176e-02 -5.377573519945144653e-02 -2.280907481908798218e-01 5.585750192403793335e-02 1.900207102298736572e-01 1.492110788822174072e-01 -3.046432733535766602e-01 -4.913292825222015381e-03
-2.254689484834671021e-01 8.585637062788009644e-02 4.429794382303953171e-03 3.684921562671661377e-02 -1.730692833662033081e-01 -2.069247812032699585e-01 -1.242381054908037186e-02 2.224292159080505371e-01 5.175263285636901855e-01 1.419500261545181274e-01 -4.727036505937576294e-02 1.571674793958663940e-01 -1.512296497821807861e-01 -9.677551686763763428e-02 -2.333691120147705078e-01 -1.198405176401138306e-01 1.833138614892959595e-01 -2.691941708326339722e-02 -7.263954728841781616e-02 -2.364736199378967285e-01 2.381554394960403442e-01 -1.652799360454082489e-02 5.341478809714317322e-02 2.640522718429565430e-01 -1.652327030897140503e-01 -2.159615396521985531e-04 -1.304033491760492325e-02 -9.914978593587875366e-02 1.606188118457794189e-01 9.594699740409851074e-02 -2.502698600292205811e-01 2.049444317817687988e-01
9.955521672964096069e-02 -4.925783872604370117e-01 -3.700540587306022644e-02 -2.284707874059677124e-01 -2.185590416193008423e-01 -1.223159059882164001e-01 1.042975932359695435e-01 -1.729855239391326904e-01 -4.043521732091903687e-02 -3.635898232460021973e-01 1.207119878381490707e-02 1.590408533811569214e-01 -9.901687502861022949e-02 -4.061541985720396042e-03 -1.095344796776771545e-01 1.325249373912811279e-01 3.459827974438667297e-02 4.396272823214530945e-02 -9.540139138698577881e-02 -2.645041346549987793e-01 -2.496066316962242126e-02 5.270500853657722473e-02 -8.148894459009170532e-02 1.105545684695243835e-01 -3.165193498134613037e-01 -1.572110950946807861e-01 -1.737690269947052002e-01 -4.269231483340263367e-02 -1.341521590948104858e-01 8.629890531301498413e-02 -2.966303527355194092e-01 1.299713253974914551e-01
8.186411112546920776e-02 -1.797170192003250122e-01 -1.646270453929901123e-01 -1.205779388546943665e-01 1.199942901730537415e-01 7.514422759413719177e-03 1.112395897507667542e-01 -1.219062656164169312e-01 1.385745406150817871e-02 -2.564601600170135498e-01 1.612774431705474854e-01 2.252413332462310791e-01 3.209708034992218018e-01 3.076306544244289398e-02 -1.467320621013641357e-01 -1.186943519860506058e-02 3.014877736568450928e-01 3.358643129467964172e-02 3.337709978222846985e-02 -1.096405927091836929e-02 2.372541278600692749e-02 -1.474584043025970459e-01 7.887446880340576172e-02 1.529059857130050659e-01 -2.155681401491165161e-01 6.140955165028572083e-02 -1.970362067222595215e-01 -1.202092394232749939e-01 1.635184586048126221e-01 1.047142595052719116e-01 -5.189464092254638672e-01 -2.315866947174072266e-01
1.866013370454311371e-02 -1.525482386350631714e-01 -1.068674549460411072e-01 -7.859618961811065674e-02 1.095989719033241272e-01 -1.780568957328796387e-01 1.115803495049476624e-01 1.146657168865203857e-01 9.497841447591781616e-02 -2.115934491157531738e-01 -2.620922923088073730e-01 2.115292847156524658e-01 -2.263762429356575012e-02 -1.078813448548316956e-01 -2.260217675939202309e-03 -6.396649032831192017e-02 5.721472203731536865e-02 2.026447504758834839e-01 1.657869666814804077e-02 -4.399456381797790527e-01 5.543511733412742615e-02 -1.430475562810897827e-01 1.187624335289001465e-01 -4.882818460464477539e-02 -9.445725381374359131e-02 9.430620819330215454e-02 3.196884095668792725e-01 -7.980278134346008301e-02 -1.220533344894647598e-02 3.190280497074127197e-01 -4.297217428684234619e-01 -1.217677444219589233e-01
-6.257398426532745361e-02 -1.943740844726562500e-01 -2.230058610439300537e-01 -1.778711974620819092e-01 -1.155564561486244202e-01 1.009703204035758972e-01 -1.054857149720191956e-01 -2.703489921987056732e-02 1.013489663600921631e-01 -9.070006781257688999e-04 -5.908941105008125305e-02 1.376169454306364059e-02 3.905049860477447510e-01 -1.739854663610458374e-01 -3.808978199958801270e-01 3.204348683357238770e-02 1.226019579917192459e-02 7.909536361694335938e-02 -2.322312593460083008e-01 -3.350007832050323486e-01 2.415036708116531372e-01 -8.701127767562866211e-02 -6.001206580549478531e-03 2.353506833314895630e-01 1.282060295343399048e-01 5.342216789722442627e-02 -5.568144470453262329e-02 -3.007252812385559082e-01 3.895685821771621704e-02 1.264441162347793579e-01 -2.260983884334564209e-01 -1.528448015451431274e-01
-1.437536440789699554e-02 -9.132020920515060425e-02 1.654344424605369568e-02 6.653267145156860352e-02 -8.890859782695770264e-02 2.069679833948612213e-02 9.316679090261459351e-02 -1.618106663227081299e-02 1.878583282232284546e-01 -4.440715536475181580e-02 -3.754355013370513916e-01 9.386689215898513794e-02 -1.808291077613830566e-01 8.922205888666212559e-04 -1.483466941863298416e-02 -1.805682033300399780e-01 2.721657156944274902e-01 5.990910530090332031e-02 -1.697506755590438843e-01 -2.442057132720947266e-01 -8.176484704017639160e-02 4.670340940356254578e-02 2.195184975862503052e-01 4.768084883689880371e-01 7.958754152059555054e-02 -2.566270530223846436e-01 -5.919329822063446045e-02 -8.179137855768203735e-02 -7.352571934461593628e-02 2.623994946479797363e-01 -3.004154562950134277e-01 -1.397057324647903442e-01
4.852803051471710205e-02 -3.189175426959991455e-01 -1.020694598555564880e-01 -6.365012377500534058e-02 -1.616137325763702393e-01 -2.374597787857055664e-01 2.314224392175674438e-01 8.614102005958557129e-02 -8.803710341453552246e-03 -9.065016359090805054e-02 -3.118138313293457031e-01 -6.418542563915252686e-02 3.563401475548744202e-02 7.343591004610061646e-02 -1.935849487781524658e-01 -5.356528237462043762e-02 3.723500669002532959e-02 2.347588390111923218e-01 -2.018752843141555786e-01 -1.059064120054244995e-01 5.191514268517494202e-02 1.424603760242462158e-01 7.984393090009689331e-02 1.594129949808120728e-01 -5.740488320589065552e-02 4.774550907313823700e-03 -6.110958755016326904e-03 -1.540278047323226929e-01 1.142868176102638245e-01 3.321357369422912598e-01 -5.032096505165100098e-01 1.200549677014350891e-01
-2.284720987081527710e-01 -2.481366842985153198e-01 -4.516392946243286133e-02 -6.042454019188880920e-02 -1.833057552576065063e-01 -7.103664427995681763e-02 7.774836570024490356e-02 1.364660114049911499e-01 2.843275368213653564e-01 3.287663459777832031e-01 -1.601744890213012695e-01 1.520531065762042999e-02 -1.150197014212608337e-01 -2.254368066787719727e-01 -1.972429305315017700e-01 -8.753675967454910278e-02 -2.685086056590080261e-02 -4.666272178292274475e-02 1.683034151792526245e-01 -2.983872294425964355e-01 2.009321600198745728e-01 -1.425825990736484528e-03 -6.570549309253692627e-02 -7.962092012166976929e-02 -2.981664538383483887e-01 -2.731496393680572510e-01 -4.672457650303840637e-02 1.836237758398056030e-01 2.612947225570678711e-01 1.285869628190994263e-01 -1.903778910636901855e-01 -5.252601113170385361e-03
-1.977093368768692017e-01 1.768481731414794922e-01 -3.746603429317474365e-01 1.176020223647356033e-02 4.547176882624626160e-02 -4.818738996982574463e-02 3.828773647546768188e-02 -7.682026177644729614e-02 -2.644125744700431824e-02 -4.894674941897392273e-02 -5.669729318469762802e-03 2.145524919033050537e-01 -5.447666347026824951e-02 4.624948836863040924e-03 -4.000445008277893066e-01 -4.307421669363975525e-02 1.265773773193359375e-01 -7.082547247409820557e-02 -5.011195316910743713e-02 -3.616501688957214355e-01 1.424361318349838257e-01 1.847046762704849243e-01 2.436227649450302124e-01 9.223882108926773071e-02 -1.732474267482757568e-01 -1.444485187530517578e-01 -1.544479131698608398e-01 -1.530591398477554321e-01 3.204326331615447998e-01 2.351583689451217651e-01 -1.472311168909072876e-01 -9.439935535192489624e-02
4.350093752145767212e-02 -9.761530905961990356e-02 1.965028494596481323e-01 4.159771278500556946e-02 8.972407132387161255e-02 5.120516195893287659e-02 1.526278108358383179e-01 -1.196072548627853394e-01 3.236699104309082031e-02 -2.155036628246307373e-01 -3.342365622520446777e-01 8.594518899917602539e-02 4.425324872136116028e-02 1.041127443313598633e-01 -8.307550847530364990e-02 -1.400022953748703003e-01 2.297876775264739990e-01 -1.271651405841112137e-02 -5.645995587110519409e-02 -5.252439379692077637e-01 -2.055829316377639771e-01 1.636861637234687805e-02 1.192493513226509094e-01 2.590721547603607178e-01 1.394533663988113403e-01 -1.590230017900466919e-01 -2.853273153305053711e-01 7.524685002863407135e-03 2.291369587182998657e-01 3.029403649270534515e-02 -1.862308531999588013e-01 -1.544674485921859741e-01
5.810670927166938782e-02 -1.827272772789001465e-01 -2.688600718975067139e-01 1.180891394615173340e-01 -1.042965501546859741e-01 -1.192949041724205017e-01 2.427119910717010498e-01 8.807604759931564331e-02 -8.988804370164871216e-02 -1.886179149150848389e-01 -3.946301341056823730e-01 1.556558609008789062e-01 -1.596615463495254517e-01 -2.179956994950771332e-03 -1.831415295600891113e-01 -5.749919638037681580e-02 1.820936053991317749e-01 3.280776143074035645e-01 -1.025314405560493469e-01 -2.987483143806457520e-01 1.671229451894760132e-01 1.180413588881492615e-01 3.048972412943840027e-02 8.863664418458938599e-02 3.668769262731075287e-03 6.611870229244232178e-02 6.681903451681137085e-02 -2.902853302657604218e-02 -1.835071481764316559e-02 2.549031972885131836e-01 -3.544786274433135986e-01 8.602207154035568237e-02
2.049528360366821289e-01 -2.043956518173217773e-01 1.318945884704589844e-01 1.311764121055603027e-01 -5.007645860314369202e-02 7.161752134561538696e-02 4.855707287788391113e-02 -8.539604395627975464e-02 2.087909430265426636e-01 -1.924546957015991211e-01 -2.251828312873840332e-01 2.088219225406646729e-01 4.913813993334770203e-02 -8.701673708856105804e-03 4.113318771123886108e-02 6.911448389291763306e-02 3.016132712364196777e-01 -1.035243198275566101e-01 -1.278606355190277100e-01 -4.751103818416595459e-01 -1.760597974061965942e-01 4.434996098279953003e-02 1.457561105489730835e-01 2.771490216255187988e-01 1.492327898740768433e-01 -1.146902516484260559e-01 -7.592368870973587036e-02 -7.715582102537155151e-02 2.520645558834075928e-01 3.000913858413696289e-01 -9.711757302284240723e-03 -6.933301687240600586e-02
9.422144293785095215e-02 -2.257303595542907715e-01 -1.137497723102569580e-01 -1.127842720597982407e-02 -1.353690177202224731e-01 -4.726543128490447998e-01 2.201577126979827881e-01 -9.239677339792251587e-03 -6.389582902193069458e-02 -4.321219772100448608e-02 -2.421494722366333008e-01 5.582846701145172119e-02 -7.942548254504799843e-04 -4.064191132783889771e-02 -1.361273229122161865e-01 -2.206779271364212036e-01 1.743271946907043457e-01 2.885990738868713379e-01 -1.496703773736953735e-01 -7.758357375860214233e-02 6.595422327518463135e-02 1.293306797742843628e-01 1.437575072050094604e-01 2.481073439121246338e-01 -2.578460574150085449e-01 -2.815648540854454041e-02 9.189522266387939453e-02 -3.365838900208473206e-03 1.310940682888031006e-01 2.322996407747268677e-01 -3.189626038074493408e-01 -7.884458452463150024e-02
-2.141788452863693237e-01 -1.483031362295150757e-01 -2.411453872919082642e-01 1.363414078950881958e-01 1.763466894626617432e-01 -2.355184555053710938e-01 3.511241972446441650e-01 -1.620530933141708374e-01 4.970913380384445190e-02 6.489896774291992188e-02 -2.485599815845489502e-01 -1.677490770816802979e-01 2.307346612215042114e-01 -1.448549479246139526e-01 -2.334849089384078979e-01 5.564805585891008377e-03 -4.653957603295566514e-06 -5.511151999235153198e-02 2.449541985988616943e-01 -3.097159862518310547e-01 1.895715296268463135e-01 -9.304444491863250732e-02 -1.592767983675003052e-01 1.459365338087081909e-01 7.622343301773071289e-02 6.779908388853073120e-02 -1.792989969253540039e-01 4.316167905926704407e-03 -1.569175422191619873e-01 2.276083379983901978e-01 -1.465705186128616333e-01 -5.652193725109100342e-02
-4.222901910543441772e-02 -2.250234633684158325e-01 -1.960672140121459961e-01 1.435858011245727539e-01 -1.112627387046813965e-01 -2.140054255723953247e-01 2.112030051648616791e-02 -1.535969376564025879e-01 4.749947413802146912e-02 -2.412216551601886749e-02 2.074297964572906494e-01 2.006805837154388428e-01 -2.701820246875286102e-02 -3.114129006862640381e-01 -6.790452450513839722e-02 1.819427870213985443e-02 8.516545593738555908e-02 -3.058857098221778870e-02 1.781559288501739502e-01 -2.367242127656936646e-01 8.495961129665374756e-02 6.550019234418869019e-02 -2.903681062161922455e-02 3.425599336624145508e-01 -3.830961287021636963e-01 -1.963518112897872925e-01 9.966032207012176514e-02 9.318569302558898926e-02 4.753371700644493103e-02 2.684040963649749756e-01 -2.062442302703857422e-01 2.666146457195281982e-01
-1.508396267890930176e-01 -2.151071876287460327e-01 -2.708084583282470703e-01 3.157416358590126038e-02 -7.603254169225692749e-02 -3.029176890850067139e-01 -9.022954106330871582e-02 -7.194158434867858887e-02 4.055623114109039307e-01 -2.518207430839538574e-01 2.457189559936523438e-02 2.642033696174621582e-01 1.200736686587333679e-01 -5.993822589516639709e-02 -2.260823398828506470e-01 9.510024636983871460e-02 -1.264843810349702835e-02 2.894941717386245728e-03 4.666154459118843079e-02 -8.774108439683914185e-02 2.930222451686859131e-02 -2.583326399326324463e-01 7.836160063743591309e-02 1.047374084591865540e-01 -1.192159503698348999e-01 5.740883946418762207e-02 -4.307167604565620422e-02 -1.797284930944442749e-01 4.064223170280456543e-01 1.115243956446647644e-01 -2.127941399812698364e-01 1.773400814272463322e-03
-2.162432484328746796e-02 -9.264736622571945190e-02 7.579440623521804810e-02 -7.740540057420730591e-02 -2.690499275922775269e-02 -2.213876247406005859e-01 1.664052009582519531e-01 2.532188780605792999e-02 4.005754292011260986e-01 4.007734730839729309e-02 -2.777235805988311768e-01 3.398414701223373413e-02 1.077127829194068909e-01 1.388493627309799194e-01 -1.387479603290557861e-01 -1.801923811435699463e-01 -6.041206791996955872e-02 1.001991480588912964e-01 -3.183478116989135742e-01 -2.766126692295074463e-01 -1.990503370761871338e-01 -1.877618283033370972e-01 -1.252896338701248169e-01 7.307429611682891846e-02 -5.691143497824668884e-02 -1.779671609401702881e-01 -2.479048222303390503e-01 1.264415979385375977e-01 9.611586481332778931e-02 2.369889914989471436e-01 -3.360928893089294434e-01 3.505119355395436287e-03
2.667472958564758301e-01 -3.276599049568176270e-01 7.196600735187530518e-02 -6.807715445756912231e-02 -2.837096452713012695e-01 4.596742987632751465e-02 1.029557585716247559e-01 -9.482760727405548096e-02 4.322674125432968140e-02 -3.247916996479034424e-01 -8.359821885824203491e-02 3.224737346172332764e-01 8.181490749120712280e-02 1.030579656362533569e-01 7.475080341100692749e-02 2.024381607770919800e-01 2.951238304376602173e-02 -8.430856466293334961e-02 -3.696634247899055481e-02 -3.907407224178314209e-01 -1.591276377439498901e-01 6.345625221729278564e-02 3.717982769012451172e-02 -4.735558759421110153e-03 -1.543510705232620239e-01 -6.772810220718383789e-02 -1.815672665834426880e-01 -1.398277878761291504e-01 1.364667564630508423e-01 1.738777905702590942e-01 -3.166208267211914062e-01 6.665637344121932983e-02
-7.102208584547042847e-02 -4.388105273246765137e-01 5.945485457777976990e-02 1.116439979523420334e-02 -2.095642536878585815e-01 -7.663637399673461914e-02 2.837449908256530762e-01 7.417936623096466064e-02 4.959072172641754150e-02 1.469401568174362183e-01 -2.916743457317352295e-01 4.469332285225391388e-03 -7.217623293399810791e-02 1.158615872263908386e-01 -2.245429344475269318e-02 1.569809317588806152e-01 2.284495532512664795e-01 1.986636370420455933e-01 -3.127684444189071655e-02 -1.845823526382446289e-01 6.716910004615783691e-02 -2.600735127925872803e-01 -1.095258146524429321e-01 1.463959962129592896e-01 1.334357559680938721e-01 3.357399720698595047e-03 1.870211772620677948e-02 3.170831501483917236e-02 1.342163532972335815e-01 2.525019347667694092e-01 -4.108361601829528809e-01 8.944479376077651978e-02
-1.985332965850830078e-01 -1.241799592971801758e-01 -2.078756093978881836e-01 1.188971027731895447e-01 1.803140193223953247e-01 -2.009992152452468872e-01 2.825651168823242188e-01 -1.622936278581619263e-01 2.886819541454315186e-01 9.405096620321273804e-02 -3.325592577457427979e-01 -1.222859397530555725e-01 1.897496283054351807e-01 -1.209292784333229065e-01 -3.184567391872406006e-01 8.546657860279083252e-03 -5.002824589610099792e-02 -2.749265916645526886e-02 1.540743559598922729e-01 -2.439675331115722656e-01 1.684785783290863037e-01 -1.748993992805480957e-01 -1.866478770971298218e-01 2.211392521858215332e-01 -5.137910693883895874e-02 1.331660598516464233e-01 -2.158188074827194214e-02 -2.334360219538211823e-02 -1.974329948425292969e-01 1.073561161756515503e-01 -1.731636226177215576e-01 -8.810708671808242798e-02
-2.581941485404968262e-01 -3.664308786392211914e-01 -9.554134309291839600e-02 1.206085905432701111e-01 -1.389639526605606079e-01 -4.333415254950523376e-02 5.163937434554100037e-02 -4.387015104293823242e-02 2.946097254753112793e-01 4.024273753166198730e-01 -1.526066511869430542e-01 3.667730093002319336e-02 1.235006153583526611e-01 -1.108510643243789673e-01 -9.045329689979553223e-02 -9.670435637235641479e-02 5.038737133145332336e-02 3.273776546120643616e-02 4.665333777666091919e-02 -3.892526729032397270e-04 1.816337555646896362e-02 1.533246934413909912e-01 -8.881826698780059814e-02 2.592214047908782959e-01 -1.999918520450592041e-01 1.099642515182495117e-01 -2.117131464183330536e-02 6.917589157819747925e-02 3.920534849166870117e-01 1.683986186981201172e-01 -2.723302841186523438e-01 1.135717853903770447e-01
6.577833741903305054e-02 -2.838325500488281250e-02 -2.712328135967254639e-01 -1.529109627008438110e-01 1.157323457300662994e-02 -1.386765539646148682e-01 1.667743474245071411e-01 -1.219044327735900879e-01 1.208460852503776550e-01 -2.954031229019165039e-01 8.337429165840148926e-02 1.531689167022705078e-01 2.643987536430358887e-01 -1.393070910125970840e-02 -2.120295166969299316e-01 9.003438800573348999e-02 -1.563136279582977295e-01 5.890148133039474487e-02 8.793948590755462646e-02 -2.041393071413040161e-01 9.792575240135192871e-02 1.754966527223587036e-01 7.210813928395509720e-03 2.775024473667144775e-01 -5.042428523302078247e-02 -8.726791292428970337e-02 -3.231979310512542725e-01 1.893578469753265381e-01 9.024681150913238525e-02 2.018820494413375854e-01 -2.667518258094787598e-01 -3.393379151821136475e-01
1.632522493600845337e-01 6.625262647867202759e-02 5.276442691683769226e-02 4.417219385504722595e-02 7.748733460903167725e-02 -1.695282161235809326e-01 1.595275998115539551e-01 2.312864065170288086e-01 2.865689992904663086e-01 -9.877617657184600830e-02 -2.229559719562530518e-01 3.082641363143920898e-01 1.078694835305213928e-01 3.803027048707008362e-02 -9.075011312961578369e-02 -1.159879937767982483e-01 5.126477777957916260e-02 2.292746603488922119e-01 2.022126466035842896e-01 -1.146349236369132996e-01 2.582801878452301025e-01 -3.611818552017211914e-01 1.865842640399932861e-01 1.872481256723403931e-01 -1.099053397774696350e-01 4.781294614076614380e-02 -2.116181850433349609e-01 2.412225604057312012e-01 2.489975690841674805e-01 6.730728596448898315e-02 -1.114715933799743652e-01 -8.122368901968002319e-02
1.093630213290452957e-02 -3.613857924938201904e-01 -4.843860492110252380e-02 1.159187853336334229e-01 -5.743977054953575134e-02 2.518663406372070312e-01 3.171031773090362549e-01 6.505169719457626343e-02 1.929151713848114014e-01 6.400287151336669922e-02 -2.629161439836025238e-02 -1.115694418549537659e-01 3.227808177471160889e-01 -1.255746483802795410e-01 -1.515526175498962402e-01 -7.251310162246227264e-03 1.980271935462951660e-01 1.377443317323923111e-02 8.022836595773696899e-02 -2.324152737855911255e-01 1.153745651245117188e-01 -3.603639602661132812e-01 -1.109680384397506714e-01 2.464865595102310181e-01 -3.446023911237716675e-02 7.932723313570022583e-02 -3.185067176818847656e-01 -8.319643884897232056e-02 4.605987295508384705e-02 1.909616291522979736e-01 6.850658357143402100e-02 9.651900827884674072e-02
2.033163458108901978e-01 -2.260958254337310791e-01 9.741164743900299072e-02 -5.648555234074592590e-02 -1.104858517646789551e-01 1.656015813350677490e-01 3.961183130741119385e-02 6.462154537439346313e-02 2.942944169044494629e-01 -2.442906200885772705e-01 -2.406691163778305054e-01 3.170428052544593811e-02 3.096262216567993164e-01 1.440152823925018311e-01 -3.351488709449768066e-02 1.478342562913894653e-01 1.393746584653854370e-01 -1.342685800045728683e-02 -1.761064827442169189e-01 -4.119722545146942139e-01 -3.582751611247658730e-03 -9.609743207693099976e-02 -2.159782312810420990e-02 2.437148541212081909e-01 1.861403435468673706e-01 -2.092460244894027710e-01 -9.126577526330947876e-02 -4.871377348899841309e-02 1.937428265810012817e-01 1.770537197589874268e-01 -5.972895771265029907e-03 -2.391255348920822144e-01
-4.183735325932502747e-02 6.600602716207504272e-02 -3.522075414657592773e-01 1.286500990390777588e-01 -1.659585982561111450e-01 9.518847614526748657e-02 1.530393771827220917e-02 -1.627035886049270630e-01 2.672424614429473877e-01 -3.065046668052673340e-01 -6.058265641331672668e-02 2.055723965167999268e-02 1.409134119749069214e-01 -6.216813623905181885e-02 1.433588117361068726e-01 -2.306716740131378174e-01 8.367089927196502686e-02 1.226088777184486389e-02 3.187189400196075439e-01 -2.814318239688873291e-01 1.101704463362693787e-01 -1.351188570261001587e-01 -1.960033923387527466e-01 3.337804377079010010e-01 -1.179472282528877258e-01 3.030022606253623962e-02 -1.552768945693969727e-01 -2.265144437551498413e-01 -4.691952466964721680e-02 2.212183550000190735e-02 -1.424462646245956421e-01 -2.040922641754150391e-01
-2.872568666934967041e-01 -2.937859594821929932e-01 -5.439842492341995239e-02 1.611746996641159058e-01 6.594223529100418091e-02 2.790330350399017334e-01 1.653996706008911133e-01 -5.239424854516983032e-02 8.497285097837448120e-02 1.066320165991783142e-01 -1.757885962724685669e-01 -8.232098072767257690e-02 1.537913531064987183e-01 2.142478898167610168e-02 9.163931757211685181e-02 -1.747599393129348755e-01 2.881486415863037109e-01 7.554638199508190155e-03 1.383272558450698853e-01 -1.942441612482070923e-01 -9.293353557586669922e-02 -1.760002523660659790e-01 1.993995457887649536e-01 4.678103029727935791e-01 -8.431438356637954712e-02 2.175366040319204330e-03 -2.095484137535095215e-01 3.729223972186446190e-03 -5.733053386211395264e-02 2.236481755971908569e-01 -1.465286761522293091e-01 -8.138017356395721436e-02
-6.270001642405986786e-03 -1.432502269744873047e-01 -1.019320338964462280e-01 2.791919745504856110e-02 -1.286294311285018921e-01 -1.699886769056320190e-01 1.271211355924606323e-01 -5.205353349447250366e-02 -8.901768922805786133e-02 -3.962763026356697083e-02 -4.681423306465148926e-01 1.302282512187957764e-01 -2.165303379297256470e-02 -6.375532597303390503e-02 -1.363564580678939819e-01 6.015116721391677856e-02 1.934998929500579834e-01 1.865838915109634399e-01 -1.422727406024932861e-01 -1.747412793338298798e-02 1.257977634668350220e-01 1.127896010875701904e-01 5.867139622569084167e-02 6.762575358152389526e-02 2.466814033687114716e-02 -1.527288109064102173e-01 -9.035471081733703613e-02 6.129277870059013367e-02 1.454435288906097412e-01 3.390850126743316650e-01 -5.647803544998168945e-01 1.061783060431480408e-01
6.676156073808670044e-02 2.424557693302631378e-02 -1.716151237487792969e-01 1.418990939855575562e-01 -2.452110052108764648e-01 -2.058989256620407104e-01 1.005179015919566154e-03 -2.959075756371021271e-02 2.638700008392333984e-01 -1.388984769582748413e-01 1.514023840427398682e-01 9.611895680427551270e-02 7.320250570774078369e-02 -1.013249531388282776e-01 -2.076520025730133057e-01 -2.932582609355449677e-02 -2.184742363169789314e-03 -2.298304736614227295e-01 7.134057581424713135e-02 -1.552238613367080688e-01 -5.118826031684875488e-02 -1.655685901641845703e-01 2.149859368801116943e-01 1.551809608936309814e-01 -2.163380980491638184e-01 2.409424185752868652e-01 -3.355077505111694336e-01 3.380148112773895264e-02 4.313086569309234619e-01 1.555206775665283203e-01 -2.239427119493484497e-01 3.252996830269694328e-03
1.147529408335685730e-01 -1.583057343959808350e-01 2.118976227939128876e-02 1.877895742654800415e-01 1.642768643796443939e-02 -8.132816851139068604e-02 1.092221215367317200e-01 -6.659311801195144653e-02 3.775349259376525879e-02 1.169426143169403076e-01 -2.295609563589096069e-02 1.595999598503112793e-01 3.062579333782196045e-01 -3.473992943763732910e-01 -2.668050825595855713e-01 7.339634746313095093e-02 2.338215559720993042e-01 -8.852954208850860596e-02 1.907128244638442993e-01 -2.681782841682434082e-01 8.272335864603519440e-03 1.117944791913032532e-01 -7.437708228826522827e-02 1.150204092264175415e-01 -3.710722923278808594e-02 1.301329135894775391e-01 -1.871033385396003723e-02 -2.392002493143081665e-01 1.441459953784942627e-01 4.568206369876861572e-01 -2.251095026731491089e-01 1.118567511439323425e-01
-3.921402618288993835e-02 1.100243628025054932e-01 -5.153374075889587402e-01 1.342599838972091675e-02 -2.478887327015399933e-02 8.371039479970932007e-02 -5.186839029192924500e-02 -8.127868920564651489e-02 1.751570217311382294e-02 1.464208215475082397e-02 2.377541386522352695e-05 1.755090430378913879e-02 1.765561662614345551e-02 9.956663846969604492e-02 -8.260351419448852539e-02 7.918395847082138062e-02 2.235798388719558716e-01 -2.338971644639968872e-01 1.788269281387329102e-01 -1.676359325647354126e-01 7.844179123640060425e-02 -6.218202412128448486e-02 -1.011631712317466736e-01 4.649243056774139404e-01 -2.148942649364471436e-01 -1.385056134313344955e-02 -1.938705295324325562e-01 1.081742942333221436e-01 5.320695787668228149e-02 2.882399559020996094e-01 -2.871634960174560547e-01 -1.196572557091712952e-01
2.027691528201103210e-02 -2.363619208335876465e-01 -8.167891949415206909e-02 -6.201317906379699707e-02 2.384558133780956268e-02 -7.026318460702896118e-02 1.301227211952209473e-01 -1.656228005886077881e-01 3.135037124156951904e-01 2.499009817838668823e-01 7.161284238100051880e-02 -1.156391277909278870e-01 -3.599203890189528465e-03 -2.739937007427215576e-01 -1.089024245738983154e-01 7.848642766475677490e-02 2.661694586277008057e-01 -1.523936390876770020e-01 -1.538668125867843628e-01 -3.605038821697235107e-01 2.806985974311828613e-01 9.927500784397125244e-02 -5.814212560653686523e-02 3.142052292823791504e-01 -2.018317878246307373e-01 -3.481948003172874451e-02 -1.633750461041927338e-02 -2.676145136356353760e-01 1.759143024682998657e-01 -4.721467941999435425e-02 -1.481578350067138672e-01 5.979827418923377991e-02
9.299279749393463135e-02 -2.731476426124572754e-01 7.749187946319580078e-02 -3.329453617334365845e-02 -2.563285455107688904e-02 6.897686980664730072e-03 4.543240070343017578e-01 -1.186392381787300110e-01 1.272197514772415161e-01 -1.619445383548736572e-01 -1.412516683340072632e-01 -2.136035412549972534e-01 2.074933052062988281e-01 -4.562563449144363403e-02 8.951281756162643433e-02 1.661155819892883301e-01 2.158009111881256104e-01 -1.507296562194824219e-01 -1.452704425901174545e-02 -4.041127264499664307e-01 1.280731894075870514e-02 1.341156214475631714e-01 3.694783151149749756e-02 8.695173263549804688e-02 -2.700358815491199493e-02 -1.891294866800308228e-01 -1.203472092747688293e-01 1.277394145727157593e-01 8.723346143960952759e-02 3.294605612754821777e-01 -1.629781126976013184e-01 1.726481616497039795e-01
-2.000313550233840942e-01 -1.506201475858688354e-01 -1.198638901114463806e-01 1.932919174432754517e-01 -3.926950991153717041e-01 -2.154913097620010376e-01 -1.366685237735509872e-02 9.575952589511871338e-02 1.128333657979965210e-01 -1.253193169832229614e-01 -1.772678643465042114e-01 7.731112092733383179e-02 5.761828646063804626e-02 -2.496667653322219849e-01 -5.881565157324075699e-03 -7.861348986625671387e-02 2.158316671848297119e-01 6.339222192764282227e-02 1.506993025541305542e-01 -1.885376125574111938e-01 3.308152258396148682e-01 -1.501017063856124878e-02 -1.613800972700119019e-01 -2.521576173603534698e-02 -1.829122155904769897e-01 1.040229871869087219e-01 -2.471493184566497803e-01 3.513030707836151123e-01 1.356715559959411621e-01 1.829412877559661865e-01 -1.016533449292182922e-01 4.098966345191001892e-02
-5.130909755825996399e-02 -4.238959550857543945e-01 -1.336425989866256714e-01 1.055366322398185730e-01 1.582062244415283203e-02 -3.553417697548866272e-02 4.192792475223541260e-01 3.992060571908950806e-02 1.765089780092239380e-01 1.340117305517196655e-01 -4.146886616945266724e-02 1.026751589961349964e-03 2.279106900095939636e-02 -7.439997792243957520e-02 -5.588839948177337646e-02 -3.810070157051086426e-01 4.971569031476974487e-02 -2.275244444608688354e-01 -9.089264273643493652e-02 -8.009300380945205688e-02 5.501658096909523010e-02 1.327823847532272339e-01 -1.096393987536430359e-01 8.073185384273529053e-02 -1.012128079310059547e-03 6.074627861380577087e-02 -2.108676135540008545e-01 -1.796790808439254761e-01 -9.313384443521499634e-02 2.132502794265747070e-01 -2.279123365879058838e-01 -3.315922617912292480e-01
3.974017500877380371e-02 3.988869488239288330e-02 -2.982887253165245056e-02 3.875217959284782410e-02 -1.014140397310256958e-01 6.230376288294792175e-02 8.766294270753860474e-02 -5.853671953082084656e-02 6.238103285431861877e-02 2.247461862862110138e-02 -3.017586767673492432e-01 -1.542428284883499146e-01 -2.174502909183502197e-01 -3.598351404070854187e-02 -1.804574877023696899e-01 -7.678185403347015381e-02 4.853762686252593994e-01 -1.010312810540199280e-01 6.420240551233291626e-02 -2.333419919013977051e-01 2.808781266212463379e-01 -2.166372388601303101e-01 5.731626227498054504e-02 1.599754691123962402e-01 -4.412201419472694397e-02 3.693017642945051193e-04 -3.369298996403813362e-03 1.641765087842941284e-01 -8.020837604999542236e-02 4.749024808406829834e-01 -1.912403553724288940e-01 -7.971600443124771118e-02
9.072865545749664307e-02 -1.027467101812362671e-01 6.816342473030090332e-02 1.136189922690391541e-01 4.897180572152137756e-02 1.982542220503091812e-03 1.559204161167144775e-01 6.113844737410545349e-02 3.886764943599700928e-01 -7.098605483770370483e-02 -1.488274149596691132e-02 2.303190380334854126e-01 1.304048001766204834e-01 -4.788967221975326538e-02 -2.097533643245697021e-01 1.551070958375930786e-01 5.511572211980819702e-02 8.793924748897552490e-02 6.216005608439445496e-02 -4.677890986204147339e-02 1.508910059928894043e-01 -3.036427795886993408e-01 2.015719860792160034e-01 1.256507933139801025e-01 -3.131224215030670166e-01 -1.068852320313453674e-01 -3.625679612159729004e-01 3.770014345645904541e-01 1.633188128471374512e-01 -1.134510561823844910e-01 -1.365143209695816040e-01 8.383673429489135742e-02
3.651292249560356140e-02 -2.709284722805023193e-01 4.221234098076820374e-02 1.802365034818649292e-01 -1.224664077162742615e-01 3.745633736252784729e-02 5.219618082046508789e-01 -1.067687571048736572e-02 -2.792824804782867432e-02 -3.807479515671730042e-02 6.350502371788024902e-04 1.912620365619659424e-01 2.523253560066223145e-01 -1.362158805131912231e-01 7.282997667789459229e-02 -9.529629349708557129e-02 4.442420601844787598e-02 2.199212461709976196e-02 1.035422235727310181e-01 -2.837689518928527832e-01 1.219151988625526428e-01 -7.248644530773162842e-02 -1.940790414810180664e-01 -2.092021331191062927e-02 8.643008768558502197e-02 9.749978035688400269e-02 -2.523375749588012695e-01 -9.570864588022232056e-02 -1.420310735702514648e-01 4.035925269126892090e-01 -1.766081899404525757e-01 -1.031150594353675842e-01
6.543423980474472046e-02 -6.789564341306686401e-02 -2.883281745016574860e-02 2.443027496337890625e-01 -6.117443367838859558e-02 1.300523579120635986e-01 -1.007908433675765991e-01 -1.623579114675521851e-01 1.707073599100112915e-01 -1.672776192426681519e-01 -4.176359772682189941e-01 1.315389126539230347e-01 -1.032985597848892212e-01 1.887276321649551392e-01 -1.109105646610260010e-01 1.693530678749084473e-01 1.961248517036437988e-01 1.958094388246536255e-01 -7.669553160667419434e-02 -4.039041399955749512e-01 -4.460867494344711304e-02 9.546744078397750854e-02 -3.051092624664306641e-01 3.195429742336273193e-01 -9.256899356842041016e-02 -4.923001304268836975e-02 -9.502122551202774048e-02 1.324073970317840576e-01 7.591941207647323608e-02 8.748527616262435913e-02 -1.605472415685653687e-01 -9.179557114839553833e-02
-6.547963619232177734e-02 4.631610587239265442e-02 -4.613482654094696045e-01 -9.360253810882568359e-03 -5.936215817928314209e-02 1.653393954038619995e-01 1.234132722020149231e-01 -3.653450310230255127e-02 8.826286345720291138e-02 8.081582188606262207e-02 -1.602433472871780396e-01 1.068436577916145325e-01 5.741254892200231552e-03 -1.402222365140914917e-01 -2.152821570634841919e-01 -6.969571113586425781e-02 1.992060542106628418e-01 2.713665599003434181e-03 2.567871212959289551e-01 -2.454615235328674316e-01 1.590539813041687012e-01 -1.808630973100662231e-01 -1.200609877705574036e-01 3.715574145317077637e-01 -7.290842384099960327e-02 4.156436398625373840e-02 -1.136616915464401245e-01 -9.822046011686325073e-02 -7.545867562294006348e-02 2.904594838619232178e-01 -1.786308288574218750e-01 -2.880224287509918213e-01
-8.986165374517440796e-02 -1.328286379575729370e-01 -4.967505857348442078e-02 -2.126763202250003815e-02 -1.625474393367767334e-01 8.721942454576492310e-02 2.836790084838867188e-01 1.166086047887802124e-01 2.433537095785140991e-01 1.421830356121063232e-01 -3.193072378635406494e-01 7.999483495950698853e-02 1.193457543849945068e-01 -3.064043223857879639e-01 2.285903133451938629e-02 2.053681015968322754e-01 8.405323326587677002e-02 2.831082604825496674e-02 4.446949064731597900e-02 -3.702319860458374023e-01 4.606750234961509705e-02 2.119683623313903809e-01 -7.289635390043258667e-02 8.424958586692810059e-02 -8.919161558151245117e-02 1.666927039623260498e-01 7.564311474561691284e-02 3.620965033769607544e-02 -3.871677815914154053e-02 2.023238921537995338e-03 -4.735013544559478760e-01 -1.725702285766601562e-01
-2.970159947872161865e-01 -1.456105709075927734e-01 1.828113645315170288e-01 8.368526399135589600e-02 -1.901077479124069214e-01 -8.805105835199356079e-02 3.028500452637672424e-02 -2.280989848077297211e-02 2.066099047660827637e-01 -7.351607084274291992e-02 -3.240314424037933350e-01 1.670762598514556885e-01 -7.653252035379409790e-02 3.946218267083168030e-02 7.214107364416122437e-02 -2.146880328655242920e-01 3.279157876968383789e-01 7.304430007934570312e-02 -1.204815655946731567e-01 -3.793819248676300049e-01 -5.025149881839752197e-02 6.502249836921691895e-02 -1.785971806384623051e-03 7.860396057367324829e-02 -4.573783650994300842e-02 -1.018815264105796814e-01 2.436095476150512695e-02 -4.375963006168603897e-03 -1.080168504267930984e-02 2.067375481128692627e-01 -4.692800939083099365e-01 6.856181472539901733e-02
-2.698428332805633545e-01 -2.010790705680847168e-01 -2.113917022943496704e-01 1.165268011391162872e-02 -1.222201809287071228e-01 1.094706356525421143e-01 4.078541994094848633e-01 -3.783900290727615356e-02 -2.991780824959278107e-02 5.107810348272323608e-02 -1.808485686779022217e-01 -1.213307902216911316e-01 -2.318420819938182831e-02 -1.016628220677375793e-01 -1.133753880858421326e-01 2.594398260116577148e-01 1.011785492300987244e-01 -2.100571691989898682e-01 -2.626663744449615479e-01 -1.748092919588088989e-01 1.640475541353225708e-01 -1.023508384823799133e-01 2.296107858419418335e-01 2.907040417194366455e-01 -2.289803512394428253e-02 -1.099110841751098633e-01 3.578056022524833679e-02 9.094904363155364990e-02 4.751551896333694458e-02 2.016420513391494751e-01 -3.335777223110198975e-01 -1.963428221642971039e-02
-1.415651738643646240e-01 -1.124820411205291748e-01 -6.528054922819137573e-02 -2.104927152395248413e-01 -2.197651863098144531e-01 1.677395105361938477e-01 2.158323973417282104e-01 -2.158711403608322144e-01 2.379968762397766113e-01 1.701448410749435425e-01 -2.471779286861419678e-01 1.121205687522888184e-01 1.511255204677581787e-01 1.006292179226875305e-01 -1.631557643413543701e-01 -2.102127671241760254e-01 1.138851642608642578e-01 1.214702129364013672e-01 1.058133840560913086e-01 -4.760998114943504333e-02 6.715879589319229126e-02 1.139785870909690857e-01 1.254764795303344727e-01 4.739035367965698242e-01 8.919704705476760864e-02 2.056404948234558105e-02 -2.590520679950714111e-01 6.814863532781600952e-02 2.437704056501388550e-01 -6.567050702869892120e-03 -1.626420617103576660e-01 1.449755132198333740e-01
-3.237049281597137451e-02 -3.558591306209564209e-01 2.366934418678283691e-01 -8.118972927331924438e-02 -2.573206126689910889e-01 -7.826075702905654907e-02 -7.280803471803665161e-02 6.640845537185668945e-02 -6.532428786158561707e-03 1.783624850213527679e-02 -1.704057604074478149e-01 9.096527844667434692e-02 8.498850464820861816e-02 2.047920525074005127e-01 1.721173673868179321e-01 -8.581340312957763672e-02 1.305120736360549927e-01 -7.518911361694335938e-02 -1.988494694232940674e-01 -4.301062226295471191e-01 1.298183226026594639e-03 -6.034072488546371460e-02 2.016135305166244507e-01 2.966092824935913086e-01 -1.931442916393280029e-01 -2.095720022916793823e-01 -9.117876738309860229e-02 -3.736989945173263550e-02 4.035839438438415527e-02 1.415139436721801758e-01 -3.304518163204193115e-01 5.050415173172950745e-02
-2.824171446263790131e-02 9.388075768947601318e-02 9.862235933542251587e-02 8.558528870344161987e-02 -1.949153542518615723e-01 1.313837766647338867e-01 2.059490382671356201e-01 7.493475079536437988e-02 2.415397316217422485e-01 -5.324334651231765747e-02 -2.076096981763839722e-01 1.836189776659011841e-01 2.151112258434295654e-01 4.118894040584564209e-02 -3.752392157912254333e-02 2.645044624805450439e-01 4.977523386478424072e-01 -1.518667489290237427e-01 -6.695435196161270142e-02 -3.487002551555633545e-01 3.277252614498138428e-02 1.988983154296875000e-01 -8.702851831912994385e-02 2.579810023307800293e-01 -1.434771623462438583e-02 -8.766665309667587280e-02 1.974324323236942291e-02 1.484617739915847778e-01 -8.474549651145935059e-02 4.494476690888404846e-02 -1.586908698081970215e-01 -1.906687021255493164e-01
-5.089257657527923584e-02 4.327764268964529037e-03 -1.509429067373275757e-01 -1.259515285491943359e-01 -5.163282155990600586e-02 -1.666862517595291138e-01 3.003297559916973114e-02 -2.025695443153381348e-01 1.862109005451202393e-01 -1.506986618041992188e-01 -3.219592943787574768e-02 7.680505514144897461e-02 5.462297797203063965e-01 -8.624199777841567993e-02 -1.003193110227584839e-01 1.089832782745361328e-01 1.930704116821289062e-01 -3.457743674516677856e-02 1.688697487115859985e-01 -1.224978044629096985e-01 1.268180757761001587e-01 2.663882672786712646e-01 -4.185149073600769043e-02 1.669211685657501221e-01 -3.451946973800659180e-01 -3.611994907259941101e-02 -8.963071554899215698e-02 2.419134378433227539e-01 1.966744214296340942e-01 1.286750286817550659e-01 -2.097174674272537231e-01 -9.693880379199981689e-02
-2.145987004041671753e-01 -5.076346546411514282e-02 -6.501146405935287476e-02 -6.311812996864318848e-02 -7.082376629114151001e-02 -1.884517371654510498e-01 3.398574590682983398e-01 -2.292141765356063843e-01 2.236136049032211304e-01 1.244165450334548950e-01 -2.474121004343032837e-01 -6.523681432008743286e-02 3.343004882335662842e-01 5.056436173617839813e-03 -2.222352772951126099e-01 -9.346953779458999634e-02 -4.643601551651954651e-02 -2.098838426172733307e-02 1.998457312583923340e-01 -3.058207333087921143e-01 1.694983094930648804e-01 -1.337113529443740845e-01 -1.283077150583267212e-01 1.514229364693164825e-02 -1.783562004566192627e-01 -4.248680546879768372e-03 -2.895800173282623291e-01 -5.310535803437232971e-02 9.922529011964797974e-02 -1.060647070407867432e-01 -5.765550583600997925e-02 3.023934364318847656e-01
1.175900995731353760e-01 -2.974536716938018799e-01 3.687193095684051514e-01 1.097749993205070496e-01 1.557513326406478882e-02 8.070331066846847534e-02 2.524614036083221436e-01 -1.993291676044464111e-01 3.087618052959442139e-01 -5.390701815485954285e-02 8.467746083624660969e-04 1.255366355180740356e-01 1.072175204753875732e-01 4.856295138597488403e-02 -7.314798235893249512e-02 1.117772515863180161e-02 3.005958795547485352e-01 6.524117290973663330e-02 9.038881212472915649e-02 -3.135094344615936279e-01 -6.473630666732788086e-02 -6.238650530576705933e-02 -1.126278638839721680e-01 2.116883359849452972e-02 -1.107427328824996948e-01 -1.260594837367534637e-02 -7.473117113113403320e-02 -9.102659672498703003e-02 8.053460717201232910e-02 3.423294126987457275e-01 -2.643481492996215820e-01 -2.529785633087158203e-01
-4.473076760768890381e-02 -6.187235191464424133e-02 -6.858203560113906860e-02 1.028829738497734070e-01 -1.422061622142791748e-01 -6.654980778694152832e-02 5.108559504151344299e-02 -1.858806312084197998e-01 1.814550608396530151e-01 5.876787751913070679e-02 -4.824932813644409180e-01 5.446686223149299622e-02 -6.416544318199157715e-02 2.328481823205947876e-01 4.723653942346572876e-02 -4.657666757702827454e-02 2.404992282390594482e-01 6.892192363739013672e-02 -2.967924177646636963e-01 -3.269564807415008545e-01 -8.248124271631240845e-02 4.773522540926933289e-02 -1.167855411767959595e-01 4.516970366239547729e-02 1.138532534241676331e-02 -2.501941844820976257e-02 -1.150107905268669128e-01 -2.053298242390155792e-02 1.052753105759620667e-01 3.574416637420654297e-01 -3.802224099636077881e-01 -4.504408687353134155e-02
-1.655462943017482758e-02 -1.188622508198022842e-02 -2.218766361474990845e-01 1.480265408754348755e-01 8.086517453193664551e-02 7.289575412869453430e-03 -2.735280431807041168e-02 1.393247861415147781e-02 2.673218846321105957e-01 -5.660969763994216919e-02 2.152949720621109009e-01 2.513171546161174774e-02 1.359563022851943970e-01 -2.869372665882110596e-01 -1.090025622397661209e-02 -2.195706069469451904e-01 9.223211556673049927e-02 6.541755795478820801e-02 1.715473681688308716e-01 -2.954201996326446533e-01 2.568204104900360107e-01 -2.489822953939437866e-01 2.911146581172943115e-01 1.174129694700241089e-01 -6.415968388319015503e-02 -2.587712369859218597e-02 -3.704548478126525879e-01 2.184590548276901245e-01 5.912014469504356384e-02 1.370014548301696777e-01 -2.864040136337280273e-01 -1.016075816005468369e-02
-2.290970385074615479e-01 -2.097407728433609009e-01 -3.143859505653381348e-01 3.360976651310920715e-02 -2.923726737499237061e-01 -7.063847035169601440e-02 6.429973989725112915e-02 -6.501752138137817383e-02 1.334129422903060913e-01 -7.355721294879913330e-02 1.123904436826705933e-01 3.232574760913848877e-01 1.079976335167884827e-01 1.383087933063507080e-01 -2.119891494512557983e-01 -1.333066523075103760e-01 9.374874830245971680e-02 -1.643590778112411499e-01 -3.610980808734893799e-01 -3.249004781246185303e-01 1.210568516398780048e-04 1.513443440198898315e-01 7.273465162143111229e-04 2.316158711910247803e-01 -2.677344679832458496e-01 1.782573387026786804e-02 -1.423260662704706192e-02 1.483101863414049149e-02 5.785596743226051331e-02 1.313267201185226440e-01 -8.252524584531784058e-02 1.508292257785797119e-01
-4.633823782205581665e-02 -1.782460659742355347e-01 -2.982035279273986816e-02 1.005651354789733887e-01 -1.587826162576675415e-01 1.573631763458251953e-01 3.049874901771545410e-01 2.067527621984481812e-01 1.145829856395721436e-01 -1.854109913110733032e-01 -3.915491700172424316e-02 4.889138340950012207e-01 1.354434788227081299e-01 -5.492569878697395325e-03 -1.852566599845886230e-01 -5.481171235442161560e-02 -1.021458730101585388e-01 1.440193802118301392e-01 1.119774356484413147e-01 1.149227321147918701e-01 9.657189995050430298e-02 -1.369187235832214355e-01 1.986310072243213654e-02 1.963727921247482300e-01 -1.126435697078704834e-01 -1.021444723010063171e-01 -3.242712020874023438e-01 1.783754825592041016e-01 1.934542804956436157e-01 -1.953345024958252907e-03 -2.471538633108139038e-01 -2.073819339275360107e-01
-1.628576219081878662e-01 -1.939041912555694580e-01 -3.308584392070770264e-01 1.834580488502979279e-02 -2.429792284965515137e-01 -3.147639632225036621e-01 1.602329686284065247e-02 -1.913900077342987061e-01 3.027691543102264404e-01 -8.816618472337722778e-03 -1.231251582503318787e-01 3.606930673122406006e-01 -4.903363995254039764e-03 -1.211919859051704407e-01 -1.802827268838882446e-01 1.551483571529388428e-02 -2.073211669921875000e-01 -1.955020278692245483e-01 1.817971765995025635e-01 -2.252575457096099854e-01 1.739187748171389103e-03 -1.164163649082183838e-02 1.435867603868246078e-02 7.989892363548278809e-02 -1.645462661981582642e-01 2.479414939880371094e-01 -1.476607173681259155e-01 5.037743598222732544e-02 8.152207732200622559e-02 1.734961271286010742e-01 -1.428829282522201538e-01 6.953697651624679565e-02
5.143985152244567871e-02 -3.707820475101470947e-01 2.540546841919422150e-02 -1.081112772226333618e-01 -8.280662447214126587e-02 2.115505747497081757e-02 -2.460424415767192841e-02 4.707778990268707275e-02 -1.145064532756805420e-01 -5.196644738316535950e-02 -1.882813274860382080e-01 -1.256069839000701904e-01 -9.640532732009887695e-02 1.502424180507659912e-01 1.792628765106201172e-01 3.270369768142700195e-02 2.505120038986206055e-01 -2.766825258731842041e-01 3.990634158253669739e-02 -3.991167247295379639e-01 5.227645114064216614e-02 -1.108433157205581665e-01 -8.699478209018707275e-02 4.130437076091766357e-01 3.911701962351799011e-03 1.981183141469955444e-02 -9.028052538633346558e-02 1.716581881046295166e-01 2.637502849102020264e-01 3.634713962674140930e-02 -3.188012242317199707e-01 -3.703199326992034912e-02
-4.631226137280464172e-02 -4.337361156940460205e-01 -4.737420007586479187e-02 -1.128705367445945740e-01 5.615739151835441589e-03 -4.472372308373451233e-02 2.482677549123764038e-01 -2.323760837316513062e-01 6.845874339342117310e-02 -2.538905441761016846e-01 1.300238072872161865e-01 2.149798125028610229e-01 -1.956034451723098755e-01 -5.161311104893684387e-02 -1.719100326299667358e-01 1.847718283534049988e-02 -6.896705180406570435e-02 -2.336572855710983276e-01 1.074411347508430481e-01 -2.465402632951736450e-01 1.949330419301986694e-01 -7.351654767990112305e-02 -1.208702176809310913e-01 1.497056335210800171e-02 -9.601037949323654175e-02 -2.286742627620697021e-01 -6.681494414806365967e-02 -2.168206870555877686e-01 2.114644795656204224e-01 8.355150371789932251e-02 -2.833791673183441162e-01 1.977014094591140747e-01
1.020401343703269958e-01 3.841653931885957718e-03 -5.132446289062500000e-01 -3.510326445102691650e-01 -2.083489000797271729e-01 1.402269005775451660e-01 1.234154626727104187e-01 -1.859024912118911743e-02 4.765507951378822327e-02 -3.253295645117759705e-02 -1.709418557584285736e-02 8.061451464891433716e-02 2.906128466129302979e-01 3.321027755737304688e-02 -6.207491457462310791e-02 -1.540378574281930923e-02 3.069398403167724609e-01 1.409698836505413055e-02 9.175636619329452515e-02 -1.465886384248733521e-01 8.018233627080917358e-02 -2.735766470432281494e-01 -1.570731401443481445e-01 1.711993366479873657e-01 2.127043716609477997e-02 -4.895099997520446777e-02 -1.971169710159301758e-01 -1.395858637988567352e-02 -6.485351175069808960e-02 2.211262136697769165e-01 -2.644376754760742188e-01 -2.870313357561826706e-03
-5.707838572561740875e-03 -4.034251868724822998e-01 5.698806792497634888e-02 1.599430441856384277e-01 -5.765431746840476990e-02 5.113048478960990906e-02 3.271961808204650879e-01 8.875235915184020996e-03 2.197973579168319702e-01 1.557596027851104736e-01 -1.405153572559356689e-01 6.514919549226760864e-02 -3.080537021160125732e-01 4.271041601896286011e-02 6.960185617208480835e-02 1.052086651325225830e-01 4.071375727653503418e-01 1.251552700996398926e-01 -6.610441207885742188e-02 -2.977316081523895264e-01 -1.980152539908885956e-02 -1.552921384572982788e-01 -1.026382297277450562e-01 1.249437183141708374e-01 9.039735421538352966e-03 7.372009009122848511e-02 4.714390635490417480e-02 1.416275948286056519e-01 1.233150959014892578e-01 2.472546696662902832e-01 -2.379020452499389648e-01 1.696941256523132324e-02
1.898946017026901245e-01 -2.383659482002258301e-01 1.955730170011520386e-01 1.447733584791421890e-02 3.181999176740646362e-02 -6.033508479595184326e-02 7.496104389429092407e-02 2.493542730808258057e-01 9.943061321973800659e-02 1.144486740231513977e-01 -2.531592845916748047e-01 -7.770257443189620972e-02 2.280176803469657898e-02 7.412293553352355957e-02 1.069336012005805969e-01 -9.865500032901763916e-02 4.007695615291595459e-02 -1.158255115151405334e-01 2.211135774850845337e-01 -4.547566473484039307e-01 3.574003279209136963e-01 -1.678383350372314453e-01 -1.366632431745529175e-01 2.192070335149765015e-01 -1.403363943099975586e-01 3.224843740463256836e-02 -1.671101897954940796e-01 1.745900958776473999e-01 2.543577849864959717e-01 4.501201957464218140e-02 -1.148708462715148926e-01 -1.533260196447372437e-01
-9.804907441139221191e-02 -1.005754396319389343e-01 -3.494635224342346191e-02 -1.222888901829719543e-01 -8.981201797723770142e-03 1.013845577836036682e-02 1.265654563903808594e-01 -1.117303520441055298e-01 2.065490782260894775e-01 -1.465266495943069458e-01 -3.021892309188842773e-01 1.736022680997848511e-01 -2.162940800189971924e-01 1.289195269346237183e-01 -9.645145386457443237e-02 -2.575957775115966797e-01 2.065310776233673096e-01 -2.033980563282966614e-04 -1.352745145559310913e-01 -2.762624025344848633e-01 -2.909452021121978760e-01 -4.857495427131652832e-02 -3.649085387587547302e-02 1.464714109897613525e-01 -2.356411889195442200e-02 -1.689794063568115234e-01 -3.776912689208984375e-01 1.987830102443695068e-01 6.054849550127983093e-02 2.890246547758579254e-02 -3.734359443187713623e-01 9.197240322828292847e-02
1.171633377671241760e-01 -2.029605954885482788e-01 -1.518480479717254639e-01 -2.065511047840118408e-01 -3.074764646589756012e-02 5.725399032235145569e-02 1.173096373677253723e-01 4.456754773855209351e-02 4.551456868648529053e-01 -1.824908256530761719e-01 8.149395883083343506e-02 1.374439597129821777e-01 7.124808430671691895e-02 5.520413070917129517e-02 -4.848739504814147949e-02 1.413158476352691650e-01 -1.386890560388565063e-02 -1.020626947283744812e-01 1.096643805503845215e-01 -5.046886578202247620e-02 -1.969865523278713226e-02 -1.298904418945312500e-01 8.650383353233337402e-02 -4.401052428875118494e-04 9.649556875228881836e-02 -1.239267736673355103e-02 -2.813355624675750732e-01 3.736657202243804932e-01 2.967265248298645020e-01 1.418499052524566650e-01 -3.447032868862152100e-01 -2.404070049524307251e-01
-1.020111218094825745e-01 -1.631717197597026825e-03 -3.357673287391662598e-01 -3.913019597530364990e-02 1.697420328855514526e-01 -1.186336278915405273e-01 1.016572639346122742e-01 2.363334223628044128e-02 1.755584962666034698e-02 -2.620557788759469986e-03 1.596811562776565552e-01 1.961587667465209961e-01 9.684661030769348145e-02 1.856458932161331177e-02 -4.128196537494659424e-01 -5.049620941281318665e-02 3.215786516666412354e-01 -5.309215560555458069e-02 1.163731589913368225e-01 -3.105316758155822754e-01 2.759160399436950684e-01 -9.470812976360321045e-02 1.838330328464508057e-01 -2.195416763424873352e-02 -2.805375456809997559e-01 -3.517182916402816772e-02 -2.987351715564727783e-01 -5.744247511029243469e-02 7.383725047111511230e-02 1.644591540098190308e-01 -1.073612570762634277e-01 -1.498990505933761597e-01
-2.397769987583160400e-01 1.672159135341644287e-02 2.162171304225921631e-01 8.020018786191940308e-02 -1.634170711040496826e-01 3.520378842949867249e-02 3.132171556353569031e-02 -1.081721950322389603e-02 4.450003616511821747e-03 -8.754958957433700562e-02 -2.874713577330112457e-02 2.119600772857666016e-01 3.678764998912811279e-01 -1.946283131837844849e-01 -1.604820191860198975e-01 -7.024918496608734131e-02 2.025858461856842041e-01 8.456024527549743652e-02 -3.604982979595661163e-03 -3.086753189563751221e-01 1.282843500375747681e-01 8.483926206827163696e-02 1.369928866624832153e-01 2.788958251476287842e-01 1.005315780639648438e-01 -1.540887951850891113e-01 1.065319254994392395e-01 -1.048202291131019592e-01 -7.913696020841598511e-02 2.213445752859115601e-01 -3.703429996967315674e-01 -3.006265163421630859e-01
6.122533604502677917e-02 3.360218182206153870e-02 -4.275023937225341797e-01 -6.783021986484527588e-02 -3.828699514269828796e-02 1.771798282861709595e-01 9.840104728937149048e-02 -1.308987140655517578e-01 1.835094690322875977e-01 6.546255201101303101e-02 4.085057601332664490e-02 1.283977031707763672e-01 3.851012326776981354e-03 7.968425005674362183e-02 -1.376937776803970337e-01 1.038511544466018677e-01 1.520771384239196777e-01 -4.266338422894477844e-02 2.609627842903137207e-01 -4.295398667454719543e-02 6.885282229632139206e-03 -9.617661684751510620e-02 -5.960559472441673279e-02 2.240873128175735474e-01 -1.188116520643234253e-01 -1.627510488033294678e-01 -2.914688289165496826e-01 2.315531671047210693e-02 -1.215500533580780029e-01 4.009235203266143799e-01 -2.452869862318038940e-01 -3.689565658569335938e-01
1.353295445442199707e-01 -3.203939497470855713e-01 5.788614228367805481e-02 -1.912910938262939453e-01 -1.506054550409317017e-01 -2.578348293900489807e-02 1.384747773408889771e-01 -1.328342854976654053e-01 -2.430091984570026398e-02 -2.315062433481216431e-01 -2.087938785552978516e-02 3.422195017337799072e-01 -1.407509595155715942e-01 1.478543430566787720e-01 -1.733424812555313110e-01 8.172462135553359985e-02 -4.413699731230735779e-02 -2.267380952835083008e-01 1.329392008483409882e-02 -2.027787268161773682e-01 2.046242356300354004e-01 1.054825112223625183e-01 -2.226932048797607422e-01 7.698927074670791626e-02 -2.168309092521667480e-01 -1.802056431770324707e-01 -2.510233819484710693e-01 -1.819977909326553345e-01 1.615907549858093262e-01 -9.550640825182199478e-04 -3.075777292251586914e-01 1.711020022630691528e-01
-9.731633216142654419e-02 -1.683497726917266846e-01 -4.582633078098297119e-01 5.354043096303939819e-03 -1.734885722398757935e-01 -1.779344826936721802e-01 -9.770074486732482910e-02 -6.531795114278793335e-02 9.554311633110046387e-02 1.182940602302551270e-01 -6.805880367755889893e-02 1.994257271289825439e-01 6.717994064092636108e-02 -1.943948119878768921e-01 -3.922704141587018967e-03 3.044870309531688690e-02 2.736483700573444366e-02 -9.140963852405548096e-02 2.151741832494735718e-01 -3.689773976802825928e-01 -5.344834644347429276e-03 3.923150245100259781e-03 8.081103861331939697e-02 -5.137191154062747955e-03 -3.228700757026672363e-01 2.402377128601074219e-01 -3.726387321949005127e-01 1.430244883522391319e-03 8.572915196418762207e-02 2.340868860483169556e-01 4.734246432781219482e-02 -4.955603554844856262e-02
2.107279002666473389e-02 -1.832831948995590210e-01 -6.879683583974838257e-02 1.092807427048683167e-01 -3.530704975128173828e-02 -1.910959184169769287e-01 1.755826771259307861e-01 -1.386033445596694946e-01 -1.431662216782569885e-02 -4.082003608345985413e-02 -3.922513127326965332e-01 -7.614601403474807739e-02 2.099930793046951294e-01 6.287317723035812378e-02 -2.029235213994979858e-01 -8.673049509525299072e-03 4.213127307593822479e-03 1.287520825862884521e-01 -6.526892632246017456e-02 -2.098909914493560791e-01 -6.326124072074890137e-02 1.393993943929672241e-01 5.848404392600059509e-02 1.091927960515022278e-01 -4.828930646181106567e-02 -2.259972393512725830e-01 -6.600084900856018066e-02 1.389972418546676636e-01 1.850044876337051392e-01 4.510971903800964355e-01 -4.341011345386505127e-01 6.099809706211090088e-02
-2.278067544102668762e-02 -1.853671520948410034e-01 -4.898706823587417603e-02 1.210855916142463684e-01 -1.584920287132263184e-01 -1.488895248621702194e-02 1.916870176792144775e-01 -1.189731508493423462e-01 -5.180615186691284180e-02 8.175639808177947998e-02 -3.257383406162261963e-01 -4.250076785683631897e-02 2.261011302471160889e-01 -8.542354404926300049e-02 -1.308588087558746338e-01 1.714154630899429321e-01 -8.437254466116428375e-03 -1.402441263198852539e-01 1.230642013251781464e-02 -4.215994104743003845e-02 -2.342485450208187103e-02 -1.278691440820693970e-01 1.359216570854187012e-01 -1.995779760181903839e-02 -1.122221946716308594e-01 -1.406086385250091553e-01 -1.256850808858871460e-01 6.261278688907623291e-02 1.014680638909339905e-01 5.296044945716857910e-01 -4.824987947940826416e-01 1.284855008125305176e-01
4.955590888857841492e-02 8.038244210183620453e-03 1.169113367795944214e-01 1.943432390689849854e-01 -6.933210790157318115e-02 -1.631500571966171265e-01 1.667473763227462769e-01 2.813346683979034424e-02 1.449193358421325684e-01 -5.057207122445106506e-02 -1.989084333181381226e-01 -5.415178462862968445e-02 -8.348226547241210938e-02 2.188668251037597656e-01 -1.363000124692916870e-01 1.676093600690364838e-02 2.924539744853973389e-01 7.752658426761627197e-02 7.929155975580215454e-02 -5.058855414390563965e-01 -2.451041787862777710e-01 5.970414355397224426e-02 -3.256950080394744873e-01 2.075392752885818481e-01 -1.974464356899261475e-01 -7.009219378232955933e-02 -2.780835330486297607e-01 5.935502797365188599e-02 9.825674444437026978e-02 1.115617528557777405e-01 -1.365992873907089233e-01 -1.191024184226989746e-01
7.156535517424345016e-03 -2.624792456626892090e-01 2.614211142063140869e-01 2.730973362922668457e-01 -9.396740235388278961e-03 -8.857909590005874634e-02 2.845591902732849121e-01 -2.909363806247711182e-01 1.509262174367904663e-01 -7.353832572698593140e-02 -6.623018532991409302e-02 1.582578122615814209e-01 2.207410037517547607e-01 4.762866720557212830e-02 -8.911366760730743408e-02 -1.098988112062215805e-02 3.044232428073883057e-01 5.502069368958473206e-02 2.183521538972854614e-01 -4.288332462310791016e-01 -1.558098644018173218e-01 -3.892899304628372192e-02 6.317533086985349655e-03 2.048178017139434814e-01 -6.790547817945480347e-02 -3.270014375448226929e-02 2.982344664633274078e-02 -7.176262140274047852e-02 -2.850349806249141693e-02 1.177230626344680786e-01 -2.579379975795745850e-01 -9.960138052701950073e-02
9.836144000291824341e-02 -1.078654900193214417e-01 -4.907489940524101257e-02 2.003613710403442383e-01 -4.207605868577957153e-02 3.939261659979820251e-04 3.347273468971252441e-01 7.280924171209335327e-02 -7.230503857135772705e-02 -2.148886956274509430e-02 -1.026745438575744629e-01 8.904526382684707642e-02 3.894935548305511475e-01 -3.463422656059265137e-01 -1.741123944520950317e-01 -7.301802188158035278e-02 1.670194864273071289e-01 -1.368582695722579956e-01 2.085447162389755249e-01 -1.767223775386810303e-01 -7.653711736202239990e-02 -7.137598842382431030e-02 -2.119829207658767700e-01 2.031533271074295044e-01 -8.383122831583023071e-02 -1.895163059234619141e-01 -2.276113629341125488e-01 -1.882388889789581299e-01 -1.284952312707901001e-01 2.599529922008514404e-01 -2.296699881553649902e-01 -5.409996025264263153e-03
-3.463130816817283630e-02 -2.465314120054244995e-01 -1.149600371718406677e-01 3.361369669437408447e-02 -4.271277785301208496e-02 1.526064723730087280e-01 -5.027253180742263794e-02 -1.512322295457124710e-02 -1.670654565095901489e-01 -7.809069473296403885e-03 -1.173842996358871460e-01 -7.690096646547317505e-02 -6.850271672010421753e-02 1.230951845645904541e-01 2.263996154069900513e-01 7.870972156524658203e-02 2.066017538309097290e-01 -1.468826830387115479e-01 5.755503848195075989e-02 -3.718794882297515869e-01 8.548974245786666870e-02 -2.358320653438568115e-01 -2.757214196026325226e-02 4.348241388797760010e-01 -2.223926186561584473e-01 1.504073888063430786e-01 -3.508584499359130859e-01 -1.149389669299125671e-01 2.216197997331619263e-01 1.856839656829833984e-01 -1.160183250904083252e-01 8.231253176927566528e-02
-3.399645909667015076e-02 -1.550083160400390625e-01 6.578896939754486084e-02 9.745039045810699463e-02 6.992184370756149292e-02 5.571596324443817139e-02 8.254291862249374390e-02 -1.493146270513534546e-01 1.341126114130020142e-01 1.358034610748291016e-01 -3.619768321514129639e-01 2.329929918050765991e-01 1.146166585385799408e-03 5.124760046601295471e-02 -2.346527129411697388e-01 -3.009007275104522705e-01 -1.181907281279563904e-01 3.855805844068527222e-02 -3.105980455875396729e-01 -4.005495607852935791e-01 -1.010403707623481750e-01 -1.112785413861274719e-01 1.830023596994578838e-03 7.641296088695526123e-02 -6.089765951037406921e-02 -1.226159110665321350e-01 -2.099384069442749023e-01 1.397597137838602066e-02 3.270544111728668213e-02 2.786941528320312500e-01 -3.286727964878082275e-01 5.777733772993087769e-02
-4.481386020779609680e-02 2.732201516628265381e-01 -3.431286811828613281e-01 -3.660710901021957397e-02 -1.393487900495529175e-01 2.490056753158569336e-01 -1.008976437151432037e-02 -1.683463007211685181e-01 8.321104198694229126e-02 1.396294031292200089e-02 -2.148614637553691864e-02 1.970233917236328125e-01 2.584266960620880127e-01 -2.878587543964385986e-01 -9.937220811843872070e-02 -4.418643191456794739e-02 5.757152289152145386e-02 -1.404534727334976196e-01 9.055197238922119141e-02 -2.779610455036163330e-01 -2.062382362782955170e-02 -1.475953906774520874e-01 -2.384043782949447632e-01 1.203633919358253479e-01 -1.875086314976215363e-02 -6.653568893671035767e-02 -2.858125269412994385e-01 -9.249234199523925781e-02 -8.770659565925598145e-02 1.686114519834518433e-01 -3.601156771183013916e-01 -1.538259536027908325e-01
2.286591380834579468e-01 -1.361844092607498169e-01 3.014034591615200043e-02 1.794611513614654541e-01 -1.134986802935600281e-01 3.360734581947326660e-01 2.351933270692825317e-01 2.001251578330993652e-01 2.763566076755523682e-01 -1.110948547720909119e-01 -7.294417917728424072e-02 1.567159295082092285e-01 1.217563375830650330e-01 -1.224511116743087769e-01 -6.867299973964691162e-02 4.304246045649051666e-03 1.052169576287269592e-01 9.163298457860946655e-02 1.435568630695343018e-01 -3.609584271907806396e-01 1.550604403018951416e-01 -1.328067183494567871e-01 -2.904374301433563232e-01 2.353560365736484528e-02 -2.414979487657546997e-01 1.486898064613342285e-01 -1.273556649684906006e-01 -8.579558879137039185e-02 -1.730565577745437622e-01 2.174718081951141357e-01 -1.767114549875259399e-01 -1.107968688011169434e-01
1.500767618417739868e-01 -6.800009310245513916e-02 4.365531727671623230e-02 4.689176380634307861e-02 -8.109291642904281616e-02 -1.581308245658874512e-01 2.595023512840270996e-01 -6.475699692964553833e-02 -2.235050313174724579e-02 -3.041275143623352051e-01 -1.524935215711593628e-01 2.840092182159423828e-01 8.699814230203628540e-02 2.603671848773956299e-01 3.304288536310195923e-02 2.657608985900878906e-01 9.637766331434249878e-02 -2.258863002061843872e-01 -4.812015593051910400e-02 -4.299576878547668457e-01 1.000350788235664368e-01 8.611167222261428833e-02 1.569582521915435791e-02 2.449719011783599854e-01 -1.648553460836410522e-01 -1.014669239521026611e-01 -1.764196306467056274e-01 -1.054060906171798706e-01 -8.301885426044464111e-02 3.119022026658058167e-02 -2.330793142318725586e-01 2.336075007915496826e-01
-1.671996563673019409e-01 -2.002210766077041626e-01 5.339958891272544861e-02 -1.335099712014198303e-02 1.488175615668296814e-02 1.825021766126155853e-02 1.127354055643081665e-01 -7.147052139043807983e-02 -1.648139953613281250e-01 -3.085499815642833710e-02 -2.113937437534332275e-01 6.939527392387390137e-02 -8.652214705944061279e-02 -1.626991331577301025e-01 1.517638117074966431e-01 -1.276292204856872559e-01 2.170824408531188965e-01 2.019785791635513306e-01 2.481463849544525146e-01 -3.580237925052642822e-01 5.495234206318855286e-02 -3.979899287223815918e-01 5.697713419795036316e-02 2.680288255214691162e-01 -1.439418643712997437e-01 -1.124606803059577942e-01 -1.902245916426181793e-02 -1.414929777383804321e-01 2.424991279840469360e-01 1.641025394201278687e-01 -2.844830751419067383e-01 -1.583118289709091187e-01
3.950969576835632324e-01 -9.024760872125625610e-02 -2.513531744480133057e-01 3.196755945682525635e-01 5.307428538799285889e-02 -7.648773491382598877e-02 3.028575181961059570e-01 -6.808533519506454468e-02 2.369615435600280762e-01 1.079939529299736023e-01 -1.720749586820602417e-01 -1.303270161151885986e-01 7.818396203219890594e-03 -4.754912108182907104e-02 -6.421388126909732819e-03 4.195740073919296265e-02 1.642541885375976562e-01 -2.699580974876880646e-02 -1.874163374304771423e-02 -3.341393470764160156e-01 3.410894870758056641e-01 -6.853943318128585815e-02 2.188715785741806030e-01 9.230421483516693115e-02 4.410353302955627441e-02 -1.544558256864547729e-01 -7.248754054307937622e-02 -1.839447021484375000e-02 6.258464604616165161e-02 2.724386453628540039e-01 -1.373641192913055420e-01 -3.534337133169174194e-02
-2.487194985151290894e-01 1.274707466363906860e-01 9.231004863977432251e-02 -1.625819206237792969e-01 -2.747130095958709717e-01 -2.374173402786254883e-01 2.418459355831146240e-01 -1.937034279108047485e-01 2.269199788570404053e-01 -2.596392631530761719e-01 -2.076876461505889893e-01 -4.172438289970159531e-03 1.896786391735076904e-01 2.859394252300262451e-02 -9.028529375791549683e-02 -6.461121607571840286e-03 6.659357994794845581e-02 5.736792087554931641e-02 -1.972755976021289825e-02 -4.398239850997924805e-01 1.344157010316848755e-01 1.263147443532943726e-01 1.381838470697402954e-01 3.676953315734863281e-01 -9.262438118457794189e-02 -9.342078864574432373e-02 1.970181055366992950e-02 -3.351573273539543152e-02 7.833097875118255615e-02 1.622871160507202148e-01 -9.489367902278900146e-02 4.326448217034339905e-02
1.794951707124710083e-01 -1.404357552528381348e-01 4.787949845194816589e-02 -1.122922226786613464e-01 3.828449547290802002e-02 1.116609647870063782e-01 3.996543586254119873e-02 2.052581310272216797e-01 1.950224786996841431e-01 -5.431134998798370361e-02 -2.840579748153686523e-01 5.614263191819190979e-02 -1.759231239557266235e-01 -5.440377816557884216e-02 -3.056677877902984619e-01 -3.680805116891860962e-02 1.348544061183929443e-01 -1.661184728145599365e-01 -1.169067248702049255e-01 -3.857600390911102295e-01 -6.253778934478759766e-02 -6.440775096416473389e-02 2.757517993450164795e-01 4.078351259231567383e-01 -3.205008059740066528e-02 -6.904166191816329956e-02 -1.068361550569534302e-01 -6.685722619295120239e-02 -2.365545742213726044e-02 3.388712704181671143e-01 -1.607864797115325928e-01 1.908368058502674103e-02
5.764874815940856934e-02 -2.743688225746154785e-01 3.121510148048400879e-01 5.394489690661430359e-02 2.759478613734245300e-02 1.781436949968338013e-01 7.695794105529785156e-02 5.764179304242134094e-02 -1.646709889173507690e-01 -1.219428926706314087e-01 -2.548389434814453125e-01 2.503833472728729248e-01 8.614580333232879639e-02 1.721917837858200073e-01 1.050378754734992981e-01 1.925401985645294189e-01 2.420935332775115967e-01 -1.502264142036437988e-01 -1.576453819870948792e-02 -3.591912090778350830e-01 1.173277869820594788e-01 -1.032657623291015625e-01 -1.650343239307403564e-01 5.606994032859802246e-02 -2.249336391687393188e-01 -1.513367891311645508e-02 -1.996529251337051392e-01 -5.303215980529785156e-02 1.418894380331039429e-01 2.254120558500289917e-01 -2.475735545158386230e-01 -1.830943822860717773e-01
3.558403253555297852e-02 -2.091087847948074341e-01 -2.034015767276287079e-02 -5.155939608812332153e-02 1.147851422429084778e-01 -1.033197641372680664e-01 1.569778621196746826e-01 9.603658108972012997e-04 2.296832054853439331e-01 -1.278287768363952637e-01 3.605331480503082275e-02 1.572832465171813965e-01 1.920637786388397217e-01 -1.624949090182781219e-02 -5.983177572488784790e-02 1.227651834487915039e-01 1.263680309057235718e-01 8.759948611259460449e-02 1.225950941443443298e-01 4.998197034001350403e-02 1.325698643922805786e-01 3.836833685636520386e-02 -8.661840856075286865e-02 3.263401687145233154e-01 5.384057015180587769e-02 6.387415528297424316e-02 -2.580009698867797852e-01 1.077914834022521973e-01 3.824827447533607483e-02 1.565494202077388763e-02 -6.339719295501708984e-01 -2.991603612899780273e-01
-1.997410953044891357e-01 1.542430371046066284e-02 1.764111220836639404e-01 4.394057020545005798e-02 3.186745941638946533e-02 1.468683630228042603e-01 1.307962536811828613e-01 -4.264554940164089203e-03 1.292131394147872925e-01 -2.671227455139160156e-01 -3.407398462295532227e-01 4.005550593137741089e-02 3.234942555427551270e-01 -2.494382113218307495e-01 -1.343922317028045654e-01 -1.112559065222740173e-01 5.621887370944023132e-02 1.482485979795455933e-01 7.773535698652267456e-02 -3.482300043106079102e-01 2.102225422859191895e-01 1.307889819145202637e-01 -9.016412496566772461e-02 4.785344004631042480e-02 -1.081953346729278564e-01 -2.117904573678970337e-01 -6.574454903602600098e-02 -3.150372207164764404e-02 9.956484287977218628e-02 3.250356316566467285e-01 -2.242157161235809326e-01 -1.793386638164520264e-01
1.775201410055160522e-02 9.655298665165901184e-03 -1.194991171360015869e-01 7.119699567556381226e-02 -1.545508056879043579e-01 1.034415960311889648e-01 1.577533185482025146e-01 -2.493509501218795776e-01 -2.944238949567079544e-03 -1.234187483787536621e-01 -2.039482593536376953e-01 3.315092995762825012e-02 6.276752799749374390e-02 -1.661762148141860962e-01 7.628522143932059407e-05 -2.640680968761444092e-01 4.119932949542999268e-01 -4.284060746431350708e-02 2.117101401090621948e-01 -2.867509126663208008e-01 2.279069423675537109e-01 -2.392809092998504639e-01 -1.201118454337120056e-01 -1.224975511431694031e-01 -1.344233006238937378e-01 1.204212158918380737e-01 1.681172549724578857e-01 -9.198376536369323730e-02 6.656569987535476685e-02 2.377948164939880371e-01 -3.623494505882263184e-01 -2.352050505578517914e-02
-7.765224575996398926e-02 -2.008642852306365967e-01 -2.180725187063217163e-01 6.987490504980087280e-02 -1.070166379213333130e-01 -1.051782593131065369e-01 1.183923333883285522e-01 -1.318743675947189331e-01 2.229875512421131134e-02 1.852659881114959717e-01 -9.456357359886169434e-02 6.782744079828262329e-02 2.408620715141296387e-01 -3.050812780857086182e-01 -3.498525619506835938e-01 9.801063686609268188e-02 2.627537846565246582e-01 -4.678935930132865906e-02 8.618943393230438232e-02 -3.090761303901672363e-01 1.851192712783813477e-01 1.074946150183677673e-01 -1.061062365770339966e-01 7.573088258504867554e-02 4.364943131804466248e-02 2.507959604263305664e-01 -6.619890779256820679e-02 -1.404546648263931274e-01 6.311362981796264648e-02 3.945389986038208008e-01 -1.438552886247634888e-01 9.773178398609161377e-02
-3.286989927291870117e-01 -1.236095950007438660e-01 -3.070377111434936523e-01 1.898295246064662933e-02 -2.289044409990310669e-01 -1.249294057488441467e-01 3.802262654062360525e-04 1.353148818016052246e-01 1.668296456336975098e-01 -2.614142298698425293e-01 -1.107056438922882080e-01 -3.627890348434448242e-02 7.380177825689315796e-02 3.954117000102996826e-02 -2.684031724929809570e-01 -8.987958729267120361e-02 -1.545998305082321167e-01 -2.793540954589843750e-01 -1.044096499681472778e-01 -4.382512569427490234e-01 7.100565824657678604e-03 -1.100791022181510925e-01 5.914954468607902527e-02 2.375609874725341797e-01 -1.293434947729110718e-01 -5.904124304652214050e-02 -1.436517983675003052e-01 4.967021569609642029e-02 1.349443220533430576e-03 2.157934568822383881e-02 -1.842848062515258789e-01 2.100142836570739746e-01
1.611220538616180420e-01 6.372651457786560059e-02 -4.896945357322692871e-01 -1.337949484586715698e-01 -1.391168087720870972e-01 1.651364415884017944e-01 2.267350852489471436e-01 -1.077003777027130127e-01 1.668023467063903809e-01 -6.535656750202178955e-02 -7.673386018723249435e-03 1.650165617465972900e-01 6.006702408194541931e-02 8.305252529680728912e-03 -5.008690059185028076e-03 3.735324740409851074e-02 2.392561286687850952e-01 6.657291948795318604e-02 -6.907658278942108154e-02 -3.346126526594161987e-02 7.910525053739547729e-02 -3.759517371654510498e-01 4.901939537376165390e-03 3.190564215183258057e-01 -1.895882487297058105e-01 -1.125818490982055664e-01 -1.378548890352249146e-01 -4.516378417611122131e-02 -1.417833864688873291e-01 2.567647397518157959e-01 -2.453971654176712036e-01 7.257000356912612915e-02
7.995807379484176636e-02 2.693288552109152079e-04 -2.281378060579299927e-01 -7.085238397121429443e-02 7.822769135236740112e-02 -1.781746558845043182e-02 1.979102343320846558e-01 -8.257968723773956299e-02 3.168244063854217529e-01 -3.491332828998565674e-01 1.718747317790985107e-01 1.148420423269271851e-01 1.996969431638717651e-01 -6.818850338459014893e-02 -9.325104951858520508e-02 1.076995804905891418e-01 -3.447249531745910645e-02 9.783443063497543335e-02 -5.431221425533294678e-02 -1.514548361301422119e-01 -6.794891506433486938e-02 -3.895477158948779106e-03 6.660148035734891891e-03 3.968508541584014893e-01 4.326264560222625732e-02 -5.462874472141265869e-02 -3.482590615749359131e-01 1.231693029403686523e-01 -6.164702028036117554e-02 9.484083950519561768e-02 -3.319905400276184082e-01 -3.019115626811981201e-01
-2.270389534533023834e-02 -2.952264845371246338e-01 -1.802158057689666748e-01 2.332857251167297363e-02 2.299303114414215088e-01 -6.934293359518051147e-02 1.308332085609436035e-01 -3.091626465320587158e-01 2.480250410735607147e-02 -1.345010548830032349e-01 1.187088787555694580e-01 1.778784543275833130e-01 1.978636234998703003e-01 -6.901118904352188110e-02 -9.994836151599884033e-02 1.864198446273803711e-01 2.879683971405029297e-01 9.979058057069778442e-02 -3.884807601571083069e-02 1.277582719922065735e-03 1.415678858757019043e-01 -1.183223947882652283e-01 -1.173192560672760010e-01 1.938509643077850342e-01 -1.775147616863250732e-01 4.426420852541923523e-02 -7.964567095041275024e-02 -5.107619613409042358e-02 1.066978722810745239e-01 -1.941739767789840698e-02 -5.523982644081115723e-01 -1.293409466743469238e-01
-1.110497191548347473e-01 -2.091745734214782715e-01 -2.330416887998580933e-01 5.208859965205192566e-02 -6.590421497821807861e-02 1.839141175150871277e-02 1.535146087408065796e-01 -1.013420596718788147e-01 1.680175364017486572e-01 -2.727309241890907288e-02 -9.290838241577148438e-02 2.100018560886383057e-01 7.012080401182174683e-02 -2.231150120496749878e-01 8.208185434341430664e-02 2.860132791101932526e-02 4.244064167141914368e-02 1.138359159231185913e-01 2.513674199581146240e-01 -2.424485981464385986e-01 2.126239687204360962e-01 -2.422722876071929932e-01 1.237160433083772659e-02 -1.801605075597763062e-01 -2.460756748914718628e-01 1.401816401630640030e-02 2.343090176582336426e-01 -6.597150117158889771e-02 1.037096977233886719e-01 3.447327315807342529e-01 -4.217036366462707520e-01 -6.114875152707099915e-02
-1.560082659125328064e-02 -2.500793933868408203e-01 -4.614329710602760315e-02 1.254639308899641037e-02 3.975746035575866699e-01 2.183873504400253296e-01 4.370537400245666504e-01 5.938718467950820923e-02 2.187734544277191162e-01 -5.250380188226699829e-02 -2.104607820510864258e-01 5.792556703090667725e-02 -7.338988780975341797e-02 -2.331860363483428955e-01 -8.836030960083007812e-02 -1.347175706177949905e-02 -1.862694919109344482e-01 -1.469836533069610596e-01 -1.262122839689254761e-01 -9.746660292148590088e-02 1.800256781280040741e-02 3.081062436103820801e-02 6.656356900930404663e-02 2.473072409629821777e-01 -1.481613814830780029e-01 -1.100074499845504761e-02 -3.209626376628875732e-01 -1.131207421422004700e-01 6.674237549304962158e-02 8.500397950410842896e-02 -2.514919340610504150e-01 -8.485969156026840210e-02
-1.019491627812385559e-01 -1.769243478775024414e-01 -2.181610651314258575e-02 4.806868731975555420e-02 -7.354827970266342163e-02 2.306802421808242798e-01 2.790631651878356934e-01 -4.278574883937835693e-02 4.177426993846893311e-01 2.794712781906127930e-01 -1.624036133289337158e-01 2.559651732444763184e-01 4.937299340963363647e-02 2.471162229776382446e-01 -6.471455097198486328e-02 -2.472365647554397583e-02 2.980926036834716797e-01 -1.442753821611404419e-01 6.284500658512115479e-02 -1.334495395421981812e-01 -4.064650088548660278e-02 -1.419710665941238403e-01 1.633183360099792480e-01 2.922579944133758545e-01 1.068365201354026794e-01 2.282223105430603027e-01 -2.166207879781723022e-01 2.633400447666645050e-02 7.443580031394958496e-02 -5.786358937621116638e-02 -1.221402660012245178e-01 6.423029303550720215e-02
2.228199243545532227e-01 -2.376045435667037964e-01 1.798637360334396362e-01 -8.136743307113647461e-02 -2.087692916393280029e-01 -8.347667753696441650e-02 2.885372042655944824e-01 7.357192784547805786e-02 7.575582712888717651e-03 -3.213452994823455811e-01 1.441616714000701904e-01 2.141689956188201904e-01 4.020866379141807556e-02 3.332205414772033691e-01 -3.671469911932945251e-02 -5.422871094197034836e-03 2.705068588256835938e-01 -1.895621567964553833e-01 1.566507667303085327e-02 -2.948582768440246582e-01 7.915516942739486694e-02 -1.888648606836795807e-02 6.721162796020507812e-02 1.835575103759765625e-01 5.241373926401138306e-02 -1.419640779495239258e-01 -1.765308231115341187e-01 2.545653842389583588e-02 2.609183266758918762e-02 1.668241173028945923e-01 -3.214456140995025635e-01 6.344278156757354736e-02
-2.073805332183837891e-01 -2.069655060768127441e-01 -1.480815708637237549e-01 1.109207719564437866e-01 6.505180150270462036e-02 1.118168905377388000e-01 7.970906049013137817e-02 -1.247180178761482239e-01 3.574554622173309326e-01 3.307685554027557373e-01 -3.161368370056152344e-01 1.569430530071258545e-01 -2.063458412885665894e-01 -1.316961795091629028e-01 -3.840913251042366028e-02 -6.840413063764572144e-02 -1.584245264530181885e-01 -6.153861805796623230e-02 2.650431394577026367e-01 -1.279093772172927856e-01 2.424999624490737915e-01 9.482638537883758545e-02 4.295790195465087891e-02 1.146713793277740479e-01 -6.972459703683853149e-02 2.334142103791236877e-02 -3.439085930585861206e-02 -8.382065594196319580e-02 2.100246399641036987e-01 2.263209968805313110e-01 -2.851419746875762939e-01 1.578344553709030151e-01
-1.073371395468711853e-01 -2.256588786840438843e-01 -2.241256386041641235e-01 1.348371207714080811e-01 -1.301373392343521118e-01 8.422635495662689209e-02 1.428654789924621582e-01 5.931374616920948029e-04 3.615278303623199463e-01 1.980566829442977905e-01 -1.885385513305664062e-01 -9.048292040824890137e-02 -1.786852926015853882e-01 -2.980122268199920654e-01 -6.478744745254516602e-02 -1.474689543247222900e-01 -5.964833311736583710e-03 9.128129482269287109e-02 -2.871196158230304718e-02 -1.853379309177398682e-01 1.635737419128417969e-01 2.830596864223480225e-01 -5.460197478532791138e-02 1.320659071207046509e-01 -1.232536137104034424e-01 9.010295569896697998e-02 -2.040951512753963470e-02 -1.100357696413993835e-01 2.701484858989715576e-01 3.899914324283599854e-01 -1.235081255435943604e-01 -1.317172348499298096e-01
-1.479689627885818481e-01 -2.436365336179733276e-01 -1.926154494285583496e-01 -1.368035376071929932e-01 -1.267431229352951050e-01 4.763010889291763306e-02 1.992017328739166260e-01 -2.864215672016143799e-01 3.470361232757568359e-01 1.603523641824722290e-01 -1.779107302427291870e-01 4.099770262837409973e-02 6.186924129724502563e-02 7.832144945859909058e-02 -1.696570515632629395e-01 -2.225965112447738647e-01 5.461393669247627258e-02 1.538085639476776123e-01 2.299043387174606323e-01 -2.736458778381347656e-01 2.255782252177596092e-03 9.142439812421798706e-02 2.294107973575592041e-01 2.279050797224044800e-01 1.726846098899841309e-01 2.804892882704734802e-02 -2.781105935573577881e-01 1.087515354156494141e-01 4.887697473168373108e-02 -7.614272087812423706e-02 -2.116715461015701294e-01 1.225670650601387024e-01
-5.444998294115066528e-02 1.032056584954261780e-01 -3.588047623634338379e-02 1.997654326260089874e-03 -1.409870684146881104e-01 -1.824760809540748596e-02 4.439579546451568604e-01 -2.820408046245574951e-01 2.232461869716644287e-01 -1.733212620019912720e-01 -6.226443871855735779e-02 2.397598475217819214e-01 3.221217095851898193e-01 -1.593562960624694824e-01 -2.021564096212387085e-01 9.094575047492980957e-02 -5.395982787013053894e-02 -2.571767568588256836e-01 2.144657634198665619e-02 -9.254844486713409424e-02 1.599800586700439453e-01 9.033101052045822144e-02 6.281862407922744751e-02 2.690150439739227295e-01 -1.220412477850914001e-01 -1.874548345804214478e-01 -3.597451746463775635e-02 9.261155873537063599e-02 1.557414829730987549e-01 2.173185795545578003e-01 -1.113051548600196838e-01 -1.917788535356521606e-01
-1.015718281269073486e-01 4.864379763603210449e-02 -2.402820289134979248e-01 -8.233694732189178467e-02 1.683168709278106689e-01 2.158332802355289459e-02 -8.482481539249420166e-02 -1.361187696456909180e-01 -7.376481592655181885e-02 -1.925712823867797852e-02 7.725654542446136475e-02 3.795848488807678223e-01 1.412406265735626221e-01 8.835821598768234253e-02 -4.435174465179443359e-01 -5.216257274150848389e-02 2.518415451049804688e-01 -9.096182137727737427e-02 -3.950566053390502930e-02 -1.886145472526550293e-01 1.697102189064025879e-01 -6.273845583200454712e-02 -7.290201634168624878e-02 1.053592041134834290e-01 -2.399477511644363403e-01 6.947197020053863525e-02 -2.530815899372100830e-01 -9.216234087944030762e-02 5.434609204530715942e-02 1.709680557250976562e-01 -2.424997240304946899e-01 -3.182916045188903809e-01
1.652173139154911041e-02 -2.301354706287384033e-01 -2.356125265359878540e-01 -8.401932567358016968e-02 -6.464798748493194580e-02 -6.250143796205520630e-02 1.223558932542800903e-01 -8.872070163488388062e-02 -9.704080293886363506e-04 -1.944661587476730347e-01 1.616367250680923462e-01 -1.271669380366802216e-02 2.834969162940979004e-01 -8.974013477563858032e-02 -6.836496293544769287e-02 4.401782900094985962e-02 1.892719119787216187e-01 -1.862506195902824402e-02 2.303783744573593140e-01 -7.126463949680328369e-02 1.813213806599378586e-03 1.127613335847854614e-01 -4.966468364000320435e-02 2.693632841110229492e-01 -1.636855602264404297e-01 -2.934390120208263397e-02 -2.646155655384063721e-01 1.155583485960960388e-01 1.150515750050544739e-01 -1.533858031034469604e-01 -5.479934811592102051e-01 -2.529180645942687988e-01
2.400502376258373260e-02 1.803528866730630398e-03 -1.582540012896060944e-02 1.250434517860412598e-01 -2.439963966608047485e-01 3.858663141727447510e-02 7.194941490888595581e-02 -1.009916067123413086e-01 3.558686375617980957e-01 4.456437379121780396e-02 -2.473005950450897217e-01 6.612733751535415649e-02 3.607158735394477844e-02 -1.196702718734741211e-01 -1.979583054780960083e-01 -1.116726361215114594e-02 -1.306478828191757202e-01 -1.607854105532169342e-02 -4.774217903614044189e-01 -3.944611251354217529e-01 -7.988022267818450928e-02 -8.487737178802490234e-02 2.300682477653026581e-02 9.612777084112167358e-02 -2.219039052724838257e-01 -2.033474743366241455e-01 -1.505840271711349487e-01 2.834654226899147034e-02 -1.420737802982330322e-01 4.990261979401111603e-03 -3.053355515003204346e-01 -7.948613911867141724e-02
5.402846261858940125e-02 -5.217555165290832520e-01 -6.329294294118881226e-02 -6.543500721454620361e-02 1.775308847427368164e-01 -1.400561928749084473e-01 1.947569847106933594e-01 1.705715954303741455e-01 -6.553221959620714188e-03 -7.052176445722579956e-02 -1.352629214525222778e-01 2.064951211214065552e-01 3.274029120802879333e-02 -2.930914163589477539e-01 -9.477279335260391235e-02 1.284134089946746826e-01 1.147537454962730408e-01 -2.218608707189559937e-01 -1.546555459499359131e-01 -1.567779481410980225e-01 2.773574888706207275e-01 -7.779441028833389282e-02 9.674581140279769897e-02 1.812167614698410034e-01 1.635817140340805054e-01 -2.729080989956855774e-02 -2.231109440326690674e-01 2.632083930075168610e-02 5.004140734672546387e-02 2.603528499603271484e-01 -1.754781454801559448e-01 6.989493966102600098e-02
9.452906996011734009e-02 -1.122884154319763184e-01 5.795175954699516296e-02 2.065284252166748047e-01 -2.462400197982788086e-01 1.916432054713368416e-03 1.938249021768569946e-01 -7.920503616333007812e-03 4.191357195377349854e-01 6.910858675837516785e-03 -3.102176189422607422e-01 2.062856853008270264e-01 8.292356505990028381e-03 -1.179188117384910583e-02 -1.248501017689704895e-01 -2.304239571094512939e-01 2.747193165123462677e-02 -1.479299962520599365e-01 -1.711229830980300903e-01 -1.580312401056289673e-01 -1.485220938920974731e-01 7.455198466777801514e-02 7.736362516880035400e-02 1.022845581173896790e-01 -2.271791175007820129e-02 -2.947574853897094727e-01 -3.088110089302062988e-01 8.472846448421478271e-02 -1.726836115121841431e-01 1.685816645622253418e-01 -2.532896697521209717e-01 -1.322019249200820923e-01
1.344677358865737915e-01 3.299341350793838501e-02 -2.530420720577239990e-01 -5.517121404409408569e-03 3.674905374646186829e-02 -6.244529038667678833e-02 1.794686168432235718e-01 -7.206942141056060791e-02 -5.727618467062711716e-03 -7.922417670488357544e-02 -2.222778499126434326e-01 -1.335541438311338425e-02 4.053928330540657043e-02 7.882255315780639648e-02 -4.573946893215179443e-01 2.001521177589893341e-02 -6.347205489873886108e-02 2.170291244983673096e-01 -7.378873229026794434e-02 -3.096650354564189911e-02 3.168374896049499512e-01 -1.610592454671859741e-01 1.583784669637680054e-01 3.906253874301910400e-01 -2.320005595684051514e-01 -1.728265173733234406e-02 -1.008809357881546021e-01 -2.607669234275817871e-01 4.037449602037668228e-03 6.527718901634216309e-02 -3.186445534229278564e-01 -3.333408385515213013e-02
-3.582721948623657227e-02 -8.100701868534088135e-02 3.254859447479248047e-01 1.619622558355331421e-01 -1.447931230068206787e-01 -8.233354240655899048e-02 2.725384831428527832e-01 -1.016704514622688293e-01 2.708663642406463623e-01 -9.946179389953613281e-02 -6.648986786603927612e-02 8.652735501527786255e-02 2.288994640111923218e-01 -1.117412894964218140e-01 -2.835266478359699249e-02 9.805124998092651367e-02 2.568682432174682617e-01 6.373083591461181641e-02 8.417933434247970581e-02 -4.636780619621276855e-01 -1.509205251932144165e-01 -1.802895814180374146e-01 -1.285801380872726440e-01 1.652242094278335571e-01 -4.973327368497848511e-02 -6.684885360300540924e-03 6.080387532711029053e-02 8.146638423204421997e-02 3.616295382380485535e-02 -7.216601632535457611e-03 -3.636597990989685059e-01 -1.986342519521713257e-01
-1.406865287572145462e-02 -3.876073658466339111e-02 -3.617852926254272461e-01 -6.335065513849258423e-02 9.947370737791061401e-02 1.278614699840545654e-01 1.852197647094726562e-01 -1.332315206527709961e-01 1.685213595628738403e-01 1.420969665050506592e-01 -1.380273699760437012e-01 1.698738485574722290e-01 1.829371452331542969e-01 -2.081855572760105133e-02 8.486358821392059326e-02 6.012962386012077332e-02 3.051608502864837646e-01 -3.266540765762329102e-01 7.387301325798034668e-02 -1.921950131654739380e-01 8.265623450279235840e-02 -4.259180724620819092e-01 1.366491019725799561e-01 1.581940948963165283e-01 6.122114881873130798e-02 -7.253295183181762695e-02 -1.533707324415445328e-02 -5.170535296201705933e-02 -2.222992032766342163e-01 4.985360801219940186e-02 -3.252513110637664795e-01 1.065203081816434860e-02
6.990238279104232788e-02 -5.217260867357254028e-02 -9.802657365798950195e-02 2.936882972717285156e-01 -1.094812899827957153e-01 -7.411938160657882690e-02 1.916367113590240479e-01 -5.543575435876846313e-02 -6.084475293755531311e-02 1.843185573816299438e-01 -1.364081650972366333e-01 3.585189953446388245e-02 2.057008147239685059e-01 -1.719949692487716675e-01 -1.293438524007797241e-01 -2.813353203237056732e-02 -8.587307296693325043e-03 5.017388239502906799e-02 -2.657531499862670898e-01 -2.780872881412506104e-01 -1.198034267872571945e-02 -1.140080764889717102e-01 1.255402062088251114e-02 7.005463819950819016e-03 -1.345081478357315063e-01 -3.099537193775177002e-01 -3.649465143680572510e-01 1.585188806056976318e-01 -1.561344563961029053e-01 2.480525672435760498e-01 -3.966848850250244141e-01 1.123673990368843079e-01
-5.472490936517715454e-02 3.234432935714721680e-01 -3.354000747203826904e-01 7.254505157470703125e-02 -2.137233912944793701e-01 2.297999858856201172e-01 5.222296342253684998e-02 -6.130771711468696594e-02 9.503959119319915771e-02 2.559226006269454956e-02 -5.646732077002525330e-02 2.216049730777740479e-01 1.140161156654357910e-01 -8.192356675863265991e-03 -1.814552843570709229e-01 -6.078245118260383606e-02 1.269372850656509399e-01 -9.939897805452346802e-02 3.093443997204303741e-02 -1.270837783813476562e-01 -2.057428658008575439e-02 -1.338214576244354248e-01 -5.723205581307411194e-02 2.188654392957687378e-01 -1.002632007002830505e-01 -9.910346567630767822e-02 -1.625608950853347778e-01 7.161652203649282455e-03 -1.584516651928424835e-02 3.225210011005401611e-01 -4.674101173877716064e-01 -2.761985361576080322e-01
9.825176000595092773e-02 -2.234932482242584229e-01 1.717583835124969482e-01 8.108338713645935059e-02 -1.468822807073593140e-01 -7.307779043912887573e-02 2.156504392623901367e-01 2.035414278507232666e-01 -9.486149065196514130e-03 -1.700179651379585266e-02 -1.984060555696487427e-01 1.759134232997894287e-02 -5.176494270563125610e-02 8.842308074235916138e-02 1.506009697914123535e-01 -1.447286009788513184e-01 1.083852425217628479e-01 -2.163988500833511353e-01 -6.373032927513122559e-02 -5.321200489997863770e-01 1.972704231739044189e-01 1.074066478759050369e-02 -1.288201361894607544e-01 2.394626736640930176e-01 1.029713153839111328e-01 3.252182900905609131e-02 7.428273558616638184e-02 1.757845580577850342e-01 2.885492146015167236e-01 -3.444697707891464233e-02 -3.141734600067138672e-01 -7.284308969974517822e-02
-1.185171231627464294e-01 -8.018764108419418335e-02 -1.181253269314765930e-01 -1.148995757102966309e-01 -1.029399931430816650e-01 -2.682559750974178314e-02 1.985395997762680054e-01 -2.630136013031005859e-01 2.175424993038177490e-01 8.255657553672790527e-02 -3.726184964179992676e-01 2.562964558601379395e-01 6.491502374410629272e-02 1.597774177789688110e-01 -3.765112906694412231e-02 9.851744771003723145e-02 2.609317302703857422e-01 3.860894963145256042e-02 3.819013535976409912e-01 -9.432044625282287598e-02 -3.402359038591384888e-02 1.802515387535095215e-01 1.439524739980697632e-01 3.248860239982604980e-01 2.266465686261653900e-02 2.297639846801757812e-01 -1.473146080970764160e-01 1.350163370370864868e-01 -2.746082469820976257e-02 6.252556294202804565e-02 -1.938043236732482910e-01 -1.149635389447212219e-01
-2.861977517604827881e-01 -1.231950744986534119e-01 -1.342292726039886475e-01 -4.730353504419326782e-02 -1.109566837549209595e-01 -7.093030214309692383e-02 8.970604836940765381e-02 1.497018039226531982e-01 -4.605993255972862244e-02 1.188203319907188416e-01 -1.823972016572952271e-01 2.522934973239898682e-01 -9.322763979434967041e-02 -2.467957884073257446e-01 1.400111168622970581e-01 6.677283346652984619e-02 1.601622998714447021e-01 8.748568594455718994e-02 1.978463530540466309e-01 -2.215404510498046875e-01 5.321690067648887634e-02 -2.904792428016662598e-01 -1.757450997829437256e-01 1.032447908073663712e-02 -1.405991166830062866e-01 -1.594107598066329956e-02 -3.843772783875465393e-02 -1.141579300165176392e-01 1.093418523669242859e-01 3.524297177791595459e-01 -4.192475676536560059e-01 -2.045527547597885132e-01
-5.634514614939689636e-02 -9.773694723844528198e-02 -3.683707863092422485e-02 -1.398945450782775879e-01 3.870623558759689331e-02 -3.991407155990600586e-01 8.746262639760971069e-02 1.526229530572891235e-01 8.040916174650192261e-02 -1.735524982213973999e-01 1.137159485369920731e-02 1.781499832868576050e-01 8.014964312314987183e-02 6.226169690489768982e-02 8.070586621761322021e-02 -4.123284295201301575e-02 9.041950851678848267e-02 1.686939746141433716e-01 -1.442463416606187820e-02 -3.049397468566894531e-01 3.964554369449615479e-01 6.895206402987241745e-03 -1.122924759984016418e-01 2.494629621505737305e-01 5.110064521431922913e-02 -2.809976041316986084e-01 3.870832175016403198e-02 -8.780296146869659424e-02 3.158628046512603760e-01 1.613387614488601685e-01 -3.289790749549865723e-01 3.037613257765769958e-02
-1.289103776216506958e-01 -2.594288587570190430e-01 1.073683276772499084e-01 1.037380471825599670e-01 -1.506618112325668335e-01 -9.069918841123580933e-02 4.218061268329620361e-01 -1.215357482433319092e-01 2.547647356986999512e-01 2.013330906629562378e-02 -3.989399969577789307e-02 1.454159617424011230e-01 1.035412922501564026e-01 8.312740921974182129e-02 -1.300986856222152710e-01 -2.350015789270401001e-01 3.148450255393981934e-01 -6.463270634412765503e-02 -3.342903032898902893e-02 -2.790120542049407959e-01 -1.063962746411561966e-02 -1.231822222471237183e-01 -9.156817197799682617e-02 1.191843971610069275e-01 -1.436806470155715942e-01 -8.737237751483917236e-02 -1.087068170309066772e-01 -6.276659667491912842e-02 -1.423063725233078003e-01 3.547363877296447754e-01 -5.914387851953506470e-02 -2.803101241588592529e-01
-9.128363430500030518e-02 1.067232340574264526e-01 -1.882299482822418213e-01 6.077232584357261658e-02 -1.264188289642333984e-01 4.608058556914329529e-02 2.367756962776184082e-01 -7.278964668512344360e-02 1.468806713819503784e-01 -4.204737395048141479e-02 -2.817080169916152954e-02 -3.154849633574485779e-02 3.543871939182281494e-01 -4.802379012107849121e-02 -6.699899584054946899e-02 1.737467497587203979e-01 1.959128230810165405e-01 1.000429913401603699e-01 -2.320424653589725494e-02 -4.491762444376945496e-02 3.375100344419479370e-02 2.621737718582153320e-01 3.639254719018936157e-02 2.794578671455383301e-01 -1.606029868125915527e-01 -1.140922829508781433e-01 -1.777034252882003784e-01 1.576226786710321903e-04 -1.761597767472267151e-02 1.120179444551467896e-01 -4.976579844951629639e-01 -3.779298067092895508e-01
1.959023922681808472e-01 -3.716146200895309448e-02 -5.358636379241943359e-01 -1.553357541561126709e-01 -1.489142775535583496e-01 8.989698439836502075e-02 6.192497909069061279e-02 -6.881272792816162109e-02 4.519843310117721558e-02 1.116371154785156250e-02 -1.016275361180305481e-01 1.541515588760375977e-01 1.235005185008049011e-01 2.434878423810005188e-02 7.154341787099838257e-02 -1.305547654628753662e-01 1.127694398164749146e-01 5.892143771052360535e-02 1.408940255641937256e-01 -1.215707585215568542e-01 2.733899950981140137e-01 -2.814751863479614258e-01 1.778940483927726746e-02 3.361432254314422607e-01 -2.067502886056900024e-01 -1.693840324878692627e-01 -1.388859450817108154e-01 1.042773127555847168e-01 1.243045926094055176e-01 2.246026545763015747e-01 -1.883187741041183472e-01 -1.216922104358673096e-01
-1.701240688562393188e-01 -2.388333827257156372e-01 -2.093981504440307617e-01 1.789616644382476807e-01 -4.450442641973495483e-02 6.141818687319755554e-02 -2.327183037996292114e-01 -7.908948510885238647e-02 -6.704825907945632935e-02 4.546798393130302429e-02 4.756849259138107300e-02 4.149396419525146484e-01 1.788003891706466675e-01 1.407825052738189697e-01 -2.888708114624023438e-01 4.571900889277458191e-02 2.445235550403594971e-01 -7.591980695724487305e-02 -2.210553735494613647e-02 -8.988561481237411499e-02 8.605300635099411011e-02 -1.215806975960731506e-02 -8.610753715038299561e-02 1.135688647627830505e-01 5.536122247576713562e-03 -4.307312145829200745e-02 -2.836588323116302490e-01 1.461250931024551392e-01 4.571248218417167664e-02 2.686811983585357666e-01 -1.695360392332077026e-01 -3.807072639465332031e-01
-9.894171357154846191e-02 -6.527964025735855103e-02 1.247272789478302002e-01 1.953652203083038330e-01 -8.293846249580383301e-02 7.427842915058135986e-02 1.204767078161239624e-02 1.762359142303466797e-01 1.033124327659606934e-01 -1.158070713281631470e-01 -2.390182763338088989e-01 -6.193643063306808472e-02 -6.749945878982543945e-02 -2.036717832088470459e-01 1.066273357719182968e-02 -1.418538093566894531e-01 1.266465783119201660e-01 -2.362980097532272339e-01 2.334023267030715942e-01 -4.238279163837432861e-01 2.097351253032684326e-01 -6.262818723917007446e-02 -7.074701040983200073e-02 3.190661370754241943e-01 -4.311534017324447632e-02 1.299181580543518066e-01 -6.238388642668724060e-02 3.023712635040283203e-01 2.824392318725585938e-01 4.420797154307365417e-02 -2.769108712673187256e-01 -6.429078429937362671e-02
-1.305681318044662476e-01 1.098439991474151611e-01 -7.200966775417327881e-02 8.627499639987945557e-02 -9.456458687782287598e-02 6.964796036481857300e-02 1.392863839864730835e-01 7.026277482509613037e-02 1.846231371164321899e-01 -2.380524426698684692e-01 1.779946535825729370e-01 4.030514955520629883e-01 -8.590400218963623047e-02 9.720487147569656372e-02 -2.302419394254684448e-01 4.721571505069732666e-02 -8.229770511388778687e-02 -1.718486100435256958e-01 6.860726326704025269e-02 -1.089077740907669067e-01 1.186388731002807617e-01 4.993513599038124084e-02 -1.822893470525741577e-01 4.383895546197891235e-02 -1.035922542214393616e-01 5.656493827700614929e-02 -3.597761392593383789e-01 1.979364305734634399e-01 2.203569710254669189e-01 2.699166834354400635e-01 -3.232583105564117432e-01 -2.238769233226776123e-01
-4.180273413658142090e-02 -2.617834806442260742e-01 8.725158125162124634e-02 -9.328013658523559570e-02 4.064715206623077393e-01 1.420692205429077148e-01 3.276950120925903320e-01 -2.233256585896015167e-02 1.073234230279922485e-01 7.153311371803283691e-02 -1.586165875196456909e-01 1.912863999605178833e-01 -5.053471308201551437e-03 -1.724850535392761230e-01 -2.404603511095046997e-01 -7.323063910007476807e-02 -2.642742097377777100e-01 -1.421808004379272461e-01 -4.520845040678977966e-02 -1.148750633001327515e-01 1.314728409051895142e-01 3.925654105842113495e-03 4.662232473492622375e-02 2.498633861541748047e-01 -1.240249350666999817e-01 1.443674564361572266e-01 -3.605529963970184326e-01 -2.404905483126640320e-02 7.739130407571792603e-02 1.858370602130889893e-01 -2.169228792190551758e-01 -8.481428027153015137e-02
1.144406571984291077e-01 1.984120719134807587e-02 -2.418375462293624878e-01 -1.247271448373794556e-01 -1.607670038938522339e-01 -2.018293142318725586e-01 4.335201904177665710e-02 -1.520348787307739258e-01 2.920005321502685547e-01 -2.480493299663066864e-02 -1.620649099349975586e-01 2.366995066404342651e-01 4.452236294746398926e-01 8.945433050394058228e-02 -3.196251392364501953e-01 -2.105889171361923218e-01 -9.229907393455505371e-02 -1.636205464601516724e-01 3.096614778041839600e-01 -1.842829436063766479e-01 1.296101957559585571e-01 -8.645279705524444580e-02 -7.404314726591110229e-02 8.061215281486511230e-02 -8.769593387842178345e-02 -3.107221238315105438e-02 -1.066101938486099243e-01 -2.359886653721332550e-02 2.433020770549774170e-01 -3.101982641965150833e-03 -1.341868788003921509e-01 -2.831924706697463989e-02
1.529236882925033569e-01 -2.857012748718261719e-01 -3.601786792278289795e-01 3.885574042797088623e-01 -1.243399381637573242e-01 -7.445210963487625122e-02 2.159027755260467529e-01 -7.762190699577331543e-02 2.219028398394584656e-02 1.238573063164949417e-02 -1.343926787376403809e-01 -5.424964427947998047e-02 2.015834487974643707e-02 1.961821317672729492e-02 4.001461714506149292e-02 -1.162185221910476685e-01 -4.979806393384933472e-02 -1.288834512233734131e-01 -5.739888921380043030e-02 -2.353745251893997192e-01 1.389589011669158936e-01 5.526744574308395386e-02 -1.387030929327011108e-01 2.629664242267608643e-01 2.594519853591918945e-01 -1.481586992740631104e-01 -1.100626140832901001e-01 -1.312357187271118164e-01 2.322230637073516846e-01 1.964095234870910645e-01 -2.988922894001007080e-01 1.187742576003074646e-01
1.363083273172378540e-01 -1.479649692773818970e-01 -1.702876240015029907e-01 -3.146331012248992920e-02 9.969498962163925171e-02 1.931726783514022827e-01 3.068787455558776855e-01 -2.223062328994274139e-02 -1.358865201473236084e-01 1.000617220997810364e-01 -1.538537889719009399e-01 1.292617172002792358e-01 -3.514416515827178955e-02 -1.594109386205673218e-01 -8.593060076236724854e-02 3.037530928850173950e-02 6.695221364498138428e-02 -8.055575937032699585e-02 2.944356501102447510e-01 -1.249110549688339233e-01 1.451881676912307739e-01 -9.267907589673995972e-02 -1.738390177488327026e-01 4.266526699066162109e-01 -2.518770694732666016e-01 5.057807080447673798e-03 -3.676587641239166260e-01 2.111325412988662720e-01 9.852708131074905396e-02 2.347225397825241089e-01 -1.050164699554443359e-01 9.781443327665328979e-02
3.765958547592163086e-01 2.447806857526302338e-02 -2.477281242609024048e-01 -1.536881551146507263e-02 5.047282576560974121e-02 -2.956796437501907349e-02 3.506406843662261963e-01 -1.582438200712203979e-01 3.096640482544898987e-02 1.127634719014167786e-01 4.563038796186447144e-02 -1.655707806348800659e-01 -1.317296773195266724e-01 -3.028550744056701660e-01 -1.036636829376220703e-01 -7.745831459760665894e-02 1.997107863426208496e-01 -7.571591436862945557e-02 8.395460247993469238e-02 -2.675987482070922852e-01 3.866561651229858398e-01 5.414424836635589600e-02 8.834630995988845825e-02 1.068018972873687744e-01 -5.224143713712692261e-02 -2.090803533792495728e-02 -1.868236958980560303e-01 2.418440580368041992e-02 2.284177392721176147e-01 1.206131428480148315e-01 -2.571139037609100342e-01 9.035458415746688843e-02
7.942110300064086914e-02 3.248119726777076721e-02 -1.188418045639991760e-01 1.793449521064758301e-01 -2.423596568405628204e-02 9.336134046316146851e-02 -8.603013306856155396e-02 -5.622302740812301636e-02 2.170696407556533813e-01 -1.475097984075546265e-01 -4.969706833362579346e-01 4.560263082385063171e-02 6.625507026910781860e-02 1.252210140228271484e-01 -2.611688077449798584e-01 1.810704730451107025e-02 3.407848626375198364e-02 2.432922869920730591e-01 -1.617200076580047607e-01 -3.908634483814239502e-01 9.696863591670989990e-02 1.453733444213867188e-01 -8.183620870113372803e-02 8.805859088897705078e-02 5.935835093259811401e-02 -1.726147830486297607e-01 -1.736271232366561890e-01 -2.019924856722354889e-02 1.148355975747108459e-01 2.909365892410278320e-01 -2.686511874198913574e-01 4.233354702591896057e-02
1.247039213776588440e-01 2.763019315898418427e-02 -4.012186825275421143e-01 -3.923610970377922058e-02 -3.788430988788604736e-02 2.167975604534149170e-01 2.214830368757247925e-01 -5.741235800087451935e-03 9.955989569425582886e-02 -1.834048181772232056e-01 7.099782116711139679e-03 1.882602870464324951e-01 4.853483755141496658e-03 -6.875723600387573242e-02 -7.678662240505218506e-02 -4.348462074995040894e-02 3.488401770591735840e-01 -4.372604563832283020e-02 -5.444661527872085571e-02 2.189036831259727478e-02 2.398845404386520386e-01 -2.849608063697814941e-01 -1.046775281429290771e-02 1.076607108116149902e-01 -1.155217178165912628e-03 -1.100352928042411804e-01 -1.381042301654815674e-01 2.022015862166881561e-02 -2.135829925537109375e-01 4.016817510128021240e-01 -3.301771581172943115e-01 -8.366031944751739502e-02
-8.456864207983016968e-02 1.654464304447174072e-01 -3.317059874534606934e-01 8.188455551862716675e-02 2.911429107189178467e-02 1.759121716022491455e-01 -1.168945953249931335e-01 -1.140175908803939819e-01 -1.120258420705795288e-01 1.312049031257629395e-01 7.105161249637603760e-02 2.094798088073730469e-01 -5.595242604613304138e-03 -3.239589929580688477e-02 -2.496490180492401123e-01 -2.734523117542266846e-01 1.153603494167327881e-01 -1.982147842645645142e-01 -8.023371547460556030e-02 -2.025784254074096680e-01 -4.091016575694084167e-02 -2.120610773563385010e-01 1.264761760830879211e-02 1.646757572889328003e-01 -2.286206036806106567e-01 -7.668831944465637207e-02 -1.471150517463684082e-01 -4.883421212434768677e-02 3.505705669522285461e-02 1.984524726867675781e-01 -4.323735535144805908e-01 -2.994641363620758057e-01
-1.665228605270385742e-01 -1.928218007087707520e-01 -2.109357416629791260e-01 -1.669054478406906128e-01 -1.191842630505561829e-01 8.195111528038978577e-03 1.711927950382232666e-01 -4.482394456863403320e-02 2.530104219913482666e-01 -4.266922175884246826e-02 -3.268203735351562500e-01 6.952519714832305908e-02 6.791010499000549316e-02 -1.410865783691406250e-01 -7.527127116918563843e-02 3.367308974266052246e-01 2.677842974662780762e-01 -3.679586201906204224e-02 2.976348400115966797e-01 -1.859210580587387085e-01 -6.565031409263610840e-02 1.801144480705261230e-01 -1.757463440299034119e-02 4.779909737408161163e-03 -2.237996757030487061e-01 2.678817808628082275e-01 -6.525687128305435181e-02 6.615754216909408569e-02 4.783094674348831177e-02 -5.579583719372749329e-02 -3.491218686103820801e-01 -7.093518227338790894e-02
-2.093693912029266357e-01 -1.545651108026504517e-01 9.379669278860092163e-02 8.197991549968719482e-02 -1.542207300662994385e-01 -1.289825141429901123e-01 2.153679728507995605e-01 -8.933832496404647827e-02 6.155731901526451111e-02 7.609682530164718628e-02 -2.911987304687500000e-01 -4.411806911230087280e-02 -1.548648178577423096e-01 1.257195621728897095e-01 -5.707836523652076721e-02 3.410631092265248299e-03 2.488825470209121704e-01 8.872764557600021362e-02 -2.267151921987533569e-01 -1.646802127361297607e-01 4.135834574699401855e-01 -1.203356757760047913e-01 2.494576573371887207e-02 1.068512797355651855e-01 3.610623255372047424e-02 6.692036241292953491e-02 3.864035755395889282e-02 1.469575315713882446e-01 -1.895552314817905426e-02 1.619618237018585205e-01 -5.260846018791198730e-01 -6.675119698047637939e-02
-2.470954135060310364e-02 2.494646608829498291e-02 -1.385172158479690552e-01 1.222532317042350769e-01 3.674501786008477211e-03 5.319531261920928955e-02 -6.562034599483013153e-03 1.223027613013982773e-02 3.430376648902893066e-01 -5.948931351304054260e-02 -1.912088096141815186e-01 -1.040248572826385498e-02 -3.343006968498229980e-02 -1.731477379798889160e-01 1.738420426845550537e-01 -8.858056366443634033e-02 2.591993510723114014e-01 -1.728563606739044189e-01 1.735384315252304077e-01 -1.518876850605010986e-01 2.473898828029632568e-01 -4.836705625057220459e-01 -5.015919357538223267e-02 1.757940500974655151e-01 -2.493896484375000000e-01 2.393215298652648926e-01 -2.412177324295043945e-01 6.823667883872985840e-02 1.131117343902587891e-01 -4.286465793848037720e-02 -2.280735075473785400e-01 8.234885334968566895e-02
-2.334333509206771851e-01 -1.383908540010452271e-01 -6.298642605543136597e-03 -1.878329366445541382e-01 -1.301204264163970947e-01 2.683101408183574677e-02 5.044058198109269142e-04 -5.609191488474607468e-03 1.647811681032180786e-01 -7.222797721624374390e-02 -1.556560695171356201e-01 2.998719215393066406e-01 4.246664792299270630e-02 9.912288933992385864e-02 -1.013921946287155151e-01 -2.675931155681610107e-01 1.567378789186477661e-01 -2.533180415630340576e-01 8.274859935045242310e-02 -2.650109231472015381e-01 1.149052008986473083e-01 -8.792040497064590454e-02 2.636660039424896240e-01 3.544412851333618164e-01 1.493915468454360962e-01 2.237547039985656738e-01 -2.535590827465057373e-01 1.586396992206573486e-02 2.703409492969512939e-01 1.678200066089630127e-01 -4.283147864043712616e-03 1.150031760334968567e-01
1.506217718124389648e-01 -9.238492697477340698e-02 2.732457034289836884e-02 2.266235947608947754e-01 -9.231579303741455078e-02 2.068256959319114685e-02 1.673622280359268188e-01 2.030842378735542297e-02 1.047607511281967163e-01 2.438247576355934143e-02 -3.433166444301605225e-01 1.683289408683776855e-01 7.728327810764312744e-02 -1.011315453797578812e-02 -3.752622306346893311e-01 -2.119488716125488281e-01 -7.001136988401412964e-02 2.220499068498611450e-01 -1.227333843708038330e-01 -4.501273930072784424e-01 -3.518417477607727051e-02 -4.365848377346992493e-02 1.157556101679801941e-01 1.305189076811075211e-02 -7.274009287357330322e-02 -5.450886115431785583e-02 -1.711158454418182373e-01 -1.725068874657154083e-02 -1.885415427386760712e-02 3.655445277690887451e-01 -2.348112612962722778e-01 1.189817264676094055e-01
-8.812347054481506348e-02 -2.814708650112152100e-01 1.575673818588256836e-01 1.809424757957458496e-01 -1.798935085535049438e-01 -2.282729446887969971e-01 2.248165458440780640e-01 -2.953062206506729126e-02 2.354112267494201660e-01 -1.644120067358016968e-01 -8.209961652755737305e-02 1.462204158306121826e-01 1.495330333709716797e-01 -5.842839181423187256e-02 4.588254541158676147e-02 -1.863413304090499878e-01 2.122155576944351196e-01 4.807450994849205017e-02 -4.533207509666681290e-03 -1.924893707036972046e-01 -2.533532083034515381e-01 -4.353770986199378967e-02 2.032459340989589691e-02 2.384287416934967041e-01 -3.123802840709686279e-01 -2.763667702674865723e-01 -3.469817638397216797e-01 -4.864556342363357544e-02 -7.271579653024673462e-02 1.129706017673015594e-02 -1.576858013868331909e-01 -1.077787578105926514e-01
-7.755943574011325836e-03 -4.110756888985633850e-02 -1.304128021001815796e-01 -1.272247284650802612e-01 -8.131680637598037720e-02 1.993309408426284790e-01 1.961774230003356934e-01 2.146749049425125122e-01 1.619961261749267578e-01 1.474223583936691284e-01 -2.771773636341094971e-01 1.068491116166114807e-02 -1.395886838436126709e-01 -6.141810491681098938e-02 4.080700501799583435e-02 1.428969390690326691e-02 2.281027734279632568e-01 -8.312005549669265747e-02 2.234697490930557251e-01 -4.213024973869323730e-01 2.060362137854099274e-03 2.790564298629760742e-02 1.540381163358688354e-01 -2.371521741151809692e-01 -2.713550329208374023e-01 7.035982608795166016e-02 -3.913157880306243896e-01 2.806945890188217163e-02 -4.716792330145835876e-02 1.070412918925285339e-01 -2.397354543209075928e-01 -1.153873130679130554e-01
-2.851209342479705811e-01 -7.299865782260894775e-02 -1.730739325284957886e-01 1.607641428709030151e-01 -5.560081079602241516e-02 -1.621023863554000854e-01 2.837012149393558502e-02 -8.455780148506164551e-02 2.224172204732894897e-01 -5.363780260086059570e-02 -1.292169690132141113e-01 2.947049401700496674e-02 -3.864546418190002441e-01 4.244945198297500610e-02 -9.728930890560150146e-02 -3.537746667861938477e-01 3.393872082233428955e-01 -1.042654886841773987e-01 5.834577605128288269e-02 -1.987619847059249878e-01 1.899103224277496338e-01 -1.450630743056535721e-02 1.442157477140426636e-02 6.722100079059600830e-02 5.485517904162406921e-02 -9.830269962549209595e-02 -4.082814604043960571e-02 5.290352180600166321e-02 3.548490703105926514e-01 -6.416048854589462280e-02 -2.569648027420043945e-01 -2.034678608179092407e-01
-1.052914485335350037e-01 5.558203905820846558e-02 -3.271090984344482422e-02 -1.627625972032546997e-01 -1.921835541725158691e-01 -1.368576567620038986e-02 2.930504381656646729e-01 -1.847603917121887207e-01 3.081540167331695557e-01 -1.178153306245803833e-01 -1.529252976179122925e-01 3.050309121608734131e-01 2.879081666469573975e-01 -1.545862257480621338e-01 -2.459585964679718018e-01 4.855337366461753845e-02 -5.693666264414787292e-02 -1.836514472961425781e-01 1.912750452756881714e-01 -5.787207931280136108e-02 7.003009319305419922e-02 1.605668962001800537e-01 -2.163568977266550064e-03 4.000243842601776123e-01 -9.298956394195556641e-02 8.338244259357452393e-02 -1.301491633057594299e-02 7.121440768241882324e-02 1.203316748142242432e-01 2.643233537673950195e-01 -4.957455769181251526e-02 -1.759423166513442993e-01
-1.601004414260387421e-02 -2.162382900714874268e-01 -2.148355841636657715e-01 5.344972386956214905e-02 1.918500065803527832e-01 7.415902614593505859e-02 2.354486584663391113e-01 -3.289689123630523682e-01 9.995225816965103149e-02 -2.278652489185333252e-01 1.367096751928329468e-01 1.463720053434371948e-01 2.877617180347442627e-01 -1.279240250587463379e-01 -7.150948792695999146e-02 2.413357421755790710e-02 2.253748923540115356e-01 -1.552712637931108475e-02 -2.279838919639587402e-02 -6.021231040358543396e-02 1.342404037714004517e-01 -1.756047010421752930e-01 -8.248583227396011353e-02 7.276321202516555786e-02 -2.002495527267456055e-01 3.599176928400993347e-02 -6.790664792060852051e-02 -7.484978064894676208e-03 4.439528658986091614e-02 4.215379804372787476e-02 -4.304769039154052734e-01 -3.739776313304901123e-01
1.270461380481719971e-01 7.660510390996932983e-02 -4.405609071254730225e-01 -2.559278719127178192e-02 -1.143035069108009338e-01 -1.518121082335710526e-02 6.302779540419578552e-03 -1.109082922339439392e-01 6.402011215686798096e-02 7.145793735980987549e-02 -8.249671012163162231e-02 -6.367580592632293701e-02 2.103625982999801636e-01 1.833378374576568604e-01 -1.130664646625518799e-01 -1.236811876296997070e-01 2.276681363582611084e-01 1.704620867967605591e-01 1.554973870515823364e-01 -1.025377660989761353e-01 7.094665616750717163e-02 -2.541044056415557861e-01 5.636698380112648010e-02 3.212066292762756348e-01 -1.984207034111022949e-01 -4.135461151599884033e-02 -2.254094034433364868e-01 1.494483798742294312e-01 -3.435735777020454407e-02 3.572543859481811523e-01 -2.882773578166961670e-01 -1.179713681340217590e-01
3.004491925239562988e-01 4.951908811926841736e-02 -1.705961376428604126e-01 -1.532040685415267944e-01 -1.053664460778236389e-01 3.627312928438186646e-02 1.625908315181732178e-01 -2.035022377967834473e-01 1.695543080568313599e-01 2.054043710231781006e-01 4.825766012072563171e-02 -9.308265894651412964e-02 -9.579543024301528931e-02 -2.832675874233245850e-01 -3.294712603092193604e-01 -6.095251441001892090e-02 6.074337288737297058e-02 -2.150392532348632812e-02 -1.424448937177658081e-01 -2.920082509517669678e-01 2.807032167911529541e-01 -1.510074548423290253e-02 -3.212318196892738342e-02 2.708351016044616699e-01 -7.024281471967697144e-02 1.653624475002288818e-01 2.069255523383617401e-02 1.892289705574512482e-02 1.214241832494735718e-01 1.285692304372787476e-01 -4.035297334194183350e-01 2.297468483448028564e-02
6.674014776945114136e-02 -8.906550705432891846e-02 -5.760447308421134949e-02 -4.125013202428817749e-02 -5.696414411067962646e-02 -9.080812335014343262e-02 1.748462617397308350e-01 -2.252842066809535027e-03 2.922969758510589600e-01 4.508913308382034302e-02 1.351652443408966064e-01 1.453426778316497803e-01 1.040120050311088562e-01 1.217186376452445984e-01 -4.223831892013549805e-01 1.883157342672348022e-01 2.964439392089843750e-01 1.074303314089775085e-01 -2.376197651028633118e-02 -5.102999135851860046e-02 -1.990367285907268524e-02 -1.886768788099288940e-01 -8.894908428192138672e-02 7.580582052469253540e-02 -1.782822012901306152e-01 1.925047487020492554e-02 -3.144828975200653076e-01 -6.029689684510231018e-02 1.713192015886306763e-01 -8.909992873668670654e-02 -3.172811269760131836e-01 -3.863517343997955322e-01
-3.225736692547798157e-02 -1.885123103857040405e-01 -3.735043480992317200e-02 2.327154763042926788e-02 -1.773046106100082397e-01 -2.339338064193725586e-01 1.162318587303161621e-01 -8.162422478199005127e-02 -1.550805848091840744e-02 -1.454431712627410889e-01 1.956737488508224487e-01 1.463722288608551025e-01 -8.065170608460903168e-03 -2.777733802795410156e-01 -1.069367006421089172e-01 -1.973536461591720581e-01 -8.599146269261837006e-03 -1.360355913639068604e-01 1.586688458919525146e-01 -3.187434375286102295e-01 1.505864858627319336e-01 1.277376115322113037e-01 -9.909915179014205933e-02 4.331114888191223145e-01 -2.219323068857192993e-01 -2.594370581209659576e-02 9.049247950315475464e-02 1.031823307275772095e-01 -2.979136444628238678e-02 2.636957764625549316e-01 -2.823742032051086426e-01 2.139261364936828613e-01
9.724863618612289429e-02 -5.279979482293128967e-02 3.395809605717658997e-02 2.070958614349365234e-01 2.496782131493091583e-02 2.787066064774990082e-02 1.589554548263549805e-01 -8.215334266424179077e-03 1.203383654356002808e-01 1.304489932954311371e-02 -2.718971967697143555e-01 2.491445541381835938e-01 -4.718474578112363815e-03 1.018080953508615494e-02 -3.517322540283203125e-01 -2.940871417522430420e-01 -3.536629676818847656e-02 2.194182872772216797e-01 -1.493948847055435181e-01 -5.022543668746948242e-01 4.731528088450431824e-02 4.237503744661808014e-03 -1.985419727861881256e-02 9.877218306064605713e-02 -1.582840457558631897e-02 -1.461671739816665649e-01 -1.109113767743110657e-01 1.584509462118148804e-01 -1.418279707431793213e-01 3.174885213375091553e-01 -1.931075006723403931e-01 4.887518659234046936e-02
-1.268655806779861450e-01 -3.606348931789398193e-01 2.666884958744049072e-01 1.447086483240127563e-01 -7.903285324573516846e-02 2.326262742280960083e-01 1.201820559799671173e-02 6.895429641008377075e-02 6.473562866449356079e-02 -2.882815301418304443e-01 -2.443375736474990845e-01 1.613501757383346558e-01 -2.439101636409759521e-01 -1.424038410186767578e-01 -1.752719283103942871e-01 -1.314690709114074707e-01 1.856189519166946411e-01 1.552703231573104858e-02 1.782562285661697388e-01 -9.354218840599060059e-02 3.061153590679168701e-01 -3.515557199716567993e-02 1.154212560504674911e-02 2.492857575416564941e-01 -2.256947308778762817e-01 -5.695452913641929626e-02 4.205225035548210144e-02 -4.675591737031936646e-02 3.624787554144859314e-02 6.609088182449340820e-02 -2.989557087421417236e-01 -1.004199087619781494e-01
2.167430818080902100e-01 -9.020717442035675049e-02 7.056941837072372437e-02 1.631602942943572998e-01 2.388631179928779602e-02 -1.030685752630233765e-02 1.011596322059631348e-01 -2.653693854808807373e-01 2.448662370443344116e-01 9.337286651134490967e-02 -2.347005903720855713e-01 6.013979390263557434e-02 5.692765861749649048e-02 1.249756738543510437e-01 -7.179646193981170654e-02 8.464457094669342041e-02 -6.673973798751831055e-02 -1.886436715722084045e-02 -1.003053784370422363e-01 -4.537060558795928955e-01 -1.639999747276306152e-01 5.139363929629325867e-02 -1.514229774475097656e-01 8.695580810308456421e-02 -2.021022886037826538e-01 -5.291502177715301514e-02 -2.293096035718917847e-01 -1.569988727569580078e-01 -1.750545054674148560e-01 3.271986842155456543e-01 -3.009820878505706787e-01 -2.085101157426834106e-01
-2.190342731773853302e-02 -1.875861138105392456e-01 8.092075586318969727e-02 1.141339242458343506e-01 -2.526808679103851318e-01 4.040191322565078735e-02 -1.360674351453781128e-01 -2.755149900913238525e-01 2.965844571590423584e-01 -1.163587644696235657e-01 -2.641268670558929443e-01 1.262464225292205811e-01 -3.986557573080062866e-02 1.859563589096069336e-01 -9.784013032913208008e-02 -1.454092562198638916e-01 1.050510033965110779e-01 -4.105314239859580994e-02 -1.912632212042808533e-02 -3.252990543842315674e-01 -1.909744441509246826e-01 -1.800961047410964966e-01 7.493241876363754272e-02 1.550233643501996994e-02 -2.127983123064041138e-01 -3.249706327915191650e-02 -1.421474069356918335e-01 -6.008551269769668579e-02 -5.853977054357528687e-02 8.916287124156951904e-02 -4.359047114849090576e-01 -2.560336887836456299e-01
7.016755640506744385e-02 -3.114360272884368896e-01 7.170891761779785156e-02 1.661049127578735352e-01 -2.431312054395675659e-01 -1.173531543463468552e-02 7.873115688562393188e-02 4.028750211000442505e-02 -2.709771506488323212e-02 -2.172970473766326904e-01 3.252204880118370056e-02 3.050626516342163086e-01 -1.718436554074287415e-02 1.840051710605621338e-01 3.920801728963851929e-02 3.481505215167999268e-01 1.187796965241432190e-01 -1.093685179948806763e-01 8.128828555345535278e-02 -4.166319370269775391e-01 2.880150219425559044e-03 5.675516277551651001e-02 8.344183117151260376e-02 7.644908130168914795e-02 -2.195244133472442627e-01 -8.987993001937866211e-02 -3.389359116554260254e-01 -6.267644464969635010e-02 1.199420727789402008e-02 1.439547687768936157e-01 -1.757695823907852173e-01 2.239932715892791748e-01
-3.717367723584175110e-02 -1.484065353870391846e-01 -9.017644077539443970e-02 -2.638175785541534424e-01 2.967503294348716736e-02 8.904154598712921143e-02 1.091383472084999084e-01 -9.764431044459342957e-03 4.759257137775421143e-01 2.650604248046875000e-01 -1.533892303705215454e-01 3.552170097827911377e-01 -1.078314557671546936e-01 1.975841224193572998e-01 -5.214645713567733765e-02 -4.527156997937709093e-04 1.473629921674728394e-01 -3.059522015973925591e-03 8.300308883190155029e-02 -1.456114649772644043e-01 1.444172952324151993e-02 -1.145340874791145325e-01 1.241604760289192200e-01 3.398683369159698486e-01 9.175003506243228912e-04 2.315849214792251587e-01 -3.178876638412475586e-01 9.676806628704071045e-03 4.148881137371063232e-02 1.475759446620941162e-01 -7.487228605896234512e-03 -7.606208324432373047e-02
-6.233239173889160156e-02 -1.377675384283065796e-01 2.433799207210540771e-02 -1.266718655824661255e-01 -2.836449146270751953e-01 -2.034974098205566406e-01 4.541972652077674866e-02 -1.821162253618240356e-01 -7.982663065195083618e-02 -1.768520474433898926e-01 -1.070023849606513977e-01 2.317242324352264404e-01 -2.959667444229125977e-01 -7.872427254915237427e-02 9.897716343402862549e-02 9.772352129220962524e-02 3.096670657396316528e-02 -2.429108917713165283e-01 -8.015611767768859863e-02 -4.728370308876037598e-01 3.221461176872253418e-02 5.172513052821159363e-02 4.602361470460891724e-02 -4.259888082742691040e-02 -1.101832613348960876e-01 -4.595391079783439636e-02 -2.560132741928100586e-01 3.092799521982669830e-02 2.911243736743927002e-01 5.291837453842163086e-02 -3.444806337356567383e-01 5.370543152093887329e-02
7.488961517810821533e-02 -4.723394289612770081e-02 -1.730130612850189209e-01 1.594375818967819214e-01 -1.131674870848655701e-01 -1.290085315704345703e-01 1.231044754385948181e-01 -1.144624575972557068e-01 1.463593095541000366e-01 -4.082319512963294983e-02 4.882195591926574707e-02 1.771728396415710449e-01 -4.602698981761932373e-02 3.132032230496406555e-02 -2.922627031803131104e-01 2.054322063922882080e-01 2.835219502449035645e-01 1.396841555833816528e-01 8.636451512575149536e-02 2.508952515199780464e-03 9.900475293397903442e-02 -3.089996576309204102e-01 -1.053121592849493027e-02 -1.662485860288143158e-02 -8.954730629920959473e-02 1.158896163105964661e-01 -4.500131607055664062e-01 3.363359719514846802e-02 1.930152922868728638e-01 8.618383435532450676e-04 -4.212679862976074219e-01 -1.966556012630462646e-01
2.432125508785247803e-01 -1.416660249233245850e-01 -1.534144580364227295e-01 2.250254005193710327e-01 1.409004162997007370e-02 -7.152948528528213501e-02 2.413092851638793945e-01 -6.069980561733245850e-02 8.739253133535385132e-02 -9.471815824508666992e-02 6.047388911247253418e-02 1.297238022089004517e-01 -1.285616755485534668e-01 1.895174980163574219e-01 1.176002174615859985e-01 -1.064736694097518921e-01 -2.013505250215530396e-02 1.412366926670074463e-01 7.706622779369354248e-02 -3.850369155406951904e-01 2.175506800413131714e-01 3.730004653334617615e-02 -1.840820312500000000e-01 1.929164826869964600e-01 1.352568864822387695e-01 -3.671574294567108154e-01 -5.027593672275543213e-02 -1.214986145496368408e-01 2.963621318340301514e-01 1.606816351413726807e-01 -2.924290299415588379e-01 2.738463319838047028e-02
1.973121613264083862e-01 -1.912761330604553223e-01 2.169456481933593750e-01 1.936929523944854736e-01 -3.507997468113899231e-02 -1.281936615705490112e-01 2.080720663070678711e-01 7.746850699186325073e-02 9.874945133924484253e-02 -2.562375962734222412e-01 -2.628196477890014648e-01 3.935469686985015869e-01 9.251530468463897705e-02 -1.718022674322128296e-02 3.053728677332401276e-02 -1.004630886018276215e-02 2.195845842361450195e-01 -7.250528782606124878e-02 -7.859754562377929688e-02 -4.206682443618774414e-01 1.989678852260112762e-02 9.675715863704681396e-02 -1.115188468247652054e-02 9.488038718700408936e-02 -9.263915568590164185e-02 -2.146206796169281006e-01 -1.455839574337005615e-01 -2.110721766948699951e-01 2.262356579303741455e-01 -1.310804337263107300e-01 -1.285446733236312866e-01 5.396656692028045654e-02
5.935272201895713806e-03 -2.129864506423473358e-02 -4.466402232646942139e-01 -1.833175718784332275e-01 -7.974176853895187378e-02 -9.510666877031326294e-02 4.276186972856521606e-02 4.493547603487968445e-02 6.552612036466598511e-02 -4.955184087157249451e-02 2.867191098630428314e-02 1.158132478594779968e-01 4.318922460079193115e-01 -1.908317059278488159e-01 -2.591207921504974365e-01 -1.159046068787574768e-01 4.750865325331687927e-02 1.002269908785820007e-01 -9.439159929752349854e-02 -1.876452863216400146e-01 3.417299687862396240e-01 -1.314177364110946655e-01 5.214444547891616821e-02 1.605593711137771606e-01 -4.582409188151359558e-02 -4.645695164799690247e-02 -1.992752850055694580e-01 -2.576796151697635651e-02 1.486664861440658569e-01 2.588389813899993896e-01 -1.528508216142654419e-01 -2.158486098051071167e-01
1.151548922061920166e-01 -1.154077574610710144e-01 8.956162258982658386e-03 2.429667860269546509e-01 -2.799916267395019531e-01 -1.296485811471939087e-01 3.070981204509735107e-01 -1.411834806203842163e-01 1.501673310995101929e-01 -3.818115890026092529e-01 -1.495713144540786743e-01 1.487836688756942749e-01 2.039624452590942383e-01 -1.187170594930648804e-01 -1.824970245361328125e-01 1.485143601894378662e-01 4.207776859402656555e-02 2.044521570205688477e-01 -6.444292515516281128e-02 -2.829153537750244141e-01 -1.924974173307418823e-01 1.405319720506668091e-01 -3.709750995039939880e-02 1.297315955162048340e-01 -1.354703754186630249e-01 -1.633429676294326782e-01 -3.056731224060058594e-01 -3.374847024679183960e-02 -5.939183384180068970e-02 4.318666830658912659e-02 -1.805465221405029297e-01 2.434564381837844849e-02
-2.458191365003585815e-01 -3.187469020485877991e-02 -2.671581208705902100e-01 1.911585777997970581e-02 3.361007571220397949e-02 -1.335035413503646851e-01 5.982742086052894592e-02 -1.360560506582260132e-01 8.616954088211059570e-02 -2.380207777023315430e-01 2.379026450216770172e-02 2.469244301319122314e-01 -2.856312096118927002e-01 9.347529709339141846e-02 -1.792900413274765015e-01 -1.339223086833953857e-01 1.619625836610794067e-01 -1.035014465451240540e-01 1.233462691307067871e-01 -3.648499250411987305e-01 1.767517626285552979e-01 4.822345916181802750e-03 -7.509285956621170044e-02 2.097098827362060547e-01 2.051594257354736328e-01 -1.118687167763710022e-01 -9.668860584497451782e-03 -6.789770722389221191e-02 7.002379000186920166e-02 1.156022250652313232e-01 -3.071211874485015869e-01 3.488552868366241455e-01
1.195222362875938416e-01 1.927381604909896851e-01 -3.929011225700378418e-01 -1.286137551069259644e-01 -5.041580181568861008e-03 -2.724510617554187775e-02 1.208283100277185440e-02 7.692202180624008179e-02 1.020810678601264954e-01 1.737713813781738281e-01 -3.217364847660064697e-01 2.085503339767456055e-01 2.083034813404083252e-02 3.011104837059974670e-02 9.441941231489181519e-02 7.734637707471847534e-02 1.544751226902008057e-01 -9.031844139099121094e-02 1.373118013143539429e-01 -1.120697855949401855e-01 3.126152092590928078e-03 -1.036844402551651001e-01 -8.263783156871795654e-02 1.901746145449578762e-03 -1.479423940181732178e-01 -1.635589301586151123e-01 -4.547731876373291016e-01 -1.280533671379089355e-01 1.967822760343551636e-01 2.690414488315582275e-01 -2.348315417766571045e-01 -2.186914086341857910e-01
6.080996245145797729e-03 -1.337812542915344238e-01 1.113489344716072083e-01 5.037879943847656250e-02 -7.834020256996154785e-02 8.454696089029312134e-02 -1.537377238273620605e-01 -2.041989117860794067e-01 2.938155531883239746e-01 -1.888832747936248779e-01 -3.093264102935791016e-01 1.920958459377288818e-01 -2.116797864437103271e-02 1.179148182272911072e-01 -1.553414911031723022e-01 -1.969215422868728638e-01 4.462223500013351440e-02 -5.221782717853784561e-03 -1.194535717368125916e-01 -3.430739939212799072e-01 -2.279008328914642334e-01 -1.806215792894363403e-01 -3.838739544153213501e-02 4.794782400131225586e-02 -2.785628139972686768e-01 -2.887043170630931854e-02 -2.370844483375549316e-01 -5.834051594138145447e-02 7.290705107152462006e-03 8.528715372085571289e-02 -3.748680651187896729e-01 -2.200973033905029297e-01
-1.102206949144601822e-02 -6.931376457214355469e-02 -3.553594648838043213e-01 -7.662554085254669189e-02 -1.356998831033706665e-01 -4.831737652420997620e-02 1.060409471392631531e-01 4.134017974138259888e-02 4.531247075647115707e-03 1.659577935934066772e-01 -1.523682028055191040e-01 1.119880676269531250e-01 2.151853889226913452e-01 -2.795131504535675049e-02 1.031186804175376892e-01 1.089313998818397522e-02 2.007840275764465332e-01 -1.845921725034713745e-01 2.517522275447845459e-01 -9.155300259590148926e-02 -6.919667869806289673e-02 -2.831318378448486328e-01 -8.004862070083618164e-02 -1.122386893257498741e-03 -2.886958122253417969e-01 -3.969241678714752197e-02 -5.244480967521667480e-01 -1.864356249570846558e-01 -6.019365414977073669e-02 1.376990973949432373e-01 -2.246870249509811401e-01 -5.251416191458702087e-02
[truncated: 3,277,717 more chars]
