# Supplementary material for: The Language of Innovation
Source: PLoS One. 2020 Apr 30;15(4):e0230107. doi: 10.1371/journal.pone.0230107 (PMC7194493; doi:10.1371/journal.pone.0230107)
Supplement: S27 File — (GZ) [file pone.0230107.s027.tar.gz › 2005-2009/V2Run_3_VS_4500_embeddings2005-2009ED32.txt]

7.420682907104492188e-02 -8.855402469635009766e-02 -3.431158373132348061e-03 7.214537262916564941e-02 -2.865240871906280518e-01 -1.678746566176414490e-02 -2.749266624450683594e-01 4.574347734451293945e-01 -1.596322841942310333e-02 2.855173349380493164e-01 2.715447843074798584e-01 -8.214984834194183350e-02 1.509896665811538696e-01 1.377509087324142456e-01 1.214389037340879440e-02 1.926997154951095581e-01 2.161135151982307434e-02 2.125321775674819946e-01 1.476536691188812256e-01 1.961467862129211426e-01 3.429522216320037842e-01 -7.654412835836410522e-02 2.036203444004058838e-01 -4.621067643165588379e-02 -6.890039145946502686e-02 -8.135563135147094727e-02 1.920858472585678101e-01 1.307674646377563477e-01 -1.575668156147003174e-01 -4.969949275255203247e-02 -7.719217240810394287e-02 -3.617229685187339783e-02
-3.598868474364280701e-02 -4.003918170928955078e-01 -1.293016821146011353e-01 -6.882404908537864685e-03 -7.153915613889694214e-02 -2.793931365013122559e-01 -1.015916094183921814e-01 2.717686891555786133e-01 5.770351737737655640e-02 1.973517984151840210e-01 3.206028938293457031e-01 1.168816685676574707e-01 1.110958773642778397e-02 -6.910351663827896118e-02 1.630436629056930542e-01 -2.135874181985855103e-01 -1.379517614841461182e-01 1.575471311807632446e-01 2.011350840330123901e-01 -1.696974635124206543e-01 3.077432215213775635e-01 -1.368882209062576294e-01 3.846747428178787231e-02 2.594308853149414062e-01 1.398941129446029663e-01 4.902207106351852417e-02 -1.624611020088195801e-01 2.258674353361129761e-01 1.626864075660705566e-02 1.501282304525375366e-01 2.233127877116203308e-02 2.057275362312793732e-02
7.219372689723968506e-02 -1.102779209613800049e-01 -1.217397861182689667e-02 9.593994170427322388e-02 -1.327198892831802368e-01 -5.419560894370079041e-02 -2.105209827423095703e-01 1.625913195312023163e-02 2.223838716745376587e-01 4.255195260047912598e-01 2.123430818319320679e-01 -9.367605298757553101e-02 2.948482334613800049e-01 -3.598864749073982239e-02 -1.710966601967811584e-02 1.835447549819946289e-01 7.245942205190658569e-02 2.377751842141151428e-02 4.258930683135986328e-01 1.503060311079025269e-01 1.295831799507141113e-01 2.907227575778961182e-01 1.228483486920595169e-02 1.940224468708038330e-01 2.246133685111999512e-01 7.148280739784240723e-02 9.717245399951934814e-02 1.098642423748970032e-01 -1.034701839089393616e-01 -2.219728976488113403e-01 8.176404982805252075e-02 9.436128288507461548e-02
-5.018919333815574646e-02 -2.797497808933258057e-01 -3.048948347568511963e-01 1.897124052047729492e-01 -1.847029775381088257e-01 -1.943655461072921753e-01 -9.528324007987976074e-02 5.048189684748649597e-02 1.060822606086730957e-01 -2.075630724430084229e-01 2.944693565368652344e-01 1.843040436506271362e-01 -1.252412679605185986e-03 6.886920891702175140e-03 3.324893116950988770e-01 1.474339962005615234e-01 9.924454614520072937e-03 4.365707561373710632e-02 3.109881579875946045e-01 -2.119704186916351318e-01 2.311117053031921387e-01 -1.021838858723640442e-01 1.125877127051353455e-01 6.358946859836578369e-02 3.418080210685729980e-01 2.324384450912475586e-02 1.489417552947998047e-01 -1.389936078339815140e-02 9.121347218751907349e-02 -8.550069481134414673e-02 -1.406446993350982666e-01 3.690049517899751663e-03
3.630602359771728516e-02 7.516848295927047729e-02 -3.678397238254547119e-01 1.624112129211425781e-01 -2.083778381347656250e-01 -1.653421223163604736e-01 2.774847857654094696e-02 1.726974844932556152e-01 1.891966909170150757e-01 1.019810438156127930e-01 4.852809607982635498e-01 7.877065241336822510e-02 3.203639984130859375e-01 1.354368478059768677e-01 2.452381104230880737e-01 1.368380337953567505e-02 -1.068227514624595642e-01 4.904515668749809265e-02 3.803053498268127441e-02 1.051899343729019165e-01 -3.377132490277290344e-02 -1.297651827335357666e-01 1.489418447017669678e-01 6.392878293991088867e-02 -5.030161887407302856e-02 -4.760090261697769165e-02 3.855071067810058594e-01 1.941934786736965179e-02 -1.062628775835037231e-01 -3.257038444280624390e-02 -1.002774685621261597e-01 -1.183901876211166382e-01
1.298134215176105499e-02 4.672948271036148071e-02 -3.841500282287597656e-01 2.567852139472961426e-01 -8.453326672315597534e-02 -2.077501714229583740e-01 -1.200850382447242737e-01 3.961211144924163818e-01 9.260804951190948486e-02 -1.083358600735664368e-01 3.424972295761108398e-01 1.173932105302810669e-02 1.885468363761901855e-01 -4.146000742912292480e-02 1.599566191434860229e-01 1.774667054414749146e-01 -1.696979701519012451e-01 -7.971031591296195984e-03 1.204370260238647461e-01 -1.501006633043289185e-01 -4.618459846824407578e-03 1.827971041202545166e-01 2.155275493860244751e-01 9.047936648130416870e-02 1.150231882929801941e-01 1.736431270837783813e-01 1.803228408098220825e-01 2.606220245361328125e-01 9.753999114036560059e-02 4.695433378219604492e-02 1.394640803337097168e-01 3.785202652215957642e-02
-1.536463499069213867e-01 -1.068158298730850220e-01 -2.666314840316772461e-01 1.473567336797714233e-01 -3.421367108821868896e-01 -3.130656182765960693e-01 -1.215036138892173767e-01 5.891089513897895813e-02 2.008424103260040283e-01 1.312192231416702271e-01 2.158377021551132202e-01 -6.583046913146972656e-02 2.799349725246429443e-01 -7.825369387865066528e-02 7.569081336259841919e-02 1.650775671005249023e-01 -1.168567538261413574e-01 2.291405051946640015e-01 1.910249143838882446e-01 -9.045211225748062134e-02 -2.003913819789886475e-01 2.198149561882019043e-01 6.291386485099792480e-02 1.049612164497375488e-01 3.154197335243225098e-01 -1.596510410308837891e-02 1.937396526336669922e-01 1.544345617294311523e-01 -6.001134589314460754e-02 -6.746199727058410645e-02 -1.112323552370071411e-01 1.303641349077224731e-01
-1.069034710526466370e-01 -9.076660126447677612e-02 -3.448164165019989014e-01 1.618882268667221069e-01 -3.906975388526916504e-01 -1.045664548873901367e-01 -1.900424063205718994e-01 -1.862280815839767456e-01 -5.463628913275897503e-04 1.883562207221984863e-01 2.710416913032531738e-01 -1.744714379310607910e-01 3.472261503338813782e-02 -1.572853922843933105e-01 2.091738134622573853e-01 1.108126342296600342e-01 -1.952811479568481445e-01 -3.916730359196662903e-02 3.238752484321594238e-01 -9.594073146581649780e-02 3.360059261322021484e-01 1.962505094707012177e-02 7.488963659852743149e-03 1.192491222172975540e-02 -1.389539334923028946e-02 -1.805242151021957397e-02 -6.577907502651214600e-02 2.099310159683227539e-01 -8.233567699790000916e-03 2.498556673526763916e-02 -2.486782222986221313e-01 2.809824608266353607e-02
8.802542462944984436e-03 -6.397108733654022217e-02 -2.903876900672912598e-01 8.194684237241744995e-02 -3.399801850318908691e-01 -1.440442502498626709e-01 -1.486369073390960693e-01 -8.064252138137817383e-02 1.043783724308013916e-01 4.694581031799316406e-02 4.137769043445587158e-01 1.241851672530174255e-01 1.303827613592147827e-01 1.630400270223617554e-01 2.782677114009857178e-01 2.984427213668823242e-01 8.169183880090713501e-02 -1.543383896350860596e-01 1.435039788484573364e-01 3.041462274268269539e-03 -3.313240781426429749e-02 3.216287791728973389e-01 2.215051054954528809e-01 -8.900280110538005829e-03 1.534584015607833862e-01 -4.439012706279754639e-02 1.752927005290985107e-01 1.613261923193931580e-02 -2.844082377851009369e-02 1.269308179616928101e-01 -2.056331038475036621e-01 -9.771226346492767334e-02
8.035814762115478516e-02 6.190836057066917419e-02 -1.103516966104507446e-01 1.787211373448371887e-02 -2.243989557027816772e-01 -2.265887707471847534e-01 -7.334657758474349976e-02 8.406951278448104858e-02 -2.335414886474609375e-01 4.277145117521286011e-02 3.266460001468658447e-01 -7.736933976411819458e-02 1.940463483333587646e-01 2.407322376966476440e-01 1.637285202741622925e-01 -9.381032735109329224e-02 -9.924837946891784668e-02 1.898881793022155762e-02 2.109824419021606445e-01 -7.571576535701751709e-02 3.110799491405487061e-01 -9.891751408576965332e-02 4.300353825092315674e-01 1.651485413312911987e-01 1.357544362545013428e-01 3.466257825493812561e-02 -1.859401166439056396e-01 3.097706437110900879e-01 -1.262388005852699280e-02 -2.085526101291179657e-02 -3.977945819497108459e-02 -1.767596006393432617e-01
4.269080981612205505e-02 -2.629780173301696777e-01 -2.993417680263519287e-01 7.974312454462051392e-02 -3.908020257949829102e-01 -1.743190437555313110e-01 -8.808034658432006836e-02 2.571293115615844727e-01 6.032073125243186951e-02 -5.035303905606269836e-02 2.805246114730834961e-01 -5.753102526068687439e-02 1.661325395107269287e-01 9.105977416038513184e-02 1.841491162776947021e-01 5.645081773400306702e-02 1.069782953709363937e-02 6.380346417427062988e-02 2.341754734516143799e-01 -4.573033750057220459e-02 -1.821404397487640381e-01 8.090148121118545532e-02 -1.785652153193950653e-02 2.535332441329956055e-01 2.668986320495605469e-01 1.532222330570220947e-01 2.834066152572631836e-01 1.250857710838317871e-01 -1.459091603755950928e-01 1.025165766477584839e-01 -1.415446847677230835e-01 8.340659737586975098e-02
-1.966559700667858124e-02 -1.794126629829406738e-02 -4.297969043254852295e-01 -8.610530942678451538e-02 -1.788287758827209473e-01 -8.406851440668106079e-02 -4.194255918264389038e-02 1.401491910219192505e-01 1.749207228422164917e-01 -1.254717260599136353e-02 3.858852982521057129e-01 9.207977354526519775e-02 2.847002148628234863e-01 1.231472473591566086e-02 1.827885657548904419e-01 5.753054469823837280e-02 -1.133226305246353149e-01 -1.077627018094062805e-01 2.127714753150939941e-01 -2.680434286594390869e-01 -1.947279274463653564e-01 -2.715390548110008240e-02 4.196274280548095703e-02 9.342673420906066895e-02 1.992447972297668457e-01 1.570999473333358765e-01 1.972855329513549805e-01 3.370755910873413086e-01 -1.289155632257461548e-01 -5.759653821587562561e-02 -8.398040384054183960e-02 -7.750213146209716797e-02
-9.362511336803436279e-02 -1.741701960563659668e-01 8.986292779445648193e-02 7.681024074554443359e-02 -2.265951633453369141e-01 6.920506805181503296e-02 -8.466724306344985962e-02 5.608443543314933777e-02 2.831816971302032471e-01 3.174726366996765137e-01 2.892987132072448730e-01 2.394208461046218872e-01 3.679172098636627197e-01 1.566614359617233276e-01 2.858369648456573486e-01 -2.121178247034549713e-02 2.361313104629516602e-01 -7.642834633588790894e-02 1.694357097148895264e-01 -6.753152608871459961e-02 2.339046150445938110e-01 1.243574693799018860e-01 -6.410187482833862305e-02 5.948654934763908386e-02 6.617546081542968750e-02 -2.948501892387866974e-02 1.453821808099746704e-01 2.600835561752319336e-01 7.686281204223632812e-02 1.442318409681320190e-01 -1.023892164230346680e-01 -1.118287369608879089e-01
1.571375578641891479e-01 -1.260068863630294800e-01 8.476674556732177734e-02 -6.493600457906723022e-02 -1.429294049739837646e-01 6.952805817127227783e-02 -3.543078601360321045e-01 3.049668967723846436e-01 -4.224061593413352966e-02 2.172784656286239624e-01 3.081852495670318604e-01 -3.642465174198150635e-02 1.367710977792739868e-01 -1.011733338236808777e-01 -3.038572333753108978e-02 1.145227551460266113e-01 2.287873029708862305e-01 2.366885393857955933e-01 3.737783432006835938e-01 1.200761497020721436e-01 -1.025900826789438725e-03 1.262076795101165771e-01 -1.935065239667892456e-01 4.767081141471862793e-02 2.269307374954223633e-01 1.131044849753379822e-01 2.164342254400253296e-01 1.309941858053207397e-01 4.640523344278335571e-02 6.216375529766082764e-02 1.835215091705322266e-01 1.726678907871246338e-01
5.253874883055686951e-02 -5.382735747843980789e-03 -2.128645330667495728e-01 7.608985900878906250e-02 -2.612352669239044189e-01 -2.357145994901657104e-01 -1.389044374227523804e-01 -8.871038258075714111e-02 1.704057604074478149e-01 -1.218698993325233459e-01 2.612872123718261719e-01 -8.352838456630706787e-02 7.133674621582031250e-02 1.419065296649932861e-01 9.743988513946533203e-02 3.647471964359283447e-02 -1.167262643575668335e-01 4.330440238118171692e-02 2.135837376117706299e-01 5.165578797459602356e-02 -1.000280380249023438e-01 -6.422340124845504761e-02 1.773778051137924194e-01 3.465017080307006836e-01 3.163575530052185059e-01 -6.186031922698020935e-02 3.068609237670898438e-01 3.689883947372436523e-01 1.633843332529067993e-01 -1.149895787239074707e-01 -1.819601655006408691e-01 -5.706411227583885193e-02
-2.287170290946960449e-01 9.333379566669464111e-02 -2.893251776695251465e-01 -2.869374863803386688e-02 -1.667507290840148926e-01 -3.189441561698913574e-01 -1.678229421377182007e-01 1.364939659833908081e-01 2.167841186746954918e-03 2.583756446838378906e-01 4.322340190410614014e-01 -9.498903900384902954e-02 -7.819785922765731812e-02 -1.663966774940490723e-01 -5.013723671436309814e-02 -6.932847201824188232e-02 -8.486301451921463013e-02 -4.359332844614982605e-02 2.362691015005111694e-01 -8.640451729297637939e-02 1.369182765483856201e-01 1.553600877523422241e-01 2.260583341121673584e-01 3.273107111454010010e-01 -3.403846174478530884e-02 5.230922624468803406e-02 -2.001283615827560425e-01 1.122850552201271057e-01 5.087498947978019714e-02 -1.223553866147994995e-01 -1.630146056413650513e-01 1.369895506650209427e-02
1.872933357954025269e-01 8.625841140747070312e-02 6.865756213665008545e-02 1.341387350112199783e-02 1.073424741625785828e-01 -4.465157911181449890e-02 -1.293470412492752075e-01 1.858266890048980713e-01 2.456922382116317749e-01 1.528346985578536987e-01 1.165759265422821045e-01 4.861040785908699036e-02 2.174735367298126221e-01 -8.537457138299942017e-02 1.946263313293457031e-01 9.322028607130050659e-02 2.150185853242874146e-01 6.140830367803573608e-02 5.083498358726501465e-01 6.310951709747314453e-02 1.487532556056976318e-01 1.825154013931751251e-02 -1.068063303828239441e-01 2.037721425294876099e-01 2.962650060653686523e-01 -6.969823688268661499e-02 2.775914967060089111e-01 2.616035044193267822e-01 5.800455436110496521e-02 1.511780172586441040e-01 1.537986695766448975e-01 -1.057550907135009766e-01
1.474243253469467163e-01 7.383375614881515503e-02 -2.251330614089965820e-01 6.882067769765853882e-03 1.781174354255199432e-02 -3.304052054882049561e-01 -5.376153066754341125e-02 1.453425288200378418e-01 -2.038688026368618011e-02 1.730638593435287476e-01 3.693969547748565674e-01 -4.450365528464317322e-02 1.220630481839179993e-01 5.990783497691154480e-02 5.771251022815704346e-02 -1.510969251394271851e-01 -9.521462023258209229e-02 -1.267235577106475830e-01 5.012297257781028748e-02 7.596742361783981323e-02 3.451233208179473877e-01 1.311791241168975830e-01 1.564673334360122681e-01 3.771719336509704590e-01 8.121186494827270508e-02 1.481462121009826660e-01 3.726723417639732361e-02 2.059870213270187378e-01 2.049375176429748535e-01 -1.999039053916931152e-01 -1.913901269435882568e-01 -2.184307277202606201e-01
4.244720563292503357e-02 -1.192737817764282227e-01 -3.027663230895996094e-01 3.887810185551643372e-02 -2.217886000871658325e-01 -2.096322923898696899e-01 -3.177616298198699951e-01 6.673964112997055054e-02 9.057242423295974731e-02 -2.307474613189697266e-01 3.987273275852203369e-01 9.226527065038681030e-02 2.289076596498489380e-01 1.553063690662384033e-01 2.407819181680679321e-01 -3.234666958451271057e-02 -1.510229706764221191e-01 -2.263502925634384155e-01 1.594046950340270996e-01 -1.205484271049499512e-01 -7.604741305112838745e-02 5.593174323439598083e-02 -9.145769476890563965e-02 1.485636234283447266e-01 1.670842990279197693e-02 -1.164094582200050354e-01 -6.279045343399047852e-02 2.958921194076538086e-01 1.506466716527938843e-01 -1.430105417966842651e-01 -2.571171708405017853e-02 1.590015292167663574e-01
1.585789173841476440e-01 -2.181975692510604858e-01 -1.614652872085571289e-01 -2.888961508870124817e-02 -6.627341359853744507e-02 -2.464037090539932251e-01 -1.022079586982727051e-01 1.211870163679122925e-01 1.009526997804641724e-01 1.981651596724987030e-02 4.485601782798767090e-01 -1.523573547601699829e-01 4.599995166063308716e-02 1.676071248948574066e-02 1.517985463142395020e-01 2.848766744136810303e-01 -1.450024843215942383e-01 1.489797979593276978e-01 1.903347522020339966e-01 8.003368973731994629e-02 -1.941417306661605835e-01 7.851086556911468506e-02 2.899327576160430908e-01 2.311694771051406860e-01 2.974434792995452881e-01 8.037630468606948853e-02 1.407146751880645752e-01 1.481026709079742432e-01 3.490850701928138733e-02 4.302012920379638672e-02 -2.468146085739135742e-01 -2.522420324385166168e-02
1.146514490246772766e-01 -1.580535769462585449e-01 9.289538115262985229e-02 1.479582302272319794e-02 6.494390219449996948e-02 -1.712172292172908783e-02 -3.102662563323974609e-01 2.145974338054656982e-01 7.370033115148544312e-02 1.945822983980178833e-01 2.896678447723388672e-01 9.381541609764099121e-02 4.548697173595428467e-01 1.473360210657119751e-01 3.047738373279571533e-01 -3.671729192137718201e-02 2.022340334951877594e-02 -7.538136094808578491e-02 1.001318395137786865e-01 -2.698449045419692993e-02 1.425561457872390747e-01 1.204908266663551331e-01 -5.809020623564720154e-02 6.540232151746749878e-02 2.378124296665191650e-01 1.330915987491607666e-01 1.560517847537994385e-01 3.928083479404449463e-01 -3.746277885511517525e-03 -1.404179185628890991e-01 6.320887804031372070e-02 1.065911203622817993e-01
-1.936452090740203857e-01 -2.614264003932476044e-02 -2.482730001211166382e-01 1.477818042039871216e-01 -1.869774609804153442e-01 -3.716409578919410706e-02 -5.338163301348686218e-02 9.706655889749526978e-02 4.934244602918624878e-02 -4.151930660009384155e-02 4.418386518955230713e-01 -1.626146025955677032e-02 -8.539855480194091797e-02 -5.191189050674438477e-02 2.638612687587738037e-01 2.478736937046051025e-01 2.184804230928421021e-01 9.909886866807937622e-02 2.139617800712585449e-01 -1.254314780235290527e-01 -1.887835711240768433e-01 -6.817438453435897827e-02 8.705995976924896240e-02 2.625424563884735107e-01 3.277326524257659912e-01 -6.541033834218978882e-02 1.090025007724761963e-01 2.812542617321014404e-01 1.275776177644729614e-01 -1.341669261455535889e-01 -1.039950698614120483e-01 7.350677996873855591e-02
2.666830420494079590e-01 -1.602874547243118286e-01 5.678565055131912231e-02 8.446894586086273193e-02 -1.406544446945190430e-01 1.013469472527503967e-01 -9.243889898061752319e-02 2.415731847286224365e-01 2.556802034378051758e-01 1.654960066080093384e-01 2.788329422473907471e-01 2.995485067367553711e-02 3.522897064685821533e-01 2.276910543441772461e-01 1.695850193500518799e-01 6.875152885913848877e-02 4.160368442535400391e-02 -1.703312434256076813e-02 1.985584348440170288e-01 -9.167876839637756348e-02 3.447316884994506836e-01 -7.889917492866516113e-02 -8.537352830171585083e-02 -3.963426873087882996e-02 1.250583678483963013e-01 1.318419128656387329e-01 2.791318893432617188e-01 1.808992773294448853e-01 -5.343622528016567230e-03 -2.227526009082794189e-01 5.103093758225440979e-02 -1.879867762327194214e-01
8.642040193080902100e-02 -1.191014423966407776e-01 -4.194729626178741455e-01 3.803204372525215149e-02 -3.652207255363464355e-01 -2.364581674337387085e-01 -9.120056033134460449e-02 2.469220161437988281e-01 -1.157813239842653275e-02 7.193284481763839722e-02 3.840700387954711914e-01 -5.798494815826416016e-02 8.316939324140548706e-02 -2.988955238834023476e-03 2.978568673133850098e-01 -1.287662703543901443e-02 -9.178478270769119263e-02 9.258102625608444214e-02 5.432863254100084305e-03 -9.642291814088821411e-02 -1.454090774059295654e-01 3.863271325826644897e-02 1.545075094327330589e-03 1.007969826459884644e-01 1.636652052402496338e-01 5.071470513939857483e-02 3.118767142295837402e-01 2.644171714782714844e-01 -1.308777555823326111e-02 -1.604141592979431152e-01 9.243248403072357178e-02 -1.592979766428470612e-02
-1.658314317464828491e-01 -9.642229974269866943e-02 -3.617693483829498291e-01 -7.258135080337524414e-02 -1.356202661991119385e-01 1.267609447240829468e-01 -1.067000329494476318e-01 2.783287763595581055e-01 1.351441591978073120e-01 -8.289477229118347168e-02 3.222196102142333984e-01 5.965105816721916199e-02 4.084822237491607666e-01 4.906427860260009766e-02 1.891725659370422363e-01 3.149402737617492676e-01 -1.489384472370147705e-01 3.305288851261138916e-01 1.666740179061889648e-01 -5.130047351121902466e-02 -1.690700836479663849e-02 -2.180059626698493958e-02 4.942738637328147888e-02 1.107363104820251465e-01 9.590960294008255005e-02 1.213006898760795593e-01 1.939131468534469604e-01 4.707594588398933411e-02 6.001550238579511642e-03 5.683394614607095718e-03 2.393939532339572906e-02 1.590709388256072998e-01
1.931160688400268555e-01 -1.501402705907821655e-01 -1.477205157279968262e-01 -5.428087711334228516e-02 -7.493732124567031860e-02 1.291886419057846069e-01 -3.047439157962799072e-01 1.890395432710647583e-01 -1.990734487771987915e-01 6.724130362272262573e-02 -8.479119837284088135e-02 2.854936756193637848e-02 3.095987439155578613e-01 4.384056106209754944e-02 3.028354644775390625e-01 1.413245797157287598e-01 1.677232235670089722e-01 2.928349971771240234e-01 3.615743517875671387e-01 1.987809780985116959e-03 1.592047661542892456e-01 1.455269381403923035e-02 -3.611311316490173340e-02 1.861129552125930786e-01 1.815088689327239990e-01 8.741593360900878906e-02 2.278091609477996826e-01 2.538035437464714050e-02 -9.334036149084568024e-03 -1.255462169647216797e-01 2.853086888790130615e-01 -7.983020693063735962e-02
-1.905397921800613403e-01 -7.340205460786819458e-02 -3.433274924755096436e-01 -2.902174741029739380e-02 -3.532005250453948975e-01 -1.907409429550170898e-01 -5.104899406433105469e-02 3.046137392520904541e-01 8.599073439836502075e-02 -2.656325697898864746e-02 3.966796100139617920e-01 2.805330976843833923e-02 2.837194204330444336e-01 5.207433924078941345e-02 2.675532996654510498e-01 3.094613738358020782e-02 -1.277137994766235352e-01 8.960401266813278198e-02 -4.204294830560684204e-02 -1.133501231670379639e-01 -4.071515053510665894e-02 2.996817976236343384e-02 9.033602476119995117e-02 -1.436221785843372345e-02 1.173235196620225906e-02 5.774082243442535400e-02 2.157568931579589844e-01 3.060769736766815186e-01 -1.364077925682067871e-01 7.028335239738225937e-03 -2.003008872270584106e-01 9.332230687141418457e-02
4.117460548877716064e-02 7.108186837285757065e-03 1.516243792138993740e-03 1.139042377471923828e-01 -2.739384211599826813e-02 6.082479376345872879e-03 -2.843496203422546387e-01 2.807648479938507080e-01 1.419906169176101685e-01 3.024907410144805908e-01 2.941352128982543945e-01 1.651409119367599487e-01 2.842128872871398926e-01 1.220794208347797394e-02 1.331847440451383591e-02 1.548365503549575806e-01 -1.474181376397609711e-02 -6.475894153118133545e-02 3.973514437675476074e-01 1.664400547742843628e-01 1.704408526420593262e-01 1.897133290767669678e-01 3.880050778388977051e-02 8.696186542510986328e-02 2.042011022567749023e-01 2.906019985675811768e-01 2.212217599153518677e-01 9.475743025541305542e-02 -1.785734444856643677e-01 1.523174438625574112e-02 -2.951080165803432465e-02 -1.145090907812118530e-01
-2.438736520707607269e-02 -1.696555688977241516e-02 -5.608842372894287109e-01 9.872809797525405884e-02 -1.294961720705032349e-01 -3.961033523082733154e-01 6.481584906578063965e-02 9.586659073829650879e-02 -2.427119202911853790e-02 -6.129815801978111267e-02 1.866906732320785522e-01 -9.792760759592056274e-02 1.147979032248258591e-02 5.751860886812210083e-02 2.407783269882202148e-01 3.260917589068412781e-02 1.059048399329185486e-01 8.888152986764907837e-02 2.700299918651580811e-01 -9.197389334440231323e-02 -4.326460137963294983e-02 -1.987010687589645386e-01 2.392968535423278809e-02 1.939972192049026489e-01 -3.397750109434127808e-02 -4.158220067620277405e-02 2.891510426998138428e-01 2.441341876983642578e-01 1.400432288646697998e-01 -9.320764243602752686e-02 -1.468711793422698975e-01 2.088854834437370300e-02
-1.266072690486907959e-01 3.561230003833770752e-02 -3.382616639137268066e-01 2.337566465139389038e-01 -1.567759960889816284e-01 -6.180350482463836670e-02 -1.347428858280181885e-01 4.256692156195640564e-02 -7.789652794599533081e-02 -9.678229689598083496e-02 3.046068847179412842e-01 -1.484686285257339478e-01 7.073009759187698364e-02 8.767630904912948608e-02 1.624092757701873779e-01 -1.520438343286514282e-01 -1.948837786912918091e-01 5.506292358040809631e-02 2.268216460943222046e-01 6.199553608894348145e-02 1.964426636695861816e-01 -1.116887554526329041e-01 3.980984538793563843e-02 -1.591604761779308319e-02 2.465590387582778931e-01 1.560112982988357544e-01 9.643190354108810425e-02 4.580595493316650391e-01 1.912766695022583008e-01 -2.161146104335784912e-01 -4.373269155621528625e-02 -1.848448365926742554e-01
1.961869448423385620e-01 8.475074917078018188e-02 2.811897173523902893e-02 1.998876929283142090e-01 -1.034260988235473633e-01 1.152450591325759888e-01 -2.961691915988922119e-01 2.140170335769653320e-01 1.574041247367858887e-01 2.663323879241943359e-01 2.185640633106231689e-01 -6.910989759489893913e-04 5.054336190223693848e-01 -1.027108728885650635e-01 4.217946529388427734e-02 1.436860952526330948e-02 9.118999540805816650e-02 5.916032940149307251e-02 2.708640694618225098e-01 1.331623345613479614e-01 4.080059379339218140e-02 2.117537558078765869e-01 -1.670494079589843750e-01 -5.100493319332599640e-03 9.319743514060974121e-02 9.205489605665206909e-02 2.123663723468780518e-01 3.114344775676727295e-01 1.864091679453849792e-02 -3.801454976201057434e-02 1.315609551966190338e-02 -7.771057635545730591e-02
2.066175080835819244e-02 -1.699347398243844509e-03 -3.103149235248565674e-01 2.943364381790161133e-01 -1.833806633949279785e-01 3.411637991666793823e-02 -3.451862037181854248e-01 -4.747197497636079788e-03 9.873179346323013306e-02 1.934951357543468475e-02 2.965260148048400879e-01 2.050557732582092285e-02 5.078787356615066528e-02 -1.888955235481262207e-01 1.576965749263763428e-01 -6.422206293791532516e-03 4.019833635538816452e-03 -1.822883933782577515e-01 2.822090685367584229e-01 6.417074054479598999e-02 1.263438165187835693e-01 -1.180629134178161621e-01 -1.945765316486358643e-01 7.417212426662445068e-02 1.465668082237243652e-01 1.011544256471097469e-03 -2.300123497843742371e-02 3.450399041175842285e-01 1.742547303438186646e-01 2.227606624364852905e-01 -2.924458980560302734e-01 -6.470923870801925659e-02
-9.051349014043807983e-02 9.940687566995620728e-02 -1.606348901987075806e-01 1.348272413015365601e-01 -1.972113400697708130e-01 1.515713185071945190e-01 -2.732593417167663574e-01 9.360069781541824341e-02 2.898028790950775146e-01 2.852069735527038574e-01 3.791864812374114990e-01 7.893540710210800171e-02 3.281131386756896973e-01 1.437696516513824463e-01 9.101772308349609375e-02 1.134713515639305115e-01 4.284942522644996643e-02 -8.813346503302454948e-04 9.753488004207611084e-02 -3.073545992374420166e-01 3.257275521755218506e-01 -7.763826847076416016e-02 1.646809130907058716e-01 -1.151332184672355652e-01 8.863982558250427246e-02 8.073943108320236206e-02 -7.732198387384414673e-02 8.341703563928604126e-02 1.121478974819183350e-01 8.561139553785324097e-02 -1.325438022613525391e-01 6.863278150558471680e-02
1.789200305938720703e-01 2.315469086170196533e-01 -1.406601369380950928e-01 1.214156523346900940e-01 -1.323286294937133789e-01 -7.177599705755710602e-03 8.040325343608856201e-02 3.162190020084381104e-01 3.316391408443450928e-01 2.432907372713088989e-01 1.799940466880798340e-01 8.891282230615615845e-02 1.780325025320053101e-01 3.536693751811981201e-01 1.234203949570655823e-01 1.699555814266204834e-01 -5.811879038810729980e-02 -1.695432215929031372e-01 3.591527342796325684e-01 -1.545068770647048950e-01 -2.874717116355895996e-02 9.249268472194671631e-02 5.197281017899513245e-02 4.531063511967658997e-02 1.886806488037109375e-01 -8.340913057327270508e-02 6.098496541380882263e-02 2.780408561229705811e-01 9.193089790642261505e-03 1.039682030677795410e-01 -6.367967277765274048e-02 8.830703794956207275e-02
6.506829708814620972e-02 1.846220344305038452e-02 -2.702543437480926514e-01 1.971541196107864380e-01 -4.044482111930847168e-01 -3.130938112735748291e-02 -1.362657248973846436e-01 -1.397485006600618362e-02 1.110461428761482239e-01 -1.281820237636566162e-01 4.398741424083709717e-01 6.815545260906219482e-02 3.516002595424652100e-01 1.757016628980636597e-01 2.294492721557617188e-01 1.288187652826309204e-01 -3.477277001366019249e-03 1.012293174862861633e-01 2.245460450649261475e-01 -7.362463325262069702e-02 4.046584293246269226e-02 -2.964540198445320129e-02 6.401982158422470093e-02 1.806719787418842316e-02 1.784301847219467163e-01 4.812130704522132874e-02 4.253267496824264526e-02 2.097768187522888184e-01 -5.864500626921653748e-02 2.638517320156097412e-01 1.238914430141448975e-01 -9.026489406824111938e-02
1.164842471480369568e-01 2.751300670206546783e-02 -4.560308530926704407e-02 1.165348589420318604e-01 -6.067295745015144348e-02 9.670589119195938110e-02 -3.210299313068389893e-01 1.212388426065444946e-01 1.874798089265823364e-01 2.786339819431304932e-01 3.291918635368347168e-01 -8.978120237588882446e-02 1.916714161634445190e-01 4.964462667703628540e-02 1.115917414426803589e-01 1.560078710317611694e-01 1.046975776553153992e-01 -1.068038493394851685e-01 4.379970729351043701e-01 2.584766149520874023e-01 1.486016511917114258e-01 1.843370199203491211e-01 -3.747078403830528259e-02 1.926895044744014740e-02 2.850677967071533203e-01 6.090909615159034729e-02 2.481245547533035278e-01 2.079498320817947388e-01 -3.650453686714172363e-02 -5.276319757103919983e-02 3.230447322130203247e-02 -1.462561823427677155e-02
3.206204771995544434e-01 5.147502571344375610e-02 1.590963751077651978e-01 -1.570793916471302509e-03 -9.792047739028930664e-02 -6.462066899985074997e-03 -2.948017418384552002e-01 2.610523626208305359e-02 -1.009725704789161682e-01 4.221133887767791748e-02 1.962972879409790039e-01 9.578318148851394653e-02 2.144958376884460449e-01 -2.206923998892307281e-02 2.183242291212081909e-01 9.538688510656356812e-02 -6.844517309218645096e-03 1.956868618726730347e-01 3.268045186996459961e-01 2.288827300071716309e-01 2.593780755996704102e-01 3.254477381706237793e-01 -1.416734755039215088e-01 2.029659599065780640e-01 3.112771511077880859e-01 -6.101851165294647217e-02 -7.613165676593780518e-02 1.727112382650375366e-01 -5.767301470041275024e-02 1.505207270383834839e-01 -4.013358801603317261e-02 -1.151146292686462402e-01
1.292006671428680420e-01 -1.601944677531719208e-02 -4.581246674060821533e-01 3.086409904062747955e-02 -2.993756234645843506e-01 2.818273566663265228e-02 -6.055460125207901001e-02 2.968361973762512207e-01 1.132719069719314575e-01 5.788984149694442749e-02 3.008607327938079834e-01 1.599705219268798828e-01 3.791748881340026855e-01 1.467501074075698853e-01 2.003925442695617676e-01 1.725610494613647461e-01 9.719817340373992920e-02 2.565353512763977051e-01 9.548351168632507324e-02 -1.200247779488563538e-01 -1.824698746204376221e-01 9.468859434127807617e-02 1.682685017585754395e-01 1.330977529287338257e-01 -2.795315347611904144e-02 -5.305367521941661835e-03 5.434462800621986389e-02 6.345884501934051514e-02 -1.181035786867141724e-01 -6.634896993637084961e-02 2.244520001113414764e-02 -9.366026520729064941e-02
1.010106131434440613e-01 -1.865855604410171509e-01 -2.781942188739776611e-01 1.640690565109252930e-01 -2.298436164855957031e-01 -2.872224524617195129e-02 -1.829161494970321655e-01 3.176661580801010132e-02 2.485764622688293457e-01 -8.188297972083091736e-03 3.671858906745910645e-01 -1.755194067955017090e-01 5.643995851278305054e-02 1.247644796967506409e-01 7.139242440462112427e-02 1.037501692771911621e-01 1.303407456725835800e-02 2.673503756523132324e-01 2.306210845708847046e-01 -7.128267735242843628e-02 -2.866918444633483887e-01 1.979354768991470337e-01 2.183502465486526489e-01 2.151267379522323608e-01 1.720337271690368652e-01 6.971643120050430298e-02 2.347545921802520752e-01 2.246536873281002045e-02 -1.467156112194061279e-01 -1.027497798204421997e-01 -1.631244421005249023e-01 -8.028538525104522705e-02
-1.324213743209838867e-01 -5.157720670104026794e-02 -3.993774950504302979e-01 2.890071482397615910e-04 -3.638084828853607178e-01 -2.453209608793258667e-01 -2.109915018081665039e-02 1.544713079929351807e-01 -1.633052527904510498e-01 7.741920650005340576e-02 1.074806675314903259e-01 1.300484091043472290e-01 4.102742075920104980e-01 6.508765369653701782e-02 2.943662703037261963e-01 9.707442671060562134e-02 3.580166026949882507e-02 8.915303274989128113e-03 1.406160891056060791e-01 -1.023557633161544800e-01 -1.085356622934341431e-02 3.461670130491256714e-02 1.879083178937435150e-02 1.970397531986236572e-01 1.165610030293464661e-01 -3.506272286176681519e-02 2.232114523649215698e-01 3.208877444267272949e-01 -1.481300294399261475e-01 6.152869760990142822e-02 5.782261118292808533e-02 -7.006221264600753784e-02
-5.338006466627120972e-02 1.032813787460327148e-01 -1.627231091260910034e-01 1.272136569023132324e-01 -3.728179633617401123e-01 5.632504355162382126e-03 -1.417290512472391129e-02 3.589594066143035889e-01 1.223742663860321045e-01 2.314325124025344849e-01 4.356455504894256592e-01 -2.863798849284648895e-02 5.180952548980712891e-01 1.241200044751167297e-01 1.382234543561935425e-01 1.177586540579795837e-01 3.437266126275062561e-02 1.660359203815460205e-01 -7.204645127058029175e-02 -9.001465886831283569e-02 -3.675536438822746277e-02 5.975791439414024353e-02 5.986483022570610046e-02 5.421752110123634338e-03 2.798206917941570282e-02 1.084858402609825134e-01 1.421075612306594849e-01 6.290660798549652100e-02 3.899919241666793823e-02 6.045784801244735718e-02 -4.257812350988388062e-02 -7.434999197721481323e-02
2.400495484471321106e-02 -4.285094887018203735e-02 -9.541235119104385376e-02 1.598775237798690796e-01 3.131892159581184387e-02 7.241417467594146729e-02 -3.022589683532714844e-01 2.301061749458312988e-01 1.986307501792907715e-01 2.610066831111907959e-01 2.419531345367431641e-01 1.536628156900405884e-01 2.048175781965255737e-01 1.404111459851264954e-02 5.185554176568984985e-02 1.389534026384353638e-01 4.169699549674987793e-02 1.639407873153686523e-02 4.658989608287811279e-01 1.622903794050216675e-01 1.774377226829528809e-01 2.051435261964797974e-01 1.151673495769500732e-02 -1.586105441674590111e-03 3.695650100708007812e-01 1.820623725652694702e-01 1.770343929529190063e-01 6.266392022371292114e-02 -1.668529659509658813e-01 -6.209401413798332214e-02 -4.309748485684394836e-02 2.925592847168445587e-02
-2.494760230183601379e-02 -2.181619405746459961e-02 -4.412668049335479736e-01 1.541554033756256104e-01 -2.883428633213043213e-01 1.056602075695991516e-01 -2.354229390621185303e-01 2.899730205535888672e-01 -3.565716743469238281e-02 2.172306925058364868e-02 1.933329403400421143e-01 2.736355364322662354e-01 2.817880809307098389e-01 2.087850868701934814e-01 1.068954467773437500e-01 4.100893065333366394e-02 -8.261827379465103149e-02 2.223751693964004517e-01 -8.675359189510345459e-03 -2.856769785284996033e-02 -7.455329596996307373e-02 6.691135931760072708e-03 1.193053424358367920e-01 1.618542075157165527e-01 1.523611694574356079e-01 5.813897773623466492e-02 2.395083904266357422e-01 2.393932342529296875e-01 -5.450487136840820312e-02 -9.654377400875091553e-02 -1.731569766998291016e-01 9.880464524030685425e-02
-1.388174891471862793e-01 -6.240184977650642395e-02 -3.138906359672546387e-01 1.252297908067703247e-01 -2.755834460258483887e-01 -1.249183565378189087e-01 -1.297927647829055786e-01 1.083744987845420837e-01 1.901326328516006470e-01 -2.071907818317413330e-01 2.137735784053802490e-01 6.289857625961303711e-02 3.179970383644104004e-02 6.156020238995552063e-02 1.924842037260532379e-02 -5.668638274073600769e-03 2.959503531455993652e-01 -2.238455414772033691e-01 2.349722832441329956e-01 -1.039377152919769287e-01 2.605044841766357422e-01 2.635943293571472168e-01 -1.182227134704589844e-01 3.390702903270721436e-01 1.733706146478652954e-02 -1.575401127338409424e-01 -6.517611443996429443e-02 1.754878759384155273e-01 -4.219112172722816467e-02 -2.539398074150085449e-01 1.002914085984230042e-01 4.539993032813072205e-02
1.924556493759155273e-02 -1.272770315408706665e-01 -4.068443179130554199e-01 1.015495434403419495e-01 -2.332782298326492310e-01 -2.568198740482330322e-01 -3.081176280975341797e-01 2.388188540935516357e-01 1.946128457784652710e-01 1.150534525513648987e-01 2.175110131502151489e-01 -1.202734652906656265e-02 1.380976289510726929e-01 1.773074418306350708e-01 2.389227896928787231e-01 2.264256626367568970e-01 -6.750192493200302124e-02 7.298907637596130371e-02 -2.365467511117458344e-02 4.040334746241569519e-02 -1.227219924330711365e-01 -1.196448504924774170e-01 4.606987535953521729e-02 4.032203555107116699e-02 1.932515203952789307e-01 -2.787703834474086761e-02 1.368498951196670532e-01 3.102027773857116699e-01 -2.696656286716461182e-01 3.064582310616970062e-02 -4.486242681741714478e-02 -6.223240867257118225e-02
6.914936751127243042e-02 5.072992667555809021e-02 6.209609284996986389e-02 1.531623154878616333e-01 1.379659026861190796e-02 7.576286792755126953e-02 -3.103518784046173096e-01 1.880562454462051392e-01 1.728624254465103149e-01 1.872887164354324341e-01 3.059878349304199219e-01 5.919129028916358948e-02 2.099968641996383667e-01 -8.547907695174217224e-03 1.712770164012908936e-01 2.206636220216751099e-01 1.152383759617805481e-01 6.672148406505584717e-02 4.202246069908142090e-01 9.799473732709884644e-02 1.957974731922149658e-01 1.993424594402313232e-01 -9.273721277713775635e-02 1.278768759220838547e-02 9.534549713134765625e-02 2.038933038711547852e-01 2.660351395606994629e-01 1.418856084346771240e-01 -3.255523443222045898e-01 -5.208962783217430115e-02 2.132415212690830231e-02 4.407612979412078857e-02
-8.225519210100173950e-02 2.576779015362262726e-02 -3.812887519598007202e-02 1.179430708289146423e-01 -3.266652300953865051e-02 6.037761457264423370e-03 -2.385541051626205444e-01 1.802306473255157471e-01 9.114691615104675293e-02 2.697299718856811523e-01 2.657206952571868896e-01 7.399009168148040771e-02 3.360000848770141602e-01 -2.988308481872081757e-02 6.441297382116317749e-02 1.714087575674057007e-01 9.776016324758529663e-02 2.497892640531063080e-02 5.667744874954223633e-01 2.716583311557769775e-01 1.270831972360610962e-01 1.605198979377746582e-01 -3.178196027874946594e-02 -4.125312343239784241e-02 2.677482068538665771e-01 1.752464622259140015e-01 1.432913839817047119e-01 6.975532323122024536e-02 -3.082755208015441895e-02 -3.336419165134429932e-02 -4.823446273803710938e-02 1.476641185581684113e-02
2.432025372982025146e-01 -1.579369008541107178e-01 -2.258502542972564697e-01 1.112656109035015106e-02 -2.714296281337738037e-01 -4.132920503616333008e-02 -2.225919216871261597e-01 9.814097732305526733e-02 -2.792708575725555420e-01 1.269647032022476196e-01 3.355933427810668945e-01 -9.088008850812911987e-02 -1.475428231060504913e-02 -3.273248299956321716e-02 -9.059549868106842041e-02 1.379609555006027222e-01 -1.480430960655212402e-01 1.193976844660937786e-03 3.481680154800415039e-01 -2.397673428058624268e-01 -2.997237024828791618e-03 -1.405546814203262329e-01 -1.109413877129554749e-01 -2.981179952621459961e-02 1.096243560314178467e-01 4.913651198148727417e-02 -1.950901746749877930e-02 2.849072813987731934e-01 2.250243723392486572e-01 -2.104737609624862671e-01 -1.783305406570434570e-01 -1.743006408214569092e-01
4.130645655095577240e-03 -5.869210883975028992e-02 -4.611269831657409668e-01 3.408835083246231079e-02 -2.446762472391128540e-01 -2.021428197622299194e-01 -2.458717077970504761e-01 1.728385500609874725e-02 1.475342512130737305e-01 -1.145485937595367432e-01 2.426465004682540894e-01 8.144563436508178711e-02 3.215640485286712646e-01 2.213525399565696716e-02 3.378642499446868896e-01 7.999085634946823120e-02 2.386950254440307617e-01 1.845807880163192749e-01 -8.355734497308731079e-02 -8.777463808655738831e-03 -7.817494124174118042e-02 -3.254922106862068176e-02 1.214411258697509766e-01 1.478919833898544312e-01 9.716328233480453491e-02 1.233035847544670105e-01 2.390182316303253174e-01 2.675191760063171387e-01 1.973546808585524559e-03 -2.330285683274269104e-02 7.048953790217638016e-03 -2.415093593299388885e-02
-1.633967906236648560e-01 -1.538859754800796509e-01 -2.810825109481811523e-01 -2.852132916450500488e-02 -9.568532556295394897e-02 -1.480811387300491333e-01 5.599598214030265808e-02 2.938611246645450592e-02 9.919297695159912109e-02 1.687780171632766724e-01 3.170826137065887451e-01 -2.027263641357421875e-01 3.911611735820770264e-01 -1.199734658002853394e-01 5.244439467787742615e-02 5.795321986079216003e-02 6.863588839769363403e-02 -4.904475808143615723e-02 9.023611992597579956e-02 -2.355550676584243774e-01 1.434812322258949280e-02 1.078456360846757889e-02 5.285793170332908630e-02 2.419333606958389282e-01 4.361095651984214783e-02 1.399490535259246826e-01 1.093259900808334351e-01 2.881848514080047607e-01 2.710732221603393555e-01 1.147234216332435608e-01 -3.226257264614105225e-01 -2.040343433618545532e-01
4.397884607315063477e-01 -7.228729128837585449e-02 1.211756020784378052e-01 -3.017768561840057373e-01 -2.302258163690567017e-01 8.027484267950057983e-02 -1.824477165937423706e-01 3.590966761112213135e-02 5.824388936161994934e-02 9.886177629232406616e-02 3.352261483669281006e-01 1.138454452157020569e-01 7.824598252773284912e-02 -1.508288830518722534e-01 1.967540383338928223e-01 -1.175595894455909729e-01 3.702554404735565186e-01 -6.660216301679611206e-02 3.247585892677307129e-01 -1.714457422494888306e-01 1.521373912692070007e-02 -8.406053297221660614e-03 7.798301428556442261e-02 -6.086485832929611206e-02 9.231260977685451508e-03 -8.216334879398345947e-02 2.280420213937759399e-01 8.865537494421005249e-02 1.019796803593635559e-01 -9.341898560523986816e-02 -4.935465380549430847e-02 8.330165594816207886e-02
5.536458641290664673e-02 1.359729766845703125e-01 -4.574566483497619629e-01 -2.879007533192634583e-02 6.534872949123382568e-02 -2.560824388638138771e-03 -5.173332523554563522e-03 1.483449488878250122e-01 9.550870209932327271e-02 -2.877347171306610107e-01 3.719061017036437988e-01 3.937550261616706848e-02 8.470828831195831299e-02 -1.196468919515609741e-01 2.058462649583816528e-01 1.123809348791837692e-02 4.656663164496421814e-02 -2.513984143733978271e-01 2.913827300071716309e-01 -1.446121484041213989e-01 3.563727438449859619e-01 -4.357612133026123047e-02 -1.406491696834564209e-01 -5.722806323319673538e-03 -7.879787683486938477e-02 -8.357821404933929443e-02 8.845882862806320190e-02 2.912345528602600098e-01 -1.254306286573410034e-01 6.072842702269554138e-02 1.352725829929113388e-02 -3.051009215414524078e-02
2.156137675046920776e-01 -1.619649231433868408e-01 -4.845854267477989197e-02 2.976992428302764893e-01 -8.383188396692276001e-02 8.381710201501846313e-02 -1.849081665277481079e-01 3.995721340179443359e-01 -3.904224559664726257e-02 9.479060024023056030e-02 6.211543828248977661e-02 -1.333698444068431854e-02 1.083709448575973511e-01 -2.515028715133666992e-01 1.641646027565002441e-01 2.510818839073181152e-02 6.468744017183780670e-03 1.123496219515800476e-01 3.578045964241027832e-01 1.226124260574579239e-02 3.009579181671142578e-01 -2.760697342455387115e-02 1.903214603662490845e-01 1.675836145877838135e-01 -1.667997837066650391e-01 -2.397773712873458862e-01 -8.505114167928695679e-02 2.441310137510299683e-01 3.464626148343086243e-02 -3.845977829769253731e-03 -1.223738342523574829e-01 -2.155370116233825684e-01
-1.838549226522445679e-01 -3.459927067160606384e-02 -2.832136750221252441e-01 7.612133026123046875e-02 -2.077265083789825439e-01 -2.228335440158843994e-01 -1.244415938854217529e-01 1.878576725721359253e-01 -8.955205231904983521e-02 8.627869188785552979e-02 1.354760527610778809e-01 2.281448692083358765e-01 -1.928562521934509277e-01 6.312046945095062256e-02 5.282071977853775024e-02 4.500498622655868530e-02 -1.080226898193359375e-02 -3.432034701108932495e-02 2.942404448986053467e-01 -1.268449127674102783e-01 1.332268305122852325e-02 -1.279974430799484253e-01 1.374167054891586304e-01 1.623093783855438232e-01 -1.974492222070693970e-01 2.447564713656902313e-02 2.564002573490142822e-01 4.780378341674804688e-01 7.195879239588975906e-03 1.549069490283727646e-02 -2.210468798875808716e-01 -2.341020554304122925e-01
1.641617864370346069e-01 -2.153834700584411621e-01 2.922985889017581940e-02 3.617035225033760071e-02 -2.592433243989944458e-02 8.796644210815429688e-02 -1.971202343702316284e-01 2.909873723983764648e-01 3.045356087386608124e-02 2.389500141143798828e-01 2.729881703853607178e-01 2.125901356339454651e-02 3.046804368495941162e-01 4.334582481533288956e-03 1.576516628265380859e-01 5.310243740677833557e-02 2.448501139879226685e-01 -2.419994026422500610e-02 5.043334364891052246e-01 2.200475931167602539e-01 1.776627898216247559e-01 1.227512508630752563e-01 -1.913502216339111328e-01 4.301209468394517899e-03 3.308328613638877869e-02 -6.713368743658065796e-02 2.760465815663337708e-02 2.204600125551223755e-01 -6.855493783950805664e-02 1.532145496457815170e-02 1.101581677794456482e-01 -1.429166495800018311e-01
1.388905569911003113e-02 1.877215206623077393e-01 -1.968093663454055786e-01 1.508125811815261841e-01 -2.465474456548690796e-01 -1.141397505998611450e-01 -1.388227343559265137e-01 1.962107419967651367e-01 -7.140272110700607300e-02 -1.472726315259933472e-01 3.673141300678253174e-01 1.016210298985242844e-02 2.028731703758239746e-01 4.840318858623504639e-02 3.405001759529113770e-01 1.960871517658233643e-01 -2.611640691757202148e-01 -2.723790938034653664e-03 1.275815814733505249e-01 -1.652112901210784912e-01 1.302985846996307373e-01 -1.309191435575485229e-01 1.323816478252410889e-01 -1.925782486796379089e-02 2.030006796121597290e-01 2.261230498552322388e-01 1.807951331138610840e-01 2.602589726448059082e-01 1.023731902241706848e-01 -1.305093616247177124e-01 -1.560979187488555908e-01 -5.799064040184020996e-02
2.959235385060310364e-02 -1.586025208234786987e-02 7.289983797818422318e-03 6.259879469871520996e-02 3.244052082300186157e-02 -9.696843475103378296e-02 -2.699372172355651855e-01 1.841247677803039551e-01 2.278709970414638519e-02 4.121876955032348633e-01 2.823300957679748535e-01 5.151849985122680664e-02 2.886067926883697510e-01 -8.114933222532272339e-02 7.818935066461563110e-02 1.460073590278625488e-01 1.205615922808647156e-01 1.236911416053771973e-01 5.061870217323303223e-01 2.358206510543823242e-01 1.871352083981037140e-02 1.504877060651779175e-01 -6.600652635097503662e-02 -3.247699141502380371e-02 2.310534566640853882e-01 1.952030658721923828e-01 9.403819590806961060e-02 1.217067688703536987e-01 -1.014867350459098816e-01 5.284673720598220825e-02 -7.597658317536115646e-03 -9.596480429172515869e-02
-9.884658455848693848e-02 -4.433600232005119324e-02 -4.368531703948974609e-01 -1.226290017366409302e-01 -3.764047324657440186e-01 -2.481195628643035889e-01 7.958255708217620850e-02 1.874334216117858887e-01 2.539542615413665771e-01 2.847891747951507568e-01 2.634139657020568848e-01 -3.257432207465171814e-02 1.036962792277336121e-01 1.179695501923561096e-01 1.364093869924545288e-01 -8.183969557285308838e-02 -1.282678730785846710e-02 -4.619487375020980835e-02 1.698627918958663940e-01 -4.676942527294158936e-02 -9.542039781808853149e-02 1.970901936292648315e-01 -4.684425890445709229e-02 1.569729596376419067e-01 1.438829004764556885e-01 6.747278571128845215e-02 2.322699725627899170e-01 2.454608380794525146e-01 -8.675959706306457520e-02 -6.338209845125675201e-03 -3.672319650650024414e-02 -1.231301426887512207e-01
-1.937649585306644440e-02 6.455992162227630615e-02 -9.775237739086151123e-02 2.563999406993389130e-02 3.831616044044494629e-02 1.069349870085716248e-01 -4.085606634616851807e-01 2.308484911918640137e-01 8.806772530078887939e-02 3.855776190757751465e-01 2.324403673410415649e-01 -5.244782194495201111e-02 7.747726887464523315e-02 5.012383311986923218e-02 1.575499176979064941e-01 1.498526334762573242e-01 1.145547702908515930e-01 1.546452287584543228e-02 4.376817047595977783e-01 1.510224938392639160e-01 5.580953136086463928e-02 1.913132071495056152e-01 6.207099184393882751e-03 9.520035237073898315e-04 3.216002881526947021e-01 1.429282575845718384e-01 1.889752000570297241e-01 1.726359575986862183e-01 -1.392688602209091187e-01 -7.175366580486297607e-02 4.013540968298912048e-02 -1.068324316293001175e-02
-1.858991235494613647e-01 3.257325664162635803e-02 -1.432570219039916992e-01 1.168982908129692078e-01 -5.181019380688667297e-02 -1.664413362741470337e-01 -2.848344147205352783e-01 1.761548370122909546e-01 -7.911611348390579224e-02 1.336298137903213501e-01 4.780030250549316406e-01 6.977775692939758301e-02 2.284566015005111694e-01 -1.153499782085418701e-01 -4.753449559211730957e-02 8.580785244703292847e-02 9.869825094938278198e-02 -2.248327583074569702e-01 -2.936901338398456573e-02 1.227065455168485641e-02 4.853894114494323730e-01 2.039028704166412354e-02 2.816900797188282013e-02 8.116562664508819580e-02 3.619625046849250793e-02 1.659810543060302734e-03 -1.668023914098739624e-01 2.412770539522171021e-01 -4.684218764305114746e-02 1.460382938385009766e-01 -1.949062645435333252e-01 -3.856458514928817749e-02
-1.085377931594848633e-01 7.828618586063385010e-02 -3.913672864437103271e-01 2.836670959368348122e-03 -3.378195166587829590e-01 -1.972554475069046021e-01 -6.554710865020751953e-02 1.694086641073226929e-01 1.207162737846374512e-01 3.265598416328430176e-02 3.323180377483367920e-01 3.795999661087989807e-02 3.082204163074493408e-01 5.374259501695632935e-02 3.056865930557250977e-01 4.567393660545349121e-02 3.133228048682212830e-02 2.589193284511566162e-01 -2.643486671149730682e-02 -1.697025001049041748e-01 -2.871676161885261536e-02 2.546244263648986816e-01 -7.997164130210876465e-02 8.976582437753677368e-02 1.773004233837127686e-01 7.619105279445648193e-02 1.047053784132003784e-01 1.474325656890869141e-01 -2.278425171971321106e-02 1.201482042670249939e-01 -1.855037361383438110e-01 -1.581663638353347778e-01
1.203378848731517792e-02 2.486105822026729584e-02 -1.525897234678268433e-01 8.962524682283401489e-02 -3.222785294055938721e-01 -1.864447444677352905e-01 -8.908370882272720337e-02 3.256947547197341919e-02 1.102579385042190552e-01 1.132429763674736023e-01 3.900029063224792480e-01 -3.785668313503265381e-02 -9.124473482370376587e-02 -5.631490051746368408e-02 2.340614348649978638e-01 -1.983499079942703247e-01 2.280651479959487915e-01 -6.373627483844757080e-02 3.092829883098602295e-01 -1.153445169329643250e-01 1.134709268808364868e-01 8.974938094615936279e-02 1.908889710903167725e-01 -2.329574152827262878e-02 -1.397482454776763916e-01 2.439012378454208374e-01 -2.356906533241271973e-01 2.689483165740966797e-01 1.297297626733779907e-01 1.235287357121706009e-02 -2.496904432773590088e-01 -1.642611473798751831e-01
7.712957262992858887e-02 -2.910247631371021271e-02 9.551175683736801147e-02 1.097207069396972656e-01 2.280947007238864899e-02 -4.225151240825653076e-02 -1.945346593856811523e-01 1.981600821018218994e-01 1.065528988838195801e-01 9.263596683740615845e-02 4.451154172420501709e-01 8.116320706903934479e-03 4.897338449954986572e-01 7.686632126569747925e-02 3.021797239780426025e-01 -5.671703070402145386e-02 1.215799078345298767e-01 -2.038112469017505646e-02 2.372360378503799438e-01 9.483383595943450928e-02 1.210449263453483582e-01 1.262291222810745239e-01 -2.184673696756362915e-01 -1.308782845735549927e-01 8.092198520898818970e-02 7.601008564233779907e-02 2.356078773736953735e-01 1.572440192103385925e-02 1.173237636685371399e-01 -2.759934365749359131e-01 9.125811979174613953e-03 1.420577615499496460e-02
-6.446491926908493042e-02 -1.771781444549560547e-01 -1.551530063152313232e-01 1.497960090637207031e-01 -2.486016005277633667e-01 2.299857884645462036e-02 -8.291278779506683350e-02 -3.458733484148979187e-02 -5.875871703028678894e-02 -1.030888967216014862e-02 4.243564605712890625e-01 -1.098665967583656311e-01 1.741097122430801392e-01 -6.379572302103042603e-02 8.130691200494766235e-02 -1.323265135288238525e-01 -9.248587489128112793e-02 -1.857239156961441040e-01 3.379201292991638184e-01 1.241280734539031982e-01 2.627420127391815186e-01 6.421080976724624634e-02 5.918661877512931824e-02 3.142176270484924316e-01 6.286484003067016602e-02 2.559445202350616455e-01 -6.646155565977096558e-02 1.297542750835418701e-01 -8.040177077054977417e-02 -1.372957527637481689e-01 -3.591763377189636230e-01 -1.590692624449729919e-02
1.431892663240432739e-01 -5.935835838317871094e-02 3.481255471706390381e-02 1.013164296746253967e-01 -1.513993293046951294e-01 -1.343050152063369751e-01 -2.679724991321563721e-01 2.730782926082611084e-01 2.429460734128952026e-02 2.361947745084762573e-01 2.106537967920303345e-01 -1.859825104475021362e-01 5.141536593437194824e-01 1.522022932767868042e-01 1.932015717029571533e-01 -1.169343944638967514e-02 1.721190810203552246e-01 -2.225392498075962067e-02 1.911822855472564697e-01 7.301046280190348625e-04 1.535755693912506104e-01 2.004376798868179321e-01 -5.765606835484504700e-02 4.337447881698608398e-02 1.438721269369125366e-01 1.966966539621353149e-01 2.816493511199951172e-01 6.543444097042083740e-02 -4.367536678910255432e-02 -7.749007642269134521e-02 1.056127771735191345e-01 -1.383080482482910156e-01
1.918359696865081787e-01 -1.046922989189624786e-02 4.337522387504577637e-02 2.827597782015800476e-02 3.707176446914672852e-02 4.781146347522735596e-02 -1.628685295581817627e-01 2.639490067958831787e-01 5.083960667252540588e-02 2.822680473327636719e-01 1.556293219327926636e-01 -9.094703942537307739e-02 3.965619802474975586e-01 4.278673790395259857e-03 1.191085278987884521e-01 2.069963812828063965e-01 4.004700779914855957e-01 1.605192124843597412e-01 2.531657218933105469e-01 2.142404019832611084e-01 2.384770214557647705e-01 2.737907171249389648e-01 1.186064183712005615e-01 -5.014947429299354553e-02 6.236709281802177429e-02 6.767162680625915527e-02 1.545552313327789307e-01 2.181836813688278198e-01 -1.956140622496604919e-02 -4.183886572718620300e-02 1.939146220684051514e-02 6.684207171201705933e-02
-6.075746193528175354e-02 -2.146687805652618408e-01 -1.242636442184448242e-01 -1.539613902568817139e-01 -1.178405433893203735e-01 -1.322768479585647583e-01 -1.187298297882080078e-01 2.981348037719726562e-01 3.793524801731109619e-01 -4.084819927811622620e-02 2.502850592136383057e-01 -4.860311746597290039e-01 -1.094985902309417725e-01 5.820889398455619812e-02 2.252340316772460938e-01 2.754960209131240845e-03 2.357138879597187042e-02 1.536244004964828491e-01 3.146004676818847656e-01 -1.580456495285034180e-01 7.665630429983139038e-02 -4.978019744157791138e-02 -5.238581076264381409e-02 -3.727979725226759911e-03 -1.187989264726638794e-01 4.414927214384078979e-02 1.307361274957656860e-01 2.838274464011192322e-02 1.462587267160415649e-01 -7.737384736537933350e-02 -1.110134646296501160e-01 -1.824036389589309692e-01
4.316749423742294312e-02 -8.757727593183517456e-02 8.955841511487960815e-02 1.705048978328704834e-02 -1.706689745187759399e-01 -2.660853564739227295e-01 -3.055754601955413818e-01 2.313063889741897583e-01 -3.170421719551086426e-02 6.566014140844345093e-02 2.273498624563217163e-01 -7.350051403045654297e-02 3.566573560237884521e-02 -2.712970674037933350e-01 1.748110055923461914e-01 9.437631815671920776e-02 -2.456561289727687836e-02 5.718180164694786072e-02 4.672777056694030762e-01 -9.761683642864227295e-02 2.433663904666900635e-01 3.514708718284964561e-03 5.940225441008806229e-03 2.694153785705566406e-01 5.615507438778877258e-02 -3.289842307567596436e-01 -1.051772236824035645e-01 -1.429358217865228653e-02 -1.240916643291711807e-02 -8.786776661872863770e-02 -3.443235531449317932e-02 -2.515537142753601074e-01
1.686935126781463623e-01 2.732234261929988861e-02 -3.030631840229034424e-01 2.089873999357223511e-01 -4.429033100605010986e-01 -5.144445970654487610e-02 -1.719168573617935181e-01 1.424442380666732788e-01 1.437540799379348755e-01 -2.147870957851409912e-01 4.712726473808288574e-01 -3.502555191516876221e-02 2.868548035621643066e-01 1.833101511001586914e-01 9.767293930053710938e-02 8.417472243309020996e-02 8.782400190830230713e-02 -2.869164757430553436e-02 1.764836758375167847e-01 -1.094754785299301147e-01 8.008389174938201904e-02 6.703534722328186035e-02 1.211529746651649475e-01 9.189104661345481873e-03 1.579256504774093628e-01 1.057534962892532349e-01 4.273008555173873901e-02 -1.826615072786808014e-02 -1.056883949786424637e-02 1.752463132143020630e-01 1.098117232322692871e-01 -7.400950044393539429e-02
-5.827733129262924194e-02 1.262999027967453003e-01 -2.957357168197631836e-01 2.940728366374969482e-01 -2.765987515449523926e-01 -7.287300657480955124e-03 -1.025868803262710571e-01 1.414646506309509277e-01 -5.115357413887977600e-02 1.290553212165832520e-01 4.155887961387634277e-01 -3.217238560318946838e-02 -2.669205702841281891e-02 -2.280248105525970459e-01 2.920204102993011475e-01 -4.095268622040748596e-02 -1.124228015542030334e-01 2.417433857917785645e-01 2.669304013252258301e-01 7.786910235881805420e-02 1.211772933602333069e-01 -2.281430512666702271e-01 1.309554874897003174e-01 9.305682964622974396e-03 -1.085180789232254028e-01 1.382777839899063110e-01 1.392422616481781006e-01 1.006501689553260803e-01 2.226077169179916382e-01 -1.138898506760597229e-01 -9.175022691488265991e-02 -5.668628960847854614e-02
7.816509157419204712e-02 -1.666922718286514282e-01 5.320702493190765381e-02 -5.846260115504264832e-03 -1.765207499265670776e-01 -2.232797890901565552e-01 -3.010229468345642090e-01 2.368738502264022827e-01 1.165058985352516174e-01 2.257026433944702148e-01 2.564652860164642334e-01 -5.576757714152336121e-02 9.184224903583526611e-02 -3.937513828277587891e-01 8.863959461450576782e-02 -1.824024016968905926e-03 -1.870525330305099487e-01 -5.768324434757232666e-02 3.662125170230865479e-01 8.541461080312728882e-02 1.965034753084182739e-01 1.351253036409616470e-02 -1.863498799502849579e-02 2.113736867904663086e-01 -1.474043633788824081e-02 -2.743723690509796143e-01 -2.150070481002330780e-02 1.392659395933151245e-01 4.588719457387924194e-02 -1.590278595685958862e-01 -7.361221313476562500e-02 -1.976145505905151367e-01
3.677729889750480652e-02 -6.926110386848449707e-02 -2.844478785991668701e-01 2.200084626674652100e-01 -1.896759122610092163e-01 -1.477282345294952393e-01 -2.438560575246810913e-01 1.597932577133178711e-01 2.279678173363208771e-02 2.679530382156372070e-01 2.530106604099273682e-01 -2.923490703105926514e-01 -1.110211685299873352e-01 -2.361601032316684723e-02 1.081950142979621887e-01 -1.514251381158828735e-01 1.649398952722549438e-01 1.362330019474029541e-01 1.410935670137405396e-01 -3.238589763641357422e-01 1.622711420059204102e-01 -2.152188494801521301e-02 7.311017811298370361e-02 3.413800299167633057e-01 -5.159654468297958374e-02 1.092398772016167641e-03 3.345761448144912720e-02 1.927517205476760864e-01 -2.788814529776573181e-02 1.208235621452331543e-01 1.621473878622055054e-01 -2.248881161212921143e-01
-9.568521380424499512e-02 2.083639055490493774e-02 -2.059381604194641113e-01 1.444272510707378387e-02 -2.165349125862121582e-01 -1.252129524946212769e-01 -1.880861520767211914e-01 3.336249589920043945e-01 2.799252420663833618e-02 1.367600709199905396e-01 3.154782578349113464e-02 -1.351366043090820312e-01 6.386049836874008179e-02 6.999493390321731567e-02 -4.015871882438659668e-02 2.174599468708038330e-01 2.010302245616912842e-01 9.510209411382675171e-02 2.685512900352478027e-01 -3.985576927661895752e-01 -5.275876447558403015e-02 -2.118638455867767334e-01 2.392536252737045288e-01 3.296540677547454834e-01 1.139730215072631836e-01 2.113493718206882477e-02 -8.089219033718109131e-02 2.406475991010665894e-01 9.137693792581558228e-02 -2.276166677474975586e-01 -3.640343248844146729e-02 -9.238670021295547485e-02
1.023675501346588135e-01 9.052629768848419189e-02 -3.077889382839202881e-01 2.935490310192108154e-01 -1.451629251241683960e-01 -7.059299945831298828e-02 -3.331420570611953735e-02 2.566593885421752930e-02 -8.482257835566997528e-03 -1.294572055339813232e-01 3.165295124053955078e-01 8.043079078197479248e-02 1.895861476659774780e-01 2.795424759387969971e-01 8.133694529533386230e-02 2.802868187427520752e-01 1.349236071109771729e-01 1.887387037277221680e-01 1.930435746908187866e-01 -2.739084511995315552e-02 -2.660597674548625946e-02 1.787223666906356812e-01 -2.063988298177719116e-01 1.526442766189575195e-01 1.602003276348114014e-01 1.044645607471466064e-01 -1.265136431902647018e-02 1.188515946269035339e-01 7.161474972963333130e-02 -1.265031248331069946e-01 -3.937770426273345947e-01 -1.799841225147247314e-01
2.185724675655364990e-01 7.134682685136795044e-02 -7.685121893882751465e-02 1.390707194805145264e-01 2.060564793646335602e-02 2.955974824726581573e-02 -2.420393377542495728e-01 8.771237730979919434e-02 1.380937919020652771e-02 3.491760194301605225e-01 3.789734840393066406e-01 -1.989056915044784546e-02 2.165804803371429443e-01 -6.928524374961853027e-02 1.058230251073837280e-01 2.005572915077209473e-01 2.371243238449096680e-01 1.112348213791847229e-01 3.118106424808502197e-01 2.498819828033447266e-01 1.409574002027511597e-01 1.094139814376831055e-01 -2.065844982862472534e-01 1.168596819043159485e-01 3.057233393192291260e-01 -6.479791365563869476e-03 1.566286683082580566e-01 1.572229862213134766e-01 -8.711455762386322021e-02 -2.020758762955665588e-02 2.936659567058086395e-02 -1.303526163101196289e-01
2.191949449479579926e-02 -9.648300707340240479e-02 -3.285431265830993652e-01 1.139747947454452515e-01 -2.556676268577575684e-01 -9.832007437944412231e-02 -7.908622920513153076e-02 7.029181718826293945e-02 1.147141531109809875e-01 -9.747122973203659058e-02 3.536884486675262451e-01 -1.469467431306838989e-01 6.569552421569824219e-02 -7.234189659357070923e-02 2.149691060185432434e-02 2.352046370506286621e-01 -1.161873862147331238e-01 1.821951866149902344e-01 2.860376238822937012e-01 6.061451882123947144e-02 -2.165966629981994629e-01 1.113402694463729858e-01 6.966477632522583008e-02 2.294094562530517578e-01 2.217188775539398193e-01 7.105035474523901939e-04 2.231103479862213135e-01 2.955622673034667969e-01 -1.769111454486846924e-01 6.966581195592880249e-02 -2.768213152885437012e-01 -1.774958893656730652e-02
1.583597064018249512e-01 5.076879751868546009e-04 1.546306759119033813e-01 -1.963218301534652710e-01 -4.932460486888885498e-01 -9.860567003488540649e-02 -2.610147893428802490e-01 4.396268166601657867e-03 8.631984889507293701e-02 2.392515689134597778e-01 7.428503036499023438e-02 7.169501483440399170e-02 1.246502846479415894e-01 3.656571358442306519e-02 6.712897866964340210e-02 -1.669296473264694214e-01 7.956784218549728394e-02 6.634936481714248657e-02 3.174517750740051270e-01 -6.599469482898712158e-02 8.831093087792396545e-03 1.209548488259315491e-01 -7.844456285238265991e-02 1.371450573205947876e-01 -9.986059367656707764e-02 -8.222770690917968750e-02 3.124983310699462891e-01 4.784393683075904846e-02 5.712502822279930115e-02 4.518428072333335876e-02 -4.335382580757141113e-01 3.515882417559623718e-02
-1.200297661125659943e-02 4.306868463754653931e-02 5.049019679427146912e-02 1.659492701292037964e-01 -1.052595791406929493e-03 1.003095507621765137e-01 -2.989327907562255859e-01 2.362773567438125610e-01 8.063063770532608032e-02 3.151545524597167969e-01 3.064349293708801270e-01 -1.851155981421470642e-02 2.074204832315444946e-01 -4.175346344709396362e-03 8.602836728096008301e-02 2.407661378383636475e-01 1.328492611646652222e-01 1.610068380832672119e-01 4.278160929679870605e-01 1.584808230400085449e-01 8.311937004327774048e-02 1.305356025695800781e-01 -4.196578171104192734e-03 1.042561307549476624e-01 2.210645526647567749e-01 2.865919172763824463e-01 5.982790514826774597e-02 2.542562484741210938e-01 -1.011977493762969971e-01 -3.622679039835929871e-02 2.744131721556186676e-02 -7.808023691177368164e-02
3.114815987646579742e-02 2.534652128815650940e-02 -3.192660212516784668e-01 -4.071049392223358154e-02 -5.128621459007263184e-01 -6.195820868015289307e-02 -1.833279728889465332e-01 8.179071545600891113e-02 -1.983448304235935211e-02 -1.092446893453598022e-01 3.064089417457580566e-01 -7.733891159296035767e-02 2.455784976482391357e-01 -8.512447029352188110e-02 1.200547739863395691e-01 7.049163430929183960e-02 -2.119806222617626190e-02 -1.347652524709701538e-01 1.542975306510925293e-01 -2.579432725906372070e-01 1.980699971318244934e-02 1.626246050000190735e-02 -6.452169269323348999e-02 2.473112344741821289e-01 -5.298333242535591125e-02 -7.884607464075088501e-02 2.109146565198898315e-01 2.379615008831024170e-01 -1.754767000675201416e-01 -1.030051335692405701e-01 1.672588735818862915e-01 1.845340281724929810e-01
1.299245208501815796e-01 -2.313478440046310425e-01 -3.069870471954345703e-01 3.690588474273681641e-02 -9.838577359914779663e-02 -1.351395547389984131e-01 5.115543026477098465e-03 4.316042363643646240e-02 1.677647978067398071e-01 -2.365629076957702637e-01 3.101112842559814453e-01 -1.718820780515670776e-01 -1.605226285755634308e-02 1.863593459129333496e-01 1.016768142580986023e-01 -2.871108800172805786e-02 -8.098741061985492706e-03 -2.335481941699981689e-01 2.657092213630676270e-01 -2.007542997598648071e-01 1.303640156984329224e-01 6.142872199416160583e-02 -9.463855624198913574e-02 2.357654869556427002e-01 -4.840615764260292053e-02 -2.012432217597961426e-01 1.199075430631637573e-01 3.769090771675109863e-01 -2.570369839668273926e-01 -1.504737287759780884e-01 9.398385137319564819e-02 2.336440980434417725e-02
1.440786868333816528e-01 -1.595794260501861572e-01 1.666310280561447144e-01 1.520445644855499268e-01 -1.533132046461105347e-01 -1.582754552364349365e-01 -2.616177499294281006e-01 3.227371275424957275e-01 1.670135706663131714e-01 2.114644646644592285e-01 3.389607369899749756e-01 6.676623970270156860e-02 4.875139594078063965e-01 -1.812570914626121521e-02 5.536084994673728943e-02 1.153743043541908264e-01 1.938829869031906128e-01 2.538571425247937441e-04 2.029487043619155884e-01 3.248630836606025696e-02 6.935888528823852539e-02 1.053026169538497925e-01 -1.386985997669398785e-03 -8.670841902494430542e-02 1.923541128635406494e-01 9.355606138706207275e-02 7.531996071338653564e-02 1.873108148574829102e-01 -1.310953199863433838e-01 -1.225763335824012756e-01 1.044927090406417847e-01 -5.001194030046463013e-02
-1.838095858693122864e-02 -1.171149238944053650e-01 -2.978380918502807617e-01 1.400511115789413452e-01 -1.923305541276931763e-01 -5.013311654329299927e-02 -1.292578577995300293e-01 3.406403064727783203e-01 3.105505406856536865e-01 -1.458685845136642456e-01 1.748247444629669189e-01 -3.933500126004219055e-02 1.474516391754150391e-01 -3.699646890163421631e-02 2.040627002716064453e-01 1.635881364345550537e-01 -1.525694429874420166e-01 1.229084879159927368e-01 2.797013223171234131e-01 2.461957279592752457e-03 -3.060716688632965088e-01 1.337936520576477051e-01 7.768670096993446350e-03 5.995683372020721436e-02 1.775238364934921265e-01 3.488578600808978081e-03 1.611499488353729248e-01 1.990944147109985352e-01 -1.443085726350545883e-02 -9.080112725496292114e-02 -3.555753231048583984e-01 -1.236259937286376953e-02
1.412096470594406128e-01 2.158479839563369751e-01 -1.542245298624038696e-01 2.001388221979141235e-01 -9.902889281511306763e-02 -5.420213565230369568e-02 1.365224272012710571e-01 2.220925837755203247e-01 2.633379697799682617e-01 -7.351729553192853928e-03 9.362425655126571655e-02 -5.891562998294830322e-02 4.245850443840026855e-01 -8.991194516420364380e-02 -7.944943010807037354e-02 1.059031113982200623e-01 1.240675598382949829e-01 1.214522719383239746e-01 4.648185968399047852e-01 2.967784926295280457e-02 1.585530340671539307e-01 2.004616111516952515e-01 3.528555855154991150e-02 -1.637935936450958252e-01 1.736977398395538330e-01 -8.620166778564453125e-02 4.983318224549293518e-02 5.696403980255126953e-02 1.123957186937332153e-01 -1.022495888173580170e-02 -1.686446964740753174e-01 2.764284610748291016e-01
7.990916818380355835e-02 -6.557209789752960205e-02 2.845346629619598389e-01 -1.723275631666183472e-01 -7.541359961032867432e-02 9.072740375995635986e-02 -2.727525234222412109e-01 9.955001622438430786e-02 -4.848735779523849487e-02 1.144299358129501343e-01 2.906252741813659668e-01 -3.052219375967979431e-02 4.602645933628082275e-01 5.233452469110488892e-02 1.759808957576751709e-01 2.408068925142288208e-01 3.162420168519020081e-02 -2.400812506675720215e-02 2.387876361608505249e-01 -7.555548101663589478e-02 1.518085896968841553e-01 2.439491450786590576e-01 7.591164112091064453e-02 3.444905951619148254e-02 1.429014950990676880e-01 6.933044642210006714e-02 3.119066953659057617e-01 2.192285507917404175e-01 1.002332419157028198e-01 -1.898129284381866455e-01 -2.608081325888633728e-02 -7.010257244110107422e-02
1.491638422012329102e-01 -4.461783543229103088e-02 -3.200610876083374023e-01 -1.552970856428146362e-01 -1.465739607810974121e-01 -1.931798458099365234e-01 -1.533783078193664551e-01 -1.444111168384552002e-01 -1.132834777235984802e-01 1.386386007070541382e-01 4.228240251541137695e-01 -2.185037583112716675e-01 3.047392144799232483e-02 -1.712715625762939453e-01 -6.698436290025711060e-02 7.284634560346603394e-02 -8.956161327660083771e-03 -1.125061735510826111e-01 3.221746981143951416e-01 6.464822683483362198e-03 2.647622227668762207e-01 -1.641574651002883911e-01 1.970829218626022339e-01 1.470311731100082397e-01 8.836080133914947510e-02 1.474909335374832153e-01 -6.092120707035064697e-02 1.725537776947021484e-01 1.443798840045928955e-01 -1.935240626335144043e-02 -2.887494862079620361e-01 -7.523832470178604126e-02
9.887994080781936646e-02 -2.945168614387512207e-01 -5.505308881402015686e-02 -2.372050285339355469e-01 -8.173515647649765015e-02 -1.019902750849723816e-01 -1.171177476644515991e-01 3.723703920841217041e-01 4.098585546016693115e-01 8.504597097635269165e-02 1.405562907457351685e-01 -1.745793074369430542e-01 -1.372712850570678711e-01 3.458705171942710876e-02 3.993745148181915283e-02 6.333497585728764534e-04 8.919347822666168213e-02 -5.230024084448814392e-02 2.881422042846679688e-01 -2.733514830470085144e-02 1.838004291057586670e-01 -7.969205826520919800e-02 -1.049993485212326050e-01 7.249903678894042969e-02 -1.683660745620727539e-01 -6.909399526193737984e-04 2.649963796138763428e-01 1.785220205783843994e-01 2.027453780174255371e-01 1.309734582901000977e-01 -2.564496397972106934e-01 -1.493169814348220825e-01
9.495614469051361084e-02 1.612611114978790283e-02 3.890444058924913406e-03 2.575123608112335205e-01 -1.257921308279037476e-01 -1.499419957399368286e-01 -1.228322386741638184e-01 1.880560368299484253e-01 1.946740783751010895e-02 -1.030523553490638733e-01 1.831304654479026794e-02 2.363451421260833740e-01 2.137943506240844727e-01 -3.045887649059295654e-01 7.565663754940032959e-02 -9.142323979176580906e-04 2.555171251296997070e-01 2.286206334829330444e-01 4.402928054332733154e-01 -1.855175942182540894e-01 -1.250682398676872253e-02 1.795572489500045776e-01 2.122839391231536865e-01 4.261792078614234924e-02 -1.577025800943374634e-01 1.477783080190420151e-02 -3.717331588268280029e-02 1.369098871946334839e-01 -1.509436368942260742e-01 -1.789698153734207153e-01 -2.578366696834564209e-01 -1.806068122386932373e-01
1.329277455806732178e-01 -9.491828829050064087e-02 -4.749071896076202393e-01 6.641025841236114502e-02 -3.491573631763458252e-01 -1.218633130192756653e-01 1.233466565608978271e-01 1.945757418870925903e-01 2.323768287897109985e-01 1.354049146175384521e-01 1.856488883495330811e-01 -5.163682624697685242e-02 2.426286041736602783e-01 7.345756143331527710e-02 7.716620713472366333e-02 -2.127698808908462524e-02 8.387294411659240723e-02 1.998072564601898193e-01 1.203577518463134766e-01 -2.585678398609161377e-01 -2.552798390388488770e-02 1.957637816667556763e-02 1.340273674577474594e-02 -5.475895106792449951e-02 -1.701519787311553955e-01 1.210154667496681213e-01 2.177699059247970581e-01 3.305960893630981445e-01 2.850382775068283081e-02 3.078187257051467896e-02 -1.440545618534088135e-01 -1.343910545110702515e-01
-1.089728325605392456e-01 -1.949905604124069214e-02 -1.760299801826477051e-01 2.857545576989650726e-02 -7.222566008567810059e-02 -3.580552935600280762e-01 -3.630701899528503418e-01 1.417786478996276855e-01 8.311334252357482910e-02 1.005421504378318787e-01 2.548838555812835693e-01 -1.136479526758193970e-01 7.352262735366821289e-02 -2.165298461914062500e-01 6.396753340959548950e-02 1.981663331389427185e-02 -2.242406457662582397e-02 1.694034785032272339e-02 2.464039921760559082e-01 -3.087480366230010986e-01 3.297055140137672424e-02 -1.703019142150878906e-01 2.614496946334838867e-01 3.518818318843841553e-01 -4.602758213877677917e-02 -9.518165141344070435e-02 -3.524038940668106079e-02 1.804906427860260010e-01 1.459443271160125732e-01 8.123198151588439941e-02 -2.297091037034988403e-01 -1.190326511859893799e-01
6.668656319379806519e-02 -3.247951716184616089e-02 6.415650248527526855e-02 1.027371883392333984e-01 4.302739724516868591e-02 -1.147030666470527649e-01 -3.055493235588073730e-01 2.342781573534011841e-01 2.455629259347915649e-01 3.004148006439208984e-01 2.448959499597549438e-01 3.225414082407951355e-02 2.236508876085281372e-01 6.471132487058639526e-02 7.627914100885391235e-02 7.330190390348434448e-02 2.252759970724582672e-02 1.031886041164398193e-01 3.988315761089324951e-01 2.399539351463317871e-01 1.825858652591705322e-01 2.408878207206726074e-01 -1.156233772635459900e-01 4.483237862586975098e-02 1.197827160358428955e-01 2.048451900482177734e-01 2.463842183351516724e-01 2.566995918750762939e-01 -5.032229796051979065e-02 -7.644241303205490112e-02 7.980430126190185547e-02 -8.609112352132797241e-02
1.216882392764091492e-01 6.028886511921882629e-02 -3.104590475559234619e-01 1.261394321918487549e-01 -9.548166394233703613e-02 -4.009540751576423645e-02 -2.397957295179367065e-01 -1.882497072219848633e-01 5.736155435442924500e-02 4.127777740359306335e-02 2.736329734325408936e-01 -3.520875275135040283e-01 8.334394544363021851e-02 -1.087163612246513367e-01 2.337520718574523926e-01 -4.977216571569442749e-02 -1.391595453023910522e-01 7.946506887674331665e-02 3.603922128677368164e-01 1.700805686414241791e-02 2.799738347530364990e-01 4.759448766708374023e-02 4.056040663272142410e-03 2.479313760995864868e-01 3.366789594292640686e-02 2.997703850269317627e-01 1.599601842463016510e-02 1.839699447154998779e-01 1.363361328840255737e-01 -1.678639501333236694e-01 -1.188118830323219299e-01 4.372113943099975586e-02
-2.972434759140014648e-01 -1.897992789745330811e-01 -8.934789150953292847e-02 -1.802403330802917480e-01 -5.232066512107849121e-01 2.486143633723258972e-02 -7.234694063663482666e-02 2.690665721893310547e-01 7.630490511655807495e-02 -1.656946241855621338e-01 2.612399458885192871e-01 -7.655604183673858643e-02 5.357877817004919052e-03 5.118950828909873962e-02 -3.965490311384201050e-02 2.152602672576904297e-01 3.303511440753936768e-02 1.577124148607254028e-01 2.292938977479934692e-01 -4.685007297666743398e-05 7.416521757841110229e-02 8.706376701593399048e-02 1.382770538330078125e-01 1.341197043657302856e-01 -1.803582757711410522e-01 1.044127792119979858e-01 -2.699255384504795074e-02 1.971782743930816650e-01 1.671135276556015015e-01 -6.089941412210464478e-02 -1.910009682178497314e-01 -2.129093706607818604e-01
-9.223214536905288696e-02 2.818255424499511719e-01 -3.417764008045196533e-01 -1.263953163288533688e-03 -1.426481753587722778e-01 1.949212849140167236e-01 -1.135521680116653442e-01 3.997996821999549866e-02 -6.531781703233718872e-02 2.734385728836059570e-01 1.862547546625137329e-02 1.003521010279655457e-01 1.397598683834075928e-01 -1.297087818384170532e-01 1.377255022525787354e-01 1.002609431743621826e-01 1.462183743715286255e-01 1.313510984182357788e-01 2.253528386354446411e-01 6.122160237282514572e-03 2.343711555004119873e-01 1.597995609045028687e-01 1.623013764619827271e-01 1.825069263577461243e-02 6.235408410429954529e-02 -3.392357826232910156e-01 5.620167031884193420e-02 4.229808151721954346e-01 1.620900183916091919e-01 7.818391919136047363e-02 -2.807459421455860138e-02 -1.917812377214431763e-01
-3.164921104907989502e-01 -6.008210778236389160e-02 -8.805228024721145630e-02 -1.996966004371643066e-01 -1.455412805080413818e-01 1.296837031841278076e-01 -1.879500299692153931e-01 3.755581378936767578e-02 1.066050305962562561e-01 -7.849479094147682190e-03 1.026239469647407532e-01 -2.808429002761840820e-01 6.278296560049057007e-02 -3.736424818634986877e-02 2.213502228260040283e-01 -1.493204683065414429e-01 2.115469723939895630e-01 -1.011512652039527893e-01 4.454910159111022949e-01 -1.245602518320083618e-01 2.445915937423706055e-01 1.265625059604644775e-01 -7.176727801561355591e-02 1.445386409759521484e-01 6.741904467344284058e-02 3.663769364356994629e-02 2.062616348266601562e-01 1.376519203186035156e-01 8.775992691516876221e-02 1.547658741474151611e-01 -3.257053196430206299e-01 -1.429336667060852051e-01
8.059742301702499390e-02 -3.516768291592597961e-02 -2.305955886840820312e-01 1.110079512000083923e-01 -3.078535199165344238e-01 -1.142536327242851257e-01 -8.641847223043441772e-02 5.850367620587348938e-02 2.248901873826980591e-01 -5.983052775263786316e-02 3.036209642887115479e-01 -9.420408308506011963e-02 1.614740043878555298e-01 -7.176315784454345703e-02 1.859952509403228760e-01 1.733727306127548218e-01 -9.004359599202871323e-04 1.909454315900802612e-01 1.959611028432846069e-01 -1.639033257961273193e-01 -2.356483191251754761e-01 7.191570848226547241e-02 2.494186162948608398e-01 2.501200735569000244e-01 1.627915352582931519e-01 5.066086351871490479e-02 2.621734440326690674e-01 1.673860549926757812e-01 -1.243367046117782593e-01 -2.550655044615268707e-02 -3.497446179389953613e-01 -7.423156499862670898e-02
1.003787666559219360e-01 3.306082636117935181e-02 -4.505397677421569824e-01 -7.333221845328807831e-03 -2.504706680774688721e-01 -1.484776735305786133e-01 -2.116636186838150024e-01 2.212470322847366333e-01 1.374591439962387085e-01 4.932981356978416443e-02 1.522958129644393921e-01 -3.624463081359863281e-02 1.472592949867248535e-01 6.739824265241622925e-02 3.392986357212066650e-01 1.488054990768432617e-01 -8.751997351646423340e-02 2.648765146732330322e-01 3.475024923682212830e-02 -2.821678109467029572e-02 4.451148584485054016e-02 -1.333287805318832397e-01 2.367865443229675293e-01 4.072889685630798340e-01 -2.381977438926696777e-02 -1.172868907451629639e-01 3.292688343208283186e-04 1.412322670221328735e-01 1.565899550914764404e-01 9.530189633369445801e-02 -6.526015698909759521e-02 -6.528934091329574585e-02
1.629866808652877808e-01 -2.571839690208435059e-01 -2.873433232307434082e-01 2.706114947795867920e-01 -2.637547552585601807e-01 -8.009481430053710938e-02 2.630848065018653870e-02 6.192224472761154175e-02 2.181473076343536377e-01 2.714441120624542236e-01 2.989337742328643799e-01 -2.966791018843650818e-02 -3.074599429965019226e-02 -2.203274369239807129e-01 -1.463989764451980591e-01 5.022541061043739319e-02 9.552335739135742188e-02 -2.184987217187881470e-01 2.357449233531951904e-01 -1.223846971988677979e-01 1.879959255456924438e-01 3.295888379216194153e-02 1.565053164958953857e-01 -4.159923642873764038e-02 1.619877964258193970e-01 -3.140540793538093567e-02 4.459360241889953613e-02 2.470459491014480591e-01 2.431657314300537109e-01 -4.020028188824653625e-02 -1.050263270735740662e-01 -1.842127740383148193e-01
6.480409950017929077e-02 2.131113968789577484e-02 -2.021582424640655518e-01 1.719595193862915039e-01 -1.953811049461364746e-01 2.406029403209686279e-02 2.848937734961509705e-02 2.723582684993743896e-01 1.200408674776554108e-02 -6.934602558612823486e-02 5.367423892021179199e-01 -1.655567251145839691e-02 1.800151169300079346e-01 1.428003758192062378e-01 1.149006769992411137e-03 2.596634328365325928e-01 -3.047246634960174561e-01 1.823627948760986328e-01 9.322205185890197754e-02 -4.992777481675148010e-02 8.302143774926662445e-03 2.468913644552230835e-01 4.361580312252044678e-02 1.764897704124450684e-01 1.407079100608825684e-01 -1.383650749921798706e-01 1.126686856150627136e-01 -1.531116943806409836e-02 9.406721591949462891e-02 -6.838983297348022461e-02 -2.292682677507400513e-01 -2.197452187538146973e-01
1.496786028146743774e-01 -2.038153447210788727e-02 -8.343413472175598145e-02 2.440334558486938477e-01 9.306210558861494064e-04 -9.853579103946685791e-02 -1.803103089332580566e-02 4.615093171596527100e-01 -1.285879313945770264e-02 1.579897850751876831e-01 2.331191003322601318e-01 8.828469365835189819e-02 4.814616739749908447e-01 7.023645937442779541e-02 3.482731059193611145e-02 9.139596670866012573e-02 2.382870316505432129e-01 -1.304994374513626099e-01 2.991035878658294678e-01 1.707080155611038208e-01 7.769467681646347046e-02 2.233597077429294586e-02 5.936954542994499207e-02 1.278855800628662109e-01 2.268981635570526123e-01 -1.530470550060272217e-01 -1.128003280609846115e-02 5.301007628440856934e-02 1.253096312284469604e-01 1.388399899005889893e-01 -1.379412412643432617e-01 5.823665484786033630e-02
1.337261945009231567e-01 -3.078297674655914307e-01 -2.083590626716613770e-01 7.902931421995162964e-02 -1.689665019512176514e-01 -2.393979281187057495e-01 6.914673000574111938e-02 -1.843310333788394928e-02 2.927705459296703339e-02 9.205152094364166260e-02 2.074860632419586182e-01 -1.087932214140892029e-01 2.449684143066406250e-01 1.069257333874702454e-01 1.604921221733093262e-01 8.846291154623031616e-02 -5.862873792648315430e-02 1.192536056041717529e-01 2.897669672966003418e-01 -3.692184761166572571e-02 -2.386831641197204590e-01 9.650684893131256104e-02 1.719463914632797241e-01 1.419897377490997314e-01 2.311889678239822388e-01 -1.952988803386688232e-01 1.871508657932281494e-01 3.419882059097290039e-01 -2.005385607481002808e-01 4.791485518217086792e-02 -2.183744758367538452e-01 -1.571832001209259033e-01
6.240320950746536255e-02 -1.384880244731903076e-01 -2.953629791736602783e-01 7.824262976646423340e-02 -4.232892394065856934e-01 -8.244930207729339600e-02 -1.023617610335350037e-01 1.338828653097152710e-01 1.988383531570434570e-01 -1.412144601345062256e-01 2.159746736288070679e-01 6.682302802801132202e-02 1.433339715003967285e-01 1.077100858092308044e-01 -8.193428628146648407e-03 3.360060453414916992e-01 -2.020866051316261292e-02 8.945871144533157349e-02 3.359796702861785889e-01 -1.012137252837419510e-02 -1.576652824878692627e-01 6.605368107557296753e-02 1.906853020191192627e-01 1.524221897125244141e-01 1.188630014657974243e-01 1.334778964519500732e-01 3.299576342105865479e-01 1.407103091478347778e-01 -1.206755191087722778e-01 -7.104695588350296021e-02 -1.277633160352706909e-01 8.202967047691345215e-02
2.539441362023353577e-02 -1.851781010627746582e-01 -8.507096022367477417e-02 -6.255005300045013428e-02 4.363019764423370361e-02 -2.177438512444496155e-02 -3.345904946327209473e-01 1.914569437503814697e-01 2.294510751962661743e-01 1.743619292974472046e-01 2.811000645160675049e-01 6.097629293799400330e-02 5.206550955772399902e-01 -1.385472528636455536e-02 2.971989810466766357e-01 1.473302692174911499e-01 1.236347556114196777e-01 -5.246325582265853882e-02 9.046452492475509644e-02 -1.582609862089157104e-02 2.606493234634399414e-01 1.223450675606727600e-01 -1.227486655116081238e-01 -6.002367660403251648e-02 8.087355643510818481e-02 1.984929889440536499e-01 1.152170002460479736e-01 1.789055764675140381e-01 -7.123061269521713257e-02 -1.121894493699073792e-01 -3.811590746045112610e-02 -1.321129798889160156e-01
-1.199755445122718811e-01 -1.365837156772613525e-01 4.655534401535987854e-02 1.737079918384552002e-01 -2.009543180465698242e-01 3.635121881961822510e-02 -3.286743164062500000e-01 3.667902648448944092e-01 -5.282580107450485229e-02 1.541054546833038330e-01 1.767269670963287354e-01 -8.939880132675170898e-02 3.449452668428421021e-02 -1.796644181013107300e-01 1.089838445186614990e-01 -3.867765888571739197e-02 7.423775643110275269e-02 -1.044909954071044922e-01 3.361543118953704834e-01 -7.795004546642303467e-02 3.433025777339935303e-01 -1.875321147963404655e-03 -5.062409490346908569e-02 1.240499392151832581e-01 2.526693791151046753e-02 -3.251416385173797607e-01 1.020292192697525024e-02 2.035350799560546875e-01 2.163939476013183594e-01 -1.099223643541336060e-01 -1.917572766542434692e-01 -1.511741727590560913e-01
-3.505664318799972534e-02 -1.287872344255447388e-02 -4.476860910654067993e-02 4.814768210053443909e-02 -4.459895938634872437e-02 7.771639525890350342e-02 -2.957637906074523926e-01 2.550077438354492188e-01 2.248600274324417114e-01 2.245535403490066528e-01 2.910386919975280762e-01 -3.540069609880447388e-02 4.355589449405670166e-01 6.140425056219100952e-02 1.289925575256347656e-01 6.038389727473258972e-02 1.557745039463043213e-01 6.280598044395446777e-02 3.949213624000549316e-01 1.885859370231628418e-01 1.745455414056777954e-01 2.160718142986297607e-01 -1.148630678653717041e-01 1.192923933267593384e-01 2.302013039588928223e-01 4.844631999731063843e-02 1.555554866790771484e-01 8.272329717874526978e-02 -1.145319715142250061e-01 -4.164705425500869751e-02 8.167716860771179199e-02 -2.862592041492462158e-02
1.427500247955322266e-01 1.014710664749145508e-01 -8.718984574079513550e-02 1.375348418951034546e-01 9.551002085208892822e-02 -1.196988373994827271e-01 -3.218964934349060059e-01 1.882862001657485962e-01 1.721272021532058716e-01 2.899129688739776611e-01 2.917028963565826416e-01 1.043708249926567078e-01 1.874570250511169434e-01 -2.011374756693840027e-02 1.034920290112495422e-01 1.646849215030670166e-01 1.731878668069839478e-01 3.813027963042259216e-02 4.118530452251434326e-01 3.118877410888671875e-01 4.828494042158126831e-02 2.402581870555877686e-01 -9.889648854732513428e-02 -6.230751052498817444e-02 2.343307435512542725e-01 9.913614392280578613e-02 1.759058982133865356e-01 6.065460387617349625e-03 -7.859474420547485352e-02 -1.497213691473007202e-01 -2.878438495099544525e-02 6.921133957803249359e-03
6.226604059338569641e-02 -1.902095377445220947e-01 -4.680516198277473450e-03 5.497431010007858276e-02 -1.894930899143218994e-01 -3.787129223346710205e-01 -2.039603143930435181e-02 2.037201635539531708e-02 2.315001562237739563e-02 -7.074740715324878693e-03 1.880314350128173828e-01 1.273711472749710083e-01 1.224481388926506042e-01 1.368802338838577271e-01 3.008721768856048584e-01 2.632227726280689240e-02 -6.049220450222492218e-03 2.296870499849319458e-01 2.626130878925323486e-01 2.474321611225605011e-02 -1.663210988044738770e-01 2.369898408651351929e-01 1.691533774137496948e-01 2.119671106338500977e-01 3.292761147022247314e-01 3.738569095730781555e-02 -2.509580925107002258e-02 3.716056644916534424e-01 -6.975467503070831299e-02 3.769519925117492676e-02 -2.519717514514923096e-01 -3.958832845091819763e-02
5.895768851041793823e-02 1.813887953758239746e-01 -2.334950268268585205e-01 -9.154467284679412842e-02 -2.568378448486328125e-01 -3.617137372493743896e-01 -2.081833332777023315e-01 4.847925156354904175e-02 -1.788844764232635498e-01 -2.475800924003124237e-02 2.548501789569854736e-01 1.925885230302810669e-01 1.789430379867553711e-01 -6.473787128925323486e-03 1.787026375532150269e-01 1.960045844316482544e-02 -1.461323350667953491e-01 -5.271374806761741638e-02 1.308661326766014099e-02 -1.102830171585083008e-01 -5.164740607142448425e-02 -3.850441053509712219e-02 7.320977747440338135e-02 6.720068305730819702e-02 3.813724815845489502e-01 -1.766760945320129395e-01 3.508727550506591797e-01 2.592081725597381592e-01 7.950809597969055176e-02 9.992837160825729370e-02 -1.594071239233016968e-01 5.035271402448415756e-03
4.915128648281097412e-02 2.595996484160423279e-02 1.192073244601488113e-02 1.425212323665618896e-01 8.571585267782211304e-02 5.672693997621536255e-02 -2.900916934013366699e-01 1.705105900764465332e-01 1.339728087186813354e-01 3.148666322231292725e-01 3.820702135562896729e-01 1.755804270505905151e-01 2.857197821140289307e-01 -8.171113207936286926e-03 1.245516911149024963e-02 1.346148103475570679e-01 1.912227571010589600e-01 1.158943548798561096e-01 4.354726970195770264e-01 2.314396798610687256e-01 4.568808898329734802e-02 1.902233511209487915e-01 6.325232237577438354e-02 9.484675526618957520e-02 1.858866661787033081e-01 1.464503109455108643e-01 1.625380963087081909e-01 5.826751515269279480e-02 -1.415216028690338135e-01 -8.763351291418075562e-02 -2.671398594975471497e-02 -9.198732674121856689e-03
2.919420367106795311e-03 6.403134902939200401e-04 -3.315982520580291748e-01 6.831908971071243286e-02 -3.321275413036346436e-01 -7.753031700849533081e-02 -3.146776258945465088e-01 1.581556499004364014e-01 -1.831014454364776611e-01 1.375995576381683350e-01 2.472641915082931519e-01 -2.929855603724718094e-03 5.625212937593460083e-02 -8.509688824415206909e-02 -3.851903229951858521e-02 2.014439254999160767e-01 -1.425207406282424927e-01 1.221359297633171082e-01 3.087006211280822754e-01 -1.125395372509956360e-01 2.619161307811737061e-01 4.243637621402740479e-02 4.741483833640813828e-03 5.238118581473827362e-03 2.472886145114898682e-01 8.348374068737030029e-02 -1.635994315147399902e-01 1.123232990503311157e-01 2.631968259811401367e-01 -2.456113398075103760e-01 -1.670120954513549805e-01 -1.731797866523265839e-02
-5.301856249570846558e-02 4.078372567892074585e-02 1.277313381433486938e-01 -4.281863570213317871e-03 -1.572840064764022827e-01 2.831308171153068542e-02 -1.407207697629928589e-01 9.430984407663345337e-02 2.248749583959579468e-01 3.297214508056640625e-01 3.375704288482666016e-01 -1.033076643943786621e-01 3.224139213562011719e-01 2.741737067699432373e-01 2.306832075119018555e-01 2.197935245931148529e-02 7.585991173982620239e-02 2.097880095243453979e-01 2.679723203182220459e-01 -3.254508972167968750e-01 9.220628440380096436e-02 -1.267140209674835205e-01 -5.545276030898094177e-02 1.061427444219589233e-01 -1.180164590477943420e-01 1.983695626258850098e-01 5.661228299140930176e-02 1.198720112442970276e-01 1.513846367597579956e-01 1.280544102191925049e-01 -1.779147982597351074e-01 3.186912741512060165e-03
1.801678389310836792e-01 -1.197356171905994415e-02 -2.372638285160064697e-01 2.899753451347351074e-01 -2.885475158691406250e-01 -9.105889499187469482e-02 -3.224727511405944824e-02 -1.182577311992645264e-01 1.124441176652908325e-01 8.973179012537002563e-02 5.008938312530517578e-01 -7.442969828844070435e-03 2.586016952991485596e-01 2.466244548559188843e-01 1.330365799367427826e-02 -3.915270790457725525e-02 5.076304823160171509e-02 9.474935010075569153e-03 1.317364424467086792e-01 -2.737828195095062256e-01 2.461958080530166626e-01 -8.359711617231369019e-02 -1.029873192310333252e-01 -1.033960506319999695e-01 9.940988570451736450e-02 -1.474391520023345947e-01 5.790523067116737366e-02 1.685336530208587646e-01 -2.723355963826179504e-02 1.573304235935211182e-01 -1.886478364467620850e-01 -1.051201298832893372e-01
1.405701637268066406e-01 2.035369537770748138e-02 -2.448651641607284546e-01 -3.132822364568710327e-02 -1.009698584675788879e-01 -1.185570657253265381e-01 2.268653176724910736e-02 1.031318902969360352e-01 5.259421095252037048e-02 3.203502893447875977e-01 2.225759327411651611e-01 -1.334350407123565674e-01 1.860042512416839600e-01 -1.201580986380577087e-01 -3.404218330979347229e-02 -2.071296423673629761e-01 -1.314208004623651505e-02 5.460945516824722290e-02 2.903545200824737549e-01 1.082820892333984375e-01 5.035602450370788574e-01 2.904883585870265961e-02 9.526905417442321777e-02 2.054615467786788940e-01 -1.331477165222167969e-01 1.584553867578506470e-01 1.278638839721679688e-01 1.972350329160690308e-01 9.312849491834640503e-02 1.431951969861984253e-01 -2.907246053218841553e-01 -3.118127025663852692e-02
1.856736689805984497e-01 1.743019521236419678e-01 -9.286980330944061279e-02 -1.294422000646591187e-01 3.111645765602588654e-02 -8.043472468852996826e-02 -2.662198841571807861e-01 2.154313027858734131e-01 -1.163153499364852905e-01 1.679629385471343994e-01 3.002332448959350586e-01 1.231526285409927368e-01 2.665166556835174561e-01 -2.267860025167465210e-01 4.233309254050254822e-02 2.821994721889495850e-01 -4.959720186889171600e-03 5.155635252594947815e-02 2.719321548938751221e-01 1.461592167615890503e-01 3.535053431987762451e-01 1.964235603809356689e-01 -1.093875020742416382e-01 1.160473451018333435e-01 1.835465431213378906e-01 -5.689743533730506897e-02 2.678798511624336243e-02 2.227749973535537720e-01 -8.613321185111999512e-02 -7.849706709384918213e-02 2.015728652477264404e-01 -7.513264566659927368e-02
-2.116953134536743164e-01 -1.516309082508087158e-01 -1.427893191576004028e-01 -6.751123070716857910e-02 -1.767073720693588257e-01 -2.032364159822463989e-02 -1.356503963470458984e-01 4.363383948802947998e-01 2.319990992546081543e-01 -1.710542291402816772e-01 3.260423243045806885e-02 -2.025645971298217773e-01 -2.113603241741657257e-02 1.482800301164388657e-02 6.901243329048156738e-02 2.201492898166179657e-02 1.675489395856857300e-01 1.450618952512741089e-01 3.509569168090820312e-01 -1.998218744993209839e-01 1.068310290575027466e-01 1.444491790607571602e-04 1.426816284656524658e-01 2.231302708387374878e-01 5.308120697736740112e-02 -2.736479043960571289e-02 -3.245005756616592407e-02 6.096702814102172852e-02 2.707307040691375732e-01 -7.304707914590835571e-02 -3.866012394428253174e-01 -7.431117445230484009e-02
5.899797379970550537e-02 8.139252662658691406e-02 -3.471146896481513977e-02 8.666614443063735962e-02 -3.824582323431968689e-02 -9.451840072870254517e-02 -1.527047306299209595e-01 1.183974072337150574e-01 2.279097735881805420e-01 1.477687433362007141e-02 4.473116993904113770e-01 -8.696445822715759277e-02 -3.064166195690631866e-02 5.412797257304191589e-02 1.528863906860351562e-01 1.599125713109970093e-01 1.916888169944286346e-02 2.340578883886337280e-01 2.321722358465194702e-01 7.907040417194366455e-02 -1.433429718017578125e-01 -2.028046995401382446e-01 3.012548685073852539e-01 3.672708868980407715e-01 -1.000709682703018188e-01 -8.503776788711547852e-02 8.378934115171432495e-02 3.451253175735473633e-01 7.269105315208435059e-02 1.789107322692871094e-01 -5.586767196655273438e-02 -1.854739189147949219e-01
1.854606568813323975e-01 -2.061772393062710762e-03 -2.694415450096130371e-01 3.423461019992828369e-01 -2.635374069213867188e-01 6.389653682708740234e-02 -1.520391404628753662e-01 -2.537058107554912567e-02 -3.688386175781488419e-03 3.010595776140689850e-02 5.197984576225280762e-01 5.091338232159614563e-02 -8.985631912946701050e-02 -5.956715345382690430e-02 6.790671497583389282e-02 -1.479943376034498215e-02 -8.176774531602859497e-02 -1.179611906409263611e-01 1.718623638153076172e-01 -1.038960665464401245e-01 2.901015281677246094e-01 -2.859269455075263977e-02 6.568761914968490601e-02 -1.410478949546813965e-01 1.846823394298553467e-01 -3.215453401207923889e-02 1.228213459253311157e-01 2.383667677640914917e-01 9.810491651296615601e-02 4.214822128415107727e-02 -2.975475192070007324e-01 1.060775816440582275e-01
1.640728563070297241e-01 -2.331718802452087402e-02 -3.122114390134811401e-02 -2.275048345327377319e-01 -1.224213391542434692e-01 -2.065665572881698608e-01 5.804639682173728943e-02 2.514947056770324707e-01 -1.916076838970184326e-01 -2.014003135263919830e-02 3.179085850715637207e-01 8.630789816379547119e-02 3.228340148925781250e-01 2.788429260253906250e-01 -1.630518138408660889e-01 -3.347262740135192871e-02 -8.941091597080230713e-02 1.769672334194183350e-01 1.765501648187637329e-01 -7.208872586488723755e-02 6.304609775543212891e-02 -4.467134363949298859e-03 -2.393448948860168457e-01 -3.560731559991836548e-02 1.581971049308776855e-01 1.886005252599716187e-01 1.129318773746490479e-01 1.530973166227340698e-01 -3.849449008703231812e-02 -1.158751472830772400e-01 -3.448278307914733887e-01 -2.671720385551452637e-01
1.422885954380035400e-01 7.189399749040603638e-02 -2.674861997365951538e-02 3.156720697879791260e-01 -3.220161050558090210e-02 -2.029815763235092163e-01 -5.321704596281051636e-02 2.973709702491760254e-01 7.637845352292060852e-03 3.887578146532177925e-03 3.266740441322326660e-01 -4.035561159253120422e-02 -1.453877985477447510e-01 3.388029038906097412e-01 1.962070912122726440e-01 2.806490957736968994e-01 -1.399597972631454468e-01 2.472134679555892944e-01 2.141546308994293213e-01 -1.036164313554763794e-01 1.506335735321044922e-01 -1.748861074447631836e-01 -1.855587661266326904e-01 -3.265670314431190491e-02 9.852185845375061035e-02 -1.142230257391929626e-01 2.538515031337738037e-01 4.761172086000442505e-02 -8.440422266721725464e-02 -2.766786608844995499e-03 -7.967963069677352905e-02 -2.238287627696990967e-01
2.779539227485656738e-01 -1.409841626882553101e-01 -8.836376667022705078e-02 -1.423845998942852020e-02 -6.731788069009780884e-02 2.099547348916530609e-02 -3.043396174907684326e-01 1.623977869749069214e-01 -3.002983331680297852e-02 5.346990004181861877e-02 2.375464886426925659e-01 -1.183387115597724915e-01 2.709219455718994141e-01 -3.894870579242706299e-01 1.434568315744400024e-01 5.765101313591003418e-02 1.456306278705596924e-01 -6.218066439032554626e-02 3.150564134120941162e-01 -4.746700823307037354e-02 1.987010426819324493e-02 8.734897524118423462e-02 6.383565068244934082e-02 3.235702812671661377e-01 -8.115217834711074829e-02 -4.962439835071563721e-02 3.502191975712776184e-02 1.277151051908731461e-02 -8.906307071447372437e-02 2.247806936502456665e-01 -1.524021327495574951e-01 -3.349356055259704590e-01
1.063886135816574097e-01 -9.134406223893165588e-03 -2.330801486968994141e-01 2.202179729938507080e-01 -1.347380429506301880e-01 -2.819062173366546631e-01 -1.749317198991775513e-01 2.897748649120330811e-01 5.471707507967948914e-02 -1.900567207485437393e-03 1.260445117950439453e-01 4.158433899283409119e-02 7.767814211547374725e-03 8.450824022293090820e-02 -1.982645392417907715e-01 -1.186493318527936935e-03 7.009853422641754150e-02 -1.002653911709785461e-01 3.710656464099884033e-01 -8.930492401123046875e-02 2.104042470455169678e-01 5.719447880983352661e-02 -3.341128677129745483e-02 9.730648994445800781e-02 2.796355634927749634e-02 -5.299262404441833496e-01 1.213475018739700317e-01 1.005952507257461548e-01 1.049110144376754761e-01 1.146942824125289917e-01 -1.953256577253341675e-01 -1.376006156206130981e-01
1.555062681436538696e-01 5.713802576065063477e-02 5.637867003679275513e-02 5.245070531964302063e-02 -1.170192733407020569e-01 -6.885736947879195213e-04 -2.577261030673980713e-01 2.002464979887008667e-01 1.034367829561233521e-01 2.430307120084762573e-01 1.765393912792205811e-01 -2.123440057039260864e-02 5.466095805168151855e-01 1.483464837074279785e-01 1.719196885824203491e-01 3.701383620500564575e-02 1.564481109380722046e-01 -7.969612628221511841e-02 3.264719247817993164e-01 -3.098012879490852356e-03 2.115164697170257568e-02 9.204434603452682495e-02 -3.131422773003578186e-02 9.427374601364135742e-02 3.298854827880859375e-02 2.521135509014129639e-01 1.550899893045425415e-01 2.550241947174072266e-01 -6.354798376560211182e-02 -2.652517259120941162e-01 2.165595069527626038e-02 -9.218662977218627930e-02
7.330378890037536621e-02 -1.476870626211166382e-01 -3.760752677917480469e-01 -6.844216585159301758e-02 -1.355559676885604858e-01 -3.789497166872024536e-02 -2.211360186338424683e-01 -6.779842078685760498e-02 -2.652992606163024902e-01 8.614813536405563354e-02 3.118228316307067871e-01 -1.007887646555900574e-01 8.232621103525161743e-02 -1.412802785634994507e-01 -3.421988710761070251e-02 2.332276552915573120e-01 1.231034770607948303e-01 1.117145419120788574e-01 4.145825207233428955e-01 -6.145285442471504211e-02 -2.061746083199977875e-02 1.934520713984966278e-02 -6.742507684975862503e-03 1.831103861331939697e-02 8.869460225105285645e-02 2.149985134601593018e-01 -1.513677835464477539e-01 2.733089923858642578e-01 3.120525181293487549e-01 -3.767111897468566895e-02 -5.108230561017990112e-02 -1.682612746953964233e-01
6.192887574434280396e-02 6.311305612325668335e-02 -3.446885645389556885e-01 -1.937369443476200104e-02 -2.677434980869293213e-01 6.980405002832412720e-02 -2.028984129428863525e-01 1.302020847797393799e-01 2.121483683586120605e-01 1.287422627210617065e-01 1.776859462261199951e-01 -3.609101474285125732e-02 5.512318760156631470e-02 4.129412397742271423e-02 2.714112699031829834e-01 2.017898112535476685e-01 5.646064132452011108e-02 3.577244877815246582e-01 5.118699744343757629e-02 -1.418522596359252930e-01 3.773983940482139587e-02 -2.196308374404907227e-01 2.495924383401870728e-01 2.576086223125457764e-01 3.302025794982910156e-02 1.153334081172943115e-01 2.732430100440979004e-01 2.459224015474319458e-01 -4.564153030514717102e-02 1.733370125293731689e-01 5.479956790804862976e-02 8.861213922500610352e-02
-1.845279335975646973e-02 -6.662295013666152954e-02 1.038551181554794312e-01 -3.085161745548248291e-02 -5.031582340598106384e-02 -1.047519668936729431e-01 -2.665801346302032471e-01 9.810181707143783569e-02 4.351893812417984009e-02 2.237609177827835083e-01 1.372403502464294434e-01 -1.227632313966751099e-01 5.096020698547363281e-01 3.718965128064155579e-02 2.225280106067657471e-01 4.837006330490112305e-02 -7.440969813615083694e-03 1.267012804746627808e-01 2.413703948259353638e-01 1.497285068035125732e-02 3.978100121021270752e-01 1.853688359260559082e-01 -1.344071328639984131e-01 -1.598881185054779053e-01 2.491479516029357910e-01 1.740008443593978882e-01 1.641976982355117798e-01 1.891698092222213745e-01 -1.067392751574516296e-01 -1.110971942543983459e-01 8.263477357104420662e-04 -2.855277992784976959e-02
7.107872515916824341e-02 -1.917831450700759888e-01 -2.535175383090972900e-01 1.565745621919631958e-01 -1.482616961002349854e-01 -3.786394596099853516e-01 -1.700727343559265137e-01 5.663175508379936218e-02 1.277217268943786621e-01 6.083787232637405396e-02 2.168292105197906494e-01 -7.839607447385787964e-02 1.685574203729629517e-01 -2.295913994312286377e-01 2.324913442134857178e-01 -4.500158131122589111e-02 9.844012558460235596e-02 -2.279564887285232544e-01 5.303513607941567898e-04 7.830153405666351318e-02 3.125655651092529297e-01 1.265645772218704224e-01 2.057096213102340698e-01 -1.071548536419868469e-01 1.542822569608688354e-01 -1.942863166332244873e-01 2.437865734100341797e-01 1.589476764202117920e-01 1.582839637994766235e-01 2.149197608232498169e-01 9.261459857225418091e-02 -1.242162752896547318e-02
3.842976689338684082e-02 2.488018013536930084e-02 -2.130038738250732422e-01 7.623724639415740967e-02 -9.386219084262847900e-02 9.812241792678833008e-02 -5.292671546339988708e-02 6.373059749603271484e-02 -3.713168203830718994e-02 9.184976667165756226e-02 1.569536328315734863e-01 2.145299315452575684e-01 1.491558551788330078e-01 -1.633027344942092896e-01 2.068963050842285156e-01 -8.647057414054870605e-02 8.357446640729904175e-02 2.354671806097030640e-01 4.315346777439117432e-01 1.475760787725448608e-01 2.048165202140808105e-01 2.565660178661346436e-01 1.811081469058990479e-01 6.512685865163803101e-02 -1.285489350557327271e-01 -3.026645183563232422e-01 2.202279269695281982e-01 2.613834142684936523e-01 2.619787454605102539e-01 1.256609857082366943e-01 1.023271083831787109e-01 -8.157604187726974487e-02
1.915214806795120239e-01 3.297939151525497437e-02 -1.861934363842010498e-01 3.577052801847457886e-02 -1.759970635175704956e-01 -2.096420675516128540e-01 -1.104439124464988708e-01 2.360784560441970825e-01 -3.638260439038276672e-02 1.065818686038255692e-02 1.165566444396972656e-01 -1.851636916399002075e-01 1.869953274726867676e-01 -1.102264672517776489e-01 -3.080396167933940887e-02 -1.926440894603729248e-01 3.039519488811492920e-02 1.544036567211151123e-01 2.433049529790878296e-01 1.390109807252883911e-01 4.971394240856170654e-01 -1.415491849184036255e-01 2.453678995370864868e-01 1.911143660545349121e-01 -6.297903507947921753e-02 1.976019740104675293e-01 8.477247506380081177e-02 8.451025187969207764e-02 5.488931760191917419e-02 2.224135398864746094e-01 -2.674486935138702393e-01 1.980892755091190338e-02
-2.753539197146892548e-02 -4.953009635210037231e-02 -1.782822050154209137e-02 2.552374303340911865e-01 -4.750491678714752197e-01 -2.270973771810531616e-01 -1.664383560419082642e-01 -1.915779709815979004e-02 -7.045086473226547241e-02 -7.738240063190460205e-02 4.812589883804321289e-01 2.424816936254501343e-01 -5.754821002483367920e-02 2.750207111239433289e-02 -9.396868199110031128e-02 -3.246685490012168884e-02 2.598499320447444916e-02 -6.452719122171401978e-02 3.611159324645996094e-01 -1.546026915311813354e-01 1.919180303812026978e-01 -5.457770079374313354e-02 1.194452717900276184e-01 -1.225669234991073608e-01 4.339921474456787109e-02 -1.101380288600921631e-01 7.376395165920257568e-02 1.403352320194244385e-01 3.021940402686595917e-02 1.717787832021713257e-01 -6.833054870367050171e-02 9.063049405813217163e-02
-2.959169074892997742e-02 1.547570675611495972e-01 -1.984603703022003174e-01 1.509909629821777344e-01 -3.703129887580871582e-01 -1.054994240403175354e-01 -2.086628377437591553e-01 9.060334414243698120e-02 2.164586037397384644e-01 -1.432585716247558594e-01 3.854284286499023438e-01 2.905630320310592651e-02 3.053693175315856934e-01 2.896066009998321533e-01 1.715247929096221924e-01 1.355629265308380127e-01 -1.041838750243186951e-01 1.104582846164703369e-01 2.524451017379760742e-01 -1.791260987520217896e-01 1.003939509391784668e-01 5.753900483250617981e-02 7.872336357831954956e-02 -1.470378935337066650e-01 1.433316469192504883e-01 -7.896402478218078613e-02 9.593704342842102051e-02 -8.833044022321701050e-02 2.594137191772460938e-02 2.504312992095947266e-01 -5.396917462348937988e-02 3.342778608202934265e-02
2.712564775720238686e-03 -3.079593554139137268e-02 -3.767440915107727051e-01 2.303977906703948975e-01 -1.861770451068878174e-01 -2.174035906791687012e-01 -2.180641591548919678e-01 4.101091995835304260e-02 -1.966065168380737305e-01 -4.832942038774490356e-02 5.447870492935180664e-01 3.850003331899642944e-02 6.732483953237533569e-02 -1.953828334808349609e-01 9.944205731153488159e-02 5.661994591355323792e-02 -1.122377663850784302e-01 7.411262020468711853e-03 1.916009336709976196e-01 -1.894506439566612244e-02 1.048228293657302856e-01 -5.722441151738166809e-02 1.105732023715972900e-01 -2.652916312217712402e-01 6.302206963300704956e-02 -2.036611177027225494e-02 4.094329476356506348e-02 1.918889135122299194e-01 2.240465581417083740e-01 -9.604429453611373901e-02 -1.441639214754104614e-01 9.010454267263412476e-02
1.834735870361328125e-01 -2.040746212005615234e-01 -1.705783009529113770e-01 6.667108088731765747e-02 -3.827718198299407959e-01 -1.273329406976699829e-01 -5.901513155549764633e-03 1.204588934779167175e-01 -7.727486640214920044e-02 -1.365609019994735718e-01 3.125629723072052002e-01 9.055332094430923462e-02 9.229847788810729980e-02 -1.605783551931381226e-01 -4.180901870131492615e-02 2.332208156585693359e-01 -1.167713627219200134e-01 1.934122443199157715e-01 3.646945059299468994e-01 -1.005603596568107605e-01 8.886935561895370483e-02 -7.571998517960309982e-03 1.716497726738452911e-02 5.324507132172584534e-02 8.244000375270843506e-02 3.644767701625823975e-01 -1.084534004330635071e-01 2.277623414993286133e-01 1.637043803930282593e-01 -1.676042377948760986e-01 -5.351006053388118744e-03 -1.716864854097366333e-01
1.625942140817642212e-01 1.237749904394149780e-01 -4.639393091201782227e-02 -2.492059618234634399e-01 -6.823311746120452881e-02 -2.298653572797775269e-01 1.437361985445022583e-01 3.752582967281341553e-01 1.159124746918678284e-01 1.346310321241617203e-02 2.842857688665390015e-02 4.106285423040390015e-02 2.334418743848800659e-01 -3.068113001063466072e-04 7.109315693378448486e-02 -2.260780483484268188e-01 1.414643973112106323e-01 1.230147108435630798e-01 2.166201919317245483e-01 -1.740274280309677124e-01 2.218363881111145020e-01 1.319839507341384888e-01 -1.689908802509307861e-01 5.757486447691917419e-02 1.240015104413032532e-01 -3.969996050000190735e-02 3.834950923919677734e-01 -5.086898431181907654e-02 -3.787825256586074829e-02 -5.395161360502243042e-02 -3.891171216964721680e-01 -1.225452274084091187e-01
9.154247492551803589e-02 -1.518142670392990112e-01 1.006650105118751526e-01 3.863446786999702454e-02 -1.586038321256637573e-01 -7.296320796012878418e-02 -3.894383311271667480e-01 2.988926172256469727e-01 9.408919513225555420e-02 2.746187448501586914e-01 1.786959767341613770e-01 -1.265267189592123032e-02 4.354126751422882080e-01 2.127845436334609985e-01 9.857837855815887451e-02 2.801938913762569427e-02 7.002552598714828491e-02 3.547347337007522583e-02 1.470383554697036743e-01 1.674811914563179016e-02 1.441386491060256958e-01 2.315398156642913818e-01 -1.290658712387084961e-01 -4.906306043267250061e-02 2.956605143845081329e-02 1.241635009646415710e-01 1.694427281618118286e-01 2.875740826129913330e-01 -4.166888445615768433e-02 -1.809929311275482178e-01 3.290843218564987183e-02 -1.973605453968048096e-01
1.341432631015777588e-01 6.416847463697195053e-03 -3.434461951255798340e-01 8.334715850651264191e-03 -2.259364724159240723e-01 -7.633917778730392456e-02 -2.477976530790328979e-01 3.708235546946525574e-02 -6.545484811067581177e-02 1.393247097730636597e-01 3.691022694110870361e-01 -5.108165368437767029e-02 7.705546915531158447e-03 -1.637983620166778564e-01 -1.469561606645584106e-01 3.226898610591888428e-01 -3.961617872118949890e-02 1.105922833085060120e-01 3.405171632766723633e-01 -1.410319656133651733e-01 1.982184797525405884e-01 7.479745149612426758e-02 -1.600736826658248901e-01 -7.795730233192443848e-02 8.900792896747589111e-02 1.268717050552368164e-01 -3.160976991057395935e-02 1.204901710152626038e-01 1.412545144557952881e-01 -2.197411805391311646e-01 -1.648086756467819214e-01 -2.607013583183288574e-01
-3.536143526434898376e-02 -3.665312007069587708e-02 -2.100049257278442383e-01 2.057114541530609131e-01 -1.447251886129379272e-01 -1.562228947877883911e-01 8.728375285863876343e-02 1.971930861473083496e-01 4.081988707184791565e-02 4.651488736271858215e-02 2.304746508598327637e-01 -7.157411426305770874e-02 4.563751071691513062e-02 5.428704246878623962e-02 1.496392339468002319e-01 2.152398824691772461e-01 2.710825502872467041e-01 2.501340508460998535e-01 2.876616120338439941e-01 -2.575555145740509033e-01 -3.203598037362098694e-02 -2.482119798660278320e-01 8.422987535595893860e-03 6.604436784982681274e-02 1.453131716698408127e-02 5.444708745926618576e-03 3.484860956668853760e-01 -1.206544786691665649e-02 1.798589974641799927e-01 -1.060765087604522705e-01 -1.778719872236251831e-01 -3.661106526851654053e-01
4.450276121497154236e-02 -6.836920231580734253e-02 -1.757205575704574585e-01 2.314687222242355347e-01 -1.008080504834651947e-02 -5.035042762756347656e-02 -2.736798822879791260e-01 3.158163130283355713e-01 -2.355032972991466522e-02 1.261682510375976562e-01 1.878567188978195190e-01 -7.230085134506225586e-02 -4.907631129026412964e-02 -1.404724568128585815e-01 1.336974650621414185e-01 -2.390897125005722046e-01 2.590679824352264404e-01 6.767903454601764679e-03 3.996302187442779541e-01 -6.153794750571250916e-02 1.663098484277725220e-01 2.933004498481750488e-02 3.236264586448669434e-01 2.300738394260406494e-01 -1.130211055278778076e-01 -7.150617986917495728e-02 9.321615844964981079e-02 1.241926252841949463e-01 6.912861019372940063e-02 2.184309363365173340e-01 -1.309896707534790039e-01 -2.212511599063873291e-01
6.352367252111434937e-02 -2.281408458948135376e-01 -2.177416831254959106e-01 2.238948494195938110e-01 -1.198524460196495056e-01 -5.897173285484313965e-02 -2.266000956296920776e-01 9.782917797565460205e-02 6.290685385465621948e-02 -2.071178704500198364e-02 2.993459403514862061e-01 -1.480547189712524414e-01 2.246313393115997314e-01 6.479702144861221313e-02 3.562390059232711792e-02 2.472482621669769287e-01 -1.802086085081100464e-02 1.479319334030151367e-01 2.281829863786697388e-01 -2.855413779616355896e-02 -2.797813713550567627e-01 1.496355235576629639e-01 1.271746754646301270e-01 2.809953093528747559e-01 2.013001590967178345e-01 1.328290700912475586e-01 2.428374141454696655e-01 2.663784027099609375e-01 -6.842367351055145264e-02 3.589245304465293884e-02 -2.625117897987365723e-01 -2.785178087651729584e-02
4.598502442240715027e-02 -3.903276622295379639e-01 -1.242250949144363403e-01 1.903730630874633789e-01 -2.275100797414779663e-01 -3.916087746620178223e-01 2.980996109545230865e-02 9.559994190931320190e-02 6.856456398963928223e-02 1.187537163496017456e-01 2.575569152832031250e-01 -4.568361118435859680e-02 1.974641717970371246e-02 1.094022244215011597e-01 1.880375295877456665e-01 1.241539642214775085e-01 -7.301595807075500488e-02 6.857525557279586792e-02 2.312144041061401367e-01 7.016280293464660645e-02 -1.186664476990699768e-01 1.353892683982849121e-01 9.777284413576126099e-02 7.293246686458587646e-02 2.151868343353271484e-01 2.738889865577220917e-02 2.292740046977996826e-01 3.343456089496612549e-01 -1.759502887725830078e-01 -1.406011879444122314e-01 -2.171017676591873169e-01 -5.809872969985008240e-02
-9.933473169803619385e-02 6.301316618919372559e-02 -1.837339252233505249e-01 -2.390963435173034668e-01 -1.937307044863700867e-02 -1.598509401082992554e-01 -1.978536695241928101e-01 1.717120558023452759e-01 -1.583199016749858856e-02 5.421880166977643967e-03 3.315997123718261719e-01 4.196497797966003418e-01 5.728805903345346451e-03 2.749230861663818359e-01 -1.867012828588485718e-01 -2.771245129406452179e-02 1.725883632898330688e-01 8.795635402202606201e-02 1.898095905780792236e-01 1.102887839078903198e-01 1.139189228415489197e-01 3.934973478317260742e-02 -2.219747900962829590e-01 8.074226230382919312e-02 -4.582766443490982056e-02 -2.563531510531902313e-03 2.552763819694519043e-01 2.789403200149536133e-01 2.706980705261230469e-01 -1.681480407714843750e-01 -1.761464029550552368e-02 1.087353937327861786e-02
2.483239471912384033e-01 1.194979026913642883e-01 2.544148266315460205e-02 2.389722764492034912e-01 -6.259763985872268677e-02 -8.566578477621078491e-02 -2.645609080791473389e-01 2.975907325744628906e-01 -8.304309099912643433e-02 9.341904520988464355e-02 1.139920130372047424e-01 -9.750268608331680298e-02 8.820343762636184692e-02 -1.410824507474899292e-01 3.542025983333587646e-01 -7.503411918878555298e-02 2.256279289722442627e-01 2.294905297458171844e-02 3.692921102046966553e-01 -1.524901390075683594e-02 1.854633390903472900e-01 -6.057721376419067383e-02 1.321351528167724609e-01 1.900821924209594727e-01 -2.152904719114303589e-01 -2.222354561090469360e-01 5.278720334172248840e-02 2.266586720943450928e-01 3.268093615770339966e-02 8.336184173822402954e-02 -2.486871629953384399e-01 -1.139264926314353943e-02
-1.998067274689674377e-02 -2.721490338444709778e-02 -1.909752637147903442e-01 1.497265100479125977e-01 -3.253256976604461670e-01 -2.203836292028427124e-01 -2.384373992681503296e-01 1.821104250848293304e-02 7.780361920595169067e-02 -4.234391078352928162e-02 3.217721283435821533e-01 7.917460054159164429e-02 4.538664966821670532e-02 4.618982225656509399e-02 3.192330896854400635e-01 1.059390455484390259e-01 -2.100362032651901245e-01 -9.513891488313674927e-02 2.795544266700744629e-01 -1.458514034748077393e-01 2.880454063415527344e-01 1.157893091440200806e-01 1.356223374605178833e-01 -9.635797142982482910e-02 3.142139911651611328e-01 8.161438256502151489e-02 1.898545324802398682e-01 1.236730366945266724e-01 2.216005474328994751e-01 7.262353599071502686e-02 5.414412543177604675e-02 5.208571255207061768e-02
8.385655283927917480e-02 -1.993806958198547363e-01 -5.174278467893600464e-02 -1.256703771650791168e-02 -1.255688816308975220e-01 -9.910257905721664429e-02 -2.463295124471187592e-02 -4.099017009139060974e-02 7.679521292448043823e-02 6.607297062873840332e-02 2.501739561557769775e-01 -2.162808328866958618e-01 2.106349915266036987e-01 5.788321141153573990e-03 2.201186567544937134e-01 1.953101754188537598e-01 -2.213702537119388580e-02 2.569723129272460938e-01 3.545812070369720459e-01 1.496429145336151123e-01 -2.597425580024719238e-01 1.380567997694015503e-01 1.765530705451965332e-01 9.151808917522430420e-02 2.509650588035583496e-01 8.643139898777008057e-02 2.465526312589645386e-01 2.738539874553680420e-01 -1.617003530263900757e-01 -6.115560606122016907e-02 -3.062139749526977539e-01 3.560656309127807617e-02
2.689379751682281494e-01 -1.616853773593902588e-01 2.370169200003147125e-02 -1.190901771187782288e-01 -6.761924177408218384e-02 -3.088142536580562592e-02 -1.435292959213256836e-01 1.064291074872016907e-01 2.194605916738510132e-01 4.035787582397460938e-01 2.336030900478363037e-01 3.998130094259977341e-03 5.332030653953552246e-01 3.750251978635787964e-02 2.113154828548431396e-01 9.075837582349777222e-02 -3.628429025411605835e-02 -2.134696207940578461e-02 1.294213235378265381e-01 -1.976221054792404175e-01 2.425508201122283936e-01 5.641402304172515869e-02 9.028746187686920166e-02 -1.378086209297180176e-01 -9.121183305978775024e-02 -4.526706039905548096e-02 1.476683765649795532e-01 1.613226085901260376e-01 1.163187846541404724e-01 -1.382775977253913879e-02 -1.497378796339035034e-01 6.346865743398666382e-02
-2.014049291610717773e-01 -2.554685473442077637e-01 -4.005428776144981384e-02 9.543949365615844727e-02 -1.540683805942535400e-01 2.572723897174000740e-03 -6.285565346479415894e-02 2.363605201244354248e-01 -6.488520652055740356e-02 7.617183029651641846e-02 -9.946952573955059052e-03 2.284971624612808228e-01 7.311408966779708862e-02 5.696329474449157715e-02 -1.839275211095809937e-01 -5.663985759019851685e-02 1.656194627285003662e-01 2.217262387275695801e-01 2.689586877822875977e-01 -1.875212192535400391e-01 2.517540156841278076e-01 -1.142894402146339417e-01 2.664415538311004639e-02 1.650224179029464722e-01 -1.441414952278137207e-01 -6.165021657943725586e-02 3.535326421260833740e-01 3.444205224514007568e-01 -6.846067309379577637e-02 -1.964052468538284302e-01 -2.309598475694656372e-01 1.966605931520462036e-01
3.285874128341674805e-01 1.928255893290042877e-02 1.780286580324172974e-01 -4.495229572057723999e-02 5.686936900019645691e-03 -2.114254049956798553e-02 -1.275828480720520020e-01 2.978133261203765869e-01 8.044183254241943359e-02 2.185108810663223267e-01 2.326335012912750244e-01 2.534557878971099854e-02 2.008484750986099243e-01 -1.857102662324905396e-02 1.163332089781761169e-01 7.102311402559280396e-02 1.016685739159584045e-01 1.303279846906661987e-01 6.098355650901794434e-01 1.323020160198211670e-01 1.712417006492614746e-01 8.192406594753265381e-02 -1.470972038805484772e-02 7.989687845110893250e-03 1.453371793031692505e-01 4.697649553418159485e-02 1.249326765537261963e-01 2.449386119842529297e-01 -8.070805668830871582e-02 2.510982751846313477e-02 1.585118025541305542e-01 3.022710327059030533e-03
-1.728505790233612061e-01 4.641420021653175354e-02 -3.477217257022857666e-01 1.790207326412200928e-01 -2.394739687442779541e-01 -2.382543087005615234e-01 -2.569631338119506836e-01 1.946879029273986816e-01 8.904529362916946411e-02 -2.774661965668201447e-02 1.504816859960556030e-01 2.662247512489557266e-03 -1.688255518674850464e-01 -8.857417851686477661e-02 1.628609448671340942e-01 3.493712749332189560e-03 -2.081302553415298462e-02 1.475168764591217041e-01 3.077612817287445068e-01 -2.501890063285827637e-01 4.902296140789985657e-02 -9.627351909875869751e-02 3.233906328678131104e-01 1.223860457539558411e-01 -1.192999854683876038e-01 -3.367601335048675537e-02 1.788894832134246826e-01 2.618569433689117432e-01 1.956091970205307007e-01 -8.284315466880798340e-02 -1.222697123885154724e-01 -1.264066994190216064e-01
-9.666161239147186279e-02 -7.348201423883438110e-02 2.898438274860382080e-02 -9.140048176050186157e-02 -7.675457745790481567e-02 1.204709410667419434e-01 -1.258918344974517822e-01 1.974258720874786377e-01 1.154681816697120667e-01 1.697162389755249023e-01 4.474011361598968506e-01 -8.916641026735305786e-02 1.585110276937484741e-01 -2.260348945856094360e-01 1.771467030048370361e-01 -9.955327212810516357e-02 -1.898644678294658661e-02 -3.936854749917984009e-02 3.197433948516845703e-01 1.267094314098358154e-01 1.176817044615745544e-01 2.371696680784225464e-01 -4.993986338376998901e-03 2.666920609772205353e-02 2.498914897441864014e-01 3.925891593098640442e-02 2.468313127756118774e-01 3.062483370304107666e-01 -2.963460087776184082e-01 -4.129269719123840332e-02 1.683355718851089478e-01 -7.394957542419433594e-02
1.458013504743576050e-01 4.371881112456321716e-02 -2.793171703815460205e-01 2.192301899194717407e-01 -7.239580899477005005e-02 3.558694571256637573e-02 -1.447834670543670654e-01 3.553380072116851807e-01 1.147419810295104980e-01 1.341950893402099609e-01 2.351127713918685913e-01 -4.712837934494018555e-02 1.962770670652389526e-01 -2.173193544149398804e-01 1.738885939121246338e-01 -1.199894025921821594e-01 2.104370594024658203e-01 6.050840485841035843e-03 3.197921216487884521e-01 -1.183077543973922729e-01 4.085721671581268311e-01 3.729703649878501892e-02 5.551716312766075134e-03 2.619381248950958252e-01 -1.451198607683181763e-01 2.671705186367034912e-02 3.542612493038177490e-02 -2.445151284337043762e-02 -4.195132106542587280e-02 1.221591234207153320e-01 -1.881060749292373657e-01 6.865757703781127930e-02
-1.138611733913421631e-01 1.799747645854949951e-01 -2.218345552682876587e-01 -1.828577518463134766e-01 -1.759162843227386475e-01 -5.066005587577819824e-01 -1.525314617902040482e-02 2.961757183074951172e-01 -1.068810969591140747e-01 1.803602129220962524e-01 2.547932565212249756e-01 -1.313500106334686279e-01 1.676037758588790894e-01 4.472979903221130371e-02 3.199900686740875244e-01 1.658184267580509186e-02 9.465042501688003540e-02 1.762930303812026978e-02 3.941990807652473450e-02 3.306826949119567871e-02 1.433321088552474976e-01 4.982115328311920166e-02 1.341166198253631592e-01 1.519476175308227539e-01 1.800721287727355957e-01 1.469075381755828857e-01 -3.919649869203567505e-02 2.391293644905090332e-01 1.204382926225662231e-01 3.465921431779861450e-02 -1.804249435663223267e-01 -2.371603250503540039e-02
2.130955606698989868e-01 9.865016490221023560e-02 -1.812365278601646423e-02 -2.356841862201690674e-01 -1.748777478933334351e-01 2.400297671556472778e-02 -2.163781672716140747e-01 1.868759542703628540e-01 1.585358679294586182e-01 4.351249039173126221e-01 1.831788420677185059e-01 -9.832318872213363647e-03 2.355033755302429199e-01 6.182271242141723633e-02 1.010968834161758423e-01 1.814182475209236145e-02 -6.053029373288154602e-02 -6.924415379762649536e-02 2.557253539562225342e-01 -1.599621921777725220e-01 3.880378007888793945e-01 -1.778572052717208862e-01 -8.816005289554595947e-02 1.735997498035430908e-01 -9.638217091560363770e-02 2.794661559164524078e-03 1.943888962268829346e-01 1.596187204122543335e-01 -9.180797263979911804e-03 -2.978183329105377197e-02 -2.476347833871841431e-01 6.095907092094421387e-02
-1.262562423944473267e-01 4.834486544132232666e-02 -1.210364997386932373e-01 -7.269449532032012939e-02 -8.079653978347778320e-02 -8.856330066919326782e-02 1.775609143078327179e-02 2.722523808479309082e-01 5.689552426338195801e-02 -1.733266934752464294e-02 4.707711040973663330e-01 -7.175218313932418823e-02 1.244506612420082092e-02 -3.068186528980731964e-02 -1.018561646342277527e-01 1.115521863102912903e-01 5.953063815832138062e-02 1.796859353780746460e-01 1.370472609996795654e-01 -1.125932261347770691e-01 5.982929468154907227e-02 1.662508398294448853e-01 -2.710116207599639893e-01 2.470697276294231415e-02 1.880900561809539795e-01 1.863654255867004395e-01 3.799921274185180664e-01 1.133979335427284241e-01 -4.313164576888084412e-02 6.063348427414894104e-02 -2.704590559005737305e-01 -3.743515610694885254e-01
3.060118556022644043e-01 -4.228337481617927551e-02 4.550642892718315125e-02 -2.278747558593750000e-01 -1.619564592838287354e-01 1.364164985716342926e-02 -2.745950222015380859e-01 1.578442156314849854e-01 -1.463276892900466919e-02 1.153199225664138794e-01 -2.788428403437137604e-02 -1.914126276969909668e-01 9.761191904544830322e-02 5.054973438382148743e-02 1.014509126543998718e-01 -3.439404536038637161e-03 -1.727930083870887756e-02 4.206059500575065613e-02 4.127117991447448730e-01 -4.239049181342124939e-02 1.864434182643890381e-01 -1.078257709741592407e-01 1.411259057931602001e-03 3.062351644039154053e-01 1.390525102615356445e-01 1.234722062945365906e-01 2.225950807332992554e-01 -1.633831672370433807e-02 -1.436513662338256836e-01 -1.257495731115341187e-01 -4.554840922355651855e-01 -8.857357501983642578e-02
-2.621295750141143799e-01 -4.779842495918273926e-02 -8.130759000778198242e-02 -5.384667962789535522e-02 1.099374666810035706e-01 -3.855246603488922119e-01 -1.368014067411422729e-01 5.389228835701942444e-02 -2.840602211654186249e-02 -4.835588112473487854e-02 1.758316159248352051e-01 1.021797880530357361e-01 1.073886379599571228e-01 -6.558304280042648315e-02 -1.324420720338821411e-01 -1.450759731233119965e-02 4.869963228702545166e-01 8.714930713176727295e-02 1.166833266615867615e-01 6.198064982891082764e-02 2.761913537979125977e-01 1.244145911186933517e-02 1.617172211408615112e-01 -3.524147719144821167e-02 2.143535614013671875e-01 -1.126101687550544739e-01 -2.962791360914707184e-02 2.162130773067474365e-01 -9.018537402153015137e-02 1.965581029653549194e-01 -3.652113080024719238e-01 8.137047290802001953e-02
2.315688505768775940e-02 -1.536820083856582642e-01 -1.494368016719818115e-01 2.845988571643829346e-01 -2.907603979110717773e-01 -9.909898787736892700e-02 -3.231826126575469971e-01 -1.036075800657272339e-01 -6.691018491983413696e-02 -7.087793946266174316e-02 3.991723060607910156e-01 9.644136577844619751e-02 -9.144894033670425415e-02 1.708266139030456543e-01 1.947482973337173462e-01 6.387351453304290771e-02 2.446598857641220093e-01 4.552107304334640503e-02 2.389265596866607666e-01 -5.336624011397361755e-02 1.141425594687461853e-01 -1.031649857759475708e-01 2.412532269954681396e-01 1.171056297607719898e-03 8.772411942481994629e-02 -3.962588310241699219e-02 2.946702837944030762e-01 1.032347977161407471e-01 2.648545205593109131e-01 -9.760440140962600708e-02 1.013590320944786072e-01 6.957213580608367920e-02
-7.906652987003326416e-02 -9.914560616016387939e-02 -6.855377554893493652e-02 -4.104881361126899719e-02 -6.745138764381408691e-02 1.508107781410217285e-01 -2.906348109245300293e-01 5.945080891251564026e-02 2.452880293130874634e-01 9.247026406228542328e-03 3.139299750328063965e-01 -1.135785356163978577e-01 2.653518915176391602e-01 -8.159753680229187012e-02 8.801787346601486206e-02 -2.005103677511215210e-01 1.087987944483757019e-01 -1.371394842863082886e-02 4.268270730972290039e-01 2.374484837055206299e-01 1.957949846982955933e-01 1.308324337005615234e-01 1.144497469067573547e-01 1.082897558808326721e-01 3.475702404975891113e-01 1.430305689573287964e-01 -9.883901802822947502e-04 2.459572255611419678e-01 -1.093890294432640076e-01 -8.360012620687484741e-02 1.029237061738967896e-01 -5.777934193611145020e-02
1.323995739221572876e-01 -1.435805018991231918e-02 -6.578731536865234375e-02 1.317443847656250000e-01 8.096465468406677246e-02 -1.471596304327249527e-03 -3.478825986385345459e-01 3.173258602619171143e-01 1.732732951641082764e-01 3.532742559909820557e-01 2.331639230251312256e-01 1.184295788407325745e-01 2.093525379896163940e-01 -4.675511643290519714e-02 1.191940158605575562e-01 7.726590335369110107e-02 2.106828242540359497e-01 -2.192697487771511078e-02 3.814164400100708008e-01 8.230452239513397217e-02 1.422180086374282837e-01 2.369951754808425903e-01 -3.556461632251739502e-02 1.481414493173360825e-02 3.068088591098785400e-01 1.397533565759658813e-01 1.329710781574249268e-01 1.316158324480056763e-01 -7.803516089916229248e-02 -1.119548454880714417e-01 -2.154846861958503723e-02 1.196631882339715958e-02
1.774376779794692993e-01 -5.727428570389747620e-02 -1.879841536283493042e-01 1.553403884172439575e-01 -1.834672391414642334e-01 7.648375630378723145e-02 -1.248092278838157654e-01 3.480989634990692139e-01 -3.520100936293601990e-02 -2.634673845022916794e-03 2.059213370084762573e-01 -7.393405586481094360e-02 2.635224163532257080e-01 -1.765163540840148926e-01 2.412746995687484741e-01 -9.232691675424575806e-02 1.199806779623031616e-01 -9.038084745407104492e-02 3.512863516807556152e-01 -1.669582277536392212e-01 3.833050131797790527e-01 -8.062376081943511963e-02 8.937061578035354614e-02 2.940969467163085938e-01 -1.154145672917366028e-01 6.194037571549415588e-02 7.549612224102020264e-02 -2.146376855671405792e-02 1.437271386384963989e-01 1.286365836858749390e-01 -1.718887090682983398e-01 -3.519532456994056702e-02
1.172493919730186462e-01 -8.348252624273300171e-03 1.030776947736740112e-01 5.658435821533203125e-02 -1.437333673238754272e-01 -4.932915046811103821e-02 -2.871443331241607666e-01 2.497216165065765381e-01 4.393070936203002930e-02 1.234363168478012085e-01 2.608133256435394287e-01 -6.111591681838035583e-02 9.161498397588729858e-02 -1.762153953313827515e-01 1.845307499170303345e-01 -1.062849187292158604e-04 -4.394003748893737793e-02 -1.006648018956184387e-01 4.584356248378753662e-01 -1.964237168431282043e-02 3.055075109004974365e-01 -1.055753529071807861e-01 -3.506942465901374817e-02 2.198549360036849976e-01 2.753475494682788849e-02 -3.239014148712158203e-01 3.460627794265747070e-02 1.082545965909957886e-01 3.711304813623428345e-02 -1.860635131597518921e-01 -7.693007588386535645e-02 -3.238310217857360840e-01
2.357281148433685303e-01 -2.941402839496731758e-03 -2.335485219955444336e-01 1.949126124382019043e-01 -9.457983821630477905e-02 1.539990305900573730e-01 -1.092995852231979370e-01 3.605367541313171387e-01 5.770143494009971619e-02 -1.429151184856891632e-02 2.869933247566223145e-01 -3.831939771771430969e-03 1.926698833703994751e-01 -2.911058068275451660e-01 1.267149299383163452e-01 -1.213437095284461975e-01 1.530229896306991577e-01 3.577708452939987183e-02 2.947111725807189941e-01 -1.160452291369438171e-01 3.736584484577178955e-01 2.720671519637107849e-02 -7.924903929233551025e-02 2.368050813674926758e-01 -2.101829200983047485e-01 4.055696353316307068e-02 6.796387583017349243e-02 9.913494810461997986e-03 -2.172603085637092590e-02 1.450469046831130981e-01 -1.953048855066299438e-01 2.838805876672267914e-02
9.342247992753982544e-02 2.415770590305328369e-01 -1.674712598323822021e-01 2.659838199615478516e-01 -2.099913358688354492e-01 6.831094156950712204e-03 1.629082262516021729e-01 1.567257940769195557e-01 1.137766167521476746e-01 5.539829656481742859e-02 1.225805357098579407e-01 1.894344687461853027e-01 3.721904754638671875e-01 3.813518211245536804e-02 1.670444756746292114e-01 1.775782257318496704e-01 2.287188917398452759e-01 1.666595190763473511e-01 4.712353050708770752e-01 -1.288123279809951782e-01 2.065045572817325592e-02 -7.891530543565750122e-02 -4.582309350371360779e-02 -5.581964179873466492e-02 1.434870660305023193e-01 -1.511425375938415527e-01 -1.025793105363845825e-01 2.761936187744140625e-01 5.402436107397079468e-02 4.174492135643959045e-02 3.258943930268287659e-02 7.717544585466384888e-02
2.018782347440719604e-01 -4.509343206882476807e-02 -8.270403742790222168e-02 3.712638914585113525e-01 -1.024700030684471130e-01 7.386481761932373047e-02 -2.288950234651565552e-01 2.990127801895141602e-01 -1.825361102819442749e-01 7.746554166078567505e-02 1.808810085058212280e-01 -1.698792427778244019e-01 1.052336692810058594e-01 -1.921920478343963623e-01 1.429142951965332031e-01 -5.477760732173919678e-02 8.997432887554168701e-02 3.046073950827121735e-02 3.146987855434417725e-01 -8.344543166458606720e-03 2.262486517429351807e-01 -2.912805788218975067e-02 2.974143624305725098e-01 1.352504938840866089e-01 -1.457192897796630859e-01 -1.699005663394927979e-01 7.025144249200820923e-02 2.290035039186477661e-01 2.066353410482406616e-01 6.951420754194259644e-02 -2.459631562232971191e-01 4.841992165893316269e-03
2.742266654968261719e-01 9.753230959177017212e-02 -1.656711697578430176e-01 2.766255736351013184e-01 -1.803424358367919922e-01 -6.544876098632812500e-02 -1.474308222532272339e-01 3.561305999755859375e-01 -4.722413793206214905e-02 -1.381055731326341629e-02 6.238754838705062866e-02 2.191229257732629776e-03 9.807289391756057739e-02 -1.546885520219802856e-01 2.873812913894653320e-01 -1.412650793790817261e-01 1.206505447626113892e-01 -3.350435197353363037e-02 2.924869954586029053e-01 -1.010254994034767151e-01 2.794089019298553467e-01 -1.343744397163391113e-01 2.054812014102935791e-01 1.532012075185775757e-01 -1.339680850505828857e-01 -1.703944802284240723e-01 6.374189257621765137e-02 3.073881566524505615e-01 3.992248699069023132e-02 9.151896834373474121e-02 -2.186496555805206299e-01 -8.352255821228027344e-02
1.694464981555938721e-01 2.445538491010665894e-01 8.338496834039688110e-02 -7.377598434686660767e-02 -1.130764186382293701e-01 -1.240341290831565857e-01 -1.232239827513694763e-01 3.197793364524841309e-01 -1.009859368205070496e-01 -1.057241205126047134e-02 2.421778291463851929e-01 -1.874433606863021851e-01 1.495604664087295532e-01 8.829125761985778809e-02 7.460170984268188477e-02 -3.602531552314758301e-01 -3.644110262393951416e-02 -2.921615540981292725e-02 5.656577944755554199e-01 -8.347674459218978882e-02 1.567346416413784027e-02 -1.354174613952636719e-01 3.800939768552780151e-02 2.045049667358398438e-01 -1.642569452524185181e-01 4.383105039596557617e-02 8.756979554891586304e-02 1.705419719219207764e-01 9.888640046119689941e-02 9.293495118618011475e-02 -6.170193105936050415e-02 -7.084426283836364746e-02
-9.915863722562789917e-02 4.508893191814422607e-02 -2.679516971111297607e-01 1.164912208914756775e-01 -4.342248439788818359e-01 -1.823295652866363525e-01 -1.811487823724746704e-01 1.502641290426254272e-01 -1.542725265026092529e-01 -9.735926985740661621e-02 1.888340711593627930e-01 7.169882208108901978e-02 1.514285057783126831e-01 7.823999971151351929e-02 2.107848376035690308e-01 -1.361192613840103149e-01 1.251560896635055542e-01 -5.633115768432617188e-03 9.175715595483779907e-02 1.422564126551151276e-02 -5.076938867568969727e-02 3.626878559589385986e-02 1.414110064506530762e-01 -7.864176481962203979e-02 3.981888294219970703e-01 -1.449555009603500366e-01 3.370474576950073242e-01 2.133120298385620117e-01 1.108381897211074829e-01 1.822845488786697388e-01 -1.218015048652887344e-02 -1.441017538309097290e-01
1.224460154771804810e-01 9.210916608572006226e-02 1.621086895465850830e-01 -2.963518910109996796e-02 -1.425732225179672241e-01 -5.469472962431609631e-04 -3.197180628776550293e-01 1.787556558847427368e-01 -1.770938783884048462e-01 3.002114593982696533e-01 3.409292995929718018e-01 -4.657420143485069275e-02 2.851825654506683350e-01 -2.413389980792999268e-01 5.915759131312370300e-02 -1.596638411283493042e-01 3.746296465396881104e-02 9.281544387340545654e-02 2.351555824279785156e-01 -1.561484578996896744e-02 2.401915341615676880e-01 4.519938305020332336e-02 2.690122425556182861e-01 2.116253226995468140e-01 8.047752082347869873e-02 -1.370439678430557251e-01 -1.655282974243164062e-01 9.637239575386047363e-02 -7.413410395383834839e-02 -1.214236300438642502e-02 -1.740680336952209473e-01 -2.146441340446472168e-01
1.022362634539604187e-01 4.220775887370109558e-02 -5.308324098587036133e-02 2.838567830622196198e-02 -3.708864969667047262e-04 4.801918193697929382e-02 -3.492955565452575684e-01 2.002100646495819092e-01 2.310776263475418091e-01 2.366963773965835571e-01 2.861621081829071045e-01 -2.841312624514102936e-02 2.186786830425262451e-01 -6.475454568862915039e-02 7.476361095905303955e-02 1.665936559438705444e-01 1.878886818885803223e-01 5.187574774026870728e-02 4.880127310752868652e-01 2.246694415807723999e-01 1.183659397065639496e-02 2.877591550350189209e-01 4.739820212125778198e-02 -1.927085965871810913e-02 2.511801719665527344e-01 1.749629974365234375e-01 1.260040104389190674e-01 5.490333214402198792e-02 -8.994409441947937012e-02 -9.086413681507110596e-02 1.599497511051595211e-03 -3.372833877801895142e-02
-4.505686834454536438e-02 -1.077042613178491592e-02 6.057941168546676636e-02 6.629707664251327515e-02 5.376946553587913513e-02 -1.415179818868637085e-01 -1.334956288337707520e-01 1.722537726163864136e-01 3.584774211049079895e-02 -1.205426454544067383e-02 2.064586877822875977e-01 -1.594050973653793335e-01 1.335653513669967651e-01 -1.882046312093734741e-01 7.273969054222106934e-02 1.654709726572036743e-01 3.819303214550018311e-02 -5.921954661607742310e-02 5.028264522552490234e-01 2.505604177713394165e-03 2.723089158535003662e-01 4.994967486709356308e-03 -8.141341619193553925e-03 7.168698310852050781e-02 2.659252844750881195e-02 -4.727087914943695068e-01 7.291971892118453979e-02 1.206711530685424805e-01 -5.012390203773975372e-03 -2.332097440958023071e-01 -2.727680504322052002e-01 -2.322439104318618774e-01
-4.874912649393081665e-02 -7.928318530321121216e-02 1.351774036884307861e-01 7.947698235511779785e-02 -1.322085708379745483e-01 -4.010801389813423157e-02 -2.177409231662750244e-01 3.953836858272552490e-01 2.083667516708374023e-01 2.023975998163223267e-01 2.687817811965942383e-01 -3.434622287750244141e-02 4.496023654937744141e-01 4.925219342112541199e-02 2.006054520606994629e-01 9.860553592443466187e-02 1.091556772589683533e-01 -6.115687638521194458e-02 3.431498110294342041e-01 -2.137409150600433350e-02 5.099369958043098450e-02 1.178533658385276794e-01 -1.440588086843490601e-01 -1.978854276239871979e-02 9.417042136192321777e-02 2.565367333590984344e-02 2.447535097599029541e-01 1.725001037120819092e-01 -1.316195875406265259e-01 -1.545804738998413086e-01 1.078804507851600647e-01 -8.967057615518569946e-02
1.439177393913269043e-01 -6.152871251106262207e-02 -3.143619596958160400e-01 -6.844981759786605835e-02 -1.275153011083602905e-01 1.469933688640594482e-01 -1.646111458539962769e-01 7.214526832103729248e-02 -6.878904998302459717e-02 1.073255836963653564e-01 7.703237235546112061e-02 2.908496856689453125e-01 1.223654821515083313e-01 -9.123318642377853394e-02 1.270059589296579361e-02 1.419306695461273193e-01 7.069283723831176758e-02 1.508657038211822510e-01 3.753199279308319092e-01 -8.536402136087417603e-03 1.645596176385879517e-01 5.475817993283271790e-02 2.073061019182205200e-01 9.864339977502822876e-02 2.879629656672477722e-02 -4.190127253532409668e-01 3.337985649704933167e-02 3.517443835735321045e-01 1.357636749744415283e-01 2.588212192058563232e-01 -3.192098066210746765e-02 -1.108359992504119873e-01
2.453759312629699707e-01 -2.419357933104038239e-02 5.756889656186103821e-02 -1.626552082598209381e-02 -2.028752863407135010e-01 1.106535792350769043e-01 -2.427911013364791870e-01 7.382602989673614502e-02 1.967490166425704956e-01 3.523190617561340332e-01 2.836668193340301514e-01 2.242592275142669678e-01 4.401185810565948486e-01 2.567587792873382568e-01 7.723684608936309814e-02 -7.812498509883880615e-02 7.221623510122299194e-02 9.336474537849426270e-02 2.245977967977523804e-01 -2.700179517269134521e-01 1.002249866724014282e-01 -1.228114515542984009e-01 7.689690217375755310e-03 4.622559249401092529e-02 -7.392983883619308472e-02 -4.163108021020889282e-02 2.948885783553123474e-02 1.781997531652450562e-01 8.422774076461791992e-02 1.501547843217849731e-01 -9.900168329477310181e-02 -9.302927553653717041e-02
1.014709621667861938e-01 -9.191338717937469482e-02 -1.903115957975387573e-01 2.795824110507965088e-01 -1.351090818643569946e-01 -1.599361002445220947e-01 -3.396695554256439209e-01 1.277452409267425537e-01 -6.204740609973669052e-03 1.413812339305877686e-01 3.170455694198608398e-01 -2.968941442668437958e-02 4.742792993783950806e-02 -1.747371554374694824e-01 1.479168832302093506e-01 6.732375174760818481e-02 7.456306368112564087e-03 -2.847363054752349854e-01 3.234032988548278809e-01 -9.238015627488493919e-04 2.777428328990936279e-01 3.720601648092269897e-02 5.201551690697669983e-02 2.429534494876861572e-02 1.793724149465560913e-01 -6.316550821065902710e-02 -1.112562268972396851e-01 8.632548153400421143e-02 1.592141389846801758e-01 2.199269086122512817e-01 -3.254336714744567871e-01 8.695537596940994263e-02
-1.737459003925323486e-01 1.182856932282447815e-01 -2.014465481042861938e-01 6.000865250825881958e-02 -2.199896723031997681e-01 -3.641774654388427734e-01 -1.029737964272499084e-01 2.218973934650421143e-01 2.536921799182891846e-01 6.824535131454467773e-02 5.927693098783493042e-02 -1.224418357014656067e-02 1.244770437479019165e-01 -1.419207006692886353e-01 2.269267588853836060e-01 -2.517570853233337402e-01 -5.091001745313405991e-03 -9.447149932384490967e-02 1.438878327608108521e-01 -1.848124265670776367e-01 2.570212185382843018e-01 1.304826885461807251e-01 1.168464124202728271e-01 1.428589820861816406e-01 2.737287580966949463e-01 -1.670340448617935181e-01 1.853669732809066772e-01 1.790588945150375366e-01 1.240383312106132507e-01 2.627713084220886230e-01 -3.276899084448814392e-02 1.089296936988830566e-01
1.643722653388977051e-01 1.182386279106140137e-01 -1.162678301334381104e-01 1.375069618225097656e-01 -9.954997897148132324e-02 -3.165236711502075195e-01 -2.330973744392395020e-02 8.191286027431488037e-02 1.615089029073715210e-01 -1.468947082757949829e-01 2.453760206699371338e-01 1.915231794118881226e-01 4.852235615253448486e-01 2.608811259269714355e-01 1.313725560903549194e-01 1.616011261940002441e-01 -4.518603533506393433e-02 -5.858951807022094727e-02 3.489208519458770752e-01 1.517357230186462402e-01 2.105473875999450684e-01 2.259623445570468903e-02 7.398311793804168701e-02 7.920667529106140137e-02 8.227839320898056030e-02 8.205147087574005127e-02 1.106168702244758606e-02 1.588800698518753052e-01 2.551097571849822998e-01 5.967017635703086853e-02 -1.715284958481788635e-02 5.622471496462821960e-02
2.302644997835159302e-01 -2.666413784027099609e-01 -1.774549335241317749e-01 1.547775715589523315e-01 -7.021309435367584229e-02 -2.088609933853149414e-01 3.350004926323890686e-02 4.439486190676689148e-02 1.808443367481231689e-01 1.828825622797012329e-01 2.171268612146377563e-01 7.585854083299636841e-02 7.904306799173355103e-02 -1.094148308038711548e-01 1.379979848861694336e-01 1.789009273052215576e-01 -2.177146961912512779e-03 -2.871025912463665009e-02 9.966053813695907593e-02 -1.336224675178527832e-01 1.161705255508422852e-01 -1.934550702571868896e-01 2.238920181989669800e-01 -5.726245944970287383e-05 3.751324713230133057e-01 1.249113604426383972e-01 1.011380180716514587e-01 3.750251233577728271e-01 1.307315528392791748e-01 -1.215136498212814331e-01 -3.244335651397705078e-01 8.057920634746551514e-02
1.113166660070419312e-01 -8.568011224269866943e-02 1.574096232652664185e-01 -3.226292505860328674e-02 -1.906313300132751465e-01 -1.663854122161865234e-01 -3.215259611606597900e-01 2.833221256732940674e-01 1.010135784745216370e-01 8.175334334373474121e-02 2.785144150257110596e-01 -1.438405513763427734e-01 1.548989415168762207e-01 -1.627573668956756592e-01 1.018837615847587585e-01 9.662535786628723145e-02 7.877607643604278564e-02 -5.813978984951972961e-02 4.129905700683593750e-01 -5.976241454482078552e-02 2.845297753810882568e-01 -5.363463610410690308e-02 -1.977968961000442505e-01 1.931539624929428101e-01 5.795019119977951050e-02 -3.426288366317749023e-01 -6.794805079698562622e-02 8.686628937721252441e-02 1.448495779186487198e-02 -1.337996572256088257e-01 2.284201793372631073e-02 -1.609098166227340698e-01
-1.696008890867233276e-01 -3.627159167081117630e-03 -8.274507522583007812e-02 4.249883443117141724e-02 -2.432297319173812866e-01 -2.034079432487487793e-01 -1.694605201482772827e-01 1.978398859500885010e-01 -6.877052038908004761e-02 -2.078546881675720215e-01 3.365117907524108887e-01 -5.748222023248672485e-02 1.703975647687911987e-01 -1.428830474615097046e-01 -2.375573217868804932e-01 1.136563047766685486e-01 3.495056927204132080e-01 2.113596946001052856e-01 1.213214099407196045e-01 -5.568997561931610107e-02 1.613147407770156860e-01 -1.844182312488555908e-01 -6.047708168625831604e-02 -4.889978095889091492e-02 -6.145391613245010376e-02 3.425943106412887573e-02 4.037827551364898682e-01 1.904477030038833618e-01 9.907398372888565063e-02 -1.022004410624504089e-01 -1.710764169692993164e-01 7.987149804830551147e-02
-1.817023754119873047e-01 1.963844522833824158e-02 -3.743679821491241455e-01 -2.551779150962829590e-01 -2.199300229549407959e-01 -5.035321116447448730e-01 -3.721234947443008423e-02 1.600295305252075195e-01 -4.747989773750305176e-02 1.381379552185535431e-02 1.688767671585083008e-01 -4.151929542422294617e-02 2.829188108444213867e-01 -1.803163997828960419e-02 1.493770778179168701e-01 1.135687157511711121e-02 -1.590570211410522461e-01 8.310363627970218658e-03 1.623235195875167847e-01 5.522542446851730347e-02 1.162245944142341614e-01 -5.768926441669464111e-02 1.465246528387069702e-01 1.539858281612396240e-01 2.699785828590393066e-01 -5.229966342449188232e-02 -2.475868165493011475e-02 2.813728153705596924e-01 9.851035475730895996e-02 -9.260495007038116455e-02 -8.026280999183654785e-02 3.228907240554690361e-03
6.692801415920257568e-02 2.378224208950996399e-02 -2.460247650742530823e-02 1.735856831073760986e-01 -1.704934686422348022e-01 1.526425629854202271e-01 -4.693084061145782471e-01 2.183533012866973877e-01 5.179514177143573761e-03 -2.936798036098480225e-01 2.170901596546173096e-01 9.839501976966857910e-02 1.353483051061630249e-01 -1.674512326717376709e-01 1.250012367963790894e-01 -9.382914751768112183e-02 -4.260702431201934814e-02 -1.726117283105850220e-01 5.166384577751159668e-02 -7.827969640493392944e-02 3.438141942024230957e-01 9.538120776414871216e-02 8.679800480604171753e-02 2.854995727539062500e-01 1.096810996532440186e-01 -1.428605914115905762e-01 1.552300602197647095e-01 2.995219230651855469e-01 -1.959717832505702972e-02 1.153021752834320068e-01 -1.155987456440925598e-01 -1.199156278744339943e-03
2.084428817033767700e-02 1.213303282856941223e-01 1.846522279083728790e-02 9.503362327814102173e-02 -2.846947312355041504e-02 -6.260487437248229980e-02 -2.628788352012634277e-01 1.488681137561798096e-01 8.569336682558059692e-02 3.377300202846527100e-01 3.332650363445281982e-01 1.010164692997932434e-01 2.441134005784988403e-01 -5.102945491671562195e-03 5.480346456170082092e-02 1.672849059104919434e-01 1.348860710859298706e-01 1.556290537118911743e-01 5.055434107780456543e-01 2.549198269844055176e-01 -4.633036628365516663e-02 1.621086746454238892e-01 1.827446278184652328e-03 -6.260799616575241089e-02 2.340707927942276001e-01 1.358029991388320923e-01 1.257085055112838745e-01 8.998736739158630371e-02 -2.200438231229782104e-01 -7.196512818336486816e-02 -9.212907403707504272e-03 7.644569035619497299e-03
8.142603188753128052e-02 -3.899047523736953735e-02 3.970380127429962158e-02 -3.628243878483772278e-02 -6.360939145088195801e-02 -7.027136534452438354e-02 -2.756831347942352295e-01 2.022357285022735596e-01 1.661234200000762939e-01 6.535648554563522339e-02 4.486030638217926025e-01 -1.144381612539291382e-01 1.894076764583587646e-01 -3.515092730522155762e-01 1.653840839862823486e-01 1.248505115509033203e-01 6.615901738405227661e-02 -1.061767339706420898e-01 1.546595543622970581e-01 -9.729496203362941742e-03 3.008935153484344482e-01 -1.974942684173583984e-01 -1.233819797635078430e-01 8.266342431306838989e-02 5.469105392694473267e-02 -2.014104276895523071e-01 -5.950307101011276245e-02 2.687837481498718262e-01 -6.829368323087692261e-02 6.456433236598968506e-02 -3.082091510295867920e-01 -7.672367617487907410e-03
1.178129240870475769e-01 -2.718282938003540039e-01 -1.140684410929679871e-01 1.327090412378311157e-01 -4.996929690241813660e-02 -2.448981702327728271e-01 -1.801235526800155640e-01 1.190752387046813965e-01 1.854573935270309448e-01 1.578081995248794556e-01 2.923242747783660889e-01 4.827428143471479416e-03 9.513653814792633057e-02 -6.532866973429918289e-03 9.503417462110519409e-02 1.325481086969375610e-01 -9.186808019876480103e-02 2.090109288692474365e-01 1.641004085540771484e-01 -4.037541337311267853e-03 -2.673278152942657471e-01 1.541318148374557495e-01 1.756173223257064819e-01 2.306941598653793335e-01 2.740417420864105225e-01 6.026034802198410034e-02 3.022584617137908936e-01 2.663949131965637207e-01 -1.625404059886932373e-01 6.990219000726938248e-03 -2.409490346908569336e-01 9.004530310630798340e-02
4.315643385052680969e-02 8.572163432836532593e-02 -6.347158551216125488e-02 -1.458178758621215820e-01 -2.745970189571380615e-01 -1.016294062137603760e-01 1.333428323268890381e-01 3.059969842433929443e-01 -1.448066234588623047e-01 2.851237654685974121e-01 3.018198907375335693e-01 1.999895460903644562e-02 1.889974176883697510e-01 1.199761405587196350e-01 -1.247512325644493103e-01 -6.911212950944900513e-02 -2.847556583583354950e-02 3.022200167179107666e-01 1.678759902715682983e-01 3.745443746447563171e-02 6.791426334530115128e-03 2.332847267389297485e-01 -1.111908555030822754e-01 -3.872220218181610107e-02 1.793655157089233398e-01 1.277225762605667114e-01 2.280346453189849854e-01 1.983736604452133179e-01 1.365289539098739624e-01 -2.670461498200893402e-02 -3.536530733108520508e-01 -1.726659089326858521e-01
2.005727887153625488e-01 -4.191744700074195862e-02 -2.008889466524124146e-01 1.241121366620063782e-01 5.992793664336204529e-02 1.716126501560211182e-01 -2.141760736703872681e-01 1.753029078245162964e-01 1.555244177579879761e-01 -1.916339993476867676e-02 3.187881112098693848e-01 5.526530370116233826e-02 2.444766461849212646e-01 -2.814159095287322998e-01 1.252006888389587402e-01 -1.426958441734313965e-01 1.350763589143753052e-01 2.354903332889080048e-02 3.873557448387145996e-01 -1.555751711130142212e-01 1.710426211357116699e-01 1.543013453483581543e-01 -2.449046075344085693e-02 2.152689695358276367e-01 -6.344593316316604614e-02 -7.589925825595855713e-02 1.781861484050750732e-02 -6.278406083583831787e-02 7.880952209234237671e-02 2.911382317543029785e-01 -2.823376655578613281e-01 -1.028906553983688354e-01
2.242509722709655762e-01 1.053480803966522217e-01 -1.357917785644531250e-01 2.390118986368179321e-01 -2.942546904087066650e-01 -1.864268481731414795e-01 -1.765811294317245483e-01 9.463471360504627228e-04 2.930970396846532822e-03 -1.578453481197357178e-01 4.362772107124328613e-01 -5.180551856756210327e-02 -4.707472026348114014e-02 -3.647742420434951782e-02 -7.945972681045532227e-02 7.437261939048767090e-02 -3.329873085021972656e-02 -1.339800804853439331e-01 1.428523957729339600e-01 -3.138112425804138184e-01 3.003406524658203125e-01 -7.982239872217178345e-02 1.630272343754768372e-02 -2.141484059393405914e-02 1.407398283481597900e-01 1.976575702428817749e-01 8.124765753746032715e-02 2.927928268909454346e-01 -3.954068571329116821e-02 2.401745691895484924e-02 -1.451426148414611816e-01 2.598683834075927734e-01
6.917950510978698730e-02 -4.394965246319770813e-02 2.293665893375873566e-02 9.110481292009353638e-02 -7.543063908815383911e-02 1.467621885240077972e-02 -2.937574088573455811e-01 2.452197074890136719e-01 1.149045675992965698e-01 2.232884764671325684e-01 2.268058210611343384e-01 6.970389932394027710e-02 2.650207281112670898e-01 -1.708057709038257599e-02 1.505577862262725830e-01 1.454518437385559082e-01 1.764613091945648193e-01 -2.304807305335998535e-02 5.183854103088378906e-01 2.025922834873199463e-01 7.008320093154907227e-02 2.483148574829101562e-01 -7.645945996046066284e-02 8.785927295684814453e-02 3.127663433551788330e-01 1.703917384147644043e-01 1.871979609131813049e-02 1.908633261919021606e-01 -9.965520352125167847e-02 -1.998840272426605225e-02 1.057177688926458359e-02 -5.254851281642913818e-02
5.735503137111663818e-02 -1.344585418701171875e-01 -2.676636874675750732e-01 2.135713249444961548e-01 -7.843996584415435791e-02 -7.691796123981475830e-02 -2.398688942193984985e-01 1.773801147937774658e-01 8.235991001129150391e-02 -4.282033536583185196e-03 1.747903078794479370e-01 -9.570603072643280029e-02 1.999386698007583618e-01 -1.345621142536401749e-02 1.147142983973026276e-02 3.399193882942199707e-01 2.582120895385742188e-02 1.478865295648574829e-01 2.751866281032562256e-01 -2.965586632490158081e-02 -2.534527778625488281e-01 1.562521010637283325e-01 1.897431015968322754e-01 1.997619867324829102e-01 2.991520166397094727e-01 6.753445416688919067e-02 2.959322333335876465e-01 2.002114802598953247e-01 -1.185982748866081238e-01 -1.960897445678710938e-02 -2.156817317008972168e-01 1.075736135244369507e-01
-2.659946447238326073e-03 -1.444875150918960571e-01 -7.402418553829193115e-02 -5.366073176264762878e-02 -2.732336819171905518e-01 -2.942765951156616211e-01 -6.831689178943634033e-02 1.663623452186584473e-01 -1.557821929454803467e-01 -8.173968642950057983e-02 2.313753664493560791e-01 -2.470272034406661987e-01 3.088919632136821747e-02 -7.707550376653671265e-02 -3.047835640609264374e-02 1.757502555847167969e-02 -1.918839849531650543e-02 2.207233309745788574e-01 1.420804858207702637e-01 -2.700956761837005615e-01 2.538309097290039062e-01 1.006830334663391113e-01 3.000650368630886078e-02 1.573837697505950928e-01 -7.017684727907180786e-02 4.076664745807647705e-01 2.576173543930053711e-01 3.187589645385742188e-01 1.049838289618492126e-01 -1.462298929691314697e-01 -6.960795819759368896e-02 -6.867089867591857910e-02
1.402994990348815918e-01 2.376978658139705658e-02 -1.532461643218994141e-01 3.053857684135437012e-01 -2.649369835853576660e-01 -8.269938081502914429e-02 4.386860504746437073e-02 -9.445592761039733887e-02 7.940161973237991333e-02 2.478563599288463593e-02 2.247075736522674561e-01 8.148896694183349609e-02 3.227916657924652100e-01 1.431110650300979614e-01 3.118175268173217773e-02 -8.727054111659526825e-03 2.282851785421371460e-01 -4.904945939779281616e-02 5.798109769821166992e-01 -2.839312516152858734e-02 -1.067590191960334778e-01 -1.749950498342514038e-01 -6.771640479564666748e-02 -6.153638288378715515e-02 1.625565886497497559e-01 -1.265827566385269165e-01 2.196478471159934998e-02 1.938879489898681641e-01 1.567639559507369995e-01 1.262938529253005981e-01 -4.695019125938415527e-02 1.421271413564682007e-01
1.325696706771850586e-01 -2.294896095991134644e-01 1.055656075477600098e-01 -2.202532291412353516e-01 -9.295667707920074463e-02 -3.418627381324768066e-02 -4.406272768974304199e-01 9.591238945722579956e-02 -6.645805388689041138e-02 1.736312359571456909e-01 3.269202709197998047e-01 -6.447871774435043335e-02 3.551104664802551270e-01 -1.031279861927032471e-01 3.411627709865570068e-01 1.853959411382675171e-01 -8.826564881019294262e-04 6.607238948345184326e-02 8.051774650812149048e-02 4.019512236118316650e-02 1.094201058149337769e-01 1.663886457681655884e-01 4.792388062924146652e-04 -1.212593615055084229e-01 -4.883410409092903137e-02 2.827395498752593994e-01 2.068844139575958252e-01 1.649571955204010010e-01 -3.776048868894577026e-02 -3.302762284874916077e-02 9.637081995606422424e-03 -4.545900598168373108e-02
-2.894087433815002441e-01 -1.674930304288864136e-01 -1.495236456394195557e-01 -1.793869584798812866e-01 -1.177883222699165344e-01 -4.985663294792175293e-02 -1.966111548244953156e-02 2.650715708732604980e-01 -2.448297850787639618e-02 -1.484394669532775879e-01 2.696319520473480225e-01 -3.279514014720916748e-01 1.241302192211151123e-01 1.163591966032981873e-01 -3.311484679579734802e-02 1.392344236373901367e-01 -9.711883962154388428e-03 3.037096261978149414e-01 2.311357110738754272e-01 -1.521688848733901978e-01 2.039616405963897705e-01 1.574052721261978149e-01 -1.192890554666519165e-01 7.490527816116809845e-03 1.606528833508491516e-02 -9.236859623342752457e-04 2.035701423883438110e-01 -4.656429961323738098e-02 8.493819832801818848e-02 -5.481137335300445557e-02 -3.446986973285675049e-01 -2.680392861366271973e-01
1.578990817070007324e-01 -5.815865844488143921e-02 -2.862378358840942383e-01 3.556137382984161377e-01 8.219175972044467926e-03 -1.526097953319549561e-02 -9.166793525218963623e-02 4.223577082157135010e-01 -4.166295379400253296e-02 4.015462473034858704e-02 1.770528852939605713e-01 -2.298512756824493408e-01 1.980212628841400146e-01 -6.117172911763191223e-02 1.330732107162475586e-01 -1.693564057350158691e-01 8.852414041757583618e-02 -1.813270151615142822e-02 2.140208482742309570e-01 -1.560274697840213776e-02 1.814376711845397949e-01 -2.803186140954494476e-02 1.611022800207138062e-01 1.639017462730407715e-01 -2.147982418537139893e-01 -2.125795334577560425e-01 -4.634477570652961731e-02 2.968498468399047852e-01 1.565437465906143188e-01 -9.112785756587982178e-02 -2.088918685913085938e-01 -2.349116653203964233e-02
1.250571757555007935e-01 -6.287396699190139771e-02 -4.060982167720794678e-01 -9.951344877481460571e-02 -1.312474608421325684e-01 -7.897961884737014771e-02 -3.173570334911346436e-01 -3.331523016095161438e-02 -9.394115954637527466e-02 1.470407992601394653e-01 3.066399395465850830e-01 3.110444918274879456e-02 -2.577708661556243896e-01 -6.495890766382217407e-02 1.745786145329475403e-02 2.082838714122772217e-01 2.455346845090389252e-02 1.432507485151290894e-01 3.618969917297363281e-01 -1.521105021238327026e-01 1.978900581598281860e-01 -1.425549536943435669e-01 -1.666041165590286255e-01 4.006944596767425537e-02 6.200694665312767029e-02 1.882123053073883057e-01 -9.598857164382934570e-02 2.441870719194412231e-01 4.062583297491073608e-02 -9.014546126127243042e-02 -1.731771975755691528e-01 -1.689780652523040771e-01
-1.049211770296096802e-01 9.694653563201427460e-03 -1.357217580080032349e-01 -8.293335139751434326e-02 -1.794703006744384766e-01 -2.813908159732818604e-01 -8.568485081195831299e-02 2.192650586366653442e-01 -1.570096015930175781e-01 -3.160791397094726562e-01 2.886480987071990967e-01 -1.672098934650421143e-01 1.831133961677551270e-01 -2.061072364449501038e-02 6.069137528538703918e-02 -7.010358385741710663e-03 -6.233134493231773376e-02 2.339715957641601562e-01 2.268097102642059326e-01 -2.026830613613128662e-01 7.453825324773788452e-02 1.503917723894119263e-01 2.721559023484587669e-03 1.352112889289855957e-01 -7.246851921081542969e-02 2.649509310722351074e-01 -2.445371076464653015e-02 3.581398725509643555e-01 3.033667802810668945e-01 -1.710674725472927094e-02 -1.228328496217727661e-01 -1.180177628993988037e-01
7.708963751792907715e-02 -2.595290541648864746e-02 -1.500503867864608765e-01 1.811986975371837616e-02 -3.362539410591125488e-01 1.947760395705699921e-02 -3.700855001807212830e-02 1.662869900465011597e-01 2.236353009939193726e-01 1.089844182133674622e-01 4.299029707908630371e-01 1.400579977780580521e-02 1.548126786947250366e-01 2.510055303573608398e-01 6.657264381647109985e-02 3.718588352203369141e-01 -5.247157812118530273e-02 2.032439410686492920e-01 3.346750438213348389e-01 -7.017152756452560425e-02 -1.862361729145050049e-01 -4.061214625835418701e-02 -2.061410620808601379e-02 9.411604702472686768e-02 -1.103745624423027039e-01 5.885529890656471252e-02 6.866946071386337280e-02 1.514829844236373901e-01 2.704380750656127930e-01 8.378846943378448486e-02 -1.291559636592864990e-01 -6.878765672445297241e-02
1.182205304503440857e-01 -7.919570803642272949e-02 -8.181875199079513550e-02 4.891010373830795288e-02 -1.328808069229125977e-01 -1.826833039522171021e-01 -1.031908392906188965e-01 8.981694281101226807e-02 1.891090273857116699e-01 2.937692590057849884e-02 4.334518313407897949e-01 -1.798669248819351196e-01 9.699116647243499756e-02 5.011268705129623413e-02 4.338170960545539856e-02 2.635275423526763916e-01 2.631449699401855469e-02 1.503532826900482178e-01 2.495880573987960815e-01 -7.754572480916976929e-02 -3.365137875080108643e-01 2.537512592971324921e-02 1.305991858243942261e-01 2.456984370946884155e-01 2.838802039623260498e-01 8.243885636329650879e-02 1.927386075258255005e-01 2.301314026117324829e-01 -1.917041838169097900e-01 -6.023382395505905151e-02 -2.429231405258178711e-01 3.187373280525207520e-02
2.396839559078216553e-01 -3.102327696979045868e-02 -1.402728259563446045e-01 -1.148600280284881592e-01 -2.057719789445400238e-02 1.338854134082794189e-01 -3.032772839069366455e-01 2.549266219139099121e-01 -8.395332843065261841e-02 2.060528285801410675e-02 2.225238978862762451e-01 -1.801884025335311890e-01 2.442528754472732544e-01 -4.064861536026000977e-01 9.651540964841842651e-02 2.220071107149124146e-02 3.790839016437530518e-02 -1.333660185337066650e-01 3.121269941329956055e-01 -1.753986775875091553e-01 1.808417439460754395e-01 1.594331264495849609e-01 4.136491194367408752e-02 2.017183601856231689e-01 3.827864676713943481e-02 -8.404059708118438721e-02 3.966521099209785461e-02 8.809282630681991577e-02 -6.132410839200019836e-02 1.308455914258956909e-01 -1.728639602661132812e-01 -3.044499754905700684e-01
2.127626091241836548e-01 -5.656395480036735535e-02 -3.266918957233428955e-01 9.286282211542129517e-02 -2.335806787014007568e-01 -6.581945717334747314e-02 -3.804486095905303955e-01 1.179079636931419373e-01 -1.858202181756496429e-02 1.276129633188247681e-01 3.086127042770385742e-01 1.424676459282636642e-02 -2.108985185623168945e-02 -2.025168985128402710e-01 -9.951256960630416870e-02 2.520085573196411133e-01 -1.302796602249145508e-01 4.289684072136878967e-02 3.756105005741119385e-01 -1.755253672599792480e-01 1.560387313365936279e-01 -1.698978394269943237e-01 -5.024443566799163818e-02 -1.185337454080581665e-01 1.481904238462448120e-01 1.193224564194679260e-01 -4.467769712209701538e-02 7.954208552837371826e-02 1.950818896293640137e-01 -3.260507062077522278e-02 -1.951155364513397217e-01 -9.745247662067413330e-02
2.069394290447235107e-01 4.222543910145759583e-02 -9.964213520288467407e-02 4.999686777591705322e-02 -2.633429467678070068e-01 -2.242867834866046906e-02 -2.912864685058593750e-01 1.472729295492172241e-01 1.501525491476058960e-01 9.527730196714401245e-02 2.049571722745895386e-01 -7.330925762653350830e-02 3.786978870630264282e-02 1.361624151468276978e-01 1.853525191545486450e-01 -1.108745932579040527e-01 -3.186902999877929688e-01 -8.436333388090133667e-02 4.628019630908966064e-01 1.059807315468788147e-01 2.245244979858398438e-01 6.552128493785858154e-02 3.600169718265533447e-02 2.277506291866302490e-01 8.835837990045547485e-02 2.465465962886810303e-01 -1.677678078413009644e-01 1.279086172580718994e-01 -3.091143444180488586e-02 -1.278266608715057373e-01 -7.152549922466278076e-02 -2.084886431694030762e-01
-1.775031983852386475e-01 4.582077637314796448e-02 -7.232712954282760620e-02 6.191217154264450073e-02 1.054203733801841736e-01 -1.068888157606124878e-01 -2.461878806352615356e-01 8.039061725139617920e-02 -6.706930696964263916e-02 -1.748532950878143311e-01 1.257739812135696411e-01 7.779381237924098969e-03 4.716850817203521729e-02 1.871802657842636108e-01 1.829476803541183472e-01 -2.863087654113769531e-01 3.602685034275054932e-01 2.474518716335296631e-01 4.730130136013031006e-01 -1.331653147935867310e-01 2.540143132209777832e-01 -1.005479097366333008e-01 7.227212190628051758e-02 7.724303007125854492e-02 9.373698383569717407e-02 1.894887909293174744e-02 2.653166651725769043e-01 -6.663068383932113647e-02 -1.524552553892135620e-01 1.056051254272460938e-01 -1.035928130149841309e-01 -1.289797574281692505e-01
7.921979576349258423e-02 -9.890560060739517212e-02 -4.577867984771728516e-01 -2.339215762913227081e-02 -1.648436039686203003e-01 -1.225297991186380386e-02 -1.870229244232177734e-01 2.819686569273471832e-02 2.589617371559143066e-01 3.777942061424255371e-02 3.264594674110412598e-01 2.897009253501892090e-02 1.506902575492858887e-01 1.506803631782531738e-01 1.807992905378341675e-01 3.132056593894958496e-01 6.514196842908859253e-02 1.197801008820533752e-01 7.742834277451038361e-03 -1.510828137397766113e-01 9.517291188240051270e-02 -1.676901578903198242e-01 2.574962675571441650e-01 2.633754312992095947e-01 5.925035104155540466e-02 -7.258804142475128174e-02 3.857023268938064575e-02 3.280194401741027832e-01 -1.007591956295073032e-03 1.353167444467544556e-01 -6.319896131753921509e-02 6.428617984056472778e-02
-6.492590159177780151e-02 -2.022522129118442535e-02 -1.991842985153198242e-01 5.579613521695137024e-02 -2.524753212928771973e-01 -2.330912202596664429e-01 -3.939507305622100830e-01 -4.031476099044084549e-03 -3.334467532113194466e-03 -1.652706414461135864e-01 5.010319352149963379e-01 2.476592957973480225e-01 -5.165078863501548767e-02 1.766458898782730103e-01 3.188720047473907471e-01 7.291076332330703735e-02 1.460863649845123291e-01 -1.114689335227012634e-01 1.990153044462203979e-01 -6.228290870785713196e-02 1.265453398227691650e-01 7.859192043542861938e-02 2.419207096099853516e-01 -1.518618967384099960e-02 1.245646551251411438e-01 -3.673217445611953735e-02 6.126478686928749084e-02 5.674174800515174866e-02 1.237381249666213989e-01 -2.226641401648521423e-02 1.492373552173376083e-02 -2.590598911046981812e-02
2.065916080027818680e-03 -7.420250680297613144e-03 -3.585948646068572998e-01 -5.929419398307800293e-02 -1.716625392436981201e-01 -3.237630128860473633e-01 -3.262781351804733276e-02 5.812489241361618042e-02 -1.091053709387779236e-01 1.264216750860214233e-01 3.687193393707275391e-01 -2.563917264342308044e-02 -1.047002058476209641e-02 6.761137396097183228e-02 1.180138252675533295e-02 -8.904233574867248535e-02 -3.414719551801681519e-02 7.656466960906982422e-02 3.319231867790222168e-01 -1.583757102489471436e-01 9.853595495223999023e-02 -8.387415111064910889e-02 8.030896633863449097e-02 3.405344188213348389e-01 -4.030064120888710022e-02 1.210606284439563751e-02 -1.212907284498214722e-01 3.295828104019165039e-01 1.750711053609848022e-01 3.676505386829376221e-02 -2.075214087963104248e-01 -2.650270462036132812e-01
1.032174378633499146e-01 -3.461418300867080688e-02 6.123875267803668976e-03 2.165466248989105225e-01 -1.615026593208312988e-01 -1.638484895229339600e-01 -2.908512651920318604e-01 3.407964408397674561e-01 4.168559238314628601e-02 1.568488627672195435e-01 6.893144547939300537e-02 -4.874983802437782288e-02 2.103567123413085938e-01 -2.955215424299240112e-02 1.480776369571685791e-01 -8.948195725679397583e-02 5.417329259216785431e-03 2.376929670572280884e-02 3.343215286731719971e-01 -3.684401884675025940e-02 2.017101198434829712e-01 -1.385869234800338745e-01 -7.368422299623489380e-02 -2.107816562056541443e-02 -4.448152333498001099e-02 -5.234158635139465332e-01 8.799885213375091553e-02 8.876883238554000854e-02 1.810355037450790405e-01 -1.540129780769348145e-01 -1.488810479640960693e-01 -1.712062954902648926e-01
1.612973511219024658e-01 -1.844739913940429688e-01 -2.609148919582366943e-01 8.853317052125930786e-02 -2.325431257486343384e-01 -1.213339939713478088e-01 -1.965719461441040039e-01 1.444491557776927948e-02 2.113700658082962036e-01 -2.789718285202980042e-02 2.525810599327087402e-01 -2.487068995833396912e-02 3.632769733667373657e-02 2.485605180263519287e-01 8.496496826410293579e-02 3.205675184726715088e-01 -1.585656427778303623e-03 2.107979208230972290e-01 2.729588449001312256e-01 -2.341457270085811615e-02 -1.338442116975784302e-01 -1.934822499752044678e-01 3.847746551036834717e-02 1.734786927700042725e-01 -8.307698369026184082e-02 -4.498221352696418762e-02 1.540483683347702026e-01 3.406364023685455322e-01 1.714273989200592041e-01 2.966623902320861816e-01 -1.735030300915241241e-02 2.510173432528972626e-02
1.833607852458953857e-01 -7.961184531450271606e-02 -1.162178218364715576e-01 1.077514812350273132e-01 3.079609712585806847e-03 3.396434336900711060e-02 2.665494382381439209e-01 2.361458390951156616e-01 2.870287299156188965e-01 8.274775743484497070e-02 1.557992249727249146e-01 2.292778044939041138e-01 3.237257301807403564e-01 1.386164724826812744e-01 4.820436984300613403e-02 2.252319306135177612e-01 1.721298396587371826e-01 1.082866936922073364e-01 4.623578786849975586e-01 -1.023845095187425613e-02 1.707776784896850586e-01 -3.294711560010910034e-02 -7.203992456197738647e-03 1.799530237913131714e-01 5.922541767358779907e-02 -2.407275885343551636e-01 6.208443269133567810e-02 2.434194535017013550e-01 9.669443964958190918e-02 -6.672187894582748413e-02 4.429531097412109375e-02 7.455579191446304321e-02
8.274307474493980408e-03 -3.393993480131030083e-03 -4.210837930440902710e-02 4.048038646578788757e-02 -1.063755154609680176e-01 1.561506986618041992e-01 -2.875321805477142334e-01 1.920657008886337280e-01 5.845269933342933655e-02 -2.314025610685348511e-01 3.805430829524993896e-01 -1.930643469095230103e-01 3.273770809173583984e-01 -2.877960503101348877e-01 -5.005383491516113281e-02 7.606139779090881348e-02 -2.069843932986259460e-02 -1.911049783229827881e-01 1.764490455389022827e-01 2.279632911086082458e-02 4.093513190746307373e-01 1.291281729936599731e-01 1.788923293352127075e-01 2.397723942995071411e-01 -5.241941288113594055e-02 -9.536398202180862427e-02 8.452999591827392578e-02 1.784452348947525024e-01 5.777281150221824646e-02 -5.697711184620857239e-02 5.287458002567291260e-02 3.677348047494888306e-02
1.043184250593185425e-01 -2.443106658756732941e-02 -1.771056056022644043e-01 -2.710754051804542542e-02 -1.813733726739883423e-01 -2.880417406558990479e-01 -7.632721215486526489e-02 3.328211009502410889e-01 4.910067468881607056e-02 2.244952023029327393e-01 4.555793479084968567e-02 2.948172986507415771e-01 9.233194589614868164e-02 -1.192033812403678894e-01 2.780909091234207153e-02 7.408230751752853394e-02 2.129684537649154663e-01 1.588600873947143555e-01 2.593743503093719482e-01 -2.313209176063537598e-01 1.578944027423858643e-01 5.681981146335601807e-02 7.314331829547882080e-02 -1.070844847708940506e-02 -2.906934022903442383e-01 -7.376699149608612061e-02 2.884652912616729736e-01 -2.189434692263603210e-02 1.441956683993339539e-02 -3.459255695343017578e-01 -1.839122325181961060e-01 2.879703603684902191e-02
-5.606038030236959457e-03 1.388166546821594238e-01 -2.684290707111358643e-01 -1.335011273622512817e-01 -3.421950638294219971e-01 -2.523132264614105225e-01 1.530462503433227539e-01 1.860618218779563904e-02 1.406395900994539261e-02 -6.033609062433242798e-02 3.395426273345947266e-01 -3.091230429708957672e-02 1.299130767583847046e-01 2.337913401424884796e-02 1.785801500082015991e-01 1.729189902544021606e-01 -3.035346418619155884e-02 1.937328875064849854e-01 2.149329185485839844e-01 -1.675421446561813354e-01 1.386748254299163818e-01 4.208938777446746826e-02 1.285240203142166138e-01 5.021118745207786560e-02 -1.851376891136169434e-02 1.402745842933654785e-01 5.856744246557354927e-04 4.459410011768341064e-01 2.035918533802032471e-01 -1.098290234804153442e-01 -7.870843261480331421e-02 -2.358849048614501953e-01
9.583300910890102386e-03 9.754796326160430908e-02 -4.185915589332580566e-01 -8.634376339614391327e-03 -2.004562504589557648e-02 1.932581067085266113e-01 7.963983714580535889e-02 2.615708112716674805e-01 -3.699336573481559753e-02 1.521367486566305161e-02 4.507592916488647461e-01 -1.592055708169937134e-01 4.738582670688629150e-02 1.439954638481140137e-01 2.293064594268798828e-01 6.518409401178359985e-02 -2.881750697270035744e-03 -4.235094040632247925e-02 1.937030851840972900e-01 -1.996645033359527588e-01 -1.289106011390686035e-01 6.140238419175148010e-02 9.713588654994964600e-02 -2.346380352973937988e-01 2.654692828655242920e-01 -1.274593025445938110e-01 2.447171658277511597e-01 2.647224068641662598e-01 -1.885938271880149841e-02 5.325123667716979980e-02 -7.479532621800899506e-03 9.298959374427795410e-02
1.906726807355880737e-01 9.443488717079162598e-02 -1.330689936876296997e-01 1.614724695682525635e-01 6.495449692010879517e-02 -2.129831612110137939e-01 -4.293368160724639893e-01 -2.311790827661752701e-03 2.266215085983276367e-01 -1.820557191967964172e-02 2.130041122436523438e-01 -2.875927276909351349e-02 9.059853106737136841e-02 -2.096345126628875732e-01 -1.779513955116271973e-01 2.303669601678848267e-01 1.370584964752197266e-01 -5.105566233396530151e-02 2.026172876358032227e-01 1.047501936554908752e-01 6.943733990192413330e-02 2.357074022293090820e-01 2.288401722908020020e-01 -6.348281353712081909e-02 -2.715748846530914307e-01 1.906916685402393341e-02 4.930008575320243835e-02 3.567876219749450684e-01 5.062188953161239624e-02 9.792527556419372559e-02 -1.854836344718933105e-01 -4.069339856505393982e-02
1.485254913568496704e-01 8.473002165555953979e-02 8.102846890687942505e-02 -3.799261748790740967e-01 -1.832215338945388794e-01 -1.255233138799667358e-01 -3.162390589714050293e-01 3.154590725898742676e-01 5.784851312637329102e-02 1.529121547937393188e-01 1.336173713207244873e-01 -3.424168005585670471e-02 1.560984849929809570e-01 8.731596171855926514e-02 3.938421010971069336e-01 -1.345883309841156006e-01 -7.305457442998886108e-02 2.269605398178100586e-01 9.199542552232742310e-02 -7.146673649549484253e-02 5.733976140618324280e-02 1.549352854490280151e-01 2.898928225040435791e-01 9.144849330186843872e-02 5.619024112820625305e-02 -1.364928036928176880e-01 -3.751141577959060669e-02 9.996231645345687866e-02 1.062694564461708069e-01 -2.594291269779205322e-01 -4.691135510802268982e-02 1.262378245592117310e-01
-1.532744020223617554e-01 -4.442787170410156250e-02 -3.605636060237884521e-01 -1.094779074192047119e-01 -1.592395454645156860e-01 -1.900837123394012451e-01 -3.027957975864410400e-01 1.034306734800338745e-01 9.247309714555740356e-02 2.667743563652038574e-01 8.055351674556732178e-02 -3.730091825127601624e-02 1.215186938643455505e-01 -7.182705681771039963e-03 -1.128301471471786499e-01 3.004246056079864502e-01 6.275092810392379761e-02 3.151874989271163940e-02 2.763905525207519531e-01 -1.740725040435791016e-01 9.521335363388061523e-02 -8.471696078777313232e-02 2.464372515678405762e-01 3.634295761585235596e-01 8.056227862834930420e-02 -4.551054909825325012e-02 1.499616354703903198e-01 8.185867965221405029e-02 1.060946285724639893e-01 3.385161980986595154e-02 6.194471195340156555e-02 -2.976517081260681152e-01
1.453054994344711304e-01 1.098062563687562943e-02 -3.722909465432167053e-02 1.896431297063827515e-01 -9.032449871301651001e-02 -3.500230014324188232e-01 -1.586601883172988892e-01 3.553892374038696289e-01 2.453140169382095337e-02 4.201580211520195007e-02 2.359671294689178467e-01 -3.141587600111961365e-02 -1.022357419133186340e-01 1.713813543319702148e-01 -3.565404936671257019e-02 4.365604221820831299e-01 1.641975045204162598e-01 8.965408802032470703e-02 2.760784924030303955e-01 -2.709522247314453125e-01 -6.814596801996231079e-02 2.959072291851043701e-01 -4.970095679163932800e-02 -5.645339563488960266e-02 1.192314475774765015e-01 -2.285905927419662476e-01 7.804968953132629395e-02 5.475385487079620361e-02 -1.781944185495376587e-02 -4.962019622325897217e-02 5.574179068207740784e-02 -6.789631396532058716e-02
1.910409182310104370e-01 3.539110347628593445e-02 -3.216147124767303467e-01 -1.102482452988624573e-01 -9.196244180202484131e-02 3.737994283437728882e-02 -1.831796616315841675e-01 2.881495654582977295e-01 9.739763289690017700e-02 -6.517306715250015259e-02 3.931206464767456055e-01 9.974517673254013062e-02 3.166914582252502441e-01 6.334073096513748169e-02 2.284017056226730347e-01 1.297312974929809570e-01 -5.718106403946876526e-02 2.279779464006423950e-01 -9.433929622173309326e-02 -2.108661085367202759e-01 -1.495993882417678833e-01 -7.737641781568527222e-02 -1.027016341686248779e-02 2.418196499347686768e-01 7.208407670259475708e-02 -1.502101868391036987e-01 1.551074385643005371e-01 8.176132291555404663e-02 -2.669627070426940918e-01 3.990229964256286621e-02 -1.714034676551818848e-01 1.113137379288673401e-01
-3.308459520339965820e-01 1.400592625141143799e-01 2.579117659479379654e-03 9.082430601119995117e-02 -1.827968209981918335e-01 -1.690766215324401855e-01 -1.952469646930694580e-01 5.143197253346443176e-02 -3.131065368652343750e-01 -4.675417393445968628e-02 2.805179357528686523e-01 -1.154695898294448853e-01 2.835139036178588867e-01 3.036456555128097534e-02 -1.299282610416412354e-01 6.896077841520309448e-02 2.370869070291519165e-01 8.769869804382324219e-02 3.431493043899536133e-01 -2.067105323076248169e-01 1.028812080621719360e-01 -5.430419696494936943e-04 -1.728149503469467163e-01 -4.471188038587570190e-02 -8.366884291172027588e-02 -9.894392639398574829e-02 3.213454186916351318e-01 1.817877739667892456e-01 -2.539515495300292969e-03 -2.391544869169592857e-03 -6.059224531054496765e-02 2.027354538440704346e-01
6.596656888723373413e-02 -1.390307545661926270e-01 -2.118302732706069946e-01 2.172675281763076782e-01 -3.011969104409217834e-02 -5.202670767903327942e-02 -1.678964495658874512e-01 8.772118389606475830e-02 8.108232915401458740e-02 -2.602870203554630280e-02 2.423661798238754272e-01 -1.024150699377059937e-01 1.641896516084671021e-01 3.951655328273773193e-02 4.074256122112274170e-02 9.252034872770309448e-02 5.918762832880020142e-02 2.766687870025634766e-01 1.967078000307083130e-01 1.800804585218429565e-01 -3.275324404239654541e-01 1.500878483057022095e-01 1.510151922702789307e-01 1.295276135206222534e-01 2.793501913547515869e-01 9.854910522699356079e-02 2.348650991916656494e-01 3.988095819950103760e-01 -1.391299664974212646e-01 -5.337332934141159058e-02 -2.907037138938903809e-01 1.700995676219463348e-02
-7.124671339988708496e-02 -7.794487476348876953e-02 -1.746893823146820068e-01 -1.523651033639907837e-01 -2.645767629146575928e-01 -2.416021674871444702e-01 1.075176000595092773e-01 5.448565259575843811e-02 -9.718312323093414307e-02 -1.529174000024795532e-01 2.496926039457321167e-01 -1.184644401073455811e-01 1.657779067754745483e-01 -2.449916116893291473e-02 4.347246512770652771e-02 -4.451429471373558044e-03 -2.690894715487957001e-02 8.427891880273818970e-02 2.653171122074127197e-01 -4.336573183536529541e-02 2.429194152355194092e-01 8.613023906946182251e-02 1.552276015281677246e-01 3.681406751275062561e-02 1.891024969518184662e-02 3.630117177963256836e-01 1.749406903982162476e-01 5.282304883003234863e-01 1.280415356159210205e-01 -1.475334540009498596e-02 -6.185562908649444580e-02 -1.372217386960983276e-01
2.786125540733337402e-01 1.641132384538650513e-01 -3.731735050678253174e-01 -1.216314658522605896e-01 7.446288596838712692e-03 1.945663541555404663e-01 -1.790845841169357300e-01 2.064593136310577393e-01 4.948825761675834656e-02 9.906725026667118073e-03 1.610748469829559326e-01 2.060611546039581299e-01 9.764028340578079224e-02 -1.064636334776878357e-01 -4.489037767052650452e-02 -3.118451125919818878e-02 -5.270319059491157532e-02 1.740155220031738281e-01 4.215658903121948242e-01 2.513378299772739410e-02 6.857325136661529541e-02 -3.352494165301322937e-02 -1.335107982158660889e-01 1.890464127063751221e-01 3.176609799265861511e-02 -3.449322879314422607e-01 1.395263373851776123e-01 2.917496263980865479e-01 7.387337833642959595e-02 2.479147538542747498e-02 1.444957405328750610e-01 1.079332008957862854e-01
5.759572237730026245e-02 -7.215608656406402588e-02 -9.651029109954833984e-02 -1.867287307977676392e-01 1.536024063825607300e-01 5.913200601935386658e-02 -2.888768613338470459e-01 9.185454994440078735e-02 -2.581781446933746338e-01 2.686178386211395264e-01 -2.144031925126910210e-03 1.615413278341293335e-01 2.679659426212310791e-01 -7.846717536449432373e-02 5.344302207231521606e-02 3.583884099498391151e-03 8.883023262023925781e-02 2.312694042921066284e-01 4.272885620594024658e-01 -9.975451231002807617e-02 2.120085656642913818e-01 1.995721161365509033e-01 -1.312910467386245728e-01 -7.558584213256835938e-02 2.882625758647918701e-01 4.959104955196380615e-02 1.436055749654769897e-01 3.101249933242797852e-01 5.648952350020408630e-02 -9.567832201719284058e-02 7.861411571502685547e-02 7.949278689920902252e-03
-2.013031989336013794e-01 -5.372541397809982300e-02 -1.554659754037857056e-01 -9.409059584140777588e-02 -1.660107970237731934e-01 -1.865600943565368652e-01 -1.291941553354263306e-01 2.811370790004730225e-01 -1.187630817294120789e-01 -7.856239378452301025e-02 3.620027899742126465e-01 -2.585813701152801514e-01 9.285196661949157715e-02 1.312973797321319580e-01 -6.874718517065048218e-02 -4.063501954078674316e-02 1.983948200941085815e-01 2.577540278434753418e-01 9.611508995294570923e-02 -4.419702664017677307e-02 -1.909830607473850250e-02 9.873411804437637329e-02 -2.995675206184387207e-01 7.675989717245101929e-02 3.373164683580398560e-03 4.277572035789489746e-02 3.469811677932739258e-01 5.112081021070480347e-02 5.493751261383295059e-03 -1.188152655959129333e-01 -2.540245950222015381e-01 -2.979738712310791016e-01
-1.470085084438323975e-01 -9.704181551933288574e-02 -1.363181602209806442e-02 1.959513872861862183e-02 -1.478254348039627075e-01 9.066115133464336395e-03 -2.427457273006439209e-01 2.479117810726165771e-01 -9.022049605846405029e-03 1.249917130917310715e-02 2.266924977302551270e-01 -2.684819698333740234e-01 1.462292075157165527e-01 8.682755380868911743e-02 9.975638985633850098e-02 -9.237803518772125244e-02 2.878686878830194473e-03 -1.995956748723983765e-01 5.323836207389831543e-01 -5.254242196679115295e-02 2.959907352924346924e-01 -1.232160925865173340e-01 1.249863952398300171e-01 2.908172905445098877e-01 7.493819296360015869e-02 -7.040223479270935059e-02 1.528713852167129517e-02 -1.192731410264968872e-02 4.961743950843811035e-02 -1.382992975413799286e-02 -2.063473761081695557e-01 -2.641122341156005859e-01
-1.582925021648406982e-01 5.423617083579301834e-03 -3.386444449424743652e-01 -1.089404895901679993e-01 -8.432681858539581299e-02 -1.471403241157531738e-01 -1.071377545595169067e-01 1.532891690731048584e-01 1.012068800628185272e-02 9.528388828039169312e-02 4.037894904613494873e-01 -1.599019467830657959e-01 1.228720247745513916e-01 1.210846453905105591e-01 -2.444768883287906647e-02 1.961329020559787750e-02 2.913366854190826416e-01 7.480241358280181885e-02 -8.183908462524414062e-02 1.334584802389144897e-01 7.975346595048904419e-02 2.298648208379745483e-01 -1.872608214616775513e-01 -8.842092007398605347e-02 1.534201800823211670e-01 -8.942382037639617920e-02 3.975405991077423096e-01 1.956705003976821899e-01 4.261642694473266602e-02 9.491940587759017944e-02 -2.204332798719406128e-01 -2.274865806102752686e-01
8.913817256689071655e-02 1.795298010110855103e-01 -1.138733476400375366e-01 4.268788918852806091e-02 -3.050733804702758789e-01 1.424203906208276749e-02 1.716284453868865967e-02 2.369606941938400269e-01 1.199376210570335388e-01 -5.397193506360054016e-02 3.905269801616668701e-01 1.758929342031478882e-01 -1.177743300795555115e-01 -4.835648089647293091e-02 3.116417862474918365e-02 3.035412542521953583e-02 1.128184348344802856e-01 -5.777806974947452545e-03 3.445204198360443115e-01 -3.191954642534255981e-02 -1.783446967601776123e-01 -5.707773938775062561e-02 4.551932513713836670e-01 1.471083164215087891e-01 1.116158366203308105e-01 -3.129061311483383179e-02 2.197823524475097656e-01 1.809547245502471924e-01 1.825864315032958984e-01 6.078994646668434143e-02 -1.450285613536834717e-01 -1.659325510263442993e-01
2.040766477584838867e-01 -1.240032445639371872e-02 -1.224400699138641357e-01 -1.207903474569320679e-01 -4.671624302864074707e-01 3.926230594515800476e-02 1.348927617073059082e-01 2.003667652606964111e-01 -4.696658253669738770e-02 2.830456793308258057e-01 -2.752903103828430176e-02 1.845041513442993164e-01 9.533204138278961182e-02 -2.872294485569000244e-01 2.431296259164810181e-01 9.862248599529266357e-02 3.396692126989364624e-02 1.505335271358489990e-01 4.197416305541992188e-01 -1.356160044670104980e-01 2.130680531263351440e-01 6.266231089830398560e-02 -1.364228278398513794e-01 -4.107285756617784500e-03 -8.106001466512680054e-02 -2.923934161663055420e-02 9.375902265310287476e-02 1.381980776786804199e-01 -8.380876481533050537e-02 -1.807915717363357544e-01 -8.137436956167221069e-02 -7.040221989154815674e-02
2.628498375415802002e-01 4.675474017858505249e-02 -5.337454378604888916e-02 3.079773187637329102e-01 -2.970007658004760742e-01 -4.104941785335540771e-01 -3.372024595737457275e-01 2.571128904819488525e-01 -7.918389141559600830e-02 6.912272889167070389e-03 6.777256727218627930e-02 -6.540250615216791630e-04 2.012744247913360596e-01 1.359617859125137329e-01 -1.132628247141838074e-01 -1.780476421117782593e-01 1.351928561925888062e-01 1.492716372013092041e-01 1.489554643630981445e-01 3.243409469723701477e-02 2.855146825313568115e-01 -3.575105220079421997e-02 -1.175884753465652466e-01 1.287255287170410156e-01 4.310255870223045349e-02 -2.246498465538024902e-01 -6.938400119543075562e-02 1.169842798844911158e-04 1.681337058544158936e-01 3.691799566149711609e-02 -7.990556210279464722e-02 -9.955143183469772339e-02
-1.018143221735954285e-01 -3.477504476904869080e-02 -2.220697514712810516e-02 -6.650585681200027466e-02 6.519816070795059204e-02 -1.824764907360076904e-01 -4.684422910213470459e-02 1.871448606252670288e-01 7.011023908853530884e-02 3.210586309432983398e-01 2.511849105358123779e-01 1.054120156913995743e-02 -7.200506329536437988e-02 1.110879424959421158e-02 -1.886967867612838745e-01 -2.126471996307373047e-01 2.794592082500457764e-01 9.092011302709579468e-02 2.300251126289367676e-01 2.197586745023727417e-02 1.076643466949462891e-01 -6.220286712050437927e-02 1.549293249845504761e-01 7.515344023704528809e-02 -4.391995817422866821e-02 -4.039667248725891113e-01 3.023444414138793945e-01 3.700633943080902100e-01 -2.821543253958225250e-02 -1.360860615968704224e-01 -1.604938358068466187e-01 -1.672974675893783569e-01
1.587374657392501831e-01 -2.354284189641475677e-02 -2.631980776786804199e-01 2.747447416186332703e-02 -2.900848686695098877e-01 6.107864901423454285e-02 -3.324049711227416992e-01 2.497433498501777649e-02 -8.662217855453491211e-02 1.853099651634693146e-02 2.337872236967086792e-01 5.160643532872200012e-02 -3.353705629706382751e-02 -1.532866358757019043e-01 -1.532820016145706177e-01 2.091770470142364502e-01 1.279794871807098389e-01 1.581764370203018188e-01 4.590657353401184082e-01 -1.808857172727584839e-01 -7.512798532843589783e-03 -2.079200148582458496e-01 5.293628200888633728e-02 3.446671366691589355e-02 1.822923421859741211e-01 1.751737296581268311e-01 -4.421398416161537170e-02 1.642831116914749146e-01 1.832077503204345703e-01 -2.162737399339675903e-01 -1.234050989151000977e-01 -1.661918759346008301e-01
2.266776561737060547e-01 3.569938987493515015e-02 -2.848344296216964722e-02 2.541823983192443848e-01 -3.041808903217315674e-01 6.932009756565093994e-02 -9.111700952053070068e-02 3.306576907634735107e-01 8.351800590753555298e-02 1.587291806936264038e-01 2.240109443664550781e-02 -4.571038763970136642e-03 2.721684575080871582e-01 -1.414451301097869873e-01 1.923594176769256592e-01 2.589129284024238586e-02 6.766331940889358521e-02 4.144585225731134415e-03 3.862254619598388672e-01 2.394563406705856323e-01 -6.903095543384552002e-02 7.643537223339080811e-02 -9.824426472187042236e-02 1.080112606287002563e-01 -4.781131818890571594e-02 -1.840904802083969116e-01 3.173725306987762451e-02 4.151590466499328613e-01 -9.031473100185394287e-02 1.673010736703872681e-01 1.287422236055135727e-02 1.167229115962982178e-01
1.959477514028549194e-01 3.772046267986297607e-01 -2.085445374250411987e-01 1.855224370956420898e-03 -1.366071105003356934e-01 -1.108570210635662079e-02 -1.679747700691223145e-01 1.004814654588699341e-01 -4.220590740442276001e-02 1.861487925052642822e-01 3.973562121391296387e-01 1.150201186537742615e-01 7.850108295679092407e-02 -1.880384087562561035e-01 5.553741380572319031e-02 -1.800962686538696289e-01 2.061766088008880615e-01 3.331990838050842285e-01 -3.724605962634086609e-02 -2.000540941953659058e-01 3.274235725402832031e-01 -3.951236978173255920e-02 -6.653364747762680054e-02 -4.323142021894454956e-02 2.643699571490287781e-02 -7.981004565954208374e-02 5.625529214739799500e-02 1.278116852045059204e-01 1.400663405656814575e-01 -1.346099376678466797e-01 -1.326262056827545166e-01 2.055156528949737549e-01
6.180147826671600342e-02 9.437590837478637695e-02 -5.682640075683593750e-01 5.893979966640472412e-02 -3.546673804521560669e-02 7.745144516229629517e-02 -2.599873244762420654e-01 1.190608665347099304e-01 1.534676998853683472e-01 1.106782183051109314e-01 3.393844068050384521e-01 4.719030857086181641e-02 2.259084582328796387e-01 5.220955610275268555e-02 1.289086639881134033e-01 2.279275655746459961e-01 1.619416028261184692e-01 1.849332004785537720e-01 4.105208069086074829e-02 -9.257057309150695801e-02 -1.622623503208160400e-01 -3.511183708906173706e-02 6.359947845339775085e-03 2.568153440952301025e-01 1.175232753157615662e-01 -8.721528947353363037e-02 1.442728340625762939e-01 1.011763140559196472e-01 -1.947093456983566284e-01 4.713517427444458008e-02 -1.422280669212341309e-01 1.387180984020233154e-01
1.290154606103897095e-01 -2.142686396837234497e-02 -8.368506096303462982e-03 -2.361050397157669067e-01 -2.124657183885574341e-01 -3.420844301581382751e-02 -3.856697380542755127e-01 9.006976336240768433e-02 9.583838284015655518e-02 9.423198550939559937e-02 1.017628535628318787e-01 -9.774041920900344849e-02 5.367977172136306763e-02 -2.490818127989768982e-02 -5.610198527574539185e-02 4.010551050305366516e-02 1.504678875207901001e-01 -1.886276006698608398e-01 2.578221857547760010e-01 1.120529919862747192e-01 2.730869054794311523e-01 1.772500388324260712e-02 -1.586582511663436890e-01 2.370102107524871826e-01 3.446235656738281250e-01 2.176845073699951172e-01 2.454190701246261597e-01 1.746554672718048096e-01 -1.539672464132308960e-01 -2.161521762609481812e-01 -2.219442129135131836e-01 -8.731216192245483398e-02
1.215051710605621338e-01 -7.460171729326248169e-02 -2.713963091373443604e-01 -4.231492057442665100e-02 -2.441094070672988892e-01 6.453792098909616470e-03 -3.214924037456512451e-01 4.614175483584403992e-02 -1.705321371555328369e-01 2.178931683301925659e-01 2.969673573970794678e-01 1.308531612157821655e-01 -1.293078064918518066e-01 -1.252675205469131470e-01 -6.886159628629684448e-02 2.165131866931915283e-01 3.922045603394508362e-02 1.477748602628707886e-01 3.503596484661102295e-01 -1.420914232730865479e-01 8.531700074672698975e-02 -4.827430099248886108e-02 2.841175720095634460e-02 4.450147598981857300e-02 1.924721151590347290e-01 1.611511856317520142e-01 -1.013099476695060730e-01 2.363621741533279419e-01 1.757133156061172485e-01 -1.078734099864959717e-01 -1.444260478019714355e-01 -3.193318843841552734e-01
6.071264669299125671e-02 -1.606391817331314087e-01 -5.530562996864318848e-02 1.553807966411113739e-02 -3.524827212095260620e-02 -2.367461323738098145e-01 6.470026820898056030e-02 -6.114512309432029724e-02 1.481218785047531128e-01 -2.318749437108635902e-03 3.399402499198913574e-01 -7.050719112157821655e-02 3.779060766100883484e-02 1.974318642169237137e-03 2.208389788866043091e-01 1.143474429845809937e-01 -9.674816578626632690e-02 1.288070678710937500e-01 2.634306848049163818e-01 -4.910453688353300095e-03 -9.841559082269668579e-02 2.950220406055450439e-01 1.019855216145515442e-01 1.324509829282760620e-01 3.688002824783325195e-01 -5.520103871822357178e-02 2.154210656881332397e-01 4.178583025932312012e-01 -2.242059707641601562e-01 3.321915492415428162e-02 -2.523609697818756104e-01 3.270951285958290100e-02
1.272465847432613373e-02 -1.520366072654724121e-01 -1.753836683928966522e-02 1.402065753936767578e-01 -9.570192545652389526e-02 -4.073861241340637207e-01 -2.097529768943786621e-01 2.139641344547271729e-01 -1.670981496572494507e-01 -3.376330947503447533e-03 4.040168821811676025e-01 1.526193469762802124e-01 5.396066233515739441e-02 -1.747743189334869385e-01 -1.826990768313407898e-02 -1.876488327980041504e-02 2.483843415975570679e-01 2.573497593402862549e-01 -2.147250808775424957e-02 -1.149699464440345764e-02 8.086038753390312195e-03 -8.325938135385513306e-03 2.435702830553054810e-01 -1.368680000305175781e-01 -1.119712516665458679e-01 -1.063723415136337280e-01 2.206445187330245972e-01 9.663221426308155060e-03 -2.671264410018920898e-01 -8.296477794647216797e-02 -2.400397211313247681e-01 -1.675089150667190552e-01
-1.022616401314735413e-02 -2.583039738237857819e-02 -3.973963260650634766e-01 3.046855889260768890e-02 -2.581459842622280121e-02 -2.114844024181365967e-01 2.220528585894498974e-05 3.930934965610504150e-01 1.983985537663102150e-03 1.505671292543411255e-01 1.921880990266799927e-01 -1.092477366328239441e-01 1.786883771419525146e-01 -5.648152902722358704e-02 -6.790021061897277832e-02 -1.294744461774826050e-01 7.742938399314880371e-02 -1.156605705618858337e-01 2.496988177299499512e-01 -2.456443309783935547e-01 4.428824186325073242e-01 -1.041123494505882263e-01 1.666625440120697021e-01 -2.607564032077789307e-01 -3.622610494494438171e-02 -8.588730543851852417e-02 -2.433770336210727692e-02 1.572423279285430908e-01 3.547098487615585327e-02 1.678666174411773682e-01 -5.875499546527862549e-02 2.661195956170558929e-02
1.551269292831420898e-01 7.468423992395401001e-02 -3.457342460751533508e-02 -1.305232048034667969e-01 -2.159521356225013733e-02 -4.087194204330444336e-01 -9.203659743070602417e-02 1.576094925403594971e-01 3.232616186141967773e-02 -2.021278589963912964e-01 5.040507912635803223e-01 -5.306475982069969177e-02 1.812423914670944214e-01 -2.613415569067001343e-02 -1.475701332092285156e-01 -7.646238058805465698e-02 6.340399384498596191e-02 -3.633974120020866394e-02 1.844688355922698975e-01 -2.465100139379501343e-01 4.568957909941673279e-02 5.687184631824493408e-02 1.210925877094268799e-01 3.105373382568359375e-01 7.754230499267578125e-02 2.675241976976394653e-02 -2.638336271047592163e-02 -7.023148238658905029e-02 2.762094438076019287e-01 5.687762424349784851e-02 -1.735378056764602661e-01 2.297898977994918823e-01
-7.850467413663864136e-02 -6.898564845323562622e-02 -5.334724485874176025e-02 1.247841417789459229e-01 -1.350644826889038086e-01 1.700829863548278809e-01 -3.212819695472717285e-01 8.722939342260360718e-02 3.759079873561859131e-01 1.255927681922912598e-01 3.049538731575012207e-01 1.635278388857841492e-02 1.166531443595886230e-01 -1.445882767438888550e-01 3.438554331660270691e-02 -1.471868455410003662e-01 1.627903878688812256e-01 6.173052825033664703e-03 4.065640270709991455e-01 8.838969469070434570e-02 2.890384793281555176e-01 2.102357894182205200e-02 -3.160401713103055954e-03 9.027470648288726807e-02 2.094694972038269043e-01 2.099390178918838501e-01 1.486666649580001831e-01 2.337145060300827026e-01 -1.101884692907333374e-01 -1.350197941064834595e-01 9.505736082792282104e-02 -9.528902173042297363e-02
-3.688359633088111877e-02 9.785572439432144165e-02 -1.766212135553359985e-01 -3.629711270332336426e-01 -1.093010455369949341e-01 3.824802860617637634e-02 -1.567998677492141724e-01 1.547227501869201660e-01 -2.009768933057785034e-01 -5.238807946443557739e-02 4.171131253242492676e-01 1.504303067922592163e-01 4.884173348546028137e-02 3.985003754496574402e-02 2.902470715343952179e-02 1.076570674777030945e-01 2.966377325356006622e-02 4.337089776527136564e-04 4.377926886081695557e-01 -1.278700381517410278e-01 9.896834939718246460e-02 3.654240667819976807e-01 2.062247991561889648e-01 3.248496353626251221e-02 -1.692554354667663574e-01 3.087771497666835785e-02 2.053690403699874878e-01 -7.058729976415634155e-02 -1.304283458739519119e-02 -1.674803644418716431e-01 -6.311779469251632690e-02 5.710374563932418823e-02
2.699214518070220947e-01 1.953733265399932861e-01 2.354989387094974518e-02 1.472280323505401611e-01 -7.146921008825302124e-02 -2.240339368581771851e-01 -2.540059685707092285e-01 1.879497021436691284e-01 -1.005315855145454407e-01 2.356711961328983307e-02 1.439279764890670776e-01 -1.922189295291900635e-01 -1.556436866521835327e-01 2.435749769210815430e-02 -1.251267939805984497e-01 1.090052202343940735e-01 2.463037669658660889e-01 2.763906121253967285e-01 1.639760881662368774e-01 -2.851657569408416748e-01 6.959247589111328125e-02 2.908934056758880615e-01 1.025606542825698853e-01 -1.045400947332382202e-01 1.187083721160888672e-01 -1.090675815939903259e-01 1.886145174503326416e-01 1.275917887687683105e-01 1.609117239713668823e-01 1.097663938999176025e-01 -1.981332898139953613e-01 -2.823129296302795410e-01
1.222405508160591125e-01 -9.236710146069526672e-03 3.944737091660499573e-02 1.219078823924064636e-01 -2.941315174102783203e-01 -1.844403147697448730e-02 2.429210841655731201e-01 3.754847347736358643e-01 1.232826560735702515e-01 1.713422834873199463e-01 2.506521046161651611e-01 -3.013704717159271240e-02 2.591241598129272461e-01 -2.745452150702476501e-02 1.531445980072021484e-01 2.526043951511383057e-01 1.356690973043441772e-01 5.844345316290855408e-02 4.925847351551055908e-01 8.600941300392150879e-02 5.047492310404777527e-02 -1.284359544515609741e-01 1.461347937583923340e-01 1.862217783927917480e-01 8.598305284976959229e-03 5.021376535296440125e-02 1.123937070369720459e-01 1.069456636905670166e-01 1.164794117212295532e-01 9.353235363960266113e-02 4.780489206314086914e-02 1.415834277868270874e-01
5.184407904744148254e-02 -2.535510063171386719e-01 -2.480998635292053223e-01 2.585048042237758636e-02 -1.030884534120559692e-01 -4.033730179071426392e-02 5.954080820083618164e-02 -5.332933738827705383e-03 2.392521351575851440e-01 1.460001021623611450e-01 5.056989789009094238e-01 -3.439674526453018188e-02 1.121522560715675354e-01 1.964230388402938843e-01 -1.480999588966369629e-02 3.455310761928558350e-01 -9.432309865951538086e-02 2.194947004318237305e-01 2.471025288105010986e-01 -5.347265303134918213e-02 -4.509459435939788818e-02 -4.295760020613670349e-02 1.054374724626541138e-01 9.279080480337142944e-02 9.213212132453918457e-02 8.054725825786590576e-02 1.856291443109512329e-01 2.280995398759841919e-01 2.534095346927642822e-01 -1.663573235273361206e-01 -1.000167131423950195e-01 -2.780488505959510803e-02
-1.072803661227226257e-01 -4.855654388666152954e-02 -2.166885696351528168e-02 -8.019005879759788513e-03 -1.059423573315143585e-02 -2.139229886233806610e-02 -2.954517602920532227e-01 1.211890950798988342e-01 3.771216869354248047e-01 -8.990948088467121124e-03 3.030123412609100342e-01 -2.339521422982215881e-02 2.186227589845657349e-01 -1.541672199964523315e-01 1.908320188522338867e-02 -7.547431439161300659e-02 1.075045317411422729e-01 5.323922634124755859e-02 4.298734366893768311e-01 1.984700709581375122e-01 1.659067273139953613e-01 1.019256487488746643e-01 1.295451223850250244e-01 1.025883704423904419e-01 3.738716840744018555e-01 2.065321356058120728e-01 1.504541188478469849e-01 1.756680011749267578e-01 -6.031072139739990234e-02 -1.292443871498107910e-01 9.027807414531707764e-02 -5.045070126652717590e-02
-1.166097447276115417e-01 1.117966100573539734e-01 -2.920645475387573242e-01 1.658880114555358887e-01 -2.000591456890106201e-01 -6.653715670108795166e-02 -3.415443301200866699e-01 4.188559204339981079e-02 -1.228357106447219849e-01 1.201210394501686096e-01 1.967270672321319580e-01 -5.395079031586647034e-03 1.232366263866424561e-01 4.167200624942779541e-02 2.057358026504516602e-01 -1.810787022113800049e-01 -1.496369093656539917e-01 7.355990260839462280e-02 4.154440164566040039e-01 -1.326872128993272781e-02 2.985910475254058838e-01 -2.144522219896316528e-02 -1.425128579139709473e-01 4.259793460369110107e-02 -7.658679038286209106e-02 2.951932251453399658e-01 -8.554015308618545532e-03 1.496165543794631958e-01 9.723930805921554565e-02 9.825361520051956177e-02 -1.863620877265930176e-01 -2.373196780681610107e-01
3.574962913990020752e-01 -8.286103606224060059e-02 2.049308866262435913e-01 -3.114398419857025146e-01 -1.134846881031990051e-01 -1.001972518861293793e-02 -2.593501508235931396e-01 5.549250915646553040e-02 -1.098754927515983582e-01 1.074732393026351929e-01 2.544725537300109863e-01 1.151004955172538757e-01 2.113994210958480835e-01 1.631086617708206177e-01 4.293051362037658691e-01 -5.778574850410223007e-03 1.641674488782882690e-01 1.245690882205963135e-01 6.582910567522048950e-02 1.234912127256393433e-02 8.860906958580017090e-02 5.267296731472015381e-02 1.186482980847358704e-01 -1.616996824741363525e-01 -5.925611779093742371e-02 -5.954872071743011475e-02 -1.209314097650349140e-03 3.433750569820404053e-01 1.444504503160715103e-02 -1.250905096530914307e-01 -1.732408255338668823e-01 -1.308489143848419189e-01
6.089596077799797058e-02 -2.193168401718139648e-01 -1.248247250914573669e-01 -1.141108721494674683e-01 -2.313073575496673584e-01 -2.722039222717285156e-01 -6.381902843713760376e-03 3.256708085536956787e-01 -4.503330215811729431e-02 1.151572167873382568e-01 2.273250073194503784e-01 2.449988722801208496e-01 2.828256785869598389e-02 4.513360932469367981e-02 6.684774160385131836e-02 1.106706708669662476e-01 -1.331440806388854980e-01 1.030127033591270447e-01 2.751997411251068115e-01 -2.260080128908157349e-01 -5.870150029659271240e-02 1.051214262843132019e-01 -8.700395375490188599e-02 1.186658889055252075e-01 -2.273530513048171997e-01 9.433742961846292019e-04 2.944121658802032471e-01 1.358947753906250000e-01 1.818029135465621948e-01 -3.222389817237854004e-01 -1.441802233457565308e-01 1.831112504005432129e-01
2.327783703804016113e-01 -6.112917885184288025e-02 -3.444528281688690186e-01 9.850946068763732910e-02 -2.277672439813613892e-01 -1.340575367212295532e-01 -6.275891512632369995e-02 9.902933239936828613e-02 -2.404057607054710388e-02 -2.671287581324577332e-02 2.829534113407135010e-01 -7.658273726701736450e-02 -5.859183147549629211e-03 1.738915592432022095e-01 2.866655215620994568e-02 2.707792520523071289e-01 -3.086983226239681244e-02 2.520649731159210205e-01 3.227079212665557861e-01 -1.099086850881576538e-01 1.492781341075897217e-01 -1.159699559211730957e-01 -7.359896600246429443e-02 -1.282965093851089478e-01 1.591319143772125244e-01 1.022821366786956787e-01 -1.874561980366706848e-02 -3.204116225242614746e-02 1.872384250164031982e-01 -6.020050868391990662e-02 -2.826383411884307861e-01 -3.800613880157470703e-01
2.006205022335052490e-01 2.239306569099426270e-01 3.005304932594299316e-01 -1.305778622627258301e-01 -1.758705377578735352e-01 1.202045902609825134e-01 -1.919059008359909058e-01 2.934817671775817871e-01 7.391227781772613525e-02 2.661362290382385254e-01 1.677418500185012817e-02 -4.287572205066680908e-02 7.978453487157821655e-02 6.167713087052106857e-03 2.337852716445922852e-01 4.088134318590164185e-02 1.787772923707962036e-01 1.042145714163780212e-01 3.990429639816284180e-01 -2.323146909475326538e-01 2.092656791210174561e-01 -9.071909636259078979e-02 5.731964483857154846e-02 9.522389620542526245e-02 3.899602219462394714e-02 -7.092909514904022217e-02 8.141735196113586426e-02 2.191556692123413086e-01 -1.187769919633865356e-01 2.869544783607125282e-03 -2.845356166362762451e-01 -1.267582923173904419e-01
-9.007383882999420166e-02 -1.468550413846969604e-01 1.189171820878982544e-01 -1.041277199983596802e-01 -4.486440494656562805e-02 8.257329463958740234e-02 -2.842400074005126953e-01 9.085018187761306763e-02 1.568140536546707153e-01 1.523170620203018188e-01 3.571857810020446777e-01 7.562360912561416626e-02 -4.711995646357536316e-02 -1.391223911195993423e-02 -1.378586143255233765e-01 -2.308356314897537231e-01 1.467608958482742310e-01 1.004536002874374390e-01 -2.851175330579280853e-02 -3.440145850181579590e-01 4.102741181850433350e-02 2.459820061922073364e-01 -1.375049650669097900e-01 1.392969489097595215e-01 2.096097217872738838e-03 -8.386666327714920044e-02 2.190785109996795654e-01 4.815452396869659424e-01 -4.848188254982233047e-04 -2.084267437458038330e-01 -8.159194886684417725e-02 -5.792045965790748596e-02
2.527262866497039795e-01 2.242660382762551308e-03 -2.103945761919021606e-01 5.646438896656036377e-02 -3.786799013614654541e-01 -3.308110833168029785e-01 3.810721635818481445e-02 1.774760931730270386e-01 5.724541470408439636e-02 1.860898882150650024e-01 1.719705164432525635e-01 -1.189595460891723633e-02 -5.400376394391059875e-02 -4.752023890614509583e-02 -1.078205406665802002e-01 1.779852993786334991e-02 -1.505013555288314819e-01 -1.214985400438308716e-01 2.806327641010284424e-01 -2.090720236301422119e-01 3.715247809886932373e-01 8.992393501102924347e-03 1.592626720666885376e-01 8.821482211351394653e-02 1.712595075368881226e-01 5.069404095411300659e-02 -7.407161593437194824e-02 3.359540700912475586e-01 5.315138772130012512e-02 1.355179492384195328e-02 -1.807639300823211670e-01 3.279085457324981689e-02
-4.264897108078002930e-02 7.684718817472457886e-02 4.045958444476127625e-02 1.625575572252273560e-01 -2.036197334527969360e-01 -8.566893637180328369e-02 -3.669733107089996338e-01 2.407120764255523682e-01 6.256511807441711426e-02 8.244371041655540466e-03 1.796922087669372559e-01 -1.179138198494911194e-01 1.556790769100189209e-01 -1.229746416211128235e-01 9.116319566965103149e-02 8.763042092323303223e-02 -2.779531758278608322e-03 -1.403230726718902588e-01 4.226047694683074951e-01 1.192232593894004822e-01 2.290070950984954834e-01 1.739934533834457397e-01 -1.930048316717147827e-02 2.080360203981399536e-01 4.089569300413131714e-02 -3.664342761039733887e-01 -6.884594261646270752e-02 2.061960697174072266e-01 3.776084259152412415e-02 -1.011456176638603210e-01 -1.648285388946533203e-01 -2.374307215213775635e-01
9.233942627906799316e-02 -4.923989251255989075e-02 1.052219569683074951e-01 -1.823067665100097656e-01 -5.555833876132965088e-02 -1.231269091367721558e-01 -1.650961339473724365e-01 2.061175405979156494e-01 1.290140599012374878e-01 1.937995851039886475e-01 1.310305297374725342e-01 -1.109123304486274719e-01 1.229017153382301331e-01 8.956291526556015015e-02 3.634921610355377197e-01 -1.277627944946289062e-01 -6.571169197559356689e-02 3.648690879344940186e-02 3.808658123016357422e-01 -2.704926021397113800e-02 4.320271909236907959e-01 -5.490939319133758545e-02 1.074780225753784180e-01 2.374404221773147583e-01 -4.740169737488031387e-03 1.887301914393901825e-02 5.769855156540870667e-02 6.856533885002136230e-02 1.083658076822757721e-02 -5.788873415440320969e-03 -4.256639778614044189e-01 -5.217326059937477112e-02
6.851889938116073608e-02 2.167228758335113525e-01 -2.354590967297554016e-02 -1.012490466237068176e-01 1.461696438491344452e-02 4.769126325845718384e-02 -2.600250244140625000e-01 -4.519190639257431030e-02 -1.266864389181137085e-01 2.606381475925445557e-01 3.817402422428131104e-01 -5.195716395974159241e-02 1.958212554454803467e-01 -1.333729773759841919e-01 -5.193303152918815613e-02 2.367617189884185791e-01 -9.346297010779380798e-03 3.455972298979759216e-02 2.585853934288024902e-01 1.482537388801574707e-01 3.113935887813568115e-01 9.444167464971542358e-02 -1.554834097623825073e-01 2.380704283714294434e-01 1.691818833351135254e-01 -1.883842498064041138e-01 9.173053503036499023e-02 3.248944282531738281e-01 -2.211896181106567383e-01 4.438284412026405334e-02 1.054786667227745056e-01 -3.354345634579658508e-02
2.161265462636947632e-01 9.222188591957092285e-02 3.402897343039512634e-02 1.744106560945510864e-01 -3.226640075445175171e-02 -1.337341964244842529e-01 2.503737993538379669e-02 4.803033471107482910e-01 5.726645514369010925e-02 2.384229004383087158e-01 9.896152466535568237e-02 -2.027569115161895752e-01 3.664623200893402100e-01 -1.191488653421401978e-01 2.324065864086151123e-01 -8.620189130306243896e-02 8.249159157276153564e-02 6.627963483333587646e-02 3.773043751716613770e-01 3.995015844702720642e-02 1.531492918729782104e-01 1.414176076650619507e-01 -1.821713447570800781e-01 -6.022444739937782288e-02 2.338585108518600464e-01 1.433350984007120132e-02 -8.944613486528396606e-02 3.663704544305801392e-02 1.092123985290527344e-01 7.540766149759292603e-02 -1.412171423435211182e-01 -6.918453425168991089e-02
2.245258390903472900e-01 8.137383311986923218e-02 -2.004981189966201782e-01 1.909643113613128662e-01 -3.646025061607360840e-01 -1.850838810205459595e-01 -2.663202583789825439e-01 1.952010905370116234e-03 1.135336980223655701e-01 -3.074133992195129395e-01 3.644677996635437012e-01 4.553706571459770203e-02 2.717239558696746826e-01 2.557575702667236328e-01 1.539855748414993286e-01 4.827389121055603027e-02 -3.620650619268417358e-02 -2.458107471466064453e-02 1.779226958751678467e-01 -1.002064421772956848e-01 2.338434755802154541e-01 9.111312031745910645e-02 1.608370095491409302e-01 -1.389192417263984680e-03 1.959362030029296875e-01 9.560947120189666748e-02 8.591040223836898804e-02 1.070683524012565613e-01 -1.756120100617408752e-02 4.667711630463600159e-02 2.401320496574044228e-03 1.387437134981155396e-01
8.571433275938034058e-02 -8.867447078227996826e-02 -2.110577672719955444e-01 2.816867642104625702e-02 -3.617701232433319092e-01 -2.078272588551044464e-02 -1.785507649183273315e-01 5.752212554216384888e-02 2.528568804264068604e-01 -1.637498103082180023e-02 2.672368288040161133e-01 1.189904958009719849e-01 1.424048990011215210e-01 1.670926660299301147e-01 1.385596245527267456e-01 2.648731768131256104e-01 5.444137379527091980e-03 3.360367119312286377e-01 3.786710798740386963e-01 -7.898106426000595093e-02 -2.711567878723144531e-01 1.232871338725090027e-01 -6.206894665956497192e-02 4.884284734725952148e-02 3.509431332349777222e-02 4.114048555493354797e-02 6.035797297954559326e-02 1.570860445499420166e-01 2.772497534751892090e-01 4.609882086515426636e-02 -1.314637959003448486e-01 -2.356247231364250183e-02
8.752471208572387695e-02 3.417928889393806458e-02 -8.690465986728668213e-02 -9.814090281724929810e-02 -1.229010447859764099e-01 -8.142974227666854858e-02 -2.989057600498199463e-01 7.086883764714002609e-03 -2.024833858013153076e-01 3.402376472949981689e-01 1.184743940830230713e-01 1.834329515695571899e-01 1.468876600265502930e-01 -1.945948302745819092e-01 3.515880405902862549e-01 -1.142877936363220215e-01 2.831231430172920227e-02 1.697975695133209229e-01 3.423276543617248535e-01 -1.563424244523048401e-02 1.796013712882995605e-01 4.003287553787231445e-01 -4.177245497703552246e-02 -1.223181039094924927e-01 9.010629355907440186e-02 -1.030123978853225708e-01 2.167866080999374390e-01 1.650157272815704346e-01 3.539092466235160828e-02 6.761108338832855225e-02 6.513121724128723145e-02 -5.456955730915069580e-02
1.600733846426010132e-01 -6.620857119560241699e-02 5.168087407946586609e-02 -2.709539979696273804e-02 4.349325224757194519e-02 1.180227771401405334e-01 7.131052017211914062e-02 1.519461274147033691e-01 -1.537324935197830200e-01 1.850399374961853027e-01 4.220479130744934082e-01 -9.812014549970626831e-02 1.649276316165924072e-01 -3.339341580867767334e-01 3.278101384639739990e-01 -7.359232008457183838e-02 -2.213342860341072083e-02 5.638377368450164795e-02 3.714781701564788818e-01 4.067226499319076538e-02 1.401219069957733154e-01 1.555382758378982544e-01 1.013215538114309311e-02 1.437454521656036377e-01 2.053092718124389648e-01 -1.285229176282882690e-01 2.506201565265655518e-01 1.793166249990463257e-01 -1.975498050451278687e-01 -1.532737612724304199e-01 1.788809522986412048e-02 -3.155269473791122437e-02
1.475935280323028564e-01 -1.259994804859161377e-01 -4.987939596176147461e-01 2.845562249422073364e-02 -8.591587841510772705e-02 1.331750452518463135e-01 5.996884405612945557e-02 2.887330353260040283e-01 -1.936962902545928955e-01 1.212044432759284973e-01 2.850103676319122314e-01 -1.012859418988227844e-01 1.820334047079086304e-01 1.518123894929885864e-01 2.604350447654724121e-01 1.194273903965950012e-01 7.790243625640869141e-02 2.213393151760101318e-01 1.004351004958152771e-01 -6.066475808620452881e-02 1.482807751744985580e-02 2.053666561841964722e-01 2.176013290882110596e-01 -2.361453920602798462e-01 2.449613213539123535e-01 -5.928599834442138672e-02 -1.892285048961639404e-02 5.131880566477775574e-02 -1.720899045467376709e-01 1.364853419363498688e-02 -1.309155207127332687e-02 8.866339921951293945e-02
1.822511553764343262e-01 -7.413565367460250854e-02 -1.351273525506258011e-02 7.581177353858947754e-02 -6.889244168996810913e-02 -1.337163895368576050e-01 -2.168353646993637085e-01 2.598379552364349365e-01 -4.937311261892318726e-02 1.120391115546226501e-01 4.436072707176208496e-01 -1.208610460162162781e-01 1.979060024023056030e-01 -3.491459190845489502e-01 9.775665588676929474e-03 -1.415547169744968414e-02 6.273949146270751953e-02 -3.541714847087860107e-01 2.420108914375305176e-01 -1.649317704141139984e-02 -2.918954193592071533e-02 1.840941025875508785e-03 -1.404067128896713257e-01 2.220472395420074463e-01 4.534131288528442383e-02 -2.455658167600631714e-01 1.287265866994857788e-01 1.459928750991821289e-01 -1.587830781936645508e-01 -3.455407219007611275e-03 -2.163788676261901855e-01 -8.476075716316699982e-03
2.162317633628845215e-01 2.028148323297500610e-01 -1.042330265045166016e-01 2.207839637994766235e-01 1.637373119592666626e-02 5.686117708683013916e-02 1.089328005909919739e-01 2.380065917968750000e-01 1.299373358488082886e-01 3.025385085493326187e-03 1.017058864235877991e-01 8.300650864839553833e-02 3.962583243846893311e-01 7.975591719150543213e-02 2.201918512582778931e-02 2.342764288187026978e-03 3.187422752380371094e-01 1.352472454309463501e-01 5.445416569709777832e-01 -5.907682701945304871e-02 6.794345378875732422e-02 -8.203250356018543243e-03 -4.457814991474151611e-02 1.300950795412063599e-01 2.148250788450241089e-01 -4.067314043641090393e-02 -5.182261765003204346e-02 6.488535553216934204e-02 1.542029976844787598e-01 1.518678851425647736e-02 -2.338613271713256836e-01 7.473994791507720947e-02
2.291081994771957397e-01 -6.771624833345413208e-02 -2.424520403146743774e-01 3.200687468051910400e-01 -9.926629066467285156e-02 -2.492702566087245941e-02 -6.559484452009201050e-02 4.083831310272216797e-01 -3.281719237565994263e-02 8.059912919998168945e-02 1.801385134458541870e-01 -9.649249166250228882e-02 1.428994536399841309e-01 9.745601564645767212e-02 -3.593404218554496765e-02 -1.940638571977615356e-01 1.068519651889801025e-01 8.173003047704696655e-02 2.910455167293548584e-01 -1.704524606466293335e-01 1.613952517509460449e-01 -6.010937690734863281e-02 1.414321660995483398e-01 4.746067523956298828e-02 -1.714776754379272461e-01 -3.658068478107452393e-01 -6.089621782302856445e-02 2.546311616897583008e-01 1.937480121850967407e-01 -6.089461501687765121e-03 -7.320565730333328247e-02 -1.531780362129211426e-01
-1.767289489507675171e-01 -1.643642932176589966e-01 1.225795671343803406e-01 -9.195138514041900635e-02 -1.180830895900726318e-01 -3.961216509342193604e-01 -1.732060462236404419e-01 2.810789346694946289e-01 -1.436522454023361206e-01 -3.929290920495986938e-02 2.023937851190567017e-01 -6.104999408125877380e-02 4.142687097191810608e-02 9.202236682176589966e-02 -1.285496354103088379e-01 -1.176874269731342793e-03 -9.294846653938293457e-02 1.292798668146133423e-01 4.262103736400604248e-01 -1.691731661558151245e-01 1.369621306657791138e-01 -6.028353422880172729e-02 1.218575239181518555e-01 2.807981371879577637e-01 7.659821957349777222e-02 7.105040550231933594e-02 2.707164287567138672e-01 1.377741992473602295e-01 2.099135369062423706e-01 5.001847818493843079e-02 2.060829699039459229e-01 2.983961626887321472e-02
4.804270714521408081e-02 -9.727987647056579590e-02 -3.912794291973114014e-01 -9.478428959846496582e-02 -2.995322346687316895e-01 -1.511357575654983521e-01 -3.220516443252563477e-01 8.517044037580490112e-02 -1.375264227390289307e-01 1.050693616271018982e-01 2.677834928035736084e-01 -2.813347242772579193e-02 -8.216552436351776123e-02 -7.523681223392486572e-02 -6.353745609521865845e-02 1.420687735080718994e-01 3.451092913746833801e-02 8.489613234996795654e-02 4.069949984550476074e-01 -1.104794293642044067e-01 -2.520203590393066406e-02 -1.015280857682228088e-01 -1.541984528303146362e-01 -2.245187908411026001e-01 1.426729857921600342e-01 5.610945820808410645e-02 -1.555306166410446167e-01 6.492428481578826904e-02 1.357695907354354858e-01 -4.861678928136825562e-02 -1.833279430866241455e-01 -2.929747402667999268e-01
2.157497107982635498e-01 -2.187764458358287811e-02 -5.747363716363906860e-02 1.879706829786300659e-01 1.770476251840591431e-02 -1.967008560895919800e-01 -2.303015142679214478e-01 1.853016912937164307e-01 -5.219046771526336670e-02 -6.857511401176452637e-02 9.229440987110137939e-02 -7.772082462906837463e-03 1.430629193782806396e-01 -2.513169646263122559e-01 -4.493467509746551514e-02 -7.587070763111114502e-02 -9.572935104370117188e-02 1.352624297142028809e-01 4.693157076835632324e-01 3.186025656759738922e-03 -1.164180934429168701e-01 1.783670186996459961e-01 2.510634362697601318e-01 -1.685661971569061279e-01 -2.245004773139953613e-01 7.585751265287399292e-02 1.656954884529113770e-01 2.629613578319549561e-01 7.595851272344589233e-02 -3.442379236221313477e-01 -1.376851946115493774e-01 4.626402165740728378e-03
3.023402392864227295e-01 1.049649436026811600e-02 4.039184190332889557e-03 8.507400006055831909e-02 9.229261428117752075e-02 -2.982185184955596924e-01 -1.175118535757064819e-01 4.282057285308837891e-01 -4.815797135233879089e-02 9.324481338262557983e-02 2.497270554304122925e-01 1.243703812360763550e-01 -9.232220053672790527e-02 3.843451663851737976e-02 9.322851896286010742e-02 4.975764155387878418e-01 1.177287921309471130e-01 -9.622961282730102539e-03 1.071811169385910034e-01 -1.402562111616134644e-01 8.645494282245635986e-02 6.227345764636993408e-02 8.858127146959304810e-02 1.439010165631771088e-02 2.073171734809875488e-01 -1.550816744565963745e-01 1.263325512409210205e-01 2.371773868799209595e-01 1.505734212696552277e-02 -1.385809332132339478e-01 -3.252009395509958267e-03 1.681696176528930664e-01
2.328914850950241089e-01 4.123171966057270765e-04 -2.126934826374053955e-01 2.153104245662689209e-01 -5.405577830970287323e-03 1.048827543854713440e-02 -1.675576120615005493e-01 1.722707003355026245e-01 3.861926030367612839e-03 1.735258996486663818e-01 7.720604538917541504e-02 -1.421602666378021240e-01 1.524881571531295776e-01 -1.881521791219711304e-01 2.065357267856597900e-01 -1.429369151592254639e-01 8.077469468116760254e-02 3.248926624655723572e-02 4.504632949829101562e-01 1.302161514759063721e-01 3.046691119670867920e-01 -1.775448583066463470e-02 2.443514168262481689e-01 2.761735618114471436e-01 -1.193324252963066101e-01 -2.694937959313392639e-02 2.853996492922306061e-02 2.114515900611877441e-01 1.205693036317825317e-01 1.379752904176712036e-01 -2.516855001449584961e-01 -6.519177556037902832e-02
2.152952849864959717e-01 -5.268885567784309387e-02 5.302179232239723206e-02 1.626485958695411682e-02 -4.082767292857170105e-02 6.358959525823593140e-02 3.075545653700828552e-03 2.850601077079772949e-01 9.868282824754714966e-02 1.482989639043807983e-01 1.426442898809909821e-02 1.127271652221679688e-01 4.047016799449920654e-01 1.767327189445495605e-01 1.716651469469070435e-01 1.572233587503433228e-01 3.244267702102661133e-01 2.039660513401031494e-01 3.879866302013397217e-01 -6.738742440938949585e-02 3.532963618636131287e-02 -1.240811571478843689e-01 -5.552797764539718628e-02 1.380065828561782837e-01 8.162385225296020508e-02 -1.190326884388923645e-01 -1.496924012899398804e-01 2.676658034324645996e-01 1.504606455564498901e-01 -1.287437789142131805e-02 -1.576542407274246216e-01 2.524337470531463623e-01
4.673017561435699463e-02 -2.238046377897262573e-01 -1.350411921739578247e-01 1.699600815773010254e-01 -7.419298589229583740e-02 -7.220782339572906494e-02 -2.143326103687286377e-01 5.079683661460876465e-02 7.873667776584625244e-02 6.561599671840667725e-02 3.149081468582153320e-01 -1.026748493313789368e-01 1.051775068044662476e-01 -1.186128780245780945e-01 9.071803838014602661e-02 2.414283305406570435e-01 -1.517124846577644348e-02 2.171211242675781250e-01 2.493719160556793213e-01 -6.891514640301465988e-03 -2.671006321907043457e-01 3.890245780348777771e-02 1.468056291341781616e-01 2.465816587209701538e-01 2.717828452587127686e-01 -3.353827865794301033e-03 3.037552237510681152e-01 1.537138372659683228e-01 -1.809797734022140503e-01 -2.735863812267780304e-02 -3.758933246135711670e-01 -1.088671199977397919e-02
-3.795048594474792480e-02 -8.938947319984436035e-02 -3.061971962451934814e-01 1.513072103261947632e-01 2.429194375872612000e-02 -3.443940579891204834e-01 -1.512855738401412964e-01 3.028765320777893066e-01 1.691506803035736084e-01 2.089425623416900635e-01 -1.206713318824768066e-01 -6.941730529069900513e-02 8.594691753387451172e-02 3.955944627523422241e-02 -6.713095307350158691e-02 2.001564949750900269e-01 1.481873244047164917e-01 6.753452122211456299e-02 3.208496868610382080e-01 -1.169463098049163818e-01 -6.625927984714508057e-02 6.341231614351272583e-02 1.266520470380783081e-01 1.240153834223747253e-01 -8.309376239776611328e-02 -4.678856581449508667e-03 -9.792866185307502747e-04 1.735208034515380859e-01 2.969513535499572754e-01 -2.903122305870056152e-01 -2.013855725526809692e-01 -2.488007396459579468e-01
-3.771547600626945496e-02 -8.479647338390350342e-02 -2.288918942213058472e-01 -9.803396649658679962e-03 -5.312480777502059937e-02 -1.213535591959953308e-01 -1.328641176223754883e-01 1.479680836200714111e-01 -5.069897044450044632e-03 2.132701128721237183e-01 3.996121883392333984e-02 -1.708665192127227783e-01 1.825022846460342407e-01 3.232630342245101929e-02 -6.706719100475311279e-02 1.417225450277328491e-01 2.122176438570022583e-01 4.313716664910316467e-02 3.274486660957336426e-01 -2.683008611202239990e-01 5.026288703083992004e-02 -3.375892341136932373e-01 3.874388337135314941e-01 2.140373587608337402e-01 2.289133332669734955e-02 -3.000128455460071564e-02 1.876548081636428833e-01 1.925247609615325928e-01 1.106892898678779602e-01 -1.092460677027702332e-01 -1.002658531069755554e-02 -3.317458331584930420e-01
1.398323625326156616e-01 8.516527712345123291e-02 8.741711266338825226e-03 2.885392904281616211e-01 -1.076738163828849792e-01 2.204565703868865967e-02 1.981979757547378540e-01 2.704178690910339355e-01 -3.826140984892845154e-02 9.675254672765731812e-02 1.854529678821563721e-01 -1.081919893622398376e-01 1.289656311273574829e-01 1.230607479810714722e-01 -5.053662881255149841e-02 2.433756738901138306e-01 7.911521941423416138e-02 4.383733868598937988e-02 5.112720727920532227e-01 6.832260638475418091e-02 8.419559895992279053e-02 -2.736892178654670715e-02 -1.254029422998428345e-01 -1.761561818420886993e-02 1.664390116930007935e-01 -2.749977409839630127e-01 1.779551506042480469e-01 3.510127365589141846e-01 -1.096204817295074463e-01 6.561279296875000000e-03 -6.837169639766216278e-03 2.155394107103347778e-01
-7.530371099710464478e-02 1.082586795091629028e-01 -3.984127640724182129e-01 -2.133364379405975342e-01 -1.098129227757453918e-01 -4.695212543010711670e-01 9.775697439908981323e-02 2.292304784059524536e-01 -4.656137153506278992e-02 2.106640301644802094e-02 3.286088109016418457e-01 -1.651901900768280029e-01 2.228773087263107300e-01 -8.211982995271682739e-02 2.885972559452056885e-01 -9.723746031522750854e-02 6.144172698259353638e-02 1.173591762781143188e-01 2.453908473253250122e-01 1.529862731695175171e-01 1.747061870992183685e-02 -7.317380607128143311e-02 1.446487009525299072e-01 1.270599961280822754e-01 7.385369390249252319e-02 1.996374130249023438e-02 -7.831449061632156372e-02 1.716492474079132080e-01 6.010184530168771744e-03 7.223761826753616333e-02 -7.535396516323089600e-02 -2.069703303277492523e-02
3.454523086547851562e-01 6.439941376447677612e-02 -6.806600093841552734e-02 -1.081741601228713989e-01 -3.783691525459289551e-01 -1.358209699392318726e-01 -5.695715919137001038e-02 1.654134690761566162e-01 -8.301908522844314575e-02 1.388877034187316895e-01 -4.744745045900344849e-02 4.491720721125602722e-02 2.452738285064697266e-01 6.806420534849166870e-02 1.239310353994369507e-01 -1.929494887590408325e-01 1.366268992424011230e-01 2.069876492023468018e-01 2.490831762552261353e-01 -2.307058721780776978e-01 4.283498972654342651e-02 -2.783945761620998383e-02 -4.301867634057998657e-02 1.771129295229911804e-02 -1.169066131114959717e-01 -1.542003452777862549e-01 1.960698366165161133e-01 4.179350286722183228e-02 1.325682252645492554e-01 -1.403775811195373535e-01 -4.603357613086700439e-01 1.084275990724563599e-01
-7.845415920019149780e-02 -8.174380660057067871e-02 -9.056867659091949463e-02 1.402111072093248367e-02 -8.089556545019149780e-02 -3.607462048530578613e-01 7.205396890640258789e-02 1.123010087758302689e-02 1.590532809495925903e-01 8.821722120046615601e-02 1.849814206361770630e-01 -1.536750197410583496e-01 1.116280555725097656e-01 9.221019595861434937e-02 3.448235690593719482e-01 1.315985769033432007e-01 -7.175762951374053955e-02 1.630736589431762695e-01 1.721165925264358521e-01 6.649400293827056885e-02 7.246391475200653076e-02 1.646411865949630737e-01 2.393621951341629028e-01 9.882414340972900391e-02 2.668324112892150879e-01 2.413406223058700562e-02 1.423444747924804688e-01 4.420757889747619629e-01 -4.311398044228553772e-02 1.951482333242893219e-02 -3.574777543544769287e-01 -7.715861499309539795e-02
2.885109782218933105e-01 -1.830031862482428551e-03 -1.765140891075134277e-01 4.668061062693595886e-02 5.106829106807708740e-02 -3.313761949539184570e-01 -4.055981040000915527e-01 1.018755808472633362e-01 1.767876744270324707e-01 -7.256317138671875000e-02 1.299982219934463501e-01 -6.528153270483016968e-02 2.989649772644042969e-02 6.705732643604278564e-02 5.184798315167427063e-02 2.819387912750244141e-01 9.829530492424964905e-03 3.439112603664398193e-01 1.627252846956253052e-01 2.480314299464225769e-02 -3.083009645342826843e-02 -2.954783104360103607e-02 5.691288784146308899e-02 -1.775041520595550537e-01 -7.972326129674911499e-02 2.903733216226100922e-02 3.154277503490447998e-01 2.863263487815856934e-01 1.508349180221557617e-01 1.956179589033126831e-01 4.409194365143775940e-02 -1.311171501874923706e-01
6.417343020439147949e-02 -1.880852282047271729e-01 -3.688674569129943848e-01 1.163321062922477722e-01 -1.494329273700714111e-01 1.299589574337005615e-01 -3.019011616706848145e-01 1.522052567452192307e-02 3.010869259014725685e-03 -2.996176108717918396e-02 2.828514277935028076e-01 -8.091413974761962891e-02 3.178219199180603027e-01 -1.178845241665840149e-01 2.516512274742126465e-01 1.822678297758102417e-01 1.093268841505050659e-01 3.432047367095947266e-02 -5.305803567171096802e-02 6.911314278841018677e-02 1.513302624225616455e-01 -9.127821773290634155e-02 2.692588567733764648e-01 2.024413347244262695e-01 -7.372340559959411621e-02 -3.056232333183288574e-01 9.257467091083526611e-02 2.105613499879837036e-01 1.136718168854713440e-01 1.498297899961471558e-01 -9.763608872890472412e-02 1.389617174863815308e-01
3.212456405162811279e-01 2.460741698741912842e-01 1.129129063338041306e-02 -4.182699136435985565e-03 -2.855982482433319092e-01 3.729103133082389832e-02 5.737919360399246216e-02 7.407492399215698242e-02 1.288412604480981827e-02 2.378181368112564087e-01 2.299578189849853516e-01 2.200055122375488281e-01 1.775632351636886597e-01 -1.210644468665122986e-01 2.754080295562744141e-01 -5.534141510725021362e-02 -1.911691203713417053e-02 2.409376502037048340e-01 2.575314044952392578e-01 -2.010177820920944214e-02 3.477224707603454590e-01 1.633587330579757690e-01 5.906379595398902893e-02 -7.286004722118377686e-02 -6.845250725746154785e-02 -7.222090661525726318e-02 1.455623358488082886e-01 2.254206836223602295e-01 1.073285266757011414e-01 -1.876896768808364868e-01 1.009790971875190735e-01 2.021835893392562866e-01
-2.305655181407928467e-02 -2.917714230716228485e-02 -1.838201135396957397e-01 -9.935649111866950989e-03 -1.659993678331375122e-01 -4.677604883909225464e-02 -3.638259659055620432e-04 3.491472601890563965e-01 -1.132109295576810837e-02 -1.429061144590377808e-01 3.457221984863281250e-01 -1.912789493799209595e-01 9.807217121124267578e-02 9.159255027770996094e-02 -3.911158069968223572e-03 -2.780955098569393158e-02 1.698714792728424072e-01 3.692998886108398438e-01 3.818631172180175781e-02 5.075368657708168030e-02 1.821707934141159058e-01 1.211525648832321167e-01 -1.930706650018692017e-01 -4.567775502800941467e-02 -3.145188093185424805e-02 2.347703427076339722e-01 3.544513881206512451e-01 1.429262757301330566e-01 3.337291255593299866e-02 1.243854966014623642e-02 -2.898222804069519043e-01 -2.714553475379943848e-01
1.161713823676109314e-01 2.054205238819122314e-01 -2.592743039131164551e-01 1.581016629934310913e-01 -1.877726763486862183e-01 1.372243613004684448e-01 -9.537591040134429932e-02 1.687975376844406128e-01 -1.024817898869514465e-01 -1.042086333036422729e-01 3.351818323135375977e-01 9.830876439809799194e-02 2.013838738203048706e-01 2.362004816532135010e-01 8.952158689498901367e-02 2.431354820728302002e-01 -2.087639719247817993e-01 2.273661196231842041e-01 1.712530255317687988e-01 -1.915209144353866577e-01 8.413461595773696899e-02 2.327929437160491943e-01 1.140310764312744141e-01 -1.278880983591079712e-02 1.986826509237289429e-01 1.725158989429473877e-01 2.491252571344375610e-01 -6.495716050267219543e-03 -1.215177699923515320e-01 -1.401547193527221680e-01 -2.194144129753112793e-01 -6.278726458549499512e-02
1.113754697144031525e-02 2.507341504096984863e-01 4.608010873198509216e-02 -1.840364336967468262e-01 -6.025742739439010620e-02 -1.425071805715560913e-01 -3.070666193962097168e-01 1.639835983514785767e-01 -1.962963119149208069e-02 -3.152250498533248901e-02 1.415228247642517090e-01 -1.063568741083145142e-01 3.759973943233489990e-01 -1.852441281080245972e-01 1.720136106014251709e-01 -2.340145856142044067e-01 -1.985949091613292694e-02 1.752518713474273682e-01 4.126279354095458984e-01 -5.729489028453826904e-03 -1.677940189838409424e-01 2.267786711454391479e-01 4.145135357975959778e-02 6.335037201642990112e-02 -1.468107402324676514e-01 -3.323157876729965210e-02 -1.150714382529258728e-01 2.471291869878768921e-01 -7.808618992567062378e-02 -1.593913435935974121e-01 -1.405972093343734741e-01 -1.678562015295028687e-01
6.850688159465789795e-02 -6.873645633459091187e-02 -2.611518800258636475e-01 2.497061043977737427e-01 -3.342105448246002197e-01 -2.584556341171264648e-01 -3.388986885547637939e-01 3.000369109213352203e-02 5.910093337297439575e-02 4.306466318666934967e-03 3.369068503379821777e-01 6.275098025798797607e-02 -9.269171953201293945e-02 -6.331428885459899902e-02 -4.526248201727867126e-02 -1.696906238794326782e-02 -3.217418491840362549e-02 -1.832902282476425171e-01 3.282138407230377197e-01 2.148305252194404602e-02 3.154221177101135254e-01 5.112796649336814880e-02 -7.576459646224975586e-02 -8.347527682781219482e-02 9.781004488468170166e-02 -3.287050873041152954e-02 3.458065167069435120e-02 9.936119616031646729e-02 2.576461732387542725e-01 2.180103659629821777e-01 -1.784221529960632324e-01 6.926437467336654663e-02
4.201696813106536865e-02 9.196123480796813965e-02 -1.526299268007278442e-01 3.675059974193572998e-01 -2.102162837982177734e-01 -1.941571980714797974e-01 -8.418396115303039551e-02 2.510865032672882080e-01 1.169561296701431274e-01 -8.827091008424758911e-02 3.031980991363525391e-01 1.290228962898254395e-01 -2.519378364086151123e-01 1.505259722471237183e-01 1.994714587926864624e-01 2.405205667018890381e-01 -1.436708569526672363e-01 2.180886566638946533e-01 2.268761545419692993e-01 -5.494543164968490601e-02 1.230528503656387329e-01 1.102319583296775818e-01 3.913816809654235840e-02 2.442699857056140900e-03 2.001173794269561768e-01 -1.036439910531044006e-01 2.655090689659118652e-01 2.633607015013694763e-02 1.704303026199340820e-01 -1.468816548585891724e-01 -1.058603674173355103e-01 -1.739372014999389648e-01
-2.259773015975952148e-01 1.000202149152755737e-01 -1.565195247530937195e-02 1.065723672509193420e-01 -1.517355889081954956e-01 -2.531856596469879150e-01 -1.147134155035018921e-01 2.467157691717147827e-01 -3.642230853438377380e-02 7.428103685379028320e-02 2.549882829189300537e-01 -1.276831030845642090e-01 2.010673582553863525e-01 -1.920969337224960327e-01 -2.324339002370834351e-01 2.074467688798904419e-01 3.517104387283325195e-01 1.967811286449432373e-01 1.811002790927886963e-01 -9.639189392328262329e-02 7.271046191453933716e-02 -1.654373109340667725e-01 7.289011776447296143e-02 1.093961484730243683e-02 -6.714516878128051758e-02 -8.502578735351562500e-02 3.619204759597778320e-01 1.308366805315017700e-01 1.055891215801239014e-01 -4.391828924417495728e-02 -1.938029229640960693e-01 2.248044162988662720e-01
1.251220256090164185e-01 -9.545402228832244873e-02 -2.913977950811386108e-02 -4.971627146005630493e-02 -2.150533199310302734e-01 -2.720928005874156952e-02 -3.883790671825408936e-01 2.734215557575225830e-01 -8.360253274440765381e-02 2.431410253047943115e-01 1.182154640555381775e-01 1.624034135602414608e-03 1.123216152191162109e-01 -2.765141129493713379e-01 8.549101650714874268e-02 1.759503483772277832e-01 1.278831958770751953e-01 -3.630939498543739319e-02 1.730439513921737671e-01 3.204655647277832031e-01 2.447346597909927368e-01 -1.842456012964248657e-01 -1.009164378046989441e-02 2.622145116329193115e-01 4.237920418381690979e-02 1.381500512361526489e-01 1.979726105928421021e-01 2.556020915508270264e-01 -9.059493988752365112e-02 -1.726275980472564697e-01 -1.038271039724349976e-01 -6.847647577524185181e-02
1.222830787301063538e-01 5.222922191023826599e-02 -2.946079969406127930e-01 1.221436038613319397e-01 -3.534418344497680664e-01 -2.342712366953492165e-03 -6.195759028196334839e-02 -1.198387295007705688e-01 2.739066481590270996e-01 3.941864147782325745e-02 1.014527902007102966e-01 -7.178719341754913330e-02 2.537443041801452637e-01 5.709378421306610107e-02 -7.282251864671707153e-02 -2.684172987937927246e-01 -6.846640259027481079e-02 3.430403470993041992e-01 2.504828274250030518e-01 -1.884472519159317017e-01 2.438772916793823242e-01 1.539107263088226318e-01 -3.230135887861251831e-02 1.789870560169219971e-01 -2.000047266483306885e-02 -2.296421825885772705e-01 1.055664196610450745e-01 1.809597611427307129e-01 -1.454652845859527588e-01 3.966395556926727295e-02 1.302848383784294128e-02 -2.089636325836181641e-01
9.000875987112522125e-03 -2.072443366050720215e-01 -2.437665611505508423e-01 -9.382370114326477051e-02 -9.951378405094146729e-02 -1.548405587673187256e-01 -4.813226405531167984e-03 2.598093152046203613e-01 -7.704124599695205688e-02 1.717866361141204834e-01 1.127522345632314682e-02 1.752322018146514893e-01 1.036094203591346741e-01 -4.308046400547027588e-02 1.847436279058456421e-01 1.163948252797126770e-01 8.925043791532516479e-02 1.972007900476455688e-01 3.570429980754852295e-01 -2.005799710750579834e-01 9.900174289941787720e-02 1.367863267660140991e-01 5.391715466976165771e-02 1.590172573924064636e-02 -2.496429532766342163e-01 -5.060604959726333618e-02 1.684250235557556152e-01 1.200204789638519287e-01 5.982606485486030579e-02 -1.207282468676567078e-01 -4.468508362770080566e-01 2.984469830989837646e-01
1.284773647785186768e-01 2.003741562366485596e-01 -8.015394210815429688e-02 6.023628637194633484e-02 -2.731169462203979492e-01 -1.554346382617950439e-01 2.539605088531970978e-02 3.502598702907562256e-01 1.226925924420356750e-01 1.855546981096267700e-01 2.727651000022888184e-01 2.901562154293060303e-01 1.791897118091583252e-01 6.806072592735290527e-02 9.879440069198608398e-02 2.218115478754043579e-01 9.484808146953582764e-02 -6.167918443679809570e-02 3.628672063350677490e-01 1.612597256898880005e-01 2.260855436325073242e-01 1.852568471804261208e-03 1.571378670632839203e-02 -3.987644985318183899e-02 5.855318903923034668e-02 2.360438555479049683e-01 -1.640542298555374146e-01 2.672673165798187256e-01 9.254153817892074585e-03 1.347481012344360352e-01 -2.133763581514358521e-02 8.838659524917602539e-02
1.139892563223838806e-01 -6.016395613551139832e-02 -1.556268632411956787e-01 -1.206868812441825867e-01 -1.719813048839569092e-01 1.018364354968070984e-01 -1.867383271455764771e-01 7.463061250746250153e-03 3.143357932567596436e-01 3.544932901859283447e-01 2.763335704803466797e-01 1.049540564417839050e-01 3.914989829063415527e-01 2.167562842369079590e-01 3.964883089065551758e-02 1.493669450283050537e-01 8.505101501941680908e-02 9.383659064769744873e-02 1.229974031448364258e-01 -3.262160718441009521e-01 2.781088650226593018e-01 -1.392817795276641846e-01 -1.691987663507461548e-01 1.379126757383346558e-01 1.878608833067119122e-03 -8.123902231454849243e-02 5.606191977858543396e-02 1.229486986994743347e-01 7.858127355575561523e-02 3.906313329935073853e-03 -1.024486050009727478e-01 1.010759845376014709e-01
-1.910735666751861572e-02 4.820774774998426437e-03 6.697162985801696777e-02 -9.235954284667968750e-02 -1.252586841583251953e-01 -1.207321658730506897e-01 1.343800276517868042e-01 4.511451348662376404e-03 -1.362040825188159943e-02 9.690944850444793701e-02 3.369331657886505127e-01 -1.569588854908943176e-02 4.114457666873931885e-01 1.692301481962203979e-01 -3.978782892227172852e-02 1.432111710309982300e-01 1.415639966726303101e-01 8.014054596424102783e-02 2.356878072023391724e-01 -2.177001088857650757e-01 3.322970867156982422e-01 8.465724065899848938e-03 2.696289718151092529e-01 2.849756479263305664e-01 2.135602235794067383e-01 6.448818743228912354e-02 1.950505375862121582e-01 1.022199615836143494e-01 1.084692180156707764e-01 2.483490556478500366e-01 1.703665107488632202e-01 -1.868245564401149750e-02
9.892208129167556763e-02 2.772026881575584412e-02 1.254834681749343872e-01 -9.025625139474868774e-02 -4.770421236753463745e-02 -1.185572892427444458e-01 -8.353507518768310547e-02 1.868486404418945312e-01 9.821447730064392090e-02 2.018696516752243042e-01 2.152861207723617554e-01 -2.987500838935375214e-02 2.206553667783737183e-01 9.105999022722244263e-02 3.459452092647552490e-01 -3.672305494546890259e-02 -9.054973721504211426e-02 -1.107187569141387939e-01 3.393286764621734619e-01 1.301899459213018417e-02 4.965521395206451416e-01 -7.289721071720123291e-02 1.775896251201629639e-01 2.219618856906890869e-01 -3.306824341416358948e-02 -2.752297557890415192e-03 6.929887831211090088e-02 1.426175087690353394e-01 -4.223346337676048279e-02 2.281644344329833984e-01 -2.632169425487518311e-01 -1.177406609058380127e-01
2.883787155151367188e-01 2.090845853090286255e-01 -1.263822615146636963e-01 3.064256720244884491e-02 -2.637946009635925293e-01 -9.328445792198181152e-02 1.125611597672104836e-03 3.860636651515960693e-01 -6.041483953595161438e-02 1.459241062402725220e-01 3.075883388519287109e-01 2.433686889708042145e-02 -9.257429838180541992e-02 1.516712456941604614e-01 7.395911216735839844e-02 1.388203259557485580e-02 -3.288839012384414673e-02 -7.444205880165100098e-02 3.728222846984863281e-01 -1.102234497666358948e-01 8.098156750202178955e-02 2.195938527584075928e-01 9.069031476974487305e-02 1.412151008844375610e-01 -4.104607105255126953e-01 -3.881858289241790771e-02 5.868572369217872620e-02 1.560395807027816772e-01 4.481209442019462585e-02 1.266567502170801163e-02 1.413528472185134888e-01 -1.041593030095100403e-01
3.150970637798309326e-01 1.229676082730293274e-01 1.138253062963485718e-01 -2.521426081657409668e-01 -4.883194342255592346e-02 -1.229404099285602570e-02 -2.194895297288894653e-01 2.662348449230194092e-01 2.633051574230194092e-02 3.734451159834861755e-02 1.780977472662925720e-02 2.315187454223632812e-02 1.337273269891738892e-01 -3.954839706420898438e-02 1.419001668691635132e-01 -1.689380779862403870e-02 4.081054776906967163e-02 -9.542004764080047607e-02 2.989081144332885742e-01 -5.771411955356597900e-02 1.865881085395812988e-01 -5.362186580896377563e-02 8.916161209344863892e-02 2.951891124248504639e-01 1.989751458168029785e-01 1.040215641260147095e-01 1.935567408800125122e-01 1.284714788198471069e-01 -7.969477027654647827e-02 -6.611492484807968140e-03 -5.369672179222106934e-01 -9.656815975904464722e-02
-1.418629139661788940e-01 4.111515730619430542e-02 -2.245356095954775810e-03 9.342224895954132080e-02 1.707052811980247498e-02 -2.056956142187118530e-01 -3.492372483015060425e-02 6.003685668110847473e-02 9.780231118202209473e-02 7.515528798103332520e-02 3.332592248916625977e-01 -2.074925974011421204e-02 1.354819834232330322e-01 1.377058774232864380e-01 -2.310884445905685425e-01 -1.153090894222259521e-01 4.261162281036376953e-01 2.694107592105865479e-01 6.229227408766746521e-02 1.146353259682655334e-01 2.797080874443054199e-01 -3.770259022712707520e-02 2.630915641784667969e-01 8.132070302963256836e-02 1.265470683574676514e-01 -5.283277854323387146e-02 1.319699883460998535e-01 2.973353564739227295e-01 -1.502543985843658447e-01 -2.054924219846725464e-01 -2.282143533229827881e-01 1.520569771528244019e-01
3.223906084895133972e-02 -1.146513447165489197e-01 -1.408558189868927002e-01 2.468407005071640015e-01 -9.284289926290512085e-02 1.872364282608032227e-01 -1.078891903162002563e-01 1.838548183441162109e-01 -1.930800825357437134e-01 1.821031421422958374e-01 2.984164357185363770e-01 -2.709151804447174072e-01 2.269232869148254395e-01 -2.113649398088455200e-01 -1.541619095951318741e-02 9.797088569030165672e-04 9.693932533264160156e-02 2.838370203971862793e-02 2.188698053359985352e-01 2.079656720161437988e-01 1.527873426675796509e-01 -1.997938305139541626e-01 2.145795524120330811e-01 2.357632815837860107e-01 -1.697185933589935303e-01 -3.193237185478210449e-01 5.471946671605110168e-02 2.161937206983566284e-01 -3.044412098824977875e-02 -4.856660217046737671e-02 -1.394943445920944214e-01 -1.308859735727310181e-01
3.597676381468772888e-02 9.445381909608840942e-02 -2.517593502998352051e-01 1.068733483552932739e-01 -8.713953197002410889e-02 -1.595282852649688721e-01 -3.198535740375518799e-01 5.336112901568412781e-02 -5.499447230249643326e-03 8.749715983867645264e-02 3.506684899330139160e-01 8.952503651380538940e-02 1.366049796342849731e-01 -4.349443130195140839e-03 1.482333838939666748e-01 -3.722111508250236511e-02 -3.378421664237976074e-01 9.560322016477584839e-02 3.630679845809936523e-01 7.200620323419570923e-02 2.582355737686157227e-01 9.289485402405261993e-03 1.266836673021316528e-01 2.023347616195678711e-01 -7.996970787644386292e-03 3.386308550834655762e-01 -9.531601518392562866e-02 -8.980915881693363190e-03 -4.784441087394952774e-03 -1.230381727218627930e-01 -2.029139697551727295e-01 -1.783231049776077271e-01
1.678654700517654419e-01 2.406196109950542450e-02 -2.136272490024566650e-01 5.464290082454681396e-02 -7.035492453724145889e-03 4.815148562192916870e-02 -2.604961991310119629e-01 -1.901199296116828918e-02 1.184766069054603577e-01 2.374602109193801880e-02 5.127381533384323120e-02 3.726785257458686829e-02 1.689022220671176910e-02 -9.448246657848358154e-02 -9.116842411458492279e-03 -8.446648716926574707e-02 7.243978790938854218e-03 1.329960227012634277e-01 5.395786762237548828e-01 -3.322924487292766571e-03 1.325653940439224243e-01 2.051626741886138916e-01 1.235385015606880188e-01 1.381560266017913818e-01 1.569279432296752930e-01 -5.005921125411987305e-01 7.121259719133377075e-02 2.573705315589904785e-01 2.062014937400817871e-01 1.471945494413375854e-01 -2.034505456686019897e-02 -5.425773561000823975e-02
-1.970846205949783325e-01 9.717780351638793945e-02 -1.307010799646377563e-01 1.165584754198789597e-02 -3.387740114703774452e-03 -1.992162466049194336e-01 -1.789890676736831665e-01 1.332783102989196777e-01 1.296293288469314575e-01 6.082418188452720642e-02 5.337283760309219360e-02 1.222052946686744690e-01 -9.410955011844635010e-02 9.215224534273147583e-02 -3.487803786993026733e-02 -3.471771180629730225e-01 2.951148450374603271e-01 2.956723868846893311e-01 3.802361786365509033e-01 -7.889205217361450195e-02 3.632021546363830566e-01 1.698164343833923340e-01 1.253401339054107666e-01 7.730934023857116699e-02 8.523884415626525879e-02 1.585877388715744019e-01 1.780454218387603760e-01 2.306162863969802856e-01 -1.308352649211883545e-01 -2.231430076062679291e-02 -1.407248228788375854e-01 -7.166432589292526245e-02
1.690118014812469482e-02 -1.221817135810852051e-01 -2.243107855319976807e-01 1.556771844625473022e-01 -6.516610831022262573e-02 -7.443964481353759766e-02 -2.086541503667831421e-01 6.754250079393386841e-02 7.686018943786621094e-02 -3.997278865426778793e-03 3.851912021636962891e-01 -9.032689034938812256e-02 1.168428957462310791e-01 -3.712654486298561096e-02 3.349328041076660156e-02 1.836331635713577271e-01 1.044984534382820129e-01 1.249092370271682739e-01 3.042693734169006348e-01 -4.473436251282691956e-02 -3.241865038871765137e-01 -5.388959776610136032e-03 5.554083362221717834e-02 1.148033067584037781e-01 2.860321104526519775e-01 2.231734618544578552e-02 2.863753736019134521e-01 2.932341396808624268e-01 -1.856212317943572998e-01 -1.546715106815099716e-02 -3.305164277553558350e-01 5.728597939014434814e-02
8.397176116704940796e-02 2.596800215542316437e-02 -3.434359431266784668e-01 8.641608804464340210e-02 -2.326186150312423706e-01 -1.402537226676940918e-01 -2.683751285076141357e-01 1.479669660329818726e-01 5.136095359921455383e-02 1.329709440469741821e-01 1.576887965202331543e-01 1.275950018316507339e-02 1.258191019296646118e-01 -1.936540007591247559e-02 1.543652713298797607e-01 1.051011234521865845e-01 -2.687417156994342804e-02 3.376339673995971680e-01 2.566353678703308105e-01 1.051331833004951477e-01 -3.625545501708984375e-01 -3.595457598567008972e-02 1.311385035514831543e-01 2.164983451366424561e-01 1.523870378732681274e-01 1.014105901122093201e-01 3.118509352207183838e-01 7.352372258901596069e-02 -1.432357728481292725e-01 5.965329706668853760e-02 -2.219914048910140991e-01 6.906158477067947388e-02
2.158230543136596680e-01 6.952344626188278198e-02 -3.587440550327301025e-01 -9.233771264553070068e-02 -4.663751423358917236e-01 -6.204785313457250595e-03 -1.274716109037399292e-01 9.203244000673294067e-02 -2.517530620098114014e-01 4.822263866662979126e-02 2.849736809730529785e-01 1.361313275992870331e-02 3.378135710954666138e-02 -2.340823709964752197e-01 -6.886322051286697388e-02 2.605037987232208252e-01 4.389101639389991760e-02 1.186587288975715637e-01 3.640619218349456787e-01 -9.243619441986083984e-02 2.860567532479763031e-02 -7.278484851121902466e-02 1.432404220104217529e-01 -9.368700534105300903e-02 2.277222275733947754e-02 3.599971532821655273e-02 -5.805671215057373047e-02 1.921770125627517700e-01 1.409351080656051636e-01 -1.559868305921554565e-01 -1.160761564970016479e-01 3.422841429710388184e-02
-3.719496726989746094e-02 1.122068893164396286e-02 -1.692512929439544678e-01 1.558718383312225342e-01 3.560427576303482056e-02 1.306769847869873047e-01 -2.985188961029052734e-01 1.924733668565750122e-01 -5.628580600023269653e-02 8.041089028120040894e-02 -2.939807251095771790e-03 -6.194142997264862061e-02 1.732765436172485352e-01 -2.404818981885910034e-01 2.568530440330505371e-01 -5.382819101214408875e-02 4.676679149270057678e-02 1.114295274019241333e-01 3.636241257190704346e-01 7.540713995695114136e-02 2.425753325223922729e-01 1.061077713966369629e-01 1.676167696714401245e-01 1.518009155988693237e-01 3.495939075946807861e-03 -4.413848519325256348e-01 1.056054607033729553e-01 3.339208662509918213e-01 1.839511096477508545e-01 3.910398110747337341e-02 -6.359550356864929199e-02 -1.361529435962438583e-02
2.479335665702819824e-02 -5.924736149609088898e-03 5.115282535552978516e-02 4.178926721215248108e-02 -2.427071481943130493e-01 -2.264729738235473633e-01 2.079042345285415649e-01 5.255524814128875732e-02 -2.930527925491333008e-02 -1.320068985223770142e-01 2.722826898097991943e-01 5.731270089745521545e-02 1.260662078857421875e-01 -8.151980489492416382e-02 2.055789530277252197e-01 4.980258271098136902e-02 -8.529628813266754150e-02 1.643183082342147827e-01 1.142827644944190979e-01 -3.774984180927276611e-02 2.687270045280456543e-01 2.242690622806549072e-01 3.571545481681823730e-01 1.979224085807800293e-01 2.494156360626220703e-01 6.353912502527236938e-02 1.836172305047512054e-02 4.439404606819152832e-01 1.363773494958877563e-01 -1.084689274430274963e-01 -1.662664115428924561e-01 -1.270287781953811646e-01
5.020109191536903381e-02 -2.259113043546676636e-01 -6.610593944787979126e-02 1.675737053155899048e-01 -2.099757194519042969e-01 -1.887004673480987549e-01 1.243861541152000427e-01 7.440823316574096680e-02 1.571277827024459839e-01 1.223182231187820435e-01 3.680943548679351807e-01 -7.003028690814971924e-02 1.061119139194488525e-01 -1.751963049173355103e-02 1.140379831194877625e-01 9.792996197938919067e-02 -1.399869471788406372e-01 1.971419453620910645e-01 1.588489711284637451e-01 -4.330856725573539734e-02 -1.027284711599349976e-01 2.040329724550247192e-01 2.847542762756347656e-01 2.802864313125610352e-01 1.856751590967178345e-01 8.755762130022048950e-03 6.044625490903854370e-02 4.023831486701965332e-01 -5.879519507288932800e-02 -9.379161149263381958e-02 -2.987817525863647461e-01 6.064927671104669571e-03
1.873045344837009907e-03 -2.889481782913208008e-01 -1.426935493946075439e-01 1.300610154867172241e-01 1.270355004817247391e-02 -9.365396201610565186e-02 -5.449729785323143005e-02 3.523594886064529419e-02 2.439119666814804077e-01 1.616489291191101074e-01 2.765674591064453125e-01 -1.231062039732933044e-01 8.080966770648956299e-03 1.383454725146293640e-02 5.550852417945861816e-02 1.766304075717926025e-01 -2.469830587506294250e-02 2.611517608165740967e-01 3.153289556503295898e-01 1.119000166654586792e-01 -1.483738273382186890e-01 1.453981101512908936e-01 1.286682039499282837e-01 2.803226709365844727e-01 2.300635129213333130e-01 -5.808170139789581299e-02 1.730328649282455444e-01 2.795906066894531250e-01 -1.499807089567184448e-01 -2.063617808744311333e-03 -3.832459449768066406e-01 -3.786823526024818420e-02
1.699756085872650146e-01 6.450129300355911255e-02 -2.804385125637054443e-01 1.348083019256591797e-01 -1.901618689298629761e-01 -1.085515692830085754e-01 -3.027479052543640137e-01 1.304935216903686523e-01 1.711307279765605927e-02 1.032801941037178040e-01 2.112131267786026001e-01 3.926919773221015930e-03 9.680372476577758789e-02 -2.688857018947601318e-01 4.359903559088706970e-02 2.810636460781097412e-01 -3.024965152144432068e-02 8.251305669546127319e-02 2.728257179260253906e-01 -1.687697321176528931e-01 1.386520117521286011e-01 -3.210673108696937561e-02 9.328044950962066650e-03 -1.759999692440032959e-01 1.523402482271194458e-01 7.388745248317718506e-02 -1.271171122789382935e-01 2.398713827133178711e-01 3.033016026020050049e-01 -1.615548878908157349e-01 -3.326181173324584961e-01 -4.791191220283508301e-02
1.945196539163589478e-01 3.625139826908707619e-03 -2.478154748678207397e-01 -3.751842081546783447e-01 1.305267512798309326e-01 -9.138716012239456177e-02 -2.058711051940917969e-01 -2.745001763105392456e-02 1.584345549345016479e-01 3.845752030611038208e-02 2.509077191352844238e-01 1.573385894298553467e-01 1.155471988022327423e-02 -3.499256074428558350e-02 8.059921860694885254e-02 1.388353258371353149e-01 4.003002941608428955e-01 1.946414113044738770e-01 1.765736937522888184e-01 -6.090124696493148804e-02 1.262948364019393921e-01 1.890582293272018433e-01 1.215762831270694733e-02 1.607073098421096802e-02 -9.461063146591186523e-02 -9.405404329299926758e-02 -1.639136224985122681e-01 1.541299372911453247e-01 1.468168497085571289e-01 -3.092286586761474609e-01 -2.144660204648971558e-01 1.825412362813949585e-01
1.867697685956954956e-01 6.044093752279877663e-04 -2.205238193273544312e-01 -2.220396418124437332e-03 3.013158962130546570e-02 -2.163338214159011841e-01 -3.240665197372436523e-01 -7.270828634500503540e-02 -1.047129482030868530e-01 2.620009481906890869e-01 -1.561527140438556671e-02 7.543633878231048584e-02 -1.788381673395633698e-02 5.813151970505714417e-02 2.999776303768157959e-01 1.456571668386459351e-01 1.424945145845413208e-01 1.576495766639709473e-01 2.665046155452728271e-01 -2.348902970552444458e-01 6.858821213245391846e-02 2.520972192287445068e-01 -3.783678263425827026e-02 1.774986684322357178e-01 -2.498140633106231689e-01 -4.490747302770614624e-02 3.203403949737548828e-01 2.894442975521087646e-01 5.862945225089788437e-03 1.130274217575788498e-02 -1.825346946716308594e-01 -3.420434892177581787e-02
3.678072690963745117e-01 2.452360689640045166e-01 1.963149942457675934e-02 -1.340688616037368774e-01 -1.788380444049835205e-01 4.926336556673049927e-02 -2.195621579885482788e-01 2.256832122802734375e-01 -2.129291370511054993e-02 3.000139445066452026e-02 -3.733227727934718132e-03 -1.322988606989383698e-02 1.195154860615730286e-01 -9.669345617294311523e-02 1.608802229166030884e-01 -2.922591008245944977e-02 3.447339311242103577e-02 1.512768585234880447e-02 4.233080446720123291e-01 -7.480982691049575806e-02 2.061821818351745605e-01 -2.891426160931587219e-02 8.092890679836273193e-02 1.747272163629531860e-01 2.141526527702808380e-02 5.647904053330421448e-02 1.703947335481643677e-01 3.608820214867591858e-02 -8.852300792932510376e-02 -3.063172847032546997e-02 -5.353272557258605957e-01 -6.920617818832397461e-02
2.244152277708053589e-01 2.355028241872787476e-01 3.803195804357528687e-02 1.060228720307350159e-01 -1.349544376134872437e-01 2.871006354689598083e-02 -2.842180728912353516e-01 8.141205646097660065e-03 -2.816306799650192261e-02 2.034550458192825317e-01 3.278911709785461426e-01 2.161419093608856201e-01 2.045018523931503296e-01 -2.627970278263092041e-01 9.079182147979736328e-02 -6.981668621301651001e-02 6.055223196744918823e-02 3.127842843532562256e-01 5.466771498322486877e-02 -1.365300361067056656e-02 4.004904329776763916e-01 7.275655120611190796e-02 -1.782929748296737671e-01 1.857283264398574829e-01 1.019698455929756165e-01 -5.172816291451454163e-02 1.858143694698810577e-02 1.421913355588912964e-01 -1.875060498714447021e-01 -1.901588141918182373e-01 -1.008021906018257141e-01 -9.708506613969802856e-02
-3.278056532144546509e-02 -6.136903539299964905e-02 -3.617288917303085327e-02 2.095090970396995544e-02 -6.406459212303161621e-02 7.123897969722747803e-02 -3.802684545516967773e-01 1.696834266185760498e-01 1.622158139944076538e-01 4.864930361509323120e-02 3.117981851100921631e-01 -1.562941372394561768e-01 2.029017806053161621e-01 -1.431475281715393066e-01 -1.294325944036245346e-02 -1.588762104511260986e-01 1.655575931072235107e-01 -7.007117848843336105e-03 3.560267984867095947e-01 1.484995186328887939e-01 1.180252805352210999e-01 1.035444438457489014e-01 1.323735415935516357e-01 1.304080784320831299e-01 3.689363300800323486e-01 2.714086771011352539e-01 8.867158740758895874e-02 2.505916357040405273e-01 -1.760381460189819336e-01 -8.770271390676498413e-02 1.190321743488311768e-01 -6.862027943134307861e-02
6.078084185719490051e-02 -4.107400402426719666e-02 -4.105197731405496597e-03 1.307449489831924438e-01 -8.167354017496109009e-02 -9.572313725948333740e-02 -2.119549363851547241e-01 3.108306527137756348e-01 8.798348158597946167e-02 2.535512670874595642e-02 3.535903990268707275e-01 -1.436224281787872314e-01 2.288057506084442139e-01 -3.619718849658966064e-01 1.994873136281967163e-01 1.183839887380599976e-01 -1.103364489972591400e-02 6.376279518008232117e-03 3.888762593269348145e-01 5.730246752500534058e-02 2.548102736473083496e-01 -5.713488906621932983e-02 -1.433180272579193115e-01 1.168965995311737061e-01 -1.582271978259086609e-02 -2.760618925094604492e-01 -1.444745957851409912e-01 1.366576254367828369e-01 2.728820778429508209e-03 2.377959713339805603e-02 -1.011228412389755249e-01 -2.122134119272232056e-01
-1.200012788176536560e-01 -1.673244498670101166e-02 -7.403960078954696655e-02 9.225516766309738159e-02 -1.708100140094757080e-01 5.239186808466911316e-02 -2.687016427516937256e-01 1.271043568849563599e-01 3.307865262031555176e-01 1.203073337674140930e-01 3.334134221076965332e-01 -1.758566941134631634e-03 1.160932257771492004e-01 -1.412969827651977539e-01 6.654692441225051880e-02 -1.855189949274063110e-01 2.122253775596618652e-01 2.314867684617638588e-03 3.351386785507202148e-01 1.539833694696426392e-01 1.847413629293441772e-01 4.987725242972373962e-02 1.419332325458526611e-01 1.360068023204803467e-01 4.010098874568939209e-01 5.423370748758316040e-02 1.937637478113174438e-01 1.490322053432464600e-01 -1.011564806103706360e-01 -7.958848029375076294e-02 2.126985937356948853e-01 -4.531725868582725525e-02
2.381129264831542969e-01 -1.370887365192174911e-02 -2.171427160501480103e-01 1.956187635660171509e-01 6.897780299186706543e-02 -8.123522996902465820e-02 -4.189816117286682129e-01 2.992639839649200439e-01 2.801305614411830902e-02 -1.240319311618804932e-01 3.997919708490371704e-02 6.555581092834472656e-02 2.595725357532501221e-01 -3.068470060825347900e-01 1.238134354352951050e-01 -2.348614484071731567e-02 1.464092135429382324e-01 -3.941182047128677368e-02 2.986387610435485840e-01 -1.779844462871551514e-01 -1.368210930377244949e-02 2.746489830315113068e-02 1.729206591844558716e-01 5.814674496650695801e-02 -2.182167321443557739e-01 3.711501508951187134e-02 3.853592276573181152e-02 7.032977789640426636e-02 4.851932451128959656e-02 -2.833974361419677734e-01 -2.549218535423278809e-01 -2.447067014873027802e-02
-1.553915590047836304e-01 -9.674966335296630859e-02 6.715139001607894897e-02 8.366473019123077393e-02 -1.846144646406173706e-01 -3.103192448616027832e-01 -1.230814382433891296e-01 2.509267032146453857e-01 1.539297401905059814e-01 3.136628270149230957e-01 3.528354689478874207e-02 -2.385267615318298340e-01 -2.554879989475011826e-03 -1.429133564233779907e-01 -5.102428421378135681e-02 1.254296153783798218e-01 7.339606434106826782e-02 4.549380019307136536e-02 5.888919234275817871e-01 -1.564980745315551758e-01 -4.258320108056068420e-02 -1.425793915987014771e-01 2.368498407304286957e-02 1.133487299084663391e-01 1.279089450836181641e-01 -7.891602814197540283e-02 9.197891503572463989e-02 8.174539357423782349e-02 1.310035586357116699e-01 8.858686685562133789e-02 -1.206876710057258606e-01 -1.894871443510055542e-01
3.097539544105529785e-01 -9.845263510942459106e-02 -1.413060128688812256e-01 1.748256236314773560e-01 -2.608115375041961670e-01 -1.839419901371002197e-01 -3.526128828525543213e-02 1.371579617261886597e-01 -7.711688429117202759e-02 2.250807285308837891e-01 2.823359072208404541e-01 6.838338077068328857e-02 4.326031729578971863e-02 -1.262068599462509155e-01 -1.585995964705944061e-02 -1.431739628314971924e-01 1.333561539649963379e-01 -6.746833771467208862e-02 7.919444888830184937e-02 -2.103353142738342285e-01 2.130617499351501465e-01 8.605967462062835693e-02 1.676931828260421753e-01 -1.032552346587181091e-01 2.247595340013504028e-01 2.579979002475738525e-01 -1.040734872221946716e-01 3.843588232994079590e-01 1.794407814741134644e-01 5.395156517624855042e-02 -2.291869670152664185e-01 1.210584342479705811e-01
-7.734702527523040771e-02 -4.072270821779966354e-03 -5.521307140588760376e-02 6.273278594017028809e-02 -2.016106545925140381e-01 8.093625307083129883e-02 -3.735858500003814697e-01 1.612004041671752930e-01 3.029206395149230957e-01 1.708125770092010498e-01 3.331729173660278320e-01 2.854341827332973480e-02 1.383721083402633667e-01 -9.614510089159011841e-02 2.335402369499206543e-02 -1.310209482908248901e-01 6.861015222966670990e-03 2.948130853474140167e-02 3.668887615203857422e-01 2.060554474592208862e-01 1.490907818078994751e-01 -4.788506031036376953e-02 1.780206710100173950e-01 2.906159497797489166e-02 3.299485445022583008e-01 1.713628321886062622e-01 4.655222967267036438e-02 2.146862000226974487e-01 -6.062328442931175232e-02 -1.497865617275238037e-01 2.179427146911621094e-01 -1.643120311200618744e-02
-2.953455783426761627e-02 -1.366617679595947266e-01 1.475568264722824097e-01 -2.609165012836456299e-02 -1.323186457157135010e-01 2.574717067182064056e-02 -4.741850197315216064e-01 1.599008888006210327e-01 1.045218408107757568e-01 2.884275019168853760e-01 2.177135497331619263e-01 -3.507874207571148872e-03 4.829629063606262207e-01 5.545515939593315125e-02 1.639766693115234375e-01 9.098054468631744385e-02 2.366216480731964111e-02 3.315561264753341675e-02 4.774880595505237579e-03 -1.094402298331260681e-01 2.788985371589660645e-01 5.801885575056076050e-02 -6.441403646022081375e-03 1.218975594383664429e-04 1.068873628973960876e-01 -8.612147718667984009e-02 3.443485498428344727e-01 5.790727585554122925e-02 -1.850179880857467651e-01 -6.887264549732208252e-02 -4.156585410237312317e-02 7.780437357723712921e-03
-1.448385715484619141e-01 1.719165407121181488e-02 -8.159578591585159302e-02 1.778943985700607300e-01 -2.389045897871255875e-03 -2.130169868469238281e-01 9.175570309162139893e-02 8.861561864614486694e-02 1.041932627558708191e-01 9.978367388248443604e-02 3.176765441894531250e-01 2.378768660128116608e-02 1.913280934095382690e-01 1.898730397224426270e-01 -1.886250972747802734e-01 1.475367844104766846e-01 1.098131611943244934e-01 7.277683913707733154e-02 8.107520639896392822e-02 -2.455503940582275391e-01 2.974304258823394775e-01 -2.464501373469829559e-02 4.856860637664794922e-02 1.017308793962001801e-03 2.789219617843627930e-01 -3.546196967363357544e-02 1.613674461841583252e-01 4.894277751445770264e-01 2.574365735054016113e-01 9.352406114339828491e-02 -1.764062792062759399e-01 6.062768399715423584e-03
8.454913645982742310e-02 -6.999928504228591919e-02 -3.961730301380157471e-01 4.920547083020210266e-02 6.359910964965820312e-02 1.016496568918228149e-01 -1.761791557073593140e-01 -7.979827001690864563e-03 -5.200980231165885925e-02 -1.114752492867410183e-03 -2.580630034208297729e-02 6.971281487494707108e-03 1.142541989684104919e-01 -1.550509929656982422e-01 1.027277708053588867e-01 -3.984879329800605774e-02 8.908629417419433594e-02 3.048995137214660645e-01 3.589393496513366699e-01 -7.177720218896865845e-02 1.414823979139328003e-01 9.794501215219497681e-02 1.198796480894088745e-01 1.549238115549087524e-01 7.484333217144012451e-02 -2.983188927173614502e-01 1.431113034486770630e-01 5.128058791160583496e-01 1.429547518491744995e-01 9.827636927366256714e-02 1.263694018125534058e-01 5.880459025502204895e-02
-8.969340473413467407e-02 -1.407705396413803101e-01 -1.625779122114181519e-01 -8.988716453313827515e-02 2.449231743812561035e-01 -1.437578648328781128e-01 -2.389943599700927734e-02 2.689172029495239258e-01 -6.307691335678100586e-02 1.589593738317489624e-01 1.801891177892684937e-01 1.057773828506469727e-01 -8.654547482728958130e-02 2.856635674834251404e-02 1.596662104129791260e-01 2.431581467390060425e-01 -9.923517704010009766e-03 1.317925453186035156e-01 9.193887561559677124e-02 -1.609538197517395020e-01 2.934426665306091309e-01 2.141148746013641357e-01 -4.675267636775970459e-02 1.694053858518600464e-01 -1.567945629358291626e-01 -5.350156500935554504e-02 3.364419937133789062e-01 2.418944686651229858e-01 -5.738731101155281067e-02 -2.792694866657257080e-01 -2.562548816204071045e-01 2.397669404745101929e-01
3.413759768009185791e-01 -1.145044490694999695e-01 -2.838056683540344238e-01 4.230294376611709595e-02 -2.055884599685668945e-01 -8.706728368997573853e-02 -3.708620369434356689e-01 6.616803258657455444e-02 -2.053406238555908203e-01 2.626122161746025085e-02 3.291975557804107666e-01 -5.498571693897247314e-02 -5.882386118173599243e-02 -1.224219277501106262e-01 -8.092677593231201172e-02 2.175780981779098511e-01 -1.371230930089950562e-03 5.972388014197349548e-02 2.946797609329223633e-01 -1.984769999980926514e-01 2.495729625225067139e-01 2.426730468869209290e-02 3.460811218246817589e-03 -8.123055845499038696e-02 1.720994114875793457e-01 1.334659904241561890e-01 -1.653425693511962891e-01 1.792309284210205078e-01 1.101572141051292419e-01 -3.015855699777603149e-02 -1.920631527900695801e-01 -1.164322793483734131e-01
-8.230759203433990479e-02 6.923715770244598389e-02 -5.403839424252510071e-02 1.459781676530838013e-01 -8.216430246829986572e-02 -1.071610301733016968e-01 1.523359864950180054e-01 3.385929465293884277e-01 7.164898514747619629e-02 5.786823108792304993e-02 3.232854902744293213e-01 -1.907184571027755737e-01 -3.975550085306167603e-02 5.475637968629598618e-03 -2.549812793731689453e-01 2.093463242053985596e-01 2.055579423904418945e-01 2.309595346450805664e-01 8.614208549261093140e-02 -1.187990084290504456e-01 1.922955363988876343e-01 1.193198338150978088e-01 -2.067096382379531860e-01 1.798568069934844971e-01 2.495965659618377686e-01 -1.763061434030532837e-01 2.175756096839904785e-01 3.372675180435180664e-01 -1.558008342981338501e-01 -1.354167610406875610e-01 -2.944138599559664726e-03 -8.821380883455276489e-02
-5.011972784996032715e-02 9.649720788002014160e-02 -5.331193283200263977e-02 -3.780611976981163025e-02 -1.738021522760391235e-01 -4.922273010015487671e-02 -2.480277977883815765e-02 1.851508617401123047e-01 1.639274321496486664e-02 -1.104955598711967468e-01 3.794756829738616943e-01 -4.107165709137916565e-02 2.382560074329376221e-01 1.384267508983612061e-01 1.118297781795263290e-02 -3.102798946201801300e-02 6.744783371686935425e-02 4.011463820934295654e-01 1.884685903787612915e-01 5.197391659021377563e-02 6.988895591348409653e-03 1.562724262475967407e-01 -2.422545403242111206e-01 -4.522868990898132324e-02 -4.803797230124473572e-02 1.526764482259750366e-01 3.714418411254882812e-01 9.873265027999877930e-02 8.123958855867385864e-02 6.167348101735115051e-02 -3.312708735466003418e-01 -3.143652677536010742e-01
-1.024744138121604919e-01 -9.572987258434295654e-02 -1.673519611358642578e-01 1.062745600938796997e-01 -1.548579931259155273e-01 -9.042954444885253906e-02 -9.564081579446792603e-02 9.716439247131347656e-02 1.752981543540954590e-01 1.486987173557281494e-01 3.814253211021423340e-02 -2.563794255256652832e-01 1.529804319143295288e-01 2.148228138685226440e-02 8.063653111457824707e-02 -1.721884310245513916e-02 7.243239879608154297e-02 -1.740044057369232178e-01 5.784057378768920898e-01 -2.312652617692947388e-01 2.411296665668487549e-01 -1.873836219310760498e-01 7.868120819330215454e-02 1.957559734582901001e-01 -1.344389282166957855e-02 -5.463203415274620056e-02 1.884522587060928345e-01 -2.245800569653511047e-03 -6.948250532150268555e-02 1.667562127113342285e-01 -1.856897622346878052e-01 -2.692007720470428467e-01
2.137168794870376587e-01 -3.018855303525924683e-02 -1.715435981750488281e-01 1.106697767972946167e-01 -4.365418106317520142e-02 -2.733963727951049805e-01 -2.861084342002868652e-01 2.065962404012680054e-01 9.512382000684738159e-02 -1.385150551795959473e-01 -9.674807661212980747e-04 7.123571634292602539e-02 3.050703704357147217e-01 -2.132042348384857178e-01 1.339542120695114136e-01 -6.428413093090057373e-02 8.112474530935287476e-02 -8.822868764400482178e-02 3.414895832538604736e-01 -9.365555644035339355e-02 -4.769448190927505493e-02 2.068788111209869385e-01 2.828204035758972168e-01 -2.798640541732311249e-02 -2.747091948986053467e-01 -1.084260046482086182e-01 4.766502231359481812e-02 1.828842163085937500e-01 -8.281457237899303436e-03 -1.515945196151733398e-01 -3.100520670413970947e-01 -9.444139152765274048e-02
-1.085390448570251465e-01 -1.589426696300506592e-01 7.252718508243560791e-02 7.857224345207214355e-02 8.756725490093231201e-02 7.068488746881484985e-02 -3.130266070365905762e-01 3.116125464439392090e-01 -7.847320288419723511e-03 1.418966948986053467e-01 2.637533843517303467e-01 -9.628584235906600952e-02 3.955487608909606934e-01 1.522629708051681519e-02 2.499603033065795898e-01 1.908008456230163574e-01 -2.113474011421203613e-01 8.263400942087173462e-02 9.505695104598999023e-02 -5.452184751629829407e-02 1.738763600587844849e-01 1.563897877931594849e-01 8.121673017740249634e-02 -1.999139636754989624e-01 1.792278736829757690e-01 2.381347352638840675e-03 1.984349191188812256e-01 1.593702584505081177e-01 -1.264690160751342773e-01 -1.780926287174224854e-01 -7.345598191022872925e-02 -2.727521359920501709e-01
9.179328382015228271e-02 6.314713507890701294e-02 -1.744478642940521240e-01 -2.348589710891246796e-02 -1.312711741775274277e-02 -1.737942695617675781e-01 7.182614412158727646e-03 3.648360967636108398e-01 -7.814110815525054932e-02 1.318103671073913574e-01 2.519815564155578613e-01 -6.292475759983062744e-02 -2.812382578849792480e-02 1.688022315502166748e-01 1.522979512810707092e-02 3.035334348678588867e-01 -1.806618086993694305e-02 2.165843397378921509e-01 2.794844508171081543e-01 -1.666664481163024902e-01 9.611827880144119263e-02 1.361638456583023071e-01 -9.010472148656845093e-02 6.720289587974548340e-02 -3.147831857204437256e-01 -1.467623859643936157e-01 3.586805462837219238e-01 -2.846781909465789795e-02 1.679009497165679932e-01 -1.327492296695709229e-01 -2.852657437324523926e-01 -9.831994771957397461e-02
2.111841887235641479e-01 -2.945482730865478516e-01 -1.036039292812347412e-01 -6.320531666278839111e-02 3.741643950343132019e-02 -1.047319993376731873e-01 -4.753555357456207275e-02 5.343291535973548889e-02 -5.526112020015716553e-02 -1.477837711572647095e-01 3.049787282943725586e-01 1.867230385541915894e-01 -2.149527706205844879e-02 7.502128183841705322e-02 -3.845020197331905365e-03 2.193899638950824738e-02 1.027027517557144165e-01 -5.893988534808158875e-02 4.284262955188751221e-01 -9.026693552732467651e-02 3.219526112079620361e-01 -1.921184919774532318e-02 3.189993798732757568e-01 -1.092734038829803467e-01 -2.970545291900634766e-01 1.497571449726819992e-02 7.498607039451599121e-02 1.237010508775711060e-01 1.410003453493118286e-01 -2.130020856857299805e-01 -2.752262055873870850e-01 5.691076070070266724e-02
1.014115884900093079e-01 -1.244182046502828598e-02 -6.197934970259666443e-02 1.319400072097778320e-01 -2.254869639873504639e-01 1.677638739347457886e-01 -3.881107866764068604e-01 1.500804871320724487e-01 2.773373723030090332e-01 2.979160472750663757e-02 2.875938415527343750e-01 -6.816071271896362305e-02 1.825298219919204712e-01 -4.687255620956420898e-02 1.057045161724090576e-01 -1.710178107023239136e-01 5.723952874541282654e-02 -2.450000308454036713e-02 3.954886496067047119e-01 1.357835233211517334e-01 1.862815767526626587e-01 -4.047804977744817734e-03 6.159915402531623840e-02 1.042256951332092285e-01 3.052346110343933105e-01 1.885787248611450195e-01 3.147619217634201050e-02 1.757431179285049438e-01 -8.680858463048934937e-02 -1.397767215967178345e-01 2.280049771070480347e-01 -8.548620343208312988e-02
1.864036023616790771e-01 -9.116792678833007812e-02 -6.104437261819839478e-02 3.390045836567878723e-02 -2.452812790870666504e-01 -1.120814122259616852e-03 -1.417195647954940796e-01 1.170681230723857880e-02 1.480284035205841064e-01 1.219758316874504089e-01 2.918194532394409180e-01 -1.171275377273559570e-01 2.670997381210327148e-01 -5.375062301754951477e-02 2.730836272239685059e-01 1.591436415910720825e-01 2.915227599442005157e-02 4.057659953832626343e-02 2.302557379007339478e-01 -4.276146292686462402e-01 2.850559651851654053e-01 9.428007155656814575e-02 5.453665181994438171e-02 -6.425955891609191895e-02 8.391123265027999878e-02 2.844002842903137207e-02 -1.963188499212265015e-01 1.820571869611740112e-01 8.347340673208236694e-02 3.586445748805999756e-01 9.946457296609878540e-02 -3.521220013499259949e-02
3.786010295152664185e-02 5.648013949394226074e-02 -1.019565388560295105e-01 3.814731910824775696e-02 -3.599540293216705322e-01 -1.835393160581588745e-01 -1.730551272630691528e-01 3.050225041806697845e-02 2.584878802299499512e-01 4.124877601861953735e-02 2.683801352977752686e-01 2.536597847938537598e-01 4.544747769832611084e-01 3.609933853149414062e-01 1.468653231859207153e-01 -8.064328879117965698e-02 9.175335615873336792e-02 1.530687063932418823e-01 1.431611776351928711e-01 -6.381071358919143677e-02 2.947149574756622314e-01 -3.411641716957092285e-02 7.530158758163452148e-02 5.617271363735198975e-02 -1.087249349802732468e-02 9.414818882942199707e-02 -1.944594681262969971e-01 6.731549650430679321e-02 -6.501703523099422455e-03 1.954765804111957550e-02 -1.192130967974662781e-01 -1.851803064346313477e-02
-7.619064301252365112e-02 -1.305281091481447220e-02 -2.225223481655120850e-01 -1.370201911777257919e-02 -1.285180002450942993e-01 -4.460650384426116943e-01 1.420549601316452026e-01 5.585683509707450867e-02 -7.267506420612335205e-02 -3.404838033020496368e-03 4.157696068286895752e-01 4.011473059654235840e-02 2.311683893203735352e-01 -9.417341649532318115e-02 1.296871751546859741e-01 1.152791827917098999e-01 1.970297843217849731e-02 -9.314116323366761208e-05 6.569360941648483276e-02 -3.689321130514144897e-02 1.625353693962097168e-01 -1.789093948900699615e-02 7.956165820360183716e-02 1.656881123781204224e-01 1.519128680229187012e-01 2.664180397987365723e-01 5.180948972702026367e-02 4.188615679740905762e-01 -9.844607114791870117e-02 -6.227444484829902649e-02 -1.657199859619140625e-01 -2.313963770866394043e-01
3.858891874551773071e-02 8.869408816099166870e-02 -2.669690549373626709e-01 -1.105584856122732162e-02 -6.577809108421206474e-04 1.758147627115249634e-01 -1.947588026523590088e-01 1.863258183002471924e-01 -1.581899523735046387e-01 1.778607629239559174e-02 8.393218368291854858e-02 9.606412798166275024e-02 1.840466707944869995e-01 -9.823733568191528320e-02 1.201286613941192627e-01 -1.870212890207767487e-02 9.345895610749721527e-03 3.199414610862731934e-01 4.255208671092987061e-01 -6.790730403736233711e-04 2.715511620044708252e-01 6.119824945926666260e-02 9.945633262395858765e-02 2.757880836725234985e-02 6.446682382375001907e-03 -3.694625794887542725e-01 9.282036870718002319e-02 3.314681649208068848e-01 2.685927748680114746e-01 4.875614773482084274e-03 1.294918060302734375e-01 1.231398712843656540e-02
6.448675692081451416e-02 -2.055755704641342163e-01 -5.454432219266891479e-02 1.393428742885589600e-01 -1.090413480997085571e-01 -1.327194273471832275e-01 -6.693691760301589966e-02 6.881994195282459259e-03 1.795798540115356445e-01 5.368332937359809875e-02 2.841634452342987061e-01 -1.089282184839248657e-01 5.982571467757225037e-02 2.799901552498340607e-02 5.376681312918663025e-02 2.168822139501571655e-01 -4.279289767146110535e-02 2.564668357372283936e-01 3.783613741397857666e-01 3.473848104476928711e-02 -2.410951256752014160e-01 1.606836616992950439e-01 2.414394915103912354e-01 2.224747538566589355e-01 2.325299978256225586e-01 5.069358274340629578e-02 2.969777882099151611e-01 2.877558469772338867e-01 -1.115038394927978516e-01 -8.929961360991001129e-03 -2.587433457374572754e-01 -6.568463146686553955e-02
2.052844017744064331e-01 3.314126655459403992e-02 -2.595010697841644287e-01 -2.254667580127716064e-01 6.549709290266036987e-02 6.093352288007736206e-02 -1.708111464977264404e-01 2.090975791215896606e-01 1.031834259629249573e-01 8.516779541969299316e-02 3.196174502372741699e-01 1.198174208402633667e-01 -2.558998167514801025e-01 2.570596039295196533e-01 9.012193232774734497e-02 -4.959141835570335388e-03 1.489410996437072754e-01 3.785497322678565979e-02 4.522101283073425293e-01 -1.875377446413040161e-01 1.237314287573099136e-02 2.262452095746994019e-01 8.938013762235641479e-02 3.402100503444671631e-02 -1.774274110794067383e-01 1.414397358894348145e-01 1.501598656177520752e-01 5.323325842618942261e-02 -1.281416695564985275e-02 -2.659158706665039062e-01 -1.024391800165176392e-01 3.945051133632659912e-02
-4.419504478573799133e-02 2.269552648067474365e-02 -2.554832100868225098e-01 -1.664066687226295471e-02 -1.787404865026473999e-01 -2.329407446086406708e-02 -1.032289490103721619e-01 1.183511614799499512e-01 3.722975030541419983e-02 3.904893994331359863e-02 3.501376211643218994e-01 -1.691170781850814819e-01 2.819436192512512207e-01 2.106983065605163574e-01 -2.502504885196685791e-01 7.179823517799377441e-02 2.034949809312820435e-01 2.224750816822052002e-02 3.812060691416263580e-03 8.121459931135177612e-02 4.585449770092964172e-02 2.437606304883956909e-01 -6.660965830087661743e-02 1.134682074189186096e-01 1.164106950163841248e-01 1.983357779681682587e-02 4.495724737644195557e-01 7.556444406509399414e-02 4.930333420634269714e-02 -2.142415381968021393e-02 -1.608979105949401855e-01 -3.887902498245239258e-01
2.077948488295078278e-02 3.152231499552726746e-02 -3.834462538361549377e-02 -1.237566471099853516e-01 -8.599033579230308533e-03 6.204282119870185852e-02 -2.212833762168884277e-01 8.507917076349258423e-02 1.796232610940933228e-01 1.139801293611526489e-01 2.606053948402404785e-01 -8.750672638416290283e-02 2.189825922250747681e-01 -1.754818409681320190e-01 4.260278493165969849e-02 -1.573251932859420776e-01 1.399106681346893311e-01 -5.302495136857032776e-02 4.632956981658935547e-01 1.974059790372848511e-01 2.244189679622650146e-01 1.668885932303965092e-03 9.677113592624664307e-02 1.304278373718261719e-01 3.571148216724395752e-01 2.993327379226684570e-01 5.380963534116744995e-02 2.623123228549957275e-01 -9.670518338680267334e-02 -1.770295798778533936e-01 -1.176180969923734665e-02 -1.145119890570640564e-01
-3.473255783319473267e-02 -1.767010688781738281e-01 -7.190551608800888062e-02 6.405717879533767700e-02 -2.050892710685729980e-01 -8.994490839540958405e-03 -3.973933309316635132e-02 7.143894582986831665e-02 -3.527005612850189209e-01 -4.143168777227401733e-02 2.919074594974517822e-01 -9.640751034021377563e-02 1.879174262285232544e-01 3.431433439254760742e-02 -6.820683926343917847e-02 2.231065630912780762e-01 -2.237277179956436157e-01 1.762809306383132935e-01 3.517017364501953125e-01 -4.840296134352684021e-02 1.568026095628738403e-01 1.088607218116521835e-02 -1.964258775115013123e-02 8.133794367313385010e-02 8.887336403131484985e-02 2.386485338211059570e-01 4.788309708237648010e-02 3.950130939483642578e-01 2.922978401184082031e-01 -5.743617191910743713e-03 8.606606721878051758e-02 -2.073702067136764526e-01
1.216608732938766479e-01 5.253500863909721375e-02 -3.820348531007766724e-02 -1.855110079050064087e-01 -1.285312473773956299e-01 -1.005946546792984009e-01 -1.069677174091339111e-01 1.542071700096130371e-01 -4.126459732651710510e-02 2.255703508853912354e-01 3.373689949512481689e-01 -1.917390823364257812e-01 4.090857692062854767e-03 1.395295411348342896e-01 -4.780111461877822876e-02 -6.154266186058521271e-03 -1.058808118104934692e-01 -1.322194039821624756e-01 2.701583504676818848e-01 1.146605163812637329e-01 3.873408138751983643e-01 2.447647154331207275e-01 3.177977502346038818e-01 1.699292510747909546e-01 -2.906589023768901825e-02 1.394259482622146606e-01 -1.708939373493194580e-01 2.258882373571395874e-01 -5.509886145591735840e-02 2.062384486198425293e-01 -2.180162817239761353e-01 1.071153208613395691e-01
1.317453980445861816e-01 -1.409870982170104980e-01 -2.871208190917968750e-01 -4.446701332926750183e-02 -2.409381717443466187e-01 -1.351204365491867065e-01 1.914815802592784166e-04 9.127190709114074707e-02 1.790176928043365479e-01 -3.992709517478942871e-02 2.642179131507873535e-01 -1.525118350982666016e-01 1.251729130744934082e-01 5.041546374559402466e-02 7.467292994260787964e-02 2.953227758407592773e-01 3.173467889428138733e-02 2.761290669441223145e-01 1.843401342630386353e-01 -9.416601061820983887e-02 -1.307109594345092773e-01 -1.145728155970573425e-01 3.224634528160095215e-01 3.611382246017456055e-01 1.729620695114135742e-01 -1.878831237554550171e-01 5.833810567855834961e-02 3.013722598552703857e-01 5.709503591060638428e-02 9.104102104902267456e-02 -4.778392147272825241e-03 1.620314083993434906e-02
-2.614422142505645752e-01 -2.290742844343185425e-01 -6.272219866514205933e-02 -2.049287594854831696e-02 -1.374031752347946167e-01 -1.863324344158172607e-01 1.064153239130973816e-01 1.845645159482955933e-01 5.863510072231292725e-02 -2.657377906143665314e-02 3.317197859287261963e-01 -3.434809148311614990e-01 1.433876454830169678e-01 5.818640068173408508e-02 2.559303306043148041e-02 1.973195225000381470e-01 1.658328622579574585e-01 1.959276050329208374e-01 2.754777669906616211e-01 -9.595286101102828979e-02 1.380494236946105957e-01 1.886784732341766357e-01 3.757265955209732056e-02 1.413595974445343018e-01 -2.088259309530258179e-01 1.672604084014892578e-01 5.477798730134963989e-02 3.695848882198333740e-01 1.383757740259170532e-01 -1.093533411622047424e-01 -3.558437526226043701e-02 -9.771991521120071411e-02
4.054127931594848633e-01 -2.268364578485488892e-01 -2.301688045263290405e-01 -1.102252155542373657e-01 -3.341167271137237549e-01 -2.203728109598159790e-01 -2.392223626375198364e-01 2.336521893739700317e-01 -7.840280979871749878e-02 5.462031066417694092e-02 -3.552075009793043137e-03 5.288547277450561523e-02 -3.551622107625007629e-02 5.895533040165901184e-02 -3.734061866998672485e-02 -7.238384336233139038e-03 1.582372784614562988e-01 1.119139045476913452e-01 1.465429663658142090e-01 -2.907770276069641113e-01 1.493049114942550659e-01 4.062711894512176514e-01 8.272437006235122681e-02 -3.616463625803589821e-03 -9.358997642993927002e-02 7.127006351947784424e-02 -6.584285874851047993e-04 5.510503053665161133e-02 9.157676994800567627e-02 -2.451806068420410156e-01 5.736714601516723633e-02 -4.954608157277107239e-02
-3.559261932969093323e-02 -1.192852109670639038e-01 3.321399912238121033e-02 -2.842440307140350342e-01 -9.410061687231063843e-02 1.707366257905960083e-01 -1.531937718391418457e-01 8.329129964113235474e-02 4.307050630450248718e-02 5.835246294736862183e-02 7.727458328008651733e-02 -3.631104528903961182e-02 1.217331886291503906e-01 7.087183743715286255e-02 2.113963663578033447e-02 -1.246187388896942139e-01 -2.278111502528190613e-02 -1.462011933326721191e-01 4.224842190742492676e-01 -2.765761017799377441e-01 3.605212271213531494e-01 2.081560157239437103e-02 1.069946330972015858e-03 5.175881832838058472e-02 1.510744243860244751e-01 -9.559020400047302246e-03 2.975222170352935791e-01 7.755815237760543823e-02 -7.523065805435180664e-02 -3.819166123867034912e-02 -5.008963346481323242e-01 -1.977783441543579102e-02
1.203026026487350464e-01 5.353820323944091797e-02 -2.128392457962036133e-01 1.432410776615142822e-01 -1.608487516641616821e-01 -7.204761356115341187e-02 2.601091377437114716e-02 1.061011403799057007e-01 1.354722380638122559e-01 -7.874263077974319458e-02 3.779888153076171875e-01 1.404310017824172974e-02 1.084064692258834839e-01 3.003462553024291992e-01 -3.857625275850296021e-02 1.764910966157913208e-01 -1.205665022134780884e-01 3.384557962417602539e-01 2.578215897083282471e-01 -9.360643476247787476e-02 -1.674867235124111176e-02 1.738632172346115112e-01 1.872967779636383057e-01 2.990371584892272949e-01 3.172550201416015625e-01 1.099519953131675720e-01 5.206657573580741882e-02 7.710404694080352783e-02 2.026459574699401855e-02 -1.785115804523229599e-03 -2.876121103763580322e-01 8.807081729173660278e-02
-4.952456802129745483e-02 -1.720473915338516235e-01 -2.043146193027496338e-01 -3.925694152712821960e-02 -9.402205795049667358e-02 -3.432403504848480225e-01 1.252310425043106079e-01 1.133281588554382324e-01 -2.088385075330734253e-01 -1.369801312685012817e-01 2.661659121513366699e-01 -1.968366205692291260e-01 9.882314503192901611e-02 -8.056915551424026489e-02 -3.753621876239776611e-02 1.216183751821517944e-01 3.361409902572631836e-02 2.962150871753692627e-01 3.022942245006561279e-01 -1.825545877218246460e-01 2.642572820186614990e-01 1.144502684473991394e-01 1.903492510318756104e-01 2.024092823266983032e-01 -7.765434682369232178e-02 2.070701718330383301e-01 2.066922932863235474e-01 2.453709840774536133e-01 1.085612997412681580e-01 -1.185202598571777344e-01 -1.898053660988807678e-02 -1.153847202658653259e-01
2.639362215995788574e-01 5.391964316368103027e-02 -1.774976029992103577e-02 2.836784720420837402e-02 -1.669381111860275269e-01 -2.879522554576396942e-02 -6.789130717515945435e-02 3.095406480133533478e-02 1.988538205623626709e-01 -1.281638443470001221e-01 5.184309482574462891e-01 -1.000368408858776093e-02 3.166801854968070984e-02 2.271096557378768921e-01 7.719356566667556763e-02 3.124128878116607666e-01 5.199290812015533447e-02 2.386045306921005249e-01 9.373729676008224487e-02 -9.479521960020065308e-02 8.845557272434234619e-02 1.567864567041397095e-01 1.296753883361816406e-01 3.081083893775939941e-01 1.388687193393707275e-01 1.016529649496078491e-01 4.788518324494361877e-02 2.131243795156478882e-01 6.447824090719223022e-02 2.487581670284271240e-01 -1.996609121561050415e-01 -7.916761934757232666e-02
-5.198235809803009033e-02 -2.732751667499542236e-01 -1.940346211194992065e-01 -1.786720380187034607e-02 -2.890275418758392334e-01 -3.052549622952938080e-02 9.129098057746887207e-02 2.851611673831939697e-01 -7.518336921930313110e-02 -1.690302044153213501e-01 1.196578145027160645e-01 -9.140060096979141235e-02 2.154333293437957764e-01 1.309813708066940308e-01 -6.195927411317825317e-02 -3.458716673776507378e-04 1.198685094714164734e-01 1.931091994047164917e-01 2.702493071556091309e-01 -3.596892356872558594e-01 -5.816603079438209534e-02 1.210001930594444275e-01 8.899230509996414185e-02 2.198876291513442993e-01 -6.751496344804763794e-02 1.205272153019905090e-01 1.445086747407913208e-01 3.337937593460083008e-01 2.291688472032546997e-01 -2.281721085309982300e-01 -2.018442004919052124e-02 -3.857523202896118164e-02
1.810349076986312866e-01 3.801196068525314331e-02 -3.658675253391265869e-01 1.742221415042877197e-01 -1.650185436010360718e-01 1.424782425165176392e-01 -8.514192700386047363e-02 1.876039206981658936e-01 8.423144463449716568e-04 4.489177465438842773e-02 4.216247200965881348e-01 1.295515298843383789e-01 1.394232511520385742e-01 -1.245234608650207520e-01 1.266758330166339874e-02 -1.440821886062622070e-01 9.663467854261398315e-02 1.689634770154953003e-01 2.065357267856597900e-01 -1.524894386529922485e-01 3.902483880519866943e-01 1.083926931023597717e-01 -4.809343814849853516e-02 3.127613067626953125e-01 -1.900483667850494385e-01 3.753124549984931946e-02 -4.499978199601173401e-02 2.224783040583133698e-02 -6.118292361497879028e-02 1.396573185920715332e-01 -1.365225017070770264e-01 9.620983898639678955e-02
3.828563168644905090e-02 -2.678042054176330566e-01 -5.368016660213470459e-02 -7.630909979343414307e-02 -1.306860446929931641e-01 2.204586938023567200e-02 -6.546365469694137573e-02 4.672764837741851807e-01 -1.403935551643371582e-01 1.043028384447097778e-01 1.268794089555740356e-01 -4.790296405553817749e-02 7.948326319456100464e-02 8.260811120271682739e-02 -2.151765972375869751e-01 -1.354064792394638062e-01 1.942810118198394775e-01 1.371419727802276611e-01 3.243654668331146240e-01 -1.362555772066116333e-01 1.250521540641784668e-01 -1.113629564642906189e-01 2.407266646623611450e-01 2.555640041828155518e-02 2.145492099225521088e-02 6.597023457288742065e-02 4.062404334545135498e-01 8.863942325115203857e-02 -1.051425114274024963e-01 1.346521228551864624e-01 -1.157328188419342041e-01 2.527805268764495850e-01
1.757458597421646118e-01 -1.012474577873945236e-02 1.667065024375915527e-01 -3.594630956649780273e-01 -5.062996968626976013e-02 1.487290114164352417e-01 -1.971568912267684937e-01 7.394696772098541260e-02 -1.252492666244506836e-01 1.323618553578853607e-02 3.108831644058227539e-01 -2.508582174777984619e-02 -1.231055986136198044e-02 -6.387660652399063110e-02 2.647988200187683105e-01 2.376784384250640869e-02 2.309059500694274902e-01 7.713234424591064453e-02 2.190407365560531616e-01 -1.638348996639251709e-01 1.826423704624176025e-01 3.286481276154518127e-02 -2.150690741837024689e-02 -1.492474377155303955e-01 1.219681277871131897e-01 -6.984816864132881165e-03 1.693580746650695801e-01 4.825978279113769531e-01 1.808079145848751068e-02 -1.952152103185653687e-01 -1.732812970876693726e-01 1.367278993129730225e-01
2.442497201263904572e-02 -4.658611714839935303e-01 -9.789318591356277466e-02 -2.578268945217132568e-02 -2.421807944774627686e-01 -2.807468771934509277e-01 -7.704969961196184158e-03 1.572934091091156006e-01 3.450272604823112488e-02 9.647931158542633057e-02 2.204159498214721680e-01 -1.088466271758079529e-01 1.852867454290390015e-01 8.409494161605834961e-02 5.690457299351692200e-02 6.622154265642166138e-02 -1.440671682357788086e-01 2.347224056720733643e-01 1.976905614137649536e-01 -2.464023977518081665e-02 -1.569729298353195190e-01 2.413959056138992310e-02 2.149243056774139404e-01 1.845903545618057251e-01 2.617118358612060547e-01 -4.744438081979751587e-02 8.901381492614746094e-02 2.904306054115295410e-01 -1.769435107707977295e-01 -4.927891865372657776e-02 -2.677558958530426025e-01 2.064011804759502411e-02
1.886248402297496796e-02 2.630715444684028625e-02 -1.107953116297721863e-01 2.511000260710716248e-02 -2.125908285379409790e-01 -6.485746800899505615e-02 -3.580430522561073303e-02 3.266569077968597412e-01 3.071870096027851105e-02 -1.130770444869995117e-01 5.573362112045288086e-01 -1.798767969012260437e-02 1.383781712502241135e-02 2.477850019931793213e-01 -1.059635542333126068e-02 1.353588849306106567e-01 1.016983315348625183e-01 3.092542588710784912e-01 2.081920765340328217e-02 1.322719454765319824e-01 1.241379827260971069e-01 1.768849492073059082e-01 -1.139334738254547119e-01 -3.637311235070228577e-02 1.600330471992492676e-01 7.927959412336349487e-02 1.901542991399765015e-01 -2.828458696603775024e-02 7.493664324283599854e-02 -6.656466517597436905e-03 -1.484268456697463989e-01 -3.774921596050262451e-01
-7.528355717658996582e-02 1.394726932048797607e-01 -2.100550085306167603e-01 1.097466126084327698e-01 -2.633107602596282959e-01 -2.054443508386611938e-01 -1.320611387491226196e-01 9.553537517786026001e-02 9.545481950044631958e-02 -2.169906534254550934e-02 2.339444458484649658e-01 -2.819006145000457764e-01 2.025320231914520264e-01 9.322975762188434601e-03 8.092185482382774353e-03 2.734670937061309814e-01 1.013427525758743286e-01 1.001404300332069397e-01 2.835432291030883789e-01 -7.691618800163269043e-02 6.740394979715347290e-02 5.740303546190261841e-03 2.560529112815856934e-01 5.205650255084037781e-02 -1.665450260043144226e-02 -1.634111627936363220e-02 2.003871798515319824e-01 1.394054740667343140e-01 2.927247881889343262e-01 -3.714188039302825928e-01 1.677967905998229980e-01 -1.716967821121215820e-01
2.201278805732727051e-01 2.785230986773967743e-02 -4.272620677947998047e-01 1.012734845280647278e-01 -9.825833141803741455e-02 1.325572580099105835e-01 -1.257620006799697876e-01 3.021146059036254883e-01 -9.182836115360260010e-02 -5.147909000515937805e-02 3.698990046977996826e-01 3.668909892439842224e-02 1.698119938373565674e-01 -1.630293428897857666e-01 -3.307943418622016907e-02 -1.470254212617874146e-01 -8.156251162290573120e-02 1.258515864610671997e-01 1.896311789751052856e-01 -9.706997126340866089e-02 4.180626869201660156e-01 6.999443867243826389e-04 -1.740678697824478149e-01 2.103229314088821411e-01 -1.345233023166656494e-01 -2.743230946362018585e-02 1.205959916114807129e-01 -6.371835619211196899e-02 6.232149899005889893e-02 9.015941992402076721e-03 -1.056493669748306274e-01 1.627841144800186157e-01
2.289522141218185425e-01 -7.004103064537048340e-02 -2.244054973125457764e-01 -1.723082512617111206e-01 -2.175137102603912354e-01 -5.446826666593551636e-02 -1.843671649694442749e-01 2.606367468833923340e-01 -1.364530920982360840e-01 1.543083041906356812e-01 8.151271380484104156e-03 1.096190139651298523e-01 -3.955496102571487427e-02 1.479292511940002441e-01 -4.605856910347938538e-02 -3.476187959313392639e-02 2.084806710481643677e-01 8.776786178350448608e-02 3.535678088665008545e-01 -1.043901965022087097e-01 1.220400854945182800e-01 4.955395758152008057e-01 2.318543344736099243e-01 4.233118891716003418e-02 2.595584839582443237e-02 -8.579477667808532715e-02 9.106627851724624634e-02 1.373829841613769531e-01 1.512699723243713379e-01 -6.773504428565502167e-03 2.362249493598937988e-01 -1.101177930831909180e-01
1.759729534387588501e-01 6.729533523321151733e-02 1.739759296178817749e-01 6.016978994011878967e-02 -1.281240880489349365e-01 -1.087459474802017212e-01 -2.560032904148101807e-01 2.605170905590057373e-01 8.251268416643142700e-02 2.729729712009429932e-01 2.498549669981002808e-01 1.487085968255996704e-01 3.102558553218841553e-01 1.248238980770111084e-02 1.024153083562850952e-01 -4.710485413670539856e-02 2.105592042207717896e-01 -2.914398014545440674e-01 2.397524416446685791e-01 -1.639757752418518066e-01 1.767191886901855469e-01 1.905015707015991211e-01 -6.168774142861366272e-02 -4.212627932429313660e-02 1.549264043569564819e-01 1.466080844402313232e-01 1.734172850847244263e-01 2.658126652240753174e-01 1.338419765233993530e-01 -1.794968247413635254e-01 -4.654063377529382706e-03 -1.042082458734512329e-01
-1.345991492271423340e-01 -2.153621912002563477e-01 -7.186297327280044556e-02 -2.159857936203479767e-02 8.379000239074230194e-03 9.046773612499237061e-02 -1.166157871484756470e-01 2.785190045833587646e-01 -4.858278110623359680e-02 -2.458825893700122833e-02 2.623628675937652588e-01 1.981946527957916260e-01 1.347866952419281006e-01 -2.322948575019836426e-01 3.272092938423156738e-01 2.077132463455200195e-02 -9.113451093435287476e-02 1.703094244003295898e-01 2.443120330572128296e-01 1.366089135408401489e-01 3.880466148257255554e-02 1.334800124168395996e-01 2.019425332546234131e-01 -2.346606850624084473e-01 -7.308539003133773804e-02 -9.187048673629760742e-02 -6.758241355419158936e-02 2.370905727148056030e-01 2.563286125659942627e-01 -3.253484368324279785e-01 -1.605644673109054565e-01 -1.923813521862030029e-01
3.876630663871765137e-01 8.469875156879425049e-02 -2.488632202148437500e-01 2.153597027063369751e-01 -1.644995808601379395e-02 -4.017718136310577393e-02 -2.137640565633773804e-01 1.497922688722610474e-01 -7.908014208078384399e-02 4.835756495594978333e-02 2.289839088916778564e-01 6.167443096637725830e-02 2.878217101097106934e-01 -9.970206022262573242e-02 1.737710386514663696e-01 -9.553219377994537354e-02 9.281855821609497070e-02 -7.909806072711944580e-02 3.001499734818935394e-02 -8.430758863687515259e-02 3.199796676635742188e-01 -8.765304088592529297e-02 4.588338434696197510e-01 1.354192048311233521e-01 -1.187848821282386780e-01 -1.731067001819610596e-01 8.515291661024093628e-02 9.237847477197647095e-02 -3.069079667329788208e-02 1.027081683278083801e-01 -1.846247315406799316e-01 -4.918686579912900925e-03
6.306105107069015503e-02 1.013050414621829987e-02 1.741487160325050354e-02 1.209263782948255539e-02 -1.452894359827041626e-01 -1.128713265061378479e-01 -8.288092911243438721e-02 4.672606289386749268e-02 9.477747976779937744e-02 -6.237577646970748901e-02 4.917451143264770508e-01 9.552522748708724976e-02 1.031758729368448257e-02 2.570306062698364258e-01 5.597935989499092102e-02 2.031733393669128418e-01 -5.577746033668518066e-02 2.223245948553085327e-01 1.120069399476051331e-01 -7.366830855607986450e-02 1.563365757465362549e-01 5.010197684168815613e-02 9.985618293285369873e-02 2.132287174463272095e-01 4.172485172748565674e-01 -7.012270390987396240e-02 -1.695169508457183838e-01 2.223423421382904053e-01 1.916535347700119019e-01 2.072117775678634644e-01 -2.967822551727294922e-01 -1.842112094163894653e-02
2.246194034814834595e-01 -3.477175161242485046e-02 -1.281310319900512695e-01 -4.999864473938941956e-02 1.103728786110877991e-01 1.994460970163345337e-01 -3.276980519294738770e-01 2.244343459606170654e-01 1.532696783542633057e-01 -2.192185446619987488e-02 3.690983653068542480e-01 -1.931670308113098145e-01 2.600079476833343506e-01 -3.861001133918762207e-01 1.403011381626129150e-01 4.327893257141113281e-02 6.409738957881927490e-02 6.206722185015678406e-02 9.663175791501998901e-02 -9.597060084342956543e-02 6.381787359714508057e-02 9.767722338438034058e-02 8.206215500831604004e-02 1.063381284475326538e-01 1.290836185216903687e-01 -9.154248237609863281e-02 -1.735330373048782349e-01 9.139129519462585449e-02 6.648191064596176147e-02 1.814596951007843018e-01 -3.062446713447570801e-01 -1.764688342809677124e-01
1.489898711442947388e-01 -9.328246116638183594e-02 -4.170418977737426758e-01 1.716571003198623657e-01 -6.736980378627777100e-02 1.558451801538467407e-01 -2.149525135755538940e-01 1.024440024048089981e-02 1.570512950420379639e-01 3.289759159088134766e-02 1.328889280557632446e-01 -1.512828320264816284e-01 2.170544862747192383e-01 -1.154467761516571045e-01 1.702889800071716309e-01 1.604225635528564453e-01 1.146674901247024536e-01 1.669359356164932251e-01 1.854346245527267456e-01 1.144568026065826416e-01 7.082001864910125732e-02 -2.320749461650848389e-01 2.315461635589599609e-01 2.298352122306823730e-01 -7.951243966817855835e-02 -3.279542326927185059e-01 8.654695004224777222e-02 2.366836965084075928e-01 1.911486089229583740e-01 1.223640888929367065e-01 -1.310525983572006226e-01 9.602531045675277710e-02
-5.478377267718315125e-02 -2.904170155525207520e-01 -1.419073343276977539e-01 -4.989425465464591980e-02 -1.278955787420272827e-01 -2.908916175365447998e-01 1.625655591487884521e-02 7.816462963819503784e-02 1.021591648459434509e-01 1.756158471107482910e-02 3.389978706836700439e-01 -1.569277942180633545e-01 2.745588123798370361e-01 6.697598844766616821e-02 1.676229238510131836e-01 1.804998070001602173e-01 8.684439957141876221e-02 1.613770574331283569e-01 2.739273607730865479e-01 -1.873517781496047974e-01 8.273770660161972046e-02 8.805353194475173950e-03 9.912119060754776001e-02 2.406227737665176392e-01 -2.342126220464706421e-01 1.579966098070144653e-01 7.071325927972793579e-02 2.378723770380020142e-01 1.461941599845886230e-01 -1.784438341856002808e-01 8.116119354963302612e-02 -2.688319087028503418e-01
2.381718307733535767e-01 2.647393755614757538e-02 1.805514991283416748e-01 -3.927231132984161377e-01 -1.835967451333999634e-01 2.854621782898902893e-02 -1.967078298330307007e-01 1.578218042850494385e-01 7.568783476017415524e-04 -1.559562701731920242e-02 3.339131176471710205e-01 7.155434694141149521e-03 2.241287231445312500e-01 3.887367993593215942e-02 3.533894419670104980e-01 -4.248848557472229004e-02 -1.380099263042211533e-02 1.261718124151229858e-01 1.947146356105804443e-01 -2.485278099775314331e-01 1.641106605529785156e-01 9.123266488313674927e-02 5.426321551203727722e-02 -2.086559534072875977e-01 1.050307154655456543e-01 -1.969010978937149048e-01 -2.310265600681304932e-02 1.043211221694946289e-01 -5.362641811370849609e-02 -2.484812587499618530e-01 -1.461029499769210815e-01 1.506043076515197754e-01
5.629133060574531555e-02 3.641036152839660645e-02 -1.918318271636962891e-01 1.316279321908950806e-01 -3.418826162815093994e-01 -2.066491246223449707e-01 -1.604246795177459717e-01 -8.784939348697662354e-02 1.363054811954498291e-01 2.845577895641326904e-01 1.929800808429718018e-01 2.079496234655380249e-01 2.128442674875259399e-01 2.859963774681091309e-01 -3.300601243972778320e-02 -1.493951082229614258e-01 1.089618541300296783e-02 8.509452641010284424e-02 2.713004350662231445e-01 -2.712705731391906738e-02 4.009379148483276367e-01 -5.721862614154815674e-02 -3.571240929886698723e-03 2.621015608310699463e-01 -1.863491348922252655e-02 9.002149850130081177e-02 -1.920270361006259918e-02 3.468479216098785400e-02 -9.626467525959014893e-02 1.415152549743652344e-01 -2.480644732713699341e-01 -5.010397732257843018e-02
1.171706095337867737e-01 -6.610789149999618530e-02 1.601791232824325562e-01 3.562860935926437378e-02 -6.339354068040847778e-02 -1.949370503425598145e-01 -2.836519777774810791e-01 4.635625481605529785e-01 -7.369513809680938721e-02 4.413130134344100952e-02 1.865957528352737427e-01 -1.710949689149856567e-01 6.724917888641357422e-02 -2.092765867710113525e-01 1.463828086853027344e-01 1.836844254285097122e-03 2.047807425260543823e-01 -1.166025400161743164e-01 3.652190864086151123e-01 -1.134165227413177490e-01 2.054949998855590820e-01 4.874322563409805298e-02 -1.037202849984169006e-01 3.863952308893203735e-02 2.711422927677631378e-02 -3.734124898910522461e-01 3.906306251883506775e-02 1.685433387756347656e-01 1.600498110055923462e-01 -5.012103915214538574e-02 -1.343703120946884155e-01 3.824911266565322876e-02
4.564083367586135864e-02 9.910673648118972778e-02 -3.004621863365173340e-01 -1.229029521346092224e-01 3.271877393126487732e-02 -1.493839323520660400e-01 -3.123923540115356445e-01 5.648185685276985168e-02 1.277783364057540894e-01 -1.631514281034469604e-01 2.095040231943130493e-01 7.956280559301376343e-02 -9.247604757547378540e-03 1.195134446024894714e-01 -1.030270308256149292e-01 -3.940525054931640625e-01 3.496838510036468506e-01 1.839590519666671753e-01 3.624422848224639893e-01 2.328381640836596489e-03 2.037628740072250366e-01 3.523011505603790283e-02 2.075196653604507446e-01 6.775526702404022217e-02 5.778227001428604126e-02 1.614589691162109375e-01 1.471714377403259277e-01 1.283026188611984253e-01 -8.030630648136138916e-02 5.308055505156517029e-02 -1.563761532306671143e-01 -7.722640782594680786e-02
-1.540955007076263428e-01 1.238782182335853577e-01 -7.986046373844146729e-02 7.646535336971282959e-02 -1.177589222788810730e-01 -2.684317827224731445e-01 7.875306904315948486e-02 -3.476727055385708809e-03 9.262001514434814453e-02 3.541100025177001953e-02 3.399044573307037354e-01 4.896156024187803268e-03 3.721690177917480469e-01 3.625088036060333252e-01 -2.450015693902969360e-01 1.008129045367240906e-01 1.870460063219070435e-01 -1.005414314568042755e-02 1.471102386713027954e-01 -2.405654489994049072e-01 2.596585452556610107e-01 8.563213050365447998e-02 2.909331396222114563e-02 5.455119535326957703e-02 1.837475597858428955e-01 -9.312541037797927856e-02 7.854963839054107666e-02 3.265673518180847168e-01 8.397624641656875610e-02 6.959121674299240112e-02 -1.359740495681762695e-01 -1.105915978550910950e-01
2.532635331153869629e-01 -1.653512269258499146e-01 -1.391733437776565552e-01 -3.630189225077629089e-02 -2.625829577445983887e-01 -1.532057821750640869e-01 3.214381169527769089e-03 1.857139319181442261e-01 1.357419788837432861e-01 1.204110980033874512e-01 6.414296105504035950e-03 1.252633631229400635e-01 7.458671927452087402e-02 -1.418473571538925171e-01 6.114799901843070984e-02 1.067928373813629150e-01 1.409083157777786255e-01 2.108118832111358643e-01 3.313079178333282471e-01 -2.432215660810470581e-01 7.456823438405990601e-02 9.355840831995010376e-02 1.806428432464599609e-01 7.750427722930908203e-02 -3.608579039573669434e-01 4.694323521107435226e-03 1.358252167701721191e-01 4.790437966585159302e-02 3.511507064104080200e-02 -3.263603746891021729e-01 -3.165191113948822021e-01 1.622960269451141357e-01
1.748782843351364136e-01 1.223676428198814392e-01 -4.383805096149444580e-01 2.253330498933792114e-02 -1.896213740110397339e-01 -4.528817534446716309e-02 -2.963449358940124512e-01 1.939932107925415039e-01 2.621598541736602783e-01 -2.002318799495697021e-01 3.633442819118499756e-01 -2.196165472269058228e-01 2.870213985443115234e-02 1.833782717585563660e-02 -7.310667634010314941e-02 -1.852709800004959106e-01 -4.730661958456039429e-02 9.682124853134155273e-02 1.098006069660186768e-01 -1.000062525272369385e-01 1.186831146478652954e-01 2.473794221878051758e-01 -1.188439652323722839e-01 1.832556575536727905e-01 -9.670765139162540436e-03 -1.483521610498428345e-01 2.493169158697128296e-02 1.707638055086135864e-01 -1.745371520519256592e-01 -3.808360919356346130e-02 1.650383025407791138e-01 -2.651768736541271210e-02
-1.020480841398239136e-01 -7.362615317106246948e-03 -1.490807086229324341e-01 3.075978457927703857e-01 -1.955664902925491333e-02 -2.538160383701324463e-01 -2.821095585823059082e-01 1.306189447641372681e-01 -3.440473973751068115e-02 9.302677586674690247e-03 1.573988944292068481e-01 -4.186048731207847595e-02 -3.715831041336059570e-02 -1.321486383676528931e-01 1.942352801561355591e-01 4.951423779129981995e-02 1.896615885198116302e-02 -5.082606524229049683e-02 3.859599232673645020e-01 -1.316513568162918091e-01 5.750250816345214844e-02 -8.223494514822959900e-03 2.972062826156616211e-01 4.419180452823638916e-01 -9.489817172288894653e-02 -3.346421569585800171e-02 1.841712594032287598e-01 2.251071184873580933e-01 1.641598939895629883e-01 1.295015662908554077e-01 -1.602230668067932129e-01 -6.381723284721374512e-02
-5.633829906582832336e-02 -3.558812290430068970e-02 4.814102873206138611e-02 2.799714170396327972e-02 -1.816084049642086029e-02 7.541386038064956665e-02 -1.807414144277572632e-01 3.119772374629974365e-01 4.503249377012252808e-02 1.343323141336441040e-01 2.992181181907653809e-01 -1.385100930929183960e-02 1.071163564920425415e-01 -4.310297966003417969e-02 4.049982130527496338e-01 -5.050637573003768921e-02 -1.744982413947582245e-02 1.559069305658340454e-01 1.183013319969177246e-01 3.615882247686386108e-02 -9.471915662288665771e-02 1.113549023866653442e-01 1.307245343923568726e-01 -3.331382572650909424e-01 6.643094122409820557e-02 -4.567726328969001770e-02 -4.355881828814744949e-04 2.987221777439117432e-01 5.138838291168212891e-02 -4.640162587165832520e-01 -9.254256635904312134e-02 -2.348084300756454468e-01
8.864287286996841431e-02 1.532698869705200195e-01 -3.943273425102233887e-01 1.592401266098022461e-01 -3.043922483921051025e-01 -2.089601755142211914e-01 -1.823790818452835083e-01 2.613531239330768585e-02 2.104939818382263184e-01 5.328833684325218201e-02 5.036880373954772949e-01 1.195326372981071472e-01 -5.896854028105735779e-02 -6.751362234354019165e-03 6.412377953529357910e-02 3.166811540722846985e-02 -3.748878464102745056e-02 -5.434468761086463928e-02 9.811886399984359741e-02 -1.486495584249496460e-01 3.190697431564331055e-01 -1.550068240612745285e-02 -9.111174941062927246e-02 -1.091472506523132324e-01 -7.495383918285369873e-02 -1.193204447627067566e-01 -9.997890889644622803e-02 1.933036893606185913e-01 -2.507292628288269043e-01 4.665783047676086426e-02 -3.819159418344497681e-02 -4.122424125671386719e-02
4.103459417819976807e-02 8.552516996860504150e-02 -8.632757514715194702e-02 -8.461397886276245117e-02 -3.020485043525695801e-01 -1.176358163356781006e-01 8.405268937349319458e-02 2.962871491909027100e-01 7.823436707258224487e-02 -1.486679166555404663e-01 4.212266802787780762e-01 1.147789061069488525e-01 -5.588240176439285278e-02 -6.474868953227996826e-02 -2.022896951530128717e-04 -8.600240573287010193e-03 -1.274347454309463501e-01 6.139366328716278076e-02 2.818054258823394775e-01 2.792470855638384819e-03 -1.226871684193611145e-01 5.179175734519958496e-02 3.522476255893707275e-01 1.739656785503029823e-03 3.129021823406219482e-01 -1.295506060123443604e-01 2.224156260490417480e-01 2.382058352231979370e-01 2.329542338848114014e-01 -5.191252008080482483e-02 -1.345506608486175537e-01 -1.141669154167175293e-01
1.559785604476928711e-01 -2.550503239035606384e-02 -8.448307961225509644e-02 2.305733710527420044e-01 -1.936126649379730225e-01 1.609810814261436462e-02 -3.568502366542816162e-01 3.156496882438659668e-01 1.328666787594556808e-02 1.589923352003097534e-01 1.994513273239135742e-01 -1.790511310100555420e-01 1.207108795642852783e-01 -2.355324625968933105e-01 2.044453471899032593e-01 -1.185809075832366943e-02 1.068819463253021240e-01 -6.947412341833114624e-02 3.454470932483673096e-01 -5.755443498492240906e-02 3.031752407550811768e-01 -4.305784124881029129e-03 8.669608272612094879e-03 2.405913621187210083e-01 -6.622277200222015381e-02 -2.013277262449264526e-01 1.914758421480655670e-02 9.932744503021240234e-02 1.761370301246643066e-01 4.824089258909225464e-02 -2.291724234819412231e-01 -1.044240966439247131e-01
1.704937219619750977e-02 1.509873121976852417e-01 -1.510324925184249878e-01 1.008480489253997803e-01 -2.776867151260375977e-01 -1.355982124805450439e-01 2.057949453592300415e-01 3.538673520088195801e-01 8.669354021549224854e-02 2.323988080024719238e-01 2.705648839473724365e-01 4.066892713308334351e-02 3.085492253303527832e-01 4.161769896745681763e-02 -6.740778684616088867e-02 1.629043370485305786e-01 7.019365578889846802e-02 -1.768068410456180573e-02 4.880762100219726562e-01 2.306729368865489960e-02 1.456628143787384033e-01 -4.259410873055458069e-02 3.365887328982353210e-02 7.161550968885421753e-02 1.635716855525970459e-01 1.010860782116651535e-02 -1.245701909065246582e-01 1.500358432531356812e-01 1.478271335363388062e-01 -1.021568998694419861e-01 4.011775180697441101e-02 2.106924653053283691e-01
4.518398642539978027e-02 -7.561215758323669434e-02 -2.176289260387420654e-01 -7.761684805154800415e-02 -3.675934374332427979e-01 -1.699738651514053345e-01 -4.109347239136695862e-02 9.812689572572708130e-02 1.320078875869512558e-02 7.889878749847412109e-02 3.441435694694519043e-01 -8.060619235038757324e-03 2.000608853995800018e-02 2.314253747463226318e-01 4.908728227019309998e-02 2.693475782871246338e-01 -1.468672305345535278e-01 4.102865234017372131e-02 2.089359015226364136e-01 -1.879416704177856445e-01 -2.206576466560363770e-01 1.896472126245498657e-01 1.387787312269210815e-01 1.223880890756845474e-02 -1.007418148219585419e-02 4.243262484669685364e-02 3.135086297988891602e-01 3.082562983036041260e-01 2.522371113300323486e-01 -9.835557639598846436e-02 -1.239649280905723572e-01 1.397680938243865967e-01
-1.498688012361526489e-02 -8.842671662569046021e-02 -2.023873776197433472e-01 8.523263037204742432e-02 -1.793232262134552002e-01 -2.456346750259399414e-01 -1.883259564638137817e-01 2.282659411430358887e-01 1.554682105779647827e-01 2.961111962795257568e-01 1.328671127557754517e-01 -1.805669367313385010e-01 1.371179223060607910e-01 3.754508122801780701e-02 -2.286423295736312866e-01 7.737819850444793701e-02 2.244432717561721802e-01 -3.720548376441001892e-02 2.634343802928924561e-01 -2.559340596199035645e-01 1.022583097219467163e-01 -3.101180791854858398e-01 2.885717153549194336e-01 2.561847865581512451e-01 1.529125403612852097e-02 1.117666345089673996e-02 1.613789796829223633e-01 1.686835438013076782e-01 1.683662086725234985e-02 3.960534557700157166e-02 6.911360472440719604e-02 -1.392896324396133423e-01
8.088819682598114014e-02 8.987196534872055054e-02 -3.562157750129699707e-01 -1.508477628231048584e-01 1.474206298589706421e-01 1.016993671655654907e-01 -8.393034338951110840e-02 8.751367777585983276e-02 -1.817241013050079346e-01 7.319125533103942871e-02 1.198509633541107178e-01 1.155475527048110962e-01 5.690011009573936462e-02 1.415405794978141785e-02 -6.613291800022125244e-02 5.437329411506652832e-02 -6.247626990079879761e-02 2.226803600788116455e-01 4.317698478698730469e-01 -7.910951226949691772e-02 2.917445003986358643e-01 7.315859198570251465e-02 1.801317781209945679e-01 2.034134604036808014e-02 1.782097518444061279e-01 -4.477953016757965088e-01 1.133487671613693237e-01 2.283300161361694336e-01 2.063449025154113770e-01 -8.532615378499031067e-03 -4.435880854725837708e-02 2.666107192635536194e-02
6.450638920068740845e-02 8.166464418172836304e-02 -1.698940843343734741e-01 3.873919323086738586e-02 -2.069322615861892700e-01 -3.492550253868103027e-01 -1.915604025125503540e-01 9.696448594331741333e-02 1.119102984666824341e-01 -2.856032550334930420e-02 2.717035114765167236e-01 -8.918226510286331177e-02 1.058392152190208435e-01 2.012612521648406982e-01 9.044934064149856567e-02 3.457326591014862061e-01 1.365857720375061035e-01 5.076515078544616699e-01 2.057854533195495605e-01 6.032283231616020203e-02 -1.767363846302032471e-01 -3.444528579711914062e-02 -4.037581849843263626e-03 1.644660159945487976e-02 5.858672782778739929e-03 4.485238716006278992e-02 1.557907760143280029e-01 -2.992770401760935783e-03 1.989011019468307495e-01 1.194358989596366882e-01 -1.552026271820068359e-01 -1.186179369688034058e-01
5.613146349787712097e-02 2.453197091817855835e-01 1.629762165248394012e-02 2.090117633342742920e-01 -1.685542315244674683e-01 -1.443637814372777939e-02 6.765832006931304932e-02 2.192758470773696899e-01 2.468720823526382446e-01 -8.155798912048339844e-02 5.438277721405029297e-01 1.422427892684936523e-01 2.222295701503753662e-01 1.911203712224960327e-01 2.114856392145156860e-01 1.883384957909584045e-02 1.229883879423141479e-01 -4.011904448270797729e-02 3.727449476718902588e-01 1.021218579262495041e-02 -9.501061402261257172e-03 -1.022234931588172913e-01 4.629374295473098755e-02 5.649482831358909607e-02 1.532056629657745361e-01 -2.570230327546596527e-02 8.658464998006820679e-02 4.923342540860176086e-02 1.180993765592575073e-01 7.417242974042892456e-02 -1.216703206300735474e-01 2.385474890470504761e-01
2.932063043117523193e-01 -1.465237438678741455e-01 1.372605934739112854e-02 -1.320095807313919067e-01 -5.635858327150344849e-02 -1.457943022251129150e-02 -6.378232687711715698e-02 9.315852075815200806e-02 4.108002781867980957e-01 3.856347501277923584e-01 1.980555802583694458e-01 9.985877573490142822e-02 2.285295575857162476e-01 9.525640308856964111e-02 1.543439179658889771e-01 5.539128929376602173e-02 3.472151458263397217e-01 6.691495329141616821e-02 3.120836913585662842e-01 -2.211968302726745605e-01 2.843439579010009766e-01 -1.569331996142864227e-02 7.391539216041564941e-02 -5.674092471599578857e-02 8.712431788444519043e-02 5.560746043920516968e-02 -1.264804322272539139e-02 4.648201167583465576e-02 -7.616385072469711304e-02 1.293000131845474243e-01 -2.595531381666660309e-02 -8.133008331060409546e-02
7.998320460319519043e-02 2.571719698607921600e-02 -3.279804587364196777e-01 -1.882749050855636597e-01 -1.427267789840698242e-01 9.024402499198913574e-02 -1.585013121366500854e-01 1.966108530759811401e-01 -1.015111654996871948e-01 1.203878596425056458e-01 4.828168749809265137e-01 2.617933452129364014e-01 9.217293560504913330e-02 -1.607846766710281372e-01 -2.363087795674800873e-02 -1.791398972272872925e-01 2.258403450250625610e-01 2.169188559055328369e-01 2.081684470176696777e-01 8.780349791049957275e-02 5.671948567032814026e-02 6.610659416764974594e-03 -2.184409648180007935e-01 3.309891372919082642e-02 -2.109962999820709229e-01 2.795556792989373207e-03 -5.644918419420719147e-03 5.735800042748451233e-02 1.767020523548126221e-01 5.189735442399978638e-02 -1.716460287570953369e-01 2.275609821081161499e-01
5.174827575683593750e-02 1.360299736261367798e-01 -1.707653254270553589e-01 2.395215630531311035e-01 -2.501792013645172119e-01 -4.529497772455215454e-02 -2.493256181478500366e-01 7.023982703685760498e-02 -8.875040337443351746e-03 -3.313185572624206543e-01 4.093091487884521484e-01 -3.052634745836257935e-02 2.197033464908599854e-01 2.671794891357421875e-01 1.926374286413192749e-01 1.451148092746734619e-01 -7.584089040756225586e-02 -1.803402043879032135e-02 2.838787138462066650e-01 -1.947259753942489624e-01 1.769367307424545288e-01 9.250758588314056396e-02 1.470130085945129395e-01 -5.876166000962257385e-02 1.915625929832458496e-01 6.919406354427337646e-03 1.785916537046432495e-01 1.527725905179977417e-01 -5.685719847679138184e-02 1.023872941732406616e-01 4.524615779519081116e-02 8.459309488534927368e-02
2.194298058748245239e-02 -2.610855698585510254e-01 -1.192099079489707947e-01 -1.155591830611228943e-01 -3.818460404872894287e-01 -2.471754103899002075e-01 6.172893941402435303e-02 4.998945817351341248e-02 1.467467844486236572e-01 3.197566792368888855e-02 1.862889081239700317e-01 6.738045811653137207e-02 3.626534342765808105e-02 3.531433641910552979e-02 5.642282962799072266e-02 1.849669963121414185e-01 -1.209348887205123901e-01 1.177167147397994995e-01 3.056471347808837891e-01 -1.760118603706359863e-01 -1.095610484480857849e-01 -4.563611000776290894e-02 2.303452491760253906e-01 2.045372426509857178e-01 2.391343116760253906e-01 6.564770638942718506e-02 2.115179300308227539e-01 3.075200021266937256e-01 8.183213323354721069e-02 -1.362709850072860718e-01 -2.281598597764968872e-01 -2.209685891866683960e-01
1.799292713403701782e-01 1.364347189664840698e-01 1.078568398952484131e-01 -1.716838330030441284e-01 -3.779078274965286255e-02 -1.846330314874649048e-01 -3.483403921127319336e-01 2.869950532913208008e-01 1.148355454206466675e-01 -1.229804158210754395e-01 8.399324864149093628e-02 -2.087440043687820435e-01 3.503594100475311279e-01 -3.459793701767921448e-02 1.216064915060997009e-01 -8.937711268663406372e-02 -9.680490195751190186e-02 1.444735676050186157e-01 3.707555532455444336e-01 -1.152819097042083740e-01 -2.587917819619178772e-02 2.437859475612640381e-01 1.249058693647384644e-01 1.068607717752456665e-01 -1.411699652671813965e-01 -8.353874087333679199e-02 -1.811456233263015747e-01 7.763958722352981567e-02 -4.778188094496726990e-02 -2.194954901933670044e-01 -6.460137665271759033e-02 -2.334800362586975098e-01
1.488277912139892578e-01 -6.103344261646270752e-02 8.574590086936950684e-03 -2.169043272733688354e-01 -9.222394973039627075e-02 -1.537999510765075684e-01 -5.057988222688436508e-03 2.930675148963928223e-01 -1.510648578405380249e-01 1.638062745332717896e-01 3.286930024623870850e-01 1.337615251541137695e-01 1.167558729648590088e-01 2.028441429138183594e-01 -9.348766505718231201e-02 -8.620477467775344849e-02 -3.613121062517166138e-02 2.152672857046127319e-01 3.549987971782684326e-01 6.042865291237831116e-02 -1.589737087488174438e-02 1.202338375151157379e-02 2.154354937374591827e-02 1.356684565544128418e-01 6.197782605886459351e-02 -4.474364593625068665e-02 4.543276727199554443e-01 -1.744078695774078369e-01 2.705249004065990448e-02 -1.367002129554748535e-01 -2.804070413112640381e-01 -1.583882719278335571e-01
-1.787073761224746704e-01 -2.632827870547771454e-02 5.792659148573875427e-02 9.794122725725173950e-02 -5.094188079237937927e-02 1.773004047572612762e-02 -2.132299989461898804e-01 2.400638312101364136e-01 2.628579549491405487e-02 2.616108357906341553e-01 2.115707695484161377e-01 -8.014464750885963440e-03 2.773459851741790771e-01 -3.748831152915954590e-02 2.622541487216949463e-01 7.786118984222412109e-02 -2.224498093128204346e-01 1.637471765279769897e-01 2.772470004856586456e-02 -2.275252342224121094e-02 1.788766533136367798e-01 3.804277777671813965e-01 -4.739154130220413208e-02 -2.597709931433200836e-02 9.746561199426651001e-02 7.819021493196487427e-02 1.550611406564712524e-01 2.066170722246170044e-01 -4.097391664981842041e-02 -3.844070136547088623e-01 -2.201088517904281616e-01 -2.093376368284225464e-01
2.316983193159103394e-01 5.514982622116804123e-04 9.071108698844909668e-02 -2.305408418178558350e-01 -2.132131457328796387e-01 3.652627393603324890e-02 -1.725139021873474121e-01 2.739382684230804443e-01 -1.241078507155179977e-02 2.600054442882537842e-01 3.010981976985931396e-01 1.868663728237152100e-01 -1.393425557762384415e-02 2.202204614877700806e-01 1.254554092884063721e-01 -1.696411967277526855e-01 2.830304205417633057e-01 1.845460981130599976e-01 1.510685682296752930e-01 -6.460322439670562744e-02 5.640769749879837036e-02 -1.160350218415260315e-01 -4.633337631821632385e-02 -1.976150870323181152e-01 -1.391277927905321121e-02 -2.357973605394363403e-01 6.278827041387557983e-02 3.299711048603057861e-01 1.682991236448287964e-01 -7.963682711124420166e-02 -2.013373672962188721e-01 6.302893161773681641e-02
2.277886271476745605e-01 1.432825624942779541e-01 3.703756025061011314e-03 2.734321057796478271e-01 -8.085177093744277954e-02 -2.832654118537902832e-01 -2.385565489530563354e-01 7.467009872198104858e-02 2.166434824466705322e-01 8.876658976078033447e-02 2.547012269496917725e-01 -1.385108530521392822e-01 -6.574829667806625366e-02 1.406892687082290649e-01 -9.354289621114730835e-02 2.503897249698638916e-01 1.510259807109832764e-01 1.467152386903762817e-01 1.958839744329452515e-01 -1.980587653815746307e-02 8.322973549365997314e-02 1.174036264419555664e-01 7.760651409626007080e-02 -1.469160467386245728e-01 -1.514707356691360474e-01 -2.375203371047973633e-01 1.669567227363586426e-01 2.955327332019805908e-01 1.380715370178222656e-01 -2.361997961997985840e-02 -4.361054301261901855e-02 -3.487075865268707275e-01
-1.056358367204666138e-01 -7.901862263679504395e-02 -2.808877229690551758e-01 2.889684401452541351e-02 4.683443531394004822e-02 -1.887971460819244385e-01 -1.511850506067276001e-01 1.177187487483024597e-01 -4.224291478749364614e-04 3.468551114201545715e-02 2.841385006904602051e-01 -1.227833703160285950e-01 1.881887763738632202e-01 -1.484783738851547241e-01 -2.988376915454864502e-01 -4.927155002951622009e-02 3.934852182865142822e-01 2.688587903976440430e-01 1.326947472989559174e-02 -8.207771927118301392e-03 1.899686753749847412e-01 1.396659910678863525e-01 -1.316572278738021851e-01 -9.350802004337310791e-02 3.946688026189804077e-02 -8.348830044269561768e-02 3.698584139347076416e-01 1.694613397121429443e-01 -6.167611852288246155e-02 -1.694347113370895386e-01 -2.320820391178131104e-01 -1.125167831778526306e-01
3.290026783943176270e-01 6.543433666229248047e-02 6.794911809265613556e-03 3.580387681722640991e-02 -2.689472585916519165e-02 -6.798215210437774658e-02 -1.662779897451400757e-01 1.623694002628326416e-01 -2.864060550928115845e-02 1.847330927848815918e-01 3.979085683822631836e-01 -1.171578839421272278e-01 -4.131316393613815308e-02 -1.861116737127304077e-01 5.704994872212409973e-02 4.359012469649314880e-02 -2.382529340684413910e-02 -5.179985612630844116e-02 4.295514822006225586e-01 -8.616224676370620728e-02 2.535098195075988770e-01 3.179875016212463379e-02 -6.939721107482910156e-02 3.499557673931121826e-01 6.397479772567749023e-02 -2.745970189571380615e-01 -1.588094681501388550e-01 7.937460392713546753e-02 -5.765233561396598816e-02 -1.284507662057876587e-01 -9.013216942548751831e-02 -2.270917743444442749e-01
3.466908261179924011e-02 2.685780823230743408e-01 -2.396624982357025146e-01 1.083839610219001770e-01 -3.147541582584381104e-01 -1.797917336225509644e-01 -8.789306879043579102e-02 1.946233361959457397e-01 7.784319669008255005e-02 -1.554114222526550293e-01 1.472689360380172729e-01 -2.276008576154708862e-01 1.167285516858100891e-01 9.551122039556503296e-02 1.308064311742782593e-01 3.343864381313323975e-01 3.274762420915067196e-04 -3.563474630936980247e-03 2.326634526252746582e-01 2.903304295614361763e-03 1.370552629232406616e-01 -1.661651581525802612e-01 1.925374120473861694e-01 8.435492217540740967e-02 -6.680458039045333862e-02 -2.832205966114997864e-02 1.142273098230361938e-01 1.602395623922348022e-01 2.154976725578308105e-01 -4.197707772254943848e-01 -7.518836110830307007e-02 -8.989159762859344482e-02
1.507357507944107056e-01 -1.310196071863174438e-01 -1.093869283795356750e-01 2.996530234813690186e-01 7.536531239748001099e-02 -1.451193243265151978e-01 -8.860593289136886597e-02 -3.515152260661125183e-02 1.444913893938064575e-01 -1.015519648790359497e-01 3.764821887016296387e-01 -2.420694231986999512e-01 8.433899283409118652e-02 -9.569976478815078735e-02 -2.069104649126529694e-02 2.111787945032119751e-01 7.558626681566238403e-02 1.726659834384918213e-01 3.922266364097595215e-01 1.466954685747623444e-02 1.233816370368003845e-01 2.309789955615997314e-01 2.122305780649185181e-01 -1.925324052572250366e-01 -3.123182356357574463e-01 -2.647091262042522430e-02 -2.440099790692329407e-02 2.446100562810897827e-01 4.687152802944183350e-02 -1.326137930154800415e-01 -1.047389209270477295e-01 -3.285776590928435326e-03
7.431139051914215088e-02 -1.620104014873504639e-01 -1.987201124429702759e-01 2.041013985872268677e-01 -2.271676361560821533e-01 -1.255652010440826416e-01 -2.074926048517227173e-01 1.411897391080856323e-01 4.848686233162879944e-02 6.991567462682723999e-02 2.210252285003662109e-01 -1.620104163885116577e-01 1.243480741977691650e-01 -9.652716666460037231e-02 1.009073927998542786e-01 1.671637147665023804e-01 -5.001441016793251038e-02 2.476744055747985840e-01 3.038684129714965820e-01 -1.061725802719593048e-02 -3.685625493526458740e-01 1.356413215398788452e-01 1.230164393782615662e-01 2.583978474140167236e-01 2.295583784580230713e-01 7.704374194145202637e-02 2.690000534057617188e-01 2.298529297113418579e-01 -1.155051440000534058e-01 -1.921218074858188629e-02 -1.378375142812728882e-01 -5.011140182614326477e-02
1.855562180280685425e-01 -1.139340698719024658e-01 1.589337363839149475e-02 -2.008480876684188843e-01 -1.118032783269882202e-01 -5.968103185296058655e-03 -2.964559793472290039e-01 2.593024969100952148e-01 3.332941606640815735e-02 2.127916812896728516e-01 1.280101984739303589e-01 1.404543668031692505e-01 3.258652985095977783e-01 -1.086654588580131531e-01 3.810370266437530518e-01 1.194248497486114502e-01 1.784088015556335449e-01 1.092742234468460083e-01 2.001189738512039185e-01 5.302563309669494629e-02 1.413865983486175537e-01 2.833143472671508789e-01 1.150818020105361938e-01 -1.891832351684570312e-01 2.540008425712585449e-01 -8.347983658313751221e-02 1.460720300674438477e-01 9.649705886840820312e-02 -2.862228639423847198e-02 -8.894095569849014282e-02 1.938850134611129761e-01 2.539864974096417427e-03
1.989078819751739502e-01 2.706337571144104004e-01 8.052670955657958984e-02 -3.033624887466430664e-01 -1.848658025264739990e-01 -4.258669912815093994e-02 -2.810513377189636230e-01 2.628521919250488281e-01 6.786082684993743896e-02 9.367524087429046631e-02 -1.744101010262966156e-02 -1.238544061779975891e-01 1.976824738085269928e-02 -1.095040291547775269e-01 2.127418667078018188e-01 7.677151355892419815e-03 7.468242198228836060e-02 -7.343653589487075806e-02 3.111623823642730713e-01 -1.024553924798965454e-01 2.160266339778900146e-01 1.767024770379066467e-02 3.660349547863006592e-02 1.558248549699783325e-01 1.992692947387695312e-01 1.656083017587661743e-01 1.610618680715560913e-01 1.105383783578872681e-01 -7.448615878820419312e-02 1.327551552094519138e-03 -4.646514356136322021e-01 1.580989733338356018e-02
8.375232666730880737e-02 -2.621274814009666443e-02 -5.967393517494201660e-02 8.887594193220138550e-02 -2.907247543334960938e-01 -2.209424823522567749e-01 -1.523172110319137573e-01 -8.383410423994064331e-02 2.708103656768798828e-01 3.109445981681346893e-02 3.333288133144378662e-01 2.105735242366790771e-01 2.392815202474594116e-01 2.876541018486022949e-01 2.079768776893615723e-01 -1.051332876086235046e-01 2.772662416100502014e-02 3.279117867350578308e-02 2.597040832042694092e-01 1.956903785467147827e-01 2.379786968231201172e-01 -1.397527158260345459e-01 3.580441772937774658e-01 6.134139746427536011e-02 -2.624120004475116730e-02 1.680732220411300659e-01 -4.626030474901199341e-02 1.752686947584152222e-01 9.093832224607467651e-02 -5.382400751113891602e-02 1.766540482640266418e-02 6.502164155244827271e-02
1.728193759918212891e-01 -9.036528877913951874e-03 -7.444462180137634277e-02 1.119661033153533936e-01 -6.508102267980575562e-02 1.617981307208538055e-02 -3.907050490379333496e-01 2.596930265426635742e-01 1.845185309648513794e-01 2.326150834560394287e-01 1.794098913669586182e-01 -8.095656335353851318e-02 1.063474938273429871e-01 -1.529272347688674927e-01 2.257849574089050293e-01 -2.672300115227699280e-02 9.634169191122055054e-02 -2.827947437763214111e-01 2.689062058925628662e-01 -1.084296181797981262e-01 2.558706998825073242e-01 -1.241825968027114868e-01 -1.730890423059463501e-01 1.817475855350494385e-01 1.337389200925827026e-01 -2.833693325519561768e-01 8.233053982257843018e-02 1.784004420042037964e-01 1.625444367527961731e-02 -2.136259675025939941e-01 -1.015861630439758301e-01 -6.230648234486579895e-02
-2.252917438745498657e-01 8.149419724941253662e-02 -1.447924822568893433e-01 2.830457524396479130e-04 -2.341240085661411285e-02 5.419376771897077560e-03 -2.004399597644805908e-01 3.095477223396301270e-01 -5.467023700475692749e-02 -6.953192502260208130e-02 4.231791198253631592e-01 -9.006990492343902588e-02 7.932965457439422607e-02 -9.976879507303237915e-02 -1.565411835908889771e-01 6.491773575544357300e-02 3.660078942775726318e-01 2.237560749053955078e-01 -5.749872699379920959e-02 2.264979062601923943e-03 4.410032182931900024e-02 2.240744680166244507e-01 -2.963820286095142365e-02 -4.140261560678482056e-03 1.408810913562774658e-01 -4.779901728034019470e-02 2.369685620069503784e-01 1.944820731878280640e-01 -1.121448539197444916e-02 -9.440146386623382568e-02 -2.494909465312957764e-01 -3.424888253211975098e-01
3.232522904872894287e-01 -8.337598294019699097e-03 1.641224473714828491e-01 -1.829977519810199738e-02 -3.589283525943756104e-01 -1.136691197752952576e-01 -5.650194361805915833e-02 3.241417706012725830e-01 -3.032624721527099609e-02 5.127157643437385559e-02 -3.023715130984783173e-02 2.787670865654945374e-02 5.719546228647232056e-02 -1.490865461528301239e-02 1.730503290891647339e-01 -3.169637322425842285e-01 2.208048850297927856e-01 1.058424562215805054e-01 3.009615540504455566e-01 -1.717443317174911499e-01 1.009070426225662231e-01 1.515923887491226196e-01 -1.293813139200210571e-01 2.323454432189464569e-02 -5.481884628534317017e-02 -1.478409916162490845e-01 3.827656805515289307e-02 2.380386143922805786e-01 5.611557140946388245e-02 -6.059605255722999573e-02 -3.944701552391052246e-01 5.586290732026100159e-02
-2.064107358455657959e-01 -1.507570147514343262e-01 -5.983091890811920166e-02 -1.051781475543975830e-01 -2.473743408918380737e-01 -1.102653741836547852e-01 1.914363503456115723e-01 1.116705462336540222e-01 1.756995916366577148e-01 2.048171162605285645e-01 3.178246021270751953e-01 -1.565646380186080933e-01 2.472607493400573730e-01 7.596188783645629883e-02 2.743006311357021332e-02 8.655661344528198242e-02 -8.334875851869583130e-02 1.362754702568054199e-01 2.042682170867919922e-01 -2.197867184877395630e-01 1.872488707304000854e-01 1.188850924372673035e-01 9.886232018470764160e-02 1.602748930454254150e-01 1.535049676895141602e-01 1.392245888710021973e-01 9.521394968032836914e-02 4.406163096427917480e-01 2.276567220687866211e-01 -8.092390745878219604e-02 -9.746924787759780884e-02 -9.907834231853485107e-02
-1.411826312541961670e-01 -3.334273770451545715e-02 -7.472700905054807663e-03 -2.070234343409538269e-02 -2.714079618453979492e-01 -1.526908725500106812e-01 -6.707890890538692474e-03 1.647434979677200317e-01 2.241944670677185059e-01 3.708067238330841064e-01 2.523487508296966553e-01 -7.887537777423858643e-02 2.902561724185943604e-01 -6.981018930673599243e-02 -1.696761995553970337e-01 1.059673652052879333e-01 -1.927771419286727905e-01 1.863205730915069580e-01 1.033301055431365967e-01 -1.665669679641723633e-01 1.274105161428451538e-01 -9.749688208103179932e-02 2.530270814895629883e-01 2.034249305725097656e-01 -2.435599267482757568e-02 6.435746699571609497e-02 1.202662661671638489e-02 3.512254357337951660e-01 8.498343080282211304e-02 -5.432210862636566162e-02 -9.353448450565338135e-02 -2.808941900730133057e-01
1.651870086789131165e-02 1.229375079274177551e-01 -1.667726784944534302e-01 -2.316127158701419830e-02 -4.260537326335906982e-01 -8.588006347417831421e-02 -8.467207103967666626e-02 3.370030224323272705e-01 1.060154736042022705e-01 -2.136395722627639771e-01 3.539767265319824219e-01 2.116970866918563843e-01 2.671381533145904541e-01 4.355596378445625305e-02 1.105939745903015137e-01 2.286796122789382935e-01 -1.019222289323806763e-01 3.865944966673851013e-02 3.708947822451591492e-02 -1.098056789487600327e-02 -1.593013256788253784e-01 1.308637708425521851e-01 1.884611248970031738e-01 2.263119630515575409e-02 2.865360081195831299e-01 -4.672176763415336609e-02 9.578263759613037109e-02 1.965294182300567627e-01 5.155444890260696411e-02 -1.638307273387908936e-01 -8.638621121644973755e-02 -1.445298045873641968e-01
1.002638116478919983e-01 8.956450968980789185e-02 -4.499796628952026367e-01 1.016885563731193542e-01 -2.432391345500946045e-01 -5.162599682807922363e-02 -1.745593361556529999e-02 1.087357550859451294e-01 -1.565981283783912659e-02 -2.805931270122528076e-01 4.630877971649169922e-01 1.805102825164794922e-02 3.569429516792297363e-01 2.700415551662445068e-01 1.559833139181137085e-01 1.037078276276588440e-01 5.190438404679298401e-02 6.661167740821838379e-02 2.116918414831161499e-01 -1.075254604220390320e-01 1.409219205379486084e-01 2.059553265571594238e-01 1.290246844291687012e-01 2.556871250271797180e-02 1.078812181949615479e-01 4.847393557429313660e-02 8.017499744892120361e-02 2.493148110806941986e-02 -1.527924928814172745e-02 -1.722123939543962479e-03 -3.718903288245201111e-02 1.524795684963464737e-02
1.107699349522590637e-01 3.606503084301948547e-02 -2.733427584171295166e-01 9.709281474351882935e-02 -2.136705964803695679e-01 -1.675417572259902954e-01 -2.055303156375885010e-01 2.742185294628143311e-01 1.333775222301483154e-01 1.266399323940277100e-01 4.634710550308227539e-01 6.777915358543395996e-02 8.618342131376266479e-02 7.731271325610578060e-04 2.439375668764114380e-01 -1.699068844318389893e-01 -1.476902700960636139e-02 1.683011092245578766e-02 -7.150294631719589233e-02 -1.075006276369094849e-01 3.217504620552062988e-01 3.744900226593017578e-02 -1.497527118772268295e-02 -6.674735248088836670e-02 -2.017591148614883423e-03 -6.803694367408752441e-02 -2.214242517948150635e-01 2.403034418821334839e-01 -6.441011093556880951e-03 2.440179139375686646e-01 -1.618490219116210938e-01 -1.952665150165557861e-01
2.929065227508544922e-01 7.163061946630477905e-02 -1.037688553333282471e-01 4.416439831256866455e-01 -6.662331521511077881e-02 -1.322417408227920532e-01 -3.003100752830505371e-01 2.962294220924377441e-01 -3.758659353479743004e-03 3.807224333286285400e-02 2.752891369163990021e-02 -1.615025103092193604e-02 -2.191255427896976471e-02 -4.352005198597908020e-02 -1.084812637418508530e-02 2.600302994251251221e-01 5.216176062822341919e-02 2.050889134407043457e-01 1.380823850631713867e-01 -1.048465296626091003e-01 1.787032186985015869e-01 8.412767201662063599e-02 1.420148909091949463e-01 7.847292721271514893e-02 6.349140312522649765e-03 -1.966862678527832031e-01 1.957676112651824951e-01 8.272090926766395569e-03 3.600924834609031677e-02 -3.654621914029121399e-02 -3.555067479610443115e-01 -2.906653285026550293e-01
5.071177706122398376e-02 -2.427423000335693359e-01 -2.945691347122192383e-01 -9.243194945156574249e-03 -1.166764125227928162e-01 -2.975345551967620850e-01 -8.475191891193389893e-03 -1.212959066033363342e-01 1.370107103139162064e-02 -4.298234730958938599e-02 2.387367039918899536e-01 -3.421260416507720947e-02 7.073431462049484253e-02 1.504854708909988403e-01 2.134418040513992310e-01 -4.199406132102012634e-02 1.055999398231506348e-01 1.540938913822174072e-01 2.096126675605773926e-01 -1.185376942157745361e-01 -8.580862730741500854e-02 7.680208235979080200e-02 3.524522185325622559e-01 7.772213220596313477e-02 3.093057274818420410e-01 1.679522991180419922e-01 1.977474540472030640e-01 3.988079726696014404e-01 -1.286293119192123413e-01 -1.015264764428138733e-01 -1.108935698866844177e-01 -4.429438710212707520e-02
2.177000343799591064e-01 1.169610247015953064e-01 1.392896324396133423e-01 4.381578043103218079e-02 -1.959774792194366455e-01 1.995821855962276459e-02 -2.612012922763824463e-01 1.775781363248825073e-01 1.499106287956237793e-01 1.101388111710548401e-01 4.626140296459197998e-01 -1.720672547817230225e-01 1.126502901315689087e-01 -3.455984294414520264e-01 1.790945231914520264e-01 -1.561928354203701019e-02 1.953733563423156738e-01 1.056603435426950455e-02 3.347284719347953796e-02 -9.535273537039756775e-03 2.122886180877685547e-01 -8.194440603256225586e-02 -1.239574179053306580e-01 9.482081048190593719e-03 5.598264187574386597e-02 -1.372459381818771362e-01 -9.519684314727783203e-02 3.810531497001647949e-01 -2.201663143932819366e-02 6.001899763941764832e-02 -1.249675303697586060e-01 -1.835789978504180908e-01
-2.541872905567288399e-03 -6.752594560384750366e-02 -1.642622649669647217e-01 1.423046886920928955e-01 -4.650182723999023438e-01 -1.699740141630172729e-01 -2.233588695526123047e-01 8.133362233638763428e-02 -9.877159446477890015e-02 -6.159598939120769501e-03 3.273780643939971924e-01 2.069303840398788452e-01 -8.698897808790206909e-02 8.001402765512466431e-02 7.937989383935928345e-02 -4.254430066794157028e-03 1.334452629089355469e-01 -2.727620899677276611e-01 3.473393917083740234e-01 1.342448499053716660e-02 2.928153574466705322e-01 -5.061949416995048523e-02 -2.242334885522723198e-03 -8.925900608301162720e-02 9.079787135124206543e-02 -1.508263200521469116e-01 3.425218909978866577e-02 2.086056172847747803e-01 9.800629317760467529e-02 2.208671867847442627e-01 -8.555661886930465698e-02 1.256496459245681763e-01
-1.809670627117156982e-01 7.135409861803054810e-02 -1.566261947154998779e-01 -8.245810121297836304e-02 2.477397210896015167e-03 -2.133397161960601807e-01 -1.847696676850318909e-02 3.930205106735229492e-01 1.800317764282226562e-01 -2.053016051650047302e-02 2.985982596874237061e-01 5.060803145170211792e-02 3.438283130526542664e-02 3.829470574855804443e-01 6.359107326716184616e-03 2.973746657371520996e-01 2.136875838041305542e-01 2.437795102596282959e-01 8.322645723819732666e-02 1.122776139527559280e-02 1.835079193115234375e-01 3.477374836802482605e-02 -2.376633584499359131e-01 -1.679142750799655914e-02 2.008298486471176147e-01 2.457577735185623169e-02 1.784775704145431519e-01 1.349875926971435547e-01 -1.059715896844863892e-01 2.043708413839340210e-02 -1.587857753038406372e-01 -1.948774904012680054e-01
2.068107873201370239e-01 -5.051861703395843506e-02 -4.230582118034362793e-01 2.235739380121231079e-01 -1.305731683969497681e-01 1.542718261480331421e-01 -2.176735848188400269e-01 1.120052263140678406e-01 -1.654976606369018555e-02 3.737301751971244812e-02 2.443748861551284790e-01 -7.655798643827438354e-02 9.691920876502990723e-02 -8.415777981281280518e-02 1.336491852998733521e-01 2.790680825710296631e-01 -9.411984682083129883e-02 1.475339978933334351e-01 3.070075511932373047e-01 -7.110808044672012329e-02 4.512285813689231873e-02 -1.461601853370666504e-01 -2.376629412174224854e-02 -1.183079904876649380e-03 -1.216494515538215637e-01 1.539562493562698364e-01 1.015787106007337570e-02 1.952953636646270752e-01 2.994630038738250732e-01 -1.658378690481185913e-01 -2.656681835651397705e-01 -1.645150184631347656e-01
-1.980818510055541992e-01 2.940382435917854309e-02 3.427083417773246765e-02 -9.855503588914871216e-02 -1.423572003841400146e-01 -3.673253953456878662e-01 -3.274527490139007568e-01 9.804470464587211609e-03 -8.575458824634552002e-02 6.066953390836715698e-02 1.868408620357513428e-01 -1.884414255619049072e-01 1.736288070678710938e-01 1.405939906835556030e-01 -3.178595006465911865e-02 -1.526524126529693604e-01 2.167536318302154541e-02 8.047162741422653198e-02 3.467464148998260498e-01 -6.720554828643798828e-02 1.803396195173263550e-01 -3.603322058916091919e-02 1.200748085975646973e-01 2.620755434036254883e-01 8.759881369769573212e-03 -2.036300674080848694e-02 2.871135771274566650e-01 1.869157254695892334e-01 2.099089920520782471e-01 2.988128364086151123e-01 1.671837121248245239e-01 5.507848039269447327e-02
1.232585906982421875e-01 -1.590173840522766113e-01 -8.528868854045867920e-02 -2.404662966728210449e-01 5.212488025426864624e-02 7.623131573200225830e-02 9.128210134804248810e-03 1.541993767023086548e-01 1.344212740659713745e-01 1.626183092594146729e-01 4.759055674076080322e-01 9.841769933700561523e-02 1.582787334918975830e-01 3.674261569976806641e-01 -2.265931479632854462e-02 -7.914653420448303223e-02 1.094288602471351624e-01 6.052764505147933960e-02 2.977808415889739990e-01 -2.796539962291717529e-01 -9.421505779027938843e-02 4.619595129042863846e-03 8.150870352983474731e-02 1.768962442874908447e-01 1.169258505105972290e-01 -1.032516546547412872e-02 8.649233728647232056e-02 2.165954262018203735e-01 2.977131605148315430e-01 6.093998625874519348e-02 -1.567502021789550781e-01 8.603012189269065857e-03
1.630158126354217529e-01 1.377676576375961304e-01 -5.949395149946212769e-02 -9.396233409643173218e-02 -2.445047050714492798e-01 -2.270658463239669800e-01 -9.419173747301101685e-02 4.566190019249916077e-02 9.355178102850914001e-03 -3.816216019913554192e-03 2.660360038280487061e-01 -2.810491994023323059e-02 -1.017621532082557678e-02 -1.964416541159152985e-02 9.341908991336822510e-02 2.456716895103454590e-01 1.590942144393920898e-01 2.504326999187469482e-01 1.603448390960693359e-01 2.485678791999816895e-01 -1.704424247145652771e-02 -3.799699619412422180e-02 2.556382119655609131e-01 5.697274208068847656e-01 -2.385663054883480072e-02 -6.221127510070800781e-02 1.249172016978263855e-01 2.164863646030426025e-01 6.823495030403137207e-02 1.055721193552017212e-01 -1.685164272785186768e-01 1.526125892996788025e-02
1.660048663616180420e-01 8.554748445749282837e-02 -1.192899867892265320e-01 3.044534027576446533e-01 -2.434961050748825073e-01 -1.705404222011566162e-01 -1.616510450839996338e-01 6.853359937667846680e-02 -7.833350449800491333e-02 -1.729771345853805542e-01 3.488247990608215332e-01 2.885129861533641815e-02 2.906307019293308258e-02 1.855429857969284058e-01 2.263167202472686768e-01 2.643092274665832520e-01 2.038207650184631348e-02 2.588696181774139404e-01 1.908460110425949097e-01 -2.936673462390899658e-01 1.694377213716506958e-01 -6.626690179109573364e-02 -1.367831528186798096e-01 -7.560371607542037964e-02 1.323017627000808716e-01 -1.135691255331039429e-01 1.413839012384414673e-01 7.561897486448287964e-02 1.770298182964324951e-01 9.486629813909530640e-02 -1.423164159059524536e-01 -2.444623112678527832e-01
4.882718995213508606e-02 5.245340242981910706e-02 4.386518150568008423e-02 4.129598662257194519e-02 -1.201812997460365295e-01 -5.496702715754508972e-02 -3.234274685382843018e-01 2.588997185230255127e-01 1.559680253267288208e-01 2.042433321475982666e-01 2.936051785945892334e-01 3.065282106399536133e-02 3.005782663822174072e-01 4.971349239349365234e-02 1.430905330926179886e-02 5.611995235085487366e-02 2.486121654510498047e-01 4.538525268435478210e-02 4.481754004955291748e-01 1.985237449407577515e-01 5.626892298460006714e-02 2.021363228559494019e-01 -7.689568400382995605e-02 -6.447577476501464844e-02 1.890670508146286011e-01 1.692367941141128540e-01 2.302837520837783813e-01 3.396896272897720337e-02 -1.015133261680603027e-01 -2.353348881006240845e-01 8.921176195144653320e-02 -4.820511862635612488e-02
1.831237822771072388e-01 -1.256477981805801392e-01 -7.775471359491348267e-02 1.692310124635696411e-01 -3.720026612281799316e-01 -1.127838417887687683e-01 -1.047725453972816467e-01 -8.521690219640731812e-02 1.840272992849349976e-01 1.222442761063575745e-01 3.432834744453430176e-01 8.755296468734741211e-02 1.714255362749099731e-01 1.381729096174240112e-01 1.559083908796310425e-01 -3.799800947308540344e-02 -4.480957612395286560e-02 6.266599893569946289e-02 1.856164932250976562e-01 -2.467652112245559692e-01 3.545808494091033936e-01 9.628599882125854492e-02 2.126950919628143311e-01 5.684590432792901993e-04 7.346139103174209595e-02 1.911570131778717041e-01 -1.014955341815948486e-01 2.753260731697082520e-01 2.647710442543029785e-01 1.568051427602767944e-02 -1.244112476706504822e-01 -5.204814672470092773e-02
-1.913266777992248535e-01 2.835220471024513245e-02 -9.324714541435241699e-02 2.750820815563201904e-01 -7.795310765504837036e-02 -1.632192172110080719e-02 -2.344351410865783691e-01 -1.212606504559516907e-01 -2.088143974542617798e-01 1.271055936813354492e-01 3.960113525390625000e-01 2.244101092219352722e-02 1.485128998756408691e-01 -1.186086833477020264e-01 1.911440193653106689e-01 1.025381162762641907e-01 -2.747847139835357666e-01 1.345956921577453613e-01 4.248148500919342041e-01 4.331506788730621338e-02 2.491929233074188232e-01 -6.080126017332077026e-02 9.502512961626052856e-02 1.382355690002441406e-01 -1.904514878988265991e-01 1.307511776685714722e-01 1.835736930370330811e-01 3.051328659057617188e-02 4.500555992126464844e-02 -3.092344664037227631e-02 -2.018603384494781494e-01 -1.814780198037624359e-02
1.643129885196685791e-01 -1.880707219243049622e-02 -1.143591478466987610e-01 -1.085892096161842346e-01 -2.475724816322326660e-01 -1.043816059827804565e-01 -1.017414182424545288e-01 4.292690381407737732e-02 6.491212546825408936e-02 1.758924126625061035e-01 2.280012518167495728e-01 1.670489907264709473e-01 1.392927467823028564e-01 2.008507959544658661e-02 -1.045455560088157654e-01 -2.392582744359970093e-01 -1.375073567032814026e-02 6.227550283074378967e-02 1.991069316864013672e-01 -8.298663049936294556e-02 3.872164785861968994e-01 2.002613544464111328e-01 1.996769011020660400e-01 2.278337925672531128e-01 -1.139857023954391479e-01 1.227813437581062317e-01 -1.496289819478988647e-01 2.189984172582626343e-01 -5.771542340517044067e-02 2.400329411029815674e-01 -4.105342328548431396e-01 7.359765004366636276e-03
-7.130625098943710327e-02 -9.311232715845108032e-02 -1.607570499181747437e-01 -3.670857250690460205e-01 1.218463256955146790e-01 -2.115421891212463379e-01 -1.768958121538162231e-01 5.343570187687873840e-02 -1.298063062131404877e-02 1.358774453401565552e-01 3.567955791950225830e-01 1.724376976490020752e-01 1.033444404602050781e-01 2.758013606071472168e-01 -6.749490648508071899e-02 -6.172084808349609375e-02 2.939886152744293213e-01 5.220328643918037415e-02 3.701024949550628662e-01 1.454419046640396118e-01 -2.981390431523323059e-02 7.220604270696640015e-02 -1.676217019557952881e-01 -5.560083687305450439e-02 -1.398646682500839233e-01 -1.533632427453994751e-01 2.368595898151397705e-01 1.913141608238220215e-01 1.312188208103179932e-01 8.519440889358520508e-02 -1.175612658262252808e-01 -4.968021437525749207e-02
2.448899112641811371e-02 -1.010568439960479736e-01 -5.724600702524185181e-02 2.000781707465648651e-02 -1.357375681400299072e-01 -2.486970871686935425e-01 -3.262126147747039795e-01 1.756893396377563477e-01 -2.524549327790737152e-02 1.397967804223299026e-02 2.994090318679809570e-01 2.315025031566619873e-02 7.021659519523382187e-03 -3.226796686649322510e-01 1.520205009728670120e-02 -1.058600246906280518e-01 9.082176536321640015e-02 -1.362904459238052368e-01 3.460118174552917480e-01 -1.228030249476432800e-01 9.481161832809448242e-02 -2.212701924145221710e-02 -8.815306425094604492e-02 3.931128978729248047e-01 7.956058531999588013e-02 -1.362149417400360107e-01 -6.250734627246856689e-02 1.809009909629821777e-01 2.303123008459806442e-03 -7.661828398704528809e-02 -2.086555063724517822e-01 -3.420312702655792236e-01
1.393183171749114990e-01 -7.744320482015609741e-02 9.465315937995910645e-02 6.699285656213760376e-02 -8.769392222166061401e-02 -1.032120138406753540e-01 -3.193182051181793213e-01 1.905386298894882202e-01 1.817781180143356323e-01 1.505954265594482422e-01 1.407481729984283447e-01 2.313708188012242317e-03 4.361718893051147461e-01 1.611775159835815430e-01 7.030342519283294678e-02 -4.829108342528343201e-02 2.869306206703186035e-01 -1.072861626744270325e-01 2.702825069427490234e-01 -1.362742334604263306e-01 2.056842744350433350e-01 2.292694151401519775e-01 -1.787268221378326416e-01 3.305704146623611450e-02 1.640044301748275757e-01 1.585593223571777344e-01 -5.275924224406480789e-03 2.426943928003311157e-01 -1.653829216957092285e-01 -1.519773304462432861e-01 1.135284826159477234e-02 -1.748816519975662231e-01
-3.081492334604263306e-02 -1.154785789549350739e-02 -9.700793027877807617e-02 -3.405455127358436584e-02 -6.716107577085494995e-02 6.899681687355041504e-02 -2.392677962779998779e-01 6.850832700729370117e-02 2.131124138832092285e-01 1.726176440715789795e-01 3.793807923793792725e-01 -1.379229575395584106e-01 1.815372705459594727e-01 -8.197478950023651123e-02 -5.117943137884140015e-02 -1.757630109786987305e-01 2.286742776632308960e-01 -5.768108740448951721e-02 4.489129781723022461e-01 1.854069083929061890e-01 2.065317630767822266e-01 6.072194501757621765e-02 8.165939897298812866e-02 4.343929886817932129e-02 3.525555431842803955e-01 1.781750321388244629e-01 7.482942938804626465e-02 2.174731791019439697e-01 -1.157920137047767639e-01 -7.481186836957931519e-02 6.121171265840530396e-02 -1.663630604743957520e-01
1.289682555943727493e-02 4.392413049936294556e-02 -8.060631155967712402e-02 3.620515763759613037e-02 -1.118055209517478943e-01 -1.423998326063156128e-01 -3.372789323329925537e-01 -1.179869472980499268e-01 -2.144982069730758667e-01 1.360548436641693115e-01 1.649726927280426025e-01 1.099232286214828491e-01 2.456722557544708252e-01 -1.843414008617401123e-01 4.465339705348014832e-02 1.009623706340789795e-01 -1.361127942800521851e-01 2.105564922094345093e-01 3.888476192951202393e-01 -1.492108255624771118e-01 3.305381238460540771e-01 -1.080636382102966309e-01 3.514296934008598328e-02 -5.241213366389274597e-02 1.104811280965805054e-01 2.851116955280303955e-01 -1.474273391067981720e-02 9.110528230667114258e-02 1.843756437301635742e-01 -7.624269276857376099e-02 -2.673130035400390625e-01 -2.116087079048156738e-01
-3.324759751558303833e-02 -1.510333567857742310e-01 -3.852260112762451172e-01 -1.566662685945630074e-03 -1.196413859724998474e-01 5.005734786391258240e-02 -4.542882144451141357e-01 2.643339633941650391e-01 8.319132775068283081e-02 4.046595841646194458e-02 7.632270455360412598e-02 -2.579210698604583740e-01 3.815504908561706543e-01 1.901447921991348267e-01 1.011158153414726257e-02 -1.993700414896011353e-01 1.476908326148986816e-01 -1.863859780132770538e-02 1.460774391889572144e-01 -1.153386682271957397e-01 4.299413785338401794e-02 -2.340184524655342102e-02 4.900926724076271057e-02 -2.267262935638427734e-01 3.746092692017555237e-02 -2.469423711299896240e-01 5.984452739357948303e-02 1.805540472269058228e-01 -2.201695553958415985e-02 5.116864666342735291e-02 1.320847868919372559e-01 1.909955317387357354e-04
-6.345006078481674194e-02 5.752091109752655029e-02 -1.369983851909637451e-01 1.221568137407302856e-02 -4.199214279651641846e-02 2.090934216976165771e-01 -2.162000238895416260e-01 3.224506080150604248e-01 2.090895920991897583e-02 1.133959665894508362e-01 1.250647306442260742e-01 8.697444945573806763e-02 2.571942843496799469e-02 5.833197757601737976e-02 3.497651219367980957e-02 -1.213906798511743546e-02 -1.439726054668426514e-01 1.948435306549072266e-01 3.695135116577148438e-01 2.086711488664150238e-02 -3.973918035626411438e-02 2.185346931219100952e-01 1.550288200378417969e-01 1.509956419467926025e-01 -6.812959164381027222e-02 -3.813270032405853271e-01 -8.360018581151962280e-02 5.123941302299499512e-01 1.346699297428131104e-01 -5.978227127343416214e-03 7.475377619266510010e-02 2.060132659971714020e-02
1.170863434672355652e-01 -1.580015122890472412e-01 -1.857982948422431946e-02 1.737768501043319702e-01 -2.359344363212585449e-01 -1.414344310760498047e-01 2.242239713668823242e-01 1.912053227424621582e-01 4.208674188703298569e-03 -1.475851237773895264e-02 3.963035047054290771e-01 7.340750843286514282e-02 9.100614488124847412e-02 4.354079812765121460e-02 -7.460286468267440796e-02 2.847256064414978027e-01 2.181844860315322876e-01 2.181888818740844727e-01 2.202581465244293213e-01 -4.259904474020004272e-02 2.395439147949218750e-01 1.974160969257354736e-01 -1.195974498987197876e-01 1.492393016815185547e-01 1.452817171812057495e-01 -5.766307562589645386e-02 1.820845603942871094e-01 5.195763334631919861e-02 -1.822592616081237793e-01 -2.740196138620376587e-02 -1.451703906059265137e-01 -3.390954136848449707e-01
2.627814710140228271e-01 -1.143569797277450562e-01 -3.117655813694000244e-01 -6.004088744521141052e-02 -5.845837295055389404e-02 1.378717273473739624e-02 -2.217748314142227173e-01 7.910560816526412964e-02 -1.425728797912597656e-01 6.527684628963470459e-02 1.011652424931526184e-01 -2.495679259300231934e-02 8.422306180000305176e-02 1.400123685598373413e-01 7.529288530349731445e-02 -9.508872032165527344e-02 2.090292423963546753e-01 -2.743303030729293823e-02 3.012944459915161133e-01 -1.864525079727172852e-01 2.154445499181747437e-01 3.577718734741210938e-01 3.493749201297760010e-01 8.005040884017944336e-02 -6.312202662229537964e-02 -1.615698486566543579e-01 2.409618645906448364e-01 7.526278030127286911e-03 1.859010607004165649e-01 -1.433207746595144272e-02 1.360912919044494629e-01 -2.584426105022430420e-01
2.479716837406158447e-01 -2.887954376637935638e-02 -5.705735832452774048e-02 9.009621135191991925e-05 -2.027024179697036743e-01 -1.670463681221008301e-01 -9.089133888483047485e-02 2.732478082180023193e-01 -5.268563702702522278e-02 1.712585426867008209e-02 1.919738203287124634e-01 -3.224699571728706360e-02 -3.749292716383934021e-02 2.321924269199371338e-01 1.610955037176609039e-02 -1.619863659143447876e-01 -4.925272241234779358e-02 1.305806040763854980e-01 2.860955297946929932e-01 -1.949662417173385620e-01 3.950440883636474609e-01 2.521472871303558350e-01 3.007486164569854736e-01 -7.450939621776342392e-03 -3.099475204944610596e-01 -6.818896532058715820e-02 1.235672086477279663e-01 1.345907747745513916e-01 5.796861276030540466e-02 5.528385192155838013e-02 2.596650719642639160e-01 -4.790471494197845459e-02
1.862183213233947754e-01 -7.448542863130569458e-02 -3.622896969318389893e-01 -1.199226006865501404e-01 1.535519808530807495e-01 1.708928197622299194e-01 -1.282733529806137085e-01 7.784520834684371948e-02 -4.795580729842185974e-02 -9.004954993724822998e-02 1.980220079421997070e-01 1.338182091712951660e-01 -4.572125151753425598e-02 5.077583715319633484e-02 9.845247492194175720e-03 3.436303883790969849e-02 7.576464861631393433e-02 2.829926908016204834e-01 4.549209475517272949e-01 1.254864484071731567e-01 2.733981013298034668e-01 8.685308694839477539e-02 -2.829263359308242798e-02 7.953462004661560059e-02 2.551090717315673828e-01 -3.818683326244354248e-01 5.913395807147026062e-02 1.310982257127761841e-01 7.510298490524291992e-02 9.584579616785049438e-02 -6.224059313535690308e-02 1.309131383895874023e-01
1.391299813985824585e-01 -1.074935719370841980e-01 -1.477956492453813553e-02 -4.255831986665725708e-02 -1.777314543724060059e-01 7.429135590791702271e-02 -1.831687241792678833e-01 2.036550939083099365e-01 3.476065397262573242e-01 3.516971766948699951e-01 3.339969515800476074e-01 7.121134549379348755e-02 3.078805208206176758e-01 2.526008188724517822e-01 8.398251980543136597e-02 1.024048775434494019e-01 -3.105358965694904327e-02 -1.218237578868865967e-01 5.617924779653549194e-02 -1.418603658676147461e-01 3.379156589508056641e-01 -8.813010156154632568e-02 -1.695181801915168762e-02 1.268945052288472652e-03 -1.487434208393096924e-01 -3.715730458498001099e-02 2.687208354473114014e-01 1.338183283805847168e-01 5.483615025877952576e-02 2.284350991249084473e-02 -1.685006469488143921e-01 -1.037662774324417114e-01
7.193275541067123413e-02 -3.114350326359272003e-02 1.308218836784362793e-01 -1.400707811117172241e-01 -1.809058487415313721e-01 4.683453217148780823e-02 -3.428170979022979736e-01 2.041838914155960083e-01 1.246535927057266235e-01 2.690376155078411102e-02 3.954988345503807068e-02 -2.090173214673995972e-01 -6.765102036297321320e-03 -1.611632406711578369e-01 -3.356231609359383583e-04 3.852271288633346558e-02 4.652028158307075500e-02 -1.560307890176773071e-01 3.069130182266235352e-01 2.625728258863091469e-03 3.702442348003387451e-01 -1.127145625650882721e-02 5.273733660578727722e-02 1.784798651933670044e-01 3.077190816402435303e-01 4.825592041015625000e-02 2.454282343387603760e-01 1.439276188611984253e-01 -2.196709513664245605e-01 -2.213762998580932617e-01 -3.239971697330474854e-01 3.471595421433448792e-02
7.147099822759628296e-02 -4.200924932956695557e-02 -8.053340017795562744e-03 1.835340410470962524e-01 -8.310341089963912964e-02 2.255594916641712189e-02 -2.943960428237915039e-01 2.541960775852203369e-01 2.470236271619796753e-01 1.938206255435943604e-01 2.018343806266784668e-01 1.601797156035900116e-02 2.265335917472839355e-01 -7.304795831441879272e-02 -7.634929567575454712e-02 8.840229362249374390e-02 2.821519374847412109e-01 -4.772427491843700409e-03 3.957397043704986572e-01 1.140244826674461365e-01 2.282726764678955078e-01 2.042782902717590332e-01 -3.596321120858192444e-02 -6.759016960859298706e-02 3.259282708168029785e-01 1.485652327537536621e-01 1.437789052724838257e-01 1.133715957403182983e-01 -1.833092570304870605e-01 -2.064546197652816772e-01 -7.094250060617923737e-03 6.126178801059722900e-02
-9.012292139232158661e-03 -2.312051653861999512e-01 -8.347299695014953613e-02 -1.332585364580154419e-01 -1.561123728752136230e-01 -5.306643843650817871e-01 -3.682103380560874939e-02 1.696912795305252075e-01 1.495215743780136108e-01 9.751475602388381958e-02 1.703296899795532227e-01 3.788024932146072388e-02 2.211610674858093262e-01 1.275166496634483337e-02 3.517217934131622314e-01 -1.202957555651664734e-01 -1.044334322214126587e-01 1.284120529890060425e-01 1.890203058719635010e-01 3.310111910104751587e-02 -1.806212514638900757e-01 -6.289011985063552856e-02 1.472434103488922119e-01 8.809005841612815857e-03 2.195156961679458618e-01 -1.381720155477523804e-01 1.988872736692428589e-01 2.465606331825256348e-01 -3.696664795279502869e-02 1.849970221519470215e-01 -7.345089316368103027e-02 -6.980905681848526001e-02
1.361142098903656006e-01 -9.069454669952392578e-02 -4.007850885391235352e-01 5.685863643884658813e-02 -7.598604261875152588e-02 -2.541547417640686035e-01 -1.296259164810180664e-01 4.230191931128501892e-02 3.670255094766616821e-02 1.543901860713958740e-01 2.700965106487274170e-01 -1.439091116189956665e-01 2.421888262033462524e-01 -8.436813950538635254e-02 -3.205893635749816895e-01 -1.855962872505187988e-01 7.073476910591125488e-02 8.826451003551483154e-02 2.551068067550659180e-01 -9.211794286966323853e-02 -5.312482826411724091e-03 -2.964784204959869385e-01 2.993544377386569977e-02 -1.018241569399833679e-01 2.178582996129989624e-01 -1.660469919443130493e-01 1.258214563131332397e-01 2.474339008331298828e-01 -2.134465724229812622e-01 1.186706945300102234e-01 3.156885132193565369e-02 -1.744673028588294983e-02
1.535068899393081665e-01 -6.996981799602508545e-02 -2.619419395923614502e-01 -8.641076833009719849e-02 -6.673123687505722046e-02 -3.632803857326507568e-01 -1.439741551876068115e-01 -2.005680464208126068e-02 2.443962991237640381e-01 -5.931704118847846985e-02 2.249086499214172363e-01 -7.604853599332273006e-04 2.286155074834823608e-01 1.614584028720855713e-01 2.329129129648208618e-01 4.865976795554161072e-02 -8.298438042402267456e-02 2.041850537061691284e-01 1.564718037843704224e-01 -1.220275312662124634e-01 -8.794487267732620239e-02 8.181492239236831665e-02 2.369253486394882202e-01 2.595774829387664795e-01 2.193942815065383911e-01 -8.379302918910980225e-02 2.317635416984558105e-01 9.599909186363220215e-02 -2.926868200302124023e-01 1.726362854242324829e-01 -1.666137427091598511e-01 4.372456297278404236e-02
-1.594783216714859009e-01 -1.130837649106979370e-01 1.968515291810035706e-02 -7.460272312164306641e-02 -1.476442515850067139e-01 4.986256733536720276e-02 -7.420129328966140747e-02 2.976098954677581787e-01 2.312460094690322876e-01 -2.657783590257167816e-02 1.946749538183212280e-01 -3.519574701786041260e-01 -1.539520621299743652e-01 -2.117920899763703346e-03 4.352193325757980347e-02 -9.327618032693862915e-02 6.839103251695632935e-02 -2.023625560104846954e-02 2.381501942873001099e-01 4.412039648741483688e-03 4.332156777381896973e-01 1.251558363437652588e-01 2.173518836498260498e-01 2.024876773357391357e-01 9.674721211194992065e-02 6.196180358529090881e-02 8.357466012239456177e-02 3.127257227897644043e-01 2.058312147855758667e-01 7.207821309566497803e-02 -1.191056743264198303e-01 -2.325405925512313843e-01
4.986944794654846191e-02 6.722642481327056885e-02 -3.084942996501922607e-01 2.825165390968322754e-01 -3.722647577524185181e-02 -9.031221270561218262e-02 3.672366589307785034e-02 1.640745550394058228e-01 6.283894181251525879e-02 -8.178193122148513794e-02 5.013768672943115234e-01 -3.982197120785713196e-02 2.804786860942840576e-01 1.940416246652603149e-01 4.088791310787200928e-01 3.337169811129570007e-02 -6.677509751170873642e-03 1.152726113796234131e-01 1.748214662075042725e-01 -8.245588093996047974e-02 1.767489463090896606e-01 1.644659191370010376e-01 1.390404552221298218e-01 -2.357456237077713013e-01 1.408607959747314453e-01 -4.923249781131744385e-02 6.008401140570640564e-02 1.053435131907463074e-01 -2.421778254210948944e-02 -6.512294057756662369e-03 9.822269901633262634e-03 1.019346714019775391e-01
3.208102658390998840e-02 -2.538880407810211182e-01 6.636187434196472168e-03 1.759364306926727295e-01 -8.984353393316268921e-02 6.356053799390792847e-02 -1.420785933732986450e-01 1.643535941839218140e-01 -2.656690776348114014e-01 2.955251559615135193e-02 4.701270461082458496e-01 -1.679848134517669678e-01 2.537081539630889893e-01 -1.872840672731399536e-01 -3.947095572948455811e-02 -7.968656718730926514e-02 1.096841171383857727e-01 1.470045093446969986e-02 2.576627433300018311e-01 1.285430043935775757e-01 1.267625242471694946e-01 -1.887508183717727661e-01 1.558949649333953857e-01 3.275131583213806152e-01 -4.457317292690277100e-02 -2.395635247230529785e-01 -9.041203185915946960e-03 1.818477660417556763e-01 -2.844363637268543243e-02 -4.124888032674789429e-02 -9.396481513977050781e-02 -1.840364336967468262e-01
-9.313887357711791992e-02 -1.682814061641693115e-01 -3.723030090332031250e-01 -1.638569980859756470e-01 -1.849556118249893188e-01 -4.509331583976745605e-01 1.442542523145675659e-01 2.314535826444625854e-01 1.015175692737102509e-02 2.615700066089630127e-01 1.998759508132934570e-01 -1.480663865804672241e-01 2.505502402782440186e-01 -6.620399653911590576e-02 1.930011808872222900e-01 -6.704322993755340576e-02 -5.720497295260429382e-02 1.035814434289932251e-01 9.605391323566436768e-02 1.722041368484497070e-01 7.447724789381027222e-02 -6.854123622179031372e-02 1.304327845573425293e-01 -3.067851439118385315e-02 1.363885551691055298e-01 -2.679655514657497406e-02 8.259731531143188477e-02 3.040608763694763184e-01 3.074363246560096741e-02 4.169992357492446899e-02 -2.221326902508735657e-02 -2.084861546754837036e-01
4.251938313245773315e-02 -1.061811391264200211e-02 1.712529361248016357e-01 -3.072425536811351776e-02 -1.083214655518531799e-01 -9.411045908927917480e-02 -3.313360810279846191e-01 1.699947416782379150e-01 8.370000123977661133e-02 7.310272008180618286e-02 3.875373899936676025e-01 -1.950538307428359985e-01 1.860692650079727173e-01 -3.207930922508239746e-01 2.225577831268310547e-01 2.136410176753997803e-01 1.408474743366241455e-01 -1.869547367095947266e-02 2.717998921871185303e-01 -4.988604038953781128e-02 2.254440486431121826e-01 -1.954224705696105957e-01 -1.137432530522346497e-01 6.777910888195037842e-02 7.248412072658538818e-02 -1.994017809629440308e-01 -1.068206503987312317e-01 2.130140513181686401e-01 -2.236391790211200714e-02 -5.893004313111305237e-02 -2.520552575588226318e-01 -5.335783213376998901e-02
1.660883128643035889e-01 -2.484491281211376190e-02 -1.271546483039855957e-01 2.371156215667724609e-01 -3.915949538350105286e-02 -2.205935269594192505e-01 -8.727254718542098999e-02 -3.433826193213462830e-02 2.587098181247711182e-01 -1.050497218966484070e-01 3.223194479942321777e-01 -2.214426361024379730e-02 1.463810950517654419e-01 9.198594093322753906e-02 -1.310321837663650513e-01 3.063166737556457520e-01 2.097550928592681885e-01 1.265537440776824951e-01 2.849608361721038818e-01 -1.205695196986198425e-01 8.634194731712341309e-03 7.987401448190212250e-03 -3.726723045110702515e-02 -1.950577199459075928e-01 -2.587172687053680420e-01 8.916451781988143921e-02 1.881801337003707886e-01 3.773059844970703125e-01 -5.487754568457603455e-02 5.306497588753700256e-02 -2.753207646310329437e-02 -2.502212524414062500e-01
1.056045945733785629e-02 8.958774060010910034e-02 -2.068867534399032593e-01 5.687300860881805420e-02 3.910759463906288147e-02 4.292417168617248535e-01 -4.183470457792282104e-02 2.077310085296630859e-01 1.646573096513748169e-01 9.337708353996276855e-02 1.598141491413116455e-01 1.956167817115783691e-01 2.624143660068511963e-01 5.344419926404953003e-02 -5.868578329682350159e-02 1.249636635184288025e-01 1.883073896169662476e-02 1.852128654718399048e-01 5.124036669731140137e-01 8.340834081172943115e-02 2.072047591209411621e-01 1.837481744587421417e-02 1.578877121210098267e-02 1.360876709222793579e-01 -7.333723828196525574e-03 -2.273468673229217529e-01 -8.127519860863685608e-03 2.570749223232269287e-01 1.826459616422653198e-01 3.327077627182006836e-02 1.333569455891847610e-02 7.732180505990982056e-02
1.252068877220153809e-01 -1.683350205421447754e-01 -2.525357604026794434e-01 1.516383141279220581e-01 -2.962496280670166016e-01 -6.993914395570755005e-02 -4.431439638137817383e-01 5.215791612863540649e-02 -1.755580604076385498e-01 1.759832799434661865e-01 2.353813350200653076e-01 -3.074736520648002625e-02 7.075778394937515259e-02 -1.672198176383972168e-01 5.105532333254814148e-02 1.017700508236885071e-01 -9.761226922273635864e-02 7.089377939701080322e-02 2.947355806827545166e-01 -1.458271592855453491e-01 8.891966938972473145e-02 -1.585050076246261597e-01 5.118029937148094177e-02 -2.349025160074234009e-01 8.446140587329864502e-02 1.417852789163589478e-01 -7.942306995391845703e-02 2.342512607574462891e-01 1.652981936931610107e-01 -2.537993490695953369e-01 -7.255934178829193115e-02 -1.202229484915733337e-01
-6.375670433044433594e-02 -1.720345467329025269e-01 5.397248547524213791e-03 -1.879866421222686768e-01 -3.083737790584564209e-01 -3.261028975248336792e-02 -1.401663720607757568e-01 4.286345839500427246e-02 3.023240715265274048e-02 -2.614750266075134277e-01 1.463531106710433960e-01 -8.319906145334243774e-02 2.613252699375152588e-01 -4.201786965131759644e-02 -2.813416123390197754e-01 9.665904939174652100e-02 3.527809381484985352e-01 8.316229283809661865e-02 3.081302940845489502e-01 -2.527289092540740967e-01 1.178000420331954956e-01 4.948181286454200745e-02 9.807061403989791870e-02 -4.492095485329627991e-02 -1.147727742791175842e-01 1.082803532481193542e-01 9.708664566278457642e-02 3.032535016536712646e-01 6.420028954744338989e-02 -1.341194659471511841e-01 -2.977948784828186035e-01 -4.390200227499008179e-02
6.841859221458435059e-02 -1.548619866371154785e-01 -3.891781866550445557e-01 1.614303514361381531e-02 -3.532707691192626953e-01 -7.214891910552978516e-02 -1.794908940792083740e-01 1.913082599639892578e-01 1.716892719268798828e-01 -2.878379225730895996e-01 4.474645853042602539e-01 -1.178678032010793686e-02 1.949366629123687744e-01 9.032774716615676880e-02 2.832160294055938721e-01 4.339849576354026794e-02 6.756301736459136009e-04 -5.334674194455146790e-02 5.541750043630599976e-02 -1.207213848829269409e-01 1.013241559267044067e-01 3.411472775042057037e-03 9.866739809513092041e-02 1.392735242843627930e-01 -1.708180829882621765e-02 -1.288883388042449951e-01 9.134469181299209595e-02 2.092425376176834106e-01 -1.335068792104721069e-01 -3.794958069920539856e-02 9.571650624275207520e-02 1.499717831611633301e-01
3.511293977499008179e-02 9.544163942337036133e-03 1.502789109945297241e-01 1.439086794853210449e-01 -1.769800931215286255e-01 5.566975101828575134e-02 -1.516090035438537598e-01 1.841833442449569702e-01 2.818606495857238770e-01 1.096753254532814026e-01 2.746243774890899658e-01 2.158203721046447754e-02 5.036697387695312500e-01 1.702972203493118286e-01 1.321702301502227783e-01 9.896760433912277222e-02 6.661266833543777466e-02 -9.288113564252853394e-02 4.213728606700897217e-01 4.297873377799987793e-02 3.282187879085540771e-01 1.128655746579170227e-01 5.714945495128631592e-02 1.383375227451324463e-01 1.417713463306427002e-01 8.060421049594879150e-02 4.941602051258087158e-02 1.018309593200683594e-01 -8.313472568988800049e-02 4.148288816213607788e-02 3.180645173415541649e-03 5.796952918171882629e-02
9.051989018917083740e-02 -1.867699772119522095e-01 3.830051422119140625e-02 -1.622012699954211712e-03 -1.000194996595382690e-01 -3.760513663291931152e-01 -3.136944174766540527e-01 1.525883674621582031e-01 3.549579158425331116e-02 5.324840545654296875e-02 2.031195908784866333e-01 -8.959573693573474884e-03 7.574420422315597534e-02 -1.718207448720932007e-01 1.831933557987213135e-01 7.656830549240112305e-02 -7.700221985578536987e-02 1.780355116352438927e-03 4.401089847087860107e-01 6.561303138732910156e-02 2.025733739137649536e-01 2.127500623464584351e-02 -4.341126978397369385e-02 1.946743577718734741e-01 -1.432181298732757568e-01 -3.060779273509979248e-01 -7.319440692663192749e-02 8.440244942903518677e-02 6.729131191968917847e-02 -8.347961306571960449e-02 -1.329567879438400269e-01 -3.481047153472900391e-01
2.069096863269805908e-01 -1.273260116577148438e-01 -4.618456214666366577e-02 -1.563113629817962646e-01 -1.866678595542907715e-01 -1.135674118995666504e-01 -3.559738695621490479e-01 1.301685720682144165e-01 -1.576519571244716644e-03 2.122567743062973022e-01 6.462807953357696533e-02 3.639135137200355530e-02 8.969306200742721558e-02 -2.836948335170745850e-01 -3.401505202054977417e-02 1.192154455929994583e-02 6.908764690160751343e-02 -1.304488629102706909e-01 9.538916498422622681e-02 2.903715670108795166e-01 2.463196367025375366e-01 -3.536687418818473816e-02 -6.919457763433456421e-02 1.763269752264022827e-01 2.451360523700714111e-01 3.906618058681488037e-02 2.781206071376800537e-01 4.414655268192291260e-01 3.463969379663467407e-02 -4.014905542135238647e-02 -1.795475035905838013e-01 2.655983529984951019e-02
1.987705677747726440e-01 -8.221999555826187134e-02 -1.165828108787536621e-01 1.566225141286849976e-01 -3.406102955341339111e-02 -2.411852926015853882e-01 -3.161544203758239746e-01 -8.006227761507034302e-02 6.430184096097946167e-02 5.160137545317411423e-03 1.939533799886703491e-01 -2.098924107849597931e-02 1.700131595134735107e-01 1.192501857876777649e-01 8.131069689989089966e-02 3.641476631164550781e-01 1.614353209733963013e-01 -3.761284053325653076e-02 3.646360933780670166e-01 5.872121546417474747e-03 4.089781269431114197e-02 1.926262304186820984e-02 2.129095941781997681e-01 -1.882329583168029785e-01 -4.359767138957977295e-01 -1.255310922861099243e-01 1.511724740266799927e-01 1.873559206724166870e-01 1.991593092679977417e-02 -7.265988737344741821e-02 -9.900239109992980957e-02 -5.302430689334869385e-02
-1.139361294917762280e-03 -1.845372021198272705e-01 1.709775477647781372e-01 -1.270354688167572021e-01 -2.642521858215332031e-01 -6.254297494888305664e-02 -3.905548751354217529e-01 5.862526595592498779e-02 -1.329782605171203613e-01 2.572468221187591553e-01 9.933826327323913574e-02 1.952863484621047974e-02 3.868398964405059814e-01 -1.538676326163113117e-03 2.379485964775085449e-01 1.131688728928565979e-01 -6.446933001279830933e-02 1.701242774724960327e-01 2.243662066757678986e-02 1.366647034883499146e-01 3.106616437435150146e-01 -5.010842904448509216e-02 -5.474233627319335938e-02 -3.839295729994773865e-02 9.548520296812057495e-02 7.699094712734222412e-02 2.992829084396362305e-01 2.211702316999435425e-01 1.497312728315591812e-02 -2.290083765983581543e-01 -2.860076725482940674e-02 -1.220231279730796814e-01
3.974849358201026917e-03 -1.640216857194900513e-01 -3.543691635131835938e-01 7.599415839649736881e-04 -1.983304619789123535e-01 -5.468761175870895386e-02 -4.842246770858764648e-01 1.655452996492385864e-01 -7.768383715301752090e-03 1.218393892049789429e-01 4.395797476172447205e-02 -2.890432775020599365e-01 2.959332168102264404e-01 9.712637960910797119e-02 3.829911816865205765e-03 -2.561961710453033447e-01 1.904430687427520752e-01 -1.142098605632781982e-01 1.594178229570388794e-01 -1.652898043394088745e-01 -2.050274237990379333e-02 7.474297285079956055e-02 -4.067549109458923340e-02 -2.091945409774780273e-01 6.633907556533813477e-02 -2.259779721498489380e-01 1.127660945057868958e-01 2.148139774799346924e-01 4.254111275076866150e-02 7.466457784175872803e-02 4.377030953764915466e-02 5.616357922554016113e-02
3.448138833045959473e-01 -8.643193542957305908e-02 3.867047606036067009e-03 -4.366942644119262695e-01 4.105655848979949951e-02 3.381061553955078125e-02 -2.016432285308837891e-01 1.139875277876853943e-01 -6.822424381971359253e-02 2.170765399932861328e-01 3.580865263938903809e-01 8.210047334432601929e-02 1.846677660942077637e-01 -4.564443230628967285e-02 2.742017209529876709e-01 1.292324662208557129e-01 9.243519604206085205e-02 2.299391664564609528e-02 2.210931032896041870e-01 -1.597487367689609528e-02 1.393731385469436646e-01 -5.437280237674713135e-02 -1.510311663150787354e-01 1.646497994661331177e-01 -1.179185658693313599e-01 -2.590237557888031006e-01 1.354877650737762451e-01 1.955591291189193726e-01 1.337866336107254028e-01 1.018971875309944153e-01 -1.020631268620491028e-01 6.934647262096405029e-02
-3.030460178852081299e-01 1.782238781452178955e-01 -3.744374588131904602e-02 9.075736999511718750e-02 -2.128156423568725586e-01 -3.296775817871093750e-01 -2.857749760150909424e-01 3.074684143066406250e-01 2.581640146672725677e-02 5.843409802764654160e-03 1.712853908538818359e-01 -2.435163557529449463e-01 1.145382970571517944e-01 9.097852557897567749e-02 -2.210382670164108276e-01 1.135961338877677917e-02 2.198627442121505737e-01 2.361210286617279053e-01 2.973174154758453369e-01 -9.531798958778381348e-02 1.304795891046524048e-01 -1.504534035921096802e-01 -1.026866436004638672e-01 9.791002608835697174e-03 -9.008708596229553223e-02 2.325126901268959045e-02 1.608618944883346558e-01 2.016024440526962280e-01 -8.099808543920516968e-02 8.892925083637237549e-02 2.412149310111999512e-02 1.864164471626281738e-01
2.049370408058166504e-01 7.518219202756881714e-02 -4.694049060344696045e-02 2.702702581882476807e-01 -1.810106039047241211e-01 -2.905308008193969727e-01 -3.450584411621093750e-01 2.261168807744979858e-01 7.569533586502075195e-02 6.498499959707260132e-02 5.929002910852432251e-02 -2.051226347684860229e-01 1.673336923122406006e-01 7.839053124189376831e-02 -4.208380728960037231e-02 -1.275145262479782104e-01 -8.879054337739944458e-02 4.381039738655090332e-02 2.950920164585113525e-01 -1.028563734143972397e-02 2.694838345050811768e-01 -3.649744018912315369e-02 1.857739128172397614e-02 5.444893985986709595e-02 1.390745863318443298e-02 -4.748053252696990967e-01 1.332097351551055908e-01 4.202402755618095398e-02 1.279239356517791748e-01 2.741454541683197021e-02 -2.130581885576248169e-01 1.030336692929267883e-02
1.648005284368991852e-02 7.716695219278335571e-02 -7.331959158182144165e-02 -1.029395014047622681e-01 7.880606502294540405e-02 -3.258711695671081543e-01 -3.101027011871337891e-01 1.732758879661560059e-01 -5.005028098821640015e-02 -1.976815313100814819e-01 1.395326852798461914e-01 -2.695197463035583496e-01 2.068266123533248901e-01 1.671953350305557251e-01 3.389168158173561096e-02 -3.456283211708068848e-01 1.907247751951217651e-01 -6.619568169116973877e-02 3.381511270999908447e-01 4.302002489566802979e-02 2.303893566131591797e-01 2.525868359953165054e-03 1.529031693935394287e-01 1.369737982749938965e-01 1.064534410834312439e-01 -7.569939643144607544e-02 2.125627100467681885e-01 1.392286866903305054e-01 1.072345227003097534e-01 1.893081068992614746e-01 -1.527256369590759277e-01 9.851221740245819092e-02
8.758877962827682495e-02 -1.137522980570793152e-01 -4.865546897053718567e-02 3.852485492825508118e-02 -3.697546571493148804e-02 -2.026092410087585449e-01 2.755475342273712158e-01 4.832072183489799500e-03 1.817974448204040527e-01 -2.368194460868835449e-01 3.388795852661132812e-01 2.303222194314002991e-02 2.311804518103599548e-02 -1.258553862571716309e-01 2.235048860311508179e-01 -5.849543958902359009e-02 5.164318531751632690e-02 1.895854622125625610e-01 2.090024352073669434e-01 -9.526619315147399902e-02 1.257862001657485962e-01 3.598950058221817017e-02 1.595265567302703857e-01 1.548333615064620972e-01 2.433172017335891724e-01 -3.655377030372619629e-02 3.298355638980865479e-02 5.313943028450012207e-01 9.232718497514724731e-02 -3.744503855705261230e-02 -1.789853870868682861e-01 -1.975838243961334229e-01
1.749442666769027710e-01 -9.393565356731414795e-02 -1.254645138978958130e-01 -8.250837028026580811e-02 -1.137666255235671997e-01 -1.979708075523376465e-01 -4.643825590610504150e-01 1.919959932565689087e-01 -8.968804031610488892e-02 1.587325036525726318e-01 3.610373735427856445e-01 -1.605826467275619507e-01 6.002604030072689056e-03 -2.573332488536834717e-01 9.878312051296234131e-02 -1.780982017517089844e-01 1.258394122123718262e-01 -1.936792880296707153e-01 1.861556917428970337e-01 3.528536483645439148e-02 4.622951522469520569e-02 -1.355351209640502930e-01 -5.691092833876609802e-02 2.743044495582580566e-01 7.114799809642136097e-04 -1.034416332840919495e-01 3.165467828512191772e-02 1.457984894514083862e-01 8.970416337251663208e-02 -3.716208040714263916e-02 -3.910047560930252075e-02 -3.226653039455413818e-01
-3.587029129266738892e-02 -4.627661779522895813e-02 2.231849879026412964e-01 -1.161409318447113037e-01 -2.308522760868072510e-01 -1.306434422731399536e-01 -3.505358695983886719e-01 1.072128396481275558e-02 1.700627654790878296e-01 -6.262553483247756958e-02 2.651629447937011719e-01 -1.888090521097183228e-01 -3.012819774448871613e-02 -2.885895967483520508e-01 6.945472210645675659e-02 1.814478933811187744e-01 1.481342911720275879e-01 -9.326311945915222168e-02 2.575253248214721680e-01 2.315208129584789276e-02 2.782825827598571777e-01 -1.556601654738187790e-02 -5.172716081142425537e-02 -1.566057093441486359e-02 2.014832496643066406e-01 -1.032467857003211975e-01 8.207164704799652100e-02 3.085573911666870117e-01 -1.784194111824035645e-01 1.642044782638549805e-01 -2.978257834911346436e-01 1.952034793794155121e-02
3.229872882366180420e-01 6.129372492432594299e-02 2.835748717188835144e-02 6.282013840973377228e-03 -4.521397873759269714e-02 6.237322930246591568e-03 1.502455770969390869e-01 4.433507323265075684e-01 1.620098948478698730e-01 2.681389451026916504e-01 1.982075572013854980e-01 1.438837498426437378e-01 1.069839298725128174e-01 1.082243472337722778e-01 9.156395494937896729e-02 1.475242078304290771e-01 1.173153445124626160e-01 1.693107932806015015e-01 4.772397279739379883e-01 1.393222659826278687e-01 9.455013275146484375e-02 7.046701759099960327e-02 1.645757630467414856e-02 1.547966301441192627e-01 1.641163043677806854e-02 -8.029342442750930786e-02 -5.799628794193267822e-02 3.089057803153991699e-01 3.944757208228111267e-02 7.004931569099426270e-02 2.544236369431018829e-02 1.344380527734756470e-01
-1.110810339450836182e-01 -1.626353859901428223e-01 -1.884831339120864868e-01 5.558488145470619202e-02 -2.812673337757587433e-02 -2.889143526554107666e-01 -1.567080914974212646e-01 2.761411964893341064e-01 1.551464349031448364e-01 1.269182711839675903e-01 8.095299452543258667e-02 -1.925623267889022827e-01 1.369904493913054466e-03 5.658581480383872986e-02 -5.031136795878410339e-02 1.717270612716674805e-01 3.855114802718162537e-02 1.988936960697174072e-02 3.410183787345886230e-01 -2.145316898822784424e-01 -2.272097952663898468e-02 -1.201582979410886765e-02 2.469295412302017212e-01 1.640031337738037109e-01 7.084482815116643906e-03 3.128730133175849915e-02 2.539379596710205078e-01 2.617472112178802490e-01 3.193429410457611084e-01 -3.462667763233184814e-01 9.909793734550476074e-02 -5.150311626493930817e-03
6.909528374671936035e-02 -1.131342872977256775e-01 -1.583802402019500732e-01 1.136081665754318237e-01 -4.208321869373321533e-02 -4.066882282495498657e-02 -3.238140344619750977e-01 4.196363091468811035e-01 4.071161895990371704e-02 -1.124231144785881042e-01 2.070206701755523682e-01 9.627518802881240845e-02 2.076273858547210693e-01 -3.215938806533813477e-01 1.205713525414466858e-01 -2.439031749963760376e-02 6.989743560552597046e-02 -6.243515759706497192e-02 3.162094652652740479e-01 7.848931849002838135e-02 -1.038896068930625916e-01 2.085188031196594238e-01 2.486950904130935669e-01 1.093425452709197998e-01 -3.236063122749328613e-01 -8.622300624847412109e-02 -1.027122326195240021e-02 5.210411921143531799e-02 -1.422383449971675873e-02 -2.148666679859161377e-01 -1.222150549292564392e-01 1.126054599881172180e-01
2.444983720779418945e-01 -7.230780273675918579e-02 -1.802556365728378296e-01 -1.666899621486663818e-01 7.709348946809768677e-02 5.776297673583030701e-02 -9.580543637275695801e-02 -1.290067937225103378e-02 2.847840487957000732e-01 -2.810280770063400269e-02 5.925466120243072510e-02 1.917041242122650146e-01 -3.166764508932828903e-03 -1.118657663464546204e-01 7.515324652194976807e-02 -7.396069914102554321e-02 9.724245220422744751e-02 3.373098969459533691e-01 3.908154666423797607e-01 -7.713328301906585693e-02 8.405122905969619751e-02 2.070566564798355103e-01 1.748027652502059937e-01 -8.292774856090545654e-02 -6.645027548074722290e-02 -2.644001543521881104e-01 1.214411035180091858e-01 2.566829919815063477e-01 1.416530609130859375e-01 1.069627478718757629e-01 -2.085110992193222046e-01 -3.332610130310058594e-01
-4.905566200613975525e-02 2.062540687620639801e-02 -1.246706768870353699e-01 -6.821826845407485962e-02 -1.452286541461944580e-01 -4.337124228477478027e-01 1.164487451314926147e-01 -8.768419176340103149e-02 2.650140039622783661e-02 -4.621814191341400146e-02 2.454479038715362549e-01 -6.500259041786193848e-02 1.819269508123397827e-01 6.521172821521759033e-03 3.121540546417236328e-01 5.076670274138450623e-02 1.333683915436267853e-02 1.433234959840774536e-01 1.366012990474700928e-01 -1.821495294570922852e-01 1.702061295509338379e-01 1.141350045800209045e-01 1.844779402017593384e-01 8.577225357294082642e-02 1.473653465509414673e-01 2.260623574256896973e-01 9.837065637111663818e-02 4.571309089660644531e-01 -6.582926958799362183e-02 -6.538277119398117065e-02 -1.965774297714233398e-01 -2.267112880945205688e-01
-1.762512512505054474e-02 -3.303852630779147148e-03 -5.428693294525146484e-01 -5.132731050252914429e-02 -1.435535252094268799e-01 4.106821119785308838e-02 9.169642580673098564e-04 1.766581237316131592e-01 1.781282722949981689e-01 7.515539973974227905e-02 3.856437504291534424e-01 1.547946035861968994e-01 2.893936932086944580e-01 8.079203963279724121e-02 1.683257371187210083e-01 1.319623291492462158e-01 8.025749027729034424e-02 2.457902133464813232e-01 6.142047792673110962e-02 -6.710779666900634766e-02 -6.110931932926177979e-02 5.789949372410774231e-02 -2.351393364369869232e-02 1.207625940442085266e-01 1.162826716899871826e-01 -1.031115129590034485e-01 2.512690424919128418e-01 1.592304855585098267e-01 -1.967300176620483398e-01 1.548815816640853882e-01 -1.511034518480300903e-01 8.502300828695297241e-02
1.401841938495635986e-01 5.617529898881912231e-02 -1.622535586357116699e-01 2.305815815925598145e-01 -3.696365654468536377e-01 2.687581442296504974e-02 -3.485098853707313538e-02 2.805831432342529297e-01 -1.296130269765853882e-01 2.711295709013938904e-02 -4.201186820864677429e-02 -1.620555967092514038e-01 -3.868396580219268799e-02 1.798448562622070312e-01 2.997909486293792725e-01 2.295596003532409668e-01 1.414872705936431885e-01 -1.221761479973793030e-02 4.669917225837707520e-01 2.063320428133010864e-01 -7.069210521876811981e-03 2.424999922513961792e-01 -6.509038805961608887e-02 5.027108266949653625e-02 8.725167065858840942e-02 -1.133723780512809753e-01 1.210955008864402771e-01 1.372600942850112915e-01 7.656106608919799328e-04 -1.377034187316894531e-02 -2.019121646881103516e-01 1.306048631668090820e-01
1.628559529781341553e-01 -8.842655271291732788e-02 -3.069290816783905029e-01 -1.080002752132713795e-03 5.911484360694885254e-02 -3.702648729085922241e-02 -1.782747060060501099e-01 -6.084008514881134033e-02 -1.713578850030899048e-01 8.236600458621978760e-02 6.005528196692466736e-02 1.634205430746078491e-01 2.455206401646137238e-02 1.264243014156818390e-02 1.556058973073959351e-01 2.062502652406692505e-01 -6.838876008987426758e-02 7.999572157859802246e-02 3.097144365310668945e-01 -2.491981089115142822e-01 2.289429120719432831e-02 1.929005086421966553e-01 -1.988623440265655518e-01 7.062258571386337280e-02 -1.887530535459518433e-01 -1.028985306620597839e-01 4.812849164009094238e-01 3.410473465919494629e-01 -7.285549491643905640e-02 -1.219716891646385193e-01 -8.552467077970504761e-02 -1.552294641733169556e-01
1.942185163497924805e-01 -3.721411153674125671e-02 -9.754014760255813599e-02 -4.402671009302139282e-02 -1.246697157621383667e-01 2.419404387474060059e-01 -2.257977426052093506e-01 1.513556092977523804e-01 1.817653328180313110e-01 3.741578459739685059e-01 3.024543225765228271e-01 1.406394541263580322e-01 4.122830331325531006e-01 2.416711449623107910e-01 6.788440048694610596e-02 6.919109076261520386e-02 7.972323894500732422e-02 -6.746456027030944824e-02 9.516827017068862915e-02 -1.814452260732650757e-01 2.980821728706359863e-01 -2.661510184407234192e-02 -3.704486414790153503e-02 6.686222553253173828e-02 -9.457208961248397827e-02 -1.891299635171890259e-01 4.809149727225303650e-02 1.562836170196533203e-01 1.803396195173263550e-01 2.886407775804400444e-03 -1.599182635545730591e-01 3.943908959627151489e-02
3.132154420018196106e-02 2.728223428130149841e-02 -1.222902014851570129e-01 6.613505631685256958e-02 -1.050110086798667908e-01 6.963428854942321777e-02 -3.952466547489166260e-01 9.883526712656021118e-02 2.138210833072662354e-01 1.707172691822052002e-01 2.182566672563552856e-01 -5.967766419053077698e-02 2.553170621395111084e-01 -1.239120215177536011e-01 1.289275437593460083e-01 -1.645957529544830322e-01 4.531218111515045166e-02 -2.997779659926891327e-02 4.047616124153137207e-01 1.932763457298278809e-01 3.180410563945770264e-01 -2.170996181666851044e-02 -2.457810379564762115e-02 5.913694947957992554e-02 3.790230453014373779e-01 2.277913987636566162e-01 5.031988024711608887e-02 1.477996706962585449e-01 -3.222920000553131104e-02 -1.188965067267417908e-01 -1.943885721266269684e-02 -3.775554522871971130e-02
3.832592815160751343e-02 -3.604507446289062500e-02 8.116336166858673096e-02 -9.333067387342453003e-02 -1.240722090005874634e-01 -2.616522908210754395e-01 -2.905917167663574219e-01 1.021527051925659180e-01 7.547391206026077271e-02 1.746281683444976807e-01 2.746661305427551270e-01 -1.123290285468101501e-01 6.511352211236953735e-02 -2.262887060642242432e-01 1.387851089239120483e-01 1.332717239856719971e-01 -9.298167377710342407e-02 -6.999289989471435547e-02 4.483699798583984375e-01 -4.742496181279420853e-03 2.293069809675216675e-01 1.531728506088256836e-01 1.962094567716121674e-03 3.182080984115600586e-01 -1.590558141469955444e-01 -2.847135663032531738e-01 -5.566451698541641235e-02 1.280554085969924927e-01 8.027844130992889404e-03 -1.742747798562049866e-02 -1.457506716251373291e-01 -2.170355170965194702e-01
1.438924223184585571e-01 -3.273680806159973145e-02 -8.936904370784759521e-02 -3.986893221735954285e-02 -1.571227759122848511e-01 -1.994238793849945068e-01 -2.760303020477294922e-01 2.104372084140777588e-01 -1.247583478689193726e-01 -8.587645739316940308e-02 1.146740163676440716e-03 -3.349032998085021973e-01 6.548510491847991943e-02 3.083059787750244141e-01 1.966515034437179565e-01 -2.476989775896072388e-01 2.935982942581176758e-01 5.257583782076835632e-02 3.778006136417388916e-01 -3.835942968726158142e-02 1.451010406017303467e-01 7.547649554908275604e-03 2.630939185619354248e-01 2.138480395078659058e-01 8.018141239881515503e-02 1.349541544914245605e-01 1.077550351619720459e-01 7.475686818361282349e-02 -1.107913777232170105e-01 1.491387933492660522e-01 -3.884659707546234131e-02 -4.634002968668937683e-02
2.025997936725616455e-01 6.497718393802642822e-02 7.929161190986633301e-02 -8.395581692457199097e-02 3.439564630389213562e-02 7.062058895826339722e-02 -2.919620461761951447e-02 2.564948797225952148e-01 -1.196955963969230652e-01 1.227650046348571777e-01 3.732632696628570557e-01 -2.059928514063358307e-02 3.021589517593383789e-01 -1.465833634138107300e-01 1.688913851976394653e-01 -1.401147991418838501e-01 -2.154136262834072113e-02 -3.054493851959705353e-02 2.592234611511230469e-01 2.782680280506610870e-02 2.044675052165985107e-01 2.538477778434753418e-01 7.457640022039413452e-03 8.367496728897094727e-02 3.084823191165924072e-01 2.964708767831325531e-02 2.213532924652099609e-01 1.982260644435882568e-01 -3.486438095569610596e-01 -2.097971737384796143e-01 2.875586971640586853e-02 -7.138249278068542480e-02
-6.180450320243835449e-02 -2.645851969718933105e-01 -1.223430559039115906e-01 -4.252556711435317993e-02 -3.176890686154365540e-02 -4.850551113486289978e-02 -4.487115144729614258e-02 1.679376214742660522e-01 -1.308775693178176880e-01 1.438206285238265991e-01 2.742583751678466797e-01 7.140865921974182129e-02 1.522184312343597412e-01 -2.229169197380542755e-02 -1.542503535747528076e-01 -2.068907767534255981e-01 3.574812114238739014e-01 1.616509556770324707e-01 3.813802003860473633e-01 -4.853098094463348389e-02 4.389693960547447205e-02 -1.287239789962768555e-01 2.577143311500549316e-01 3.062834963202476501e-02 -6.990092247724533081e-02 7.695330679416656494e-02 3.927855789661407471e-01 1.515013128519058228e-01 -1.330502778291702271e-01 1.665393859148025513e-01 -1.729808896780014038e-01 1.282304227352142334e-01
-1.311146914958953857e-01 1.558275613933801651e-02 -1.617905795574188232e-01 3.400875255465507507e-02 -5.356143787503242493e-02 -4.315941333770751953e-01 9.428583085536956787e-02 -1.084172725677490234e-01 -1.675646156072616577e-01 1.998363249003887177e-02 2.652899324893951416e-01 -1.062705963850021362e-01 1.138573586940765381e-01 2.230832539498806000e-02 3.307078480720520020e-01 6.868368387222290039e-02 8.917737752199172974e-02 1.589021384716033936e-01 2.474022507667541504e-01 -1.848055422306060791e-01 1.282641440629959106e-01 1.456810534000396729e-01 2.294000089168548584e-01 1.227242797613143921e-01 2.588852941989898682e-01 1.576128453016281128e-01 7.847969233989715576e-02 3.493369221687316895e-01 -2.229495346546173096e-01 -3.028194420039653778e-02 -4.120002035051584244e-03 -5.593075975775718689e-02
-2.071041911840438843e-01 1.676215082406997681e-01 -2.702673077583312988e-01 1.641125082969665527e-01 2.813787944614887238e-02 -1.523953825235366821e-01 -2.731973528861999512e-01 5.526525154709815979e-02 -1.207002699375152588e-01 -2.310466766357421875e-02 2.511888146400451660e-01 2.160379141569137573e-01 -9.141134470701217651e-02 1.110145971179008484e-01 8.138756453990936279e-02 1.781229525804519653e-01 -4.424544423818588257e-02 9.609367698431015015e-02 3.095894455909729004e-01 -2.942083775997161865e-01 -4.805544763803482056e-02 -1.380274146795272827e-01 2.740392386913299561e-01 -1.620095372200012207e-01 8.015993982553482056e-02 -3.565207496285438538e-02 -5.511519685387611389e-02 3.883062303066253662e-01 1.982192741706967354e-03 -1.088730096817016602e-01 -1.357075273990631104e-01 1.879704892635345459e-01
7.173164188861846924e-02 -1.032623182982206345e-02 -1.970027089118957520e-01 3.301095589995384216e-02 -8.449324965476989746e-02 -3.161753118038177490e-01 -5.545310676097869873e-02 1.060281470417976379e-01 1.773385554552078247e-01 -2.824571132659912109e-01 2.694330811500549316e-01 1.532279849052429199e-01 1.223790198564529419e-01 1.295848786830902100e-01 3.082083165645599365e-01 -4.347669705748558044e-02 -1.759728193283081055e-01 1.243750452995300293e-01 2.061178684234619141e-01 -4.183617234230041504e-02 3.343363106250762939e-02 6.183403730392456055e-02 1.152121424674987793e-01 1.936806179583072662e-02 3.777639567852020264e-01 -7.093898206949234009e-02 2.178426235914230347e-01 3.258168399333953857e-01 -1.511490046977996826e-01 2.583877183496952057e-02 7.296775281429290771e-02 -2.408755719661712646e-01
1.645136997103691101e-02 -1.251848936080932617e-01 -1.856491863727569580e-01 1.580459177494049072e-01 -2.226376980543136597e-01 -8.278090506792068481e-02 -2.212222218513488770e-01 1.025201901793479919e-01 3.806951688602566719e-03 5.286561325192451477e-02 4.315946996212005615e-01 6.788953393697738647e-02 1.719420962035655975e-02 9.047098457813262939e-02 3.508829176425933838e-01 2.139839716255664825e-02 -1.659196019172668457e-01 1.013560891151428223e-01 1.648774743080139160e-01 -8.654467016458511353e-02 -2.129491269588470459e-01 1.393782496452331543e-01 1.368858367204666138e-01 7.953344285488128662e-02 4.330856204032897949e-01 -2.391217947006225586e-01 2.266023159027099609e-01 1.093208119273185730e-01 -7.889278349466621876e-04 -1.647247001528739929e-02 -2.873039804399013519e-02 -1.074308380484580994e-01
8.332490175962448120e-02 1.946107596158981323e-01 -1.586060374975204468e-01 -9.614811837673187256e-02 -3.350312411785125732e-01 -1.677351742982864380e-01 -8.272912353277206421e-02 3.905136585235595703e-01 9.639636427164077759e-02 6.315771955996751785e-03 2.853363454341888428e-01 2.643004432320594788e-02 2.678485773503780365e-02 2.309331595897674561e-01 -4.625200107693672180e-02 1.416165530681610107e-01 1.154134795069694519e-01 3.171626925468444824e-01 1.061696708202362061e-01 -4.699523560702800751e-03 1.243366599082946777e-01 -2.668841369450092316e-02 -1.884886473417282104e-01 -4.659370332956314087e-02 2.677581310272216797e-01 3.754942491650581360e-02 2.159102410078048706e-01 -6.499648839235305786e-02 -8.480556309223175049e-02 1.060830876231193542e-01 -2.496669068932533264e-02 -3.623191714286804199e-01
4.521637782454490662e-02 1.271795630455017090e-01 -1.532879173755645752e-01 -3.503132611513137817e-02 9.988213330507278442e-02 1.921433061361312866e-01 -2.450696527957916260e-01 3.304340541362762451e-01 -9.289679117500782013e-03 -3.256514668464660645e-03 -2.863342128694057465e-02 -1.181662008166313171e-01 1.491356045007705688e-01 2.918088994920253754e-02 2.786341011524200439e-01 6.815910339355468750e-03 9.134492836892604828e-03 3.192436397075653076e-01 4.562522768974304199e-01 2.541947551071643829e-02 -2.533683553338050842e-03 4.920307919383049011e-02 1.589786410331726074e-01 2.062587887048721313e-01 -8.730947226285934448e-02 -3.763148784637451172e-01 1.732395403087139130e-02 2.840512692928314209e-01 6.272725760936737061e-02 -5.359640344977378845e-02 8.286516368389129639e-02 -1.752806454896926880e-02
1.041574254631996155e-01 1.646812111139297485e-01 7.816576398909091949e-03 1.386990956962108612e-02 7.502736896276473999e-02 -1.581726670265197754e-01 -8.835243433713912964e-02 1.296238303184509277e-01 1.004567071795463562e-01 -1.252419650554656982e-01 2.003155797719955444e-01 -1.304511725902557373e-01 7.436073571443557739e-02 2.454373389482498169e-01 -3.779596183449029922e-03 7.217198610305786133e-02 1.235126033425331116e-01 5.134444236755371094e-01 8.860895782709121704e-02 -2.433717101812362671e-01 -2.553397603332996368e-02 3.453388810157775879e-02 -5.098960548639297485e-02 -2.949461340904235840e-02 1.405514627695083618e-01 -2.085477262735366821e-01 5.172948241233825684e-01 2.093884944915771484e-01 4.777671769261360168e-02 -6.204858049750328064e-02 -8.551768213510513306e-02 -1.148995161056518555e-01
2.114329487085342407e-01 -1.096757594496011734e-02 1.414826959371566772e-01 4.154777899384498596e-02 -4.958643019199371338e-02 3.382664173841476440e-02 -1.187958344817161560e-01 3.205697610974311829e-02 -3.107912093400955200e-02 1.584060639142990112e-01 3.809650838375091553e-01 -4.837017133831977844e-02 7.014627009630203247e-02 -1.886090338230133057e-01 3.144434392452239990e-01 -1.741637289524078369e-01 -3.103050403296947479e-02 1.621250659227371216e-01 3.278808891773223877e-01 4.020811989903450012e-02 2.490874081850051880e-01 1.467549800872802734e-01 1.054292619228363037e-01 5.732463300228118896e-02 2.769385576248168945e-01 -3.838201984763145447e-02 2.064055204391479492e-01 1.199637502431869507e-01 -2.944228351116180420e-01 -2.701123356819152832e-01 9.750588983297348022e-02 -1.810705661773681641e-01
-1.948825269937515259e-01 7.296247780323028564e-02 2.668621018528938293e-03 5.315242335200309753e-02 -2.036422044038772583e-01 -2.944332659244537354e-01 -1.768407970666885376e-01 2.457650601863861084e-01 -4.819284006953239441e-02 -2.060908526182174683e-01 2.873671650886535645e-01 -1.702768802642822266e-01 2.850497961044311523e-01 -1.900853365659713745e-01 -1.993904709815979004e-01 1.693760305643081665e-01 2.676788568496704102e-01 1.137272194027900696e-01 1.986654400825500488e-01 -4.821190237998962402e-02 1.835254132747650146e-01 4.795692116022109985e-02 1.048489823006093502e-03 -9.457936882972717285e-02 -1.162931770086288452e-01 4.436864703893661499e-02 3.241641521453857422e-01 1.113231405615806580e-01 1.125499606132507324e-01 1.074855104088783264e-01 -1.530316770076751709e-01 1.997919976711273193e-01
6.970153003931045532e-02 -7.115270197391510010e-02 -1.953893005847930908e-01 1.859713792800903320e-01 -3.057183921337127686e-01 -1.300167739391326904e-01 6.215774267911911011e-02 3.616869747638702393e-01 2.855856120586395264e-01 -9.757389128208160400e-02 3.244930803775787354e-01 9.304688125848770142e-02 8.900024741888046265e-02 1.243024170398712158e-01 -3.320631012320518494e-02 1.713239401578903198e-01 -4.223512113094329834e-02 4.161623120307922363e-01 -3.381612896919250488e-02 -4.058540612459182739e-02 2.093202173709869385e-01 1.070804968476295471e-01 -1.232853680849075317e-01 -1.346950829029083252e-01 1.857001185417175293e-01 -1.313688233494758606e-02 1.445910185575485229e-01 7.429242879152297974e-02 -2.913816366344690323e-03 8.088422007858753204e-03 -2.897808849811553955e-01 4.345786571502685547e-02
3.339954316616058350e-01 8.645685762166976929e-02 2.785215713083744049e-02 -3.170360624790191650e-01 -2.351146042346954346e-01 -2.002415359020233154e-01 -1.279936879873275757e-01 2.683466672897338867e-01 1.963485777378082275e-02 1.394708007574081421e-01 2.064557820558547974e-01 -1.341261714696884155e-01 1.481124460697174072e-01 -2.406005375087261200e-02 2.792626321315765381e-01 -1.030451208353042603e-01 -1.127091497182846069e-01 -1.273046731948852539e-01 3.843915760517120361e-01 6.995449960231781006e-02 3.691670298576354980e-01 1.416094508022069931e-02 1.487601995468139648e-01 1.595997959375381470e-01 -2.123690396547317505e-02 -7.870981842279434204e-02 -2.617618441581726074e-02 3.192256018519401550e-02 -3.913999348878860474e-02 1.494217477738857269e-02 -1.163911670446395874e-01 -1.226537972688674927e-01
5.218941345810890198e-02 4.359085857868194580e-02 -1.444346755743026733e-01 2.205811999738216400e-02 -2.589437067508697510e-01 -7.337359338998794556e-02 8.109627664089202881e-02 2.480158358812332153e-01 7.167089730501174927e-02 5.628155171871185303e-02 5.481766462326049805e-01 2.539124898612499237e-02 4.622452259063720703e-01 1.251656115055084229e-01 1.835945248603820801e-01 1.170292776077985764e-02 2.479215152561664581e-02 1.180914044380187988e-01 -2.394467219710350037e-02 -1.338217407464981079e-01 -8.974410593509674072e-02 1.434552371501922607e-01 6.346039474010467529e-02 4.309298098087310791e-02 1.337588280439376831e-01 1.993081867694854736e-01 1.701884567737579346e-01 1.736200749874114990e-01 -9.972734749317169189e-02 1.092521995306015015e-01 4.451399669051170349e-02 -2.296319752931594849e-01
-1.451338529586791992e-01 6.886322051286697388e-02 -3.902729228138923645e-02 -1.636882126331329346e-01 8.541550487279891968e-02 -1.594895124435424805e-01 -1.019583046436309814e-01 3.145988881587982178e-01 1.373984664678573608e-02 1.585494428873062134e-01 8.088105171918869019e-02 1.925591938197612762e-02 2.481560558080673218e-01 -5.232380330562591553e-02 -1.247258037328720093e-01 2.329944223165512085e-01 2.088252156972885132e-01 1.537030488252639771e-01 1.080936491489410400e-01 -1.315827071666717529e-01 1.817227602005004883e-01 2.255641818046569824e-01 7.409562915563583374e-02 1.927984654903411865e-01 -1.693242788314819336e-01 -2.584163248538970947e-01 3.066547513008117676e-01 2.205249667167663574e-01 -1.327634751796722412e-01 3.145864233374595642e-02 -3.812587261199951172e-01 1.117516681551933289e-01
-6.993149220943450928e-02 3.417776897549629211e-02 1.946193724870681763e-01 1.324224770069122314e-01 -2.197209596633911133e-01 -7.971199601888656616e-02 -1.725829243659973145e-01 1.862529367208480835e-01 1.951198210008442402e-03 1.777858585119247437e-01 1.755027174949645996e-01 -1.114565785974264145e-02 -4.710531234741210938e-02 1.776605658233165741e-02 3.136838674545288086e-01 -1.159877236932516098e-02 5.212038755416870117e-02 -2.471045777201652527e-02 4.411118924617767334e-01 -8.884233981370925903e-02 4.193474352359771729e-02 2.032160460948944092e-01 -1.729275733232498169e-01 -2.029906585812568665e-02 3.591129556298255920e-03 -2.247215807437896729e-01 -1.986921727657318115e-01 3.841180801391601562e-01 -2.579440176486968994e-01 -2.772141061723232269e-02 -2.491959035396575928e-01 -9.852796047925949097e-02
-2.542712260037660599e-03 -2.726607620716094971e-01 -7.806342095136642456e-02 1.265091896057128906e-01 -2.978182435035705566e-01 -6.201973557472229004e-02 -1.351451277732849121e-01 8.972059004008769989e-03 -6.498038023710250854e-02 -6.470825523138046265e-02 3.151126205921173096e-01 7.788604497909545898e-02 5.026901885867118835e-02 9.670897573232650757e-02 2.413198053836822510e-01 1.088965907692909241e-01 -1.485425680875778198e-01 1.491863727569580078e-01 1.837569475173950195e-01 -6.270102690905332565e-03 -1.297851502895355225e-01 2.500345706939697266e-01 1.624726802110671997e-01 7.714969664812088013e-02 3.159045279026031494e-01 -1.217757686972618103e-01 4.705812036991119385e-01 1.972537189722061157e-01 -1.546161808073520660e-02 1.197292730212211609e-01 -1.311001181602478027e-01 1.840303465723991394e-02
1.346835792064666748e-01 1.188644673675298691e-02 2.351141069084405899e-03 1.571639776229858398e-01 -1.714771240949630737e-01 -1.410837322473526001e-01 -1.394667774438858032e-01 1.174934059381484985e-01 -7.691894471645355225e-02 1.772959679365158081e-01 1.626088470220565796e-01 -2.372416555881500244e-01 -5.382887274026870728e-02 -1.189220547676086426e-01 3.469731509685516357e-01 -1.035676058381795883e-02 2.134985029697418213e-01 1.212339326739311218e-01 1.603238433599472046e-01 3.933632746338844299e-02 2.936103940010070801e-01 3.651606142520904541e-01 -1.560319215059280396e-01 1.540323942899703979e-01 1.745938509702682495e-02 -1.871301680803298950e-01 -1.016703918576240540e-01 2.563571333885192871e-01 -2.683315277099609375e-01 -4.874807968735694885e-02 -2.644780278205871582e-01 -7.731924951076507568e-02
1.448835283517837524e-01 -4.266627877950668335e-02 -1.706037223339080811e-01 1.969756931066513062e-01 -6.547014415264129639e-02 -2.084832191467285156e-01 -2.905702590942382812e-01 -1.237564254552125931e-03 -1.917378306388854980e-01 -5.956490710377693176e-02 5.235382318496704102e-01 2.003517746925354004e-01 1.269494555890560150e-02 1.254747807979583740e-01 2.068104445934295654e-01 1.045003160834312439e-01 1.755088567733764648e-01 -8.087781257927417755e-03 3.051097095012664795e-01 -2.523344457149505615e-01 1.129451394081115723e-01 -4.538827389478683472e-02 2.427003830671310425e-01 -4.694818332791328430e-02 6.919144839048385620e-02 -7.816269248723983765e-02 1.241430267691612244e-01 5.417407304048538208e-02 2.013212740421295166e-01 1.104556024074554443e-01 7.475548982620239258e-02 4.287974163889884949e-02
5.380542948842048645e-02 -1.815455555915832520e-01 -2.393564432859420776e-01 -1.067790314555168152e-01 -2.397551834583282471e-01 -1.660521328449249268e-01 -2.543837428092956543e-01 2.458343952894210815e-01 1.839718222618103027e-01 1.446096152067184448e-01 2.734672976657748222e-03 -6.679310649633407593e-02 1.427766680717468262e-01 -1.585793308913707733e-02 -1.669313944876194000e-02 1.868685781955718994e-01 2.320170849561691284e-01 1.060165613889694214e-01 2.219932973384857178e-01 -1.800585240125656128e-01 -3.444216772913932800e-02 -3.409828841686248779e-01 3.446474671363830566e-01 2.349474579095840454e-01 6.280817091464996338e-02 5.063831806182861328e-02 1.253957897424697876e-01 1.039546579122543335e-01 1.179632022976875305e-01 -7.276780158281326294e-02 7.977325469255447388e-02 -2.708590030670166016e-01
[truncated: 3,263,200 more chars]
