# Supplementary material for: The Language of Innovation
Source: PLoS One. 2020 Apr 30;15(4):e0230107. doi: 10.1371/journal.pone.0230107 (PMC7194493; doi:10.1371/journal.pone.0230107)
Supplement: S27 File — (GZ) [file pone.0230107.s027.tar.gz › 2005-2009/V2Run_14_VS_4500_embeddings2005-2009ED32.txt]

-2.583640255033969879e-02 3.298334777355194092e-02 8.774744719266891479e-02 7.810045778751373291e-02 -2.827000804245471954e-02 1.073890477418899536e-01 2.239948362112045288e-01 2.865892052650451660e-01 4.170696437358856201e-01 -2.150802165269851685e-01 9.472581744194030762e-02 2.119675874710083008e-01 3.201962681487202644e-03 2.183005958795547485e-02 -1.078014671802520752e-01 -1.750318259000778198e-01 8.769187331199645996e-02 -1.546650677919387817e-01 -2.457262575626373291e-02 3.411699831485748291e-01 2.764349579811096191e-01 1.521044075489044189e-01 -1.001896634697914124e-01 9.409885108470916748e-02 -2.025545686483383179e-01 -1.631718501448631287e-02 2.116977795958518982e-02 -1.867267191410064697e-01 3.905026316642761230e-01 1.067424863576889038e-01 2.603426389396190643e-02 1.213358044624328613e-01
2.092527411878108978e-02 -2.515279054641723633e-01 -3.279774636030197144e-02 -7.964427024126052856e-02 -2.892337366938591003e-02 6.720777601003646851e-02 3.399404138326644897e-02 8.517359197139739990e-02 2.068484574556350708e-01 -4.128590822219848633e-01 2.180312871932983398e-01 -1.785446852445602417e-01 2.067605033516883850e-02 2.939898371696472168e-01 -1.381137967109680176e-01 -4.231675565242767334e-01 8.844418078660964966e-02 -3.050014376640319824e-01 2.512693032622337341e-02 -2.746191993355751038e-02 2.106118947267532349e-02 -6.608325056731700897e-03 -8.453636616468429565e-02 2.722699046134948730e-01 -1.900787092745304108e-02 -8.847825229167938232e-02 -1.480322480201721191e-01 -9.522807598114013672e-02 2.380636632442474365e-01 7.581441104412078857e-02 1.164815649390220642e-01 -1.956910938024520874e-01
1.348798125982284546e-01 -1.328494250774383545e-01 2.717183232307434082e-01 2.193103171885013580e-02 6.774473004043102264e-04 4.688648879528045654e-02 1.314383298158645630e-01 2.217875123023986816e-01 1.060966923832893372e-01 3.593235835433006287e-02 -3.202421218156814575e-02 2.350405976176261902e-02 2.638455331325531006e-01 -8.772515505552291870e-02 -8.058187365531921387e-02 -4.339732825756072998e-01 1.220998987555503845e-01 1.204033568501472473e-01 1.335003762505948544e-03 8.305715769529342651e-02 1.975700706243515015e-01 -6.847952026873826981e-03 -1.685449667274951935e-02 2.360915988683700562e-01 3.958281576633453369e-01 -6.625068932771682739e-02 3.638376593589782715e-01 -6.775995343923568726e-02 3.089030981063842773e-01 -2.823126874864101410e-02 6.098114699125289917e-02 -7.439886033535003662e-02
7.414580136537551880e-02 -2.779077552258968353e-02 1.338134407997131348e-01 2.707610838115215302e-02 6.876197457313537598e-02 -4.011391475796699524e-02 2.615976845845580101e-03 -8.565739542245864868e-02 3.810806274414062500e-01 -3.013178706169128418e-02 2.570115923881530762e-01 1.305911391973495483e-01 -9.569235891103744507e-02 1.579921394586563110e-01 -1.957439817488193512e-03 -4.134443402290344238e-01 -1.103983726352453232e-02 -2.744573950767517090e-01 -1.488747000694274902e-01 3.635110259056091309e-01 -8.034383878111839294e-03 1.852252036333084106e-01 9.654355049133300781e-02 2.569909095764160156e-01 1.509352922439575195e-01 6.551745533943176270e-02 1.031284686177968979e-02 -3.078375160694122314e-01 9.986253082752227783e-02 -9.524156898260116577e-02 -1.152395159006118774e-01 1.826281845569610596e-01
-1.301555186510086060e-01 2.405234575271606445e-01 -1.502844388596713543e-03 -1.865196526050567627e-01 -1.766410470008850098e-01 1.590197384357452393e-01 -9.060270152986049652e-03 1.072353348135948181e-01 3.566332161426544189e-01 -2.200102955102920532e-01 8.536926656961441040e-02 1.296369265764951706e-02 -1.404065787792205811e-01 1.526988148689270020e-01 -2.640658617019653320e-01 -3.190379142761230469e-01 -1.063790321350097656e-01 -1.654912531375885010e-01 2.642313838005065918e-01 4.289802610874176025e-01 1.210211217403411865e-01 2.372322604060173035e-02 2.209116332232952118e-02 1.558348983526229858e-01 7.052521407604217529e-02 6.519140303134918213e-02 7.167038321495056152e-02 5.185335874557495117e-02 7.945847511291503906e-02 1.408935189247131348e-01 1.003343462944030762e-01 1.973378360271453857e-01
9.557998180389404297e-02 4.139876738190650940e-02 2.227276861667633057e-01 -1.790082454681396484e-01 7.085740566253662109e-02 8.212067186832427979e-02 5.186309665441513062e-02 1.399683356285095215e-01 6.388542056083679199e-02 -2.707617580890655518e-01 2.629864811897277832e-01 7.746482640504837036e-02 7.956122606992721558e-02 4.838166013360023499e-02 -3.766308128833770752e-01 -3.877471983432769775e-01 -1.743038743734359741e-01 -1.905170679092407227e-01 8.131273835897445679e-02 2.454615831375122070e-01 -3.258881857618689537e-03 6.664148718118667603e-02 8.397375233471393585e-03 3.544893860816955566e-01 7.612355798482894897e-02 2.279270589351654053e-01 4.524588584899902344e-03 -2.326912134885787964e-01 -4.996584355831146240e-02 -1.828887313604354858e-01 8.984771370887756348e-02 -1.930705830454826355e-02
-8.866982161998748779e-02 -5.845431238412857056e-02 2.157942056655883789e-01 -1.039865389466285706e-01 -2.417005002498626709e-01 -1.564701795578002930e-01 -1.720194816589355469e-01 9.886022657155990601e-02 1.973859518766403198e-01 -1.625634543597698212e-02 2.868634760379791260e-01 1.006110608577728271e-01 3.354471921920776367e-02 -1.950943283736705780e-02 -8.446141332387924194e-02 -4.277181625366210938e-01 2.285327315330505371e-01 -1.566206067800521851e-01 3.289572894573211670e-01 2.954796850681304932e-01 1.152347102761268616e-01 2.932769712060689926e-03 3.779015736654400826e-03 3.463082015514373779e-01 2.678326703608036041e-02 9.825652092695236206e-02 8.349973708391189575e-02 -9.958374500274658203e-02 -6.837989389896392822e-02 -1.940310150384902954e-01 3.598994389176368713e-02 9.728029370307922363e-02
1.841498017311096191e-01 -2.057062983512878418e-01 2.031402662396430969e-02 1.517784297466278076e-01 -1.889611333608627319e-01 8.181012421846389771e-02 1.420647203922271729e-01 -2.735058963298797607e-02 2.700738310813903809e-01 -3.546610772609710693e-01 3.092438876628875732e-01 4.932441562414169312e-02 -6.954943388700485229e-02 -3.084743954241275787e-02 -1.121152713894844055e-01 -2.261039912700653076e-01 2.442689687013626099e-01 -4.712216090410947800e-03 6.858643144369125366e-02 1.397946327924728394e-01 1.492294520139694214e-01 2.061732299625873566e-02 2.330549359321594238e-01 3.790183365345001221e-01 8.922946453094482422e-02 1.775875985622406006e-01 -4.709180444478988647e-03 1.129200756549835205e-01 2.995940446853637695e-01 8.706286549568176270e-02 -1.257267296314239502e-01 2.660663425922393799e-02
9.163507074117660522e-02 -2.012773156166076660e-01 1.885077804327011108e-01 -6.680382043123245239e-02 -9.562213718891143799e-02 -7.966074161231517792e-03 -2.635373771190643311e-01 -1.805849224328994751e-01 2.116647660732269287e-01 -1.463957130908966064e-01 6.148556247353553772e-02 8.325192332267761230e-02 -9.942776709794998169e-02 7.205639779567718506e-02 -9.536649286746978760e-02 -3.416480123996734619e-01 -1.704273372888565063e-01 -2.854334712028503418e-01 2.953499853610992432e-01 1.361729800701141357e-01 2.089872211217880249e-01 1.753823459148406982e-01 1.261051148176193237e-01 2.502081394195556641e-01 4.160445928573608398e-02 1.630940884351730347e-01 -2.125989645719528198e-02 -2.218493968248367310e-01 1.752439737319946289e-01 2.472456358373165131e-02 1.312382221221923828e-01 2.936032414436340332e-01
8.423511683940887451e-02 -1.387792974710464478e-01 7.655826210975646973e-02 1.880742460489273071e-01 -2.828066647052764893e-01 2.254923572763800621e-03 1.282454133033752441e-01 1.576193273067474365e-01 6.907220184803009033e-02 -2.879320085048675537e-01 1.906902939081192017e-01 -1.648810803890228271e-01 -3.075767755508422852e-01 1.031461134552955627e-01 -7.903648912906646729e-02 -4.771613478660583496e-01 1.811862736940383911e-02 -1.549534350633621216e-01 -1.094093732535839081e-02 6.206511333584785461e-02 8.604039251804351807e-02 -5.852628499269485474e-02 2.351209968328475952e-01 3.411135673522949219e-01 1.497123576700687408e-02 -1.316014230251312256e-01 1.456689983606338501e-01 -1.619419902563095093e-01 -1.619393378496170044e-01 1.068915128707885742e-01 -6.121174991130828857e-02 5.979682877659797668e-02
-4.188952594995498657e-02 -4.701096564531326294e-02 2.186853587627410889e-01 -1.762456595897674561e-01 -2.441921234130859375e-01 3.944899141788482666e-02 3.468042984604835510e-02 1.002686396241188049e-01 5.524598062038421631e-02 -7.750687748193740845e-02 2.610068209469318390e-02 2.433766052126884460e-02 1.698350161314010620e-02 7.657921314239501953e-02 -1.040056124329566956e-01 -4.325542747974395752e-01 1.533636748790740967e-01 -2.449959218502044678e-01 2.561418712139129639e-01 2.442712336778640747e-01 9.887932986021041870e-02 1.217908225953578949e-02 4.242715612053871155e-02 2.114300131797790527e-01 -9.101936221122741699e-02 3.440143764019012451e-01 1.822950839996337891e-01 -2.327145487070083618e-01 6.977796554565429688e-02 -2.331524193286895752e-01 -1.701428145170211792e-01 2.507121264934539795e-01
-2.460874766111373901e-01 6.489814072847366333e-02 1.065127328038215637e-01 -1.789508312940597534e-01 -6.161639094352722168e-02 1.014822050929069519e-01 -1.484475582838058472e-01 1.440571099519729614e-01 3.005021810531616211e-01 -2.564339041709899902e-01 1.773983538150787354e-01 1.233791261911392212e-01 9.865964762866497040e-03 1.463975012302398682e-01 -2.551767528057098389e-01 -4.258111417293548584e-01 -1.857862994074821472e-02 -2.537349760532379150e-01 6.785038858652114868e-02 1.404083222150802612e-01 2.266342937946319580e-01 -3.343233093619346619e-02 1.214502900838851929e-01 2.231954038143157959e-01 -7.019096612930297852e-02 1.657578200101852417e-01 1.477995961904525757e-01 -1.100590825080871582e-01 -1.113532111048698425e-01 -1.755532026290893555e-01 -1.487648040056228638e-01 1.626729816198348999e-01
-3.521161898970603943e-02 -7.494018226861953735e-02 -1.359713226556777954e-01 -9.811973571777343750e-02 1.667485982179641724e-01 -7.380502671003341675e-02 1.823181807994842529e-01 2.165752947330474854e-01 2.049775235354900360e-02 -2.560653090476989746e-01 -1.820353716611862183e-01 -4.770310595631599426e-02 1.272992640733718872e-01 8.512500673532485962e-02 5.551689118146896362e-02 -4.954636991024017334e-01 -7.007033377885818481e-02 -2.309348434209823608e-02 1.706236787140369415e-02 6.940910965204238892e-02 4.424315392971038818e-01 -4.328730329871177673e-02 2.023490704596042633e-02 3.060888051986694336e-01 -2.200326323509216309e-02 -5.350247398018836975e-02 1.273386925458908081e-01 -1.611295640468597412e-01 2.988876700401306152e-01 -9.540402144193649292e-02 -6.590612977743148804e-02 1.662425398826599121e-01
1.250680815428495407e-02 5.096551775932312012e-02 3.058626055717468262e-01 2.251359969377517700e-01 -3.801956400275230408e-02 2.759553492069244385e-02 3.026112727820873260e-02 3.000244498252868652e-01 -3.643683716654777527e-02 5.094935745000839233e-02 -5.880824103951454163e-02 3.894754126667976379e-02 1.160053461790084839e-01 -1.148524954915046692e-01 -3.374190255999565125e-02 -3.376100063323974609e-01 1.980460882186889648e-01 -2.217329293489456177e-01 2.761867046356201172e-01 8.999536186456680298e-02 4.049166440963745117e-01 1.212016642093658447e-01 -7.454261928796768188e-02 4.919238761067390442e-02 2.902932763099670410e-01 -4.650591313838958740e-02 1.379088163375854492e-01 -2.702481485903263092e-02 2.234596908092498779e-01 2.341854423284530640e-01 1.791853904724121094e-01 -8.214607834815979004e-02
-1.934784092009067535e-02 -7.863421738147735596e-02 3.580469787120819092e-01 1.773977130651473999e-01 -2.180779427289962769e-01 1.533069880679249763e-04 3.772548586130142212e-02 6.488339602947235107e-02 2.267721444368362427e-01 7.950907200574874878e-02 6.901434063911437988e-02 -8.448502421379089355e-02 1.443270128220319748e-03 8.705769479274749756e-02 -1.675163805484771729e-01 -5.152152180671691895e-01 1.126969382166862488e-01 -1.790566742420196533e-01 7.765962183475494385e-02 3.681862950325012207e-01 1.043559983372688293e-01 3.396232612431049347e-03 2.090748772025108337e-02 2.014593183994293213e-01 -1.114616021513938904e-01 1.301035434007644653e-01 -2.503844723105430603e-02 -8.373777382075786591e-03 -1.542967464774847031e-02 7.794748246669769287e-02 -1.514656245708465576e-01 3.350583314895629883e-01
5.253088846802711487e-02 -1.146037802100181580e-01 1.109983120113611221e-02 7.316789776086807251e-02 -2.350875884294509888e-01 2.739615440368652344e-01 2.479651570320129395e-01 2.925263643264770508e-01 2.598633766174316406e-01 -3.817870914936065674e-01 1.163576319813728333e-01 4.204810783267021179e-02 -5.337788909673690796e-02 2.110962420701980591e-01 -5.495026707649230957e-03 -3.792574107646942139e-01 -1.047191619873046875e-01 5.671435967087745667e-02 -2.231248617172241211e-01 5.315076559782028198e-02 3.122799471020698547e-02 6.446670740842819214e-02 2.601857110857963562e-02 4.469848424196243286e-02 -7.428435981273651123e-02 -2.370013389736413956e-03 -9.697533398866653442e-02 -1.471481919288635254e-01 3.650779128074645996e-01 8.128636330366134644e-02 -1.279992014169692993e-01 1.179978623986244202e-01
-4.852829966694116592e-03 -1.337698101997375488e-02 1.053125336766242981e-01 1.782746911048889160e-01 2.250391393899917603e-01 1.234274506568908691e-01 -1.065053418278694153e-01 8.752014487981796265e-02 -8.683341741561889648e-02 -2.165370732545852661e-01 2.505750395357608795e-02 -4.168268293142318726e-03 1.441575884819030762e-01 -9.786138311028480530e-03 3.393983095884323120e-02 -4.958469867706298828e-01 8.930359035730361938e-02 -1.872633025050163269e-02 1.267067641019821167e-01 -8.608481730334460735e-04 2.096174210309982300e-01 8.302954584360122681e-02 -2.967677116394042969e-01 2.423386871814727783e-01 1.751691848039627075e-01 -6.351789832115173340e-02 3.289162218570709229e-01 -1.937611252069473267e-01 3.269440531730651855e-01 1.257846057415008545e-01 1.099536791443824768e-01 -1.086835116147994995e-01
1.485811471939086914e-01 -6.058572605252265930e-02 -2.038787491619586945e-02 -9.160602837800979614e-02 -6.476908922195434570e-02 4.922010004520416260e-02 1.045615449547767639e-01 1.896707564592361450e-01 2.546226382255554199e-01 -2.874629795551300049e-01 2.420942038297653198e-01 -1.192893609404563904e-01 6.313142180442810059e-02 1.792800799012184143e-02 -3.315464407205581665e-02 -4.658168554306030273e-01 -6.121527776122093201e-02 -2.379539608955383301e-01 -3.337866365909576416e-01 3.117510378360748291e-01 -1.116778515279293060e-02 -7.512295246124267578e-02 2.525685429573059082e-01 2.066523432731628418e-01 9.158965945243835449e-02 -2.208898067474365234e-01 1.434749662876129150e-01 3.539930656552314758e-02 5.073588714003562927e-02 4.455746710300445557e-02 -5.237668752670288086e-02 4.078517854213714600e-02
4.821027815341949463e-02 9.406375139951705933e-02 1.817662566900253296e-01 8.106059581041336060e-02 1.171043142676353455e-01 -1.246936619281768799e-02 -1.012990772724151611e-01 1.245454698801040649e-01 2.160874605178833008e-01 -1.823874264955520630e-01 1.374041438102722168e-01 7.189346104860305786e-02 -2.778051607310771942e-02 3.427623808383941650e-01 -2.258671075105667114e-01 -3.813241422176361084e-01 5.599724128842353821e-02 -6.902428716421127319e-02 9.167102724313735962e-02 2.032720148563385010e-01 2.874885499477386475e-01 1.792994290590286255e-01 3.730091080069541931e-02 2.303092181682586670e-01 -1.709705144166946411e-01 3.184021115303039551e-01 -1.455288678407669067e-01 -1.773012578487396240e-01 8.754110336303710938e-02 1.242372691631317139e-01 -2.347468584775924683e-01 -5.101014301180839539e-02
-5.987861752510070801e-02 7.601883262395858765e-02 2.776365876197814941e-01 -5.299307405948638916e-03 -2.415278404951095581e-01 -5.984394252300262451e-02 -2.613280713558197021e-01 1.846696832217276096e-03 1.696780622005462646e-01 -1.020056903362274170e-01 8.481390774250030518e-02 1.867650263011455536e-02 6.499627232551574707e-02 -1.533360183238983154e-01 -9.891439229249954224e-02 -5.164692401885986328e-01 3.980839252471923828e-02 -5.541788041591644287e-02 4.375020042061805725e-02 3.784785568714141846e-01 -5.006824433803558350e-02 1.218947619199752808e-01 4.567557945847511292e-02 1.494686305522918701e-01 -1.122561618685722351e-01 2.546873390674591064e-01 1.938163340091705322e-01 -1.601312011480331421e-01 1.016033217310905457e-01 6.426599621772766113e-02 -7.504243403673171997e-02 2.827489674091339111e-01
-3.290833532810211182e-01 -8.746304363012313843e-02 1.514720730483531952e-02 2.133094333112239838e-02 -9.942519664764404297e-02 -4.011672735214233398e-02 -5.388185381889343262e-02 1.302077472209930420e-01 1.047723293304443359e-01 -5.343660712242126465e-02 -1.934766955673694611e-02 -3.652679920196533203e-02 3.150510415434837341e-02 -2.584276907145977020e-02 -7.730946689844131470e-02 -3.813721537590026855e-01 -1.661379076540470123e-02 2.312885783612728119e-02 -1.377499848604202271e-02 -1.135997101664543152e-02 5.808177590370178223e-01 1.222630366683006287e-01 -3.354221582412719727e-03 1.985547691583633423e-01 2.039205580949783325e-01 -3.110771626234054565e-02 3.618056476116180420e-01 -1.344993114471435547e-01 2.129235565662384033e-01 -2.296426892280578613e-01 1.268587913364171982e-02 2.746871858835220337e-02
2.427963726222515106e-02 -1.654407680034637451e-01 2.798169851303100586e-01 4.054557904601097107e-02 -1.956611573696136475e-01 1.481611281633377075e-01 -1.419404298067092896e-01 7.702932506799697876e-02 1.739986389875411987e-01 -1.050001904368400574e-01 1.515763849020004272e-01 1.840285807847976685e-01 -6.012771278619766235e-02 1.949225217103958130e-01 1.085089519619941711e-02 -4.152006506919860840e-01 8.426555991172790527e-02 -1.052870154380798340e-01 -4.549060389399528503e-02 4.257462918758392334e-01 3.530004248023033142e-02 8.407222479581832886e-02 -2.872728044167160988e-03 2.332052141427993774e-01 1.555679738521575928e-01 3.864648044109344482e-01 2.923659281805157661e-03 6.735970079898834229e-02 -1.576907932758331299e-02 -1.205444112420082092e-01 1.589488089084625244e-01 1.056019067764282227e-01
-1.384984999895095825e-01 1.909691989421844482e-01 3.782447800040245056e-02 -1.241908520460128784e-01 1.256087571382522583e-01 7.940921932458877563e-02 6.043536122888326645e-03 1.068553552031517029e-01 1.263812333345413208e-01 -1.684938520193099976e-01 7.931360602378845215e-02 -2.020644247531890869e-01 -8.626215159893035889e-03 -1.003957390785217285e-01 -1.879501044750213623e-01 -4.684556424617767334e-01 -5.168300122022628784e-02 1.247449219226837158e-01 9.863345324993133545e-02 -6.756321061402559280e-03 4.602200686931610107e-01 -5.457660555839538574e-02 -1.335094422101974487e-01 3.370312154293060303e-01 1.210340484976768494e-01 -1.158192604780197144e-01 1.698100119829177856e-01 8.218556642532348633e-03 2.816253304481506348e-01 -6.018657237291336060e-02 1.110488846898078918e-01 1.053953096270561218e-01
-4.942225292325019836e-02 2.963025681674480438e-02 1.770624667406082153e-01 2.783844247460365295e-02 -6.357394158840179443e-02 1.392120122909545898e-01 3.778260573744773865e-02 2.141307443380355835e-01 2.578713893890380859e-01 -1.605637818574905396e-01 2.059061229228973389e-01 2.117155939340591431e-01 -2.031012475490570068e-01 1.632647216320037842e-01 -2.745198607444763184e-01 -4.061678051948547363e-01 4.981999844312667847e-02 -3.624954819679260254e-01 2.513804733753204346e-01 2.308297902345657349e-01 -1.644682139158248901e-02 -4.494637995958328247e-02 7.277649641036987305e-02 1.501120328903198242e-01 -5.361688509583473206e-02 2.508082091808319092e-01 1.390489935874938965e-01 -1.402924507856369019e-01 -2.759344503283500671e-02 -4.416884481906890869e-02 5.516362190246582031e-02 1.228110343217849731e-01
-1.497078388929367065e-01 8.560616523027420044e-02 9.310850501060485840e-02 -1.082246676087379456e-01 2.737559005618095398e-02 1.644932478666305542e-01 6.481745094060897827e-02 4.397647827863693237e-02 7.925610244274139404e-02 -1.179284527897834778e-01 -4.446713253855705261e-02 -4.708515014499425888e-03 -1.137779578566551208e-01 -1.368077471852302551e-02 -2.101787328720092773e-01 -4.325786828994750977e-01 1.374501883983612061e-01 -3.161740899085998535e-01 2.329616397619247437e-01 3.433505296707153320e-01 3.322680890560150146e-01 1.780679225921630859e-01 -1.712551265954971313e-01 1.775077283382415771e-01 5.476462841033935547e-02 -5.257312580943107605e-02 -4.444718360900878906e-02 -1.093773916363716125e-01 -1.434722989797592163e-01 -2.986063361167907715e-01 2.970000170171260834e-02 1.581563502550125122e-01
-5.245986208319664001e-02 6.993972510099411011e-02 2.296788245439529419e-01 1.145825609564781189e-01 1.122244074940681458e-02 2.727785706520080566e-01 -1.260320395231246948e-01 1.130232214927673340e-01 -1.285056024789810181e-01 -1.141758486628532410e-01 2.717827260494232178e-02 1.481109112501144409e-01 -1.142269447445869446e-01 2.287536486983299255e-02 3.989299759268760681e-02 -2.453822791576385498e-01 -9.198663383722305298e-02 -2.608053684234619141e-01 1.742495745420455933e-01 2.047125101089477539e-01 3.213056027889251709e-01 -5.604413896799087524e-02 -1.756847202777862549e-01 2.651498317718505859e-01 2.716761231422424316e-01 -7.346986979246139526e-02 3.856344819068908691e-01 4.989458248019218445e-02 2.322294712066650391e-01 1.283355057239532471e-01 -1.742831915616989136e-01 -9.054902940988540649e-02
-5.713372677564620972e-02 -5.419576168060302734e-02 1.131809428334236145e-01 -1.114792376756668091e-01 -2.049067765474319458e-01 -2.578114531934261322e-02 8.566939830780029297e-02 3.124169409275054932e-01 1.937094926834106445e-01 -2.255893647670745850e-01 2.721721231937408447e-01 1.675687581300735474e-01 -2.019404768943786621e-01 1.122364103794097900e-01 -2.417782247066497803e-01 -3.455593585968017578e-01 -1.306499242782592773e-01 -1.897576451301574707e-01 2.234565764665603638e-01 2.436081916093826294e-01 2.978327870368957520e-01 5.207934603095054626e-02 2.282147295773029327e-02 1.082513183355331421e-01 -7.377567142248153687e-02 1.791874468326568604e-01 1.753557771444320679e-01 -1.550351381301879883e-01 -2.667087502777576447e-02 -1.600632965564727783e-01 3.422929719090461731e-02 1.153232231736183167e-01
-4.567777737975120544e-02 9.297250956296920776e-02 1.143522337079048157e-01 1.245346888899803162e-01 -2.002196386456489563e-02 -1.032781451940536499e-01 1.200664415955543518e-01 1.672713309526443481e-01 2.691535651683807373e-01 -1.370882689952850342e-01 1.725119724869728088e-02 1.058185175061225891e-01 2.191444486379623413e-01 -1.351506076753139496e-02 -6.996467709541320801e-02 -4.617280066013336182e-01 1.984684616327285767e-01 8.309328556060791016e-02 -6.863668560981750488e-02 1.109997034072875977e-01 2.475357055664062500e-01 1.095563843846321106e-01 -4.340345412492752075e-02 2.008693367242813110e-01 2.007675468921661377e-01 -1.927240639925003052e-01 3.975088596343994141e-01 -5.748292431235313416e-02 2.354054301977157593e-01 1.823532730340957642e-01 2.217973396182060242e-02 1.772893965244293213e-01
6.381714344024658203e-02 -1.442877352237701416e-01 5.459195375442504883e-02 6.907469034194946289e-02 -1.556128412485122681e-01 3.802340328693389893e-01 8.978881686925888062e-02 5.283191800117492676e-02 1.810494065284729004e-01 -1.250901073217391968e-01 2.552331089973449707e-01 9.194173850119113922e-03 6.704014539718627930e-02 7.398579269647598267e-02 -8.486898243427276611e-02 -3.641269803047180176e-01 -5.459428206086158752e-02 -3.419013619422912598e-01 1.731219440698623657e-01 5.125721693038940430e-01 5.429972335696220398e-02 8.587189763784408569e-02 -1.837961003184318542e-02 1.739560812711715698e-02 -1.586912758648395538e-02 1.769376546144485474e-01 -3.761826455593109131e-02 -1.737567931413650513e-01 -1.678022444248199463e-01 7.664349675178527832e-02 -3.208974376320838928e-02 5.027571693062782288e-02
2.244814634323120117e-01 -2.332086302340030670e-02 2.205476462841033936e-01 4.967365786433219910e-02 1.196438446640968323e-01 1.697138249874114990e-01 2.137371450662612915e-01 -1.366758905351161957e-02 1.028214097023010254e-01 -2.641214430332183838e-01 1.790299266576766968e-01 1.016518175601959229e-01 -1.152245998382568359e-01 7.111135870218276978e-02 -2.330497950315475464e-01 -5.192788839340209961e-01 2.828187867999076843e-02 -5.025205761194229126e-02 1.021265536546707153e-01 1.807211190462112427e-01 3.420180454850196838e-02 1.739374846220016479e-01 2.872490584850311279e-01 2.834979891777038574e-01 -1.851022988557815552e-01 -1.487059444189071655e-01 -3.703566268086433411e-02 -1.527393702417612076e-02 -7.469134870916604996e-03 1.412347257137298584e-01 6.985300034284591675e-02 1.427170634269714355e-01
-1.696725189685821533e-01 -5.464433878660202026e-02 1.840655207633972168e-01 1.138368248939514160e-01 2.437580823898315430e-01 4.643137753009796143e-02 1.112884879112243652e-01 1.707921773195266724e-01 8.540691435337066650e-02 -6.908839941024780273e-02 5.638258159160614014e-02 1.428750753402709961e-01 1.400262862443923950e-01 -1.419362612068653107e-02 -4.497155174612998962e-02 -3.741811513900756836e-01 1.308016926050186157e-01 1.799976825714111328e-01 1.816255599260330200e-01 9.733765572309494019e-02 3.799726068973541260e-01 2.018620818853378296e-01 1.807133667171001434e-02 2.201237082481384277e-01 1.950080394744873047e-01 -1.060896664857864380e-01 3.228668570518493652e-01 -3.171496465802192688e-02 2.961302995681762695e-01 -5.155714601278305054e-02 2.235599011182785034e-01 3.636091481894254684e-03
1.838762909173965454e-01 -3.663535043597221375e-02 1.563937962055206299e-01 -6.493665743619203568e-03 2.115634828805923462e-02 2.062650471925735474e-01 -6.744839251041412354e-02 -1.759608387947082520e-01 1.696250289678573608e-01 -1.526751667261123657e-01 1.888602226972579956e-01 -7.138402014970779419e-02 -2.295071333646774292e-01 6.250393390655517578e-02 -2.128105610609054565e-01 -2.680144309997558594e-01 3.212832212448120117e-01 1.216594129800796509e-01 -1.800541281700134277e-01 1.099303662776947021e-01 5.230955779552459717e-02 1.335638165473937988e-01 7.599944621324539185e-02 5.367366671562194824e-01 -1.244371291249990463e-02 -5.991996079683303833e-02 -6.254263967275619507e-02 -1.595134437084197998e-01 2.895574271678924561e-01 1.360211055725812912e-02 -2.530352957546710968e-02 2.364656515419483185e-02
-4.413306340575218201e-02 3.728174045681953430e-02 -9.865638613700866699e-02 -2.043679207563400269e-01 1.958405524492263794e-01 -3.846248611807823181e-02 9.942879527807235718e-02 2.354921251535415649e-01 2.107852250337600708e-01 -1.746733933687210083e-01 1.620781272649765015e-01 4.883706197142601013e-02 -1.780913025140762329e-01 1.356044560670852661e-01 1.153147444128990173e-01 -3.792440593242645264e-01 2.134166955947875977e-01 3.679170832037925720e-02 -2.311308830976486206e-01 8.335966616868972778e-02 3.338175415992736816e-01 5.615361407399177551e-02 1.109709441661834717e-01 1.938680559396743774e-01 5.236677825450897217e-02 2.820931375026702881e-01 6.501934677362442017e-02 -6.975019723176956177e-02 1.580308079719543457e-01 1.585554033517837524e-01 1.805479377508163452e-01 2.885886132717132568e-01
1.771530881524085999e-02 -2.831022813916206360e-02 -1.241584941744804382e-01 7.907592505216598511e-02 1.475096046924591064e-01 -1.203066781163215637e-01 6.044381484389305115e-02 5.844252929091453552e-02 2.735124230384826660e-01 -1.275702863931655884e-01 2.081353068351745605e-01 -1.415330469608306885e-01 2.905824482440948486e-01 1.977988481521606445e-01 -2.361850589513778687e-01 -3.933309316635131836e-01 9.599900245666503906e-02 -1.095134317874908447e-01 1.163939312100410461e-01 -1.759137585759162903e-02 1.608866900205612183e-01 1.493999809026718140e-01 -2.899613976478576660e-01 8.025921881198883057e-02 1.877684742212295532e-01 2.575767040252685547e-01 1.905793249607086182e-01 -2.164305299520492554e-01 1.553245931863784790e-01 -6.980051845312118530e-02 4.079959541559219360e-02 2.370788753032684326e-01
-9.846142679452896118e-02 1.484156250953674316e-01 -1.274238456971943378e-03 9.221333265304565430e-02 -5.794482305645942688e-02 -9.484066069126129150e-02 1.559512130916118622e-02 1.297290809452533722e-02 2.557560503482818604e-01 -3.028705418109893799e-01 7.435539364814758301e-02 -4.758016765117645264e-02 -2.721548378467559814e-01 1.100748330354690552e-01 -1.835625171661376953e-01 -4.102887511253356934e-01 8.888671291060745716e-04 -8.916604518890380859e-02 1.311960667371749878e-01 2.029071003198623657e-01 1.493941098451614380e-01 1.708350628614425659e-01 9.564903564751148224e-03 4.821665287017822266e-01 1.716829091310501099e-02 1.365164220333099365e-01 4.585330560803413391e-02 -1.876132041215896606e-01 -5.692139267921447754e-02 -4.748619720339775085e-02 1.245224196463823318e-02 2.855894565582275391e-01
-1.491769105195999146e-01 5.509169772267341614e-03 2.656427025794982910e-01 1.198240593075752258e-01 2.498343214392662048e-02 -5.724991112947463989e-02 1.629243232309818268e-02 2.000705152750015259e-01 1.678500920534133911e-01 -1.640148311853408813e-01 -2.662106044590473175e-02 3.428293764591217041e-02 2.514995038509368896e-01 -4.113132879137992859e-02 -1.289624720811843872e-01 -4.473515748977661133e-01 1.707305610179901123e-01 7.128679007291793823e-02 6.674278527498245239e-02 -1.418768428266048431e-02 1.728809326887130737e-01 -6.570936739444732666e-02 -9.725826978683471680e-02 3.384524285793304443e-01 2.601368427276611328e-01 -1.909778267145156860e-01 3.046290576457977295e-01 -6.361788511276245117e-02 3.043911159038543701e-01 2.858050353825092316e-02 1.335200369358062744e-01 2.345710620284080505e-02
1.164947003126144409e-01 6.296453624963760376e-02 9.778974950313568115e-02 2.934507429599761963e-01 9.855643659830093384e-02 -8.074124157428741455e-02 -2.513309568166732788e-02 3.197234869003295898e-01 -9.076170623302459717e-02 -2.953101396560668945e-01 -1.410870403051376343e-01 -1.065833419561386108e-01 -3.036159463226795197e-02 6.375391781330108643e-02 -1.419601589441299438e-01 -3.037561774253845215e-01 2.326507270336151123e-01 2.667830884456634521e-02 -7.652320712804794312e-02 1.232915595173835754e-01 3.090948760509490967e-01 2.857549190521240234e-01 -2.149604409933090210e-01 1.412197947502136230e-01 1.962210088968276978e-01 -1.530308425426483154e-01 2.313556075096130371e-01 -9.821677953004837036e-02 1.770843714475631714e-01 -9.495687484741210938e-02 -2.663855627179145813e-02 -1.953539848327636719e-01
-3.113270699977874756e-01 2.869634889066219330e-02 1.149736121296882629e-01 1.674547791481018066e-02 -1.565222591161727905e-01 9.502502530813217163e-02 1.181778162717819214e-01 8.208259008824825287e-03 2.236923277378082275e-01 -2.252668887376785278e-01 -8.552029728889465332e-02 1.179985031485557556e-01 3.484239429235458374e-02 5.149327591061592102e-02 -2.341152280569076538e-01 -4.678879976272583008e-01 -5.309861153364181519e-02 -2.441616058349609375e-01 2.735419273376464844e-01 1.936169564723968506e-01 1.355258226394653320e-01 1.190942451357841492e-01 -6.630353629589080811e-02 2.028934955596923828e-01 -3.115485887974500656e-04 1.335784941911697388e-01 2.057794183492660522e-01 -1.479424685239791870e-01 -3.832674399018287659e-02 -2.102959454059600830e-01 2.045554816722869873e-01 1.382159292697906494e-01
-7.146955281496047974e-02 1.249464154243469238e-01 1.874788105487823486e-01 7.095521688461303711e-02 -2.300374507904052734e-01 -1.233061850070953369e-01 -1.612643003463745117e-01 -8.905170112848281860e-02 6.015019491314888000e-02 3.832285106182098389e-02 1.440922468900680542e-01 1.389831751585006714e-01 1.749229133129119873e-01 8.218681812286376953e-02 -8.927832543849945068e-02 -5.219982862472534180e-01 1.298215147107839584e-02 -3.566049635410308838e-01 1.369221955537796021e-01 2.324375957250595093e-01 1.575232744216918945e-01 2.255776971578598022e-01 -4.784453287720680237e-02 1.991124302148818970e-01 -1.123495921492576599e-01 6.766022741794586182e-02 2.212943881750106812e-01 -1.167432293295860291e-01 1.739341169595718384e-01 -1.553327143192291260e-01 -2.741371653974056244e-02 1.462554782629013062e-01
-9.301230311393737793e-02 -2.410439699888229370e-01 1.446306109428405762e-01 -5.859779566526412964e-02 -3.618571534752845764e-02 7.038719207048416138e-02 6.156146898865699768e-02 1.227089539170265198e-01 4.548155367374420166e-01 -1.522714942693710327e-01 1.234897300601005554e-01 -3.081203997135162354e-02 -3.436458483338356018e-02 9.644405543804168701e-02 -1.463856399059295654e-01 -3.794854581356048584e-01 -1.942402571439743042e-01 -1.718483120203018188e-01 2.532866001129150391e-01 3.001165986061096191e-01 1.575251519680023193e-01 -9.435486793518066406e-02 -1.268240343779325485e-02 2.218128889799118042e-01 -2.009625583887100220e-01 9.535098820924758911e-02 1.666368693113327026e-01 -1.686241477727890015e-01 -1.362947374582290649e-01 -1.070362105965614319e-01 -1.413724720478057861e-01 3.684463724493980408e-02
-2.497035413980484009e-01 2.756634168326854706e-02 4.801559820771217346e-02 -2.049597054719924927e-01 -1.079035177826881409e-01 -1.029355898499488831e-01 3.494940400123596191e-01 1.631584763526916504e-01 3.766891360282897949e-01 -1.809103637933731079e-01 -1.283178776502609253e-01 -2.087390981614589691e-02 -6.664647161960601807e-02 2.244285494089126587e-02 -1.461389362812042236e-01 -3.192214071750640869e-01 9.534966945648193359e-02 -2.353804260492324829e-01 1.279375106096267700e-01 2.305052727460861206e-01 2.663605511188507080e-01 -1.528361625969409943e-02 9.861388057470321655e-02 1.002927720546722412e-01 1.296040862798690796e-01 1.091711744666099548e-01 1.413358747959136963e-02 -8.951862901449203491e-02 9.205071628093719482e-02 -3.185510635375976562e-02 2.437667995691299438e-01 2.665325105190277100e-01
-4.136071074753999710e-03 -3.584039211273193359e-02 1.992439478635787964e-01 2.062751948833465576e-01 2.694897726178169250e-02 -1.234672665596008301e-01 3.412957489490509033e-02 2.218070179224014282e-01 2.679659128189086914e-01 -1.283224225044250488e-01 -8.747071772813796997e-02 1.776017993688583374e-01 3.061251640319824219e-01 -9.310293942689895630e-02 -3.459067642688751221e-02 -3.657164573669433594e-01 8.750092238187789917e-02 -2.059861272573471069e-02 -2.668444812297821045e-02 4.519981890916824341e-02 2.053809165954589844e-01 2.489775419235229492e-02 -2.707033418118953705e-02 3.041532933712005615e-01 1.564029306173324585e-01 -1.365706473588943481e-01 4.215280711650848389e-01 -6.273304671049118042e-02 2.270521670579910278e-01 1.823484152555465698e-01 1.081256419420242310e-01 1.312139481306076050e-01
-5.198908597230911255e-02 6.411999929696321487e-03 7.775458693504333496e-02 -2.102202922105789185e-01 -6.777072697877883911e-02 7.904559373855590820e-02 1.295527964830398560e-01 2.255835980176925659e-01 1.733698695898056030e-01 -1.253152787685394287e-01 -4.284545779228210449e-03 3.073273301124572754e-01 -1.554477348690852523e-04 1.296929270029067993e-01 -7.724186778068542480e-02 -3.631218075752258301e-01 -3.193254768848419189e-02 -1.935871988534927368e-01 2.478728257119655609e-02 3.343906402587890625e-01 2.232633978128433228e-01 2.925870418548583984e-01 -9.587802737951278687e-02 2.938294410705566406e-01 -7.363638281822204590e-02 2.357702851295471191e-01 2.347337156534194946e-01 -5.494472011923789978e-02 -1.249157264828681946e-01 -1.920585930347442627e-01 1.013163328170776367e-01 9.918440133333206177e-02
-1.289730817079544067e-01 1.390831451863050461e-02 -8.102025836706161499e-02 2.490095496177673340e-01 1.334819197654724121e-01 3.278979659080505371e-01 3.002965822815895081e-02 -3.135621547698974609e-02 -2.074771374464035034e-01 -2.571907937526702881e-01 1.643789932131767273e-02 -8.969406038522720337e-02 1.185868382453918457e-01 1.443747580051422119e-01 -1.383583545684814453e-01 -1.749844104051589966e-01 -1.243360564112663269e-01 -1.858448237180709839e-01 1.253784298896789551e-01 3.891097307205200195e-01 3.172029256820678711e-01 1.298436671495437622e-01 1.306011676788330078e-01 2.035843282938003540e-01 -2.336829714477062225e-02 1.018846631050109863e-01 -8.000192046165466309e-02 -3.658683300018310547e-01 4.347575455904006958e-02 2.471439540386199951e-02 -1.345463544130325317e-01 -1.425133347511291504e-01
-2.052825540304183960e-01 3.906447440385818481e-02 1.523617357015609741e-01 -1.615116596221923828e-01 -2.328947335481643677e-01 -5.422043614089488983e-03 5.439400672912597656e-03 8.652154356241226196e-02 2.437362968921661377e-01 -1.216734014451503754e-02 1.818052977323532104e-01 2.138258218765258789e-01 -8.666037768125534058e-02 1.552376449108123779e-01 -2.877787947654724121e-01 -3.338798582553863525e-01 2.512372098863124847e-02 -3.120619356632232666e-01 9.041084349155426025e-02 1.736776083707809448e-01 1.474945545196533203e-01 7.251549512147903442e-02 -1.365555226802825928e-01 3.169386088848114014e-01 -2.135147899389266968e-01 1.323488652706146240e-01 9.177291393280029297e-02 -3.291114568710327148e-01 9.622693061828613281e-02 5.360540375113487244e-02 4.586649686098098755e-02 6.690523773431777954e-02
-7.942865788936614990e-02 1.025215759873390198e-01 2.021175771951675415e-01 5.644490569829940796e-02 4.693496599793434143e-02 -9.133346378803253174e-02 1.053077429533004761e-01 2.637481391429901123e-01 1.813897490501403809e-01 -2.139860540628433228e-01 -1.531842499971389771e-01 9.500517696142196655e-02 6.592757254838943481e-02 -5.054261162877082825e-02 -7.885870337486267090e-02 -4.370446205139160156e-01 1.172065436840057373e-01 7.022203505039215088e-02 8.599651604890823364e-02 -5.230157449841499329e-02 1.985910534858703613e-01 1.325898766517639160e-01 6.401482969522476196e-02 1.847135424613952637e-01 1.805389076471328735e-01 -9.665408730506896973e-02 5.116007924079895020e-01 -5.804263055324554443e-02 2.545937299728393555e-01 1.436193883419036865e-01 4.239409044384956360e-02 1.196534112095832825e-01
-1.488293055444955826e-02 6.156776845455169678e-02 1.822146177291870117e-01 1.860103607177734375e-01 2.201725495979189873e-03 -7.138155400753021240e-02 -1.739016920328140259e-02 2.623623013496398926e-01 1.594796329736709595e-01 -5.711948871612548828e-02 -1.215359009802341461e-02 2.287313044071197510e-01 1.523649543523788452e-01 -3.456208482384681702e-02 8.553497493267059326e-03 -3.522815704345703125e-01 2.226589173078536987e-01 -1.342658232897520065e-02 -5.811371654272079468e-02 9.751995094120502472e-03 2.643104493618011475e-01 7.897293195128440857e-03 -8.169180899858474731e-02 3.776468634605407715e-01 2.307107895612716675e-01 -1.393197923898696899e-01 3.315415382385253906e-01 -5.280003324151039124e-02 3.229678273200988770e-01 1.199146658182144165e-01 1.570538282394409180e-01 1.518581211566925049e-01
3.357341885566711426e-01 -1.592769026756286621e-01 1.513222306966781616e-01 1.042204797267913818e-01 -1.362240463495254517e-01 1.450256109237670898e-01 5.099082738161087036e-02 -1.075466722249984741e-02 -2.004192396998405457e-02 2.337754890322685242e-02 1.601648479700088501e-01 -7.157389074563980103e-02 -9.550023078918457031e-02 4.257943481206893921e-02 -8.686044812202453613e-02 -4.680919647216796875e-01 2.398361265659332275e-01 -3.058774173259735107e-01 -1.780499890446662903e-02 -1.271038874983787537e-02 3.049528896808624268e-01 2.636137604713439941e-01 2.873056232929229736e-01 -4.857876151800155640e-02 7.239162176847457886e-02 9.150096029043197632e-02 6.116232834756374359e-03 -9.140001982450485229e-02 2.325728386640548706e-01 5.160802602767944336e-02 1.970282196998596191e-01 2.105692401528358459e-03
-1.935804635286331177e-01 -4.617359116673469543e-02 -4.413076117634773254e-02 -5.372989550232887268e-02 -9.972693771123886108e-02 5.291032046079635620e-02 -4.334792867302894592e-02 2.598706781864166260e-01 2.385170757770538330e-01 -1.076045781373977661e-01 -1.127313673496246338e-01 2.949565947055816650e-01 -8.366669714450836182e-02 5.503509938716888428e-02 -1.901780068874359131e-01 -4.501096904277801514e-01 -1.128063127398490906e-01 -2.443256378173828125e-01 1.486459821462631226e-01 3.058278560638427734e-01 1.311759799718856812e-01 -5.759872868657112122e-02 9.437774121761322021e-02 3.464866578578948975e-01 -1.465799510478973389e-01 1.442488133907318115e-01 -8.832331001758575439e-02 -2.478418201208114624e-01 1.986948214471340179e-02 -2.071553468704223633e-02 2.016799896955490112e-02 7.841604948043823242e-02
-7.241877913475036621e-02 -7.881497591733932495e-02 2.114483118057250977e-01 -1.862342804670333862e-01 -2.109169028699398041e-02 1.388847380876541138e-01 -1.100908443331718445e-01 1.249112039804458618e-01 1.201664283871650696e-01 -2.955753505229949951e-01 3.330242931842803955e-01 -1.338551193475723267e-01 -7.537591457366943359e-02 -5.849942564964294434e-02 -1.752526164054870605e-01 -4.719872772693634033e-01 9.259210526943206787e-02 -2.645519971847534180e-01 -8.464502543210983276e-02 2.092887461185455322e-01 1.015363559126853943e-01 -2.522343099117279053e-01 1.313266307115554810e-01 -1.484216749668121338e-01 1.308222860097885132e-01 1.856077462434768677e-01 5.643330886960029602e-02 -7.636353373527526855e-02 3.480934770777821541e-03 -6.450287252664566040e-02 1.261240690946578979e-01 2.123231589794158936e-01
-9.357578307390213013e-02 2.144330888986587524e-01 2.410257048904895782e-02 1.697853058576583862e-01 1.916724443435668945e-01 1.438844650983810425e-01 -1.310383379459381104e-01 1.769624203443527222e-01 3.087659180164337158e-01 -1.695994436740875244e-01 -1.225738227367401123e-01 -1.498389989137649536e-01 5.454315338283777237e-03 -2.271295189857482910e-01 1.783934533596038818e-01 -3.994501233100891113e-01 2.816255390644073486e-01 1.046987995505332947e-02 9.525793790817260742e-02 6.316950172185897827e-02 2.342200130224227905e-01 -3.159228339791297913e-02 5.000574141740798950e-02 -5.665734410285949707e-03 -1.417485177516937256e-01 -1.141934841871261597e-01 9.082294255495071411e-02 -2.542125582695007324e-01 1.365193873643875122e-01 1.432006955146789551e-01 -3.212050199508666992e-01 -7.841210812330245972e-02
1.471408177167177200e-02 -2.015508860349655151e-01 -9.103897213935852051e-02 3.036597669124603271e-01 2.409821152687072754e-01 -1.098310388624668121e-02 -3.057127818465232849e-02 2.287444770336151123e-01 9.530790895223617554e-02 -3.565636873245239258e-01 1.128433942794799805e-01 -1.525558829307556152e-01 2.574498951435089111e-02 1.764848642051219940e-02 -2.397395819425582886e-01 -1.416063308715820312e-01 -1.384288966655731201e-01 -4.268952459096908569e-02 -8.548696339130401611e-02 3.097136914730072021e-01 4.112719371914863586e-02 1.338339895009994507e-01 2.214436084032058716e-01 3.831890225410461426e-01 -2.551162838935852051e-01 2.131424099206924438e-01 6.907495111227035522e-02 -1.274742037057876587e-01 3.526362031698226929e-02 -9.131988883018493652e-02 -1.080170944333076477e-01 -6.329704821109771729e-02
5.377336218953132629e-02 -2.176726013422012329e-01 4.888466745615005493e-02 -1.764938980340957642e-01 -5.616800487041473389e-02 2.366177439689636230e-01 1.275692284107208252e-01 1.840037107467651367e-01 5.654345825314521790e-02 -1.065937578678131104e-01 2.463751137256622314e-01 3.742078784853219986e-03 -1.797247678041458130e-01 -2.466371208429336548e-01 -1.101833060383796692e-01 -1.633308827877044678e-01 1.894381046295166016e-01 -2.606773674488067627e-01 -2.129284739494323730e-01 1.528002470731735229e-01 1.051349341869354248e-01 2.139022052288055420e-01 -1.557559072971343994e-01 3.108139336109161377e-01 4.198100790381431580e-02 1.649572104215621948e-01 1.113225072622299194e-01 -2.075557559728622437e-01 3.217034339904785156e-01 6.914643943309783936e-02 1.323989927768707275e-01 -1.980986893177032471e-01
-7.670443505048751831e-02 -1.301676183938980103e-01 1.070272848010063171e-01 1.654614508152008057e-01 -2.591365575790405273e-01 3.603589832782745361e-01 2.311526387929916382e-01 1.429417729377746582e-01 1.866321712732315063e-01 9.766556322574615479e-02 4.687938988208770752e-01 -1.397771090269088745e-01 -8.728820085525512695e-02 -1.727653294801712036e-02 -5.535812303423881531e-02 -4.342883825302124023e-01 -8.974313735961914062e-02 -6.091782450675964355e-02 8.809715509414672852e-02 9.815018624067306519e-02 -3.053676895797252655e-02 1.032909750938415527e-01 8.153437823057174683e-02 6.225891038775444031e-02 6.061590276658535004e-03 2.007277011871337891e-01 9.689576178789138794e-02 -1.372315585613250732e-01 -3.282627835869789124e-02 -5.609858036041259766e-02 2.451817989349365234e-01 -5.364959128201007843e-03
-2.202100455760955811e-01 -8.099910616874694824e-02 8.796686679124832153e-02 1.308080106973648071e-01 -5.454140156507492065e-02 5.458448082208633423e-02 -6.361875683069229126e-03 2.535755932331085205e-01 -1.183046996593475342e-01 -2.588456273078918457e-01 -6.010926514863967896e-02 8.609390258789062500e-02 1.458710879087448120e-01 -7.220348715782165527e-02 9.563402086496353149e-02 -3.680261373519897461e-01 2.372260093688964844e-01 8.397871255874633789e-02 1.751273721456527710e-01 1.428162306547164917e-01 2.426007688045501709e-01 1.570846736431121826e-01 2.524635568261146545e-02 3.674688041210174561e-01 2.924141585826873779e-01 -3.279918804764747620e-02 2.824562489986419678e-01 -2.841323427855968475e-02 2.764214575290679932e-01 8.837382495403289795e-02 3.516981005668640137e-02 2.183604799211025238e-02
9.916920214891433716e-02 9.839178062975406647e-03 2.822329699993133545e-01 5.212657526135444641e-02 1.861892640590667725e-02 7.654829323291778564e-02 5.595339462161064148e-02 -2.197890728712081909e-02 1.298186331987380981e-01 -8.536172658205032349e-02 2.941078841686248779e-01 1.132690832018852234e-01 -1.286174803972244263e-01 2.102243006229400635e-01 -3.850464820861816406e-01 -3.964100778102874756e-01 -2.827969752252101898e-02 -1.524239331483840942e-01 -1.871458441019058228e-02 1.752095967531204224e-01 3.614915013313293457e-01 -1.943179778754711151e-02 2.250969856977462769e-01 3.100823462009429932e-01 1.080698445439338684e-01 1.213198155164718628e-01 7.055191695690155029e-02 -8.730114996433258057e-02 -6.433393806219100952e-02 -5.199081823229789734e-02 1.363370269536972046e-01 1.043428406119346619e-01
2.023416012525558472e-02 4.936901107430458069e-02 2.005134522914886475e-01 2.487074434757232666e-01 6.515192240476608276e-02 -2.839343156665563583e-03 1.061454117298126221e-01 2.477762401103973389e-01 1.740320324897766113e-01 9.001407772302627563e-03 -7.626899331808090210e-02 1.482887417078018188e-01 9.601896256208419800e-02 -1.480788923799991608e-02 1.124825775623321533e-01 -4.009031653404235840e-01 2.471634745597839355e-01 -1.211028397083282471e-01 -1.379781588912010193e-02 2.509032934904098511e-02 2.316576540470123291e-01 -2.371605858206748962e-02 -1.348194926977157593e-01 2.891629636287689209e-01 2.551117837429046631e-01 -2.251139581203460693e-01 3.414452970027923584e-01 -1.057232469320297241e-01 2.598178386688232422e-01 7.028046995401382446e-02 1.676041632890701294e-01 2.321520075201988220e-02
-1.598047167062759399e-01 -1.769321709871292114e-01 2.464313060045242310e-02 -1.574912816286087036e-01 -1.883674860000610352e-01 -2.093827538192272186e-02 -2.815586887300014496e-02 1.563657522201538086e-01 4.258042871952056885e-01 -1.945669651031494141e-01 1.630654186010360718e-01 5.773440469056367874e-03 -5.772270262241363525e-02 9.757269918918609619e-02 -2.390813529491424561e-01 -4.273515045642852783e-01 1.235936880111694336e-01 -1.024682521820068359e-01 2.802234292030334473e-01 2.049963027238845825e-01 -6.612132489681243896e-02 3.337957337498664856e-02 1.551230102777481079e-01 8.381773717701435089e-03 -1.462052464485168457e-01 2.070879936218261719e-01 2.416351288557052612e-01 -1.406020373106002808e-01 -2.381097525358200073e-02 -1.452458351850509644e-01 -7.444694638252258301e-02 1.121842041611671448e-01
-5.939612537622451782e-02 -1.276407483965158463e-02 1.829663962125778198e-01 1.812250614166259766e-01 -1.463357508182525635e-01 -8.619268424808979034e-03 1.393714249134063721e-01 2.804822325706481934e-01 3.055109381675720215e-01 -1.157492101192474365e-01 -1.203327402472496033e-01 1.214734464883804321e-01 1.370372772216796875e-01 2.804543823003768921e-02 -4.589654132723808289e-02 -2.937110662460327148e-01 7.663973420858383179e-02 2.962330915033817291e-02 1.046370044350624084e-01 9.708765149116516113e-02 2.209422141313552856e-01 -5.377252399921417236e-02 -2.215140461921691895e-01 2.341161221265792847e-01 2.541196942329406738e-01 -1.724920868873596191e-01 3.429110944271087646e-01 -9.394183009862899780e-02 3.605552613735198975e-01 1.428960263729095459e-01 5.164389684796333313e-02 9.977986663579940796e-02
-9.757206588983535767e-02 -9.122793376445770264e-02 4.236830398440361023e-02 -1.167225092649459839e-01 -7.371512055397033691e-02 2.081249803304672241e-01 2.292252033948898315e-01 2.009471505880355835e-01 1.185771301388740540e-01 -3.612628281116485596e-01 4.089055582880973816e-02 -1.619380861520767212e-01 -4.889800399541854858e-02 1.859216243028640747e-01 -2.195955216884613037e-01 -8.088687807321548462e-02 2.559640407562255859e-01 -1.406528800725936890e-01 -5.341083556413650513e-02 1.326617896556854248e-01 2.336546629667282104e-01 -4.667825996875762939e-02 3.189800679683685303e-01 3.636033236980438232e-01 1.589101999998092651e-01 -2.169493818655610085e-03 3.519859164953231812e-02 -1.877480894327163696e-01 1.854997426271438599e-01 1.867525875568389893e-01 -1.758897751569747925e-01 4.922332987189292908e-02
-8.389552682638168335e-02 -1.337917447090148926e-01 4.693102464079856873e-02 -1.028287783265113831e-01 -2.527703046798706055e-01 -1.257573664188385010e-01 9.318263828754425049e-02 1.302763223648071289e-01 3.058056831359863281e-01 -2.734245359897613525e-01 -8.480224013328552246e-02 -2.031298168003559113e-02 -5.761536210775375366e-02 1.805441379547119141e-01 -2.140263617038726807e-01 -3.107091188430786133e-01 4.603845998644828796e-02 -4.306199848651885986e-01 1.366346925497055054e-01 2.299950271844863892e-01 2.684309482574462891e-01 1.647312007844448090e-02 1.509681791067123413e-01 1.905141621828079224e-01 -6.171662360429763794e-02 1.870753169059753418e-01 9.699279069900512695e-02 -1.394951045513153076e-01 -7.353304326534271240e-02 -1.675710678100585938e-01 8.543831110000610352e-02 6.151528656482696533e-02
2.313502132892608643e-01 5.644806474447250366e-02 -4.590651765465736389e-02 5.479713901877403259e-02 -4.014341905713081360e-02 1.713204085826873779e-01 -2.138987034559249878e-01 1.571753174066543579e-01 1.917393654584884644e-01 -3.276536762714385986e-01 3.016836643218994141e-01 2.312950976192951202e-02 -1.710993200540542603e-01 -1.045688614249229431e-01 5.250845849514007568e-02 -4.530016183853149414e-01 1.636594086885452271e-01 3.162989765405654907e-02 -1.741230785846710205e-01 9.760824032127857208e-03 4.850490763783454895e-02 -1.144535169005393982e-01 2.505823671817779541e-01 2.875385582447052002e-01 5.034938454627990723e-02 7.144325971603393555e-02 -1.250164234079420567e-03 -1.793039888143539429e-01 -3.465369343757629395e-03 3.027266263961791992e-01 -1.157097169198095798e-03 4.844248667359352112e-02
-2.462571710348129272e-01 -9.339535236358642578e-02 1.465822309255599976e-01 -1.212805137038230896e-01 7.503060996532440186e-02 4.194958880543708801e-02 -6.130875274538993835e-02 2.026243954896926880e-01 1.061464473605155945e-01 7.203194499015808105e-02 2.831769362092018127e-02 1.616383641958236694e-01 -1.089569106698036194e-01 -1.489792764186859131e-01 -1.763140857219696045e-01 -4.996227622032165527e-01 9.201836772263050079e-03 3.040957823395729065e-02 1.576927155256271362e-01 -1.335670351982116699e-01 4.446588754653930664e-01 7.186885178089141846e-02 -8.319583721458911896e-03 2.567753195762634277e-01 1.654614210128784180e-01 -7.900258898735046387e-02 1.663074940443038940e-01 -1.648342758417129517e-01 2.585553824901580811e-01 8.655386418104171753e-02 -1.170721184462308884e-02 9.241864830255508423e-02
8.671993017196655273e-02 -4.365522041916847229e-02 8.243685215711593628e-02 1.344697922468185425e-01 -2.224744483828544617e-02 1.117132753133773804e-01 9.041357040405273438e-02 1.571725904941558838e-01 2.142078876495361328e-01 -9.024292975664138794e-02 3.707350790500640869e-01 -1.805071160197257996e-02 3.991439193487167358e-02 -2.529441379010677338e-02 -2.635682225227355957e-01 -4.687144458293914795e-01 1.861561834812164307e-01 6.355365365743637085e-02 -1.470014601945877075e-01 -1.103090401738882065e-02 9.311007708311080933e-02 -7.042600959539413452e-02 3.139313459396362305e-01 2.492675632238388062e-01 2.059423476457595825e-01 -2.536934427917003632e-02 1.250645667314529419e-01 5.401157960295677185e-02 4.873974621295928955e-02 9.224482625722885132e-02 -2.776602804660797119e-01 -2.287239879369735718e-01
-1.826182901859283447e-01 1.667491532862186432e-02 4.026633501052856445e-02 -2.052139192819595337e-01 -2.768185548484325409e-02 -3.374210372567176819e-02 -3.373038768768310547e-02 1.221064701676368713e-01 4.378024116158485413e-02 -2.269482426345348358e-02 1.168057546019554138e-01 1.319410055875778198e-01 1.943437941372394562e-02 -3.036058694124221802e-02 -1.085941195487976074e-01 -5.389930605888366699e-01 2.118261605501174927e-01 -2.685113577172160149e-03 1.745672337710857391e-02 1.006827056407928467e-01 4.227211475372314453e-01 6.598143279552459717e-02 1.610302366316318512e-02 9.897068142890930176e-02 2.267625331878662109e-01 -2.306566089391708374e-01 3.300341665744781494e-01 -4.854958131909370422e-02 2.555266618728637695e-01 9.566568769514560699e-03 1.923377364873886108e-01 2.989040128886699677e-02
-6.818960607051849365e-02 1.130240503698587418e-02 1.459131687879562378e-01 -1.682299934327602386e-02 1.075650751590728760e-01 1.536831855773925781e-01 -6.779871881008148193e-02 2.966348230838775635e-01 -1.580527983605861664e-02 -1.645779311656951904e-01 -3.639408573508262634e-02 1.480141729116439819e-01 2.601188421249389648e-01 4.936301708221435547e-02 8.950932323932647705e-02 -3.714743852615356445e-01 2.675163149833679199e-01 -1.293307752348482609e-03 2.606849074363708496e-01 -3.854343667626380920e-04 2.990019321441650391e-01 4.376642033457756042e-02 -1.422511488199234009e-01 2.124037742614746094e-01 3.117335438728332520e-01 -1.059683784842491150e-01 3.592420220375061035e-01 -7.707738131284713745e-02 1.307203322649002075e-01 -1.029128879308700562e-01 5.482664331793785095e-02 9.444316476583480835e-02
-1.781289875507354736e-01 -5.319911241531372070e-02 2.761740684509277344e-01 7.550629228353500366e-02 4.525903612375259399e-02 -7.656349986791610718e-02 3.985451161861419678e-02 -8.898221421986818314e-04 2.892659902572631836e-01 -1.915191709995269775e-01 2.895381152629852295e-01 -1.680740863084793091e-01 3.103857040405273438e-01 1.081797201186418533e-02 9.263540059328079224e-02 -3.637963831424713135e-01 2.770992517471313477e-01 1.062172576785087585e-01 -1.262117028236389160e-01 2.160432785749435425e-01 5.992528051137924194e-02 1.365312635898590088e-01 -7.643976807594299316e-02 1.780217736959457397e-01 -1.026825383305549622e-01 6.562537048012018204e-03 -2.721183001995086670e-01 -3.215507268905639648e-01 -2.500839182175695896e-04 -7.112301141023635864e-02 -3.214950440451502800e-03 -2.470238693058490753e-02
8.558687567710876465e-02 -1.682797260582447052e-02 1.284931972622871399e-02 1.788762980140745640e-03 -1.207013279199600220e-01 3.085835278034210205e-01 -1.010261569172143936e-02 7.773327082395553589e-02 6.342502683401107788e-02 -2.673154771327972412e-01 2.161337882280349731e-01 -1.532298475503921509e-01 5.430841818451881409e-02 -1.816429942846298218e-01 6.920206546783447266e-02 -2.769739627838134766e-01 1.737047880887985229e-01 1.102329716086387634e-01 -4.350566305220127106e-03 2.672819495201110840e-01 -9.291797759942710400e-04 3.950532376766204834e-01 -1.363228857517242432e-01 2.540246844291687012e-01 1.566763222217559814e-01 1.702084764838218689e-02 1.053116843104362488e-01 -3.678008615970611572e-01 1.361421793699264526e-01 1.537010073661804199e-01 -1.691687703132629395e-01 -1.349812895059585571e-01
-1.143338382244110107e-01 2.060910910367965698e-01 -2.308252826333045959e-02 2.513242885470390320e-02 -8.157537132501602173e-02 -1.317483931779861450e-02 -1.287969797849655151e-01 -9.307333827018737793e-02 2.353613525629043579e-01 -3.000992238521575928e-01 -4.017198085784912109e-02 -4.210359603166580200e-02 -2.926082313060760498e-01 1.049239467829465866e-02 -1.941842585802078247e-01 -3.484456539154052734e-01 6.561123579740524292e-02 -6.954816728830337524e-02 1.305608600378036499e-01 2.006772607564926147e-01 1.734899133443832397e-01 1.586051881313323975e-01 1.489481776952743530e-01 4.016947746276855469e-01 2.295076251029968262e-01 2.712296545505523682e-01 4.137954860925674438e-02 -2.673873603343963623e-01 -1.089220773428678513e-02 -4.240067303180694580e-02 8.044423162937164307e-02 6.651850044727325439e-02
2.838119268417358398e-01 -1.101416647434234619e-01 1.290321946144104004e-01 4.138861596584320068e-02 2.020676387473940849e-03 5.264548659324645996e-01 9.415874630212783813e-02 -5.042294040322303772e-02 1.331698447465896606e-01 -2.952310442924499512e-01 2.706552743911743164e-01 2.006329223513603210e-02 -3.180436417460441589e-02 8.816429227590560913e-02 -1.650602072477340698e-01 -3.646001219749450684e-01 -1.371246874332427979e-01 6.865949835628271103e-03 -1.112742349505424500e-01 1.552964448928833008e-01 1.252136081457138062e-01 -2.631920762360095978e-02 1.379962265491485596e-01 3.158868849277496338e-01 2.279798313975334167e-02 1.593037694692611694e-01 8.920574933290481567e-02 -2.352608134970068932e-03 8.114355057477951050e-02 -4.785280302166938782e-02 1.392273008823394775e-01 1.443228032439947128e-02
1.918510049581527710e-01 -8.456277102231979370e-02 8.679658174514770508e-02 -1.328607648611068726e-01 -1.027602404356002808e-01 1.827412396669387817e-01 1.238501742482185364e-01 1.381503045558929443e-01 -5.758210271596908569e-02 -4.096477627754211426e-01 9.458728879690170288e-02 -7.149077951908111572e-02 8.121678233146667480e-02 -8.713295310735702515e-02 4.710382781922817230e-03 -2.329986095428466797e-01 -8.947592228651046753e-03 -1.222275197505950928e-02 2.281475439667701721e-02 6.822823733091354370e-02 7.658416777849197388e-02 3.961561918258666992e-01 -2.657022699713706970e-02 3.406793773174285889e-01 7.253581285476684570e-02 4.080467391759157181e-03 2.008275985717773438e-01 -2.713460028171539307e-01 3.401615917682647705e-01 2.211665809154510498e-01 -2.355226129293441772e-02 -1.714613288640975952e-01
-1.928526312112808228e-01 -3.723495006561279297e-01 -1.000539883971214294e-01 9.517835080623626709e-02 -1.366293132305145264e-01 1.140495240688323975e-01 1.047034338116645813e-01 1.415180116891860962e-01 2.488611787557601929e-01 -3.772126436233520508e-01 1.428868472576141357e-01 -6.856933236122131348e-02 -1.060946956276893616e-01 6.111074239015579224e-02 -4.712361097335815430e-02 -3.492634594440460205e-01 -2.201545797288417816e-02 1.925186067819595337e-02 -1.743827611207962036e-01 2.892210781574249268e-01 -8.615687489509582520e-02 3.078098297119140625e-01 6.883836537599563599e-02 1.402602344751358032e-01 7.139562070369720459e-02 -8.505257964134216309e-02 -9.948982298374176025e-02 -5.324153602123260498e-02 2.850866913795471191e-01 3.829190880060195923e-02 1.490724384784698486e-01 4.868934303522109985e-02
-2.330671809613704681e-02 -6.097660586237907410e-02 1.703798472881317139e-01 2.388468682765960693e-01 -1.790700256824493408e-01 2.997557818889617920e-01 8.816862106323242188e-02 2.014121413230895996e-01 1.502083539962768555e-01 -2.315430939197540283e-01 1.274570077657699585e-01 -4.365215077996253967e-02 1.028952598571777344e-01 5.166591331362724304e-02 -3.179706931114196777e-01 -3.920331597328186035e-01 1.233185231685638428e-01 2.023636251688003540e-01 3.451886028051376343e-02 1.128345280885696411e-01 2.259113639593124390e-02 2.370465248823165894e-01 -3.037770092487335205e-02 5.429949611425399780e-02 6.105057895183563232e-02 1.323433499783277512e-02 -2.177150100469589233e-01 -2.399803251028060913e-01 -3.458249941468238831e-02 1.763845384120941162e-01 2.240277528762817383e-01 2.344798445701599121e-01
1.606140881776809692e-01 2.400734275579452515e-01 2.890013456344604492e-01 2.209524065256118774e-02 -8.060854673385620117e-02 -5.159862339496612549e-02 5.522793531417846680e-02 -4.702753946185112000e-02 3.281889259815216064e-01 -3.016437217593193054e-02 2.294517122209072113e-02 1.956332288682460785e-02 -1.119155734777450562e-01 -2.963502658531069756e-03 -7.401902973651885986e-02 -3.285283446311950684e-01 -6.236587837338447571e-02 -2.983074784278869629e-01 -1.202806681394577026e-01 2.667392492294311523e-01 3.167993128299713135e-01 -7.938856142573058605e-04 6.155203655362129211e-02 2.993917763233184814e-01 -3.894830867648124695e-02 9.925013035535812378e-02 3.722023963928222656e-02 -1.905698888003826141e-02 3.639758378267288208e-02 -1.353565603494644165e-01 4.048344790935516357e-01 1.171815022826194763e-01
2.867790311574935913e-02 -2.051153592765331268e-02 3.564196825027465820e-01 1.776176691055297852e-01 5.760223418474197388e-02 -8.554165065288543701e-02 -2.835201472043991089e-02 1.221506297588348389e-01 8.340083062648773193e-02 -1.411325335502624512e-01 -1.570683419704437256e-01 6.195808202028274536e-02 3.506958857178688049e-02 3.146854788064956665e-02 2.124543115496635437e-02 -3.118876516819000244e-01 2.818452417850494385e-01 2.900495566427707672e-02 9.369774907827377319e-02 4.690070822834968567e-02 2.239829152822494507e-01 1.178492158651351929e-01 -1.197599172592163086e-01 2.745803892612457275e-01 2.968551814556121826e-01 -2.300676405429840088e-01 2.573232352733612061e-01 -2.212997972965240479e-01 3.680330514907836914e-01 1.048621535301208496e-01 9.609522670507431030e-02 3.889441117644309998e-02
1.045454107224941254e-02 2.518255449831485748e-02 2.443270832300186157e-01 5.718565732240676880e-02 -2.655457258224487305e-01 3.351303935050964355e-02 -2.011545151472091675e-01 1.654600650072097778e-01 7.834607362747192383e-02 6.725960969924926758e-02 1.918994635343551636e-01 9.618832916021347046e-02 7.683875411748886108e-02 -1.462626010179519653e-01 -1.760211735963821411e-01 -4.242072403430938721e-01 6.540351361036300659e-02 -2.469820678234100342e-01 9.868229925632476807e-02 3.953943848609924316e-01 1.103104948997497559e-01 1.193649619817733765e-01 2.386613935232162476e-02 1.958792954683303833e-01 -1.137377247214317322e-01 2.692250013351440430e-01 1.549836248159408569e-01 -4.453793540596961975e-02 1.049708276987075806e-01 -2.068001776933670044e-01 -9.377276897430419922e-02 1.764467507600784302e-01
-5.325273610651493073e-03 -1.707887351512908936e-01 9.111428260803222656e-02 -8.814136683940887451e-02 -2.893060073256492615e-02 -3.865140024572610855e-03 4.538987949490547180e-02 2.262115627527236938e-01 3.125200569629669189e-01 -9.869309514760971069e-02 -3.934141248464584351e-02 -1.302912682294845581e-01 1.356536746025085449e-01 -1.686941981315612793e-01 3.240584433078765869e-01 -3.578328490257263184e-01 -2.053518779575824738e-02 -1.707179993391036987e-01 1.078228186815977097e-02 1.215599030256271362e-01 1.839474588632583618e-01 -5.563583225011825562e-02 -1.044100970029830933e-01 1.538710445165634155e-01 -3.618786633014678955e-01 -1.562509983777999878e-01 -3.924730420112609863e-02 -2.893134355545043945e-01 2.972293496131896973e-01 5.072151776403188705e-03 -2.097528725862503052e-01 -7.647240906953811646e-02
-6.551364064216613770e-02 7.061273604631423950e-02 2.151636779308319092e-01 2.356676608324050903e-01 7.258730381727218628e-02 8.222080767154693604e-02 4.453835636377334595e-02 2.872363030910491943e-01 2.006836682558059692e-01 -7.086939178407192230e-03 -1.717178151011466980e-02 9.205564111471176147e-02 1.074540317058563232e-01 6.564025580883026123e-02 -1.128931939601898193e-01 -3.142525851726531982e-01 2.575771510601043701e-01 6.244549900293350220e-02 1.110055893659591675e-01 2.108607627451419830e-02 2.827458679676055908e-01 -1.006955280900001526e-01 2.283879322931170464e-03 2.484945803880691528e-01 3.060467243194580078e-01 -1.718991994857788086e-01 4.159920811653137207e-01 -1.097118109464645386e-01 2.092913538217544556e-01 1.225133687257766724e-01 5.971686169505119324e-02 1.019370406866073608e-01
-2.721293568611145020e-01 -5.535629764199256897e-02 6.496785581111907959e-02 1.813509166240692139e-01 -2.783130109310150146e-02 1.878945678472518921e-01 -1.091263964772224426e-01 -2.279367297887802124e-02 1.991625130176544189e-01 -1.810636669397354126e-01 1.905624419450759888e-01 -2.840050030499696732e-03 -1.899198293685913086e-01 1.846278309822082520e-01 -7.427290081977844238e-02 -3.258137702941894531e-01 -1.035080477595329285e-01 -6.295142322778701782e-02 9.510280936956405640e-02 3.298140466213226318e-01 3.018660247325897217e-01 1.414128243923187256e-01 1.862316727638244629e-01 2.174941599369049072e-01 -1.913659423589706421e-01 3.420083820819854736e-01 1.193320155143737793e-01 -6.793410331010818481e-02 -4.298105463385581970e-02 -3.260659053921699524e-02 -6.554964929819107056e-02 -2.034868150949478149e-01
-1.993027031421661377e-01 -2.201151475310325623e-02 -1.246993318200111389e-01 1.597345024347305298e-01 2.291244119405746460e-01 1.302670985460281372e-01 -9.101521223783493042e-02 2.252813242375850677e-02 7.642266899347305298e-02 -1.221141815185546875e-01 2.387288063764572144e-01 2.718750387430191040e-02 -9.063491597771644592e-03 -8.572525344789028168e-03 -3.985843360424041748e-01 -3.570212125778198242e-01 3.739872574806213379e-02 -4.827670007944107056e-02 1.965411156415939331e-01 2.255452871322631836e-01 2.151817083358764648e-01 1.569856554269790649e-01 3.011465668678283691e-01 -2.975762821733951569e-02 -2.331711649894714355e-01 1.126307025551795959e-01 6.087285652756690979e-02 -2.813111543655395508e-01 1.537352651357650757e-01 -5.075962096452713013e-02 -1.849973797798156738e-01 -9.703683853149414062e-02
-3.160342872142791748e-01 1.113589107990264893e-01 1.341428756713867188e-01 -6.220381706953048706e-02 2.192753255367279053e-01 6.795447319746017456e-02 -4.014204442501068115e-02 1.134094223380088806e-01 5.848112702369689941e-02 8.436731249094009399e-02 -6.771570444107055664e-02 -3.254805505275726318e-02 1.233644112944602966e-01 6.341144442558288574e-02 -1.846879161894321442e-02 -4.890032410621643066e-01 1.186562031507492065e-01 5.255821719765663147e-02 3.733180090785026550e-02 2.174253165721893311e-01 3.404729962348937988e-01 1.324917227029800415e-01 5.799464136362075806e-02 1.746456474065780640e-01 2.634867429733276367e-01 -1.620081663131713867e-01 3.184901773929595947e-01 -1.651553958654403687e-01 2.157206535339355469e-01 4.892339557409286499e-02 9.976990520954132080e-02 8.764120191335678101e-02
-1.471371948719024658e-01 3.603956475853919983e-02 3.132043778896331787e-01 -1.128020286560058594e-01 -5.291116982698440552e-02 -4.786240309476852417e-02 3.000527247786521912e-02 2.106679379940032959e-01 3.665510565042495728e-02 -2.212706208229064941e-02 1.445865482091903687e-01 1.244939789175987244e-01 7.394240796566009521e-02 -1.210665982216596603e-02 -1.713808625936508179e-01 -4.886732995510101318e-01 -3.137879446148872375e-02 -1.940520852804183960e-01 1.727580726146697998e-01 2.874363958835601807e-01 -7.298061251640319824e-02 2.448704689741134644e-01 7.046949863433837891e-02 2.847644090652465820e-01 -9.634390473365783691e-02 9.550742805004119873e-02 3.277074545621871948e-02 1.017889231443405151e-01 2.644870579242706299e-01 -2.408736944198608398e-01 -3.759313747286796570e-02 2.053258717060089111e-01
-1.652417778968811035e-01 -1.735901087522506714e-01 7.568400353193283081e-02 2.025171816349029541e-01 3.201885223388671875e-01 9.860205650329589844e-02 4.238004237413406372e-02 1.981960535049438477e-01 -4.617116879671812057e-03 1.060712561011314392e-01 -1.005285978317260742e-01 -1.309413462877273560e-01 9.590238332748413086e-02 1.099020466208457947e-01 -1.325857490301132202e-01 -3.600262105464935303e-01 1.892818212509155273e-01 -5.705446749925613403e-02 1.768482923507690430e-01 5.128451064229011536e-02 -6.707280874252319336e-02 9.559760987758636475e-02 -2.161001563072204590e-01 2.378953248262405396e-01 1.222312599420547485e-01 8.825612813234329224e-02 1.192749962210655212e-01 -3.990993797779083252e-01 1.535051017999649048e-01 -1.473799645900726318e-01 2.160238772630691528e-01 2.395728230476379395e-01
-1.333750188350677490e-01 -1.522648846730589867e-03 8.187334239482879639e-02 1.987643539905548096e-03 -8.900222182273864746e-02 8.177451044321060181e-02 -7.793669402599334717e-02 2.592682279646396637e-02 2.598693072795867920e-01 1.828255131840705872e-02 -4.887768253684043884e-02 4.128062725067138672e-02 -1.139292642474174500e-01 -1.648329496383666992e-01 1.210665851831436157e-01 -4.288947284221649170e-01 1.382120102643966675e-01 1.607768237590789795e-01 1.563874483108520508e-01 1.221138238906860352e-01 4.545236527919769287e-01 6.060452014207839966e-02 1.429047584533691406e-01 1.371240764856338501e-01 7.871712744235992432e-02 -2.057905495166778564e-01 3.037269115447998047e-01 8.427090197801589966e-02 2.934385240077972412e-01 -1.320629715919494629e-01 -1.833780407905578613e-01 1.566770076751708984e-01
2.319749742746353149e-01 -5.726021900773048401e-02 -5.728392675518989563e-02 2.581054866313934326e-01 -8.648053556680679321e-02 2.315833419561386108e-01 1.172129884362220764e-01 -8.060812205076217651e-02 1.820154339075088501e-01 -2.470879703760147095e-01 2.545672953128814697e-01 -1.826622150838375092e-02 -1.184141710400581360e-01 2.034141123294830322e-01 4.358065500855445862e-02 -4.955923855304718018e-01 3.001364171504974365e-01 6.156088784337043762e-02 -1.465037763118743896e-01 5.401657894253730774e-02 5.495355278253555298e-02 8.018247038125991821e-02 2.504472136497497559e-01 6.200198084115982056e-02 -8.564429730176925659e-02 5.076835677027702332e-02 2.008285373449325562e-01 -1.564842611551284790e-01 1.875303685665130615e-01 1.500125825405120850e-01 -5.092707276344299316e-02 -1.286550518125295639e-02
-1.371346116065979004e-01 5.859653651714324951e-02 1.987245380878448486e-01 2.236979156732559204e-01 5.646083503961563110e-02 -5.868387967348098755e-02 2.215489298105239868e-01 2.119535356760025024e-01 2.518999278545379639e-01 -2.044507861137390137e-01 3.437230885028839111e-01 -1.946665346622467041e-01 2.175808697938919067e-01 -3.182743191719055176e-01 6.899700313806533813e-02 -1.918861865997314453e-01 8.997803926467895508e-02 3.177531436085700989e-02 -1.155017241835594177e-01 1.774324178695678711e-01 1.222478598356246948e-01 6.493537873029708862e-02 -8.200535923242568970e-02 9.055013209581375122e-02 -1.830251663923263550e-01 3.506793081760406494e-02 -2.107011079788208008e-01 -2.902551591396331787e-01 2.553596794605255127e-01 -1.899847574532032013e-02 6.234066933393478394e-02 -1.234204173088073730e-01
1.476136445999145508e-01 1.559151560068130493e-01 -2.636547200381755829e-03 -9.232778102159500122e-02 -1.101152226328849792e-01 2.671165466308593750e-01 -3.103938512504100800e-02 3.905976712703704834e-01 2.549513280391693115e-01 1.207398902624845505e-02 4.821226373314857483e-02 2.140099406242370605e-01 -1.060748249292373657e-01 -3.085332512855529785e-01 -2.259206213057041168e-02 -2.440758198499679565e-01 5.128642078489065170e-03 -4.141435772180557251e-02 -4.770555347204208374e-02 2.356074564158916473e-02 -1.467062532901763916e-01 2.421271800994873047e-01 1.403763704001903534e-02 2.801759243011474609e-01 1.687515825033187866e-01 -2.571282088756561279e-01 7.241033017635345459e-02 -2.303833663463592529e-01 9.824530035257339478e-02 -2.964675724506378174e-01 1.073940098285675049e-01 -5.618855729699134827e-02
-1.707852780818939209e-01 1.754388660192489624e-01 7.784590870141983032e-02 -6.686064600944519043e-02 -5.609928071498870850e-02 1.693012416362762451e-01 -1.241975091397762299e-02 2.115725167095661163e-02 2.695674002170562744e-01 -3.763008117675781250e-01 1.659045815467834473e-01 1.891656517982482910e-01 -4.253145307302474976e-02 2.228948026895523071e-01 -6.866341084241867065e-02 -4.084636569023132324e-01 2.109326422214508057e-01 -1.809703558683395386e-01 1.332799941301345825e-01 1.275654435157775879e-01 1.149087697267532349e-01 -1.739121377468109131e-01 -1.363797858357429504e-02 4.445477202534675598e-02 -3.935959562659263611e-02 2.343415170907974243e-01 9.238126873970031738e-02 -1.610727459192276001e-01 -6.543468683958053589e-02 -5.476087704300880432e-02 3.153520822525024414e-01 2.047533988952636719e-01
-1.897671073675155640e-02 -2.393710464239120483e-01 -8.092863857746124268e-02 5.752779170870780945e-02 -2.689480185508728027e-01 3.858174383640289307e-01 4.197860136628150940e-02 9.335184097290039062e-02 5.243895947933197021e-02 -2.655280828475952148e-01 3.467367589473724365e-01 -5.598978698253631592e-02 5.688059609383344650e-04 1.050673201680183411e-01 -1.072622612118721008e-01 -4.332384169101715088e-01 7.229556888341903687e-02 2.018350958824157715e-01 -1.241610571742057800e-01 2.239778339862823486e-01 1.021345779299736023e-01 7.701428234577178955e-02 -1.975832879543304443e-02 1.694695949554443359e-01 4.581613466143608093e-02 9.316513687372207642e-02 -4.688622429966926575e-02 -2.656686007976531982e-01 2.215242087841033936e-01 3.877505287528038025e-02 -3.426234796643257141e-02 4.043116793036460876e-02
1.829629181884229183e-03 1.357059031724929810e-01 1.290709972381591797e-01 1.322877258062362671e-01 -3.523964900523424149e-03 -1.562048122286796570e-02 1.534141302108764648e-01 2.168817073106765747e-01 1.210898384451866150e-01 -1.406543403863906860e-01 -1.182921975851058960e-01 8.287812024354934692e-02 1.911273151636123657e-01 -1.079139113426208496e-01 -5.737689509987831116e-02 -4.152708351612091064e-01 1.279397904872894287e-01 7.311040908098220825e-02 4.535907879471778870e-02 -2.304042922332882881e-03 3.506966531276702881e-01 7.051385939121246338e-02 1.977046206593513489e-02 2.007069885730743408e-01 1.818332672119140625e-01 -2.298563420772552490e-01 3.829772174358367920e-01 -1.365258544683456421e-01 3.191318511962890625e-01 2.126680374203715473e-05 2.276227176189422607e-01 -9.468028321862220764e-03
1.578377783298492432e-01 -8.013817667961120605e-02 3.166775777935981750e-02 1.615683585405349731e-01 -3.720106929540634155e-02 6.772968173027038574e-02 9.299162775278091431e-02 8.741428144276142120e-03 2.746890783309936523e-01 -2.715120911598205566e-01 1.635181605815887451e-01 1.851767301559448242e-01 -2.384296059608459473e-02 -6.516293622553348541e-03 1.550837419927120209e-02 -4.069284498691558838e-01 1.621824055910110474e-01 5.612819641828536987e-02 -1.869212090969085693e-01 2.947891950607299805e-01 2.287509441375732422e-01 -5.485195666551589966e-02 3.205883204936981201e-01 3.525040745735168457e-01 4.441781714558601379e-02 -2.540564723312854767e-02 -1.006335914134979248e-01 -3.848496824502944946e-02 9.093952178955078125e-02 2.002951055765151978e-01 4.849360510706901550e-02 -2.271281033754348755e-01
4.417944699525833130e-02 5.740251392126083374e-02 1.951973587274551392e-01 1.745181679725646973e-01 -3.446501195430755615e-01 -8.842984586954116821e-02 -8.175769820809364319e-03 1.839940994977951050e-01 1.695343106985092163e-01 -1.453275978565216064e-01 1.215205490589141846e-01 -8.818223327398300171e-02 -7.877354323863983154e-02 -2.064705342054367065e-01 -1.678200811147689819e-01 -4.619137346744537354e-01 3.280434608459472656e-01 -1.016020774841308594e-01 -7.624248415231704712e-02 1.152143627405166626e-01 1.432637870311737061e-01 1.157751455903053284e-01 1.039763614535331726e-01 -6.287389248609542847e-02 1.621055416762828827e-02 1.546826362609863281e-01 -2.505050301551818848e-01 -3.098096549510955811e-01 -6.617403775453567505e-02 -9.978186339139938354e-02 -5.903841555118560791e-02 -1.282223016023635864e-01
-1.129773631691932678e-02 -1.068321391940116882e-01 1.791608184576034546e-01 2.676813304424285889e-01 -1.200676336884498596e-02 3.997690975666046143e-01 1.366100162267684937e-01 1.614581793546676636e-01 2.982155084609985352e-01 -9.224081784486770630e-02 -3.929777443408966064e-02 -1.793490722775459290e-02 -1.681703180074691772e-01 -1.976342499256134033e-01 -1.478706598281860352e-01 -1.715294867753982544e-01 1.654489338397979736e-01 -2.355250716209411621e-01 -1.123541891574859619e-01 1.715327203273773193e-01 1.682409197092056274e-01 -2.473535016179084778e-02 -2.557544708251953125e-01 5.053583532571792603e-02 3.647353872656822205e-02 3.104730546474456787e-01 2.879536449909210205e-01 4.321337118744850159e-02 1.741459965705871582e-01 8.830302953720092773e-02 -4.911661520600318909e-02 1.313881278038024902e-01
-3.575500845909118652e-01 -2.721015512943267822e-01 2.652303278446197510e-01 2.284943610429763794e-01 -2.119067683815956116e-02 -9.131702035665512085e-02 -9.937444329261779785e-02 3.465607166290283203e-01 8.353502303361892700e-02 -1.747678518295288086e-01 2.515374124050140381e-01 -6.754930317401885986e-02 -8.017955720424652100e-02 -6.628452241420745850e-02 9.421182423830032349e-02 -2.277673184871673584e-01 2.290568798780441284e-01 -1.888308972120285034e-01 -1.667518317699432373e-01 2.970382757484912872e-02 2.630974948406219482e-01 1.786047965288162231e-01 8.812509477138519287e-02 9.814976900815963745e-02 5.132204294204711914e-02 -6.192002817988395691e-02 -1.254416108131408691e-01 -2.461931258440017700e-01 -1.113052945584058762e-02 1.430699527263641357e-01 -1.124484613537788391e-01 -9.207690507173538208e-02
-1.226824615150690079e-02 -1.083592548966407776e-01 2.534839808940887451e-01 9.231842309236526489e-02 -1.773076057434082031e-01 -1.173867657780647278e-02 -1.246998086571693420e-01 1.166023686528205872e-01 5.776773393154144287e-02 3.745568171143531799e-02 1.767983138561248779e-01 4.080999270081520081e-02 1.875401735305786133e-01 7.704260200262069702e-02 -3.285078108310699463e-01 -4.928168654441833496e-01 2.918244339525699615e-02 -2.806841433048248291e-01 7.750771194696426392e-02 2.838322818279266357e-01 5.944580212235450745e-02 1.108488664031028748e-01 4.675038531422615051e-02 1.941198259592056274e-01 -1.485052853822708130e-01 2.067186236381530762e-01 1.804212927818298340e-01 -8.191056549549102783e-02 -1.851315237581729889e-02 -1.481648087501525879e-01 1.053151786327362061e-01 2.563709914684295654e-01
-3.947560489177703857e-02 -2.387573719024658203e-01 -1.115968525409698486e-01 -5.069949477910995483e-02 -1.951488256454467773e-01 1.579395681619644165e-01 -5.767741054296493530e-02 1.332349181175231934e-01 2.342685312032699585e-01 -1.446524858474731445e-01 4.298091307282447815e-02 5.879594478756189346e-03 -2.887226641178131104e-01 -6.284831557422876358e-03 -2.879427373409271240e-01 -5.060439109802246094e-01 -9.481837600469589233e-02 -1.158618107438087463e-01 -6.249419599771499634e-02 3.389372825622558594e-01 3.111798688769340515e-02 1.675797849893569946e-01 -1.822076290845870972e-01 1.692337393760681152e-01 -1.517165452241897583e-01 2.373207658529281616e-01 7.967693358659744263e-02 -6.134665012359619141e-02 2.942544221878051758e-02 1.894799992442131042e-02 1.238430365920066833e-01 6.421933323144912720e-02
1.428934037685394287e-01 -2.698045670986175537e-01 -1.394741386175155640e-01 -9.150561876595020294e-03 -4.457580298185348511e-02 5.621163547039031982e-02 9.035719931125640869e-02 4.170735552906990051e-02 1.391959190368652344e-01 -1.139975041151046753e-01 4.308030605316162109e-01 -6.010932847857475281e-02 9.719748795032501221e-02 1.036918237805366516e-01 -1.516017317771911621e-01 -3.002920448780059814e-01 2.385298162698745728e-01 -1.261966954916715622e-02 -2.279641628265380859e-01 2.398451417684555054e-02 1.368428468704223633e-01 1.874963343143463135e-01 1.247271597385406494e-01 2.463319003582000732e-01 -6.002990528941154480e-03 -2.762496704235672951e-03 1.498488336801528931e-01 -4.172139987349510193e-02 2.302925884723663330e-01 -2.081568390130996704e-01 -6.658183783292770386e-02 3.905312418937683105e-01
4.592363908886909485e-02 1.151788979768753052e-01 1.410182416439056396e-01 -4.982655867934226990e-03 -1.406587362289428711e-01 -1.693645566701889038e-01 -5.626808851957321167e-02 -1.323618143796920776e-01 4.250982701778411865e-01 -1.464736312627792358e-01 1.528803110122680664e-01 -1.199929863214492798e-01 -8.556686341762542725e-03 -2.937338547781109810e-03 -3.104591667652130127e-01 -3.506169319152832031e-01 4.832875356078147888e-02 -2.588848769664764404e-01 4.906856641173362732e-02 1.666741669178009033e-01 1.092865541577339172e-01 1.767544895410537720e-01 9.020855277776718140e-02 2.470545768737792969e-01 -8.457650989294052124e-02 6.283904612064361572e-02 2.878006994724273682e-01 2.486646361649036407e-02 -9.589323401451110840e-02 -2.561642229557037354e-01 2.314501255750656128e-01 -3.724780678749084473e-02
-1.270379573106765747e-01 -6.901046633720397949e-02 -8.433508127927780151e-02 6.765311956405639648e-02 1.034492030739784241e-01 1.991679817438125610e-01 1.035478115081787109e-01 2.268348336219787598e-01 -7.134503871202468872e-02 1.481098216027021408e-02 7.096730172634124756e-02 -1.440121084451675415e-01 1.018230393528938293e-01 -1.694232411682605743e-02 -2.208286672830581665e-01 -3.270410895347595215e-01 4.453244507312774658e-01 -1.442927569150924683e-01 7.844169437885284424e-02 1.447765436023473740e-02 1.265040636062622070e-01 1.646966487169265747e-01 -2.064039111137390137e-01 3.359335660934448242e-01 8.247966319322586060e-02 -2.176993489265441895e-01 1.476838290691375732e-01 -8.019921928644180298e-02 6.369772553443908691e-02 9.884537011384963989e-02 1.093069016933441162e-01 3.537075817584991455e-01
1.025346070528030396e-01 -4.358953610062599182e-02 2.544403970241546631e-01 -7.961903512477874756e-02 -7.032324373722076416e-02 -9.402287006378173828e-02 -1.883255690336227417e-01 1.928253322839736938e-01 5.459443107247352600e-02 -1.514187455177307129e-01 2.497876286506652832e-01 1.547284424304962158e-01 -7.857185602188110352e-02 -6.383519619703292847e-02 -1.124966368079185486e-01 -3.459373414516448975e-01 1.372439265251159668e-01 -2.369500249624252319e-01 1.273165494203567505e-01 3.680553734302520752e-01 3.232997283339500427e-02 5.062153190374374390e-02 -1.252494454383850098e-01 6.171930953860282898e-02 -2.704053521156311035e-01 -8.260472677648067474e-03 2.033806741237640381e-01 -1.557401716709136963e-01 9.561867266893386841e-02 -3.097721002995967865e-02 -1.205441504716873169e-01 4.025602340698242188e-01
-4.698250815272331238e-02 1.122074574232101440e-01 1.796835213899612427e-01 -8.578574657440185547e-02 -9.847555309534072876e-03 1.527545601129531860e-01 -1.732677221298217773e-01 3.305983543395996094e-02 1.204163953661918640e-02 1.174587830901145935e-01 1.908049732446670532e-01 3.919202834367752075e-02 1.537411380559206009e-02 5.702208727598190308e-03 -1.681053042411804199e-01 -6.118028163909912109e-01 -7.863345742225646973e-02 -2.652778923511505127e-01 1.891514807939529419e-01 2.494669556617736816e-01 6.729978322982788086e-02 1.253080666065216064e-01 1.443414837121963501e-01 2.395947277545928955e-01 7.995605468750000000e-03 1.393310278654098511e-01 1.306241303682327271e-01 -1.532085686922073364e-01 -4.493323341012001038e-02 -2.276073694229125977e-01 1.024219021201133728e-01 1.973070651292800903e-01
-2.133294045925140381e-01 1.118516735732555389e-02 1.452921479940414429e-01 -1.369335353374481201e-01 -3.775367140769958496e-02 -4.506080225110054016e-02 5.718579143285751343e-02 1.792275533080101013e-02 1.475868076086044312e-01 -2.041705697774887085e-01 7.593399286270141602e-02 2.267411909997463226e-02 1.634453423321247101e-02 -9.595830738544464111e-02 5.258482322096824646e-02 -4.726285934448242188e-01 -8.432839065790176392e-02 1.735006459057331085e-02 5.198089778423309326e-02 1.484799236059188843e-01 5.207705497741699219e-01 1.753570586442947388e-01 2.597577311098575592e-02 2.553691864013671875e-01 2.375386506319046021e-01 -1.518677175045013428e-01 2.840890884399414062e-01 -6.732205301523208618e-02 1.546415835618972778e-01 -4.852655529975891113e-02 1.066972385160624981e-03 1.053266674280166626e-01
-5.849770084023475647e-02 -1.877166032791137695e-01 1.788775920867919922e-01 -2.273582816123962402e-01 -1.141614541411399841e-01 3.009509444236755371e-01 1.108748838305473328e-01 1.676442027091979980e-01 -8.192140609025955200e-02 -1.826603561639785767e-01 1.446221172809600830e-01 -1.742094755172729492e-01 4.043677449226379395e-02 -2.519542574882507324e-01 -3.377301245927810669e-02 -1.719500571489334106e-01 1.748417317867279053e-01 -1.166627556085586548e-01 -2.189293354749679565e-01 1.679969727993011475e-01 1.307081282138824463e-01 2.583522498607635498e-01 1.908267140388488770e-01 2.421594262123107910e-01 1.609467864036560059e-01 1.051639690995216370e-01 1.295895278453826904e-01 -2.833915948867797852e-01 2.965121269226074219e-01 1.188492700457572937e-01 -1.020990833640098572e-01 -2.701543457806110382e-02
-4.659753665328025818e-02 -6.428392231464385986e-02 2.440911233425140381e-01 -5.258432356640696526e-04 5.381100997328758240e-02 1.298792846500873566e-02 1.579405814409255981e-01 1.904847174882888794e-01 1.863010525703430176e-01 -1.235676109790802002e-01 -8.720630407333374023e-02 7.345896959304809570e-02 1.536513268947601318e-01 1.398532371968030930e-02 -4.323752969503402710e-02 -4.139620065689086914e-01 1.535006314516067505e-01 1.207828745245933533e-01 3.598703444004058838e-02 4.006049036979675293e-02 3.375561237335205078e-01 1.676770150661468506e-01 -1.197855174541473389e-01 2.553668320178985596e-01 2.805145680904388428e-01 -5.775351077318191528e-02 2.993651926517486572e-01 -1.803706884384155273e-01 1.948009878396987915e-01 1.204925104975700378e-01 2.790021598339080811e-01 1.124668195843696594e-01
2.119531109929084778e-02 -1.350724603980779648e-02 2.064435333013534546e-01 1.365652233362197876e-01 1.048177480697631836e-02 -1.134979352355003357e-02 6.648000329732894897e-02 3.340503573417663574e-01 4.673959687352180481e-02 -1.004605591297149658e-01 -1.823789179325103760e-01 7.250848412513732910e-02 2.313112616539001465e-01 -5.779961869120597839e-02 -1.179540902376174927e-02 -3.987384140491485596e-01 1.085149869322776794e-01 -4.403172060847282410e-02 2.574105001986026764e-02 -1.128626316785812378e-01 1.699678897857666016e-01 7.281179726123809814e-02 -1.102681159973144531e-01 3.306281864643096924e-01 1.350135505199432373e-01 -2.507586479187011719e-01 2.705504894256591797e-01 -1.253664791584014893e-01 4.009470045566558838e-01 1.892492733895778656e-02 1.196402087807655334e-01 1.638440936803817749e-01
1.848326474428176880e-01 -1.650730222463607788e-01 4.412411451339721680e-01 -1.228453144431114197e-01 -1.524771600961685181e-01 -9.009185433387756348e-02 -2.493861466646194458e-01 1.093874219805002213e-03 6.383091956377029419e-02 7.109428755939006805e-03 4.513800144195556641e-02 1.333542764186859131e-01 -4.834681004285812378e-02 4.497418925166130066e-02 -2.152412533760070801e-01 -4.871252477169036865e-01 1.079032495617866516e-01 7.516716606914997101e-03 2.463391795754432678e-02 2.835268974304199219e-01 8.942914754152297974e-02 -8.323285728693008423e-02 1.865621469914913177e-02 1.578406989574432373e-01 -2.112120836973190308e-01 6.910656578838825226e-03 1.858270764350891113e-01 -2.584204077720642090e-01 3.683572635054588318e-02 -5.903205834329128265e-03 -5.873317364603281021e-03 2.074575424194335938e-01
1.796446889638900757e-01 -1.774267703294754028e-01 1.395872682332992554e-01 -3.429051116108894348e-02 -2.455877214670181274e-01 1.320794671773910522e-01 -7.158182561397552490e-02 2.262288630008697510e-01 3.376218378543853760e-01 -4.663444124162197113e-03 3.744196519255638123e-02 -5.467403680086135864e-02 -2.736720144748687744e-01 2.165565639734268188e-01 -2.342254817485809326e-01 -2.464712858200073242e-01 -7.084365189075469971e-02 -7.015665620565414429e-02 2.664074301719665527e-01 1.309445947408676147e-01 5.491857975721359253e-02 -8.291518688201904297e-02 4.273894883226603270e-04 2.082022726535797119e-01 6.302624940872192383e-02 1.603697836399078369e-01 1.528106927871704102e-01 -2.008047699928283691e-01 1.843541711568832397e-01 -1.395198255777359009e-01 -2.643132805824279785e-01 2.402990460395812988e-01
9.439701586961746216e-02 4.666928201913833618e-02 2.047711163759231567e-01 2.314338237047195435e-01 3.025257401168346405e-02 -4.725422710180282593e-02 9.467647969722747803e-02 3.206323087215423584e-01 1.789057403802871704e-01 -2.604043111205101013e-03 -1.072472482919692993e-01 7.326354831457138062e-02 1.882204860448837280e-01 2.127461880445480347e-02 1.369931548833847046e-01 -4.156446754932403564e-01 1.666780710220336914e-01 6.575435400009155273e-02 4.820831865072250366e-02 4.592074453830718994e-02 1.849042624235153198e-01 4.913340508937835693e-02 -7.276403158903121948e-02 3.012288510799407959e-01 1.804294884204864502e-01 -1.620908975601196289e-01 3.883446455001831055e-01 -1.265961229801177979e-01 2.493198215961456299e-01 1.394833177328109741e-01 8.659068495035171509e-02 1.351135373115539551e-01
4.329250752925872803e-01 -1.545231640338897705e-01 1.384480744600296021e-01 1.226129606366157532e-01 7.213052362203598022e-02 1.935092061758041382e-01 1.585789471864700317e-01 1.698676794767379761e-01 1.187501847743988037e-01 -1.196487769484519958e-01 2.153964042663574219e-01 2.111834473907947540e-02 -1.680714935064315796e-01 4.914158582687377930e-02 -5.143555626273155212e-02 -3.576298356056213379e-01 1.439965069293975830e-01 2.666787989437580109e-02 -3.251050785183906555e-02 3.394408151507377625e-02 2.102665454149246216e-01 2.575216591358184814e-01 3.996252119541168213e-01 6.848362088203430176e-02 1.209938973188400269e-01 1.001819297671318054e-01 -2.612582407891750336e-02 -1.191086769104003906e-01 1.847423613071441650e-01 -1.685922145843505859e-01 1.411012262105941772e-01 2.821421623229980469e-02
-2.399514615535736084e-01 -3.108686022460460663e-02 -3.126012161374092102e-02 -1.081874892115592957e-01 1.191563010215759277e-01 -1.042326316237449646e-01 4.076376184821128845e-02 3.027694225311279297e-01 2.896851897239685059e-01 -2.326460331678390503e-01 -2.045104466378688812e-02 -4.758119210600852966e-02 -1.251237094402313232e-01 -7.136874645948410034e-02 9.751462936401367188e-02 -6.069489121437072754e-01 1.631679944694042206e-03 7.599833607673645020e-02 -9.210177510976791382e-02 -5.425605177879333496e-02 1.540583223104476929e-01 -5.951379984617233276e-02 8.633840829133987427e-02 6.698351353406906128e-02 6.937760114669799805e-02 8.673210442066192627e-02 -9.381707012653350830e-02 -2.061689496040344238e-01 2.542527318000793457e-01 -4.666715860366821289e-02 2.567150294780731201e-01 1.349897682666778564e-01
-4.904974997043609619e-02 1.889577060937881470e-01 -4.123440384864807129e-02 1.005112975835800171e-01 7.689198851585388184e-02 5.615491792559623718e-02 1.522712111473083496e-01 -3.115147165954113007e-02 2.482324391603469849e-01 -2.524578571319580078e-01 1.014700606465339661e-01 -2.056330591440200806e-01 -2.357903271913528442e-01 2.361742854118347168e-01 -1.411221623420715332e-01 -2.269959747791290283e-01 3.441122174263000488e-02 -4.503414034843444824e-02 8.612300269305706024e-03 8.680737018585205078e-02 1.180872917175292969e-01 -1.032032594084739685e-01 1.444717794656753540e-01 4.192795455455780029e-01 -4.942848905920982361e-02 1.347881108522415161e-01 1.332442611455917358e-01 -1.503983736038208008e-01 2.797187268733978271e-01 -1.453879922628402710e-01 2.210133075714111328e-01 3.388414978981018066e-01
-8.983822911977767944e-02 -2.711020410060882568e-01 5.392808467149734497e-02 2.418395578861236572e-01 6.953050196170806885e-02 2.410696595907211304e-01 1.169542595744132996e-01 3.598129153251647949e-01 1.404077708721160889e-01 -1.020234078168869019e-01 1.177471950650215149e-01 -1.701460182666778564e-01 -2.850253880023956299e-01 -4.820080846548080444e-02 9.018473327159881592e-02 -3.685432374477386475e-01 1.779982745647430420e-01 -2.894387543201446533e-01 -9.445936977863311768e-02 3.410419076681137085e-02 6.967552751302719116e-02 -1.972815096378326416e-01 2.095764577388763428e-01 2.134624272584915161e-01 -8.015318214893341064e-02 -1.011030748486518860e-01 7.488326728343963623e-02 -1.139519587159156799e-01 1.471288949251174927e-01 1.825344264507293701e-01 -3.733503445982933044e-02 -9.095575660467147827e-03
1.163860782980918884e-01 -1.253494769334793091e-01 9.108664095401763916e-02 1.988046318292617798e-01 9.325394779443740845e-02 1.526611000299453735e-01 -7.286914158612489700e-03 7.066755741834640503e-02 1.642382591962814331e-01 -2.940028607845306396e-01 -2.311236113309860229e-01 -7.254319638013839722e-02 3.723699483089148998e-04 -3.013264201581478119e-02 7.714896649122238159e-02 -2.943329215049743652e-01 1.582099199295043945e-01 -7.882957905530929565e-02 1.101243272423744202e-01 2.373356819152832031e-01 1.434459537267684937e-01 3.259090781211853027e-01 -9.047182649374008179e-02 1.452832818031311035e-01 2.396944910287857056e-01 -3.714834749698638916e-01 2.816504538059234619e-01 8.195251971483230591e-02 2.041419148445129395e-01 7.737755775451660156e-02 1.201629787683486938e-01 -1.445881575345993042e-01
-1.441172957420349121e-01 -2.616721689701080322e-01 3.673565685749053955e-01 8.867915719747543335e-02 6.154430098831653595e-03 1.071635857224464417e-01 -7.775019109249114990e-02 1.180498823523521423e-01 2.012513875961303711e-01 -1.375896632671356201e-01 3.124824166297912598e-01 -2.751550674438476562e-01 1.929640956223011017e-02 -2.328198701143264771e-01 -9.112269431352615356e-02 -3.770537674427032471e-01 8.137838542461395264e-02 1.349475327879190445e-02 -2.857492268085479736e-01 7.223715633153915405e-02 4.031798988580703735e-02 2.650860249996185303e-01 3.583449125289916992e-02 9.286715066991746426e-04 -3.058957681059837341e-02 1.114673838019371033e-01 -1.283206492662429810e-01 -2.262916117906570435e-01 5.782301723957061768e-02 -2.021448761224746704e-01 7.438811659812927246e-02 -3.115252405405044556e-02
6.164366751909255981e-02 -1.577260792255401611e-01 5.533440783619880676e-02 2.614729702472686768e-01 -2.906359434127807617e-01 1.685558557510375977e-01 -5.272221192717552185e-02 5.340487509965896606e-02 -3.804067894816398621e-02 1.307314820587635040e-02 1.677476614713668823e-01 -2.151365578174591064e-01 1.390925943851470947e-01 -1.833201497793197632e-01 -2.581495642662048340e-01 -3.743106424808502197e-01 -1.755347400903701782e-01 2.487704530358314514e-02 -1.615136861801147461e-01 3.359836041927337646e-01 1.438202261924743652e-01 -6.076393648982048035e-02 -1.147866174578666687e-01 2.831159234046936035e-01 -5.296973511576652527e-02 2.135058492422103882e-01 1.820279657840728760e-01 -1.729882508516311646e-01 -1.945398189127445221e-02 -8.829548954963684082e-02 1.500343829393386841e-01 1.240658387541770935e-01
1.874679028987884521e-01 6.989355664700269699e-03 1.687629371881484985e-01 3.795279935002326965e-02 4.806294292211532593e-02 6.497630476951599121e-02 1.859712600708007812e-01 -4.022938758134841919e-02 1.888855695724487305e-01 -9.233953803777694702e-02 2.518058419227600098e-01 -1.503663808107376099e-01 -2.269492894411087036e-01 1.425100117921829224e-01 -9.703863412141799927e-02 -2.655359208583831787e-01 8.478336036205291748e-02 -1.368736922740936279e-01 5.134274438023567200e-02 8.218356966972351074e-02 8.860573172569274902e-02 1.366746276617050171e-01 3.142180144786834717e-01 4.802639782428741455e-01 3.129805997014045715e-02 2.144500762224197388e-01 1.227143948199227452e-04 -4.236897081136703491e-02 3.263430595397949219e-01 -7.218813057988882065e-03 1.052806004881858826e-01 2.292571514844894409e-01
4.286067187786102295e-02 -2.682483568787574768e-02 8.955304324626922607e-02 -1.542674750089645386e-01 6.674443930387496948e-02 -2.788474857807159424e-01 -1.356286704540252686e-01 2.576309740543365479e-01 1.447917968034744263e-01 4.977987264283001423e-04 3.659300133585929871e-02 -2.688575387001037598e-01 7.287505269050598145e-02 3.206945583224296570e-02 1.214488446712493896e-01 -2.318870723247528076e-01 1.052975952625274658e-01 -1.128420531749725342e-01 2.561207711696624756e-01 2.662947773933410645e-01 2.737461030483245850e-01 1.611468046903610229e-01 2.279774099588394165e-01 7.383164018392562866e-02 -1.730579286813735962e-01 2.183625102043151855e-01 8.029215037822723389e-02 -3.001935482025146484e-01 2.053376846015453339e-02 -1.029766649007797241e-01 3.257955610752105713e-01 -1.384638398885726929e-01
2.692016363143920898e-01 -4.301834106445312500e-02 -1.435960177332162857e-02 4.647658020257949829e-02 3.122305683791637421e-02 -3.750961646437644958e-02 -1.669801026582717896e-01 1.150863692164421082e-01 4.883133769035339355e-01 -1.072342693805694580e-01 8.282814174890518188e-02 -5.899730697274208069e-02 9.482320398092269897e-02 -9.820243716239929199e-02 -1.863803267478942871e-01 1.565073989331722260e-02 4.980417340993881226e-02 -4.251443222165107727e-02 -1.090375408530235291e-01 2.107070982456207275e-01 3.564989939332008362e-02 2.986406683921813965e-01 1.383406966924667358e-01 1.677005290985107422e-01 -3.387109041213989258e-01 1.823601275682449341e-01 7.150487601757049561e-02 -1.223232075572013855e-01 1.313744783401489258e-01 -1.615828424692153931e-01 2.468966543674468994e-01 3.085784018039703369e-01
-2.004494331777095795e-02 -1.303059607744216919e-01 3.411449864506721497e-02 1.146375611424446106e-01 -1.792164742946624756e-01 -2.134937327355146408e-03 6.689028441905975342e-02 2.373380661010742188e-01 8.304776996374130249e-02 -9.160996973514556885e-02 1.042350456118583679e-01 -9.691885858774185181e-02 -3.255296051502227783e-01 -2.096143811941146851e-01 -1.446845829486846924e-01 -2.170525491237640381e-01 4.929011221975088120e-03 5.433487519621849060e-02 -1.542429719120264053e-02 6.967864930629730225e-03 1.684527546167373657e-01 2.276436686515808105e-01 2.550824917852878571e-02 5.095039010047912598e-01 -3.528926149010658264e-02 -1.259358972311019897e-01 9.954485297203063965e-02 -3.520874679088592529e-01 1.555476635694503784e-01 9.580331295728683472e-02 -3.935770690441131592e-02 -3.037718832492828369e-01
-7.174078840762376785e-03 -7.129015773534774780e-02 -1.515929494053125381e-02 1.864084154367446899e-01 -1.686128973960876465e-01 4.074669778347015381e-01 1.308806687593460083e-01 2.169776409864425659e-01 6.781644187867641449e-03 -1.238536015152931213e-01 1.913900673389434814e-02 -3.268784582614898682e-01 -3.868908435106277466e-02 -1.573113501071929932e-01 -1.292435918003320694e-02 -6.969252228736877441e-02 1.253489255905151367e-01 -2.429924458265304565e-01 6.954560056328773499e-03 4.848241209983825684e-01 2.051509171724319458e-02 2.689181864261627197e-01 -3.423320129513740540e-02 1.900482177734375000e-01 6.729768961668014526e-02 3.610911592841148376e-02 -7.092230021953582764e-02 -1.070123836398124695e-01 2.173104137182235718e-01 -4.516897723078727722e-02 -6.279143691062927246e-02 2.279042452573776245e-01
-2.184955030679702759e-01 -2.240101061761379242e-02 2.198291383683681488e-02 -4.986948147416114807e-02 -1.325893681496381760e-02 -3.256086201872676611e-04 -5.022745952010154724e-02 3.298840671777725220e-02 1.359997838735580444e-01 -8.603733777999877930e-02 8.548565953969955444e-02 6.960424035787582397e-02 9.058282524347305298e-02 -1.338923275470733643e-01 2.448656409978866577e-02 -5.256949663162231445e-01 2.570789307355880737e-02 1.729287207126617432e-01 1.912499368190765381e-01 1.263835132122039795e-01 3.078604042530059814e-01 5.235788971185684204e-02 8.951768279075622559e-02 1.588725894689559937e-01 1.948720812797546387e-01 -1.151524037122726440e-01 4.298527538776397705e-01 -7.718011736869812012e-02 2.738182544708251953e-01 -5.886430665850639343e-02 2.539476752281188965e-01 7.126421481370925903e-02
2.898714542388916016e-01 -9.981695562601089478e-03 7.245201617479324341e-02 2.431665658950805664e-01 -6.030247732996940613e-02 3.575611114501953125e-01 2.397064492106437683e-02 -1.321560051292181015e-02 1.931329071521759033e-02 -1.018656417727470398e-01 1.309764683246612549e-01 -6.812364608049392700e-02 -1.196249499917030334e-01 2.415988035500049591e-02 -2.173624467104673386e-03 -5.283644199371337891e-01 2.957224845886230469e-01 -8.675340563058853149e-02 5.536488071084022522e-02 1.086070463061332703e-01 3.467613756656646729e-01 1.420765519142150879e-01 2.455613464117050171e-01 -7.244930602610111237e-03 1.781553775072097778e-01 -7.504183053970336914e-02 -7.117290794849395752e-02 -6.472515314817428589e-02 -2.983881533145904541e-02 -1.148363128304481506e-01 1.139971017837524414e-01 9.125817567110061646e-02
7.577595859766006470e-02 -9.065611660480499268e-02 -1.288627386093139648e-01 1.311758011579513550e-01 -2.691366970539093018e-01 1.608757525682449341e-01 -1.443193703889846802e-01 1.806513071060180664e-01 1.079078018665313721e-01 -1.131614744663238525e-01 1.127363070845603943e-01 5.511973425745964050e-02 1.458550151437520981e-02 1.558648645877838135e-01 -3.918942809104919434e-01 -3.801345229148864746e-01 1.509280595928430557e-02 -1.882489584386348724e-02 3.488414362072944641e-02 2.431278675794601440e-01 1.179890558123588562e-01 8.017297089099884033e-02 -3.354352116584777832e-01 1.568516045808792114e-01 -9.411311149597167969e-02 3.125174939632415771e-01 1.314910650253295898e-01 -1.172272041440010071e-01 4.546123743057250977e-02 -2.422397434711456299e-01 1.447888016700744629e-01 3.887136699631810188e-03
-1.841968297958374023e-01 1.711099967360496521e-02 1.730506718158721924e-01 -1.785233467817306519e-01 2.630934864282608032e-02 -4.839308932423591614e-02 -1.133113130927085876e-01 5.260161682963371277e-02 2.075420171022415161e-01 -2.191830575466156006e-01 -4.544233530759811401e-02 1.354694217443466187e-01 3.959280624985694885e-02 -1.753642559051513672e-01 -2.797048725187778473e-02 -4.670976102352142334e-01 -2.966113388538360596e-03 8.137650042772293091e-02 -9.784158319234848022e-02 1.456895321607589722e-01 4.181888401508331299e-01 -6.498068105429410934e-03 -2.272243611514568329e-02 1.554473489522933960e-01 1.681666374206542969e-01 -1.409223675727844238e-01 3.268093168735504150e-01 -5.605095066130161285e-03 3.570306003093719482e-01 -5.336198210716247559e-02 1.008769497275352478e-02 -8.833540603518486023e-03
1.565677076578140259e-01 -3.545488715171813965e-01 1.163583323359489441e-01 -2.506858669221401215e-02 2.628336101770401001e-02 -7.474689185619354248e-02 2.442246675491333008e-01 2.391750812530517578e-01 2.913579344749450684e-01 -9.613393992185592651e-02 1.282034814357757568e-01 -1.824337542057037354e-01 8.725239336490631104e-02 1.192623153328895569e-01 -3.192477226257324219e-01 -4.329167678952217102e-02 -1.035662293434143066e-01 -2.898423373699188232e-01 -1.088164746761322021e-01 2.168826758861541748e-01 2.073968388140201569e-02 2.615205384790897369e-02 3.193917497992515564e-02 2.864347994327545166e-01 -1.131243165582418442e-02 9.129841625690460205e-02 9.350652992725372314e-02 -2.100568562746047974e-01 2.237014174461364746e-01 1.263092830777168274e-02 -2.844685614109039307e-01 1.129547283053398132e-01
-4.163892474025487900e-03 -1.101634427905082703e-01 1.283679306507110596e-01 2.369067519903182983e-01 -3.988993912935256958e-02 3.164519667625427246e-01 -1.150061935186386108e-01 1.234881281852722168e-01 2.094657719135284424e-01 -1.769006401300430298e-01 -5.252710729837417603e-02 -2.617903752252459526e-03 -2.502415180206298828e-01 -2.866890430450439453e-01 8.279408514499664307e-02 -3.437176048755645752e-01 7.715954631567001343e-02 -3.107161223888397217e-01 1.941575482487678528e-02 7.324586808681488037e-02 5.151609331369400024e-02 9.488032758235931396e-02 -3.144906163215637207e-01 1.022831052541732788e-01 8.611831814050674438e-02 2.162197977304458618e-01 9.196999669075012207e-02 -4.450916778296232224e-03 3.717007339000701904e-01 3.585789352655410767e-02 -1.250984333455562592e-02 7.602073997259140015e-02
8.474805951118469238e-02 -2.350680977106094360e-01 1.171630248427391052e-01 1.737709939479827881e-01 2.286226600408554077e-01 1.566418707370758057e-01 3.982547298073768616e-02 3.676947951316833496e-01 -1.363036632537841797e-01 -1.968207508325576782e-01 2.694124579429626465e-01 -1.368202269077301025e-01 -2.686349153518676758e-01 -7.655947655439376831e-02 -8.838713914155960083e-02 -2.512744963169097900e-01 3.324521472677588463e-03 -2.370275408029556274e-01 -1.248915269970893860e-01 1.183946803212165833e-01 2.678967453539371490e-02 -1.761836260557174683e-01 1.913318932056427002e-01 2.295478880405426025e-01 -7.567982375621795654e-02 -4.622216150164604187e-02 1.285232007503509521e-01 -2.943476140499114990e-01 1.360661089420318604e-01 2.066818326711654663e-01 3.442409634590148926e-02 -4.630114138126373291e-02
2.017585784196853638e-01 7.945331931114196777e-02 1.317901760339736938e-01 1.148961782455444336e-01 -2.524445019662380219e-02 1.252103745937347412e-01 -6.332368403673171997e-02 1.217828691005706787e-01 7.566133141517639160e-02 -4.864455759525299072e-02 1.678731441497802734e-01 -1.465602070093154907e-01 -2.657744884490966797e-01 9.865083545446395874e-02 1.188640967011451721e-01 -2.005940377712249756e-01 -6.600204110145568848e-02 -1.852959841489791870e-01 -9.408162534236907959e-02 2.243078202009201050e-01 1.827377527952194214e-01 5.925580626353621483e-04 2.187732756137847900e-01 3.714085221290588379e-01 9.749366343021392822e-02 3.184137642383575439e-01 -1.369627118110656738e-01 -2.544872164726257324e-01 3.021033108234405518e-01 1.958357095718383789e-01 9.256236255168914795e-02 2.123949974775314331e-01
7.022274285554885864e-02 5.676794424653053284e-02 -6.155583076179027557e-03 1.367591507732868195e-02 9.292845427989959717e-02 -1.268800842808559537e-04 -1.925831437110900879e-01 -1.022091507911682129e-01 3.213952481746673584e-01 -1.077963411808013916e-01 3.834055270999670029e-03 -1.521653831005096436e-01 -2.572056651115417480e-01 1.886766850948333740e-01 -1.814319193363189697e-01 -3.941870927810668945e-01 3.352924436330795288e-02 -1.158575192093849182e-01 1.503815352916717529e-01 1.549117714166641235e-01 2.336884886026382446e-01 9.727297723293304443e-02 7.353689987212419510e-03 3.959271609783172607e-01 1.332605928182601929e-01 2.050714045763015747e-01 1.787768602371215820e-01 -2.355346381664276123e-01 -8.490425348281860352e-02 -6.078533828258514404e-02 1.637537479400634766e-01 2.007449120283126831e-01
3.629086315631866455e-01 -9.965241700410842896e-02 1.766997873783111572e-01 -4.020009934902191162e-02 1.514319330453872681e-02 3.424258232116699219e-01 4.979833215475082397e-02 -9.950533509254455566e-03 3.408848494291305542e-02 -1.611992567777633667e-01 1.520877927541732788e-01 1.062200665473937988e-01 -1.118477899581193924e-02 3.155312240123748779e-01 -9.542606025934219360e-02 -2.637897431850433350e-01 -5.469242855906486511e-02 -1.811268925666809082e-01 1.022419109940528870e-01 1.523223370313644409e-01 2.082621306180953979e-01 2.227183431386947632e-01 3.027318716049194336e-01 3.027868866920471191e-01 7.855486124753952026e-02 1.651977747678756714e-01 3.030099719762802124e-02 -1.528242081403732300e-01 8.245665580034255981e-02 2.323718555271625519e-02 -1.277023404836654663e-01 1.959312558174133301e-01
3.400770127773284912e-01 6.294927746057510376e-02 1.755145341157913208e-01 3.949363157153129578e-02 8.765060454607009888e-03 1.043622940778732300e-01 4.210760071873664856e-02 -3.059526346623897552e-02 -7.347480952739715576e-02 -1.188075914978981018e-01 2.577653229236602783e-01 7.045884430408477783e-02 5.624150857329368591e-02 3.136491402983665466e-02 -2.325654327869415283e-01 -5.901007652282714844e-01 1.455009728670120239e-01 -1.217388063669204712e-01 1.496887765824794769e-02 -7.187499105930328369e-02 2.853786647319793701e-01 8.502304553985595703e-02 1.617606133222579956e-01 1.344758123159408569e-01 -7.885005325078964233e-02 -5.623569712042808533e-02 -1.430407017469406128e-01 -1.993105858564376831e-01 8.030416816473007202e-02 -2.942356467247009277e-01 -8.770439773797988892e-03 1.565617043524980545e-03
-7.878521829843521118e-02 -1.074600890278816223e-01 5.958936177194118500e-03 -1.807479262351989746e-01 7.036636769771575928e-02 -7.090352475643157959e-02 -1.845244914293289185e-01 4.020630419254302979e-01 2.653521001338958740e-01 -1.912936717271804810e-01 2.298743128776550293e-01 -4.446326941251754761e-02 4.734197631478309631e-02 3.618816658854484558e-02 2.510877251625061035e-01 -1.464817374944686890e-01 1.605007052421569824e-01 -1.646427512168884277e-01 5.210759490728378296e-02 -2.016793563961982727e-02 7.543472200632095337e-02 4.279281944036483765e-03 -1.290792822837829590e-01 1.923229545354843140e-01 -3.957924544811248779e-01 2.173904329538345337e-02 1.331545859575271606e-01 -3.301168382167816162e-01 5.154782906174659729e-02 8.974659442901611328e-02 2.878138720989227295e-01 -3.538407757878303528e-02
-2.428757548332214355e-01 7.337281852960586548e-02 1.006152406334877014e-01 -1.221777722239494324e-01 1.029368117451667786e-02 8.667029440402984619e-02 8.879469707608222961e-03 8.573960512876510620e-02 1.685334891080856323e-01 -1.274478435516357422e-01 -5.570919252932071686e-03 3.844745829701423645e-02 4.137807339429855347e-02 5.217927042394876480e-03 -1.166967749595642090e-01 -3.744230866432189941e-01 1.140060275793075562e-01 7.193300873041152954e-02 1.099816113710403442e-01 1.146995350718498230e-01 4.777061343193054199e-01 2.737880498170852661e-02 7.307810336351394653e-02 -4.666594322770833969e-03 2.474183440208435059e-01 -1.964136660099029541e-01 4.029160737991333008e-01 -1.126273348927497864e-01 3.555297255516052246e-01 -7.528654485940933228e-02 8.244001865386962891e-02 4.897429049015045166e-02
4.562404453754425049e-01 8.732440322637557983e-02 5.327235534787178040e-02 7.710345089435577393e-02 -1.343551427125930786e-01 2.428377121686935425e-01 1.179990619421005249e-01 3.773684427142143250e-02 1.709140241146087646e-01 -4.579234123229980469e-02 1.163740530610084534e-01 -1.260212510824203491e-01 -3.832171112298965454e-02 8.900507539510726929e-02 -2.038773335516452789e-02 -4.221099913120269775e-01 2.035610079765319824e-01 6.357061211019754410e-04 -3.860765323042869568e-02 5.008153989911079407e-02 2.503699064254760742e-01 3.552841246128082275e-01 2.789599895477294922e-01 8.867683261632919312e-02 1.088433936238288879e-01 -3.129262849688529968e-02 -3.288993611931800842e-02 -7.868172600865364075e-03 2.068584263324737549e-01 -1.449219286441802979e-01 1.902573406696319580e-01 1.898526027798652649e-02
9.634619951248168945e-02 -7.269418239593505859e-02 6.504209339618682861e-02 3.557849302887916565e-02 -2.712382078170776367e-01 2.126753479242324829e-01 -1.249460503458976746e-01 1.118214577436447144e-01 2.824813127517700195e-01 -3.883053362369537354e-01 2.033805847167968750e-01 -1.216220632195472717e-01 1.459375023841857910e-01 -1.222247108817100525e-01 -7.226765155792236328e-02 -1.348618566989898682e-01 2.039769478142261505e-02 -1.542061716318130493e-01 -5.221877247095108032e-02 3.199088275432586670e-01 1.991299390792846680e-01 1.492014527320861816e-01 1.773205399513244629e-01 4.171979613602161407e-03 -1.393741518259048462e-01 2.261267602443695068e-01 -6.780816614627838135e-02 -2.380293011665344238e-01 -1.632157415151596069e-01 -4.625339433550834656e-02 2.171907722949981689e-01 2.371459752321243286e-01
-6.294635683298110962e-02 -3.821592330932617188e-01 1.160753220319747925e-01 6.296204030513763428e-02 -1.555535644292831421e-01 2.649364769458770752e-01 6.278982013463973999e-02 4.252222776412963867e-01 2.652600407600402832e-02 -5.735149234533309937e-02 2.248573750257492065e-01 9.269644320011138916e-02 -2.157310992479324341e-01 -1.406217813491821289e-01 -1.360638812184333801e-02 -1.691224277019500732e-01 -7.616281975060701370e-03 -7.662578672170639038e-02 -1.363229453563690186e-01 1.810100227594375610e-01 -6.421944499015808105e-02 1.943087428808212280e-01 -1.722105778753757477e-02 3.017412424087524414e-01 6.910844892263412476e-02 2.343883505091071129e-03 2.955860644578933716e-02 -1.842597573995590210e-01 3.505797088146209717e-01 1.445669829845428467e-01 1.183844804763793945e-01 -8.503688871860504150e-02
-7.941508293151855469e-02 1.752579770982265472e-02 2.061050236225128174e-01 -4.618407413363456726e-02 -1.706455200910568237e-01 -1.175568345934152603e-02 -2.229967862367630005e-01 -1.860748231410980225e-02 6.317722797393798828e-02 1.922714710235595703e-02 1.745362430810928345e-01 -3.413130296394228935e-03 6.334958970546722412e-02 -1.308747082948684692e-01 -8.426517993211746216e-02 -5.372684597969055176e-01 9.768130257725715637e-03 -2.813464701175689697e-01 1.451268792152404785e-01 3.657848238945007324e-01 2.274503409862518311e-01 4.834687337279319763e-02 -1.762078702449798584e-02 1.715866923332214355e-01 -2.297953963279724121e-01 2.350454181432723999e-01 1.019497364759445190e-01 -9.071043878793716431e-02 1.956761628389358521e-01 -8.985240757465362549e-02 4.169803485274314880e-02 1.581019163131713867e-01
1.136732399463653564e-01 -1.423740983009338379e-01 3.103573322296142578e-01 -2.189598530530929565e-01 -1.674684733152389526e-01 -1.122314035892486572e-01 -3.162824362516403198e-02 1.615510731935501099e-01 2.329998761415481567e-01 -9.175787866115570068e-02 2.819218337535858154e-01 1.417778581380844116e-01 9.202309697866439819e-02 5.069120973348617554e-02 -4.305744543671607971e-02 -3.449167013168334961e-01 9.833205491304397583e-02 -1.023636236786842346e-01 1.174209862947463989e-01 3.019156157970428467e-01 6.652139127254486084e-02 -1.984798535704612732e-02 4.676002264022827148e-02 1.402196586132049561e-01 -2.356246560811996460e-01 2.224068939685821533e-01 2.047473490238189697e-01 -1.247024759650230408e-01 1.699237227439880371e-01 -1.020333692431449890e-01 -2.849492058157920837e-02 3.261066973209381104e-01
-1.450091004371643066e-01 1.870260834693908691e-01 1.213086023926734924e-01 2.892544865608215332e-01 -1.651847362518310547e-01 4.904749989509582520e-02 -5.370649322867393494e-02 4.289641082286834717e-01 -2.410786459222435951e-03 6.767537910491228104e-03 -3.205185383558273315e-02 -2.114311754703521729e-01 2.630772627890110016e-02 8.477148599922657013e-03 1.689889878034591675e-01 -4.094508290290832520e-01 2.850908041000366211e-01 -2.701529860496520996e-01 3.148130178451538086e-01 -3.307107090950012207e-02 -7.908023148775100708e-02 -5.391418933868408203e-02 2.736614346504211426e-01 7.377134263515472412e-02 -8.992484211921691895e-02 4.680579528212547302e-02 7.221031188964843750e-02 -8.778156340122222900e-02 7.352003455162048340e-02 -8.736678957939147949e-02 7.785654813051223755e-02 4.407340195029973984e-03
9.799338877201080322e-02 -2.073508352041244507e-01 -1.744941025972366333e-01 5.873963981866836548e-02 -8.898609317839145660e-03 2.319849878549575806e-01 -4.902971535921096802e-02 2.763794958591461182e-01 1.095087528228759766e-01 -7.173594087362289429e-02 3.681041300296783447e-02 1.023615896701812744e-01 -6.538144499063491821e-02 -2.603971064090728760e-01 1.632614433765411377e-01 -1.920674294233322144e-01 3.208794593811035156e-01 -1.226139813661575317e-01 -1.208477094769477844e-01 2.248727828264236450e-01 1.599165238440036774e-02 7.416916638612747192e-02 -2.159083634614944458e-02 3.717424571514129639e-01 1.464732885360717773e-01 6.565609574317932129e-02 9.634752641431987286e-04 -2.474526613950729370e-01 4.161112904548645020e-01 7.360256463289260864e-02 1.375472694635391235e-01 -6.444279104471206665e-02
2.555800974369049072e-01 6.309709046036005020e-03 2.600471675395965576e-01 6.718047708272933960e-02 2.365308254957199097e-01 2.025805786252021790e-02 1.143826171755790710e-02 -7.419509440660476685e-02 2.098935097455978394e-01 -1.248662173748016357e-01 2.396025359630584717e-01 1.034637354314327240e-02 -2.421040385961532593e-01 1.016253530979156494e-01 -1.907091736793518066e-01 -3.610379099845886230e-01 -1.309761106967926025e-01 -2.176436483860015869e-01 9.371977299451828003e-02 1.591294407844543457e-01 9.320907294750213623e-02 3.921822085976600647e-02 1.842302829027175903e-01 2.734961807727813721e-01 1.962522044777870178e-02 2.314235866069793701e-01 4.431908205151557922e-02 -3.276692330837249756e-01 1.739942729473114014e-01 4.247021395713090897e-03 3.045334666967391968e-02 1.886688321828842163e-01
-1.137614920735359192e-01 -4.562951624393463135e-03 3.024041950702667236e-01 9.764225780963897705e-02 -1.318301260471343994e-01 -1.489190850406885147e-02 -1.817717701196670532e-01 3.072998486459255219e-02 1.318106651306152344e-01 4.991999230696819723e-05 1.546991616487503052e-01 1.102171689271926880e-01 6.851296126842498779e-02 -1.515934467315673828e-01 6.657894700765609741e-03 -4.551495611667633057e-01 2.144827097654342651e-01 -1.873197406530380249e-01 1.697332710027694702e-01 3.465210199356079102e-01 -5.383858457207679749e-02 -1.326910853385925293e-01 -4.476688429713249207e-02 1.542362570762634277e-01 -2.300488352775573730e-01 4.259942099452018738e-02 2.910498380661010742e-01 -1.097457110881805420e-01 1.150151938199996948e-01 -1.317237913608551025e-01 3.344878181815147400e-02 2.943964600563049316e-01
-1.749090850353240967e-01 1.974821090698242188e-02 -4.065639898180961609e-02 -2.149980962276458740e-01 2.783368527889251709e-01 6.560045480728149414e-02 4.610231146216392517e-02 1.227286458015441895e-01 2.465001493692398071e-01 -8.586604893207550049e-02 1.968638598918914795e-01 -1.664887368679046631e-02 1.128251180052757263e-01 -1.357041597366333008e-01 7.548898458480834961e-02 -4.504426717758178711e-01 1.685781180858612061e-01 -6.550069153308868408e-02 -3.213586658239364624e-02 9.212019294500350952e-02 4.124833643436431885e-01 -5.911479890346527100e-02 1.546140108257532120e-02 1.453410238027572632e-01 1.886014938354492188e-01 9.805063903331756592e-02 1.748328506946563721e-01 -4.921884462237358093e-02 2.311657369136810303e-01 -2.364726811647415161e-01 -2.046010792255401611e-01 9.298983961343765259e-02
-6.784733384847640991e-03 -7.147477567195892334e-02 1.516972035169601440e-01 -1.966318786144256592e-01 3.967620059847831726e-02 4.762502312660217285e-01 -1.017514392733573914e-01 2.728923857212066650e-01 1.360918581485748291e-01 1.818781495094299316e-01 7.793905679136514664e-03 8.957961574196815491e-03 1.816563755273818970e-01 4.278979822993278503e-02 2.892242558300495148e-02 -4.766495823860168457e-01 -2.879993245005607605e-02 8.384951204061508179e-02 1.681445837020874023e-01 1.174114271998405457e-01 -1.994868069887161255e-01 -6.494725495576858521e-02 2.445455938577651978e-01 3.037734143435955048e-02 -2.082227319478988647e-01 -2.933661453425884247e-02 1.251225620508193970e-01 -2.394972145557403564e-01 9.813708811998367310e-02 8.166395127773284912e-02 6.772639602422714233e-02 -1.121541634202003479e-01
-1.012001652270555496e-02 6.921570748090744019e-02 -6.324058771133422852e-02 3.014443218708038330e-01 1.129742413759231567e-01 2.164971269667148590e-02 -1.275770813226699829e-01 2.475218176841735840e-01 1.717436686158180237e-02 -4.763254895806312561e-02 -5.932169780135154724e-02 4.612855613231658936e-02 1.421835720539093018e-01 -1.290927231311798096e-01 1.297397315502166748e-01 -3.443549573421478271e-01 3.206233680248260498e-01 9.337840974330902100e-02 1.530869454145431519e-01 1.298206299543380737e-01 2.417876273393630981e-01 1.121784150600433350e-01 -5.255872756242752075e-02 2.971862256526947021e-01 2.104128599166870117e-01 -2.009304240345954895e-02 3.840932846069335938e-01 -8.937283605337142944e-02 2.902794480323791504e-01 1.072349175810813904e-01 1.010660082101821899e-01 -9.410563856363296509e-02
1.312740496359765530e-03 -9.644580632448196411e-02 1.225482746958732605e-01 1.815926134586334229e-01 -1.714587658643722534e-01 4.089804589748382568e-01 4.694661870598793030e-02 2.944796383380889893e-01 1.924875825643539429e-01 -5.764330551028251648e-02 3.318010568618774414e-01 1.122345775365829468e-01 3.397927433252334595e-02 8.819384500384330750e-03 -1.442403793334960938e-01 -4.265484511852264404e-01 -7.574732601642608643e-02 -1.586757898330688477e-01 -9.530405700206756592e-02 1.965619325637817383e-01 -1.131827607750892639e-01 1.539098173379898071e-01 1.000904217362403870e-01 1.330396682024002075e-01 2.203979715704917908e-02 2.396131306886672974e-01 -1.957617700099945068e-01 -1.298078894615173340e-01 9.407143294811248779e-02 5.506005603820085526e-03 9.746800363063812256e-02 1.255754083395004272e-01
-7.846008241176605225e-02 1.592303365468978882e-01 3.050928115844726562e-01 1.137622166424989700e-02 -1.937419176101684570e-01 -1.272622942924499512e-01 7.437507063150405884e-02 5.447021499276161194e-02 2.253936231136322021e-01 -9.971012920141220093e-02 -1.397756040096282959e-01 6.968049705028533936e-02 6.308415532112121582e-02 2.423138171434402466e-02 -3.110019257292151451e-03 -4.021184146404266357e-01 1.487967818975448608e-01 2.895474135875701904e-01 7.594643533229827881e-02 1.658607870340347290e-01 2.220190167427062988e-01 1.110230833292007446e-01 -9.833218902349472046e-02 3.253783583641052246e-01 1.240449994802474976e-01 3.778208419680595398e-02 1.978434026241302490e-01 -1.782339364290237427e-01 2.279615551233291626e-01 1.998025476932525635e-01 2.501162514090538025e-02 -2.549195885658264160e-01
-2.352866083383560181e-01 -2.735603451728820801e-01 -2.190670184791088104e-02 8.713044226169586182e-02 1.075828224420547485e-01 1.497846245765686035e-01 2.222745716571807861e-01 3.574478030204772949e-01 8.311869204044342041e-02 -6.422893702983856201e-02 1.737493723630905151e-01 -1.021023467183113098e-01 -2.609284520149230957e-01 -7.515405863523483276e-02 -1.150469258427619934e-01 -2.854948043823242188e-01 2.848271131515502930e-01 -2.482671663165092468e-02 -6.586629152297973633e-02 1.868297010660171509e-01 1.278009116649627686e-01 3.819072246551513672e-02 7.631991803646087646e-02 4.606835544109344482e-01 3.067940846085548401e-02 1.107330620288848877e-02 -8.722118102014064789e-03 -4.529154673218727112e-02 1.735045611858367920e-01 1.174927428364753723e-01 5.708223208785057068e-02 -1.524337083101272583e-01
2.242366373538970947e-01 -1.413560509681701660e-01 1.114797499030828476e-02 -1.070174202322959900e-02 -1.775539070367813110e-01 5.024455487728118896e-03 1.055466104298830032e-02 4.196435213088989258e-01 3.155476152896881104e-01 -2.409162819385528564e-01 1.332597434520721436e-01 -2.238879166543483734e-02 -4.215252399444580078e-02 1.827979832887649536e-01 -2.877461910247802734e-01 -3.503262698650360107e-01 6.624411046504974365e-02 -5.433995649218559265e-02 5.632499232888221741e-02 2.693529725074768066e-01 4.729172959923744202e-02 -2.852519154548645020e-01 1.545190364122390747e-01 1.174627691507339478e-01 3.823924064636230469e-02 -1.174644604325294495e-01 6.402466446161270142e-02 -1.847847104072570801e-01 -5.730594322085380554e-02 -1.540231285616755486e-03 -1.694302707910537720e-01 -1.237135976552963257e-01
-9.118240326642990112e-02 -1.112016886472702026e-01 1.277395617216825485e-02 -4.529254976660013199e-03 1.722575426101684570e-01 3.299237415194511414e-02 2.014807760715484619e-01 2.407871335744857788e-01 2.119443267583847046e-01 3.053454309701919556e-02 3.334155678749084473e-01 -3.704045414924621582e-01 -1.106551513075828552e-01 -3.614749759435653687e-02 1.889905482530593872e-01 -3.661780357360839844e-01 1.683123111724853516e-01 -1.590317338705062866e-01 -4.772716015577316284e-02 1.990050077438354492e-01 4.246829152107238770e-01 7.791821658611297607e-02 -8.267508447170257568e-02 1.381268538534641266e-02 -4.203507676720619202e-02 -3.290736302733421326e-02 1.981861442327499390e-01 5.321245174854993820e-03 1.617903560400009155e-01 2.656302601099014282e-02 -1.132944375276565552e-01 -3.744369372725486755e-02
4.833186417818069458e-02 6.153014674782752991e-02 2.285370379686355591e-01 -1.214401274919509888e-01 -2.847877442836761475e-01 -9.453335404396057129e-02 -1.793762892484664917e-01 1.764384508132934570e-01 1.249023675918579102e-01 -3.065106868743896484e-01 -1.300355195999145508e-01 -2.427230477333068848e-01 5.265640839934349060e-02 4.512121900916099548e-02 -4.602346196770668030e-02 -1.655608117580413818e-01 -4.140432551503181458e-02 -1.322812736034393311e-01 6.843913346529006958e-02 3.358045220375061035e-01 2.709996700286865234e-01 2.026972770690917969e-01 1.270201951265335083e-01 1.861797994934022427e-03 -1.500001400709152222e-01 -9.905350208282470703e-02 -7.344148121774196625e-03 -2.206954210996627808e-01 4.914058372378349304e-02 -3.597910702228546143e-01 2.424503266811370850e-01 -1.216532438993453979e-01
1.874132156372070312e-01 -2.446608096361160278e-01 2.321251034736633301e-01 -1.222350820899009705e-01 -1.110798795707523823e-03 -1.590199172496795654e-01 -1.520264595746994019e-01 3.042246997356414795e-01 1.329818218946456909e-01 8.606860786676406860e-02 2.992151677608489990e-01 -2.459888160228729248e-01 -1.771932654082775116e-02 -1.944966316223144531e-01 1.429150998592376709e-01 -2.536443173885345459e-01 1.690955609083175659e-01 5.765092559158802032e-03 -1.253899782896041870e-01 1.113640367984771729e-01 2.003964483737945557e-01 -8.663414418697357178e-02 1.194315552711486816e-01 1.964480876922607422e-01 1.818489283323287964e-02 -1.398064494132995605e-01 3.110304176807403564e-01 -2.521486878395080566e-01 1.506818681955337524e-01 -3.603559732437133789e-02 -1.011742576956748962e-01 -1.596847176551818848e-01
1.171806678175926208e-01 5.946946889162063599e-02 1.094214543700218201e-01 -7.729531079530715942e-02 1.100460663437843323e-01 1.833679676055908203e-01 -2.404620200395584106e-01 2.860902547836303711e-01 5.351378023624420166e-02 7.732979208230972290e-02 1.563238650560379028e-01 -5.045498162508010864e-02 2.300628423690795898e-01 1.170971989631652832e-01 -1.791797578334808350e-02 -1.637221723794937134e-01 -1.917269825935363770e-01 -2.831319347023963928e-02 -1.255597919225692749e-01 4.839101731777191162e-01 -5.264071375131607056e-02 -6.021197512745857239e-02 1.719178259372711182e-01 7.607293874025344849e-02 1.363872829824686050e-02 -1.344591081142425537e-01 5.149077251553535461e-02 -2.842167913913726807e-01 4.517011940479278564e-01 2.900534868240356445e-02 9.479141794145107269e-03 1.178661733865737915e-01
2.367561161518096924e-01 1.243918091058731079e-01 1.664814352989196777e-01 1.467469334602355957e-01 5.208015441894531250e-02 2.997038662433624268e-01 -2.469428479671478271e-01 4.774232953786849976e-02 1.255802214145660400e-01 2.729130722582340240e-02 3.321196138858795166e-01 -1.812307387590408325e-01 -1.572250425815582275e-01 1.009087711572647095e-01 5.350297316908836365e-02 -3.077115416526794434e-01 -1.573924534022808075e-02 -2.351818978786468506e-01 1.242753118276596069e-01 2.605948746204376221e-01 9.139946103096008301e-02 7.359273731708526611e-02 1.467900443822145462e-02 3.023127317428588867e-01 2.369302660226821899e-01 1.983894705772399902e-01 -5.497742071747779846e-02 -2.518455982208251953e-01 -1.081258356571197510e-01 3.016937291249632835e-03 -6.181470677256584167e-02 9.776601195335388184e-02
4.571263270918279886e-04 -2.668342785909771919e-03 2.096107304096221924e-01 1.752060204744338989e-01 3.538456559181213379e-02 7.356170564889907837e-02 -1.382129546254873276e-02 1.560404449701309204e-01 2.545197904109954834e-01 -8.739545196294784546e-02 -1.202526129782199860e-02 -8.954723924398422241e-02 3.645158708095550537e-01 1.041221544146537781e-01 2.127366699278354645e-02 -3.074085712432861328e-01 -1.336468756198883057e-02 1.880235522985458374e-01 4.324291646480560303e-02 9.067137539386749268e-02 2.569632232189178467e-01 -5.032650008797645569e-02 5.486997216939926147e-02 4.736557900905609131e-01 2.158422619104385376e-01 -1.574455052614212036e-01 1.953286081552505493e-01 -2.540635168552398682e-01 5.109707266092300415e-02 2.160443067550659180e-01 9.976030141115188599e-02 -6.752375513315200806e-03
-1.303114593029022217e-01 -4.924932867288589478e-02 1.828769892454147339e-01 7.620996981859207153e-02 5.086376518011093140e-02 -1.820311509072780609e-02 1.002753004431724548e-01 2.637689709663391113e-01 1.882796734571456909e-01 -9.074340760707855225e-02 -1.007006168365478516e-01 1.189301833510398865e-01 2.419350296258926392e-01 -1.017666757106781006e-01 -6.377302110195159912e-02 -4.080994129180908203e-01 6.709048151969909668e-02 -8.706647902727127075e-02 8.862280845642089844e-02 -2.781762741506099701e-02 2.236933857202529907e-01 -5.320278927683830261e-02 -1.171413883566856384e-01 2.688559591770172119e-01 1.703119128942489624e-01 -1.820216625928878784e-01 4.706205129623413086e-01 -1.169572472572326660e-01 2.459272146224975586e-01 1.248634979128837585e-01 1.162278205156326294e-01 6.970671564340591431e-02
-5.934593826532363892e-02 -3.628017306327819824e-01 -5.498739704489707947e-02 -1.800007745623588562e-02 1.101778373122215271e-01 1.015039831399917603e-01 1.688549369573593140e-01 2.722938656806945801e-01 6.738801300525665283e-02 -9.915496408939361572e-02 2.263170629739761353e-01 -1.981330066919326782e-01 -1.541901677846908569e-01 -2.204372584819793701e-01 -1.689806431531906128e-01 -3.605737686157226562e-01 1.443421691656112671e-01 -1.440278813242912292e-02 -1.001618877053260803e-01 1.702883839607238770e-01 7.801192998886108398e-02 -1.990680210292339325e-02 1.678049713373184204e-01 4.589861035346984863e-01 7.520252466201782227e-02 1.229042261838912964e-01 7.075254688970744610e-04 -1.327569633722305298e-01 8.088669180870056152e-02 -6.355540454387664795e-02 5.067862942814826965e-02 -2.090587168931961060e-01
1.777721047401428223e-01 -1.217804402112960815e-01 9.496951848268508911e-02 -6.014231964945793152e-02 -4.063440486788749695e-02 2.359860092401504517e-01 3.255924955010414124e-02 1.786062419414520264e-01 4.095591977238655090e-02 -3.364557325839996338e-01 2.207112908363342285e-01 -1.574260294437408447e-01 -9.740502387285232544e-02 -2.053938955068588257e-01 2.696321159601211548e-02 -2.829720079898834229e-01 1.062662452459335327e-01 1.229538843035697937e-01 -5.830948799848556519e-02 1.167728900909423828e-01 1.707438379526138306e-01 3.668944239616394043e-01 5.586367100477218628e-02 2.306350171566009521e-01 2.098421752452850342e-01 4.228469356894493103e-02 1.602582037448883057e-01 -3.158218264579772949e-01 2.588351368904113770e-01 1.573991924524307251e-01 -3.940430283546447754e-02 -4.103241115808486938e-02
-2.056388258934020996e-01 -2.502965033054351807e-01 1.129269320517778397e-02 8.503310382366180420e-02 1.600231528282165527e-01 1.193858683109283447e-01 1.778556257486343384e-01 3.509695529937744141e-01 4.169942811131477356e-02 -7.772566750645637512e-03 1.619131863117218018e-01 -1.447182744741439819e-01 -2.522843480110168457e-01 -1.092038303613662720e-01 -7.849413901567459106e-02 -2.600505053997039795e-01 2.201661616563796997e-01 -7.850002497434616089e-02 -6.799712777137756348e-02 1.891843229532241821e-01 8.349438011646270752e-02 1.018283665180206299e-01 1.420124173164367676e-01 5.129640698432922363e-01 -1.202345266938209534e-01 -3.412790596485137939e-02 6.384538114070892334e-02 -3.081921488046646118e-02 1.148351728916168213e-01 6.361588090658187866e-02 1.202820912003517151e-01 -2.160458415746688843e-01
-5.068426951766014099e-02 -8.720019459724426270e-02 -9.197299927473068237e-02 1.592501252889633179e-01 3.186014592647552490e-01 4.481269046664237976e-02 -1.005673035979270935e-01 5.522383004426956177e-02 1.999746114015579224e-01 -1.709090173244476318e-01 1.193758398294448853e-01 -2.074970118701457977e-02 9.021937102079391479e-02 1.333803497254848480e-02 -1.540443301200866699e-01 -3.403275310993194580e-01 3.287073373794555664e-01 -1.634401977062225342e-01 7.823012024164199829e-02 1.922403648495674133e-02 5.121545121073722839e-02 2.545503377914428711e-01 -1.776874661445617676e-01 2.301589846611022949e-01 1.937714815139770508e-01 2.680547833442687988e-01 2.070880979299545288e-01 -1.251859068870544434e-01 -6.297060102224349976e-02 -8.909294754266738892e-02 1.279495209455490112e-01 3.437019288539886475e-01
1.213789954781532288e-01 -2.718060016632080078e-01 -8.984646201133728027e-02 1.783298910595476627e-03 -4.992952942848205566e-02 3.207318782806396484e-01 4.205714166164398193e-02 2.210227847099304199e-01 5.507190153002738953e-02 -3.184993192553520203e-02 2.597847878932952881e-01 1.876709312200546265e-01 -1.675455272197723389e-01 -1.938367336988449097e-01 -1.324715614318847656e-01 -1.591617912054061890e-01 1.521986275911331177e-01 -1.936330348253250122e-01 -2.687126696109771729e-01 2.852997779846191406e-01 1.260907948017120361e-02 1.768467277288436890e-01 2.763002645224332809e-03 3.612041175365447998e-01 7.389840483665466309e-02 6.921132653951644897e-02 1.570152491331100464e-01 -1.346040368080139160e-01 2.800128757953643799e-01 7.745297253131866455e-02 1.336607933044433594e-01 -2.418895252048969269e-02
9.540906548500061035e-02 -3.024150431156158447e-01 -8.642160892486572266e-02 -6.148559227585792542e-02 -1.509580947458744049e-02 3.099511265754699707e-01 -1.726065389811992645e-02 2.503483593463897705e-01 2.664289474487304688e-01 -5.813534930348396301e-02 2.470802217721939087e-01 1.038517686538398266e-03 -1.705282479524612427e-01 -1.970377415418624878e-01 -5.030556023120880127e-02 -1.145081818103790283e-01 1.848752647638320923e-01 -1.656782180070877075e-01 -1.537965834140777588e-01 3.253365755081176758e-01 -4.422712698578834534e-02 2.368947491049766541e-02 -1.962552778422832489e-02 3.259722590446472168e-01 1.541303191334009171e-02 2.089411318302154541e-01 6.693231314420700073e-02 -1.878836601972579956e-01 3.185980021953582764e-01 2.796624554321169853e-03 1.369467228651046753e-01 -7.573641836643218994e-02
-1.262862700968980789e-03 -5.274016261100769043e-01 -1.654737591743469238e-01 5.090756341814994812e-02 -6.191829964518547058e-02 8.156894147396087646e-02 -3.978858701884746552e-03 3.096709549427032471e-01 6.853370368480682373e-02 -1.625556200742721558e-01 9.867747873067855835e-02 -1.489278376102447510e-01 3.611766174435615540e-02 5.445143207907676697e-02 2.251852452754974365e-01 -2.386133223772048950e-01 8.370891958475112915e-02 -2.443199232220649719e-02 1.653601676225662231e-01 1.436377167701721191e-01 3.631549701094627380e-02 6.505920737981796265e-02 3.071406483650207520e-01 2.685746252536773682e-01 -5.455923080444335938e-02 -1.766984015703201294e-01 -1.021378207951784134e-02 -2.970268428325653076e-01 1.027152687311172485e-01 -1.300085633993148804e-01 -1.810544133186340332e-01 1.267211139202117920e-02
2.035642117261886597e-01 -1.746000349521636963e-01 2.152972072362899780e-01 4.067613184452056885e-02 -1.266419980674982071e-02 7.014008611440658569e-02 -1.310802400112152100e-01 3.661464154720306396e-01 3.247277140617370605e-01 -7.150506228208541870e-02 1.443757768720388412e-02 5.607302114367485046e-02 -2.589271664619445801e-01 7.091069221496582031e-02 -2.889766693115234375e-01 -1.241416931152343750e-01 -1.160683408379554749e-01 -1.982551366090774536e-01 1.993631869554519653e-01 1.699027568101882935e-01 1.312139071524143219e-02 -9.565272368490695953e-03 1.304803639650344849e-01 3.149668574333190918e-01 1.074799671769142151e-01 8.764084428548812866e-02 9.469329565763473511e-02 -2.531840205192565918e-01 -3.362687304615974426e-02 -1.504988372325897217e-01 -1.095041483640670776e-01 2.699698507785797119e-01
2.806391753256320953e-02 -3.167802467942237854e-02 -1.483301259577274323e-02 -1.474154144525527954e-01 -1.312185227870941162e-01 2.185499370098114014e-01 5.822023376822471619e-02 2.815036177635192871e-01 2.964614331722259521e-01 -2.248320430517196655e-01 3.496566042304039001e-02 -2.506178617477416992e-01 -1.575440317392349243e-01 -1.030477955937385559e-01 5.099948495626449585e-03 -2.550218701362609863e-01 1.674257069826126099e-01 -5.635547265410423279e-02 -1.761083006858825684e-01 3.171070292592048645e-02 -1.765972003340721130e-02 2.160225659608840942e-01 7.127427309751510620e-02 2.498501092195510864e-01 1.845211386680603027e-01 -2.577735185623168945e-01 3.730843067169189453e-01 -2.671723440289497375e-02 2.454707771539688110e-01 5.495937913656234741e-02 -1.149397343397140503e-01 -1.762701719999313354e-01
-2.266947366297245026e-02 -3.158092871308326721e-02 1.274396777153015137e-01 1.370746195316314697e-01 -7.572796940803527832e-02 -5.325115472078323364e-02 -5.778011679649353027e-02 3.159407377243041992e-01 2.462592869997024536e-01 2.489736117422580719e-02 3.788799047470092773e-02 1.402022540569305420e-01 2.414122521877288818e-01 -3.041641786694526672e-02 -2.467583399266004562e-03 -3.196624815464019775e-01 1.286325752735137939e-01 -7.434628903865814209e-02 8.234464377164840698e-02 -7.144168019294738770e-02 2.158973664045333862e-01 -4.129393398761749268e-02 -4.920744150876998901e-02 2.977510988712310791e-01 2.854749560356140137e-01 -1.338572204113006592e-01 4.045586884021759033e-01 -8.194843679666519165e-02 3.519977629184722900e-01 1.682524532079696655e-01 7.720851153135299683e-02 8.159790188074111938e-02
4.122566804289817810e-02 -6.787064671516418457e-02 4.955757409334182739e-02 4.758227616548538208e-02 -1.501609683036804199e-01 1.407592743635177612e-01 -1.956240832805633545e-01 4.290392622351646423e-02 9.320941753685474396e-03 -2.760857343673706055e-01 1.681210398674011230e-01 -2.179228663444519043e-01 -9.603869169950485229e-03 -2.950313687324523926e-01 1.078305318951606750e-01 -1.515273302793502808e-01 1.054433435201644897e-01 2.600243501365184784e-02 -5.335181206464767456e-02 1.615150123834609985e-01 7.916483283042907715e-02 4.602588415145874023e-01 -1.199729889631271362e-01 2.466130554676055908e-01 1.294300556182861328e-01 2.032152265310287476e-01 2.241566628217697144e-01 -2.751079201698303223e-01 2.983493208885192871e-01 -3.990583494305610657e-02 -1.023319587111473083e-01 1.166775003075599670e-01
-2.474074214696884155e-01 3.717167302966117859e-02 9.660030156373977661e-02 -8.708844333887100220e-02 7.576700299978256226e-02 1.218228340148925781e-01 1.146168112754821777e-01 2.381971664726734161e-02 9.041322767734527588e-02 -3.555936738848686218e-02 -1.600446701049804688e-01 2.660451643168926239e-02 4.393302649259567261e-02 3.590692533180117607e-03 -5.074015632271766663e-02 -4.883983135223388672e-01 1.507555395364761353e-01 3.483536094427108765e-02 1.253466755151748657e-01 3.314062207937240601e-02 3.744408786296844482e-01 8.815815299749374390e-02 8.421027660369873047e-02 2.409318238496780396e-01 1.130732297897338867e-01 -5.990903452038764954e-02 4.204229712486267090e-01 -1.121157482266426086e-01 2.849940061569213867e-01 1.360804140567779541e-01 1.932686120271682739e-01 1.036045029759407043e-01
-7.629895955324172974e-02 -1.137569099664688110e-01 3.458029404282569885e-02 2.551267743110656738e-01 -7.347386330366134644e-03 3.875862658023834229e-01 -4.062387719750404358e-02 1.952659487724304199e-01 2.246854007244110107e-01 -8.985126018524169922e-02 -1.644855439662933350e-01 -1.344117075204849243e-01 -1.380953192710876465e-01 -2.727271616458892822e-01 -1.600021570920944214e-01 -4.076984524726867676e-01 1.354896575212478638e-01 -2.699283063411712646e-01 -9.028332680463790894e-02 9.128304570913314819e-02 1.141235902905464172e-01 1.078304201364517212e-01 -2.405159175395965576e-01 1.049497649073600769e-01 3.370550274848937988e-02 2.162972092628479004e-01 1.516223251819610596e-01 -2.525232965126633644e-03 1.362341493368148804e-01 -1.384258717298507690e-01 -1.488763391971588135e-01 -6.269089877605438232e-02
-2.585895359516143799e-01 7.850550860166549683e-02 -3.930759429931640625e-02 -3.866922482848167419e-02 2.877379655838012695e-01 7.819178514182567596e-03 1.252037286758422852e-01 2.278373688459396362e-01 2.200292795896530151e-01 -8.610586822032928467e-02 8.250010013580322266e-02 -2.958775758743286133e-01 -1.881203502416610718e-01 -3.996477648615837097e-02 1.022632792592048645e-01 -4.550071358680725098e-01 6.968184560537338257e-02 -2.609971761703491211e-01 -2.888181805610656738e-02 -8.484593033790588379e-02 2.719337344169616699e-01 -1.125467848032712936e-02 3.964574635028839111e-02 9.528549015522003174e-02 1.309015601873397827e-01 1.366840451955795288e-01 1.342775523662567139e-01 -1.053615435957908630e-01 2.792853116989135742e-01 -1.220519691705703735e-01 4.433379322290420532e-02 2.080617398023605347e-01
1.774145066738128662e-01 -1.592462956905364990e-01 1.551691591739654541e-01 1.245421096682548523e-01 9.499414823949337006e-03 1.850258708000183105e-01 9.418020397424697876e-02 1.331619173288345337e-01 1.415424644947052002e-01 -9.273238480091094971e-02 2.453112304210662842e-01 -1.101707965135574341e-01 -1.630667597055435181e-01 -1.841825200244784355e-03 -1.481976956129074097e-01 -1.413222700357437134e-01 3.411844968795776367e-01 -5.947309732437133789e-02 -5.871607735753059387e-02 -4.576579853892326355e-02 -3.118862211704254150e-02 1.815925091505050659e-01 1.297217607498168945e-01 5.526114702224731445e-01 2.348877936601638794e-01 -2.075066557154059410e-03 2.904676459729671478e-02 -2.164729237556457520e-01 2.139223366975784302e-01 1.735630780458450317e-01 -9.360422194004058838e-02 6.325478106737136841e-02
-8.791290223598480225e-02 -1.811093837022781372e-01 5.437579005956649780e-02 4.351548105478286743e-02 -5.046601593494415283e-02 -7.064290344715118408e-02 -7.512038201093673706e-02 2.588727772235870361e-01 3.401051461696624756e-01 -9.232527017593383789e-02 1.872377991676330566e-01 -1.859019696712493896e-01 -2.531470656394958496e-01 7.680223882198333740e-02 -2.981374263763427734e-01 -2.696205675601959229e-01 9.253678843379020691e-03 -2.194916903972625732e-01 -1.171135008335113525e-01 1.884732395410537720e-01 -1.569172292947769165e-01 1.731815282255411148e-03 -7.991379499435424805e-02 2.063802927732467651e-01 1.712801754474639893e-01 -1.294167190790176392e-01 -9.809960424900054932e-02 -2.487859129905700684e-01 2.974406182765960693e-01 -2.198348939418792725e-01 -1.482490897178649902e-01 -3.954872488975524902e-02
7.535238564014434814e-02 8.165926486253738403e-02 -1.095299869775772095e-01 9.903034567832946777e-02 4.230939745903015137e-01 1.881933957338333130e-02 -1.193519607186317444e-01 8.462623506784439087e-02 2.166208177804946899e-01 1.286943443119525909e-02 1.007353663444519043e-01 -9.151138365268707275e-02 3.770611807703971863e-02 9.210160374641418457e-02 -3.133931159973144531e-01 -5.669589638710021973e-01 2.226934209465980530e-02 -2.014011740684509277e-01 7.451403141021728516e-02 -2.133782394230365753e-02 7.866875827312469482e-02 2.282702736556529999e-02 5.156727135181427002e-02 2.671913206577301025e-01 1.142492219805717468e-01 -9.303337335586547852e-02 1.025885418057441711e-01 -2.168247401714324951e-01 -7.257465273141860962e-02 1.364128887653350830e-01 8.318265527486801147e-02 1.789968609809875488e-01
1.068925261497497559e-01 -2.238044142723083496e-01 1.351794600486755371e-01 -4.412946477532386780e-02 -5.583132058382034302e-02 -9.571913629770278931e-02 -8.790386468172073364e-02 1.368597149848937988e-01 -5.185650661587715149e-02 -1.643463522195816040e-01 1.179955974221229553e-01 2.244633585214614868e-01 5.870012938976287842e-02 8.291257917881011963e-02 -8.944842219352722168e-02 -4.090873003005981445e-01 2.741504311561584473e-01 -1.972548961639404297e-01 -1.640788614749908447e-01 8.561878651380538940e-02 2.710727276280522346e-03 -5.477749183773994446e-02 3.074744641780853271e-01 2.383201420307159424e-01 -2.228717654943466187e-01 2.814825177192687988e-01 1.057227253913879395e-01 -1.435361802577972412e-01 1.152513921260833740e-01 3.025096468627452850e-02 7.625374943017959595e-02 3.413009345531463623e-01
3.480292484164237976e-02 -4.809131100773811340e-02 9.517532587051391602e-02 -4.749844968318939209e-02 2.185828611254692078e-02 1.827431470155715942e-01 1.448238343000411987e-01 1.059646010398864746e-01 -3.851288184523582458e-02 -3.314112722873687744e-01 1.849281489849090576e-01 -1.817479580640792847e-01 -1.689000613987445831e-02 -1.875727325677871704e-01 -3.526299074292182922e-02 -1.627164334058761597e-01 1.074287667870521545e-01 -2.251133508980274200e-02 5.339078977704048157e-02 2.412367165088653564e-01 1.888649165630340576e-01 2.935847342014312744e-01 -4.307361319661140442e-02 3.564678132534027100e-01 1.587560623884201050e-01 -1.307405345141887665e-02 2.781235277652740479e-01 -2.751179933547973633e-01 3.522888123989105225e-01 1.333452668040990829e-02 -1.842898130416870117e-01 -1.296337246894836426e-01
1.093886326998472214e-02 1.433590054512023926e-01 6.086479499936103821e-02 1.386329717934131622e-02 -2.572824954986572266e-01 3.253829181194305420e-01 -2.063001394271850586e-01 2.343589365482330322e-01 1.869518011808395386e-01 1.520484685897827148e-01 8.115911483764648438e-02 -2.715975046157836914e-01 1.693436950445175171e-01 8.777394890785217285e-02 -7.914528995752334595e-02 -2.893400192260742188e-01 7.462140917778015137e-02 -9.198757261037826538e-02 8.808582089841365814e-03 2.607985436916351318e-01 1.716974973678588867e-01 -2.092422358691692352e-02 3.574966490268707275e-01 -7.367429882287979126e-02 9.157323092222213745e-02 6.058200821280479431e-02 -2.869431488215923309e-02 -4.093459546566009521e-01 1.146528422832489014e-01 -3.574406355619430542e-02 2.518180944025516510e-02 1.792331412434577942e-02
2.397740781307220459e-01 -2.320430129766464233e-01 -7.901639677584171295e-03 -6.043037027120590210e-02 -1.262331604957580566e-01 1.920654177665710449e-01 -1.469767987728118896e-01 2.272116541862487793e-01 2.509225308895111084e-01 -2.681646049022674561e-01 1.295864433050155640e-01 6.965879350900650024e-02 -1.439895480871200562e-01 8.790098130702972412e-02 -1.973429620265960693e-01 -5.074011087417602539e-01 -1.054005771875381470e-01 -1.824282109737396240e-01 1.165303364396095276e-01 3.080691397190093994e-01 -4.332783818244934082e-02 -3.154727071523666382e-02 5.812207236886024475e-02 3.331880271434783936e-02 -3.479553386569023132e-02 -1.241382583975791931e-01 1.778392195701599121e-01 -4.761883243918418884e-02 -1.868473887443542480e-01 -1.006083786487579346e-01 -1.454394310712814331e-01 -2.411773614585399628e-02
-7.045646011829376221e-02 -6.095013022422790527e-02 1.228870302438735962e-01 2.197395265102386475e-01 6.042020022869110107e-02 7.195081561803817749e-02 2.476832456886768341e-02 5.995336174964904785e-02 2.961826324462890625e-01 -1.328053027391433716e-01 6.177106872200965881e-03 3.225005418062210083e-02 -2.280182540416717529e-01 5.938824266195297241e-02 -2.812497019767761230e-01 -9.329298883676528931e-02 1.845681220293045044e-01 1.479014754295349121e-01 -1.087665632367134094e-01 2.247753888368606567e-01 -2.119492180645465851e-02 5.210312828421592712e-02 1.037333682179450989e-01 3.930293619632720947e-01 7.949030399322509766e-02 2.908904850482940674e-01 1.064805239439010620e-01 -3.623662590980529785e-01 2.538489997386932373e-01 1.238784566521644592e-01 1.236269064247608185e-02 -2.547991871833801270e-01
-3.381788032129406929e-03 1.598803997039794922e-01 1.902158558368682861e-01 1.900232434272766113e-01 5.824868008494377136e-02 -1.084225773811340332e-01 8.995970711112022400e-03 3.064622581005096436e-01 1.430293172597885132e-01 7.438518572598695755e-03 -1.463744342327117920e-01 1.043167337775230408e-01 1.275442540645599365e-01 -3.880880773067474365e-02 7.116039097309112549e-02 -2.494151145219802856e-01 2.371971160173416138e-01 3.628817852586507797e-03 2.461575157940387726e-02 5.718825757503509521e-02 2.362263947725296021e-01 -2.696531265974044800e-02 -1.292012911289930344e-02 3.188666403293609619e-01 1.572635322809219360e-01 -5.962726473808288574e-02 3.793325126171112061e-01 -1.640567630529403687e-01 4.314999580383300781e-01 1.056258380413055420e-01 1.916587352752685547e-01 5.847981199622154236e-02
-1.090838238596916199e-01 -1.169048696756362915e-01 3.189620003104209900e-02 -1.567444950342178345e-02 -5.610983073711395264e-02 -2.899867668747901917e-02 1.145637333393096924e-01 9.193336218595504761e-02 -2.730455948039889336e-03 -3.293775618076324463e-01 2.033497244119644165e-01 -3.141579329967498779e-01 -3.545551374554634094e-02 -1.261246502399444580e-01 -1.452965289354324341e-01 -2.119605243206024170e-02 1.974298655986785889e-01 -6.692517548799514771e-02 7.384829223155975342e-02 1.806963682174682617e-01 2.919299006462097168e-01 2.090859860181808472e-01 1.390403956174850464e-01 3.556405901908874512e-01 8.947198837995529175e-02 9.658481180667877197e-02 2.979147732257843018e-01 -1.888774484395980835e-01 3.442969918251037598e-01 6.585506349802017212e-02 3.731605783104896545e-02 -1.949115395545959473e-01
-1.862523704767227173e-01 -5.957833305001258850e-02 2.996941506862640381e-01 -2.331711538136005402e-02 -1.402671933174133301e-01 -1.743570119142532349e-01 -2.467581629753112793e-01 9.997292608022689819e-02 2.200080752372741699e-01 8.472929894924163818e-02 7.291378080844879150e-02 6.596074253320693970e-02 -1.257902942597866058e-03 -7.466871291399002075e-03 -6.043379381299018860e-02 -4.886890947818756104e-01 1.660339385271072388e-01 -2.579554915428161621e-01 4.503910616040229797e-02 3.570920228958129883e-01 6.584981828927993774e-02 1.444922015070915222e-02 -5.760510917752981186e-03 5.161837115883827209e-02 -1.101324185729026794e-01 1.439145207405090332e-01 1.397857218980789185e-01 -9.264682978391647339e-02 2.804029583930969238e-01 -1.277608871459960938e-01 -1.104375571012496948e-01 2.089523226022720337e-01
6.366047263145446777e-02 1.482472270727157593e-01 1.935195177793502808e-01 -2.722293138504028320e-01 -3.484935685992240906e-02 -1.964077502489089966e-01 -1.670970916748046875e-01 3.137447535991668701e-01 1.220694631338119507e-01 5.351167172193527222e-03 1.064213514328002930e-01 -2.198067307472229004e-01 1.128708794713020325e-01 -2.858320996165275574e-02 3.483275324106216431e-02 -3.329155743122100830e-01 7.910505682229995728e-02 -2.376651167869567871e-01 2.292107045650482178e-01 6.794089823961257935e-02 1.924235373735427856e-01 3.726943954825401306e-02 1.998299509286880493e-01 1.628631949424743652e-01 -1.409287452697753906e-01 -2.493647672235965729e-02 4.624449182301759720e-03 -1.812978535890579224e-01 1.448160409927368164e-01 -1.993517726659774780e-01 3.916397988796234131e-01 -6.208933144807815552e-02
-1.217096224427223206e-01 -7.100879400968551636e-02 8.450818061828613281e-02 8.428709954023361206e-02 5.063757300376892090e-02 4.395838826894760132e-02 1.874211132526397705e-01 4.145829975605010986e-01 1.802971400320529938e-02 -1.324717551469802856e-01 1.285231709480285645e-01 -2.575945667922496796e-02 -3.070240020751953125e-01 -1.504181176424026489e-01 -1.095083430409431458e-01 -2.471159100532531738e-01 4.380073770880699158e-02 -2.707172743976116180e-02 -7.475324720144271851e-02 -5.001236125826835632e-02 -2.791614271700382233e-02 1.068171337246894836e-01 -1.375536248087882996e-02 5.922337174415588379e-01 -1.746889948844909668e-01 -1.804830506443977356e-02 7.412474602460861206e-02 -8.545628190040588379e-02 2.923314571380615234e-01 -2.395088598132133484e-02 8.984564244747161865e-02 -1.333810687065124512e-01
-4.219043999910354614e-02 -1.941160182468593121e-03 1.121372058987617493e-01 1.726835034787654877e-02 -7.872818969190120697e-03 -4.704086109995841980e-03 -9.952525794506072998e-02 -1.170187667012214661e-01 4.658459220081567764e-03 -9.518344886600971222e-03 2.386403381824493408e-01 -1.776918172836303711e-01 -2.100375890731811523e-01 1.325507760047912598e-01 -1.521538197994232178e-01 -4.039965271949768066e-01 1.025312766432762146e-01 -8.667733520269393921e-02 -5.684569850564002991e-02 1.738055944442749023e-01 4.682529345154762268e-02 9.759715944528579712e-02 4.643101990222930908e-01 3.448264300823211670e-01 4.455506429076194763e-02 3.018799722194671631e-01 1.026031523942947388e-01 -6.888426095247268677e-02 3.429649174213409424e-01 3.192079067230224609e-02 1.283190213143825531e-02 1.025119237601757050e-02
-5.302335694432258606e-02 4.289577156305313110e-02 1.519598364830017090e-01 1.696505844593048096e-01 2.831906266510486603e-02 3.928075730800628662e-02 6.622029840946197510e-02 2.510680854320526123e-01 1.541666239500045776e-01 -9.694468975067138672e-02 -5.814839154481887817e-02 1.063297763466835022e-01 2.010495364665985107e-01 -8.242207020521163940e-02 -1.303539276123046875e-01 -4.213105440139770508e-01 2.229405641555786133e-01 5.126632750034332275e-02 9.503287822008132935e-02 8.398146019317209721e-04 1.749396324157714844e-01 2.593191340565681458e-02 -5.064741522073745728e-02 3.472838997840881348e-01 2.258446812629699707e-01 -1.992071866989135742e-01 3.633641600608825684e-01 -2.540732547640800476e-02 2.884233295917510986e-01 1.387373208999633789e-01 1.733367741107940674e-01 1.117488592863082886e-01
-1.612933725118637085e-01 4.493300244212150574e-02 2.463086694478988647e-01 -1.417742227204144001e-03 -1.480660885572433472e-01 -9.467744268476963043e-03 -2.574549019336700439e-01 1.588663607835769653e-01 1.145737469196319580e-01 3.309592977166175842e-02 1.830229014158248901e-01 -3.853337140753865242e-03 3.456608159467577934e-03 -8.849366009235382080e-02 -9.775470197200775146e-02 -4.473240673542022705e-01 2.811344526708126068e-02 -4.054841399192810059e-01 1.383865028619766235e-01 2.585701346397399902e-01 -3.581066802144050598e-02 5.521186441183090210e-02 -9.709840267896652222e-02 2.632220685482025146e-01 -6.476861983537673950e-02 2.704592645168304443e-01 1.852722018957138062e-01 -5.028301477432250977e-02 1.709270179271697998e-01 -2.167557477951049805e-01 3.727670758962631226e-02 8.049965649843215942e-02
-3.495119744911789894e-04 8.553189039230346680e-02 1.559912711381912231e-01 1.066968664526939392e-01 -1.307990849018096924e-01 1.765244305133819580e-01 1.107301637530326843e-01 9.328842163085937500e-02 -2.005446888506412506e-02 -1.762909293174743652e-01 1.845966279506683350e-01 1.538081560283899307e-02 5.641568079590797424e-02 1.456461697816848755e-01 -4.749702289700508118e-02 -5.779466032981872559e-01 2.490953207015991211e-01 -5.038215219974517822e-02 1.183424144983291626e-01 3.386605978012084961e-01 -1.535304449498653412e-02 1.521125156432390213e-02 3.112891614437103271e-01 -1.306638419628143311e-01 8.473986759781837463e-03 -7.532656192779541016e-02 -1.237533539533615112e-01 -3.236732482910156250e-01 6.750700622797012329e-02 -5.625588819384574890e-02 4.283887147903442383e-02 -1.347608119249343872e-01
2.479925453662872314e-01 -1.852967962622642517e-02 1.309284660965204239e-02 6.159048154950141907e-02 2.668746709823608398e-01 1.364407539367675781e-01 7.877977937459945679e-02 7.375650107860565186e-02 1.089575141668319702e-01 -8.839398622512817383e-03 2.645887248218059540e-02 -2.332973331212997437e-01 -3.649606928229331970e-02 1.045645214617252350e-02 -9.444029629230499268e-02 -3.787028193473815918e-01 3.090471029281616211e-01 8.201187103986740112e-02 1.487275958061218262e-01 2.271392494440078735e-01 1.428374648094177246e-01 1.042196005582809448e-01 -6.125276163220405579e-02 2.796950340270996094e-01 8.558890968561172485e-02 1.168607845902442932e-01 1.312097012996673584e-01 -1.748699843883514404e-01 -1.241141408681869507e-01 1.128505989909172058e-01 8.977952599525451660e-02 4.665645360946655273e-01
-2.165419459342956543e-01 2.402871660888195038e-02 3.610419929027557373e-01 -1.133561730384826660e-01 -4.760784655809402466e-02 -1.851775497198104858e-01 -8.282716572284698486e-02 -3.144704550504684448e-02 2.205715328454971313e-01 -1.145924553275108337e-01 3.833787515759468079e-02 1.624232716858386993e-02 -1.320731267333030701e-02 -1.266236007213592529e-01 9.718050807714462280e-02 -3.012620210647583008e-01 1.516598612070083618e-01 -3.011049516499042511e-02 2.025058418512344360e-01 1.111853942275047302e-01 4.235337972640991211e-01 -3.786282241344451904e-02 5.847336351871490479e-02 1.738188862800598145e-01 1.153978630900382996e-01 -5.547161027789115906e-02 3.333688974380493164e-01 -1.248572990298271179e-01 2.869206368923187256e-01 -3.174985572695732117e-02 -2.578269243240356445e-01 -1.865615881979465485e-02
-1.725910156965255737e-01 9.714627638459205627e-03 2.980597615242004395e-01 -1.631882488727569580e-01 -2.365017533302307129e-01 1.805854775011539459e-02 -1.330949515104293823e-01 1.923781931400299072e-01 2.227132916450500488e-01 -2.860846817493438721e-01 3.620354225859045982e-03 -1.105717793107032776e-01 8.272219449281692505e-02 7.176931202411651611e-02 5.696335807442665100e-02 -3.198017776012420654e-01 2.860036194324493408e-01 -1.808775588870048523e-02 -1.884863525629043579e-01 2.371474504470825195e-01 8.200706541538238525e-02 2.444023340940475464e-01 2.301308810710906982e-01 -1.228035241365432739e-01 -1.219837516546249390e-01 7.798202335834503174e-02 -5.586315691471099854e-02 -1.988532692193984985e-01 -5.283724516630172729e-03 -2.190975397825241089e-01 2.113378643989562988e-01 -1.332617700099945068e-01
-1.891499012708663940e-01 -2.248846143484115601e-01 -9.425409138202667236e-02 -7.633408159017562866e-02 -1.026733778417110443e-02 3.891073465347290039e-01 1.001009941101074219e-01 1.647164225578308105e-01 1.315351296216249466e-02 -1.833288967609405518e-01 1.634672731161117554e-01 6.236054003238677979e-02 -6.623652577400207520e-02 -9.143862128257751465e-02 -9.632014483213424683e-02 -1.992707550525665283e-01 2.314478754997253418e-01 -2.261677980422973633e-01 -2.072790712118148804e-01 1.884379982948303223e-01 -5.175899714231491089e-03 4.571593180298805237e-02 1.113485321402549744e-01 3.809108436107635498e-01 -1.537786517292261124e-02 1.389167457818984985e-01 2.357828617095947266e-02 -2.637611925601959229e-01 3.673461377620697021e-01 -5.906628072261810303e-02 1.150457337498664856e-01 -4.447561223059892654e-03
4.208496809005737305e-01 2.428263192996382713e-03 -8.257943391799926758e-02 1.758066266775131226e-01 -2.190255224704742432e-01 2.188901007175445557e-01 1.516553461551666260e-01 8.674666285514831543e-02 2.338638529181480408e-02 -4.017166793346405029e-02 3.420295715332031250e-01 1.026860345155000687e-02 -1.625907570123672485e-01 1.432167887687683105e-01 1.166045144200325012e-01 -3.591660857200622559e-01 1.545012295246124268e-01 -5.565595254302024841e-02 8.614677190780639648e-02 1.516731083393096924e-01 3.246435225009918213e-01 2.201486229896545410e-01 7.145729660987854004e-02 5.462820455431938171e-02 3.011086722835898399e-03 -5.577155575156211853e-02 -2.396542020142078400e-02 -1.355444341897964478e-01 2.625168561935424805e-01 -9.151751548051834106e-02 1.746630370616912842e-01 -2.723386138677597046e-02
4.139263555407524109e-02 1.049576140940189362e-02 2.999278604984283447e-01 5.587425827980041504e-02 -8.721601963043212891e-02 1.015739217400550842e-01 -1.818892359733581543e-02 1.547055393457412720e-01 -8.759218454360961914e-02 -2.913989126682281494e-01 2.173404991626739502e-01 -2.204780466854572296e-02 1.092686429619789124e-01 7.108504325151443481e-02 -1.364811807870864868e-01 -5.239307880401611328e-01 7.034398615360260010e-02 -2.077153921127319336e-01 3.534575691446661949e-03 1.845170557498931885e-01 1.284972131252288818e-01 -2.013259828090667725e-01 4.317336082458496094e-01 -5.114863440394401550e-02 -5.120021477341651917e-02 6.131529435515403748e-02 -9.269762039184570312e-02 -2.174889594316482544e-01 -5.811256356537342072e-03 2.531336620450019836e-03 6.750962883234024048e-02 -1.318995952606201172e-01
7.436205446720123291e-02 1.055591106414794922e-01 -5.715404078364372253e-02 3.939521033316850662e-03 -4.495807737112045288e-02 7.471159100532531738e-02 2.363260462880134583e-02 -2.571108564734458923e-02 2.668783962726593018e-01 -8.750516921281814575e-02 1.716009378433227539e-01 -1.242317557334899902e-01 7.115582376718521118e-02 -1.941889375448226929e-01 -1.149755343794822693e-01 -6.073589920997619629e-01 1.075450554490089417e-01 -1.480002850294113159e-01 2.293339222669601440e-01 1.674037575721740723e-01 1.783449798822402954e-01 2.165942825376987457e-02 3.294016048312187195e-02 1.592540889978408813e-01 -5.107741430401802063e-02 2.584372162818908691e-01 -1.723980903625488281e-02 -7.838664203882217407e-02 2.400525845587253571e-02 -1.912376880645751953e-01 2.956717014312744141e-01 2.221781015396118164e-01
-3.198920190334320068e-02 5.525651946663856506e-02 2.848272025585174561e-01 2.719074301421642303e-02 -1.612494736909866333e-01 -1.562037169933319092e-01 -2.533918619155883789e-01 9.216582030057907104e-02 3.438206017017364502e-02 -2.402932941913604736e-02 1.631732583045959473e-01 -4.254884552210569382e-03 -3.062413074076175690e-02 -1.491081342101097107e-02 -9.145600348711013794e-02 -5.682516694068908691e-01 1.094664856791496277e-01 -2.804125547409057617e-01 6.815884262323379517e-02 2.222039848566055298e-01 2.261459361761808395e-03 1.265149265527725220e-01 -1.570480875670909882e-02 1.104047372937202454e-01 -2.556900680065155029e-01 2.399828135967254639e-01 3.235790133476257324e-01 -7.934264093637466431e-02 6.177737936377525330e-02 -8.005210012197494507e-02 2.952468395233154297e-02 1.094148531556129456e-01
4.918806627392768860e-02 -9.631250798702239990e-02 9.399233013391494751e-02 7.637905329465866089e-02 -1.344930827617645264e-01 -1.274982560425996780e-02 1.157890185713768005e-01 4.084238409996032715e-01 8.867179602384567261e-02 -6.564024835824966431e-02 1.553727984428405762e-01 -1.294280290603637695e-01 -2.348344027996063232e-01 -2.201950252056121826e-01 -1.594494134187698364e-01 -1.573337465524673462e-01 2.204970829188823700e-02 5.458445101976394653e-02 4.031430184841156006e-02 5.808826535940170288e-02 6.274040788412094116e-02 1.635948121547698975e-01 -1.902113296091556549e-02 4.264316260814666748e-01 5.595267564058303833e-02 -1.531942337751388550e-01 2.438913285732269287e-01 -3.010448217391967773e-01 1.918109804391860962e-01 4.384747147560119629e-02 -1.093410626053810120e-01 -3.457500040531158447e-01
2.994490265846252441e-01 -5.646022967994213104e-03 4.615805670619010925e-02 1.825527995824813843e-01 -3.540129587054252625e-02 2.645687162876129150e-01 9.146875888109207153e-02 4.705340415239334106e-02 4.041176289319992065e-02 -1.497974991798400879e-01 2.446708083152770996e-01 1.247502211481332779e-02 -1.217184886336326599e-01 9.464108943939208984e-02 -8.696516603231430054e-02 -3.310400843620300293e-01 2.723922729492187500e-01 -6.466043740510940552e-02 -1.791083021089434624e-03 -7.074655592441558838e-02 2.378652393817901611e-01 3.697182834148406982e-01 3.196395337581634521e-01 2.448782324790954590e-01 -2.572393603622913361e-02 4.201531037688255310e-02 -2.893687970936298370e-02 -9.833573549985885620e-02 2.776027023792266846e-01 -7.016659528017044067e-02 1.479923725128173828e-01 1.112716421484947205e-01
2.463775873184204102e-01 -1.861011981964111328e-01 2.685991488397121429e-02 1.632144451141357422e-01 1.301492303609848022e-01 -2.588507160544395447e-02 8.715401589870452881e-02 1.435448229312896729e-01 1.591392457485198975e-01 -2.772481143474578857e-01 1.168682426214218140e-01 -3.284283354878425598e-02 9.823895990848541260e-02 -1.864186376333236694e-01 -2.527629733085632324e-01 -3.559196889400482178e-01 3.357285261154174805e-02 5.346025899052619934e-02 -2.335373163223266602e-01 -1.277978718280792236e-01 3.142460286617279053e-01 -6.053153425455093384e-02 1.704355776309967041e-01 3.746411204338073730e-01 9.126526862382888794e-02 -2.878138422966003418e-01 1.064517535269260406e-02 -1.788605749607086182e-01 8.465923368930816650e-02 -1.740875467658042908e-02 -2.608114853501319885e-02 -3.870198875665664673e-02
-5.766569823026657104e-02 -5.437971279025077820e-02 9.907414019107818604e-02 1.372769325971603394e-01 -8.429455012083053589e-02 7.573675364255905151e-02 -1.526045948266983032e-01 3.282180130481719971e-01 -1.220756247639656067e-01 -1.204907521605491638e-01 1.739404052495956421e-01 1.364714652299880981e-02 -7.354411482810974121e-02 2.126071900129318237e-01 2.356245517730712891e-01 -9.396257251501083374e-02 7.586999330669641495e-03 1.299615651369094849e-01 2.396385669708251953e-01 3.365231156349182129e-01 7.225092500448226929e-02 -8.104287087917327881e-02 2.287474870681762695e-01 3.129679262638092041e-01 1.750172302126884460e-02 -3.382805585861206055e-01 4.813112691044807434e-02 -2.402456700801849365e-01 3.243612349033355713e-01 -6.848821789026260376e-02 6.513229757547378540e-02 8.818946033716201782e-02
-1.536975963972508907e-03 -1.961281001567840576e-01 -4.679097980260848999e-02 3.239155560731887817e-02 -1.240849867463111877e-01 1.424515694379806519e-01 -5.865415558218955994e-02 -3.820042591542005539e-03 1.461529284715652466e-01 -1.252853870391845703e-01 5.765890330076217651e-02 9.284523315727710724e-03 3.235644847154617310e-02 1.451940387487411499e-01 -3.882739245891571045e-01 -4.964522719383239746e-01 1.224580686539411545e-02 -8.457472920417785645e-02 -1.082342788577079773e-01 3.125268220901489258e-01 2.202514261007308960e-01 6.368264555931091309e-02 -1.697124689817428589e-01 3.102383911609649658e-01 -1.210462599992752075e-01 2.553697526454925537e-01 1.812498457729816437e-02 -1.880727708339691162e-01 5.700372159481048584e-02 -1.300319284200668335e-01 1.137678399682044983e-01 1.278955787420272827e-01
1.607831120491027832e-01 3.637561574578285217e-02 1.035987064242362976e-01 1.952992677688598633e-01 3.769260272383689880e-02 8.037450164556503296e-02 -2.489452362060546875e-01 1.176472604274749756e-01 1.671626865863800049e-01 -1.491370499134063721e-01 2.769291698932647705e-01 -4.489118233323097229e-03 -8.986499160528182983e-02 1.955685317516326904e-01 2.691964805126190186e-02 -2.286799401044845581e-01 -2.127385139465332031e-01 -2.274974137544631958e-01 1.629543453454971313e-01 1.880785375833511353e-01 1.402333676815032959e-01 1.590746641159057617e-01 1.490920633077621460e-01 4.244618117809295654e-01 1.136659085750579834e-01 2.670635841786861420e-02 -2.039441168308258057e-01 -3.623826503753662109e-01 4.579009860754013062e-02 7.120463997125625610e-03 -6.894127279520034790e-02 1.194320842623710632e-01
2.207844853401184082e-01 -2.168801873922348022e-01 -1.084957420825958252e-01 -4.388005472719669342e-03 -3.651873171329498291e-01 2.248810082674026489e-01 6.494700908660888672e-02 1.433164030313491821e-01 1.616560965776443481e-01 -2.326001077890396118e-01 2.728886902332305908e-01 -1.622644364833831787e-01 -1.043304130434989929e-01 1.213092803955078125e-01 -8.668319135904312134e-02 -5.062400102615356445e-01 1.399782486259937286e-02 -1.078148558735847473e-01 -2.124888896942138672e-01 2.642222642898559570e-01 1.990260779857635498e-01 9.320435114204883575e-03 8.653995394706726074e-02 -3.064344450831413269e-02 -1.136277150362730026e-02 6.521066185086965561e-03 5.110415443778038025e-02 -9.409611672163009644e-02 1.519243121147155762e-01 1.276374422013759613e-02 -5.100947991013526917e-02 3.023200482130050659e-02
1.194450482726097107e-01 2.465009503066539764e-02 4.741957783699035645e-02 -9.877745807170867920e-02 7.381257414817810059e-02 4.781697690486907959e-01 -1.614871919155120850e-01 1.395424306392669678e-01 -2.615441381931304932e-01 -1.964902579784393311e-01 2.354303151369094849e-01 -1.715218722820281982e-01 -1.124040130525827408e-02 -2.047213464975357056e-01 2.898866683244705200e-02 -1.188274994492530823e-01 2.634271681308746338e-01 -9.755297750234603882e-02 -5.772673338651657104e-02 2.724077999591827393e-01 1.267657727003097534e-01 2.149092257022857666e-01 -2.933748438954353333e-02 3.117305636405944824e-01 7.510457932949066162e-02 5.087251961231231689e-02 1.171124204993247986e-01 -1.821368485689163208e-01 2.292660772800445557e-01 -1.178674027323722839e-01 -1.670712791383266449e-02 7.760705053806304932e-02
1.414941698312759399e-01 6.535061448812484741e-02 -9.792277961969375610e-02 -2.881969884037971497e-02 -1.211912333965301514e-01 2.080586105585098267e-01 -1.195348799228668213e-01 6.660992279648780823e-03 2.402631044387817383e-01 3.474261611700057983e-02 -3.108783392235636711e-03 -1.379468105733394623e-02 -4.258814081549644470e-02 -1.116140708327293396e-01 -1.765204817056655884e-01 -6.254880428314208984e-01 1.573068350553512573e-01 -3.543083369731903076e-02 -2.240686491131782532e-02 1.793585270643234253e-01 1.163778901100158691e-01 1.301511074416339397e-03 -1.134429425001144409e-01 2.740012705326080322e-01 -1.713845580816268921e-01 2.423593997955322266e-01 -1.355012953281402588e-01 -2.631972432136535645e-01 1.823225757107138634e-03 -1.547502577304840088e-01 9.953069686889648438e-02 1.655764877796173096e-01
-1.079235747456550598e-01 -2.129889838397502899e-02 -1.234334409236907959e-01 2.855456471443176270e-01 2.556955516338348389e-01 1.009468957781791687e-01 6.746696680784225464e-02 2.858435213565826416e-01 1.668293029069900513e-02 -1.904706209897994995e-01 -1.709343641996383667e-01 -6.004437804222106934e-03 1.918375194072723389e-01 -1.374709904193878174e-01 -2.762219123542308807e-02 -4.798252582550048828e-01 1.675401926040649414e-01 -3.240206092596054077e-02 6.830102205276489258e-02 5.291486531496047974e-02 2.850462496280670166e-02 2.332101166248321533e-01 -8.155524730682373047e-02 7.177360355854034424e-02 6.456110626459121704e-02 2.381585836410522461e-01 2.179037481546401978e-01 -1.408577412366867065e-01 1.179696172475814819e-01 -1.420645602047443390e-02 1.272299289703369141e-01 3.386552929878234863e-01
-2.051684306934475899e-03 -3.378949314355850220e-02 5.572671070694923401e-02 1.659171879291534424e-01 1.259010136127471924e-01 9.179384261369705200e-02 3.236350119113922119e-01 2.696875929832458496e-01 1.545304656028747559e-01 -1.776264458894729614e-01 1.890707314014434814e-01 -3.883649036288261414e-02 -1.019718945026397705e-01 1.758827716112136841e-01 -1.967684477567672729e-01 -1.077163293957710266e-01 1.364749968051910400e-01 1.310248672962188721e-01 -2.146125733852386475e-01 1.600409597158432007e-01 1.711525470018386841e-01 2.076181024312973022e-01 -3.297697007656097412e-02 2.392514795064926147e-01 9.872073680162429810e-02 3.145380914211273193e-01 2.536830902099609375e-01 -2.010361999273300171e-01 1.723047494888305664e-01 -3.216181322932243347e-02 -5.695233866572380066e-02 -3.106801509857177734e-01
1.306767109781503677e-02 -1.710704416036605835e-01 1.490309089422225952e-01 -6.762361526489257812e-02 -1.560174524784088135e-01 2.968160808086395264e-01 1.106592416763305664e-01 1.234563882462680340e-03 3.849007189273834229e-01 -4.899820685386657715e-02 2.967749722301959991e-02 3.575473651289939880e-02 1.104058548808097839e-01 -2.932060137391090393e-02 2.677547931671142578e-01 -3.609903156757354736e-01 1.165719120763242245e-03 -2.735032737255096436e-01 1.710784286260604858e-01 -1.072795093059539795e-01 -8.885142207145690918e-02 4.123325943946838379e-01 -5.772349983453750610e-02 9.293247759342193604e-02 -7.498559355735778809e-02 -1.293392479419708252e-01 6.477523129433393478e-03 -2.798680961132049561e-01 1.313164979219436646e-01 -6.633373349905014038e-02 1.517504155635833740e-01 -2.175068855285644531e-02
1.724176555871963501e-01 7.599164545536041260e-02 6.054405122995376587e-02 2.912807464599609375e-01 -2.150383889675140381e-01 4.892619326710700989e-03 9.277132153511047363e-02 1.455135196447372437e-01 1.443641632795333862e-01 -3.655232191085815430e-01 2.122862339019775391e-01 1.763296723365783691e-01 -5.391328409314155579e-02 1.097366213798522949e-01 -1.816778481006622314e-01 -5.135630369186401367e-01 2.974812407046556473e-03 -1.812708824872970581e-01 8.500572293996810913e-03 2.743172943592071533e-01 1.355342864990234375e-01 -1.425807625055313110e-01 2.099968492984771729e-01 4.348087310791015625e-02 -1.260252296924591064e-01 3.675584495067596436e-02 -5.763391405344009399e-02 -1.117609664797782898e-01 1.488337386399507523e-02 -1.108638644218444824e-01 1.143200546503067017e-01 7.827851921319961548e-02
7.437221705913543701e-02 1.107229888439178467e-01 1.045800521969795227e-01 -9.222222119569778442e-02 -6.531216204166412354e-02 1.255948394536972046e-01 3.934469446539878845e-02 3.461725711822509766e-01 8.628867566585540771e-02 -2.123629003763198853e-01 4.997985437512397766e-02 2.272837311029434204e-01 -4.828090593218803406e-02 9.517618268728256226e-02 -4.258269965648651123e-01 -2.813486456871032715e-01 5.028946325182914734e-04 -1.678036004304885864e-01 2.298138439655303955e-01 -4.899025708436965942e-02 3.277430534362792969e-01 2.168413400650024414e-01 1.983783990144729614e-01 1.575195491313934326e-01 5.829403921961784363e-02 1.842400431632995605e-01 1.355482041835784912e-01 2.103039249777793884e-02 9.283756837248802185e-03 -1.000830903649330139e-01 1.560561172664165497e-02 2.725615799427032471e-01
2.757450751960277557e-02 -1.269019544124603271e-01 -1.237832680344581604e-01 1.337139606475830078e-01 -7.747637480497360229e-02 3.128727972507476807e-01 -2.873109579086303711e-01 3.314825892448425293e-02 2.149439305067062378e-01 1.413281410932540894e-01 6.579287350177764893e-02 1.229092478752136230e-01 -2.990484982728958130e-02 -1.605965644121170044e-01 -2.084714919328689575e-01 -3.530860245227813721e-01 1.287950724363327026e-01 -1.341670453548431396e-01 -1.698338240385055542e-02 -1.271474510431289673e-01 -4.771055281162261963e-02 1.115033403038978577e-01 3.211833238601684570e-01 3.335351347923278809e-01 -1.156583949923515320e-01 -2.022002190351486206e-01 9.337628260254859924e-03 -2.994349896907806396e-01 1.079903021454811096e-01 -6.417350471019744873e-02 1.426078677177429199e-01 -1.472577601671218872e-01
3.236592188477516174e-02 -2.371765971183776855e-01 1.340808421373367310e-01 -9.611499309539794922e-02 2.494309097528457642e-01 1.534810066223144531e-01 -6.679607182741165161e-02 3.709754645824432373e-01 4.010931253433227539e-01 -1.331074535846710205e-01 1.461941003799438477e-01 4.729784280061721802e-02 1.240734849125146866e-02 2.063419669866561890e-03 1.749705225229263306e-01 -1.058955714106559753e-01 2.084139734506607056e-01 4.243625700473785400e-02 -7.597917574457824230e-04 8.973913639783859253e-02 3.131028413772583008e-01 1.976202428340911865e-01 1.338812410831451416e-01 1.005712673068046570e-01 1.093860249966382980e-02 -1.450527459383010864e-02 2.426944077014923096e-01 -2.941296249628067017e-02 -1.549760345369577408e-02 -2.604772746562957764e-01 -3.084338009357452393e-01 4.129074141383171082e-02
-4.040943086147308350e-02 -2.098044008016586304e-01 -3.832924738526344299e-02 2.296603471040725708e-01 -4.948644340038299561e-02 2.661129832267761230e-01 3.267881646752357483e-02 3.490834534168243408e-01 8.772858977317810059e-02 -9.936513751745223999e-02 1.802805662155151367e-01 5.268916487693786621e-02 -7.704152166843414307e-02 -2.568291313946247101e-02 -3.288101553916931152e-01 -3.730415403842926025e-01 4.591141268610954285e-02 -4.147291183471679688e-03 -3.602528944611549377e-02 3.314547240734100342e-01 1.028064414858818054e-01 1.651497483253479004e-01 -1.740715652704238892e-02 -2.476657181978225708e-01 2.384838275611400604e-02 1.189662367105484009e-01 -2.906885184347629547e-02 -2.017486095428466797e-01 2.582456357777118683e-02 1.532925367355346680e-01 2.895240485668182373e-01 1.421160995960235596e-01
2.172053605318069458e-01 2.450657635927200317e-01 1.757875084877014160e-01 2.116516679525375366e-01 7.729213684797286987e-02 2.191837579011917114e-01 -7.285863161087036133e-02 -7.130139321088790894e-02 3.103724420070648193e-01 -1.247766539454460144e-01 1.565926820039749146e-01 6.067229062318801880e-02 3.083785474300384521e-01 -1.207561120390892029e-01 4.454056546092033386e-02 -1.045384723693132401e-02 -1.884100213646888733e-02 -1.345751881599426270e-01 7.336614280939102173e-02 1.427371948957443237e-01 1.007543057203292847e-01 -8.788091689348220825e-02 9.976140409708023071e-02 2.262955158948898315e-01 -3.607669495977461338e-04 1.705746948719024658e-01 9.742967784404754639e-03 -2.004171907901763916e-01 3.604283332824707031e-01 -1.421912014484405518e-01 3.757014274597167969e-01 1.299583762884140015e-01
-2.544656693935394287e-01 -2.538656629621982574e-02 3.868467360734939575e-02 -1.074132397770881653e-01 -1.291542798280715942e-01 8.672735095024108887e-02 2.345797605812549591e-02 1.813211739063262939e-01 1.453168243169784546e-01 -9.407681226730346680e-02 -8.273892849683761597e-02 1.941148191690444946e-01 -8.945363014936447144e-02 3.340957462787628174e-01 -2.444769740104675293e-01 -3.841173052787780762e-01 2.098316140472888947e-02 -2.374129295349121094e-01 1.722197532653808594e-01 1.846531629562377930e-01 1.610165238380432129e-01 5.828569456934928894e-02 -1.674536615610122681e-01 3.649593889713287354e-01 -3.253969922661781311e-02 4.872806370258331299e-02 6.002871319651603699e-02 -7.741127163171768188e-02 1.828783005475997925e-01 -2.627003192901611328e-01 1.855524927377700806e-01 -3.836354240775108337e-02
-2.538264989852905273e-01 3.110986575484275818e-02 1.243290305137634277e-01 -1.849050447344779968e-02 -2.851774990558624268e-01 1.149433329701423645e-01 6.692582368850708008e-02 3.379420042037963867e-01 1.011026203632354736e-01 2.184803932905197144e-01 1.165540292859077454e-01 -1.038536801934242249e-01 7.317110896110534668e-02 6.713910400867462158e-02 -1.308374553918838501e-01 -3.015463352203369141e-01 1.223245635628700256e-02 -1.777274757623672485e-01 6.640147417783737183e-02 2.051827013492584229e-01 -2.848808839917182922e-02 -6.930270697921514511e-03 3.444818854331970215e-01 9.670666418969631195e-03 3.534072041511535645e-01 -6.781525909900665283e-02 1.707372814416885376e-01 -3.210078477859497070e-01 5.304516851902008057e-02 -2.471819170750677586e-04 6.681105494499206543e-02 -1.962380856275558472e-01
-1.017789319157600403e-01 9.671711176633834839e-02 3.191350698471069336e-01 -2.849485538899898529e-02 -2.628526389598846436e-01 1.279715355485677719e-02 -2.730273902416229248e-01 1.084906011819839478e-01 1.354974210262298584e-01 3.893837332725524902e-03 1.757682114839553833e-01 2.580579742789268494e-02 -1.298696268349885941e-02 -6.548245996236801147e-02 -4.362523183226585388e-02 -4.048655927181243896e-01 3.166354820132255554e-02 -3.749950528144836426e-01 8.828524500131607056e-02 3.217108547687530518e-01 8.748787455260753632e-03 -1.134401038289070129e-01 -6.685205549001693726e-02 2.213705927133560181e-01 -2.245156168937683105e-01 8.473513275384902954e-02 1.604142338037490845e-01 -4.158081114292144775e-02 2.637684941291809082e-01 -8.554029464721679688e-02 -3.290944173932075500e-02 1.396025717258453369e-01
1.025280356407165527e-01 1.139694154262542725e-01 3.061500489711761475e-01 8.082497864961624146e-02 -6.038638949394226074e-02 9.704063087701797485e-02 1.165708377957344055e-01 8.769752830266952515e-02 5.435648187994956970e-02 -2.576087117195129395e-01 7.754459977149963379e-02 2.291793935000896454e-02 -1.104634851217269897e-01 -1.386981736868619919e-02 -9.270089864730834961e-02 -6.645288467407226562e-01 -1.554697565734386444e-02 -7.347771525382995605e-02 -4.089469462633132935e-02 2.509355247020721436e-01 6.574400514364242554e-02 -1.112136766314506531e-01 2.905887365341186523e-01 -5.593385547399520874e-02 -6.320931762456893921e-02 -9.868743270635604858e-02 -1.508725285530090332e-01 -2.850543260574340820e-01 -5.122028291225433350e-02 -7.617848366498947144e-02 -3.550553321838378906e-02 -3.834412246942520142e-02
-1.295199543237686157e-01 -1.219265088438987732e-01 2.697906196117401123e-01 1.920204758644104004e-01 2.294450104236602783e-01 1.208748444914817810e-01 -1.707747280597686768e-01 1.194136515259742737e-01 5.303707718849182129e-02 -2.990173101425170898e-01 -1.624739617109298706e-01 -4.027781262993812561e-02 -5.872935056686401367e-02 -2.516804337501525879e-01 -1.219159439206123352e-01 -4.145263135433197021e-01 1.407514661550521851e-01 -2.187057435512542725e-01 1.481695771217346191e-01 -2.236520685255527496e-02 -4.017929732799530029e-02 1.160680726170539856e-01 -5.680679157376289368e-02 2.472171187400817871e-01 -4.372368752956390381e-02 3.190136849880218506e-01 1.888343989849090576e-01 8.074022084474563599e-02 1.087674051523208618e-01 -1.501236706972122192e-01 -3.548664599657058716e-02 -1.525628715753555298e-01
1.265931408852338791e-02 -2.200168929994106293e-02 3.722173869609832764e-01 1.618963778018951416e-01 -3.831741865724325180e-03 2.524323388934135437e-02 -1.635318249464035034e-01 3.114029169082641602e-01 1.244310066103935242e-01 -1.102954000234603882e-01 3.655277937650680542e-02 1.687745600938796997e-01 -1.212839037179946899e-01 -2.082507014274597168e-01 1.399530768394470215e-01 -2.033192515373229980e-01 7.171604037284851074e-02 -5.405916646122932434e-02 8.131729066371917725e-02 9.219939261674880981e-02 3.529281318187713623e-01 -4.864099994301795959e-02 -3.740457296371459961e-01 2.513973712921142578e-01 2.203641533851623535e-01 -1.957933232188224792e-02 3.363417983055114746e-01 5.232355371117591858e-02 6.656437367200851440e-02 -6.110477447509765625e-02 7.877426594495773315e-02 3.700251504778862000e-02
-9.816119074821472168e-02 1.244924739003181458e-01 4.275294840335845947e-01 -1.577472984790802002e-01 -7.422404736280441284e-02 1.111365389078855515e-02 -1.488151252269744873e-01 3.097655177116394043e-01 3.261287510395050049e-01 -1.678349822759628296e-01 -1.247662492096424103e-02 -1.178872510790824890e-01 8.211029320955276489e-02 9.727660566568374634e-02 -8.728187531232833862e-02 -1.887493282556533813e-01 1.532446444034576416e-01 -1.651141345500946045e-01 -8.280665427446365356e-02 1.815551370382308960e-01 1.587375253438949585e-01 1.152623295783996582e-01 3.296404480934143066e-01 -7.655137777328491211e-02 -1.416759490966796875e-01 -3.741746395826339722e-02 -1.063380390405654907e-01 -2.439491450786590576e-01 8.158230036497116089e-02 -2.572728991508483887e-01 1.385197490453720093e-01 -8.683563768863677979e-02
-1.536236256361007690e-01 -3.135111629962921143e-01 1.906855553388595581e-01 2.618169784545898438e-02 4.101673513650894165e-02 1.247314885258674622e-01 1.141227185726165771e-01 3.126458823680877686e-01 8.645237237215042114e-02 -3.339700400829315186e-01 4.700714349746704102e-01 -5.087029933929443359e-02 -4.246470332145690918e-02 -1.637097895145416260e-01 -1.128357350826263428e-01 -3.165941238403320312e-01 7.271371036767959595e-02 4.645098745822906494e-02 -2.001535892486572266e-01 1.208197884261608124e-02 1.089176014065742493e-01 1.495697647333145142e-01 6.388512253761291504e-02 1.020736023783683777e-01 8.701439201831817627e-02 -3.339534252882003784e-02 9.290768951177597046e-02 -2.783557772636413574e-01 1.178882196545600891e-01 3.495620563626289368e-02 -5.636419355869293213e-02 -1.394105255603790283e-01
-2.186375856399536133e-01 4.835699498653411865e-02 2.235396802425384521e-01 7.688933052122592926e-03 -1.674543768167495728e-01 -7.149144262075424194e-02 -2.539710700511932373e-01 4.076761007308959961e-01 2.337361425161361694e-01 -2.254536300897598267e-01 -1.025664433836936951e-01 -8.162796497344970703e-02 2.210595272481441498e-02 1.218540742993354797e-01 -1.202322766184806824e-01 1.289515849202871323e-02 7.976919412612915039e-02 -1.962862312793731689e-01 2.256030142307281494e-01 2.133078575134277344e-01 1.186960116028785706e-01 -1.781441271305084229e-02 3.245113193988800049e-01 7.599304616451263428e-02 7.659445400349795818e-04 -3.164145722985267639e-02 2.253972887992858887e-01 -1.393820941448211670e-01 -1.884492859244346619e-02 -2.675068080425262451e-01 2.694017291069030762e-01 2.950288914144039154e-02
2.981929481029510498e-01 -1.457935273647308350e-01 2.139683663845062256e-01 1.809326410293579102e-01 -3.118818998336791992e-01 5.456307157874107361e-02 -8.706425875425338745e-02 3.143044114112854004e-01 1.324635148048400879e-01 1.301495544612407684e-02 3.925359807908535004e-03 1.383524015545845032e-02 7.946117222309112549e-02 1.657307595014572144e-01 -2.148780375719070435e-01 -4.227799773216247559e-01 -1.103009842336177826e-02 -1.975892931222915649e-01 -4.533642902970314026e-02 1.343952678143978119e-02 -5.367809906601905823e-02 2.239561975002288818e-01 -4.222668241709470749e-03 2.637414038181304932e-01 2.579112350940704346e-01 2.016349732875823975e-01 -2.651921659708023071e-02 4.016508162021636963e-02 1.215422898530960083e-01 -4.756494611501693726e-02 2.484294399619102478e-02 1.921319216489791870e-01
1.435725241899490356e-01 -2.235354930162429810e-01 7.213468104600906372e-02 2.006044611334800720e-02 1.167891472578048706e-01 1.840147227048873901e-01 1.030180603265762329e-01 1.063177064061164856e-01 3.020741641521453857e-01 -4.096655547618865967e-02 4.304130375385284424e-02 4.842859879136085510e-02 2.803993877023458481e-03 -1.014253869652748108e-01 1.753346323966979980e-01 -4.740103781223297119e-01 1.990650743246078491e-01 -1.267537176609039307e-01 2.999304234981536865e-01 -9.391804784536361694e-02 2.285969853401184082e-01 2.511814236640930176e-01 -1.866452246904373169e-01 3.139546886086463928e-02 4.559500887989997864e-02 1.225870326161384583e-01 -9.136226773262023926e-02 -1.032411828637123108e-01 1.604932099580764771e-01 1.530639380216598511e-01 3.661849722266197205e-02 -3.150631189346313477e-01
1.092478856444358826e-01 1.951838880777359009e-01 1.635204255580902100e-02 5.102079361677169800e-02 -4.602272436022758484e-02 5.029755830764770508e-01 -3.139442950487136841e-02 1.840551942586898804e-01 -7.527576386928558350e-02 -3.395902737975120544e-02 1.945229768753051758e-01 -3.820219933986663818e-01 -1.522902399301528931e-01 -2.103230915963649750e-02 -1.701443940401077271e-01 -7.951920479536056519e-02 1.733784377574920654e-01 -1.603028178215026855e-01 2.005576789379119873e-01 3.385832011699676514e-01 -3.221400827169418335e-02 4.728433489799499512e-02 1.327983289957046509e-02 2.343473881483078003e-01 9.681468456983566284e-02 -4.201290383934974670e-02 6.986571475863456726e-03 1.402586698532104492e-02 3.478197157382965088e-01 -6.921904860064387321e-04 -7.210857234895229340e-03 7.889198511838912964e-02
-4.990570992231369019e-02 5.913573876023292542e-02 9.203689172863960266e-03 2.952096760272979736e-01 -1.565151065587997437e-01 3.143759965896606445e-01 3.007675334811210632e-02 3.847081363201141357e-01 1.242339387536048889e-01 -1.375299599021673203e-02 1.839475333690643311e-02 -2.233950495719909668e-01 1.785913854837417603e-01 -7.833541184663772583e-02 1.921540051698684692e-01 -1.484446972608566284e-01 4.657321795821189880e-02 -2.443901076912879944e-02 -6.419661641120910645e-02 2.660147845745086670e-01 -1.468915194272994995e-01 1.229170784354209900e-01 2.263163477182388306e-01 1.411033570766448975e-01 -1.728401184082031250e-01 2.036826126277446747e-02 8.670520037412643433e-02 -2.956948280334472656e-01 2.909803092479705811e-01 1.937604993581771851e-01 1.483280211687088013e-01 1.294817924499511719e-01
3.419548571109771729e-01 -6.377892941236495972e-02 8.045625686645507812e-02 2.694883346557617188e-01 1.369301602244377136e-02 3.521698415279388428e-01 4.276306554675102234e-02 8.993279933929443359e-02 2.228306420147418976e-02 -2.012604288756847382e-02 1.215340942144393921e-01 -1.333176717162132263e-02 -6.273180991411209106e-02 1.019480917602777481e-02 -1.852229684591293335e-01 -3.543366789817810059e-01 2.269023656845092773e-01 -1.674334257841110229e-01 5.257119610905647278e-02 -7.603626698255538940e-02 2.829154431819915771e-01 3.482401371002197266e-01 2.122799158096313477e-01 -9.165444411337375641e-03 1.137322485446929932e-01 -6.037627160549163818e-02 -6.369719654321670532e-02 -2.686376571655273438e-01 -1.086570206098258495e-03 -1.014505773782730103e-01 2.016332894563674927e-01 8.801566809415817261e-02
-2.301985472440719604e-01 -7.341206073760986328e-02 -1.595472246408462524e-01 1.048890780657529831e-02 1.283671855926513672e-01 1.383289098739624023e-01 -1.227876171469688416e-01 2.247673571109771729e-01 -6.404496263712644577e-03 -7.420074194669723511e-03 -6.976556777954101562e-02 9.711352735757827759e-02 1.188523545861244202e-01 -4.856865480542182922e-02 -1.593805104494094849e-01 -2.730195820331573486e-01 4.378584027290344238e-01 -2.240948826074600220e-01 7.810316979885101318e-02 2.059144079685211182e-01 9.315232187509536743e-02 2.650809288024902344e-01 -1.644182652235031128e-01 1.232634931802749634e-01 3.001707792282104492e-01 7.015563547611236572e-02 9.063879400491714478e-02 -1.444180756807327271e-01 3.103766739368438721e-01 2.019959092140197754e-01 6.242635846138000488e-02 -8.533224463462829590e-02
-5.824404209852218628e-02 2.327326685190200806e-02 2.644879519939422607e-01 -6.837314367294311523e-02 1.059773191809654236e-01 4.189164042472839355e-01 7.816458120942115784e-03 1.609139144420623779e-01 1.541434079408645630e-01 -1.456429064273834229e-01 -6.296792626380920410e-02 -2.984461188316345215e-01 -3.701064884662628174e-01 -2.144105033949017525e-03 -8.451486378908157349e-02 -3.046636879444122314e-01 3.759567737579345703e-01 -5.998607724905014038e-02 2.389254570007324219e-01 1.122299581766128540e-01 6.766182184219360352e-02 -9.146405756473541260e-02 2.129612118005752563e-01 5.441617965698242188e-02 -4.252533242106437683e-02 -6.445784121751785278e-02 3.180347383022308350e-02 1.762901097536087036e-01 1.156739145517349243e-01 5.812201276421546936e-02 3.986525908112525940e-02 -3.907322883605957031e-02
-2.098119556903839111e-01 1.116109341382980347e-01 6.352103780955076218e-03 -2.874905709177255630e-03 -1.938391923904418945e-01 1.101388633251190186e-01 -1.435630861669778824e-02 2.248558402061462402e-01 5.679411441087722778e-02 -1.930160075426101685e-02 -1.765974760055541992e-01 2.113689333200454712e-01 -3.594722971320152283e-02 2.009302191436290741e-02 -3.966576457023620605e-01 -4.233353734016418457e-01 3.053240105509757996e-02 -2.350826561450958252e-01 2.026049047708511353e-01 1.546620428562164307e-01 1.585646867752075195e-01 1.205380111932754517e-01 -1.323622763156890869e-01 3.831851780414581299e-01 -1.602045893669128418e-01 9.372474998235702515e-02 1.794490069150924683e-01 -1.108790338039398193e-01 1.132672093808650970e-02 -1.376960277557373047e-01 -2.580502536147832870e-03 4.545494541525840759e-02
1.718750894069671631e-01 -2.642022073268890381e-01 1.795309334993362427e-01 3.046511486172676086e-02 -2.421638518571853638e-01 -1.683129221200942993e-01 -6.401274353265762329e-02 2.261623144149780273e-01 1.299495995044708252e-01 -1.309712380170822144e-01 1.309109777212142944e-01 -1.337688863277435303e-01 1.736084073781967163e-01 -5.022292584180831909e-02 1.261957269161939621e-02 -2.250533401966094971e-01 3.071582689881324768e-02 -2.591115422546863556e-02 -6.912685930728912354e-02 1.546203196048736572e-01 4.483517408370971680e-01 1.050376892089843750e-02 6.524096429347991943e-02 1.705383509397506714e-01 -8.347059600055217743e-03 -1.320588588714599609e-01 4.133826494216918945e-01 -6.670444458723068237e-02 1.818277686834335327e-01 2.432022541761398315e-01 3.141372231766581535e-03 -1.513332873582839966e-01
3.224460482597351074e-01 -1.982338130474090576e-01 2.285728417336940765e-02 1.378247886896133423e-01 -8.248082548379898071e-02 3.229957222938537598e-01 6.278041750192642212e-02 3.241869062185287476e-02 6.217387691140174866e-02 -5.253231897950172424e-02 2.349009364843368530e-01 -1.288456022739410400e-01 -7.589026540517807007e-02 1.192971840500831604e-01 -2.313693761825561523e-01 -4.006119966506958008e-01 2.439119219779968262e-01 -8.160740137100219727e-03 2.652358077466487885e-02 3.244037181138992310e-02 3.562273085117340088e-01 2.035140097141265869e-01 2.262395024299621582e-01 -6.747083365917205811e-02 -1.450466923415660858e-02 -1.526889353990554810e-01 2.483006753027439117e-02 -6.735339015722274780e-02 1.395260840654373169e-01 -2.205588072538375854e-01 1.603249162435531616e-01 2.848413400352001190e-02
4.798315092921257019e-02 -1.277289241552352905e-01 4.096364378929138184e-01 7.107596844434738159e-02 -3.358173072338104248e-01 -3.532724454998970032e-02 -1.444777250289916992e-01 -8.131915703415870667e-03 9.063332527875900269e-02 -9.826786816120147705e-02 1.774930208921432495e-01 7.328768074512481689e-02 -6.467754393815994263e-02 -8.198307454586029053e-02 -3.615304455161094666e-02 -2.948907017707824707e-01 1.936336904764175415e-01 -1.458015590906143188e-01 2.115007489919662476e-02 3.337337672710418701e-01 1.426313370466232300e-01 9.565818123519420624e-03 -1.272116005420684814e-01 8.396647125482559204e-02 1.478869467973709106e-02 5.868894979357719421e-02 3.427902758121490479e-01 -1.581722944974899292e-01 8.146455511450767517e-03 5.456021800637245178e-02 -1.066196113824844360e-01 3.805342316627502441e-01
1.109972670674324036e-01 1.420263350009918213e-01 1.386695653200149536e-01 -4.531095549464225769e-02 -6.178663671016693115e-02 3.504633009433746338e-01 -2.415573745965957642e-01 4.236090779304504395e-01 1.923591196537017822e-01 1.512917689979076385e-02 -4.954321309924125671e-02 -1.679427623748779297e-01 -3.321198374032974243e-02 1.277983635663986206e-01 -1.300899386405944824e-01 6.875323504209518433e-02 1.540613323450088501e-01 -1.088463440537452698e-01 -1.885043978691101074e-01 6.909831613302230835e-02 1.382997445762157440e-02 2.397605478763580322e-01 1.445555090904235840e-01 1.131362840533256531e-01 -7.884547859430313110e-02 8.952402323484420776e-02 2.279887795448303223e-01 -4.548000991344451904e-01 -8.073269575834274292e-02 -8.661976456642150879e-02 -2.946760505437850952e-02 1.400259882211685181e-01
9.414407424628734589e-03 -2.559455335140228271e-01 -5.568357557058334351e-02 3.971001133322715759e-03 1.392819583415985107e-01 2.282932102680206299e-01 1.465752869844436646e-01 1.408728659152984619e-01 1.374371498823165894e-01 -1.217675358057022095e-01 2.734365463256835938e-01 -1.368959397077560425e-01 -1.196361780166625977e-01 3.333232998847961426e-01 2.618330344557762146e-02 -2.248748987913131714e-01 3.407260477542877197e-01 5.228318041190505028e-04 -9.404837340116500854e-02 3.724683225154876709e-01 -1.006182059645652771e-01 -8.007511496543884277e-03 8.611645549535751343e-02 2.243532985448837280e-01 -1.655440628528594971e-01 1.065128445625305176e-01 1.779137998819351196e-01 -5.211021378636360168e-02 9.516691416501998901e-02 -6.886827200651168823e-02 2.425857037305831909e-01 1.927883625030517578e-01
5.364157631993293762e-02 7.060519605875015259e-02 5.419577285647392273e-02 1.350735276937484741e-01 -8.510523475706577301e-03 -5.022693052887916565e-02 5.720262601971626282e-02 2.346777468919754028e-01 1.898898184299468994e-01 -1.796740144491195679e-01 1.130170747637748718e-01 -2.353783994913101196e-01 1.069363877177238464e-01 7.534097135066986084e-02 1.957736462354660034e-01 -3.667976260185241699e-01 -4.089976847171783447e-02 -7.668386399745941162e-02 -1.095775421708822250e-02 2.294004410505294800e-01 -3.102633655071258545e-01 -1.029233336448669434e-01 1.686061173677444458e-01 3.160230815410614014e-01 1.206296309828758240e-01 3.074356317520141602e-01 -4.250632971525192261e-02 -7.347378879785537720e-02 3.971987068653106689e-01 -4.627823084592819214e-02 2.021643519401550293e-02 -1.071202307939529419e-01
-6.307785958051681519e-02 -2.575973793864250183e-02 2.410830259323120117e-01 1.871472150087356567e-01 -2.911365218460559845e-02 2.699545584619045258e-02 9.059339761734008789e-02 7.072902470827102661e-02 1.976090371608734131e-01 -3.296039626002311707e-02 9.144003689289093018e-02 -9.461752325296401978e-02 3.273600935935974121e-01 1.647870242595672607e-01 -4.714141413569450378e-02 -3.886850774288177490e-01 -6.969533115625381470e-02 1.046225950121879578e-01 6.315645575523376465e-02 8.048918098211288452e-02 2.064003497362136841e-01 1.300959382206201553e-02 -2.169968374073505402e-02 5.041464567184448242e-01 1.113170981407165527e-01 -1.136827021837234497e-01 1.948168128728866577e-01 -1.716505736112594604e-01 2.765382826328277588e-01 2.035400867462158203e-01 8.021109551191329956e-02 -4.018945619463920593e-02
1.486328989267349243e-01 2.378425747156143188e-02 2.091593742370605469e-01 2.157178819179534912e-01 1.134758889675140381e-01 2.404296696186065674e-01 -1.620130240917205811e-01 2.937319874763488770e-01 9.172643721103668213e-02 -8.948428183794021606e-02 3.079560399055480957e-01 1.063863560557365417e-01 1.888100802898406982e-02 -8.257417380809783936e-02 3.373624682426452637e-01 -4.152255058288574219e-01 -7.675017695873975754e-03 -4.628143832087516785e-02 2.267058938741683960e-01 5.412178114056587219e-02 9.617175161838531494e-02 -6.143314391374588013e-02 -1.247519627213478088e-03 -2.002937346696853638e-02 -1.857383400201797485e-01 -4.412522539496421814e-02 2.675722241401672363e-01 -1.143613010644912720e-01 -1.809601336717605591e-01 -2.292642891407012939e-01 -5.704930797219276428e-02 9.077557921409606934e-02
7.378537952899932861e-02 -1.965900138020515442e-02 2.832658588886260986e-01 4.750275611877441406e-02 -3.065425455570220947e-01 2.781383693218231201e-01 -2.446336895227432251e-01 1.760916784405708313e-02 1.837603747844696045e-01 2.411878295242786407e-02 1.920515447854995728e-01 -1.798701584339141846e-01 1.692345738410949707e-01 -7.649252563714981079e-02 9.869595617055892944e-02 -4.683367908000946045e-02 1.433302015066146851e-01 -2.368210405111312866e-01 -6.133789662271738052e-03 9.338880330324172974e-02 1.041362583637237549e-01 1.307208836078643799e-01 2.693877220153808594e-01 3.166678249835968018e-01 -1.010656431317329407e-01 -1.243868619203567505e-01 -1.434361934661865234e-02 5.582996085286140442e-02 2.225977033376693726e-01 -1.198448538780212402e-01 3.741691410541534424e-01 1.052801683545112610e-01
1.781029626727104187e-02 -1.358250528573989868e-01 -1.400192230939865112e-01 1.569569259881973267e-01 1.147095263004302979e-01 -3.510811552405357361e-02 2.955797128379344940e-02 3.242612183094024658e-01 7.885546237230300903e-02 -1.030447781085968018e-01 6.887762248516082764e-02 1.505628824234008789e-01 2.153114229440689087e-01 7.267698179930448532e-03 -1.361037790775299072e-01 -4.916088581085205078e-01 2.433865964412689209e-01 1.555421575903892517e-02 2.635905444622039795e-01 2.692248225212097168e-01 -5.001615360379219055e-02 -3.701814264059066772e-02 -1.774132102727890015e-01 2.676134705543518066e-01 2.312603145837783813e-01 -3.376737469807267189e-03 -3.436119854450225830e-02 -1.152764037251472473e-01 1.113578006625175476e-01 4.781906306743621826e-02 1.633716076612472534e-01 2.190289348363876343e-01
1.128951758146286011e-01 1.702119559049606323e-01 -5.939152091741561890e-02 1.521017700433731079e-01 -1.369844377040863037e-01 3.827347233891487122e-02 -1.014695093035697937e-01 1.198240667581558228e-01 1.364656537771224976e-01 -2.152154445648193359e-01 1.197060272097587585e-01 6.640361249446868896e-02 3.357429057359695435e-02 -6.149795651435852051e-02 3.618996962904930115e-02 -5.015373826026916504e-01 2.105665504932403564e-01 -6.445836275815963745e-02 5.572585389018058777e-02 3.412787318229675293e-01 2.066405862569808960e-01 -1.518461853265762329e-02 3.498140722513198853e-02 5.246715620160102844e-02 -5.335434526205062866e-02 3.190397024154663086e-01 4.528853669762611389e-02 -1.036766767501831055e-01 -4.778896644711494446e-02 -2.056887000799179077e-01 7.271193712949752808e-02 4.037449061870574951e-01
4.659555852413177490e-02 -6.135607510805130005e-02 2.883607149124145508e-01 2.316451072692871094e-01 -8.151877671480178833e-02 4.708606004714965820e-02 9.058408439159393311e-02 1.552255749702453613e-01 1.772724241018295288e-01 5.012389738112688065e-04 8.187733590602874756e-02 -1.173362880945205688e-01 2.933910191059112549e-01 1.315143257379531860e-01 5.488695576786994934e-02 -2.976180613040924072e-01 -4.215597733855247498e-02 2.263961434364318848e-01 3.985670953989028931e-02 -5.181308463215827942e-02 2.781566977500915527e-01 1.378532499074935913e-01 -5.010878667235374451e-02 4.929184615612030029e-01 1.311588436365127563e-01 -1.385916620492935181e-01 2.214800268411636353e-01 -2.021942287683486938e-01 1.147622764110565186e-01 4.474348947405815125e-02 1.689162552356719971e-01 4.259571898728609085e-03
1.212731748819351196e-01 -6.949532777070999146e-02 -2.628839341923594475e-03 3.281941115856170654e-01 3.039450347423553467e-01 2.729171812534332275e-01 2.431589663028717041e-01 5.858054384589195251e-02 1.902420073747634888e-01 -2.243817150592803955e-01 3.639775514602661133e-01 -1.531379763036966324e-02 -2.027523368597030640e-01 -8.155499398708343506e-02 -2.404816895723342896e-01 -3.467901051044464111e-01 -1.099590491503477097e-02 -5.542706232517957687e-03 2.096686512231826782e-02 4.521055147051811218e-02 1.109790056943893433e-01 7.117407768964767456e-02 2.031847685575485229e-01 1.654037386178970337e-01 -9.145581163465976715e-03 -1.871161311864852905e-01 8.883165568113327026e-02 -9.217748790979385376e-02 1.878394931554794312e-01 1.858773455023765564e-02 1.467429399490356445e-01 -3.010387904942035675e-02
8.414279669523239136e-02 6.505189836025238037e-02 8.920771628618240356e-02 -3.027059733867645264e-01 1.197307184338569641e-01 2.548314929008483887e-01 -2.461035698652267456e-01 3.909406065940856934e-01 2.468957602977752686e-01 -2.021639198064804077e-01 3.077807836234569550e-02 -1.002875566482543945e-01 9.601861238479614258e-02 -2.351879775524139404e-01 3.487743437290191650e-02 -2.632655203342437744e-01 1.055119261145591736e-01 -4.855470359325408936e-02 1.880133450031280518e-01 -4.821406677365303040e-02 3.718005120754241943e-01 -5.018738657236099243e-02 -5.691729113459587097e-02 9.369969367980957031e-02 8.354049175977706909e-02 -5.898885801434516907e-02 2.181587964296340942e-01 -1.098471730947494507e-01 -2.634746581315994263e-02 -8.394639939069747925e-02 -2.544108331203460693e-01 4.483894631266593933e-02
-8.601211756467819214e-02 1.458593457937240601e-01 9.205530583858489990e-02 -4.983387142419815063e-02 -5.295587703585624695e-02 1.399119943380355835e-01 7.653652131557464600e-02 3.477389365434646606e-02 2.771924734115600586e-01 -8.878929913043975830e-02 9.445747733116149902e-02 2.539132535457611084e-01 -6.430408358573913574e-02 -6.500444561243057251e-02 1.962559074163436890e-01 -5.606413483619689941e-01 2.213734015822410583e-02 1.864246092736721039e-02 3.878819942474365234e-01 9.235041588544845581e-02 -1.144751012325286865e-01 1.583696603775024414e-01 1.317257136106491089e-01 -2.174976654350757599e-02 -1.136867031455039978e-01 -1.984000951051712036e-02 -7.146959751844406128e-02 -2.206316441297531128e-01 2.781847417354583740e-01 -1.900641322135925293e-01 1.230795979499816895e-01 4.514730535447597504e-03
4.043734669685363770e-01 -1.076526045799255371e-01 6.069178134202957153e-02 1.757737398147583008e-01 -1.372914910316467285e-01 1.068198233842849731e-01 5.114332959055900574e-02 -1.893892884254455566e-02 3.783791661262512207e-01 -7.624053210020065308e-02 4.106743633747100830e-02 -1.557864993810653687e-01 1.946061290800571442e-02 3.715265914797782898e-02 -7.565564662218093872e-02 -3.052142262458801270e-01 6.891324371099472046e-02 -1.280419528484344482e-01 -5.333328247070312500e-02 1.476809829473495483e-01 2.497636973857879639e-01 2.566758692264556885e-01 2.620224058628082275e-01 1.673959344625473022e-01 -1.745790541172027588e-01 2.475356124341487885e-02 -8.185713738203048706e-02 -5.947348102927207947e-02 4.055615887045860291e-02 -1.706539988517761230e-01 2.994062602519989014e-01 2.214094102382659912e-01
2.784391399472951889e-03 -1.804273873567581177e-01 -6.987194647081196308e-04 -1.523555815219879150e-01 9.864757955074310303e-02 -9.648786485195159912e-02 -1.332705141976475716e-03 3.054488599300384521e-01 2.588991522789001465e-01 -1.627501845359802246e-01 1.766492873430252075e-01 -2.547064982354640961e-02 -4.705153405666351318e-02 -3.607579469680786133e-01 2.462170124053955078e-01 -3.089920282363891602e-01 2.279036939144134521e-01 -1.485400497913360596e-01 1.386540234088897705e-01 -1.842019148170948029e-02 2.898878455162048340e-01 1.714233122766017914e-02 5.827064160257577896e-03 1.561399102210998535e-01 4.101311042904853821e-02 -1.497980058193206787e-01 2.519656121730804443e-01 -2.382637262344360352e-01 2.038705945014953613e-01 1.181612834334373474e-01 -1.247895285487174988e-01 -1.637084223330020905e-02
-3.331118524074554443e-01 -4.622914269566535950e-02 1.780603453516960144e-02 8.461876958608627319e-02 -1.940632760524749756e-01 5.530422180891036987e-02 -1.891526728868484497e-01 2.855329513549804688e-01 1.000295281410217285e-01 -1.102929338812828064e-01 -1.347013842314481735e-02 -2.098257541656494141e-01 3.663191944360733032e-02 -8.522299677133560181e-02 -2.102283388376235962e-02 -1.747723519802093506e-01 9.480086155235767365e-03 9.830486029386520386e-03 3.902179300785064697e-01 3.282139077782630920e-02 3.296341300010681152e-01 2.279588729143142700e-01 2.099586129188537598e-01 -4.083914309740066528e-02 -1.445231437683105469e-01 -4.996236041188240051e-02 1.095949709415435791e-01 -3.019701540470123291e-01 9.352750331163406372e-02 9.038476645946502686e-02 -9.584645926952362061e-02 3.206750750541687012e-01
1.039106920361518860e-01 -1.095257475972175598e-01 -9.491641074419021606e-02 1.050372328609228134e-02 -1.416712999343872070e-01 1.677235215902328491e-02 1.634643785655498505e-02 2.239015698432922363e-01 4.964812099933624268e-02 4.697883501648902893e-02 3.384785652160644531e-01 -1.191867440938949585e-01 -1.614768505096435547e-01 7.400134950876235962e-02 -1.132394671440124512e-01 -4.367806017398834229e-01 3.687622249126434326e-01 -1.363294273614883423e-01 -1.038623675704002380e-01 7.173041999340057373e-02 8.019382506608963013e-02 -2.017047107219696045e-01 3.296871483325958252e-01 2.970005571842193604e-01 -9.806194901466369629e-02 9.144913405179977417e-02 -5.688234418630599976e-02 -1.282347291707992554e-01 2.524096667766571045e-01 -2.869077958166599274e-02 -1.729715056717395782e-02 1.082820370793342590e-01
7.129069417715072632e-02 -1.636070758104324341e-01 1.073037236928939819e-01 -1.141363009810447693e-02 -3.539004176855087280e-02 2.715678513050079346e-01 7.194630056619644165e-02 1.252096742391586304e-01 -4.820759221911430359e-02 -1.824126094579696655e-01 1.192317381501197815e-01 -7.520427554845809937e-02 2.957329712808132172e-02 -3.547108769416809082e-01 -5.282554030418395996e-02 -2.174507528543472290e-01 5.707898736000061035e-02 1.181136816740036011e-01 -7.340770959854125977e-02 2.154054194688796997e-01 1.514299511909484863e-01 4.711026251316070557e-01 2.146877162158489227e-02 2.794429957866668701e-01 1.545562292449176311e-03 9.053374081850051880e-02 3.129221498966217041e-01 -2.144209742546081543e-01 2.305918782949447632e-01 1.409497857093811035e-01 -9.972994029521942139e-02 3.024242073297500610e-02
-7.863195613026618958e-03 -2.042052447795867920e-01 9.653810411691665649e-02 1.079482063651084900e-01 1.721785068511962891e-01 -3.325710073113441467e-02 1.408968269824981689e-01 2.340785861015319824e-01 1.790018528699874878e-01 -1.808999180793762207e-01 3.268229961395263672e-01 -7.867576181888580322e-02 -7.744522392749786377e-02 -1.911398768424987793e-01 2.644650936126708984e-01 -3.976704180240631104e-01 1.894224137067794800e-01 -3.750881552696228027e-02 -8.827880769968032837e-02 1.897044777870178223e-01 1.258958876132965088e-01 -2.352958358824253082e-02 2.417291402816772461e-01 4.464668035507202148e-02 5.265580117702484131e-02 -1.098601296544075012e-01 1.341535151004791260e-01 -2.401403188705444336e-01 3.021418154239654541e-01 2.433912456035614014e-02 -1.105290055274963379e-01 -1.760142296552658081e-01
1.521777212619781494e-01 -2.105826586484909058e-01 3.683124184608459473e-01 9.784480929374694824e-02 1.809851527214050293e-01 1.097889170050621033e-01 -4.438448697328567505e-02 1.084432229399681091e-01 8.718837052583694458e-02 -3.642060160636901855e-01 -1.903225481510162354e-01 -5.977454781532287598e-02 -1.060530990362167358e-01 2.804970426950603724e-04 -8.760261535644531250e-02 -1.419290751218795776e-01 2.013067007064819336e-01 5.124150216579437256e-02 1.346030980348587036e-01 -9.079129435122013092e-03 1.527187973260879517e-01 2.661131024360656738e-01 -2.064335718750953674e-02 2.720197737216949463e-01 2.077191919088363647e-01 -2.752604186534881592e-01 2.663585245609283447e-01 -4.006417468190193176e-02 1.709840148687362671e-01 1.129592303186655045e-02 1.561174839735031128e-01 -1.857616603374481201e-01
-2.824721336364746094e-01 -3.715772926807403564e-01 -8.539511263370513916e-02 -3.092772327363491058e-02 1.306267380714416504e-01 4.088767245411872864e-02 1.049616038799285889e-01 6.972727924585342407e-02 -7.029698789119720459e-02 3.331687301397323608e-02 1.967689990997314453e-01 -4.073904827237129211e-02 1.557354629039764404e-01 -8.612071722745895386e-02 -1.267505139112472534e-01 -2.580599784851074219e-01 2.177087217569351196e-01 -1.439954787492752075e-01 2.787898778915405273e-01 1.302392780780792236e-01 1.430722028017044067e-01 2.913274168968200684e-01 -1.044451743364334106e-01 3.118422925472259521e-01 1.520070582628250122e-01 -1.412986069917678833e-01 2.893275618553161621e-01 -9.038543701171875000e-02 2.021233290433883667e-01 3.815657645463943481e-02 1.556013375520706177e-01 2.701893821358680725e-02
-6.108248606324195862e-02 2.423745840787887573e-01 1.069954484701156616e-01 1.612219661474227905e-01 9.858553856611251831e-02 -2.441637031733989716e-02 -1.096813827753067017e-01 -8.121748268604278564e-02 2.131443321704864502e-01 -1.698154211044311523e-01 5.122860521078109741e-02 -5.438367649912834167e-02 -2.500368952751159668e-01 1.753758043050765991e-01 -2.635837793350219727e-01 -4.196991324424743652e-01 -6.703025102615356445e-02 -5.035933107137680054e-02 1.029598787426948547e-01 1.182989478111267090e-01 1.058942303061485291e-01 9.411483258008956909e-02 1.114262789487838745e-01 3.685164749622344971e-01 1.550891399383544922e-01 2.540295124053955078e-01 1.516556143760681152e-01 -3.101545870304107666e-01 1.258531957864761353e-01 1.240510419011116028e-01 8.548079431056976318e-02 7.850764691829681396e-02
7.763051241636276245e-02 1.537492424249649048e-01 1.303807795047760010e-01 5.730331316590309143e-02 -4.536843672394752502e-02 6.529662758111953735e-02 -1.231837794184684753e-01 1.837619056459516287e-04 1.777014434337615967e-01 3.435320686548948288e-04 1.235899329185485840e-01 2.243549749255180359e-02 -1.948628760874271393e-02 -4.488367587327957153e-02 -2.976475283503532410e-02 -5.757523179054260254e-01 1.205985695123672485e-01 3.457890823483467102e-02 1.862663030624389648e-01 1.562407705932855606e-02 9.760268032550811768e-02 1.253321766853332520e-01 -1.118516772985458374e-01 3.723784089088439941e-01 -1.823076009750366211e-01 2.382155656814575195e-01 -5.442943051457405090e-02 -3.357151150703430176e-02 5.388283357024192810e-02 -3.292517364025115967e-01 2.709932625293731689e-01 2.012946158647537231e-01
2.703735372051596642e-03 -3.490349277853965759e-02 1.499922424554824829e-01 5.413802713155746460e-02 -4.745908081531524658e-02 1.110968142747879028e-01 -1.041512042284011841e-01 2.262263149023056030e-01 1.290894001722335815e-01 -1.451481580734252930e-01 1.169938743114471436e-01 2.701660096645355225e-01 -1.245544329285621643e-01 -1.281072944402694702e-01 1.785602718591690063e-01 -3.996321856975555420e-01 2.822752892971038818e-01 -4.624665528535842896e-02 7.621584087610244751e-02 1.722161620855331421e-01 3.362212777137756348e-01 4.395262897014617920e-02 -3.796928822994232178e-01 -2.861968614161014557e-02 2.723476290702819824e-02 1.362907141447067261e-01 1.331008374691009521e-01 4.195423051714897156e-02 2.763940393924713135e-01 6.199350580573081970e-02 6.060279533267021179e-02 -2.210220098495483398e-01
-9.931176900863647461e-03 2.887793071568012238e-02 2.303369343280792236e-01 -1.512676179409027100e-01 -2.268912270665168762e-02 4.682864993810653687e-02 1.069505438208580017e-01 1.111355721950531006e-01 2.301724255084991455e-01 -1.596844010055065155e-02 -3.657224029302597046e-02 1.753826066851615906e-02 1.010159403085708618e-02 3.401273861527442932e-02 2.066095732152462006e-02 -4.053401052951812744e-01 3.266105055809020996e-01 6.142243742942810059e-02 1.834994703531265259e-01 9.064339846372604370e-02 2.420056313276290894e-01 2.569622993469238281e-01 -2.050328850746154785e-01 3.335411548614501953e-01 1.042655408382415771e-01 -1.039825752377510071e-02 2.614173889160156250e-01 -1.211283951997756958e-01 2.935752458870410919e-02 1.086412146687507629e-01 -1.004554629325866699e-01 -3.588884472846984863e-01
-8.636027574539184570e-02 -3.086800873279571533e-02 1.605775654315948486e-01 -1.030895337462425232e-01 -1.064810156822204590e-02 8.583555370569229126e-02 6.647400557994842529e-02 3.445647656917572021e-01 2.255326062440872192e-01 -1.326504815369844437e-02 -4.714474454522132874e-02 -2.180579304695129395e-02 -3.720322996377944946e-02 1.132686585187911987e-01 -5.357429385185241699e-01 -2.960537672042846680e-01 3.747801110148429871e-02 -2.353438176214694977e-02 3.030141890048980713e-01 -7.852385193109512329e-02 2.569452822208404541e-01 3.027516603469848633e-01 1.034352630376815796e-01 9.005826711654663086e-02 9.462463855743408203e-02 1.879864633083343506e-01 1.985145919024944305e-02 -1.118996646255254745e-02 2.353212982416152954e-02 -2.043901383876800537e-01 1.271383017301559448e-01 -4.684219881892204285e-02
6.033303588628768921e-02 -3.177362680435180664e-02 -6.541690975427627563e-02 6.318106502294540405e-02 2.481915615499019623e-02 2.959495186805725098e-01 1.674357801675796509e-01 2.390165179967880249e-01 3.703094646334648132e-02 -1.152115166187286377e-01 1.766058504581451416e-01 -2.309152185916900635e-01 8.556105196475982666e-02 -1.526104360818862915e-01 -3.339692950248718262e-01 -9.607113152742385864e-02 1.486877948045730591e-01 8.246029913425445557e-02 5.267919972538948059e-03 2.902699075639247894e-02 1.970383226871490479e-01 2.374325841665267944e-01 -9.420723468065261841e-02 2.710831463336944580e-01 -9.389708191156387329e-02 -8.814703673124313354e-02 3.225529491901397705e-01 -3.135876357555389404e-01 2.725336551666259766e-01 1.477657705545425415e-01 1.077783331274986267e-01 -1.707458794116973877e-01
-1.896256953477859497e-01 -1.322427242994308472e-01 -4.588142409920692444e-02 8.944115787744522095e-02 2.793973684310913086e-01 1.384848058223724365e-01 -5.353950429707765579e-03 1.548844277858734131e-01 -4.841268435120582581e-02 -8.125569671392440796e-02 -2.343644946813583374e-02 -1.784053742885589600e-01 2.529788613319396973e-01 -1.627575755119323730e-01 -1.732793003320693970e-01 -4.635708928108215332e-01 1.997413933277130127e-01 -8.081009984016418457e-02 1.949399113655090332e-01 1.166629837825894356e-03 -5.202062055468559265e-02 1.636842638254165649e-01 2.840904705226421356e-02 2.865166068077087402e-01 9.376094490289688110e-02 1.228075847029685974e-01 1.183138266205787659e-01 -2.491194307804107666e-01 5.820430815219879150e-02 7.287385314702987671e-02 2.958835065364837646e-01 2.131900638341903687e-01
-1.599683463573455811e-01 -1.066246703267097473e-01 -3.879795596003532410e-02 3.612226992845535278e-02 7.485555112361907959e-02 3.855767548084259033e-01 3.944284096360206604e-02 1.844516098499298096e-01 -1.766270212829113007e-02 -1.897956430912017822e-01 2.856447398662567139e-01 -1.067153364419937134e-01 -3.029193170368671417e-02 -2.294248789548873901e-01 -8.324259519577026367e-02 -1.317552924156188965e-01 1.526061594486236572e-01 -3.162319660186767578e-01 -1.472060233354568481e-01 3.200744092464447021e-01 -5.264369770884513855e-02 7.002250850200653076e-02 -2.218658849596977234e-02 2.203673571348190308e-01 -6.416841596364974976e-02 1.901111453771591187e-01 1.180893741548061371e-02 -1.337941288948059082e-01 3.629651069641113281e-01 -2.268058806657791138e-02 2.454101443290710449e-01 9.111049026250839233e-02
-1.142485886812210083e-01 -6.330028641968965530e-03 1.345971077680587769e-01 1.098951250314712524e-01 -2.703719735145568848e-01 1.966232508420944214e-01 -1.481835823506116867e-02 3.138370811939239502e-01 -3.158947825431823730e-01 -2.349631637334823608e-01 2.368250638246536255e-01 -1.048172041773796082e-01 4.224686324596405029e-02 8.608010411262512207e-02 -5.192520841956138611e-02 -5.154309272766113281e-01 -1.590741425752639771e-02 -9.114499390125274658e-02 9.770139306783676147e-02 5.225451663136482239e-02 4.219866544008255005e-02 5.941770225763320923e-02 2.938095107674598694e-02 -3.432568907737731934e-02 2.924985587596893311e-01 -7.345402985811233521e-02 -3.650425001978874207e-02 -2.619959414005279541e-01 1.767857074737548828e-01 -1.213287934660911560e-01 -5.692418292164802551e-02 9.099654108285903931e-02
3.239153027534484863e-01 -8.928749710321426392e-02 1.183515600860118866e-02 1.389820873737335205e-01 -1.102822646498680115e-01 2.503898739814758301e-01 -4.985215514898300171e-02 8.146660029888153076e-02 8.153040707111358643e-02 -6.997713819146156311e-03 2.611116170883178711e-01 -7.586801797151565552e-02 -1.386836618185043335e-01 1.828269660472869873e-01 4.205797985196113586e-02 -3.400224745273590088e-01 3.575753569602966309e-01 -1.773889958858489990e-01 -8.395484834909439087e-02 -1.945343427360057831e-02 2.949518263339996338e-01 3.101635575294494629e-01 2.496075481176376343e-01 -4.092745482921600342e-02 9.244593232870101929e-02 2.691688947379589081e-02 1.275918185710906982e-01 -3.975215181708335876e-02 2.106532901525497437e-01 -1.881821602582931519e-01 1.085399314761161804e-01 1.916161552071571350e-02
1.030570790171623230e-01 -2.569649517536163330e-01 -7.545553892850875854e-02 1.529182493686676025e-02 -1.589427739381790161e-01 4.015375077724456787e-01 -2.482759393751621246e-02 1.162277087569236755e-01 2.728300392627716064e-01 3.321560472249984741e-02 -8.928994834423065186e-02 7.600042968988418579e-02 -6.541103124618530273e-02 -2.719071507453918457e-01 6.233020499348640442e-02 -2.033895552158355713e-01 6.144189834594726562e-02 -2.614491283893585205e-01 5.361377075314521790e-02 -1.229484379291534424e-02 4.208540916442871094e-02 1.267032772302627563e-01 2.371512800455093384e-01 2.858117818832397461e-01 1.778551191091537476e-01 -1.894019246101379395e-01 2.335434406995773315e-01 -2.574409544467926025e-01 -5.441197752952575684e-02 -2.466248422861099243e-01 1.352400779724121094e-01 5.233627930283546448e-02
2.107231467962265015e-01 2.905873358249664307e-01 1.047806907445192337e-02 1.898064315319061279e-01 4.052793607115745544e-02 3.209098577499389648e-01 -1.902279853820800781e-01 -8.633672446012496948e-02 2.044148743152618408e-01 -2.600472792983055115e-02 1.519507616758346558e-01 1.840622164309024811e-02 2.966052889823913574e-01 8.750364929437637329e-02 1.695073395967483521e-02 -7.314452528953552246e-02 6.592585146427154541e-02 -3.923361301422119141e-01 1.518601775169372559e-01 8.628818392753601074e-02 3.345814766362309456e-03 2.209349572658538818e-01 1.026075556874275208e-01 2.294736802577972412e-01 1.316397935152053833e-01 1.164698675274848938e-01 2.774487733840942383e-01 -2.280781045556068420e-02 2.836864888668060303e-01 4.962027072906494141e-02 1.101226508617401123e-01 1.238671839237213135e-01
8.109933137893676758e-02 -3.026104867458343506e-01 -1.037792302668094635e-02 8.487826585769653320e-02 1.634598895907402039e-02 3.251589238643646240e-01 8.681118488311767578e-03 2.056787610054016113e-01 4.424256458878517151e-02 -9.359626471996307373e-02 2.054161280393600464e-01 2.280512265861034393e-02 -1.991446167230606079e-01 -1.743689477443695068e-01 4.518095031380653381e-02 -3.687629103660583496e-01 6.801375746726989746e-02 -1.315252929925918579e-01 -1.928294152021408081e-01 1.458444595336914062e-01 -2.322210744023323059e-02 -4.780795052647590637e-02 -1.570858992636203766e-02 4.076250195503234863e-01 1.363649070262908936e-01 -3.898154944181442261e-02 1.450741738080978394e-01 -2.056825459003448486e-01 2.881478369235992432e-01 1.625920981168746948e-01 4.173783212900161743e-02 -2.008896470069885254e-01
-1.330025047063827515e-01 8.833221159875392914e-03 -4.677828401327133179e-02 1.107824370265007019e-01 3.727494180202484131e-01 1.830764561891555786e-01 5.719123408198356628e-02 1.535332053899765015e-01 3.304365649819374084e-02 -1.117534860968589783e-01 -9.993022680282592773e-02 -2.594502270221710205e-01 2.757696211338043213e-01 -1.439108252525329590e-01 -4.268313571810722351e-02 -3.396863043308258057e-01 1.896021366119384766e-01 -1.093436479568481445e-01 2.976029515266418457e-01 2.258651256561279297e-01 1.863960772752761841e-01 7.169086486101150513e-02 -2.704901248216629028e-02 3.620934858918190002e-02 1.461710780858993530e-01 2.221769988536834717e-01 1.934826076030731201e-01 -2.087542414665222168e-01 1.674576699733734131e-01 1.274213343858718872e-01 8.845124393701553345e-02 1.742472499608993530e-01
-1.610449701547622681e-01 3.417042270302772522e-02 2.795445322990417480e-01 1.933623701333999634e-01 -2.583489120006561279e-01 -4.312156140804290771e-02 -2.330872863531112671e-01 1.544333696365356445e-01 9.001146256923675537e-02 1.035409122705459595e-01 2.052794247865676880e-01 3.891127184033393860e-02 1.425391733646392822e-01 3.182154847308993340e-03 -9.212011098861694336e-02 -3.949089944362640381e-01 3.136276081204414368e-02 -2.221674323081970215e-01 1.985713690519332886e-01 2.387208640575408936e-01 2.511819824576377869e-02 5.397255346179008484e-02 -5.979165434837341309e-02 1.901060640811920166e-01 -1.486275196075439453e-01 2.714059650897979736e-01 2.715142071247100830e-01 -3.219928964972496033e-02 2.103416919708251953e-01 -7.189731299877166748e-02 4.330777004361152649e-02 2.269811779260635376e-01
7.539264112710952759e-02 -4.524274915456771851e-02 9.130335599184036255e-02 1.856650412082672119e-01 -2.380715906620025635e-01 2.814158201217651367e-01 1.000054180622100830e-01 3.569382131099700928e-01 1.867945194244384766e-01 -1.411019414663314819e-01 3.664103746414184570e-01 6.905163824558258057e-02 1.921999305486679077e-01 -1.275901198387145996e-01 -1.629091799259185791e-01 -1.860086917877197266e-01 2.987984120845794678e-01 -6.980590522289276123e-02 4.582250490784645081e-02 3.809142857789993286e-02 -1.828365027904510498e-01 2.778203189373016357e-01 1.225010608322918415e-03 4.081627726554870605e-02 -2.318103564903140068e-03 7.386706024408340454e-02 -1.478005317039787769e-03 -1.834679991006851196e-01 -1.072839722037315369e-01 -9.234855324029922485e-02 2.963773906230926514e-01 1.049294173717498779e-01
-1.460031867027282715e-01 -1.438957080245018005e-02 -1.007110849022865295e-01 2.611534297466278076e-01 -1.966870427131652832e-01 1.568058282136917114e-01 -1.295073423534631729e-02 3.790550529956817627e-01 1.622373759746551514e-01 -1.144169792532920837e-01 4.054258763790130615e-01 9.096541255712509155e-02 5.527940392494201660e-02 -1.903970167040824890e-02 -1.701566874980926514e-01 -2.996706962585449219e-01 2.076530158519744873e-01 6.480514258146286011e-02 -4.500135406851768494e-02 2.537249326705932617e-01 6.150804087519645691e-02 1.683942824602127075e-01 3.871946595609188080e-03 -1.559966057538986206e-02 1.896834671497344971e-01 6.402302533388137817e-03 -1.121582537889480591e-01 -2.192300409078598022e-01 2.051613107323646545e-02 1.658895611763000488e-01 2.341652512550354004e-01 1.822685748338699341e-01
2.930022589862346649e-02 1.269189715385437012e-01 5.192140862345695496e-02 -2.252966538071632385e-02 2.618830204010009766e-01 2.114675939083099365e-02 -9.307399392127990723e-02 5.871964152902364731e-03 8.724721521139144897e-02 -9.212393313646316528e-02 9.824381023645401001e-02 5.768107622861862183e-02 2.765027880668640137e-01 -1.221134215593338013e-01 -2.140785306692123413e-01 -1.971701979637145996e-01 4.148517549037933350e-01 -1.530578285455703735e-01 1.916023939847946167e-01 8.013772964477539062e-02 -6.262949854135513306e-02 1.071040704846382141e-01 -2.757336199283599854e-01 2.676810324192047119e-01 4.174509271979331970e-02 1.032379791140556335e-01 2.643791735172271729e-01 -3.235424458980560303e-01 1.094552725553512573e-01 3.898683190345764160e-02 2.927412092685699463e-01 9.508197009563446045e-02
8.379340171813964844e-02 -5.717187374830245972e-02 -2.977409167215228081e-03 -3.351480886340141296e-02 -2.187857031822204590e-01 1.754023879766464233e-01 -1.641971766948699951e-01 1.919304430484771729e-01 2.776614725589752197e-01 -2.341269999742507935e-01 1.642175614833831787e-01 -5.450681224465370178e-02 -2.012805491685867310e-01 1.795768439769744873e-01 -3.187675178050994873e-01 -4.901013970375061035e-01 2.215933613479137421e-02 -2.012404650449752808e-01 1.791233420372009277e-01 1.460966914892196655e-01 5.831194669008255005e-02 -2.315998375415802002e-01 4.167893901467323303e-02 -1.628843694925308228e-02 6.317743659019470215e-02 -1.535006910562515259e-01 7.821547240018844604e-02 -9.906797111034393311e-02 6.014779210090637207e-02 -6.352508813142776489e-02 -1.954188048839569092e-01 -1.641220003366470337e-01
-4.068822786211967468e-02 -1.159186009317636490e-02 8.692664653062820435e-02 -2.705334722995758057e-01 1.103060021996498108e-01 2.267719954252243042e-01 -5.635866522789001465e-02 1.709088832139968872e-01 4.010336697101593018e-01 3.349901735782623291e-02 7.254991680383682251e-02 -5.890979990363121033e-02 -6.354979425668716431e-02 -1.708665639162063599e-01 3.387455642223358154e-01 -3.458644449710845947e-01 1.672968417406082153e-01 -2.592476606369018555e-01 7.884246855974197388e-02 2.465408109128475189e-02 -5.111480876803398132e-02 1.125482143834233284e-03 -2.657760307192802429e-02 8.103408664464950562e-02 -2.998883128166198730e-01 -5.326214805245399475e-02 -2.129484340548515320e-02 -2.553878128528594971e-01 3.335739374160766602e-01 2.882683277130126953e-02 -1.339451503008604050e-02 2.368625253438949585e-02
7.991127669811248779e-02 -2.205752879381179810e-01 3.629519343376159668e-01 6.215459108352661133e-02 -3.504043519496917725e-01 -1.020025983452796936e-01 -3.513462468981742859e-02 -2.955906325951218605e-03 1.496871709823608398e-01 -1.448185443878173828e-01 7.436991482973098755e-02 1.009526103734970093e-01 -4.232117906212806702e-02 -6.669577956199645996e-02 -2.455340474843978882e-01 -4.890815019607543945e-01 8.507141470909118652e-02 -1.214109957218170166e-01 1.424003690481185913e-01 2.312013655900955200e-01 3.150024218484759331e-03 -4.845155403017997742e-02 1.158575713634490967e-01 7.473500072956085205e-02 -1.488309651613235474e-01 -7.314307242631912231e-02 2.076918482780456543e-01 -1.945433616638183594e-01 4.219460114836692810e-02 -5.319071933627128601e-02 -5.488653853535652161e-02 2.773504257202148438e-01
-7.277915626764297485e-02 9.167300164699554443e-02 -1.563340574502944946e-01 1.569399982690811157e-01 -2.915135920047760010e-01 4.022268950939178467e-01 -2.356114387512207031e-01 1.461662650108337402e-01 2.939445972442626953e-01 3.330424800515174866e-02 1.341178361326456070e-02 3.313078358769416809e-02 1.536536216735839844e-01 -1.049639135599136353e-01 -2.151902168989181519e-01 -3.869058787822723389e-01 9.314328432083129883e-02 -3.994407504796981812e-02 3.684393689036369324e-02 2.011412009596824646e-02 2.365576326847076416e-01 -1.814945973455905914e-02 1.047387123107910156e-01 1.817052364349365234e-01 -3.315561115741729736e-01 6.464042514562606812e-02 -6.169256195425987244e-02 6.773903965950012207e-02 1.676497980952262878e-02 4.461924731731414795e-02 2.349777817726135254e-01 -4.320814087986946106e-02
1.080173701047897339e-01 -2.867842018604278564e-01 -3.204335644841194153e-02 -9.996198862791061401e-02 -1.659231819212436676e-02 2.208008915185928345e-01 5.445146560668945312e-02 3.006549738347530365e-02 1.477576792240142822e-01 -1.319506615400314331e-01 -6.636446714401245117e-02 1.362607032060623169e-01 -7.125537097454071045e-02 1.140204295516014099e-01 -2.812331318855285645e-01 -1.942766904830932617e-01 -9.803565219044685364e-03 -1.835526525974273682e-01 -1.934382766485214233e-01 4.233679175376892090e-01 1.237578615546226501e-01 6.813565641641616821e-02 -2.156012058258056641e-01 3.825412690639495850e-01 -1.445526480674743652e-01 2.225699573755264282e-01 2.290911823511123657e-01 -1.836839169263839722e-01 4.607490077614784241e-02 1.229757219552993774e-01 5.794716253876686096e-02 -6.750504672527313232e-02
-4.211482033133506775e-02 -1.569822281599044800e-01 1.251475811004638672e-01 8.362414687871932983e-02 2.060162127017974854e-01 2.049936205148696899e-01 1.739352345466613770e-01 1.074073910713195801e-01 1.502569615840911865e-01 -4.159351810812950134e-02 2.068834379315376282e-02 -9.205096960067749023e-02 -4.386082291603088379e-02 -9.601582586765289307e-02 -2.932811342179775238e-02 -4.177826344966888428e-01 2.754592001438140869e-01 1.988893002271652222e-02 5.276322960853576660e-01 -5.463981255888938904e-02 2.665736675262451172e-01 -8.464568108320236206e-02 -1.354514509439468384e-01 2.024028748273849487e-01 7.700984925031661987e-02 1.477510929107666016e-01 -8.722375333309173584e-02 -5.650674551725387573e-02 2.063402235507965088e-01 -1.614408567547798157e-02 -7.002986222505569458e-02 -1.530394703149795532e-01
-2.240404337644577026e-01 1.281646937131881714e-01 2.391708940267562866e-01 -1.103809699416160583e-01 -2.116910815238952637e-01 5.366540700197219849e-02 -9.337897598743438721e-02 1.697230041027069092e-01 2.178204804658889771e-01 -9.718201309442520142e-02 -8.373627066612243652e-02 -2.291665226221084595e-01 -4.438071697950363159e-02 1.457031518220901489e-01 -1.179973036050796509e-01 -2.779138684272766113e-01 1.817213743925094604e-01 -2.162657231092453003e-01 1.186954416334629059e-02 2.162795513868331909e-01 2.284776717424392700e-01 1.427901387214660645e-01 2.754454612731933594e-01 -5.424875020980834961e-02 -1.327663511037826538e-01 -9.493846446275711060e-02 -4.994965344667434692e-02 -2.307611107826232910e-01 -2.812148630619049072e-02 -1.326094716787338257e-01 3.722262084484100342e-01 -1.748336255550384521e-01
5.199834331870079041e-02 1.554851233959197998e-01 6.856483966112136841e-02 -5.018964409828186035e-02 -7.123815268278121948e-02 -7.546076178550720215e-02 -8.017927408218383789e-02 -4.706434439867734909e-03 2.828881740570068359e-01 -1.637531220912933350e-01 1.239667385816574097e-01 1.866893284022808075e-02 -2.068292647600173950e-01 -7.830837368965148926e-02 -2.294559627771377563e-01 -2.581076025962829590e-01 -1.097166538238525391e-01 -2.979015409946441650e-01 -1.650397330522537231e-01 2.635030448436737061e-01 2.629255354404449463e-01 4.707952141761779785e-01 1.021082475781440735e-01 3.679255768656730652e-02 1.229901313781738281e-01 1.065853983163833618e-01 2.247137427330017090e-01 6.408249586820602417e-02 1.173635795712471008e-01 -1.577820926904678345e-01 1.700492650270462036e-01 9.619949758052825928e-02
-1.116223186254501343e-01 -2.262987345457077026e-01 -1.105407699942588806e-01 -7.206277549266815186e-02 1.458955854177474976e-01 3.923719525337219238e-01 -7.627702318131923676e-03 1.261714845895767212e-01 1.598346829414367676e-01 2.099070325493812561e-02 2.028479613363742828e-02 -1.847012042999267578e-01 -1.027399152517318726e-01 1.445108745247125626e-02 1.537216603755950928e-01 -1.380600035190582275e-01 3.448010236024856567e-02 -6.005627289414405823e-02 2.704640328884124756e-01 1.012452412396669388e-02 1.379511356353759766e-01 2.648874223232269287e-01 1.940953433513641357e-01 3.009991645812988281e-01 1.092207804322242737e-01 -2.240641564130783081e-01 3.418501019477844238e-01 -2.758041918277740479e-01 -2.150610089302062988e-02 -1.925962120294570923e-01 1.379712764173746109e-02 -1.593785434961318970e-01
2.947554588317871094e-01 2.047183364629745483e-02 1.257335990667343140e-01 1.444897949695587158e-01 5.847618728876113892e-02 2.844040393829345703e-01 2.090371772646903992e-02 -2.953833900392055511e-02 1.046763509511947632e-01 -1.733128875494003296e-01 3.283938765525817871e-01 -2.217712402343750000e-01 -2.504895329475402832e-01 1.164245828986167908e-01 -1.343032270669937134e-01 -1.181159988045692444e-01 2.923278510570526123e-01 -1.844127923250198364e-01 4.852792993187904358e-02 1.285260915756225586e-01 9.715165942907333374e-02 1.030292361974716187e-02 3.315461799502372742e-02 4.344409704208374023e-01 8.713032118976116180e-03 5.814324691891670227e-02 -6.358214467763900757e-02 -2.233805209398269653e-01 2.715093493461608887e-01 -2.395279239863157272e-03 -4.944455251097679138e-02 1.131590083241462708e-01
3.674528002738952637e-01 1.086412928998470306e-02 1.961645931005477905e-01 7.460764795541763306e-02 -9.508363902568817139e-02 1.811662018299102783e-01 -8.353814482688903809e-02 7.286419719457626343e-02 5.459109544754028320e-01 -1.588663645088672638e-02 1.407043486833572388e-01 -6.249416992068290710e-02 -5.052636843174695969e-03 1.122856047004461288e-02 -1.050322428345680237e-01 -2.115858644247055054e-01 -8.004680275917053223e-02 -1.580174714326858521e-01 -1.067540869116783142e-01 2.140406668186187744e-01 -8.639594167470932007e-02 2.331062257289886475e-01 4.482460021972656250e-02 3.269333541393280029e-01 -5.508309230208396912e-02 1.057262569665908813e-01 -7.337842881679534912e-02 6.437117606401443481e-02 7.005550712347030640e-02 -1.797168552875518799e-01 1.731773018836975098e-01 1.962563395500183105e-01
-4.079386964440345764e-02 -5.115162581205368042e-02 -2.105925232172012329e-02 8.893373608589172363e-02 -1.903824806213378906e-01 1.885541975498199463e-01 -7.346430420875549316e-02 4.292334914207458496e-01 2.023216784000396729e-01 2.091661542654037476e-01 1.946127861738204956e-01 -2.381244152784347534e-01 2.135353535413742065e-01 6.274286657571792603e-02 -2.217923551797866821e-01 -2.873020470142364502e-01 -3.384252637624740601e-02 2.324520982801914215e-02 -3.080818615853786469e-02 2.533955276012420654e-01 1.820637285709381104e-02 3.935125842690467834e-02 3.084285259246826172e-01 -1.238637045025825500e-01 1.841335147619247437e-01 6.688105314970016479e-02 1.608421355485916138e-01 -3.096431791782379150e-01 1.235197409987449646e-01 -7.728851586580276489e-02 6.496641039848327637e-02 -2.503973804414272308e-02
1.744360923767089844e-01 -9.937674552202224731e-02 2.055447101593017578e-01 1.204323768615722656e-01 -7.960493117570877075e-02 1.088868640363216400e-02 -2.393287867307662964e-01 1.166263669729232788e-01 1.103629171848297119e-01 -2.188106775283813477e-01 2.373187839984893799e-01 -1.576174348592758179e-01 -4.860411956906318665e-02 -1.332615315914154053e-01 1.780382357537746429e-02 -1.925349682569503784e-01 1.395834684371948242e-01 7.514683157205581665e-02 -1.794257899746298790e-03 3.947974741458892822e-02 2.873398065567016602e-01 9.680147469043731689e-02 9.297967702150344849e-02 1.859743744134902954e-01 6.317397952079772949e-02 3.457506746053695679e-02 4.551812410354614258e-01 1.306849122047424316e-01 2.696056067943572998e-01 3.724479079246520996e-01 1.371005475521087646e-01 -7.324115931987762451e-02
-1.116885393857955933e-01 1.142592057585716248e-01 1.593241542577743530e-01 7.422983646392822266e-02 6.381437182426452637e-02 4.089752733707427979e-01 4.790721926838159561e-03 1.526298224925994873e-01 -2.999873645603656769e-02 -4.237178266048431396e-01 1.525885760784149170e-01 -1.085474491119384766e-01 -1.627498865127563477e-01 3.182670772075653076e-01 -9.140262007713317871e-02 -2.101071774959564209e-01 6.283730268478393555e-02 -2.461529970169067383e-01 -3.272181749343872070e-02 1.365980133414268494e-02 2.026877552270889282e-01 7.073999941349029541e-02 -1.496040225028991699e-01 7.813308387994766235e-02 -9.622459113597869873e-02 -8.146143518388271332e-03 1.483733803033828735e-01 1.818028390407562256e-01 2.352214753627777100e-01 -2.220656871795654297e-01 1.665367633104324341e-01 1.264991462230682373e-01
4.315948486328125000e-02 -2.214752882719039917e-02 3.567563369870185852e-02 -3.710839524865150452e-02 -2.136899977922439575e-01 2.628276348114013672e-01 6.625667959451675415e-02 1.290767639875411987e-01 2.068846523761749268e-01 9.704530984163284302e-02 2.595224380493164062e-01 1.146416738629341125e-02 2.229628525674343109e-02 -7.490416616201400757e-02 1.397255063056945801e-01 -4.389422535896301270e-01 1.820201240479946136e-02 1.821345835924148560e-02 4.754312038421630859e-01 -1.342303603887557983e-01 7.460734993219375610e-02 1.926514208316802979e-01 -5.347518995404243469e-02 3.867994621396064758e-02 -1.413454860448837280e-01 -1.876379251480102539e-01 3.972031548619270325e-02 -2.964831888675689697e-01 2.443858832120895386e-01 -6.106634438037872314e-02 1.430160403251647949e-01 -2.957516722381114960e-02
1.569704264402389526e-01 -1.297577470541000366e-01 -2.878199815750122070e-01 3.048179745674133301e-01 2.040831595659255981e-01 1.713563501834869385e-02 1.155771538615226746e-01 5.052943155169487000e-02 1.913985908031463623e-01 -1.187575533986091614e-01 1.286889705806970596e-02 3.296480700373649597e-02 3.422619402408599854e-02 2.382040321826934814e-01 -1.227743476629257202e-01 -4.100069701671600342e-01 2.360458076000213623e-01 -1.023487895727157593e-01 3.428850769996643066e-01 2.373537607491016388e-02 7.527997344732284546e-02 2.799935452640056610e-02 -2.917137742042541504e-02 1.775760650634765625e-01 1.675934903323650360e-02 -5.221926048398017883e-02 1.928086280822753906e-01 -1.828740090131759644e-01 1.721066832542419434e-01 2.527570128440856934e-01 1.078509837388992310e-01 1.729365140199661255e-01
-2.489385753870010376e-01 4.390143603086471558e-02 -1.289363056421279907e-01 -6.658144295215606689e-02 1.703252941370010376e-01 1.499028950929641724e-01 7.106817513704299927e-02 2.151180654764175415e-01 2.608565390110015869e-01 -1.651327162981033325e-01 1.059323847293853760e-01 -2.107536345720291138e-01 -1.833514496684074402e-02 4.648363590240478516e-02 1.109029799699783325e-01 -4.850365519523620605e-01 -2.800465561449527740e-03 -1.416152715682983398e-01 -5.249799787998199463e-02 4.262582585215568542e-02 3.225075900554656982e-01 -5.547698959708213806e-02 -1.582980155944824219e-01 1.233719438314437866e-01 1.019098311662673950e-01 2.254687696695327759e-01 -9.605164080858230591e-02 -5.314133316278457642e-02 3.204233944416046143e-01 -2.388526350259780884e-01 7.877958565950393677e-02 -4.787310026586055756e-03
1.078536212444305420e-01 -1.063122004270553589e-01 -5.892139393836259842e-03 2.468590289354324341e-01 7.969090342521667480e-02 -1.980806887149810791e-01 1.674692481756210327e-01 4.619409441947937012e-01 1.144056618213653564e-01 -7.716049998998641968e-02 1.114127039909362793e-01 -1.039775758981704712e-01 -3.832155093550682068e-02 2.215231768786907196e-02 -1.662864685058593750e-01 -4.130128622055053711e-01 -9.787416458129882812e-02 -4.081337898969650269e-02 5.226319655776023865e-03 1.533124893903732300e-01 1.067661941051483154e-01 -2.681991457939147949e-01 4.188713803887367249e-02 1.250821501016616821e-01 1.881683915853500366e-01 3.092891536653041840e-02 6.786818802356719971e-02 -1.603216975927352905e-01 2.550210244953632355e-02 -7.783592492341995239e-02 2.639962136745452881e-01 3.286788761615753174e-01
2.532165870070457458e-02 -2.306296378374099731e-01 -9.089874476194381714e-02 -4.632068739738315344e-04 1.120505854487419128e-01 -6.018656864762306213e-02 4.172035306692123413e-02 2.537508308887481689e-01 4.248296841979026794e-03 -2.104677259922027588e-01 1.982282549142837524e-01 -7.620460540056228638e-02 -2.124716788530349731e-01 -7.501093298196792603e-02 1.392855048179626465e-01 -4.576982259750366211e-01 2.241063863039016724e-01 6.483296398073434830e-03 -1.630004346370697021e-01 2.491133958101272583e-01 1.768535226583480835e-01 -5.442255735397338867e-02 1.770577393472194672e-02 2.925714552402496338e-01 6.863445788621902466e-02 -3.155907392501831055e-01 3.141653537750244141e-02 -1.908252537250518799e-01 2.285132259130477905e-01 4.222727194428443909e-02 -1.634003669023513794e-01 7.119976729154586792e-02
1.733306050300598145e-01 1.550402864813804626e-02 -1.922907829284667969e-01 2.041485309600830078e-01 1.223488077521324158e-01 2.603066265583038330e-01 -2.510438673198223114e-02 2.016679495573043823e-01 1.189714223146438599e-01 -3.798034787178039551e-01 3.536070883274078369e-01 2.539322078227996826e-01 -6.335991621017456055e-02 -8.098334074020385742e-02 2.951132878661155701e-02 -2.390080094337463379e-01 2.117127627134323120e-01 8.981753140687942505e-03 2.056060284376144409e-01 2.585077881813049316e-01 -7.602214813232421875e-02 -5.460336804389953613e-02 4.539892077445983887e-02 -6.569962948560714722e-02 -2.013252824544906616e-01 1.862206161022186279e-01 4.480160772800445557e-02 -1.399795860052108765e-01 1.961398124694824219e-01 7.303837686777114868e-02 1.267063170671463013e-01 -1.572545021772384644e-01
1.089141890406608582e-01 -3.167785704135894775e-01 2.888915501534938812e-02 6.084529310464859009e-02 -5.700569599866867065e-03 -1.553092896938323975e-01 -1.262098401784896851e-01 3.363023400306701660e-01 1.253875941038131714e-01 -7.879286259412765503e-02 2.465837150812149048e-01 -2.627086043357849121e-01 7.242552819661796093e-04 -1.819716691970825195e-01 1.942757368087768555e-01 -2.343508750200271606e-01 2.604042887687683105e-01 -4.761736467480659485e-02 -7.268907129764556885e-02 1.943126767873764038e-01 1.599320471286773682e-01 1.062735449522733688e-02 8.973608724772930145e-03 1.719436496496200562e-01 -1.215908154845237732e-01 -8.945474773645401001e-02 3.414947390556335449e-01 -2.130385339260101318e-01 1.625602394342422485e-01 4.166367929428815842e-03 2.136162482202053070e-02 -2.690690755844116211e-01
1.506795138120651245e-01 -2.400359883904457092e-02 -1.644541621208190918e-01 -5.840824916958808899e-02 -4.775648191571235657e-02 2.359696626663208008e-01 -1.117180287837982178e-01 2.607318460941314697e-01 7.648624479770660400e-02 9.869828820228576660e-02 -1.793181300163269043e-01 -8.116627484560012817e-02 8.135832101106643677e-02 2.360225170850753784e-01 2.435991726815700531e-02 -2.496546506881713867e-01 -2.512110471725463867e-01 -1.120509356260299683e-01 -8.327849954366683960e-02 2.921026945114135742e-01 1.905434131622314453e-01 -2.228733152151107788e-02 2.857408225536346436e-01 7.601862400770187378e-02 -4.088242724537849426e-02 -1.463970988988876343e-01 1.643320471048355103e-01 -3.280469477176666260e-01 3.152595460414886475e-01 2.212339267134666443e-02 1.512258350849151611e-01 2.358708530664443970e-01
-2.288607954978942871e-01 1.604971126653254032e-03 -1.030365154147148132e-01 5.807254463434219360e-03 -1.492428779602050781e-01 1.963060647249221802e-01 3.831094503402709961e-02 4.179453104734420776e-02 1.681110411882400513e-01 -1.881843954324722290e-01 1.005347073078155518e-01 5.363287031650543213e-02 -1.780943572521209717e-01 -2.083626687526702881e-01 -2.286316156387329102e-01 -2.466958314180374146e-01 1.327375620603561401e-01 -2.188717275857925415e-01 -3.181277513504028320e-01 1.535121202468872070e-01 -2.314162254333496094e-02 1.500338464975357056e-01 9.461324661970138550e-02 2.526519596576690674e-01 1.652634702622890472e-02 3.631693869829177856e-02 2.550408542156219482e-01 -2.108243703842163086e-01 3.589562475681304932e-01 2.588792145252227783e-01 1.188146471977233887e-01 -2.878123708069324493e-02
8.549080789089202881e-02 -1.940730363130569458e-01 -1.418932434171438217e-02 2.089809775352478027e-01 1.553295105695724487e-01 1.061640977859497070e-01 2.019804865121841431e-01 1.008778810501098633e-01 1.465079486370086670e-01 -9.364059567451477051e-02 2.802917361259460449e-01 1.631161570549011230e-01 5.077193956822156906e-03 -6.525634229183197021e-02 -1.885261088609695435e-01 -3.861254751682281494e-01 -4.235991835594177246e-02 -1.214965656399726868e-01 -9.289649873971939087e-02 -4.425317794084548950e-02 3.284974396228790283e-01 -1.495148837566375732e-01 4.342533946037292480e-01 2.126057147979736328e-01 3.231173008680343628e-02 -1.118926480412483215e-01 6.356054544448852539e-02 -1.641455143690109253e-01 2.006732672452926636e-01 1.150061264634132385e-01 4.965462908148765564e-02 -9.361431002616882324e-02
5.209705792367458344e-03 -1.649621576070785522e-01 2.185741066932678223e-01 1.433198302984237671e-01 6.465308368206024170e-02 5.065553784370422363e-01 -8.702570945024490356e-02 1.350035071372985840e-01 2.747012302279472351e-02 -2.136889696121215820e-01 -1.483382731676101685e-01 -1.269864886999130249e-01 -5.042030289769172668e-02 -3.132120072841644287e-01 -4.510475322604179382e-02 -2.832957804203033447e-01 -1.469503641128540039e-01 -2.724749743938446045e-01 -1.025829277932643890e-02 1.364674866199493408e-01 1.759381702868267894e-04 7.388915121555328369e-02 -1.108574941754341125e-01 2.532664835453033447e-01 -3.987183794379234314e-03 1.439436823129653931e-01 1.720296442508697510e-01 3.076496534049510956e-02 2.864341139793395996e-01 -3.475498780608177185e-02 -1.363748311996459961e-01 2.827748097479343414e-02
-1.191128417849540710e-01 -3.430200740694999695e-02 1.129587441682815552e-01 1.232275888323783875e-01 5.477520078420639038e-02 2.443813085556030273e-01 -1.158972978591918945e-01 2.856027185916900635e-01 -1.001866459846496582e-01 -9.995006769895553589e-02 2.118408828973770142e-01 5.105039477348327637e-02 -2.884592488408088684e-02 2.905305624008178711e-01 8.441743440926074982e-03 -1.684428304433822632e-01 -2.473519649356603622e-03 6.411270052194595337e-02 8.458638191223144531e-02 3.665036857128143311e-01 -5.031463876366615295e-02 1.538467407226562500e-01 3.443838953971862793e-01 1.738439202308654785e-01 -1.250983178615570068e-01 -4.062703251838684082e-01 2.801556587219238281e-01 -1.694514751434326172e-01 7.607977092266082764e-02 -5.866833031177520752e-02 1.893569482490420341e-03 -3.770581679418683052e-03
-1.446930170059204102e-01 1.638703495264053345e-01 2.471550405025482178e-01 4.274970386177301407e-03 -2.462206631898880005e-01 3.241123259067535400e-02 -3.229801356792449951e-01 1.756229251623153687e-01 1.264031976461410522e-01 4.122589528560638428e-02 1.798317730426788330e-01 -7.348246872425079346e-03 6.723681092262268066e-02 -1.260416209697723389e-02 -9.563681483268737793e-02 -4.091616868972778320e-01 6.798995286226272583e-02 -2.117121070623397827e-01 2.275985181331634521e-01 2.446106523275375366e-01 2.526890300214290619e-02 1.257473696023225784e-02 -1.453482359647750854e-01 2.694560885429382324e-01 -1.367391496896743774e-01 2.065251618623733521e-01 1.790395230054855347e-01 2.705655992031097412e-02 2.809019684791564941e-01 -4.861707240343093872e-02 -2.714792825281620026e-02 1.766583323478698730e-01
-2.155068367719650269e-01 -2.306147478520870209e-02 7.265465706586837769e-02 3.088756278157234192e-02 -2.317360341548919678e-01 1.758725196123123169e-02 -2.679208219051361084e-01 2.259911000728607178e-01 1.084786131978034973e-01 8.737934380769729614e-02 1.120130792260169983e-01 -3.422433882951736450e-02 6.072462070733308792e-03 7.493445277214050293e-02 -6.807363778352737427e-02 -4.616510868072509766e-01 -4.453023150563240051e-02 -2.277678698301315308e-01 1.740597933530807495e-01 2.480787038803100586e-01 -1.553028705529868603e-03 1.601458042860031128e-01 -1.048596799373626709e-01 3.314475715160369873e-01 -2.635959684848785400e-01 1.795369535684585571e-01 1.727506667375564575e-01 -1.031166091561317444e-01 3.428234905004501343e-02 -2.216946184635162354e-01 -3.044946677982807159e-02 1.665921658277511597e-01
4.322574138641357422e-01 -1.110326945781707764e-01 7.994516193866729736e-02 2.729682326316833496e-01 5.446143820881843567e-02 2.688591480255126953e-01 1.494695991277694702e-02 -2.122251875698566437e-02 2.227688133716583252e-01 2.845994941890239716e-02 3.524800017476081848e-02 -1.201517693698406219e-02 -1.177640110254287720e-01 -2.460140734910964966e-02 -1.200369894504547119e-01 -5.314179658889770508e-01 3.086580038070678711e-01 -4.026127606630325317e-02 3.136611077934503555e-03 2.441175095736980438e-02 1.329365372657775879e-01 2.335750311613082886e-01 -3.289080783724784851e-02 5.238561704754829407e-02 5.617751181125640869e-02 6.845036894083023071e-02 -7.502437382936477661e-02 -2.293166518211364746e-01 -2.612526901066303253e-02 -1.724458485841751099e-01 6.863104552030563354e-02 -7.841433584690093994e-02
-3.395221382379531860e-02 -1.940798908472061157e-01 1.265540122985839844e-01 1.737727224826812744e-01 -1.363401561975479126e-01 3.549263179302215576e-01 -3.432500734925270081e-02 4.902427643537521362e-02 6.701609119772911072e-03 -2.334578782320022583e-01 -2.401004917919635773e-02 1.023310050368309021e-01 -5.856561660766601562e-02 -2.526363730430603027e-01 -6.964510679244995117e-02 -1.909540444612503052e-01 1.905399858951568604e-01 -2.035710513591766357e-01 -1.872467100620269775e-01 2.653194665908813477e-01 2.964429184794425964e-02 2.161199599504470825e-01 -2.587608098983764648e-01 3.294774889945983887e-01 5.386522784829139709e-02 7.603302597999572754e-02 2.254132777452468872e-01 -7.646848261356353760e-02 2.667481303215026855e-01 -4.212482273578643799e-02 -1.937740147113800049e-01 -1.026633381843566895e-01
2.333125770092010498e-01 -1.762172877788543701e-01 3.510392308235168457e-01 1.740179955959320068e-01 -1.449469774961471558e-01 -3.975275158882141113e-02 2.277331613004207611e-02 -1.165112927556037903e-01 9.087833762168884277e-02 -2.814189493656158447e-01 7.470383308827877045e-03 -1.217710524797439575e-01 4.467552993446588516e-03 1.872069239616394043e-01 -2.115637660026550293e-01 -5.628858208656311035e-01 1.155391801148653030e-02 -8.401906490325927734e-02 -3.160479292273521423e-02 2.909334599971771240e-01 -6.836131960153579712e-02 -1.508240997791290283e-01 1.301310211420059204e-02 1.186755299568176270e-01 5.374953523278236389e-02 -8.762105554342269897e-02 1.201428994536399841e-01 -1.809772402048110962e-01 1.388500630855560303e-01 -7.493737339973449707e-02 -3.816405311226844788e-02 8.185298740863800049e-02
6.107605248689651489e-02 -1.231407374143600464e-02 3.118740916252136230e-01 -1.016662865877151489e-01 -1.567279100418090820e-01 -1.213717162609100342e-01 -9.639906138181686401e-02 4.253316670656204224e-03 6.692157685756683350e-02 -1.161882504820823669e-01 1.535286605358123779e-01 1.998469606041908264e-02 1.452675908803939819e-01 -1.208080947399139404e-01 -2.502611875534057617e-01 -5.288733243942260742e-01 1.390432864427566528e-01 -6.183892115950584412e-02 -6.829859316349029541e-02 3.718941807746887207e-01 4.561614245176315308e-02 -7.721051573753356934e-02 4.152810666710138321e-03 1.786897778511047363e-01 -5.526987090706825256e-02 5.448082834482192993e-02 1.260026246309280396e-01 -1.383366435766220093e-02 2.437192797660827637e-01 -5.959265306591987610e-02 -3.368244320154190063e-02 3.572602272033691406e-01
-5.095359683036804199e-02 1.231933459639549255e-01 3.448464870452880859e-01 6.360202282667160034e-02 -2.337296754121780396e-01 2.293806057423353195e-03 -2.550487220287322998e-01 2.421908080577850342e-02 1.488913893699645996e-01 7.069849967956542969e-02 2.137230932712554932e-01 3.478991612792015076e-02 8.792312443256378174e-02 -8.815056830644607544e-02 -1.458370536565780640e-01 -4.683449864387512207e-01 1.862598061561584473e-01 -1.202713847160339355e-01 -2.060499787330627441e-02 2.890303730964660645e-01 1.410674303770065308e-01 -1.497178897261619568e-02 -1.680308282375335693e-01 9.260451048612594604e-02 -1.362770199775695801e-01 5.376343056559562683e-02 2.584644854068756104e-01 -1.086462512612342834e-01 1.919555366039276123e-01 -4.350573569536209106e-02 -1.221261695027351379e-01 2.550303936004638672e-01
3.077801465988159180e-01 -9.230799227952957153e-02 2.474896609783172607e-02 1.742108352482318878e-02 7.128815166652202606e-03 3.839930593967437744e-01 9.688007086515426636e-02 3.902990743517875671e-02 -8.157461881637573242e-03 -1.010930836200714111e-01 1.385875046253204346e-01 3.494307771325111389e-02 -6.984052807092666626e-02 1.133464947342872620e-01 -1.703882217407226562e-01 -2.318253368139266968e-01 3.808467388153076172e-01 -4.140222445130348206e-02 8.136706799268722534e-02 -2.082692645490169525e-02 3.043557107448577881e-01 1.376525610685348511e-01 3.419377803802490234e-01 3.131550848484039307e-01 -2.623154968023300171e-02 9.874185919761657715e-02 -4.365488141775131226e-02 -1.934990584850311279e-01 1.191505119204521179e-01 -7.458916306495666504e-02 2.250212430953979492e-01 7.515538483858108521e-02
1.981216818094253540e-01 1.201434507966041565e-01 3.276222646236419678e-01 1.578836292028427124e-01 1.219957601279020309e-02 1.965955495834350586e-01 1.300092190504074097e-01 3.047209382057189941e-01 2.506430745124816895e-01 -2.351963371038436890e-01 -3.806846216320991516e-02 -1.069117337465286255e-01 -2.727121347561478615e-03 -1.976382881402969360e-01 2.432072460651397705e-01 -1.172018945217132568e-01 2.595626711845397949e-01 -1.533462405204772949e-01 2.443856149911880493e-01 4.134996607899665833e-02 -1.606868952512741089e-01 4.764233157038688660e-02 2.682169899344444275e-02 2.623604238033294678e-01 4.539297893643379211e-02 1.724669337272644043e-02 1.139482110738754272e-01 -1.043150797486305237e-01 -5.906125158071517944e-02 -3.284814357757568359e-01 -1.650648415088653564e-01 8.773840218782424927e-02
-2.132447510957717896e-01 -1.799295544624328613e-01 7.095144689083099365e-02 2.602522075176239014e-01 -2.312723994255065918e-01 3.438145816326141357e-01 -5.759042501449584961e-02 7.340817898511886597e-02 1.559463441371917725e-01 1.038499847054481506e-01 1.238043457269668579e-01 2.381033599376678467e-01 -2.214668393135070801e-01 -1.952696591615676880e-01 1.691866666078567505e-01 -3.986249268054962158e-01 6.722880899906158447e-02 -9.294092655181884766e-03 1.993345320224761963e-01 -1.779971085488796234e-02 1.484555304050445557e-01 2.156342566013336182e-01 -5.262835766188800335e-04 -1.059796884655952454e-01 -1.070529501885175705e-02 1.492408215999603271e-01 2.020840644836425781e-01 -2.891579270362854004e-01 1.153540834784507751e-01 -1.895770244300365448e-02 -1.065502595156431198e-02 4.597662016749382019e-02
1.106308549642562866e-01 -2.973456680774688721e-01 1.903698546811938286e-03 -8.745311945676803589e-02 -9.925018996000289917e-02 -3.646036610007286072e-02 -1.699925586581230164e-02 2.151347845792770386e-01 1.319116801023483276e-01 -5.861890316009521484e-02 1.955343931913375854e-01 -1.705527305603027344e-01 -1.497163325548171997e-01 -2.384462803602218628e-01 3.189871311187744141e-01 -2.293265610933303833e-01 2.619130611419677734e-01 -7.563760876655578613e-02 8.260767161846160889e-02 6.578493118286132812e-02 1.790650039911270142e-01 -5.846106261014938354e-02 -3.732248768210411072e-02 3.086406588554382324e-01 -2.604261040687561035e-01 -1.501578986644744873e-01 2.595978975296020508e-01 -2.148135453462600708e-01 1.946162283420562744e-01 -5.400225520133972168e-02 2.806452661752700806e-02 -2.215385138988494873e-01
-3.848385065793991089e-02 -1.576776206493377686e-01 2.662203907966613770e-01 1.786607317626476288e-02 -1.816260628402233124e-04 9.150951355695724487e-02 1.798824816942214966e-01 1.385135948657989502e-01 8.962109684944152832e-02 -2.995002567768096924e-01 -2.116696536540985107e-01 -2.013290822505950928e-01 -2.011306881904602051e-01 -2.942886576056480408e-02 -1.834524869918823242e-01 -3.258397877216339111e-01 2.810522019863128662e-01 -2.448143903166055679e-03 9.976488351821899414e-02 2.202085033059120178e-02 2.311180979013442993e-01 1.505015194416046143e-01 1.590579934418201447e-02 2.516532503068447113e-02 2.140318974852561951e-02 -2.185685336589813232e-01 1.873616427183151245e-01 1.121474504470825195e-01 3.484753370285034180e-01 -4.500315710902214050e-02 -1.268867403268814087e-02 -3.039914667606353760e-01
5.981869250535964966e-02 4.977027885615825653e-03 1.766447424888610840e-01 1.647507846355438232e-01 -4.048459604382514954e-02 1.723522692918777466e-01 -3.300656098872423172e-03 1.644306629896163940e-01 3.261568546295166016e-01 3.302434459328651428e-03 3.043964505195617676e-02 -8.086262643337249756e-02 2.210167348384857178e-01 6.456831935793161392e-03 3.540248051285743713e-02 -3.746986985206604004e-01 -5.449477210640907288e-02 1.817903816699981689e-01 -2.465547993779182434e-02 -8.461842685937881470e-02 2.145469933748245239e-01 -7.707601785659790039e-02 -3.534781571943312883e-04 4.546908140182495117e-01 1.716720312833786011e-01 -1.733465865254402161e-02 3.011075258255004883e-01 -1.356768012046813965e-01 1.471577137708663940e-01 2.691957950592041016e-01 1.973839104175567627e-01 2.885404042899608612e-02
5.806782096624374390e-02 -1.425944268703460693e-01 8.877213299274444580e-02 -5.583634227514266968e-02 -6.499349325895309448e-02 1.549175381660461426e-01 1.419995129108428955e-01 1.163762249052524567e-02 1.798632368445396423e-02 -3.785835504531860352e-01 1.731623560190200806e-01 -1.893277317285537720e-01 -1.664235740900039673e-01 -2.224062532186508179e-01 -7.141814380884170532e-02 -1.233585178852081299e-01 1.529860645532608032e-01 6.005195900797843933e-02 5.034609511494636536e-02 1.090165972709655762e-01 1.111238375306129456e-01 3.712854087352752686e-01 6.040843203663825989e-02 3.559230268001556396e-01 9.667745232582092285e-02 -2.851009555160999298e-02 3.561250865459442139e-01 -1.906739473342895508e-01 2.991433739662170410e-01 1.413446217775344849e-01 7.102669030427932739e-02 -1.593264052644371986e-03
-4.315375164151191711e-02 -7.163757830858230591e-02 2.876841425895690918e-01 6.788579374551773071e-02 8.484120666980743408e-02 8.633141964673995972e-02 1.523324102163314819e-02 1.709505319595336914e-01 2.840411961078643799e-01 -4.123287647962570190e-02 -1.777191273868083954e-02 6.227247416973114014e-02 3.445745706558227539e-01 1.997342705726623535e-01 2.104919590055942535e-02 -3.993565440177917480e-01 8.768252283334732056e-02 1.754028350114822388e-01 -4.481612145900726318e-02 -5.136036500334739685e-02 2.025667726993560791e-01 1.193421706557273865e-01 4.451391845941543579e-02 3.897330164909362793e-01 1.448732018470764160e-01 2.458854019641876221e-02 1.141663640737533569e-01 -1.661094725131988525e-01 1.605413109064102173e-01 2.270835191011428833e-01 2.244659811258316040e-01 -1.191895306110382080e-01
-2.937176730483770370e-03 -6.081412732601165771e-02 -2.630172073841094971e-01 1.339190453290939331e-01 -1.456348299980163574e-01 2.843568921089172363e-01 4.316924512386322021e-02 2.946885228157043457e-01 2.370468825101852417e-01 9.419973939657211304e-03 7.138991355895996094e-02 2.091221809387207031e-01 -2.205441892147064209e-01 -1.678714752197265625e-01 1.394934505224227905e-01 -1.634630411863327026e-01 1.046084612607955933e-01 -2.246841341257095337e-01 -3.808765113353729248e-02 1.018242686986923218e-01 -5.417001992464065552e-02 2.901047766208648682e-01 1.219943910837173462e-01 3.367253243923187256e-01 1.864687800407409668e-01 -3.167280927300453186e-02 2.108969837427139282e-01 -1.813737004995346069e-01 1.236124262213706970e-01 -7.548271119594573975e-02 1.624647676944732666e-01 -2.029114663600921631e-01
5.584558472037315369e-02 -1.918507963418960571e-01 -9.796171635389328003e-02 -8.175942301750183105e-02 -1.036571115255355835e-01 1.066988185048103333e-01 -1.532957106828689575e-01 3.157944977283477783e-01 -2.983393147587776184e-02 -2.940387129783630371e-01 3.297446370124816895e-01 1.271470170468091965e-02 2.112561017274856567e-01 -7.185889035463333130e-02 -2.078700661659240723e-01 -3.026772737503051758e-01 1.398976892232894897e-01 1.280392259359359741e-01 1.361928135156631470e-02 1.117914095520973206e-01 -1.254761070013046265e-01 3.003923892974853516e-01 -1.891676336526870728e-02 1.298282593488693237e-01 2.209707349538803101e-01 3.004041872918605804e-02 -1.845437800511717796e-03 -3.929238319396972656e-01 1.786953024566173553e-02 -1.789803206920623779e-01 9.591429680585861206e-02 -7.921924814581871033e-03
1.568249613046646118e-01 -2.324024736881256104e-01 1.327620744705200195e-01 1.823617331683635712e-02 1.208127439022064209e-01 -1.200184784829616547e-02 2.950123511254787445e-02 -9.634809195995330811e-02 8.510347455739974976e-02 -8.444908261299133301e-02 3.416949808597564697e-01 -1.873303651809692383e-01 1.274929661303758621e-02 1.740132123231887817e-01 -1.443669795989990234e-01 -3.350066244602203369e-01 2.880011498928070068e-01 -6.270751357078552246e-02 -3.275690972805023193e-02 -4.839214496314525604e-03 -5.001378804445266724e-02 -1.784258782863616943e-01 2.570974826812744141e-01 2.731463313102722168e-01 -1.575543582439422607e-01 1.423681676387786865e-01 2.093929350376129150e-01 -1.269858628511428833e-01 3.333585262298583984e-01 -2.745293825864791870e-02 1.189703270792961121e-01 2.338589429855346680e-01
2.944190055131912231e-02 3.374798595905303955e-02 1.308124214410781860e-01 3.036340475082397461e-01 -2.263332344591617584e-02 5.639482988044619560e-04 5.597883835434913635e-02 1.900685727596282959e-01 8.107559382915496826e-02 -1.847854405641555786e-01 1.068922132253646851e-01 -8.443482965230941772e-02 2.858460545539855957e-01 1.924696415662765503e-01 -1.833762601017951965e-02 -3.573604226112365723e-01 -1.154190972447395325e-01 1.253368705511093140e-01 7.979162968695163727e-03 8.899491280317306519e-03 2.999147176742553711e-01 1.896657794713973999e-02 6.107873097062110901e-02 4.114002585411071777e-01 2.191688120365142822e-01 -1.012368798255920410e-01 1.739616841077804565e-01 -1.753835678100585938e-01 1.965544074773788452e-01 9.116975218057632446e-02 1.613309979438781738e-01 -2.410492897033691406e-01
-2.866788804531097412e-01 8.753609843552112579e-03 2.556354105472564697e-01 -5.885738879442214966e-02 -2.156324312090873718e-02 5.318992212414741516e-02 1.951578408479690552e-01 6.444396078586578369e-02 2.608692049980163574e-01 -8.188030868768692017e-02 3.687919676303863525e-02 4.297536611557006836e-02 -3.707171604037284851e-02 -1.378769129514694214e-01 7.543169707059860229e-02 -4.183553755283355713e-01 8.533289283514022827e-02 -1.276897639036178589e-01 -1.794764250516891479e-01 1.154119614511728287e-02 3.644929528236389160e-01 7.999841868877410889e-02 -4.532206058502197266e-02 1.416247189044952393e-01 9.675633907318115234e-02 -1.747929751873016357e-01 3.466533720493316650e-01 -3.512725001201033592e-03 3.239164352416992188e-01 -9.917957335710525513e-02 -1.376633048057556152e-01 1.150163188576698303e-01
2.182774543762207031e-01 -3.307067602872848511e-02 -1.612867414951324463e-01 -6.843272596597671509e-02 -8.526479452848434448e-02 -1.260682791471481323e-01 -2.122265100479125977e-02 2.359872758388519287e-01 3.784720227122306824e-02 -2.330114692449569702e-01 -9.525211155414581299e-02 -5.769912898540496826e-02 8.064972609281539917e-02 2.032217383384704590e-01 -1.657765805721282959e-01 -3.867159485816955566e-01 7.044899463653564453e-02 -8.002972602844238281e-02 -1.066264733672142029e-01 1.429448127746582031e-01 -3.724079346284270287e-03 -1.124638840556144714e-01 2.685410380363464355e-01 1.052347272634506226e-01 6.184001918882131577e-03 1.752780973911285400e-01 1.034754291176795959e-01 -4.482013881206512451e-01 2.186839878559112549e-01 -1.693832874298095703e-01 2.343334555625915527e-01 1.884119510650634766e-01
-1.029243972152471542e-02 -1.330291777849197388e-01 3.235780298709869385e-01 1.650397032499313354e-01 1.451078355312347412e-01 4.526361227035522461e-01 -1.199567168951034546e-01 1.209048777818679810e-01 1.293529272079467773e-01 -1.156452074646949768e-01 -1.723847240209579468e-01 3.751083835959434509e-02 4.529798403382301331e-02 -1.172876581549644470e-01 -1.597730219364166260e-01 -1.642515808343887329e-01 -7.541241496801376343e-02 -1.685634553432464600e-01 -1.336911022663116455e-01 1.411410123109817505e-01 1.464124470949172974e-01 4.165558889508247375e-02 -1.714934855699539185e-01 1.271793693304061890e-01 5.133634805679321289e-02 3.908158540725708008e-01 1.355153173208236694e-01 -1.331164091825485229e-01 3.456774652004241943e-01 -8.078479021787643433e-02 -4.385710135102272034e-02 -7.562264055013656616e-02
-6.617647409439086914e-02 1.395922750234603882e-01 2.852288484573364258e-01 1.858421713113784790e-01 -1.582010984420776367e-01 1.837871223688125610e-01 8.742038905620574951e-02 1.550729107111692429e-02 1.544901728630065918e-01 -2.451351583003997803e-01 9.714733064174652100e-02 -2.625818736851215363e-02 -9.349203109741210938e-02 1.043491344898939133e-02 1.094967946410179138e-01 -3.379864692687988281e-01 -2.638770341873168945e-01 -1.045024674385786057e-02 2.912558019161224365e-01 -4.097429662942886353e-02 1.873335242271423340e-01 2.471710592508316040e-01 8.227192610502243042e-02 -1.757283210754394531e-01 -2.094034664332866669e-02 -4.383341968059539795e-02 9.632114320993423462e-02 -3.605902791023254395e-01 2.849647700786590576e-01 4.708155244588851929e-02 1.813729554414749146e-01 -1.277804672718048096e-01
3.989506363868713379e-01 -8.935917913913726807e-02 -7.308506220579147339e-02 1.574682891368865967e-01 -5.272499099373817444e-02 2.604891061782836914e-01 1.248738840222358704e-01 4.438833892345428467e-02 4.158388357609510422e-03 -5.200124159455299377e-02 9.551768004894256592e-02 -6.900917738676071167e-02 -1.366454809904098511e-01 9.424257278442382812e-02 -7.440263777971267700e-02 -3.034977316856384277e-01 2.488560676574707031e-01 -1.551360189914703369e-01 3.053680062294006348e-02 4.447619244456291199e-02 2.981533706188201904e-01 3.703045248985290527e-01 3.703780174255371094e-01 2.375156581401824951e-01 1.415204163640737534e-02 -4.088652785867452621e-03 -1.767128705978393555e-02 -1.174974590539932251e-01 1.653176248073577881e-01 -9.933239966630935669e-02 6.941615790128707886e-02 8.853044360876083374e-02
1.079605743288993835e-01 8.599898964166641235e-02 2.472746819257736206e-01 1.039312779903411865e-01 3.631949424743652344e-02 7.628165930509567261e-02 1.288895308971405029e-01 9.733819216489791870e-02 2.747083306312561035e-01 -6.837184727191925049e-02 -9.921550005674362183e-02 -3.085432350635528564e-01 2.322761267423629761e-01 -2.634402597323060036e-03 -1.944270879030227661e-01 -4.978619888424873352e-02 6.446857750415802002e-02 -1.062143221497535706e-01 6.829108297824859619e-02 3.714461028575897217e-01 3.991320356726646423e-02 8.295471780002117157e-03 3.692145347595214844e-01 5.261740460991859436e-02 1.053428724408149719e-01 -1.822987049818038940e-01 1.164067834615707397e-01 -3.373567759990692139e-01 6.074651330709457397e-02 -2.195612490177154541e-01 1.569699943065643311e-01 2.220471352338790894e-01
4.601989686489105225e-02 1.805045902729034424e-01 2.276594638824462891e-01 -1.656396090984344482e-01 -1.905778050422668457e-01 -7.011817395687103271e-02 -1.616778969764709473e-01 2.917606532573699951e-01 1.885240525007247925e-01 -1.501835137605667114e-01 -5.616606026887893677e-02 -1.568187326192855835e-01 7.168376445770263672e-02 -3.398812934756278992e-02 -3.079828992486000061e-02 -2.539024055004119873e-01 1.038569360971450806e-01 -2.392498701810836792e-01 1.277464181184768677e-01 2.840661108493804932e-01 2.432821393013000488e-01 1.372207999229431152e-01 2.764839231967926025e-01 1.196782290935516357e-01 -2.620259225368499756e-01 -3.028514236211776733e-02 -6.622160971164703369e-02 -2.364311814308166504e-01 -5.726912245154380798e-02 -1.519661396741867065e-01 2.903758287429809570e-01 -4.012401401996612549e-02
-6.951111555099487305e-02 -2.057777196168899536e-01 -8.809087797999382019e-03 1.592271178960800171e-01 6.227792799472808838e-02 2.611473388969898224e-02 1.304158866405487061e-01 5.205866694450378418e-01 -4.293856676667928696e-03 -3.776021599769592285e-01 3.828057050704956055e-01 5.297261103987693787e-02 2.406262326985597610e-03 -6.857612729072570801e-02 -1.609360128641128540e-01 -2.118377685546875000e-01 6.409736722707748413e-02 -7.200310472398996353e-03 -2.517281770706176758e-01 9.122725576162338257e-02 3.370912000536918640e-02 2.088390886783599854e-01 8.019226044416427612e-02 9.854318201541900635e-02 1.578983664512634277e-01 -8.611693046987056732e-03 2.446202374994754791e-02 -3.025207817554473877e-01 8.749140053987503052e-02 3.415498510003089905e-02 2.316999807953834534e-02 6.448687613010406494e-02
-9.918388724327087402e-02 -5.465373024344444275e-02 -1.424148380756378174e-01 1.573225669562816620e-02 -1.382259577512741089e-01 3.942013382911682129e-01 -4.222328774631023407e-03 2.470725029706954956e-01 1.681353002786636353e-01 8.151988731697201729e-04 7.637664675712585449e-02 1.616876274347305298e-01 -1.163868531584739685e-01 -1.381451934576034546e-01 2.029807865619659424e-01 -1.369346380233764648e-01 1.926183253526687622e-01 -2.945535778999328613e-01 -4.277622699737548828e-02 1.859558001160621643e-02 -3.856225684285163879e-02 1.615192890167236328e-01 1.053399071097373962e-01 3.830744028091430664e-01 1.351934373378753662e-01 -8.441491425037384033e-02 1.996781080961227417e-01 -3.267144858837127686e-01 1.102760508656501770e-01 -1.938037276268005371e-01 1.587151736021041870e-01 -1.409551352262496948e-01
-2.414141893386840820e-01 1.917617954313755035e-02 2.213015705347061157e-01 -1.898972094058990479e-01 -1.322722434997558594e-01 1.955528557300567627e-01 -1.018512644805014133e-03 -1.181568875908851624e-01 1.504300236701965332e-01 -2.308002710342407227e-01 -1.560959517955780029e-01 1.976724416017532349e-01 -1.189214084297418594e-02 -6.749618798494338989e-02 -6.133887916803359985e-02 -3.506000339984893799e-01 1.323746889829635620e-01 3.130806609988212585e-02 1.597064882516860962e-01 5.038618296384811401e-02 4.325716197490692139e-01 -1.383482362143695354e-03 1.120531186461448669e-02 2.845632731914520264e-01 5.706762522459030151e-02 -2.263119071722030640e-01 5.388357862830162048e-02 -2.409062534570693970e-02 2.374498099088668823e-01 -2.433313727378845215e-01 5.786519870162010193e-02 -1.556607782840728760e-01
2.156311459839344025e-02 8.909764885902404785e-02 1.340888291597366333e-01 1.100125461816787720e-01 -3.380373418331146240e-01 2.085631787776947021e-01 -1.224416494369506836e-01 7.245168834924697876e-02 3.018265068531036377e-01 -1.435670107603073120e-01 3.595551848411560059e-01 -9.757363051176071167e-02 5.384407937526702881e-02 -3.518444672226905823e-02 2.285516411066055298e-01 -1.608531922101974487e-01 -5.884636938571929932e-02 -1.523461937904357910e-01 3.229478597640991211e-01 2.571535669267177582e-02 3.219170495867729187e-02 2.429832965135574341e-01 7.172029465436935425e-02 -1.521944999694824219e-02 -8.889877051115036011e-02 1.529302895069122314e-01 -1.589961163699626923e-02 -1.432210952043533325e-01 2.658075392246246338e-01 -2.093198150396347046e-01 2.875208258628845215e-01 -6.688304245471954346e-02
3.278233408927917480e-01 1.050929054617881775e-01 1.341886371374130249e-01 2.233231812715530396e-02 -9.295888245105743408e-02 1.819111108779907227e-01 1.302292197942733765e-01 1.606611609458923340e-01 7.804898172616958618e-02 -2.391470819711685181e-01 1.544738262891769409e-01 4.529028013348579407e-02 -1.329258531332015991e-01 -1.683652698993682861e-01 4.266034662723541260e-01 -3.287336230278015137e-01 7.350795716047286987e-02 -3.044128417968750000e-01 -8.560365438461303711e-02 -1.015559136867523193e-01 -3.173414990305900574e-02 -1.817943900823593140e-02 1.865723133087158203e-01 2.042293995618820190e-01 -1.782122403383255005e-01 5.616935342550277710e-02 1.240955069661140442e-01 -3.015621006488800049e-01 -9.541147388517856598e-03 -6.108808889985084534e-02 -4.115166142582893372e-02 1.134453862905502319e-01
-1.475391238927841187e-01 -6.881364155560731888e-03 2.253359109163284302e-01 2.802471220493316650e-01 -2.218006923794746399e-02 1.476588845252990723e-01 6.940541416406631470e-02 1.487642228603363037e-01 1.463458985090255737e-01 -1.036327630281448364e-01 8.090353757143020630e-02 -1.232279241085052490e-01 2.096848636865615845e-01 1.178037747740745544e-01 -2.595413476228713989e-02 -4.052685797214508057e-01 -4.792476072907447815e-03 1.489155292510986328e-01 -3.100798232480883598e-03 -6.180276349186897278e-02 3.355133831501007080e-01 1.362447999417781830e-02 1.651571840047836304e-01 4.414408206939697266e-01 3.188392221927642822e-01 -1.890223845839500427e-02 1.320108920335769653e-01 -3.245664760470390320e-02 7.229101657867431641e-02 1.841870546340942383e-01 -2.190156653523445129e-02 -4.384078457951545715e-02
8.047339320182800293e-02 -5.262090265750885010e-02 -4.162582755088806152e-02 -9.792536497116088867e-02 8.263625204563140869e-02 -1.069483235478401184e-01 3.339018225669860840e-01 -6.022545043379068375e-03 7.177953422069549561e-02 -1.627536416053771973e-01 -1.047974303364753723e-01 -2.042584419250488281e-01 -2.935735583305358887e-01 -2.973572909832000732e-02 -3.028200939297676086e-02 -3.935278952121734619e-01 5.677581578493118286e-02 -3.027986921370029449e-02 7.021755725145339966e-02 1.388911604881286621e-01 2.176524102687835693e-01 -4.745335131883621216e-02 1.620915085077285767e-01 5.224592089653015137e-01 3.385982289910316467e-02 1.161951273679733276e-01 6.927657872438430786e-02 -3.032149076461791992e-01 1.121055856347084045e-01 -1.457017511129379272e-01 -2.687161322683095932e-03 5.493435543030500412e-03
-1.783195286989212036e-01 -5.554879084229469299e-03 -2.581778466701507568e-01 6.589904427528381348e-02 2.312617897987365723e-01 7.085216231644153595e-03 -5.143872275948524475e-02 1.014319285750389099e-01 2.600250542163848877e-01 -1.736697107553482056e-01 1.176620870828628540e-01 -1.167399883270263672e-01 -1.835938990116119385e-01 9.600919438526034355e-04 -1.505846679210662842e-01 -3.653138279914855957e-01 4.725537449121475220e-02 -2.532695233821868896e-01 5.337487906217575073e-03 7.035144418478012085e-02 3.586839437484741211e-01 -8.860865980386734009e-02 1.594046801328659058e-01 7.396703213453292847e-02 3.124441206455230713e-02 1.383039075881242752e-02 9.910184890031814575e-02 -3.695809543132781982e-01 2.800862677395343781e-02 2.192002832889556885e-01 -2.778424695134162903e-02 2.823029160499572754e-01
1.809023767709732056e-01 -1.680314540863037109e-02 1.533059924840927124e-01 -1.263103336095809937e-01 -2.721024155616760254e-01 2.041676044464111328e-01 1.361031383275985718e-01 7.150336354970932007e-02 1.452185958623886108e-01 -4.730855226516723633e-01 2.465654350817203522e-02 5.383642762899398804e-02 4.331067949533462524e-02 1.313284933567047119e-01 -1.766580939292907715e-01 -4.893887042999267578e-01 -4.158925637602806091e-02 -9.737588465213775635e-02 1.264183819293975830e-01 2.400116324424743652e-01 -3.895277529954910278e-02 -2.154750376939773560e-01 1.768517345190048218e-01 1.985401809215545654e-01 -7.211244851350784302e-02 -8.683923631906509399e-02 2.287949994206428528e-02 -1.021829843521118164e-01 4.381605237722396851e-02 -2.717071026563644409e-02 -1.102190613746643066e-01 8.935340493917465210e-02
1.452929899096488953e-02 -5.649441853165626526e-02 1.366454809904098511e-01 2.158886790275573730e-01 5.973055213689804077e-02 2.145917862653732300e-01 -1.500646322965621948e-01 2.280388027429580688e-01 7.919484376907348633e-02 -1.734810173511505127e-01 -7.905563712120056152e-02 2.526592090725898743e-02 -1.157206520438194275e-01 -3.032070100307464600e-01 -1.127716079354286194e-01 -3.351101279258728027e-01 5.314380303025245667e-02 -3.048690259456634521e-01 -9.822875261306762695e-02 6.373419612646102905e-02 7.692573219537734985e-02 1.107184737920761108e-01 -2.898392677307128906e-01 2.591151297092437744e-01 -4.124173428863286972e-03 2.633271515369415283e-01 1.599948406219482422e-01 4.369831085205078125e-02 3.587393760681152344e-01 -9.329099208116531372e-02 -1.406342238187789917e-01 -2.713384293019771576e-02
-5.141748860478401184e-02 -4.119778051972389221e-02 4.347065091133117676e-01 2.163287848234176636e-01 -1.317759752273559570e-01 -4.463586211204528809e-02 -2.551819682121276855e-01 2.702818624675273895e-02 1.194192022085189819e-01 1.878963969647884369e-02 2.024111151695251465e-01 -2.164811827242374420e-02 1.874431818723678589e-01 -9.658747166395187378e-02 -1.273098140954971313e-01 -4.563212096691131592e-01 4.124421253800392151e-02 -2.077985554933547974e-01 1.574595831334590912e-02 2.044784724712371826e-01 9.349785745143890381e-02 -5.628643929958343506e-02 -1.117890328168869019e-01 1.585815995931625366e-01 -1.657424718141555786e-01 1.397109180688858032e-01 1.674861162900924683e-01 -1.714263856410980225e-01 8.770770579576492310e-02 -2.208484113216400146e-01 -5.639877915382385254e-02 2.217209190130233765e-01
1.552987098693847656e-01 5.734175071120262146e-02 1.863626092672348022e-01 2.303721755743026733e-01 1.615840345621109009e-01 2.273653596639633179e-01 -3.944237902760505676e-02 2.804500162601470947e-01 1.349898725748062134e-01 -3.799647092819213867e-01 5.695809423923492432e-02 1.211625635623931885e-01 -1.451665163040161133e-01 -1.878141760826110840e-01 3.032714128494262695e-01 -3.526273965835571289e-01 -1.671065688133239746e-01 -4.329060390591621399e-02 1.560393720865249634e-01 1.789316684007644653e-01 9.753779321908950806e-02 6.716472655534744263e-02 1.038702502846717834e-01 -1.807513460516929626e-02 -2.591566145420074463e-01 -1.316912174224853516e-01 1.239374130964279175e-01 -9.767269343137741089e-02 -6.604845076799392700e-02 -1.968394219875335693e-01 9.878900647163391113e-02 -3.991795703768730164e-03
3.497005999088287354e-02 1.292465329170227051e-01 2.476119101047515869e-01 6.038522720336914062e-02 -6.154366582632064819e-02 2.055718749761581421e-02 -2.237063944339752197e-01 2.717826962471008301e-01 1.560923010110855103e-01 -2.819115817546844482e-01 -2.076806575059890747e-01 8.657059073448181152e-02 5.126121453940868378e-03 2.582831978797912598e-01 -6.700338330119848251e-03 -1.331059038639068604e-01 1.328087598085403442e-01 -1.531040966510772705e-01 1.722733676433563232e-01 3.591138124465942383e-01 2.031839638948440552e-01 8.212983608245849609e-02 1.361352801322937012e-01 4.616370424628257751e-03 -9.919287264347076416e-02 -1.552068889141082764e-01 -7.820662111043930054e-03 -3.149803578853607178e-01 -5.969626829028129578e-02 -2.528256773948669434e-01 2.800996005535125732e-01 6.771355122327804565e-02
8.766949176788330078e-02 -1.613634824752807617e-01 1.611468344926834106e-01 2.076843529939651489e-01 5.606925114989280701e-02 -8.605508133769035339e-03 6.315583363175392151e-03 6.860219687223434448e-02 2.259837687015533447e-01 -1.882447600364685059e-01 1.544321794062852859e-02 -1.535579115152359009e-01 3.354756832122802734e-01 -1.511644478887319565e-02 1.875115744769573212e-02 -2.991234958171844482e-01 1.093071885406970978e-02 1.518874168395996094e-01 -4.092827066779136658e-02 3.348622471094131470e-02 3.081951737403869629e-01 -1.012307181954383850e-01 1.422487497329711914e-01 4.793934524059295654e-01 1.995420269668102264e-02 -8.249645680189132690e-02 2.619266808032989502e-01 -1.053553521633148193e-01 1.844782978296279907e-01 2.007252275943756104e-01 9.504240006208419800e-02 -1.573311090469360352e-01
2.796816825866699219e-01 4.673487972468137741e-03 3.214259445667266846e-01 4.734032973647117615e-02 -1.963049732148647308e-02 2.253332547843456268e-02 8.580993115901947021e-02 -1.002981793135404587e-02 -2.034293115139007568e-01 -2.124902755022048950e-01 3.210011124610900879e-01 6.979702040553092957e-03 -1.028855964541435242e-01 7.555253803730010986e-02 -1.101735532283782959e-01 -4.633419811725616455e-01 7.765649352222681046e-03 -1.370160430669784546e-01 -3.954527154564857483e-02 2.081548720598220825e-01 3.478589355945587158e-01 5.478127673268318176e-02 3.476147055625915527e-01 -7.575400173664093018e-02 2.764957025647163391e-02 -3.241229429841041565e-02 -5.367008969187736511e-03 -1.677901297807693481e-01 1.105594635009765625e-01 -8.084712922573089600e-02 9.107357263565063477e-02 6.116393581032752991e-02
2.559854090213775635e-01 5.780718475580215454e-02 1.134978458285331726e-01 1.054263561964035034e-01 9.350180625915527344e-02 9.358731657266616821e-02 -3.953946754336357117e-02 3.037391602993011475e-01 3.682273998856544495e-02 -2.123921513557434082e-01 2.315893024206161499e-01 -2.989730238914489746e-01 -1.643233895301818848e-01 1.345376372337341309e-01 2.562134265899658203e-01 -3.039711415767669678e-01 1.115969493985176086e-01 -2.701830267906188965e-01 -2.561780810356140137e-01 4.433239344507455826e-03 9.930125623941421509e-02 -1.648197025060653687e-01 7.750058919191360474e-02 3.169979155063629150e-01 9.232821315526962280e-02 -2.531801760196685791e-01 8.052378892898559570e-02 -5.901249498128890991e-02 1.488483399152755737e-01 -2.467988617718219757e-02 -5.626027286052703857e-02 -6.223789416253566742e-03
-4.476785659790039062e-02 -5.139556154608726501e-02 1.927789896726608276e-01 1.792866885662078857e-01 -1.981822699308395386e-01 1.502088159322738647e-01 -1.405591219663619995e-01 1.149045974016189575e-01 6.917013972997665405e-02 -1.021268293261528015e-01 2.960577048361301422e-02 5.192765220999717712e-02 6.901747838128358126e-05 8.000422269105911255e-03 -2.376888692378997803e-01 -5.790890455245971680e-01 5.305683985352516174e-02 -7.401739060878753662e-02 -1.120260432362556458e-01 2.701781094074249268e-01 7.701337337493896484e-02 -4.679152369499206543e-02 -2.065156549215316772e-01 2.846909761428833008e-01 -1.143091320991516113e-01 8.315452188253402710e-02 -8.471708744764328003e-02 -1.326667815446853638e-01 -2.715913951396942139e-02 -1.785251647233963013e-01 3.164255619049072266e-02 3.413650393486022949e-01
-1.779545657336711884e-02 3.195789456367492676e-02 2.573689520359039307e-01 7.584253791719675064e-03 -2.458247095346450806e-01 1.459822803735733032e-01 5.785416439175605774e-02 1.674804650247097015e-02 1.703647673130035400e-01 -3.389020860195159912e-01 2.102219611406326294e-01 -1.928360164165496826e-01 1.446056813001632690e-01 -1.292626857757568359e-01 -4.014236479997634888e-02 -4.989353120326995850e-01 1.070768088102340698e-01 1.032864376902580261e-01 7.002468407154083252e-02 2.020834386348724365e-01 6.715773791074752808e-02 -1.425094604492187500e-01 1.169354617595672607e-01 -2.900107018649578094e-02 3.741759434342384338e-02 -3.108465299010276794e-02 -4.844438657164573669e-02 -3.322160542011260986e-01 -8.720757067203521729e-02 -1.885191649198532104e-01 2.584287822246551514e-01 -3.678094968199729919e-02
1.512285321950912476e-01 -2.710173726081848145e-01 2.883479297161102295e-01 1.699144393205642700e-01 -9.783783555030822754e-02 2.900279164314270020e-01 1.352973282337188721e-01 1.483936905860900879e-01 1.446657627820968628e-01 -5.769343674182891846e-02 3.402122557163238525e-01 1.790231913328170776e-01 -2.944207191467285156e-02 -1.591665744781494141e-01 -1.277236491441726685e-01 -1.371999830007553101e-01 1.780390590429306030e-01 -1.456508934497833252e-01 4.460605382919311523e-01 -2.174715325236320496e-02 6.546044349670410156e-02 -3.892858326435089111e-02 -3.351585566997528076e-02 1.063115056604146957e-02 -1.723748892545700073e-01 -1.155162751674652100e-01 7.034683972597122192e-02 -1.709092557430267334e-01 1.290730983018875122e-01 -1.953379958868026733e-01 -5.525585263967514038e-02 -1.725785136222839355e-01
-2.088218182325363159e-01 -9.365320205688476562e-02 1.873301416635513306e-01 6.393956393003463745e-02 1.346776932477951050e-01 3.258082270622253418e-02 6.730566173791885376e-02 4.274423420429229736e-01 1.307159066200256348e-01 -4.112498369067907333e-03 3.360955417156219482e-01 -1.559878289699554443e-01 5.848882347345352173e-02 -2.379335165023803711e-01 1.059980168938636780e-01 -2.188898175954818726e-01 3.426451981067657471e-02 -2.298367023468017578e-01 -1.739694476127624512e-01 1.445784121751785278e-01 3.383657038211822510e-01 1.283681243658065796e-01 1.410531401634216309e-01 -3.398965299129486084e-02 -2.559302151203155518e-01 -8.422385156154632568e-02 1.750939786434173584e-01 -1.152158230543136597e-01 4.926745221018791199e-02 1.310323923826217651e-01 -1.407230496406555176e-01 -1.237457618117332458e-01
7.697872817516326904e-02 2.404433637857437134e-01 1.026031076908111572e-01 3.039490990340709686e-02 -1.920405477285385132e-01 -1.776268184185028076e-01 -3.459267318248748779e-02 1.105504631996154785e-01 1.351908594369888306e-01 -4.303220659494400024e-03 1.763089150190353394e-01 -3.501874953508377075e-02 -2.253530025482177734e-01 -1.277959495782852173e-01 -2.325937896966934204e-01 -4.816381335258483887e-01 -5.144432187080383301e-02 -3.021938502788543701e-01 -1.380788236856460571e-01 1.685853451490402222e-01 1.072904691100120544e-01 1.603783965110778809e-01 -3.605011850595474243e-02 1.465729624032974243e-01 -6.681907922029495239e-02 1.847281455993652344e-01 2.832854986190795898e-01 -7.400932908058166504e-02 6.429810076951980591e-02 -7.268019020557403564e-02 2.202980220317840576e-01 2.354331910610198975e-01
2.653057686984539032e-02 3.056303970515727997e-02 1.388416141271591187e-01 9.933603554964065552e-02 -2.491000145673751831e-01 2.675998210906982422e-01 5.611903220415115356e-02 4.658929631114006042e-02 -3.487567231059074402e-02 -3.378346264362335205e-01 1.547636091709136963e-01 6.216774636413902044e-05 1.645797640085220337e-01 -1.439011562615633011e-02 -1.365803778171539307e-01 -5.644983053207397461e-01 -1.797501370310783386e-02 -1.303619891405105591e-01 -7.489122450351715088e-03 3.078898191452026367e-01 4.918283596634864807e-02 -2.672278881072998047e-02 2.331089526414871216e-01 -2.386058866977691650e-01 5.325711518526077271e-02 -5.530378967523574829e-02 2.976029925048351288e-02 -2.464462369680404663e-01 6.677196919918060303e-02 -1.398344337940216064e-01 2.368041686713695526e-02 -8.755711466073989868e-02
1.032025888562202454e-01 6.290469318628311157e-04 2.299183793365955353e-02 2.892894111573696136e-02 -2.393770366907119751e-01 -7.572512328624725342e-02 -2.209636382758617401e-02 -6.760325282812118530e-02 2.685548365116119385e-01 1.216776482760906219e-02 -8.154180645942687988e-02 -2.165798395872116089e-01 -5.254476517438888550e-02 -7.049745321273803711e-02 -1.851608008146286011e-01 -5.615153312683105469e-01 -2.361018396914005280e-02 -1.312983334064483643e-01 -1.899304240942001343e-01 1.643069386482238770e-01 1.186432167887687683e-01 3.333345800638198853e-02 1.250576972961425781e-02 2.456275671720504761e-01 -1.559476256370544434e-01 4.355765134096145630e-02 2.505743801593780518e-01 -1.147944852709770203e-01 -2.105936408042907715e-02 1.400598697364330292e-02 2.585914433002471924e-01 3.324361145496368408e-01
-7.529083639383316040e-02 1.488860398530960083e-01 1.333191245794296265e-01 -7.697153091430664062e-02 -2.393889874219894409e-01 8.555854856967926025e-02 3.596072643995285034e-02 1.533204615116119385e-01 -2.252701111137866974e-02 -3.521299362182617188e-01 1.485368013381958008e-01 1.434236615896224976e-01 2.839727699756622314e-01 -4.016085527837276459e-03 -1.439193487167358398e-01 -5.218260288238525391e-01 1.144368201494216919e-01 -1.535857468843460083e-01 -6.581842899322509766e-02 2.770225331187248230e-02 1.728139817714691162e-01 -2.160099893808364868e-02 3.857502341270446777e-02 -1.669899523258209229e-01 4.460471868515014648e-02 1.330145597457885742e-01 4.901018738746643066e-02 -3.469151556491851807e-01 -9.083718806505203247e-02 -1.226935759186744690e-01 8.597598224878311157e-02 -2.088286280632019043e-01
-1.897432506084442139e-01 -3.860377892851829529e-02 1.312141865491867065e-01 6.652192026376724243e-02 2.570193409919738770e-01 1.069376990199089050e-01 1.471998989582061768e-01 1.610874384641647339e-01 1.550790816545486450e-01 -2.359233498573303223e-01 1.595256030559539795e-01 -1.192364692687988281e-01 -2.900196909904479980e-01 -7.690361887216567993e-02 -4.183722287416458130e-02 -1.927588880062103271e-01 2.409989237785339355e-01 -1.704108566045761108e-01 -3.663439070805907249e-03 2.795526385307312012e-01 2.185206161811947823e-03 -6.626036763191223145e-02 1.904963403940200806e-01 4.432507157325744629e-01 9.215780533850193024e-03 6.311378628015518188e-02 3.217944130301475525e-02 1.475607752799987793e-01 1.194694340229034424e-01 -1.613879799842834473e-01 1.603917777538299561e-01 -2.684870362281799316e-01
1.800469011068344116e-01 -1.630833894014358521e-01 3.519026935100555420e-01 -1.746065020561218262e-01 -9.186132997274398804e-02 2.752448618412017822e-01 1.041277572512626648e-01 3.555735349655151367e-01 5.248961597681045532e-02 1.448632124811410904e-02 3.360697627067565918e-02 -1.830490082502365112e-01 5.468351021409034729e-02 -4.661023616790771484e-02 -6.181860808283090591e-03 -3.343306183815002441e-01 -1.054732650518417358e-01 3.914387896656990051e-02 1.195072829723358154e-01 8.348417282104492188e-02 -1.103052943944931030e-01 -2.816463634371757507e-02 1.903207153081893921e-01 8.094372600317001343e-02 -3.412061631679534912e-01 -1.277031153440475464e-01 1.814357787370681763e-01 -6.720908731222152710e-02 2.686275541782379150e-01 6.723556667566299438e-02 2.690971493721008301e-01 4.132881015539169312e-02
9.727597981691360474e-02 1.229921653866767883e-01 1.537626236677169800e-01 -2.343188505619764328e-03 -2.971205301582813263e-02 1.831738948822021484e-01 -1.647366732358932495e-01 2.615808546543121338e-01 2.349694222211837769e-01 -2.994366884231567383e-01 1.602890491485595703e-01 -2.001959979534149170e-01 5.424316599965095520e-02 -1.031508371233940125e-01 1.833378523588180542e-01 -7.283403724431991577e-02 3.101349174976348877e-01 -7.266247272491455078e-02 3.617541193962097168e-01 5.375510826706886292e-02 3.744890391826629639e-01 -4.769121855497360229e-02 1.843022704124450684e-01 4.919915925711393356e-03 2.072969526052474976e-01 5.751548334956169128e-02 1.924965977668762207e-01 -8.007887005805969238e-02 9.765722602605819702e-02 -3.004973009228706360e-02 -2.140453010797500610e-01 2.982527576386928558e-02
4.067432135343551636e-02 -1.360443979501724243e-02 2.584331929683685303e-01 -6.132499128580093384e-02 -1.083592846989631653e-01 -1.689666360616683960e-01 -1.918940246105194092e-01 7.831890136003494263e-02 1.989455819129943848e-01 -1.753823757171630859e-01 1.107756793498992920e-01 8.644572645425796509e-02 8.687885105609893799e-02 -1.034504398703575134e-01 -1.640985459089279175e-01 -4.334953725337982178e-01 1.290953308343887329e-01 -9.123213589191436768e-02 1.190639585256576538e-01 3.802148997783660889e-01 1.233701631426811218e-01 -1.236696541309356689e-01 1.329852193593978882e-01 7.685133814811706543e-02 -2.512831091880798340e-01 7.506014406681060791e-02 1.296966075897216797e-01 -1.986265480518341064e-01 1.609491705894470215e-01 -8.919028937816619873e-02 -7.108543813228607178e-02 3.455240428447723389e-01
2.148484438657760620e-01 1.061974093317985535e-01 2.094180881977081299e-01 -2.021197043359279633e-02 -2.056868821382522583e-01 -1.431863605976104736e-01 -1.803638488054275513e-01 7.753880321979522705e-02 3.623301386833190918e-01 -1.209141537547111511e-01 -1.122756153345108032e-01 -2.147636264562606812e-01 -4.121955856680870056e-02 1.427154839038848877e-01 -1.135443970561027527e-01 -1.689171046018600464e-01 1.639072746038436890e-01 -2.931034266948699951e-01 6.945974379777908325e-02 2.421100139617919922e-01 1.582131832838058472e-01 2.288087010383605957e-01 2.133645266294479370e-01 7.520439475774765015e-02 -2.365225180983543396e-02 -8.526159077882766724e-02 1.066150367259979248e-01 -1.908438205718994141e-01 3.263566642999649048e-02 -2.377590388059616089e-01 3.197775781154632568e-01 9.256946295499801636e-02
8.100201189517974854e-02 -1.757704280316829681e-02 1.981143206357955933e-01 1.608386486768722534e-01 -2.294772863388061523e-01 2.478744238615036011e-01 1.377837173640727997e-02 1.848930716514587402e-01 8.644571900367736816e-02 -1.883024573326110840e-01 2.452462911605834961e-01 2.019369900226593018e-01 3.314478322863578796e-02 -8.883634954690933228e-02 -1.787108182907104492e-01 -3.303664624691009521e-01 8.158955723047256470e-02 1.439091376960277557e-02 1.294782906770706177e-01 3.060663342475891113e-01 2.817852199077606201e-01 -4.155638068914413452e-02 2.362090349197387695e-01 1.182793229818344116e-01 1.183121204376220703e-01 -2.720961347222328186e-02 -2.240751832723617554e-01 7.131339609622955322e-02 -2.166195772588253021e-03 -2.446105629205703735e-01 2.784964144229888916e-01 9.978617727756500244e-02
-2.779290378093719482e-01 -5.303554236888885498e-02 1.286782771348953247e-01 1.131582632660865784e-02 2.124921977519989014e-01 1.952368170022964478e-01 1.554806232452392578e-01 1.907283812761306763e-01 9.996847063302993774e-02 -1.358545124530792236e-01 1.104530096054077148e-01 -6.373418122529983521e-02 -1.028799712657928467e-01 -6.205911189317703247e-02 -7.465520501136779785e-02 -2.025398910045623779e-01 2.687260806560516357e-01 -1.526623070240020752e-01 4.949416965246200562e-03 1.626058816909790039e-01 6.794479489326477051e-02 -3.661052905954420567e-04 3.204042315483093262e-01 5.159342288970947266e-01 -4.040620848536491394e-02 1.811783611774444580e-01 2.783990837633609772e-02 1.183623448014259338e-01 3.715272992849349976e-02 1.597078889608383179e-02 2.256392687559127808e-01 -2.375948727130889893e-01
-1.786186732351779938e-02 -1.083623543381690979e-01 2.119603455066680908e-01 2.981346249580383301e-01 -4.770724475383758545e-02 1.430584490299224854e-01 -2.392256073653697968e-02 1.487734913825988770e-01 1.472080051898956299e-01 -3.426635265350341797e-01 1.739239692687988281e-01 1.668360680341720581e-01 -1.291176974773406982e-01 -2.065375447273254395e-01 5.345191806554794312e-02 -2.636720240116119385e-01 -3.075561858713626862e-02 -2.370294183492660522e-01 2.486277073621749878e-01 2.987351715564727783e-01 3.665833547711372375e-02 -1.966397166252136230e-01 -2.568808197975158691e-01 -2.137051708996295929e-02 -1.086184605956077576e-01 5.211735516786575317e-02 1.141890212893486023e-01 -1.142011731863021851e-01 1.809069514274597168e-01 -1.478246599435806274e-01 3.793473169207572937e-02 -2.618047297000885010e-01
-1.572786271572113037e-01 2.727747336030006409e-02 -7.812848687171936035e-02 5.430026352405548096e-02 1.716290861368179321e-01 -9.186907857656478882e-02 1.418610941618680954e-02 1.353162676095962524e-01 9.872152656316757202e-02 -1.648601144552230835e-01 -2.977679669857025146e-02 -5.659019947052001953e-02 3.059347532689571381e-02 -2.080771028995513916e-01 6.429788470268249512e-02 -3.976689577102661133e-01 -3.112820908427238464e-02 6.791952997446060181e-02 8.876392245292663574e-02 2.884714007377624512e-01 4.350068867206573486e-01 -2.979002706706523895e-02 1.862385869026184082e-01 1.417069286108016968e-01 1.714421659708023071e-01 -2.512111663818359375e-01 3.071813583374023438e-01 -1.245473921298980713e-01 3.420192599296569824e-01 4.409741144627332687e-03 2.465331181883811951e-02 -5.997159751132130623e-04
1.976182311773300171e-01 -4.650714993476867676e-02 -2.751108258962631226e-02 -1.764571666717529297e-01 -1.728568822145462036e-01 2.071222662925720215e-01 -1.638814955949783325e-01 2.323463410139083862e-01 2.098561972379684448e-01 -1.639987230300903320e-01 -1.190813407301902771e-01 2.116228193044662476e-01 -2.324955463409423828e-01 -2.201130688190460205e-01 1.387654542922973633e-01 -3.442576527595520020e-01 2.380915731191635132e-01 -1.600568890571594238e-01 -9.331406652927398682e-02 -8.778885938227176666e-03 2.778894901275634766e-01 3.448380231857299805e-01 1.934674978256225586e-01 1.574037224054336548e-01 3.959416225552558899e-02 4.382357746362686157e-02 1.202660650014877319e-01 1.820254884660243988e-02 -5.498533695936203003e-02 -5.915812402963638306e-02 -1.689463257789611816e-01 -1.774515770375728607e-02
3.463139757513999939e-02 -2.944612503051757812e-01 -2.686861157417297363e-01 3.171348571777343750e-02 -8.674267679452896118e-02 3.574635386466979980e-01 -4.727195575833320618e-02 2.886622846126556396e-01 2.063734978437423706e-01 -1.285621672868728638e-01 -7.110276725143194199e-03 -4.968346655368804932e-02 -3.445819616317749023e-01 7.206645607948303223e-02 -2.096397429704666138e-01 -2.343001514673233032e-01 7.475526630878448486e-02 -1.516392976045608521e-01 -1.654773205518722534e-01 2.125203907489776611e-01 6.655033677816390991e-02 -3.584481030702590942e-02 7.425794750452041626e-02 2.696249186992645264e-01 7.845345884561538696e-02 9.401259571313858032e-02 6.699771434068679810e-02 -4.057483747601509094e-02 2.442149370908737183e-01 -1.063809916377067566e-01 9.526985883712768555e-02 -2.177125215530395508e-01
2.849365174770355225e-01 4.600455984473228455e-02 -7.157764863222837448e-03 1.256104558706283569e-01 -1.058048382401466370e-01 -2.398743182420730591e-01 -6.416656076908111572e-02 6.815863400697708130e-02 2.480349987745285034e-01 2.190932864323258400e-04 -6.730764359235763550e-02 -2.431532889604568481e-01 -5.429370701313018799e-02 -6.789879500865936279e-02 -2.283227294683456421e-01 -4.720807075500488281e-01 -9.436992555856704712e-02 -1.380661502480506897e-02 -1.881364881992340088e-01 1.180731654167175293e-01 -2.574906870722770691e-02 6.197462975978851318e-02 1.281527131795883179e-01 3.609573245048522949e-01 -5.759533494710922241e-02 1.721280813217163086e-01 2.043769657611846924e-01 -1.747416704893112183e-01 1.999342292547225952e-01 2.368347533047199249e-02 1.470372974872589111e-01 1.964408457279205322e-01
-1.868923939764499664e-02 -6.291461735963821411e-02 -2.984394691884517670e-02 -1.481661386787891388e-02 -2.114549130201339722e-01 -1.590200811624526978e-01 1.446750611066818237e-01 2.489690333604812622e-01 1.072618085891008377e-02 -1.894185692071914673e-01 5.994686484336853027e-02 3.630396723747253418e-02 -2.849900126457214355e-01 -3.004570491611957550e-02 -6.381648778915405273e-02 -1.010942831635475159e-01 2.333984896540641785e-02 2.184763923287391663e-02 1.111209616065025330e-01 1.875006221234798431e-02 1.319891512393951416e-01 1.536159813404083252e-01 -1.447576284408569336e-02 5.962772965431213379e-01 -3.221670538187026978e-02 1.692917197942733765e-02 2.849062681198120117e-01 -2.482318878173828125e-01 3.465794920921325684e-01 -1.064356192946434021e-01 -2.106476947665214539e-02 -1.335775554180145264e-01
2.070679143071174622e-02 -7.254286855459213257e-02 -1.144397929310798645e-01 7.300484180450439453e-02 -1.028826683759689331e-01 2.819168269634246826e-01 1.030684784054756165e-01 -3.336843475699424744e-02 1.009532213211059570e-01 -1.795883774757385254e-01 -4.249722883105278015e-02 1.735832542181015015e-01 -1.435177214443683624e-02 -1.513499319553375244e-01 -3.116655945777893066e-01 -3.171238005161285400e-01 -2.032553032040596008e-02 -1.636061668395996094e-01 -2.731539011001586914e-01 2.788770496845245361e-01 1.278765052556991577e-01 2.426002919673919678e-02 -1.672618538141250610e-01 3.747199475765228271e-01 -1.022545248270034790e-01 3.049606382846832275e-01 1.072077527642250061e-01 -1.445773839950561523e-01 2.545903921127319336e-01 -6.976820528507232666e-02 9.003286063671112061e-02 -1.861593499779701233e-02
2.375897951424121857e-02 1.072457879781723022e-01 1.368904709815979004e-01 -4.264283925294876099e-02 -1.630132645368576050e-01 1.722241193056106567e-01 -3.907937929034233093e-02 2.198012731969356537e-02 7.739459723234176636e-02 -3.031190931797027588e-01 3.202006816864013672e-01 6.917452812194824219e-02 7.469402998685836792e-02 -2.045723944902420044e-01 -1.805312186479568481e-01 -5.690129995346069336e-01 1.555186808109283447e-01 1.121200621128082275e-02 1.656973361968994141e-01 1.569514721632003784e-01 1.630220711231231689e-01 -2.238130122423171997e-01 3.385381773114204407e-02 -1.063882280141115189e-02 3.130124136805534363e-02 -7.898714393377304077e-02 -1.248736903071403503e-01 -2.810042202472686768e-01 -3.237538784742355347e-02 1.579263247549533844e-02 2.067564725875854492e-01 -5.852458416484296322e-04
4.660546779632568359e-02 -2.742541022598743439e-02 3.033460862934589386e-02 -7.982452213764190674e-02 2.046953290700912476e-01 1.770491153001785278e-01 -9.209623932838439941e-02 3.437954783439636230e-01 4.067765176296234131e-01 -1.977606862783432007e-01 1.546172145754098892e-02 -9.237321466207504272e-02 -6.294828653335571289e-02 -4.330696538090705872e-02 2.319161295890808105e-01 -4.928909242153167725e-02 1.726918369531631470e-01 -4.845700412988662720e-02 1.236097663640975952e-01 1.045992895960807800e-01 4.585954844951629639e-01 1.342874914407730103e-01 1.906918585300445557e-01 7.035841792821884155e-02 -3.050073422491550446e-02 2.546949125826358795e-02 2.188698053359985352e-01 -3.055088594555854797e-02 1.051675528287887573e-01 -1.829926073551177979e-01 -3.023998439311981201e-01 1.817017327994108200e-03
-3.068218380212783813e-02 -1.574197113513946533e-01 -1.655646264553070068e-01 1.191162168979644775e-01 2.186536639928817749e-01 1.526292413473129272e-01 8.521731942892074585e-02 1.606457829475402832e-01 2.542439103126525879e-01 -3.257496282458305359e-02 6.670930236577987671e-02 -3.077197372913360596e-01 -2.797412276268005371e-01 6.595440208911895752e-02 -1.605463474988937378e-01 -3.461365103721618652e-01 1.621110439300537109e-01 -1.918266117572784424e-01 3.163601458072662354e-02 2.802708148956298828e-01 2.479596287012100220e-01 -3.284833431243896484e-01 1.567102372646331787e-01 8.205293864011764526e-02 4.659219458699226379e-02 -2.051443904638290405e-01 2.741413563489913940e-02 -1.700265705585479736e-01 2.311768196523189545e-02 3.232182562351226807e-02 1.076306998729705811e-01 -7.130742073059082031e-02
-8.833483606576919556e-02 1.538017019629478455e-02 1.195055153220891953e-02 1.405617501586675644e-02 -4.907066747546195984e-02 2.517559826374053955e-01 5.561003461480140686e-02 1.757686436176300049e-01 3.841136023402214050e-02 -1.654317677021026611e-01 1.218221038579940796e-01 -2.337957918643951416e-01 1.241634562611579895e-01 -3.464897572994232178e-01 1.999669894576072693e-02 -6.594422459602355957e-02 3.275256156921386719e-01 -2.207013666629791260e-01 -7.375749200582504272e-02 8.493512868881225586e-02 2.380690872669219971e-01 2.659492492675781250e-01 -2.253003604710102081e-02 2.325835227966308594e-01 2.237621098756790161e-01 -6.748494226485490799e-03 8.985298126935958862e-02 -3.732217848300933838e-01 2.662544548511505127e-01 1.703637987375259399e-01 -2.445449866354465485e-02 -6.810492277145385742e-02
7.107254117727279663e-02 -4.177934303879737854e-02 1.158063933253288269e-01 7.560323923826217651e-02 2.142439335584640503e-01 1.009523794054985046e-01 -8.125560358166694641e-03 3.028879761695861816e-01 -9.259494394063949585e-02 -1.944854259490966797e-01 1.683294177055358887e-01 1.425216794013977051e-01 -4.844750463962554932e-02 2.562997043132781982e-01 -6.106547266244888306e-02 -1.300106942653656006e-01 -8.583085983991622925e-02 -4.201821982860565186e-03 2.393478155136108398e-01 3.096076250076293945e-01 -7.130482047796249390e-02 -4.796967655420303345e-02 1.626089960336685181e-01 2.210896462202072144e-01 -2.720278799533843994e-01 -3.542424142360687256e-01 1.878063082695007324e-01 -3.220755755901336670e-01 2.043255269527435303e-01 -8.155228570103645325e-03 1.375298202037811279e-01 -2.397162839770317078e-03
1.466672215610742569e-02 1.528794169425964355e-01 -1.721894443035125732e-01 1.620034724473953247e-01 -9.667681902647018433e-02 -1.448436528444290161e-01 8.591955155134201050e-02 2.426618784666061401e-01 1.594676822423934937e-01 -2.967324554920196533e-01 6.902243196964263916e-02 -5.486626178026199341e-02 -2.378270775079727173e-02 7.777547836303710938e-02 -1.455799192190170288e-01 -2.780076265335083008e-01 5.035311356186866760e-02 -1.478575021028518677e-01 6.449694745242595673e-03 2.982352972030639648e-01 3.595517575740814209e-02 -1.935787349939346313e-01 1.565350145101547241e-01 2.024992257356643677e-01 -2.067031152546405792e-02 1.577376946806907654e-02 4.416145384311676025e-02 -3.611302673816680908e-01 2.526853978633880615e-01 -2.211551070213317871e-01 2.386825531721115112e-01 2.777526080608367920e-01
1.047439500689506531e-01 -1.209920719265937805e-01 -5.786543339490890503e-02 -1.090967059135437012e-01 -1.686434149742126465e-01 3.256105184555053711e-01 1.356438994407653809e-01 1.655859351158142090e-01 4.029617905616760254e-01 9.563827514648437500e-02 2.012724876403808594e-01 1.672467142343521118e-01 9.458601474761962891e-03 -1.818681322038173676e-02 2.289211004972457886e-01 -3.059784471988677979e-01 1.336182057857513428e-01 -2.843361198902130127e-01 3.595188558101654053e-01 -1.862484812736511230e-01 5.022275447845458984e-02 8.774031698703765869e-02 2.070755138993263245e-02 9.529286623001098633e-02 -1.123300269246101379e-01 -4.877004772424697876e-02 1.266830251552164555e-03 -1.917567402124404907e-01 2.319873124361038208e-01 -4.121167957782745361e-02 -4.217800870537757874e-02 3.107586503028869629e-02
-3.351826667785644531e-01 -1.239491924643516541e-01 9.940471500158309937e-02 6.482803821563720703e-02 1.179868280887603760e-01 1.523401737213134766e-01 -2.942239344120025635e-01 4.093356430530548096e-02 -1.255130916833877563e-01 -2.563238143920898438e-01 6.823475658893585205e-02 -1.045924425125122070e-02 -4.673187062144279480e-02 2.225492447614669800e-01 -2.265901714563369751e-01 -2.407401353120803833e-01 2.012494653463363647e-01 -2.048515528440475464e-01 6.391624361276626587e-02 2.272114753723144531e-01 1.945788413286209106e-01 3.181183934211730957e-01 2.525757253170013428e-01 1.879274100065231323e-01 -1.199996918439865112e-01 1.790174543857574463e-01 1.814432814717292786e-02 -6.668739952147006989e-03 1.515140086412429810e-01 -1.079467684030532837e-01 4.766193404793739319e-02 -1.598529666662216187e-01
-3.258664906024932861e-02 -2.888451516628265381e-01 -1.876354403793811798e-02 1.477016955614089966e-01 -2.168404310941696167e-01 3.131242692470550537e-01 6.123481690883636475e-02 1.684739738702774048e-01 -4.679169878363609314e-02 5.163089837878942490e-03 3.792367577552795410e-01 1.299857348203659058e-01 -1.355892717838287354e-01 -1.198882311582565308e-01 -1.405239999294281006e-01 -4.076192975044250488e-01 -4.188282042741775513e-02 -1.179557889699935913e-01 -9.943839162588119507e-02 2.646144330501556396e-01 -6.486849486827850342e-02 1.997258216142654419e-01 -3.754762187600135803e-02 2.570586204528808594e-01 1.475923061370849609e-01 -2.389828860759735107e-02 -3.271672129631042480e-02 -2.872962057590484619e-01 2.108411677181720734e-02 9.100745618343353271e-02 -5.274669080972671509e-02 9.955417364835739136e-02
-1.932678278535604477e-03 5.022547766566276550e-02 4.908728227019309998e-02 -2.179031521081924438e-01 -4.928024113178253174e-02 1.335077285766601562e-01 -3.365163877606391907e-02 2.552682459354400635e-01 3.434947431087493896e-01 -1.501546204090118408e-01 -1.812426894903182983e-01 2.970620691776275635e-01 -1.503183394670486450e-01 -1.242679059505462646e-01 -8.385652303695678711e-02 -1.944574564695358276e-01 2.046604156494140625e-01 -2.082608193159103394e-01 -7.588765770196914673e-02 5.642703734338283539e-03 4.494090378284454346e-01 3.017295598983764648e-01 1.323979943990707397e-01 9.274032711982727051e-02 5.142196640372276306e-02 -2.165836840867996216e-01 1.827186048030853271e-01 -3.961333632469177246e-02 -6.518420577049255371e-02 7.814395427703857422e-02 -5.471782386302947998e-02 -9.206282347440719604e-02
-7.921257615089416504e-02 6.392174959182739258e-02 -5.063137784600257874e-02 1.690928786993026733e-01 8.318412303924560547e-02 3.686429560184478760e-02 -1.133518144488334656e-01 -5.238719657063484192e-02 2.197510898113250732e-01 -3.987360000610351562e-01 2.507165372371673584e-01 -3.005304038524627686e-01 -2.814064919948577881e-01 1.402959376573562622e-01 -2.169098556041717529e-01 -1.712113469839096069e-01 3.624337539076805115e-02 -1.769230663776397705e-01 2.176500111818313599e-02 2.790530920028686523e-01 1.222491040825843811e-01 1.348127573728561401e-01 2.997284233570098877e-01 2.742357552051544189e-01 -8.762315660715103149e-02 1.061263605952262878e-01 1.414505839347839355e-01 -6.699478626251220703e-02 1.638337373733520508e-01 9.821131825447082520e-02 4.683186113834381104e-02 8.763121813535690308e-02
1.751721948385238647e-01 -7.190628349781036377e-02 4.152911305427551270e-01 2.004048526287078857e-01 -2.217772305011749268e-01 4.359468817710876465e-02 -1.895014494657516479e-01 1.242852285504341125e-01 1.811145097017288208e-01 -3.155373781919479370e-02 -9.804156422615051270e-02 -1.402299404144287109e-01 3.398749232292175293e-02 1.965686827898025513e-01 -2.223942279815673828e-01 -4.910872876644134521e-01 -1.580951362848281860e-02 -2.430353462696075439e-01 4.499667882919311523e-02 5.866216495633125305e-02 -6.494078785181045532e-02 2.054414525628089905e-02 6.679770350456237793e-02 2.565387189388275146e-01 2.242209613323211670e-01 3.832220658659934998e-02 -7.883255183696746826e-02 -1.895391009747982025e-02 6.961034983396530151e-02 -1.913837492465972900e-01 -2.271148562431335449e-02 1.247995793819427490e-01
-8.607916533946990967e-02 -2.566856443881988525e-01 4.272187873721122742e-02 -2.880803123116493225e-02 -2.157428115606307983e-02 2.249008566141128540e-01 1.011093109846115112e-01 1.753798127174377441e-01 -4.258864372968673706e-02 -2.096418291330337524e-01 2.172955572605133057e-01 -1.493148207664489746e-01 -2.106046825647354126e-01 -2.083680927753448486e-01 -7.192676514387130737e-02 -2.529631555080413818e-01 2.918774783611297607e-01 -6.132389605045318604e-02 -2.649879083037376404e-02 1.067389547824859619e-01 8.266355842351913452e-02 1.973688155412673950e-01 -1.341395918279886246e-02 4.595436751842498779e-01 3.344638273119926453e-02 6.824833899736404419e-02 1.782227158546447754e-01 -1.971081346273422241e-01 2.585335373878479004e-01 1.997130066156387329e-01 -8.444721251726150513e-02 -1.066100001335144043e-01
3.708155825734138489e-02 -2.061222344636917114e-01 -1.066269055008888245e-01 2.765066325664520264e-01 1.670450717210769653e-01 -6.442864984273910522e-02 -9.510850906372070312e-02 6.014940515160560608e-02 -9.451238065958023071e-02 -1.280349195003509521e-01 6.687870621681213379e-02 -1.020056456327438354e-01 1.887512058019638062e-01 4.242302477359771729e-02 -1.760075092315673828e-01 -4.103457629680633545e-01 4.013087153434753418e-01 -1.441003084182739258e-01 2.106547653675079346e-01 1.725392192602157593e-01 1.231834962964057922e-01 2.101661823689937592e-02 4.075071588158607483e-02 2.315833717584609985e-01 1.269885301589965820e-01 8.567571640014648438e-03 9.782421588897705078e-02 -1.102898493409156799e-01 9.828057140111923218e-02 1.043951958417892456e-01 2.097768336534500122e-01 3.424023091793060303e-01
2.175046801567077637e-01 1.231118366122245789e-01 1.488953232765197754e-01 3.950554504990577698e-02 -2.358770817518234253e-01 2.046950906515121460e-01 -1.845665276050567627e-01 1.147245466709136963e-01 1.528388559818267822e-01 -1.945002824068069458e-01 2.244267910718917847e-01 9.762138873338699341e-02 -8.819290250539779663e-02 -2.744039148092269897e-02 -2.323736902326345444e-03 -4.686789512634277344e-01 2.734985202550888062e-02 -5.554329976439476013e-02 3.197747468948364258e-01 1.947410255670547485e-01 2.450346201658248901e-01 5.329996347427368164e-02 2.170003578066825867e-02 9.903064370155334473e-02 -1.414609402418136597e-01 2.615559995174407959e-01 -5.612300336360931396e-02 -8.713576942682266235e-03 -5.138561874628067017e-02 -1.315639466047286987e-01 1.090170964598655701e-01 2.812467515468597412e-01
-1.449089199304580688e-01 -1.925048381090164185e-01 -1.396542042493820190e-01 1.534053236246109009e-01 -6.876190006732940674e-02 2.115781754255294800e-01 -1.274214237928390503e-01 2.632851302623748779e-01 2.232800424098968506e-01 -2.884279787540435791e-01 3.698446154594421387e-01 -9.992174804210662842e-02 1.352165788412094116e-01 2.156860567629337311e-02 -2.789030075073242188e-01 -3.450124859809875488e-01 7.817586511373519897e-02 1.280816197395324707e-01 2.999234711751341820e-03 2.028130590915679932e-01 -6.355781108140945435e-02 8.871718496084213257e-02 5.561564117670059204e-02 -6.154409423470497131e-02 1.938259303569793701e-01 3.480034694075584412e-02 6.753636896610260010e-02 -5.776980146765708923e-02 2.045262902975082397e-01 -2.445859462022781372e-02 2.904613018035888672e-01 1.120272874832153320e-01
3.947457764297723770e-03 -6.491734832525253296e-02 1.792122423648834229e-01 1.724419295787811279e-01 3.518274053931236267e-02 4.077475666999816895e-01 -1.662158593535423279e-02 1.966649591922760010e-01 7.410870492458343506e-02 -3.829281777143478394e-02 -1.634706854820251465e-01 -2.580292224884033203e-01 2.383054420351982117e-02 -1.869718879461288452e-01 -1.379710808396339417e-02 -4.115090370178222656e-01 -4.573949798941612244e-02 -3.701715767383575439e-01 -3.145008161664009094e-02 1.287857741117477417e-01 6.350923329591751099e-02 4.021772742271423340e-02 -1.643908917903900146e-01 2.117017805576324463e-01 -9.216536767780780792e-03 3.016590476036071777e-01 2.148354798555374146e-01 3.598151355981826782e-02 9.837882965803146362e-02 -1.161888316273689270e-01 -1.055144518613815308e-01 -1.229644119739532471e-01
1.440764069557189941e-01 -1.119603496044874191e-02 5.743570625782012939e-02 1.625660806894302368e-01 -2.531424164772033691e-01 6.894083321094512939e-02 -1.025332137942314148e-01 1.676809042692184448e-01 2.239718139171600342e-01 1.132742166519165039e-01 2.548296703025698662e-03 -1.057877857238054276e-02 1.030147671699523926e-01 -6.771463900804519653e-02 -1.801283955574035645e-01 -3.586997389793395996e-01 8.012133091688156128e-02 -8.924629539251327515e-02 7.242671400308609009e-02 2.383184880018234253e-01 1.507958620786666870e-01 1.377914007753133774e-02 4.550972208380699158e-02 2.608405649662017822e-01 -3.451989293098449707e-01 2.204595506191253662e-01 -5.094886571168899536e-02 -1.467162072658538818e-01 -2.985175698995590210e-02 -2.610428333282470703e-01 4.005809426307678223e-01 1.079574525356292725e-01
1.763147413730621338e-01 -8.797931671142578125e-02 -1.830765008926391602e-01 1.626474857330322266e-01 1.625439673662185669e-01 -1.320455074310302734e-01 -2.454542368650436401e-01 2.187578231096267700e-01 1.591053903102874756e-01 -7.658424228429794312e-02 -1.017587631940841675e-01 -1.532211303710937500e-01 3.527810797095298767e-02 1.577049940824508667e-01 -8.169243484735488892e-02 -4.280577301979064941e-01 -1.484831515699625015e-02 -1.602163612842559814e-01 -1.410656841471791267e-03 1.277540624141693115e-01 6.567227095365524292e-02 1.752963215112686157e-01 -3.136071562767028809e-02 1.403799504041671753e-01 2.602767348289489746e-01 2.966297268867492676e-01 3.038191795349121094e-01 -1.035465672612190247e-01 2.973939292132854462e-02 9.483588486909866333e-02 8.975780010223388672e-02 3.058887720108032227e-01
6.313831359148025513e-02 4.591273516416549683e-02 -1.185462474822998047e-01 1.925237029790878296e-01 1.666187494993209839e-01 -6.408320367336273193e-02 6.324674189090728760e-02 4.349746108055114746e-01 7.893269509077072144e-02 -2.642951011657714844e-01 -6.754922866821289062e-02 -1.487338244915008545e-01 1.938767172396183014e-02 -1.217237338423728943e-01 9.124572575092315674e-02 -3.040218651294708252e-01 -6.124401465058326721e-02 4.883677884936332703e-02 -4.311732202768325806e-02 -3.930860012769699097e-02 4.318725466728210449e-01 -5.935134366154670715e-02 1.440242771059274673e-02 5.549601092934608459e-02 2.586369812488555908e-01 9.306101500988006592e-02 1.499705314636230469e-01 -1.902860105037689209e-01 3.791747093200683594e-01 -4.646846279501914978e-02 -5.329508334398269653e-03 1.261842846870422363e-01
3.236673772335052490e-02 4.961944371461868286e-02 1.196069270372390747e-01 2.766770422458648682e-01 1.656366139650344849e-01 1.415775716304779053e-01 -1.230707913637161255e-01 3.460280895233154297e-01 1.513927280902862549e-01 -1.028556004166603088e-01 -6.694189459085464478e-02 -2.603349983692169189e-01 -1.479941457509994507e-01 -1.614820510149002075e-01 1.311843544244766235e-01 -2.554805576801300049e-01 3.217433989048004150e-01 -2.043217122554779053e-01 2.760336399078369141e-01 4.440572485327720642e-02 -2.188806049525737762e-02 7.113624364137649536e-02 2.349586188793182373e-01 3.675825893878936768e-01 -1.022378727793693542e-01 1.778553007170557976e-03 -6.215970963239669800e-02 4.116478189826011658e-02 -4.001395031809806824e-02 -3.982931748032569885e-02 1.834948956966400146e-01 -1.220385506749153137e-01
1.133833918720483780e-02 2.333933413028717041e-01 1.644543558359146118e-01 8.612726628780364990e-02 1.514840722084045410e-01 4.004527349025011063e-03 -1.204896196722984314e-01 -6.546303629875183105e-02 2.517271935939788818e-01 -2.110256850719451904e-01 1.552878320217132568e-01 -4.176013916730880737e-02 -3.046739101409912109e-01 8.435411751270294189e-02 -2.265799790620803833e-01 -3.593025207519531250e-01 -1.253704726696014404e-01 -1.963903754949569702e-02 9.628263860940933228e-02 1.397374719381332397e-01 1.331260353326797485e-01 2.139585316181182861e-01 2.050243765115737915e-01 3.273171782493591309e-01 7.865434139966964722e-02 2.382098585367202759e-01 9.824848920106887817e-02 -3.124815225601196289e-01 3.848990052938461304e-02 2.306803129613399506e-02 9.877283126115798950e-02 1.243532150983810425e-01
1.528752148151397705e-01 -4.834325239062309265e-02 2.733943462371826172e-01 2.755584195256233215e-02 -2.508620023727416992e-01 6.503976136445999146e-02 -1.283065229654312134e-01 1.798250973224639893e-01 5.669856071472167969e-02 -1.994551271200180054e-01 1.471496969461441040e-01 1.256075054407119751e-01 1.072085127234458923e-01 7.411413639783859253e-02 -2.492929846048355103e-01 -5.869564414024353027e-01 1.619443595409393311e-01 -9.809944033622741699e-02 8.049990236759185791e-02 2.049469351768493652e-01 3.759972751140594482e-02 9.762810915708541870e-02 9.563355147838592529e-02 -1.033998187631368637e-02 -1.374403759837150574e-02 9.702564775943756104e-02 3.162297187373042107e-03 -9.643718600273132324e-02 2.172788372263312340e-03 -6.777581758797168732e-03 -1.600194163620471954e-02 3.936977386474609375e-01
-1.298242509365081787e-01 -1.614789068698883057e-01 -9.261695295572280884e-02 -1.263578655198216438e-03 1.724096089601516724e-01 3.609417378902435303e-01 2.779355272650718689e-02 3.489876091480255127e-01 1.837093830108642578e-01 -1.268691569566726685e-01 1.239421591162681580e-01 -1.968307048082351685e-02 -3.824386373162269592e-02 -5.200149118900299072e-02 7.627003639936447144e-02 -1.081225052475929260e-01 -8.247383870184421539e-03 1.079419627785682678e-01 1.947166621685028076e-01 -5.642333254218101501e-02 1.744493395090103149e-01 2.963550090789794922e-01 1.578302681446075439e-01 3.875641226768493652e-01 5.210203304886817932e-02 -1.316241770982742310e-01 1.583028137683868408e-01 -3.042420148849487305e-01 1.328145526349544525e-02 -2.435996532440185547e-01 5.391927435994148254e-02 -1.799267083406448364e-01
3.058429807424545288e-02 5.709059536457061768e-02 2.875594198703765869e-01 -1.066152229905128479e-01 1.135463714599609375e-01 -3.849797323346138000e-02 1.915485411882400513e-02 3.388640582561492920e-01 1.058818176388740540e-01 -8.690278627909719944e-04 1.070526689291000366e-01 -1.850359290838241577e-01 1.757612079381942749e-01 -6.326159834861755371e-02 2.382925003767013550e-01 -3.267702460289001465e-01 -5.910133570432662964e-02 -3.080535233020782471e-01 1.681169122457504272e-01 2.437335848808288574e-01 1.238951385021209717e-01 9.814079850912094116e-02 1.615897752344608307e-02 7.013248652219772339e-02 -1.686680018901824951e-01 -8.188748732209205627e-03 1.215193495154380798e-01 -2.297579050064086914e-01 -2.276975288987159729e-02 -1.190523896366357803e-02 4.045450091361999512e-01 -2.005045711994171143e-01
-8.118592202663421631e-02 -5.085776373744010925e-02 7.611355185508728027e-02 -2.223733663558959961e-01 4.610400646924972534e-03 1.371702104806900024e-01 -1.058700028806924820e-02 -1.334199607372283936e-01 1.372997164726257324e-01 1.914227567613124847e-02 -1.567282974720001221e-01 2.313734292984008789e-01 8.717751502990722656e-02 -1.344466954469680786e-01 -8.829394727945327759e-02 -4.165908992290496826e-01 4.110726714134216309e-02 -1.008187383413314819e-01 1.338284164667129517e-01 1.904180794954299927e-01 4.396340250968933105e-01 2.246995270252227783e-01 2.191762179136276245e-01 1.106862872838973999e-01 2.631555870175361633e-02 -6.110544875264167786e-02 1.815038174390792847e-01 4.640154540538787842e-02 3.460605442523956299e-01 -1.766559481620788574e-01 6.131912581622600555e-03 -1.840860992670059204e-01
-8.095453493297100067e-03 7.196535170078277588e-02 1.145911961793899536e-01 -1.213497221469879150e-01 1.152076572179794312e-01 3.693956732749938965e-01 -1.697952300310134888e-01 3.044860363006591797e-01 7.153601944446563721e-02 -1.511309444904327393e-01 -2.676175907254219055e-02 -3.084585070610046387e-01 -7.084754109382629395e-02 -1.293186843395233154e-01 3.069169521331787109e-01 -2.474033981561660767e-01 3.017214536666870117e-01 -1.403893828392028809e-01 2.478632628917694092e-01 1.030096784234046936e-01 1.400281637907028198e-01 7.737278938293457031e-02 9.170176461338996887e-03 -1.714554727077484131e-01 8.488333970308303833e-02 1.522872149944305420e-01 2.383540868759155273e-01 -1.687538474798202515e-01 1.718981415033340454e-01 -2.887714840471744537e-02 7.061691582202911377e-02 7.573570311069488525e-02
4.011846706271171570e-02 -5.392819270491600037e-02 -8.251202106475830078e-02 3.407362997531890869e-01 -3.858259916305541992e-01 1.769943982362747192e-01 -2.125850319862365723e-01 1.423999369144439697e-01 2.395293861627578735e-01 9.671962819993495941e-03 4.547316208481788635e-02 -8.930739015340805054e-02 5.695185437798500061e-02 -1.707063913345336914e-01 -1.927125900983810425e-01 -1.008277535438537598e-01 1.583238840103149414e-01 -1.680576503276824951e-01 8.074235916137695312e-02 8.731758594512939453e-02 1.101818606257438660e-01 -2.715658210217952728e-02 1.983129382133483887e-01 3.746859729290008545e-01 -1.287487894296646118e-01 -1.512289196252822876e-01 -1.712126582860946655e-01 -6.431258469820022583e-02 1.567419767379760742e-01 -1.515915095806121826e-01 2.999776303768157959e-01 9.609568864107131958e-02
-7.472434639930725098e-02 8.303164690732955933e-02 1.641745567321777344e-01 -3.014660254120826721e-02 -9.233412146568298340e-02 2.394118160009384155e-01 -3.420490026473999023e-01 3.905048966407775879e-01 1.249453127384185791e-01 -5.960764735937118530e-02 -9.662492573261260986e-02 1.875090971589088440e-02 1.252854317426681519e-01 7.525100558996200562e-02 4.265485331416130066e-02 -4.674820601940155029e-02 2.998373843729496002e-02 -1.271570026874542236e-01 3.291379660367965698e-02 4.543277621269226074e-01 1.445766389369964600e-01 3.585988283157348633e-02 3.781590163707733154e-01 -1.815963387489318848e-01 3.482251986861228943e-02 -3.579217242076992989e-03 1.603090465068817139e-01 -2.141149640083312988e-01 2.249797731637954712e-01 -9.007526189088821411e-02 1.190305873751640320e-01 4.130694270133972168e-02
1.486714333295822144e-01 -2.405543439090251923e-02 -8.967836201190948486e-02 1.385597325861454010e-02 1.384404022246599197e-02 1.266299635171890259e-01 -3.610914573073387146e-02 2.109217196702957153e-01 -4.640697687864303589e-02 -2.334878891706466675e-01 9.255917370319366455e-02 -1.751623898744583130e-01 -2.291888594627380371e-01 -1.425801068544387817e-01 -3.834055736660957336e-02 -3.730871975421905518e-01 1.472697705030441284e-01 3.293978050351142883e-02 -9.802828729152679443e-02 2.809006907045841217e-02 -1.220976654440164566e-02 4.280821681022644043e-01 5.452407151460647583e-02 2.874708771705627441e-01 1.395470052957534790e-01 -8.156885206699371338e-02 2.340850532054901123e-01 -1.702091395854949951e-01 3.277308046817779541e-01 2.609412074089050293e-01 4.777209088206291199e-02 -8.811235427856445312e-02
-5.896883830428123474e-02 -7.075005024671554565e-02 1.489700004458427429e-02 3.237929344177246094e-01 -2.698878049850463867e-01 1.420176029205322266e-01 1.275378316640853882e-01 1.619929820299148560e-01 6.479869037866592407e-02 -1.358369141817092896e-01 2.909801006317138672e-01 1.577023267745971680e-01 1.621020436286926270e-01 -4.850323870778083801e-02 -1.351687461137771606e-01 -2.366697788238525391e-01 -4.690993204712867737e-02 -5.345561727881431580e-02 1.250475049018859863e-01 2.771925330162048340e-01 3.069237768650054932e-01 2.104433327913284302e-01 2.501719295978546143e-01 2.997350096702575684e-01 -1.332220900803804398e-02 6.789686530828475952e-02 -2.240817844867706299e-01 8.428261429071426392e-02 6.944497674703598022e-02 -1.745487898588180542e-01 6.429844349622726440e-02 1.608117222785949707e-01
1.259876489639282227e-01 -1.684352457523345947e-01 -1.895167678594589233e-01 2.843772806227207184e-02 -2.673556506633758545e-01 2.114774882793426514e-01 -3.706605732440948486e-01 -4.314624890685081482e-02 3.368357717990875244e-01 1.063150763511657715e-01 8.071251213550567627e-02 1.067356839776039124e-01 -1.146986186504364014e-01 -1.826020777225494385e-01 -5.614477396011352539e-02 -3.274311423301696777e-01 2.003849446773529053e-01 -4.829518496990203857e-02 -4.594648629426956177e-02 3.665235638618469238e-02 1.504585891962051392e-01 7.098416984081268311e-02 1.175058633089065552e-01 1.794461905956268311e-01 4.258769750595092773e-02 -9.297930449247360229e-02 2.248570695519447327e-02 -4.014728367328643799e-01 8.910332620143890381e-02 -2.109729200601577759e-01 1.385960280895233154e-01 2.488281950354576111e-02
-1.397152990102767944e-01 -2.155440114438533783e-02 2.675280869007110596e-01 7.087934762239456177e-02 -2.048530280590057373e-01 -6.428602337837219238e-02 -2.255185842514038086e-01 9.460282512009143829e-03 1.142297387123107910e-01 -1.172301080077886581e-02 1.838435083627700806e-01 8.662367612123489380e-02 1.067346483469009399e-01 -8.923794329166412354e-02 -8.851456642150878906e-02 -5.013256669044494629e-01 4.942610859870910645e-02 -2.963158786296844482e-01 1.136349290609359741e-01 1.323750913143157959e-01 1.317526400089263916e-01 1.012472435832023621e-01 5.523453280329704285e-02 2.853302955627441406e-01 -2.339438199996948242e-01 1.412794142961502075e-01 2.671516835689544678e-01 -3.425150364637374878e-02 1.006291881203651428e-01 -1.274327635765075684e-01 -1.650113463401794434e-01 1.994628757238388062e-01
4.743261635303497314e-02 4.498225823044776917e-02 2.216770648956298828e-01 7.295651827007532120e-03 1.798696815967559814e-02 -1.419649180024862289e-02 -3.482981026172637939e-02 1.606225371360778809e-01 3.613498061895370483e-02 -2.204934209585189819e-01 -3.063824959099292755e-02 2.795508801937103271e-01 5.705868080258369446e-02 6.974448263645172119e-02 8.685009926557540894e-02 -2.722045183181762695e-01 1.761148422956466675e-01 -1.308949589729309082e-01 1.490169018507003784e-01 -2.903401665389537811e-02 5.971508622169494629e-01 1.693091690540313721e-01 -1.559226810932159424e-01 1.126669719815254211e-01 1.797277182340621948e-01 4.570591449737548828e-02 2.283901125192642212e-01 -1.009380966424942017e-01 3.071501851081848145e-01 -3.315056487917900085e-02 -1.099687740206718445e-01 -4.992087185382843018e-02
1.251680701971054077e-01 -2.423082590103149414e-01 1.481158286333084106e-02 1.092088222503662109e-01 -4.021139442920684814e-02 -1.177950203418731689e-01 -7.552711665630340576e-02 2.742099761962890625e-01 1.191483139991760254e-01 -1.232190504670143127e-01 2.513195574283599854e-01 -2.203445285558700562e-01 -9.127710759639739990e-02 -2.343806475400924683e-01 2.391025274991989136e-01 -1.926682144403457642e-01 2.169041037559509277e-01 2.201855182647705078e-02 7.045376300811767578e-02 1.212537288665771484e-01 2.664944231510162354e-01 -8.799871057271957397e-02 5.667905882000923157e-02 1.980575174093246460e-01 -1.969242841005325317e-01 -1.553630232810974121e-01 3.323637545108795166e-01 -2.932424247264862061e-01 1.480355411767959595e-01 -2.041645534336566925e-02 8.712130598723888397e-03 -2.196689993143081665e-01
-4.243113845586776733e-02 -2.297077327966690063e-02 -1.676021516323089600e-01 2.952951379120349884e-02 2.414823770523071289e-01 9.637213498353958130e-02 -4.288752377033233643e-02 6.287188827991485596e-02 1.930362582206726074e-01 -1.345734000205993652e-01 1.106332540512084961e-01 -1.007731165736913681e-02 6.383884698152542114e-02 6.849522888660430908e-02 7.357739657163619995e-02 -5.554387569427490234e-01 -1.490866206586360931e-02 -1.325020343065261841e-01 1.719114184379577637e-02 -5.973910912871360779e-02 1.121583059430122375e-01 -1.694279611110687256e-01 1.689862906932830811e-01 3.132332563400268555e-01 1.853161677718162537e-02 -7.597401738166809082e-02 1.488886177539825439e-01 -3.327721953392028809e-01 -1.039806157350540161e-01 2.650802135467529297e-01 -1.078812405467033386e-01 2.890850603580474854e-01
-3.149475902318954468e-02 -2.870750427246093750e-01 2.081372439861297607e-01 -5.621305480599403381e-02 7.796522229909896851e-02 2.698293626308441162e-01 1.606053262948989868e-01 9.699685871601104736e-02 -3.825286030769348145e-02 -2.378380000591278076e-01 8.505866676568984985e-02 -2.361032180488109589e-02 -1.399019453674554825e-02 -1.860496252775192261e-01 -9.055168181657791138e-02 -1.415203809738159180e-01 1.248080879449844360e-01 1.242504492402076721e-01 1.183635777124436572e-05 3.895626962184906006e-02 3.623379170894622803e-01 2.049954384565353394e-01 1.495550852268934250e-02 2.167856842279434204e-01 2.076701261103153229e-02 7.350296527147293091e-02 3.678652644157409668e-01 -2.861004769802093506e-01 2.837643027305603027e-01 2.524676620960235596e-01 -7.739771902561187744e-02 2.892271056771278381e-02
-1.933406442403793335e-01 6.457652896642684937e-02 2.743225395679473877e-01 -5.148367211222648621e-02 -2.342203855514526367e-01 2.028891444206237793e-02 -2.654078006744384766e-01 2.517846822738647461e-01 2.134586721658706665e-01 -1.806543618440628052e-01 -1.005700975656509399e-01 -5.763532966375350952e-02 3.126880228519439697e-01 1.690600812435150146e-01 -4.570416361093521118e-02 5.656375363469123840e-02 2.061827033758163452e-01 -6.386874616146087646e-02 -1.164556574076414108e-02 3.262713551521301270e-01 1.130849868059158325e-01 5.581477656960487366e-02 1.725550889968872070e-01 1.642092168331146240e-01 -1.752668917179107666e-01 -1.146333813667297363e-01 5.082964897155761719e-02 -2.970178723335266113e-01 7.543019950389862061e-02 -2.853487432003021240e-01 1.420959979295730591e-01 -1.917751133441925049e-02
-5.152483657002449036e-02 -1.159933060407638550e-01 -1.383600682020187378e-01 -1.502688676118850708e-01 7.431127876043319702e-02 2.246734499931335449e-01 -2.022437304258346558e-01 2.796903252601623535e-01 2.889681756496429443e-01 -6.732453405857086182e-02 -7.548900321125984192e-03 -1.076859235763549805e-01 1.753952936269342899e-03 -1.609059721231460571e-01 3.769099414348602295e-01 -1.759294122457504272e-01 2.667024135589599609e-01 -1.291186362504959106e-01 8.829384297132492065e-02 1.627478599548339844e-01 1.088748872280120850e-01 4.753465577960014343e-02 -1.360192596912384033e-01 5.422612652182579041e-02 -7.433923333883285522e-02 1.112725306302309036e-02 1.998148299753665924e-02 -3.245989680290222168e-01 4.299331009387969971e-01 8.621410280466079712e-02 7.950957864522933960e-02 -2.814057283103466034e-02
1.190765053033828735e-01 -7.139120134525001049e-04 1.462786793708801270e-01 -1.018683165311813354e-01 1.930984482169151306e-02 -7.729052752256393433e-02 -5.308766290545463562e-02 2.061875760555267334e-01 7.194352895021438599e-02 -4.252070486545562744e-01 1.188494935631752014e-01 -6.473747640848159790e-02 -2.100587263703346252e-02 -1.090497076511383057e-01 -1.864620298147201538e-01 -6.873604655265808105e-01 4.624946042895317078e-02 6.478566676378250122e-02 -1.721965335309505463e-02 1.177906766533851624e-01 6.913056969642639160e-02 -6.212892755866050720e-02 7.446857541799545288e-02 -1.499352306127548218e-01 -3.600051999092102051e-02 4.585335776209831238e-02 -6.056614965200424194e-02 -2.716501355171203613e-01 -3.073337674140930176e-02 -4.386992380023002625e-02 1.355990320444107056e-01 1.386343538761138916e-01
-7.866059429943561554e-03 -1.498876214027404785e-01 -3.639278933405876160e-02 -1.041645705699920654e-01 -4.665768146514892578e-02 8.011706918478012085e-02 -1.309520304203033447e-01 1.930473446846008301e-01 2.469715625047683716e-01 -4.360149204730987549e-01 1.510889381170272827e-01 -3.731421008706092834e-02 -1.343218386173248291e-01 2.048541232943534851e-02 -2.200697362422943115e-01 -4.982539117336273193e-01 2.213055491447448730e-01 2.249831110239028931e-01 -1.277819126844406128e-01 1.337444335222244263e-01 5.007688305340707302e-04 8.021561056375503540e-02 1.166480109095573425e-01 -1.870943456888198853e-01 -1.165285333991050720e-02 -8.573045581579208374e-02 1.167258918285369873e-01 -1.256372630596160889e-01 -1.781614683568477631e-02 5.866052210330963135e-02 1.759984195232391357e-01 2.265560477972030640e-01
3.109946846961975098e-02 8.370012789964675903e-02 3.153536021709442139e-01 5.184512585401535034e-02 -1.214625462889671326e-01 -8.841164410114288330e-02 -1.257998943328857422e-01 1.076826155185699463e-01 2.642685174942016602e-01 -1.557642370462417603e-01 -1.413059234619140625e-01 2.883437834680080414e-02 -1.264033466577529907e-01 2.150673270225524902e-01 -2.477924078702926636e-01 -4.976408183574676514e-01 -2.511921338737010956e-02 -3.704323470592498779e-01 1.317084580659866333e-01 6.865025311708450317e-02 1.349934637546539307e-01 2.515490353107452393e-01 1.210616305470466614e-01 1.039058119058609009e-01 1.950854212045669556e-01 1.431480199098587036e-01 3.714778646826744080e-02 -1.540739275515079498e-02 2.896125614643096924e-02 -1.402466297149658203e-01 -5.063278973102569580e-02 6.016652658581733704e-02
-1.107761561870574951e-01 1.410685181617736816e-01 1.409569531679153442e-01 1.102764233946800232e-01 1.632674783468246460e-01 -1.987043768167495728e-02 2.454892918467521667e-02 -5.850290879607200623e-02 3.459118604660034180e-01 -3.118322491645812988e-01 1.579683870077133179e-01 -1.091010794043540955e-01 -1.725381910800933838e-01 -1.176618877798318863e-02 -2.610975801944732666e-01 -3.033374547958374023e-01 -7.885440438985824585e-02 -2.850547730922698975e-01 1.444047987461090088e-01 1.908048540353775024e-01 1.607814431190490723e-01 1.970816701650619507e-01 4.718067869544029236e-02 2.857652306556701660e-01 1.768846362829208374e-01 1.628553569316864014e-01 2.113958001136779785e-01 -1.463371515274047852e-01 -1.502767056226730347e-01 -9.864767082035541534e-03 7.379498332738876343e-02 1.246008202433586121e-01
-2.242777496576309204e-02 -1.905368864536285400e-01 2.534583397209644318e-02 -1.187721937894821167e-01 1.094866991043090820e-01 1.131729185581207275e-01 7.244522124528884888e-02 1.870686411857604980e-01 3.749282658100128174e-01 -4.046997427940368652e-01 2.104732580482959747e-02 -3.035624623298645020e-01 -1.986761689186096191e-01 6.260082870721817017e-02 -3.113531172275543213e-01 -1.864283382892608643e-01 3.485454246401786804e-02 -2.623001039028167725e-01 -1.028440445661544800e-01 7.536371052265167236e-02 1.254430413246154785e-01 -4.459185525774955750e-02 1.912814527750015259e-01 2.565675377845764160e-01 2.413807511329650879e-01 7.543475180864334106e-02 8.920022100210189819e-02 -1.423251349478960037e-02 9.126624464988708496e-02 1.096454188227653503e-01 9.970837086439132690e-02 -5.050711333751678467e-02
2.063088566064834595e-01 2.829649299383163452e-02 8.088561147451400757e-02 8.634644746780395508e-02 -2.612934410572052002e-01 3.089910447597503662e-01 -1.321894824504852295e-01 4.031015560030937195e-02 2.193364650011062622e-01 -7.579897530376911163e-03 2.429460175335407257e-03 -1.007793098688125610e-01 3.441519290208816528e-02 -2.558245658874511719e-01 -8.166377991437911987e-02 -2.581550925970077515e-02 8.745683729648590088e-02 -9.760256856679916382e-02 -1.724614351987838745e-01 3.007196784019470215e-01 -1.109761092811822891e-02 3.833266496658325195e-01 1.250676214694976807e-01 3.459706008434295654e-01 -1.972578465938568115e-02 4.037452861666679382e-02 -1.020790562033653259e-01 -7.411237806081771851e-02 3.112632930278778076e-01 -1.273462027311325073e-01 2.747092545032501221e-01 3.529124334454536438e-02
1.689671128988265991e-01 -2.398383617401123047e-02 3.197079002857208252e-01 -3.424395248293876648e-02 -1.580547243356704712e-01 -3.991299122571945190e-02 -1.070459187030792236e-01 1.518665552139282227e-01 1.700557172298431396e-01 -1.171379070729017258e-02 2.386151701211929321e-01 2.301874905824661255e-01 3.332218527793884277e-02 -3.358168527483940125e-02 -2.910322248935699463e-01 -4.483456611633300781e-01 4.047884792089462280e-02 -1.492764651775360107e-01 1.392820477485656738e-01 3.086307346820831299e-01 -1.558299455791711807e-02 -1.880187392234802246e-01 1.107023283839225769e-01 5.777511000633239746e-02 -1.306571215391159058e-01 8.789223432540893555e-02 1.759180873632431030e-01 -2.405566871166229248e-01 1.484444439411163330e-01 3.282634168863296509e-02 -7.497543841600418091e-02 2.176101654767990112e-01
-1.296768635511398315e-01 -5.049494281411170959e-02 3.012291621416807175e-03 -4.163032770156860352e-02 -9.285512566566467285e-02 1.709650754928588867e-01 8.944084495306015015e-02 2.823568508028984070e-02 8.483644574880599976e-02 -3.250826299190521240e-01 6.608045846223831177e-02 -3.612670302391052246e-01 -2.182692140340805054e-01 -1.337539106607437134e-01 -1.186999827623367310e-01 9.469429962337017059e-03 2.515851259231567383e-01 -2.359111048281192780e-02 7.783246040344238281e-02 7.492558658123016357e-02 3.221900761127471924e-01 1.348428130149841309e-01 1.615372151136398315e-01 3.112011551856994629e-01 1.305698156356811523e-01 -3.606544062495231628e-02 3.295657038688659668e-01 -1.985821127891540527e-01 2.879011631011962891e-01 1.617898643016815186e-01 4.401908069849014282e-02 -8.321899920701980591e-02
1.591380238533020020e-01 5.713015049695968628e-02 8.373952656984329224e-02 1.072198003530502319e-01 1.105509549379348755e-01 1.842888444662094116e-02 -1.654398143291473389e-01 1.362476646900177002e-01 1.918870955705642700e-01 -2.015275321900844574e-02 2.355157285928726196e-01 -1.600359380245208740e-01 -3.745984435081481934e-01 1.167166233062744141e-02 -5.420283973217010498e-02 -1.742343306541442871e-01 8.545713871717453003e-02 -1.528727859258651733e-01 -4.564665630459785461e-02 2.473784536123275757e-01 1.433468461036682129e-01 2.419062256813049316e-01 2.272770851850509644e-01 2.807258069515228271e-01 9.579573571681976318e-02 1.115116253495216370e-01 -8.047752827405929565e-02 -1.740026772022247314e-01 3.149108290672302246e-01 1.974252164363861084e-01 -1.064568907022476196e-01 3.016965687274932861e-01
2.068455368280410767e-01 1.689571589231491089e-01 5.261751636862754822e-02 6.534738093614578247e-02 -1.872722804546356201e-01 -8.627495169639587402e-02 1.396271735429763794e-01 2.333331555128097534e-01 3.930490612983703613e-01 -1.713527888059616089e-01 2.272022888064384460e-02 -2.432728707790374756e-01 2.140847593545913696e-01 2.839938104152679443e-01 -1.042862385511398315e-01 -9.398269653320312500e-02 1.055704057216644287e-01 -1.322603821754455566e-01 -2.767252922058105469e-02 2.961764931678771973e-01 -1.269932929426431656e-02 1.933308988809585571e-01 3.741685673594474792e-02 6.374985724687576294e-02 -1.533268243074417114e-01 -2.790000848472118378e-02 2.347612082958221436e-01 -1.466610431671142578e-01 3.225920721888542175e-02 -3.288787901401519775e-01 1.928093731403350830e-01 -8.956102281808853149e-02
3.568360805511474609e-01 -1.561607718467712402e-01 6.660408526659011841e-02 2.728821337223052979e-02 -1.699075996875762939e-01 2.987542748451232910e-01 1.095672994852066040e-01 -8.349451422691345215e-02 2.958190441131591797e-02 -1.382419615983963013e-01 8.415174484252929688e-02 1.000426933169364929e-01 -1.778474301099777222e-01 -6.138516217470169067e-02 -2.065830975770950317e-01 -3.774680197238922119e-01 1.825429350137710571e-01 -7.095731049776077271e-02 -1.283459514379501343e-01 1.538703888654708862e-01 2.493331879377365112e-01 2.672108411788940430e-01 1.845755130052566528e-01 2.537017464637756348e-01 -9.839975833892822266e-02 2.001724690198898315e-01 4.523936286568641663e-02 -5.967334285378456116e-02 4.294120520353317261e-02 -1.248194649815559387e-01 2.289455533027648926e-01 -1.125321984291076660e-01
-6.189143657684326172e-02 -2.031275331974029541e-01 1.595688238739967346e-02 3.850051388144493103e-02 -1.264682114124298096e-01 1.100802123546600342e-01 -1.630129516124725342e-01 4.837153851985931396e-01 -1.346748024225234985e-01 -1.276262402534484863e-01 2.368424534797668457e-01 -3.537142276763916016e-02 -6.510284263640642166e-03 1.527450233697891235e-01 -7.230423390865325928e-02 -2.941546440124511719e-01 -6.852330267429351807e-02 -1.780215352773666382e-01 2.665994316339492798e-02 1.272230874747037888e-02 9.783102199435234070e-03 -1.478893905878067017e-01 8.439142256975173950e-02 1.918594986200332642e-01 2.839719057083129883e-01 -2.319976240396499634e-01 -3.033026866614818573e-02 -3.137960731983184814e-01 2.348174452781677246e-01 -2.215841710567474365e-01 -1.062394585460424423e-02 1.274578124284744263e-01
-8.000479638576507568e-02 -6.761167198419570923e-02 -1.742486655712127686e-01 1.489218920469284058e-01 -8.805612474679946899e-02 -1.330676823854446411e-01 -5.900002270936965942e-02 4.024643301963806152e-01 2.083232849836349487e-01 -2.184678018093109131e-01 6.803046911954879761e-02 -2.217821329832077026e-01 8.784147351980209351e-02 -2.131954301148653030e-03 2.845838665962219238e-01 -4.606320858001708984e-01 2.283428236842155457e-02 -1.137734279036521912e-01 7.406026124954223633e-02 1.472852528095245361e-01 1.548572331666946411e-01 6.864604353904724121e-02 1.378852277994155884e-01 5.503800511360168457e-02 2.931929938495159149e-02 2.612294256687164307e-01 1.652501672506332397e-01 1.412340812385082245e-02 -5.006004869937896729e-02 -1.762274801731109619e-01 7.578939199447631836e-02 2.691530883312225342e-01
1.502535771578550339e-02 -1.775437146425247192e-01 9.341827593743801117e-03 1.002345904707908630e-01 -7.441793382167816162e-02 1.199706569314002991e-01 -1.088276654481887817e-01 2.042577564716339111e-01 7.206683605909347534e-02 4.497139900922775269e-02 6.809210777282714844e-02 -1.123704090714454651e-01 9.497253596782684326e-02 -7.076496630907058716e-02 -1.849776655435562134e-01 -5.788157582283020020e-01 -1.211850345134735107e-01 1.000559702515602112e-01 -1.375826746225357056e-01 4.047102630138397217e-01 -2.099861949682235718e-02 1.192110106348991394e-01 -1.845990568399429321e-01 2.700141072273254395e-01 -2.494450956583023071e-01 -8.655883371829986572e-02 7.705177366733551025e-02 6.032394245266914368e-02 1.350640356540679932e-01 4.009104892611503601e-02 6.821548938751220703e-02 2.098182439804077148e-01
3.106307089328765869e-01 1.962710022926330566e-01 1.300453543663024902e-01 1.303725093603134155e-01 -3.465292230248451233e-02 1.310378611087799072e-01 -8.259467035531997681e-02 -4.065370932221412659e-02 4.145577251911163330e-01 2.375129796564579010e-02 2.418223023414611816e-01 -1.662213653326034546e-01 -1.237962245941162109e-01 1.549414843320846558e-01 -1.975242048501968384e-01 -1.105339527130126953e-01 5.690716579556465149e-02 -1.252719312906265259e-01 -2.389742247760295868e-02 1.631461828947067261e-01 9.915209561586380005e-02 2.176087796688079834e-01 4.724753275513648987e-02 3.748213052749633789e-01 -1.365116685628890991e-01 4.475986957550048828e-02 -2.201288752257823944e-02 -2.279497236013412476e-01 3.010536357760429382e-02 -1.562579572200775146e-01 2.884091734886169434e-01 1.658939868211746216e-01
-2.784389071166515350e-02 5.693240091204643250e-02 1.078675836324691772e-01 5.485123023390769958e-02 -4.545863717794418335e-02 3.432101802900433540e-03 -6.441599875688552856e-02 2.178592979907989502e-01 1.195744872093200684e-01 -2.770307660102844238e-02 1.150797381997108459e-01 8.816654235124588013e-02 3.715617656707763672e-01 -6.120890378952026367e-02 -7.860792428255081177e-02 -3.010966777801513672e-01 7.795551419258117676e-02 7.327056676149368286e-02 1.392773538827896118e-01 6.999498605728149414e-02 2.757904231548309326e-01 3.145112842321395874e-02 -1.167394220829010010e-01 2.899977564811706543e-01 2.394007742404937744e-01 -1.969032883644104004e-01 3.822055757045745850e-01 -1.150539964437484741e-01 3.110697269439697266e-01 1.419141292572021484e-01 2.618916034698486328e-01 3.887115418910980225e-02
1.482057273387908936e-01 -5.186284892261028290e-03 -1.229074373841285706e-01 -6.801186501979827881e-02 5.652554333209991455e-02 -4.260437563061714172e-02 -7.030510809272527695e-03 -7.800221443176269531e-02 1.000362634658813477e-01 -2.399638742208480835e-01 2.065710425376892090e-01 3.542322199791669846e-03 -2.511389255523681641e-01 -6.471727509051561356e-03 2.878564968705177307e-02 -6.233256459236145020e-01 1.028141900897026062e-01 -1.223597303032875061e-01 -8.413030952215194702e-02 -4.317941516637802124e-02 1.715106219053268433e-01 -8.239979296922683716e-02 2.140205353498458862e-01 3.182049393653869629e-01 -1.607336290180683136e-02 1.273265928030014038e-01 7.714459300041198730e-02 -2.291191071271896362e-01 2.043159604072570801e-01 -1.424989197403192520e-03 4.929681122303009033e-02 2.180316150188446045e-01
1.035783290863037109e-01 -1.349995583295822144e-01 1.882710903882980347e-01 2.397820651531219482e-01 -6.440398097038269043e-02 2.251899093389511108e-01 3.590219914913177490e-01 -5.081319436430931091e-02 4.517484828829765320e-02 -1.832914948463439941e-01 4.264984726905822754e-01 1.298491656780242920e-01 -1.128360107541084290e-01 -1.254401206970214844e-01 -4.772007465362548828e-02 -2.534590661525726318e-01 -7.735055685043334961e-02 -9.983272105455398560e-02 6.574582308530807495e-02 1.406429558992385864e-01 1.856128573417663574e-01 -3.877304866909980774e-02 1.866690665483474731e-01 2.240471094846725464e-01 3.206641972064971924e-01 8.292666822671890259e-02 2.356770634651184082e-01 -1.332194656133651733e-01 1.178720220923423767e-01 -4.148942232131958008e-02 4.489018768072128296e-02 -2.663621678948402405e-02
-7.142875343561172485e-02 -1.728680282831192017e-01 1.447138935327529907e-02 -2.571628056466579437e-02 2.197578847408294678e-01 7.350178807973861694e-02 1.777629256248474121e-01 2.185212671756744385e-01 5.389266461133956909e-02 -1.527709960937500000e-01 1.531797647476196289e-01 -5.562609434127807617e-02 -2.835064828395843506e-01 -7.436312735080718994e-02 -1.298803929239511490e-02 -4.177277684211730957e-01 2.165425717830657959e-01 -2.474822551012039185e-01 8.599807322025299072e-02 3.646279573440551758e-01 6.550937145948410034e-02 -3.148510456085205078e-01 1.726060062646865845e-01 -1.599820330739021301e-02 -7.104595750570297241e-02 -1.409693211317062378e-01 3.665117546916007996e-02 -9.899938106536865234e-02 2.479335218667984009e-01 1.638726741075515747e-01 4.390083253383636475e-02 -9.720269590616226196e-02
-4.522635042667388916e-02 2.337701022624969482e-01 1.690986305475234985e-01 2.638328969478607178e-01 -1.077346205711364746e-01 6.793602555990219116e-02 1.844342499971389771e-01 4.169324338436126709e-01 5.904484074562788010e-03 -1.364734023809432983e-01 -4.786296188831329346e-02 -2.199735343456268311e-01 -9.057356417179107666e-02 -6.154178828001022339e-02 1.188679561018943787e-01 -3.179611563682556152e-01 1.530019938945770264e-01 -3.589066863059997559e-01 1.769715100526809692e-01 1.752114109694957733e-02 -6.184165924787521362e-02 1.824087202548980713e-01 7.876015454530715942e-02 -7.752889394760131836e-02 -9.503111988306045532e-02 6.388546526432037354e-02 2.028251886367797852e-01 -1.561939269304275513e-01 1.468923687934875488e-01 1.782620325684547424e-02 2.489158213138580322e-01 -1.697422266006469727e-01
6.739889085292816162e-02 -1.718618571758270264e-01 -1.388625949621200562e-01 -2.107097357511520386e-01 -2.256654798984527588e-01 2.106478959321975708e-01 7.408709079027175903e-02 1.099900230765342712e-01 1.420217007398605347e-01 -2.344210743904113770e-01 2.432760447263717651e-01 -1.515877097845077515e-01 2.087748050689697266e-02 -7.030282914638519287e-02 7.064140401780605316e-03 -2.948254346847534180e-01 -4.240609705448150635e-02 1.628806143999099731e-01 -1.682546883821487427e-01 1.734275221824645996e-01 1.856574229896068573e-02 2.861461639404296875e-01 -1.997614093124866486e-02 2.888221740722656250e-01 -5.320483073592185974e-02 -2.180721983313560486e-02 3.076144158840179443e-01 -3.407492041587829590e-01 2.145161926746368408e-01 1.602668315172195435e-01 3.405470773577690125e-02 7.584872655570507050e-03
-6.852397322654724121e-02 -6.992552429437637329e-02 -6.392890959978103638e-02 -7.344349473714828491e-02 8.324758708477020264e-02 2.858818508684635162e-02 2.887678332626819611e-02 1.220899596810340881e-01 1.042094305157661438e-01 -7.165420800447463989e-02 -8.105891197919845581e-02 4.477589577436447144e-02 -8.643315173685550690e-03 -1.768197566270828247e-01 1.789142005145549774e-02 -3.939123451709747314e-01 -1.622162014245986938e-02 1.736444085836410522e-01 4.222944006323814392e-02 2.325234264135360718e-01 3.637566268444061279e-01 -9.969941340386867523e-03 1.048108488321304321e-01 1.424341350793838501e-01 2.473092079162597656e-01 -2.848340570926666260e-01 4.089239239692687988e-01 -2.383525371551513672e-01 2.042778134346008301e-01 -1.276917848736047745e-02 2.922658920288085938e-01 -4.958637431263923645e-02
6.711274385452270508e-02 -1.468560006469488144e-02 2.702046334743499756e-01 2.074858546257019043e-01 -6.770069897174835205e-02 6.405445188283920288e-02 5.227851495146751404e-02 8.474605530500411987e-02 2.347930371761322021e-01 -8.036769181489944458e-02 1.330187320709228516e-01 -6.684216111898422241e-02 2.682379186153411865e-01 1.985052973031997681e-01 -4.698836430907249451e-02 -3.404830992221832275e-01 -5.099119991064071655e-02 1.114383712410926819e-01 -6.724647432565689087e-02 -6.793668121099472046e-02 2.811627089977264404e-01 3.112745843827724457e-02 -1.118335220962762833e-02 4.015553295612335205e-01 1.525133848190307617e-01 -2.492460906505584717e-01 1.255879402160644531e-01 -1.950533688068389893e-01 2.807225584983825684e-01 2.220890969038009644e-01 6.630758196115493774e-02 -1.004997864365577698e-01
1.522446125745773315e-01 -1.936792135238647461e-01 7.208078354597091675e-02 1.942755281925201416e-01 1.064442321658134460e-01 3.305271565914154053e-01 1.663450300693511963e-01 -9.627932310104370117e-02 -4.054117575287818909e-02 3.927873447537422180e-02 2.331472486257553101e-01 2.404388599097728729e-02 -1.836263239383697510e-01 2.679104357957839966e-02 1.875170692801475525e-02 -4.393611848354339600e-01 6.017928943037986755e-02 4.765026271343231201e-02 1.401942670345306396e-01 3.367685526609420776e-02 2.484430670738220215e-01 4.998088628053665161e-02 4.056515097618103027e-01 1.561197489500045776e-01 1.173230037093162537e-01 -3.540875762701034546e-02 7.057341188192367554e-02 -1.179130822420120239e-01 2.810856103897094727e-01 -1.166797503829002380e-01 1.999417245388031006e-01 -8.106966316699981689e-02
-2.801031768321990967e-01 -3.229589164257049561e-01 3.500038757920265198e-03 1.762866824865341187e-01 4.064636677503585815e-02 2.169092297554016113e-01 -3.083895742893218994e-01 -1.333285588771104813e-03 6.041796505451202393e-02 -1.757311820983886719e-01 1.641338914632797241e-01 -8.314708620309829712e-02 2.681972458958625793e-02 1.456457525491714478e-01 -1.385952830314636230e-01 -1.098429635167121887e-01 9.245437383651733398e-02 3.519830759614706039e-03 -6.931895017623901367e-02 3.527631461620330811e-01 1.094948798418045044e-01 6.934157758951187134e-02 -1.496944874525070190e-01 2.382643148303031921e-02 -1.040455102920532227e-01 4.108579829335212708e-03 3.612829148769378662e-01 -1.483568549156188965e-01 2.625243663787841797e-01 -3.005916476249694824e-01 -4.141299985349178314e-03 1.431847512722015381e-01
-6.936839222908020020e-02 -3.021418675780296326e-02 3.876188695430755615e-01 1.732567548751831055e-01 -4.987647291272878647e-03 2.925914824008941650e-01 1.445131842046976089e-02 1.572449691593647003e-02 1.568596251308917999e-02 -9.978438168764114380e-02 -1.191903054714202881e-01 -2.703048847615718842e-02 1.615286022424697876e-01 -2.260251194238662720e-01 -1.255779117345809937e-01 -2.396976351737976074e-01 3.028676807880401611e-01 -3.112194538116455078e-01 -7.303330302238464355e-02 1.067914962768554688e-01 5.135782063007354736e-03 6.168272718787193298e-02 -3.179461061954498291e-01 1.351213753223419189e-01 -1.224954649806022644e-01 2.444786727428436279e-01 1.332978159189224243e-01 -1.719349473714828491e-01 2.845275104045867920e-01 -9.724564105272293091e-02 -6.543082743883132935e-02 -8.409839868545532227e-02
1.173665896058082581e-01 -3.845734894275665283e-02 2.284446507692337036e-01 9.216593950986862183e-02 -1.132894083857536316e-01 -3.211659565567970276e-02 6.056153774261474609e-02 -7.504845503717660904e-03 3.372881412506103516e-01 -1.276957094669342041e-01 -5.962784960865974426e-02 -2.398666888475418091e-01 1.210739761590957642e-01 8.312090486288070679e-02 -2.291091084480285645e-01 -7.237060368061065674e-02 1.100411862134933472e-01 -6.319004297256469727e-02 -4.219099134206771851e-02 1.706765443086624146e-01 2.118858247995376587e-01 2.907334826886653900e-02 1.803439706563949585e-01 1.527473982423543930e-02 1.012683287262916565e-02 -1.117066666483879089e-01 3.259004652500152588e-01 -4.268238246440887451e-01 -8.597030490636825562e-02 -2.197575718164443970e-01 3.555723726749420166e-01 1.655894368886947632e-01
2.467117970809340477e-03 -1.415264159440994263e-01 -3.021601773798465729e-02 3.583896458148956299e-01 -1.183173879981040955e-01 2.840551137924194336e-01 1.278055608272552490e-01 2.834993004798889160e-01 -6.446865946054458618e-02 -9.538892656564712524e-02 1.878115981817245483e-01 8.806807547807693481e-02 -2.795203328132629395e-01 4.833918437361717224e-02 -2.282959595322608948e-02 -2.933438420295715332e-01 1.131079941987991333e-01 -2.496926933526992798e-01 1.769759953022003174e-01 1.766170859336853027e-01 4.453251883387565613e-02 -3.196011856198310852e-02 -2.197392731904983521e-01 -6.171769276261329651e-02 -2.651081085205078125e-01 -1.791858114302158356e-02 2.883345484733581543e-01 -6.758438050746917725e-02 2.334102541208267212e-01 -6.445233523845672607e-02 -1.544211059808731079e-01 -4.847436398267745972e-02
2.942252531647682190e-02 7.505679875612258911e-02 4.610158503055572510e-02 1.208588331937789917e-01 8.780539035797119141e-02 2.889068126678466797e-01 2.758690714836120605e-02 2.867040038108825684e-01 -1.213063746690750122e-01 -2.543110549449920654e-01 4.473415911197662354e-01 2.458734214305877686e-01 -1.392559558153152466e-01 -1.258359998464584351e-01 -5.013019964098930359e-02 -2.845462560653686523e-01 1.301452815532684326e-01 3.722705319523811340e-02 1.106646060943603516e-01 2.209527343511581421e-01 1.845406927168369293e-02 -1.285335123538970947e-01 -2.044941671192646027e-02 -3.285256400704383850e-02 -2.397611141204833984e-01 -6.129339709877967834e-02 1.145185455679893494e-01 -5.500332266092300415e-02 3.307664990425109863e-01 -1.900406479835510254e-01 -1.515357196331024170e-01 -1.873330958187580109e-02
-6.109424401074647903e-03 7.827956974506378174e-02 2.966966032981872559e-01 2.970917820930480957e-01 1.871579736471176147e-01 2.273561805486679077e-01 -1.337445247918367386e-02 1.137707233428955078e-01 1.449477523565292358e-01 -9.725459665060043335e-02 -2.795756161212921143e-01 -2.364619374275207520e-01 -1.704572886228561401e-01 -3.221382498741149902e-01 5.507714115083217621e-03 -3.501275479793548584e-01 -8.288887888193130493e-02 -2.638319730758666992e-01 -2.486136183142662048e-02 1.919988393783569336e-01 2.624608390033245087e-02 4.164046421647071838e-02 -1.024887040257453918e-01 1.808054894208908081e-01 8.246241509914398193e-02 1.444241553544998169e-01 6.919272989034652710e-02 -1.203386951237916946e-02 2.571979761123657227e-01 -1.787381470203399658e-01 5.442725867033004761e-02 -6.692725419998168945e-02
-1.559721380472183228e-01 -9.078473085537552834e-04 -6.020104512572288513e-02 -1.723130643367767334e-01 2.085191756486892700e-01 8.954086899757385254e-02 3.372242450714111328e-01 1.829309314489364624e-01 2.771636247634887695e-01 -1.894409805536270142e-01 1.397072970867156982e-01 -2.684654295444488525e-01 6.757365912199020386e-02 -1.939194835722446442e-02 -1.335856970399618149e-02 -4.504387378692626953e-01 -7.124926894903182983e-02 -9.268237650394439697e-02 1.536281779408454895e-02 7.120797783136367798e-02 3.470293581485748291e-01 -1.080717071890830994e-01 1.359080057591199875e-02 1.707075834274291992e-01 3.879639506340026855e-02 1.529923677444458008e-01 1.345419138669967651e-01 2.818367443978786469e-02 2.950316071510314941e-01 -1.007749736309051514e-01 4.861163720488548279e-02 8.707161992788314819e-02
9.042391180992126465e-02 -2.689335942268371582e-01 2.567631900310516357e-01 7.168674468994140625e-02 -1.592473685741424561e-01 -1.416219323873519897e-01 -6.460393965244293213e-02 1.295576840639114380e-01 1.002090424299240112e-01 -1.332010626792907715e-01 2.241711318492889404e-01 -2.590952515602111816e-01 1.028692796826362610e-01 -1.130276918411254883e-01 1.273299902677536011e-01 -1.493723094463348389e-01 2.382776141166687012e-01 5.807898472994565964e-03 -3.852490335702896118e-02 1.800012029707431793e-02 3.318458795547485352e-01 2.764783427119255066e-02 1.599508374929428101e-01 1.678256541490554810e-01 -1.659213565289974213e-02 -6.127529777586460114e-03 3.576135635375976562e-01 -2.951391339302062988e-01 2.567911148071289062e-01 1.291251927614212036e-01 -1.051038652658462524e-01 -2.068418264389038086e-01
-3.928677737712860107e-02 5.412265658378601074e-03 2.100542932748794556e-01 8.210621774196624756e-02 9.067574888467788696e-02 4.008201882243156433e-02 -1.823959499597549438e-02 2.876417040824890137e-01 1.419122964143753052e-01 -4.291692748665809631e-02 -1.084961593151092529e-01 1.415331214666366577e-01 1.910260021686553955e-01 3.312012180685997009e-02 -6.907141301780939102e-03 -4.588848054409027100e-01 1.328080613166093826e-02 4.547609388828277588e-02 -5.675000324845314026e-02 1.280902475118637085e-01 2.684527039527893066e-01 9.494387358427047729e-02 -1.222909167408943176e-01 2.278994172811508179e-01 2.858184874057769775e-01 -8.205284923315048218e-02 3.819518387317657471e-01 -8.763364702463150024e-02 2.708552479743957520e-01 1.240624338388442993e-01 2.260387539863586426e-01 3.135771304368972778e-02
6.434255838394165039e-02 -6.608002632856369019e-02 3.362981677055358887e-01 -1.096980869770050049e-01 -1.663670539855957031e-01 -1.177780404686927795e-01 -1.038029864430427551e-01 2.629714310169219971e-01 2.470308393239974976e-01 -1.712824702262878418e-01 2.210313081741333008e-02 1.194699406623840332e-01 -2.558295428752899170e-01 -1.342990845441818237e-01 -1.707098186016082764e-01 -3.037855327129364014e-01 -1.636454463005065918e-02 -9.599721431732177734e-02 2.231940627098083496e-01 1.924499422311782837e-01 -8.249387145042419434e-03 -3.260730504989624023e-01 -6.489078700542449951e-02 9.526792913675308228e-02 1.721799373626708984e-02 2.922807075083255768e-02 2.001777142286300659e-01 -3.206606209278106689e-01 4.820325970649719238e-02 -9.350984543561935425e-02 -6.203374639153480530e-02 2.446901947259902954e-01
-1.741674840450286865e-01 1.466610282659530640e-01 2.633546292781829834e-01 3.071827888488769531e-01 2.667772956192493439e-02 1.412243098020553589e-01 -1.543506234884262085e-01 2.198100984096527100e-01 4.631886258721351624e-02 -1.310069262981414795e-01 4.907236993312835693e-02 4.725918546319007874e-02 -8.429761230945587158e-02 2.211165875196456909e-01 -6.012072414159774780e-02 -2.287337332963943481e-01 2.775102853775024414e-01 -1.107818633317947388e-01 -4.057234823703765869e-01 4.564814269542694092e-02 -1.004573479294776917e-01 -1.325588375329971313e-01 8.426071703433990479e-02 1.193085461854934692e-01 -4.457820579409599304e-02 4.278111085295677185e-02 2.195910811424255371e-01 -1.123184934258460999e-01 1.965427696704864502e-01 2.150367386639118195e-02 3.678894340991973877e-01 1.081467270851135254e-01
-6.772751361131668091e-02 -9.232044965028762817e-02 4.475334286689758301e-02 2.243245579302310944e-02 -3.026361167430877686e-01 -9.262769669294357300e-02 -3.568592295050621033e-02 1.219449564814567566e-01 1.059021800756454468e-01 -8.034230023622512817e-02 -1.010373979806900024e-01 7.062647491693496704e-02 -7.993838936090469360e-02 6.141950935125350952e-02 -1.776921153068542480e-01 -3.945794701576232910e-01 3.256842121481895447e-02 -2.879993319511413574e-01 2.996467947959899902e-01 2.726816236972808838e-01 -4.430526122450828552e-02 -5.468314513564109802e-03 -1.300020664930343628e-01 3.284327089786529541e-01 -1.472543329000473022e-01 -2.214453741908073425e-02 1.853734403848648071e-01 -3.582960367202758789e-01 -5.263726040720939636e-02 -3.436308819800615311e-03 1.944332383573055267e-02 2.734795808792114258e-01
-2.757984399795532227e-01 -2.902945280075073242e-01 3.532104194164276123e-01 2.141876518726348877e-01 -5.834110081195831299e-03 -1.676058024168014526e-02 -4.881822038441896439e-03 1.108071655035018921e-01 9.013907611370086670e-02 -3.092446625232696533e-01 2.619715034961700439e-01 -3.483574464917182922e-02 1.075653284788131714e-01 -7.663505524396896362e-02 1.416335105895996094e-01 -4.080435335636138916e-01 1.754600405693054199e-01 -3.355329856276512146e-02 -2.511898875236511230e-01 1.192192360758781433e-02 -5.160890147089958191e-02 6.755487620830535889e-02 1.736557781696319580e-01 1.742034703493118286e-01 6.651919335126876831e-02 3.482985869050025940e-02 -1.006128042936325073e-01 -2.306701838970184326e-01 1.865359842777252197e-01 9.844283759593963623e-02 -2.384058758616447449e-02 -4.364911094307899475e-02
1.386933773756027222e-01 1.505123674869537354e-01 3.416414558887481689e-02 -5.850011110305786133e-02 2.284081131219863892e-01 3.185789659619331360e-02 1.833651401102542877e-02 4.818745329976081848e-02 3.409910202026367188e-01 -2.182487100362777710e-01 1.626097857952117920e-01 -4.101894795894622803e-02 -4.263370111584663391e-02 -1.544516906142234802e-02 -2.782215774059295654e-01 -2.135855257511138916e-01 -8.561187237501144409e-02 -2.346585839986801147e-01 2.325300574302673340e-01 1.310966312885284424e-01 2.930794656276702881e-01 2.220041900873184204e-01 1.104720607399940491e-01 2.008480131626129150e-01 2.806071341037750244e-01 2.126463502645492554e-01 1.800541579723358154e-01 -2.380059659481048584e-01 6.439506262540817261e-02 -2.954423800110816956e-02 9.020671248435974121e-03 2.026353776454925537e-01
-2.273873090744018555e-01 -4.097638279199600220e-02 -1.506228446960449219e-01 -1.631383299827575684e-01 -9.041282534599304199e-02 1.331558674573898315e-01 -3.585012396797537804e-03 -4.022389650344848633e-02 1.774368435144424438e-01 -1.293185204267501831e-01 2.462971210479736328e-01 7.790307514369487762e-03 -5.813397094607353210e-02 -2.213463336229324341e-01 -2.462493777275085449e-01 -2.612044513225555420e-01 1.212568022310733795e-02 -9.993147104978561401e-02 -1.633130013942718506e-01 1.954295486211776733e-01 -3.898865729570388794e-02 1.552340984344482422e-01 1.416976004838943481e-01 2.325918078422546387e-01 -5.114960670471191406e-02 -1.136084944009780884e-01 3.996134400367736816e-01 -2.439472526311874390e-01 3.612639904022216797e-01 1.414263397455215454e-01 -6.919923704117536545e-03 -1.397544592618942261e-01
1.084845811128616333e-01 -1.122480779886245728e-01 -4.523879289627075195e-02 -3.893431648612022400e-02 -7.194709777832031250e-02 -1.164069864898920059e-02 -1.404522210359573364e-01 3.142745196819305420e-01 4.032108485698699951e-01 -2.513123750686645508e-01 1.912079751491546631e-01 -3.038643114268779755e-02 -2.236145287752151489e-01 2.666001580655574799e-02 -2.590680122375488281e-01 -4.132531583309173584e-01 1.588411256670951843e-02 -6.277253478765487671e-02 1.356165558099746704e-01 2.503342330455780029e-01 4.013556614518165588e-02 -1.606565266847610474e-01 -3.603292256593704224e-02 -9.755723178386688232e-02 -1.258197873830795288e-01 -1.150028333067893982e-01 9.311844408512115479e-02 -3.202774822711944580e-01 -8.585271239280700684e-02 3.403754532337188721e-02 -1.494519263505935669e-01 4.211287200450897217e-02
-1.122576519846916199e-01 -5.144609138369560242e-02 8.968326263129711151e-03 -1.137540414929389954e-01 -9.423853456974029541e-02 -1.003989204764366150e-02 6.025445461273193359e-02 -2.773801423609256744e-02 1.559465937316417694e-02 -3.910176157951354980e-01 2.638833224773406982e-01 -2.025607377290725708e-01 5.863562598824501038e-02 -2.533546090126037598e-01 -6.159568205475807190e-02 -1.647783964872360229e-01 2.749123871326446533e-01 -1.771087013185024261e-02 1.395187526941299438e-01 1.449128389358520508e-01 2.681992352008819580e-01 1.778083443641662598e-01 7.872369885444641113e-02 2.894186973571777344e-01 9.500051289796829224e-02 6.123989075422286987e-02 3.396464586257934570e-01 -2.177758365869522095e-01 2.482562214136123657e-01 1.586366444826126099e-01 -9.220884181559085846e-03 -1.538418978452682495e-01
-1.049720421433448792e-01 7.367799431085586548e-02 -8.279102295637130737e-02 2.654892578721046448e-02 -3.490904569625854492e-01 2.281545102596282959e-01 -2.164908349514007568e-01 -3.543081507086753845e-02 2.786302268505096436e-01 -2.081358060240745544e-02 -5.837005004286766052e-02 -4.335817415267229080e-03 8.671924471855163574e-02 -2.233361825346946716e-02 -7.322597503662109375e-02 -3.917056620121002197e-01 1.878001093864440918e-01 1.009719893336296082e-01 3.214187920093536377e-02 -6.185430102050304413e-03 8.958701044321060181e-02 -8.905283361673355103e-02 3.100826740264892578e-01 3.484528064727783203e-01 -1.032627001404762268e-01 5.337950307875871658e-03 -8.646646887063980103e-02 -3.012832999229431152e-01 4.999996721744537354e-02 -2.075763940811157227e-01 2.151846438646316528e-01 1.573149859905242920e-01
-1.000860556960105896e-01 -2.098024636507034302e-02 5.975631996989250183e-02 9.541844576597213745e-02 2.519204616546630859e-01 2.540395557880401611e-01 7.441731542348861694e-02 1.931400150060653687e-01 -1.069419158739037812e-04 -1.325545758008956909e-01 -1.788090765476226807e-01 -7.228031009435653687e-02 1.968206763267517090e-01 -2.122197598218917847e-01 -3.497481346130371094e-02 -4.580249190330505371e-01 1.307064443826675415e-01 -1.740940362215042114e-01 -7.937821000814437866e-02 1.580195426940917969e-01 3.209187835454940796e-02 1.795613765716552734e-01 -2.543739378452301025e-01 3.022405207157135010e-01 1.532554719597101212e-02 2.732617259025573730e-01 1.693164110183715820e-01 4.797857627272605896e-02 2.097332626581192017e-01 -1.109611317515373230e-01 -4.204094409942626953e-02 1.566404551267623901e-01
2.604614794254302979e-01 -1.559194624423980713e-01 5.162230134010314941e-02 2.276872694492340088e-01 -6.454509682953357697e-03 2.303756028413772583e-01 5.663990229368209839e-02 -4.450036957859992981e-02 -9.119076281785964966e-02 -1.233516708016395569e-01 2.283161580562591553e-01 9.938458353281021118e-02 1.604223810136318207e-02 1.686734259128570557e-01 -2.347657233476638794e-01 -2.572955787181854248e-01 2.691682279109954834e-01 -1.977919191122055054e-01 7.652625208720564842e-04 -3.983322158455848694e-02 2.539926171302795410e-01 2.845014631748199463e-01 3.472795486450195312e-01 6.450343132019042969e-02 1.476359069347381592e-01 7.615767419338226318e-02 1.078815907239913940e-01 -1.792579442262649536e-01 2.761258184909820557e-01 -3.853020817041397095e-02 1.628703027963638306e-01 2.182417735457420349e-02
3.152664303779602051e-01 2.817895710468292236e-01 2.370195835828781128e-01 -1.033534482121467590e-01 -2.484457343816757202e-01 2.333304136991500854e-01 1.350186485797166824e-02 2.555989623069763184e-01 1.317819207906723022e-01 -9.634605050086975098e-02 1.542793363332748413e-01 -1.095482334494590759e-01 2.318802028894424438e-01 2.597594447433948517e-02 1.272198706865310669e-01 -2.841749191284179688e-01 1.324459314346313477e-01 4.300850257277488708e-02 5.711586028337478638e-02 1.440012902021408081e-01 1.309634149074554443e-01 9.859964996576309204e-02 4.072568118572235107e-01 4.089587554335594177e-02 7.454828172922134399e-02 2.671437524259090424e-02 9.226480126380920410e-02 -2.358287572860717773e-01 -1.261206567287445068e-01 -6.619585305452346802e-02 -1.254725158214569092e-01 -1.208297014236450195e-01
-1.715194880962371826e-01 4.304821416735649109e-02 5.873429030179977417e-02 1.332241594791412354e-01 5.146073922514915466e-02 2.125166356563568115e-02 -8.312919735908508301e-02 -2.357981167733669281e-02 2.074702680110931396e-01 -2.015486806631088257e-01 3.218636661767959595e-02 3.876997530460357666e-02 -2.620247006416320801e-01 1.423229575157165527e-01 -3.727633357048034668e-01 -3.737528920173645020e-01 -1.071440707892179489e-02 -4.324791952967643738e-02 1.946543008089065552e-01 3.373773097991943359e-01 3.095083832740783691e-01 1.036579161882400513e-01 8.115708082914352417e-02 2.283226698637008667e-01 -1.058666557073593140e-01 2.699580788612365723e-01 4.116601869463920593e-02 -2.332713752985000610e-01 3.132443502545356750e-02 -3.753309696912765503e-02 -2.931324392557144165e-02 -1.442232578992843628e-01
1.056042406708002090e-02 -2.184644043445587158e-01 2.734807133674621582e-02 1.641745865345001221e-02 1.991656422615051270e-01 -9.390720725059509277e-02 5.454543512314558029e-03 2.042749524116516113e-01 1.755299717187881470e-01 -1.469420492649078369e-01 -7.317538559436798096e-02 6.626747548580169678e-02 3.324969857931137085e-02 -8.022504299879074097e-02 -1.075315549969673157e-01 -4.568019807338714600e-01 4.074767231941223145e-02 2.711852490901947021e-01 -1.922854781150817871e-02 8.983495086431503296e-02 3.130398094654083252e-01 5.826215073466300964e-02 3.749101888388395309e-03 3.098345696926116943e-01 2.920805811882019043e-01 9.396781213581562042e-03 2.278635501861572266e-01 -1.454177349805831909e-01 1.864932477474212646e-01 7.099375128746032715e-02 1.328642517328262329e-01 2.720244824886322021e-01
1.013477072119712830e-01 -2.739705331623554230e-02 7.371752709150314331e-02 -8.459834009408950806e-02 -1.322324424982070923e-01 2.280069589614868164e-01 -2.409878559410572052e-02 1.226571202278137207e-01 -6.668066140264272690e-03 -2.307330518960952759e-01 1.889498233795166016e-01 -8.979629725217819214e-02 1.834822259843349457e-02 -1.267188489437103271e-01 1.605061739683151245e-01 -2.608578503131866455e-01 1.379027515649795532e-01 2.965715341269969940e-02 -8.907923102378845215e-02 1.738922446966171265e-01 1.896013692021369934e-02 5.777229666709899902e-01 5.365234985947608948e-02 2.605484724044799805e-01 9.251230210065841675e-02 -7.576025277376174927e-02 6.296925246715545654e-02 -2.372979521751403809e-01 3.494920432567596436e-01 1.401648521423339844e-01 -6.787826120853424072e-02 -1.039829291403293610e-02
2.298507392406463623e-01 -3.194002509117126465e-01 1.014318093657493591e-01 4.438079521059989929e-02 -2.092984020709991455e-01 1.131685823202133179e-01 -6.005769222974777222e-02 9.598792344331741333e-02 1.452901810407638550e-01 -1.722009629011154175e-01 9.165760129690170288e-02 -2.582188844680786133e-01 1.956422924995422363e-01 -5.615479126572608948e-02 -4.385053738951683044e-02 -1.197603419423103333e-01 2.352738529443740845e-01 -1.634402722120285034e-01 6.662698835134506226e-02 -1.168612986803054810e-01 4.271157383918762207e-01 -1.209515035152435303e-01 -5.103464424610137939e-02 2.097642570734024048e-01 2.072558505460619926e-03 -4.204467311501502991e-02 3.626601994037628174e-01 4.914761986583471298e-03 2.787678241729736328e-01 7.435014098882675171e-02 5.151338875293731689e-02 -1.299567520618438721e-01
8.238755166530609131e-02 1.967171207070350647e-02 -9.286248683929443359e-02 -9.830156713724136353e-02 -9.300488233566284180e-02 3.658051192760467529e-01 -3.436269760131835938e-01 -3.413976356387138367e-02 2.269790619611740112e-01 5.342002213001251221e-02 8.757427334785461426e-02 2.309177815914154053e-01 -3.719467297196388245e-02 -3.011375367641448975e-01 3.748131543397903442e-02 -4.373197257518768311e-01 6.964857131242752075e-02 2.646614797413349152e-02 1.057532206177711487e-01 -3.625351563096046448e-02 -2.804584987461566925e-02 8.440921455621719360e-02 2.482580244541168213e-01 3.367757201194763184e-01 -3.740311041474342346e-02 -6.445933133363723755e-02 2.558152750134468079e-02 -5.377224087715148926e-02 1.315777450799942017e-01 -1.636539958417415619e-02 2.914482653141021729e-01 -1.053855568170547485e-02
-5.467503145337104797e-02 7.451938930898904800e-03 3.279747664928436279e-01 -2.254412621259689331e-01 1.845354586839675903e-02 8.555370569229125977e-02 -1.165823936462402344e-01 -6.309809535741806030e-02 1.018942371010780334e-01 -1.761655956506729126e-01 2.216855436563491821e-01 -3.838182985782623291e-02 1.497300341725349426e-02 -5.925039201974868774e-02 -3.249410167336463928e-02 -2.914938926696777344e-01 1.011254861950874329e-01 -4.483649134635925293e-02 3.214306384325027466e-02 -5.810227990150451660e-02 5.278930664062500000e-01 1.105954349040985107e-01 -6.381127983331680298e-02 5.928445979952812195e-02 -1.058646198362112045e-02 -1.822018623352050781e-01 3.775527477264404297e-01 6.230841204524040222e-02 3.596495985984802246e-01 -3.860316053032875061e-02 -6.268081814050674438e-02 -4.356054216623306274e-02
-7.982263714075088501e-02 -2.561634480953216553e-01 6.573648005723953247e-02 1.486022472381591797e-01 8.857090771198272705e-02 2.483897656202316284e-01 -4.160423278808593750e-01 1.743405461311340332e-01 7.304223626852035522e-02 -2.846823036670684814e-01 7.346601039171218872e-02 1.195231974124908447e-01 -9.621521830558776855e-02 1.633065938949584961e-01 3.258045762777328491e-02 -9.053063392639160156e-02 1.540475785732269287e-01 1.516807377338409424e-01 -3.842842578887939453e-02 2.137978076934814453e-01 7.619268447160720825e-02 -4.197788238525390625e-02 -2.420955151319503784e-01 1.992449611425399780e-01 -1.848038733005523682e-01 1.242139041423797607e-01 3.914563059806823730e-01 -1.323772668838500977e-01 1.392356753349304199e-01 -1.078683510422706604e-01 -8.987586945295333862e-03 1.615058779716491699e-01
-2.119242958724498749e-02 -8.727428503334522247e-03 -3.292095288634300232e-02 9.439606219530105591e-02 1.132842525839805603e-01 1.916963607072830200e-01 -3.041692078113555908e-02 2.809769511222839355e-01 1.230337023735046387e-01 -1.114902496337890625e-01 5.669260397553443909e-02 -2.921104431152343750e-01 7.236141711473464966e-02 -7.830092310905456543e-02 3.239900171756744385e-01 -2.954023778438568115e-01 2.104434669017791748e-01 -2.713592648506164551e-01 1.429890990257263184e-01 2.536324858665466309e-01 3.603635430335998535e-01 1.010403260588645935e-01 -1.787352114915847778e-01 2.925227582454681396e-01 7.296749949455261230e-02 -1.239944398403167725e-01 2.638794854283332825e-02 5.681353807449340820e-02 9.770342707633972168e-02 -1.784034818410873413e-02 -2.002285271883010864e-01 -7.385056465864181519e-02
-3.015832304954528809e-01 5.590969696640968323e-02 2.570079453289508820e-02 2.317587658762931824e-02 -3.135837614536285400e-01 7.699091732501983643e-02 -3.226491436362266541e-02 3.234989047050476074e-01 8.049596101045608521e-02 7.823450863361358643e-02 2.717285752296447754e-01 -2.574514150619506836e-01 1.022751182317733765e-01 1.726438701152801514e-01 -9.991650283336639404e-02 -2.338984459638595581e-01 4.441793635487556458e-02 3.463793173432350159e-02 3.822218999266624451e-02 2.173209637403488159e-01 -2.804405242204666138e-02 5.117348209023475647e-02 2.092883139848709106e-01 1.121010631322860718e-01 2.978339195251464844e-01 -1.739652268588542938e-02 7.713667303323745728e-02 -3.436345756053924561e-01 2.827514111995697021e-01 -1.451217234134674072e-01 3.288245946168899536e-02 1.016144976019859314e-01
-2.097359159961342812e-03 1.156817842274904251e-02 -3.840591758489608765e-02 -1.418609730899333954e-02 -5.614589154720306396e-02 4.177176952362060547e-01 3.879152238368988037e-03 2.769730091094970703e-01 -1.958217471837997437e-02 -5.198017880320549011e-02 1.948292851448059082e-01 -1.810682266950607300e-01 -1.184714958071708679e-01 -5.873498320579528809e-02 8.655065298080444336e-02 -1.074200049042701721e-01 3.079787492752075195e-01 -2.233042716979980469e-01 -7.265909016132354736e-02 3.384010791778564453e-01 3.123353607952594757e-02 2.663049995899200439e-01 -4.229265451431274414e-02 3.160638511180877686e-01 5.688366293907165527e-02 -3.032295592129230499e-02 5.964468419551849365e-02 -1.561343576759099960e-02 3.426803350448608398e-01 -1.007151678204536438e-01 -1.666974574327468872e-01 1.790641695261001587e-01
-1.482228338718414307e-01 -2.759231925010681152e-01 1.759179085493087769e-01 -4.831948503851890564e-02 1.928286999464035034e-02 1.143865212798118591e-01 1.895650662481784821e-02 3.958970010280609131e-01 -1.031122207641601562e-01 -5.923152435570955276e-03 2.906585335731506348e-01 -1.620234549045562744e-01 -1.143900398164987564e-02 2.908804118633270264e-01 1.917310059070587158e-01 -1.428868323564529419e-01 2.513225376605987549e-02 -1.929808557033538818e-01 1.057990342378616333e-01 1.757256537675857544e-01 -5.359157919883728027e-03 1.007098257541656494e-01 -5.093778017908334732e-03 2.770921289920806885e-01 2.050693780183792114e-01 -2.475729882717132568e-01 7.273787632584571838e-03 -2.917793989181518555e-01 2.277987003326416016e-01 -1.259757429361343384e-01 -4.982485994696617126e-02 9.508860111236572266e-02
1.661593914031982422e-01 -2.036544531583786011e-01 2.423003315925598145e-01 2.285128980875015259e-01 -1.140513122081756592e-01 9.931812062859535217e-03 -1.346094757318496704e-01 -5.123791843652725220e-02 2.402417808771133423e-01 -2.535323500633239746e-01 -6.800352782011032104e-02 4.926282912492752075e-02 1.040706112980842590e-01 1.435995846986770630e-01 -2.467226237058639526e-01 -5.808596611022949219e-01 6.621205061674118042e-02 -4.494081437587738037e-02 3.820700198411941528e-02 2.219450473785400391e-01 -1.741329282522201538e-01 -1.906718164682388306e-01 1.114358305931091309e-01 7.841979712247848511e-02 1.849481835961341858e-02 -1.240626201033592224e-01 1.173984184861183167e-01 -8.723915368318557739e-02 9.711445122957229614e-02 -1.271460652351379395e-01 4.723339155316352844e-02 1.415826529264450073e-01
5.044584721326828003e-02 -7.659304887056350708e-02 -8.338466286659240723e-02 4.800318926572799683e-02 -2.643320262432098389e-01 1.360286176204681396e-01 1.819570362567901611e-01 1.782951653003692627e-01 2.551895938813686371e-02 -1.431641429662704468e-01 2.182029932737350464e-01 -3.044014871120452881e-01 2.793222852051258087e-02 -9.688261151313781738e-02 -2.174346745014190674e-01 -3.158193826675415039e-01 6.596339493989944458e-02 1.046470254659652710e-01 -8.592297881841659546e-02 1.602980941534042358e-01 9.246128052473068237e-02 2.036653012037277222e-01 1.147927492856979370e-01 2.395508885383605957e-01 1.240816619247198105e-02 -3.058610856533050537e-02 1.999993473291397095e-01 -2.278576791286468506e-01 3.666992783546447754e-01 3.284533023834228516e-01 2.883675880730152130e-02 -7.274438440799713135e-02
-1.216891109943389893e-01 -1.285012215375900269e-01 4.700399562716484070e-02 2.955369651317596436e-02 -2.180968225002288818e-01 -8.600009232759475708e-02 -1.244190633296966553e-01 -8.947551250457763672e-02 -4.159040749073028564e-02 -3.027858138084411621e-01 1.990922987461090088e-01 -2.924764752388000488e-01 1.269034594297409058e-01 -8.515876531600952148e-02 -5.358019843697547913e-02 -1.199794337153434753e-01 1.556617021560668945e-01 -9.124583005905151367e-02 9.984169900417327881e-02 6.167112849652767181e-03 3.044725358486175537e-01 -9.752234444022178650e-03 -3.684778884053230286e-02 3.642068803310394287e-01 -9.636525809764862061e-02 -2.420316450297832489e-02 2.765966355800628662e-01 -3.595337867736816406e-01 3.193053007125854492e-01 1.282362043857574463e-01 -1.128344386816024780e-01 -1.086107268929481506e-01
2.400955930352210999e-02 -9.180853515863418579e-02 -2.407946586608886719e-01 1.328007429838180542e-01 2.609778642654418945e-01 1.736019551753997803e-01 -1.505629718303680420e-02 2.442733496427536011e-01 9.995263814926147461e-02 -1.062006577849388123e-01 -1.893490105867385864e-01 -5.671764910221099854e-02 2.808344960212707520e-01 -5.872984603047370911e-02 -6.302011758089065552e-02 -3.422090709209442139e-01 3.183001875877380371e-01 -1.022986471652984619e-01 3.156288266181945801e-01 1.277136355638504028e-01 5.365043878555297852e-03 2.494270913302898407e-03 -1.804934069514274597e-02 2.070287764072418213e-01 9.904921054840087891e-02 1.653027534484863281e-01 2.560810446739196777e-01 2.584610320627689362e-02 2.865414321422576904e-01 7.588388025760650635e-02 1.416243016719818115e-01 1.061196550726890564e-01
-4.986962676048278809e-02 -7.846991717815399170e-02 9.497910737991333008e-02 7.930943742394447327e-03 -1.844901740550994873e-01 3.142077326774597168e-01 5.015809461474418640e-02 2.239703088998794556e-01 5.355988815426826477e-02 -1.733432561159133911e-01 3.098458945751190186e-01 2.985925674438476562e-01 2.155787050724029541e-01 -4.860895872116088867e-02 -1.776037365198135376e-02 -4.960765838623046875e-01 2.023628056049346924e-01 -5.793490912765264511e-03 -4.095727205276489258e-02 2.069806456565856934e-01 5.735147744417190552e-02 1.761599630117416382e-01 8.865343779325485229e-02 -6.734902039170265198e-03 9.440553188323974609e-02 -2.010626345872879028e-02 3.122602403163909912e-02 -3.422937169671058655e-02 -2.693314850330352783e-01 -1.138143707066774368e-02 2.564201951026916504e-01 7.677461951971054077e-02
-5.925011262297630310e-02 -1.322773694992065430e-01 6.277698278427124023e-02 1.756690889596939087e-01 -1.004568859934806824e-01 3.174336552619934082e-01 1.499357521533966064e-01 2.275952398777008057e-01 1.294552832841873169e-01 -2.238288335502147675e-02 -2.608412876725196838e-02 2.295300960540771484e-01 -1.950123757123947144e-01 -9.396293014287948608e-02 2.115947455167770386e-01 -9.559600730426609516e-04 2.555938661098480225e-01 -2.223630994558334351e-01 3.613766655325889587e-02 4.854377731680870056e-02 8.917111158370971680e-02 1.472036093473434448e-01 5.691735073924064636e-02 4.663313031196594238e-01 1.513102203607559204e-01 -6.898304820060729980e-02 8.574756234884262085e-02 -3.648531734943389893e-01 6.160653010010719299e-02 -2.135457098484039307e-01 4.308535531163215637e-02 -9.306517243385314941e-02
-4.635205119848251343e-02 -1.453265100717544556e-01 9.735272824764251709e-02 1.348221749067306519e-01 -9.986296296119689941e-02 1.627130806446075439e-01 -1.554626971483230591e-01 2.882520854473114014e-01 3.992916345596313477e-01 -9.958917647600173950e-02 -4.992209374904632568e-02 -1.303947567939758301e-01 -8.478961884975433350e-02 -3.435951173305511475e-01 4.948324710130691528e-02 -1.701113730669021606e-01 6.749354302883148193e-02 -2.585358321666717529e-01 -8.543126285076141357e-02 -1.608479768037796021e-01 5.410002171993255615e-02 1.681457906961441040e-01 6.616006791591644287e-02 7.952266931533813477e-02 -1.747382134199142456e-01 1.242514848709106445e-01 2.959885895252227783e-01 7.251672446727752686e-03 1.933527439832687378e-01 -3.673253357410430908e-01 -7.340891286730766296e-03 8.615524321794509888e-02
1.846707463264465332e-01 -1.359364390373229980e-01 1.847729831933975220e-01 -1.180522842332720757e-03 -1.484577208757400513e-01 -2.637008205056190491e-02 3.440050035715103149e-02 1.687951534986495972e-01 1.720002293586730957e-01 -2.642363011837005615e-01 3.151908144354820251e-02 1.828275620937347412e-01 2.477482520043849945e-02 -3.241210803389549255e-02 -1.560079902410507202e-01 -5.930705666542053223e-01 -9.907861053943634033e-02 -3.199709951877593994e-02 1.088158488273620605e-01 2.590894699096679688e-01 -6.276858039200305939e-03 -2.577473223209381104e-01 3.247873187065124512e-01 2.710484154522418976e-02 -5.726927891373634338e-02 -1.859435252845287323e-02 1.328355073928833008e-01 -1.701631844043731689e-01 1.724690571427345276e-02 7.761160284280776978e-02 -5.941196903586387634e-02 1.634784042835235596e-01
-1.232340335845947266e-01 -1.794043369591236115e-02 7.349716871976852417e-02 -1.421825736761093140e-01 -1.538913547992706299e-01 8.467688411474227905e-02 -3.127393126487731934e-02 1.643839627504348755e-01 1.555370986461639404e-01 -1.981992572546005249e-01 -1.953869313001632690e-01 5.016990005970001221e-02 -5.579878017306327820e-02 1.958832740783691406e-01 -3.621459007263183594e-01 -4.080103039741516113e-01 9.408181905746459961e-02 -1.712271273136138916e-01 3.185684680938720703e-01 2.024363428354263306e-01 1.542705893516540527e-01 7.366639375686645508e-02 -1.704394668340682983e-01 2.345987558364868164e-01 -2.396336011588573456e-02 9.186668694019317627e-02 1.817810833454132080e-01 -7.863920181989669800e-02 1.343021634966135025e-02 -3.028760850429534912e-01 5.025973916053771973e-02 1.418311297893524170e-01
2.108508348464965820e-01 -5.728058144450187683e-02 -5.309772863984107971e-02 2.315894663333892822e-01 -4.666640609502792358e-02 -1.317592263221740723e-01 -1.009648069739341736e-01 -1.288969963788986206e-01 -3.875787183642387390e-02 -7.868438959121704102e-02 -7.032459229230880737e-02 3.103145770728588104e-02 1.649132370948791504e-01 -2.013613432645797729e-01 -2.423311620950698853e-01 -2.770663797855377197e-01 4.150704741477966309e-01 -2.528355121612548828e-01 1.187707185745239258e-01 2.384182214736938477e-01 -3.625560551881790161e-02 9.024669975042343140e-02 -8.729748427867889404e-02 1.251657009124755859e-01 5.063013359904289246e-02 -4.240328446030616760e-02 7.264205068349838257e-02 -2.285851389169692993e-01 3.849739134311676025e-01 -1.945087611675262451e-01 1.777777373790740967e-01 -1.148390918970108032e-01
-1.128753721714019775e-01 -5.613540112972259521e-02 3.263587951660156250e-01 7.522074878215789795e-02 -1.605462431907653809e-01 3.082424104213714600e-01 7.404322177171707153e-02 2.327687665820121765e-02 2.805386483669281006e-01 -3.834276273846626282e-02 5.431820079684257507e-02 2.016835808753967285e-01 -2.713454365730285645e-01 -9.983449429273605347e-02 7.367113232612609863e-02 -3.463348150253295898e-01 7.263329625129699707e-02 -3.628870844841003418e-02 8.431848138570785522e-02 -1.072701737284660339e-01 9.945200383663177490e-02 9.883619099855422974e-02 -1.237761303782463074e-01 -1.605213582515716553e-01 -3.638872131705284119e-02 1.599184125661849976e-01 4.022302925586700439e-01 -3.094025254249572754e-01 8.466541767120361328e-02 -1.395770162343978882e-01 -1.742154173552989960e-02 1.226015314459800720e-01
-1.206175982952117920e-01 -4.517763108015060425e-02 -6.335490942001342773e-02 -2.143342420458793640e-02 2.439873367547988892e-01 1.677032262086868286e-01 2.014886885881423950e-01 1.434706747531890869e-01 2.141469568014144897e-01 -6.111393123865127563e-02 7.122085988521575928e-02 -2.896119356155395508e-01 2.637252025306224823e-02 -1.561707109212875366e-01 1.953859925270080566e-01 -4.445311725139617920e-01 -7.173835486173629761e-02 -1.601273864507675171e-01 -1.271779537200927734e-01 1.577996015548706055e-01 2.731755971908569336e-01 3.268006816506385803e-02 -3.900620713829994202e-02 1.585644930601119995e-01 5.749436095356941223e-02 2.173645943403244019e-01 1.155286058783531189e-01 8.475995808839797974e-02 3.707305788993835449e-01 -1.547627598047256470e-01 3.684525191783905029e-02 1.504599750041961670e-01
6.053018383681774139e-03 -1.041893735527992249e-01 9.831708669662475586e-02 2.219031304121017456e-01 4.268004745244979858e-02 4.552905634045600891e-02 8.198012411594390869e-02 5.136077851057052612e-02 1.627217531204223633e-01 -1.972389668226242065e-01 -5.359310889616608620e-04 4.609076771885156631e-03 3.429575860500335693e-01 1.256891041994094849e-01 -6.702747941017150879e-02 -2.986098229885101318e-01 1.010967046022415161e-01 1.360884606838226318e-01 -4.209807887673377991e-02 6.505708396434783936e-02 4.236182570457458496e-01 -8.318457007408142090e-02 1.676407903432846069e-01 4.009004533290863037e-01 4.491321370005607605e-02 -1.023330762982368469e-01 2.088630050420761108e-01 -1.630809009075164795e-01 2.633008360862731934e-01 2.046248167753219604e-01 1.087001040577888489e-01 -9.381692111492156982e-02
1.324242353439331055e-01 -8.791217952966690063e-02 -4.759819712489843369e-03 3.404862806200981140e-02 -1.365934126079082489e-02 1.819549351930618286e-01 4.460835829377174377e-02 1.037439852952957153e-01 -3.597350418567657471e-02 -3.242919147014617920e-01 1.933010071516036987e-01 -8.397841453552246094e-02 -9.846405684947967529e-02 -1.738954037427902222e-01 1.336535811424255371e-01 -3.060226738452911377e-01 1.270845681428909302e-01 4.037933424115180969e-02 -2.594130579382181168e-03 2.413354068994522095e-01 1.613133773207664490e-02 4.468928873538970947e-01 -4.712891578674316406e-02 2.501121461391448975e-01 1.529627144336700439e-01 -7.862078398466110229e-02 2.348977476358413696e-01 -3.400317132472991943e-01 1.977060735225677490e-01 1.262050420045852661e-01 -1.324669867753982544e-01 -1.070523187518119812e-01
-6.575886160135269165e-02 -3.177898526191711426e-01 3.723564147949218750e-01 1.345358639955520630e-01 5.614937469363212585e-02 1.067037042230367661e-02 -5.868192762136459351e-02 4.027406573295593262e-01 -4.245178773999214172e-03 -7.430171966552734375e-02 3.177330493927001953e-01 2.767003886401653290e-02 -1.422064602375030518e-01 2.695724964141845703e-01 2.975571341812610626e-02 -1.335234642028808594e-01 8.198419958353042603e-02 9.875757247209548950e-02 1.519672721624374390e-01 1.060471385717391968e-01 4.163329675793647766e-02 7.076017558574676514e-02 4.990115016698837280e-02 9.748627245426177979e-02 1.447499841451644897e-01 -2.279805392026901245e-01 2.386898174881935120e-02 -2.720493376255035400e-01 3.263429403305053711e-01 -1.479872167110443115e-01 6.511411163955926895e-03 -6.828064471483230591e-02
-9.401316940784454346e-02 -2.975993789732456207e-02 1.542489379644393921e-01 -8.439447730779647827e-02 -2.933578751981258392e-02 -1.087043583393096924e-01 3.386165946722030640e-02 1.623862236738204956e-01 2.091157734394073486e-01 -2.985124476253986359e-02 -1.372312307357788086e-01 5.217083543539047241e-02 -2.729173749685287476e-02 1.299422234296798706e-01 2.766883000731468201e-02 -4.947643876075744629e-01 2.290422469377517700e-01 1.309088915586471558e-01 1.724365800619125366e-01 1.642388999462127686e-01 2.367863804101943970e-01 1.426547467708587646e-01 -9.107130020856857300e-02 3.788059949874877930e-01 -4.091442096978425980e-03 -5.032087489962577820e-02 3.355502784252166748e-01 5.202526226639747620e-02 3.952780365943908691e-02 9.852175414562225342e-02 1.622959785163402557e-02 -3.254403769969940186e-01
2.358986139297485352e-01 -1.444370895624160767e-01 1.846773773431777954e-01 -2.471447587013244629e-01 -1.116256788372993469e-01 2.524332702159881592e-01 1.279134899377822876e-01 4.105955660343170166e-01 1.017609164118766785e-01 4.527359828352928162e-02 -1.833706907927989960e-02 -1.161623522639274597e-01 8.806055784225463867e-02 4.284029419068247080e-04 7.482445240020751953e-02 -3.435824513435363770e-01 -2.847900800406932831e-02 1.058339234441518784e-02 9.671859443187713623e-02 1.904869228601455688e-01 -1.860811561346054077e-01 -2.833763882517814636e-02 1.488798111677169800e-01 2.874295599758625031e-02 -1.808785945177078247e-01 -5.030585825443267822e-02 2.779749631881713867e-01 -7.213259488344192505e-02 2.538203299045562744e-01 7.037921249866485596e-02 3.370576798915863037e-01 6.198972463607788086e-02
3.225892186164855957e-01 -1.332889199256896973e-01 2.749722003936767578e-01 1.345564797520637512e-02 -5.978962406516075134e-02 -3.415785729885101318e-02 1.169644892215728760e-01 1.636504977941513062e-01 1.104367449879646301e-01 -1.996482610702514648e-01 2.175803631544113159e-01 7.588092982769012451e-02 2.319634146988391876e-02 -3.797096014022827148e-02 -1.388420313596725464e-01 -5.297276377677917480e-01 -2.552937269210815430e-01 -4.844508320093154907e-02 1.765529662370681763e-01 2.563560605049133301e-01 -7.778614759445190430e-02 -1.325335651636123657e-01 1.416780501604080200e-01 4.654832556843757629e-02 -1.209991574287414551e-01 5.054325982928276062e-02 2.450848370790481567e-01 -2.352651208639144897e-01 6.259887665510177612e-02 2.964031510055065155e-02 -3.058353066444396973e-02 3.926760330796241760e-02
1.709113419055938721e-01 -1.421835646033287048e-02 2.711954712867736816e-01 2.222000956535339355e-01 3.741870401427149773e-03 3.275938034057617188e-01 1.210120171308517456e-01 1.770786195993423462e-01 2.376749962568283081e-01 8.437561243772506714e-02 1.759366840124130249e-01 2.162537127733230591e-01 1.967611350119113922e-02 1.310152113437652588e-01 3.278081305325031281e-03 -1.871817857027053833e-01 -2.987477928400039673e-03 -1.952910721302032471e-01 -1.755422055721282959e-01 4.717638716101646423e-02 4.898891225457191467e-02 8.292413502931594849e-02 1.068883612751960754e-01 3.773074448108673096e-01 1.746819168329238892e-02 3.029935061931610107e-01 7.524256408214569092e-02 -2.809102535247802734e-01 -1.611819565296173096e-01 5.446992442011833191e-02 1.346356570720672607e-01 2.059143483638763428e-01
7.980226725339889526e-02 -2.109512127935886383e-02 2.808391749858856201e-01 -7.205797731876373291e-02 6.006612256169319153e-02 -1.220357716083526611e-01 -3.695718944072723389e-02 6.617482751607894897e-02 1.920061707496643066e-01 -5.614829435944557190e-02 -3.520707413554191589e-02 1.121269464492797852e-01 -1.753255724906921387e-01 2.543327510356903076e-01 -2.346549034118652344e-01 -4.557534456253051758e-01 -5.367989465594291687e-02 -8.385471999645233154e-02 5.547838658094406128e-02 1.985324174165725708e-01 -1.545677483081817627e-01 5.934307351708412170e-02 1.474038213491439819e-01 2.118782401084899902e-01 6.504052132368087769e-02 7.637841254472732544e-02 3.861567676067352295e-01 -3.358234167098999023e-01 -2.733311429619789124e-02 -2.538354322314262390e-02 -1.206835210323333740e-01 1.962018013000488281e-01
-2.015114016830921173e-02 -2.791504003107547760e-02 3.987202942371368408e-01 7.281106710433959961e-02 -1.491328924894332886e-01 -2.421733923256397247e-02 -1.402760148048400879e-01 5.315532907843589783e-02 1.810562312602996826e-01 -6.018337979912757874e-02 8.940117433667182922e-03 1.484840810298919678e-01 -1.536470651626586914e-01 8.892809599637985229e-02 -8.640077710151672363e-02 -2.571857273578643799e-01 -8.581928163766860962e-02 -5.543144047260284424e-02 2.327777296304702759e-01 2.274280786514282227e-01 9.989885985851287842e-02 2.462156862020492554e-02 6.859103590250015259e-02 4.123427867889404297e-01 7.319269236177206039e-03 8.170907199382781982e-02 8.207989484071731567e-02 -2.316454201936721802e-01 9.461173415184020996e-02 -2.614531815052032471e-01 3.466498106718063354e-02 4.221944212913513184e-01
1.808322221040725708e-01 1.866892576217651367e-01 4.794028773903846741e-02 4.732140153646469116e-02 -2.229884117841720581e-01 -2.113549858331680298e-01 -3.459960594773292542e-02 1.852457225322723389e-01 4.611447453498840332e-01 -6.063749641180038452e-02 -5.472139269113540649e-02 -7.422748208045959473e-02 1.315264403820037842e-01 1.879069507122039795e-01 1.687767170369625092e-02 -8.263678848743438721e-02 6.789316236972808838e-02 -2.220314294099807739e-01 1.080198660492897034e-01 2.235775440931320190e-01 1.073422729969024658e-01 2.746106684207916260e-01 9.568297117948532104e-02 2.221564501523971558e-01 -1.666502654552459717e-01 -1.161864250898361206e-01 8.703736960887908936e-02 -1.612557619810104370e-01 1.857200860977172852e-01 -2.479798942804336548e-01 2.764740288257598877e-01 7.186552882194519043e-02
-4.236160963773727417e-02 -5.792005360126495361e-02 2.968377172946929932e-01 5.757454782724380493e-02 1.305422186851501465e-01 3.457010090351104736e-01 -2.387037277221679688e-01 1.333321332931518555e-01 9.234058111906051636e-02 -1.860727816820144653e-01 -3.635723143815994263e-02 8.841816335916519165e-02 2.117510698735713959e-02 -3.699121177196502686e-01 -2.183723300695419312e-01 -1.111804172396659851e-01 2.710656821727752686e-01 -2.618214190006256104e-01 -1.168550644069910049e-02 1.775950007140636444e-02 1.540524791926145554e-02 1.434595286846160889e-01 -1.831132471561431885e-01 1.929789632558822632e-01 -1.045709624886512756e-01 1.533950269222259521e-01 3.301088511943817139e-01 -4.617451503872871399e-02 1.828409880399703979e-01 1.476131677627563477e-01 -5.660964921116828918e-02 6.658259779214859009e-02
-3.689115494489669800e-02 -1.411258727312088013e-01 5.130680650472640991e-02 1.081455796957015991e-01 -2.240105867385864258e-01 1.524953097105026245e-01 -6.925021857023239136e-02 2.410031855106353760e-01 2.459628582000732422e-01 -1.994608491659164429e-01 -6.148338317871093750e-02 8.442902565002441406e-02 2.933795452117919922e-01 -2.419886877760291100e-03 1.468881219625473022e-01 -7.629697769880294800e-02 2.303367294371128082e-02 -2.192552387714385986e-01 1.945009678602218628e-01 1.401948779821395874e-01 2.084714621305465698e-01 -2.667347155511379242e-02 2.811966240406036377e-01 1.652902960777282715e-01 -3.209845423698425293e-01 1.001352369785308838e-01 8.787526190280914307e-02 -8.269870281219482422e-02 1.521750469692051411e-03 -1.983208954334259033e-01 3.429701030254364014e-01 2.493617832660675049e-01
3.811392933130264282e-02 1.070824116468429565e-01 2.764962315559387207e-01 -1.139338314533233643e-01 -5.975813418626785278e-02 6.229832768440246582e-02 2.968178689479827881e-02 2.176490128040313721e-01 2.503340244293212891e-01 -3.253654763102531433e-02 7.882745563983917236e-02 4.975628107786178589e-02 -1.838916540145874023e-02 1.314941644668579102e-01 7.508235424757003784e-02 -3.617754280567169189e-01 2.225032448768615723e-01 2.164062857627868652e-01 1.158187445253133774e-02 -9.470448642969131470e-02 2.257721573114395142e-01 2.417869120836257935e-01 -1.928329914808273315e-01 3.765968382358551025e-01 8.362451195716857910e-02 4.136881977319717407e-02 2.339442074298858643e-01 4.354185983538627625e-02 2.159973084926605225e-01 -3.785381838679313660e-02 -1.805982366204261780e-02 -3.282564580440521240e-01
-7.161845569498836994e-04 1.208904981613159180e-01 -1.069835620000958443e-03 -3.166749700903892517e-02 -5.090184509754180908e-02 1.715240627527236938e-01 -6.087178736925125122e-02 2.508625984191894531e-01 2.208388000726699829e-01 2.309622764587402344e-01 2.649663984775543213e-01 -2.486633807420730591e-01 1.323599368333816528e-01 1.048376560211181641e-01 -3.490525111556053162e-02 -2.710586786270141602e-01 1.631626300513744354e-02 -3.552073612809181213e-02 1.749677211046218872e-02 3.436569273471832275e-01 8.634836971759796143e-02 -1.062288321554660797e-02 2.471917569637298584e-01 -3.544433414936065674e-02 2.783961594104766846e-01 1.011280417442321777e-01 1.867559850215911865e-01 -4.397711455821990967e-01 -1.384577434509992599e-02 -1.323441267013549805e-01 7.525743544101715088e-02 -1.383313983678817749e-01
-7.441063225269317627e-02 2.434439808130264282e-01 2.803843021392822266e-01 -1.248562708497047424e-01 -1.955445557832717896e-01 -3.701340034604072571e-02 1.366702914237976074e-01 7.206986099481582642e-02 3.376669883728027344e-01 -1.705303341150283813e-01 5.499580502510070801e-02 -1.309168934822082520e-01 -7.105889171361923218e-02 2.585116960108280182e-02 -3.155198097229003906e-01 -2.479646801948547363e-01 8.510188013315200806e-02 -1.512551456689834595e-01 -1.136106178164482117e-01 -3.044017963111400604e-02 1.976092308759689331e-01 3.947669267654418945e-02 9.149795025587081909e-02 1.575477272272109985e-01 -3.008572757244110107e-01 2.249038219451904297e-02 2.345075607299804688e-01 -1.368592232465744019e-01 2.459751267451792955e-04 -3.266664743423461914e-01 1.335781514644622803e-01 2.010924518108367920e-01
8.741657435894012451e-02 -1.408185362815856934e-01 -4.154485836625099182e-02 -1.950987428426742554e-02 1.971070766448974609e-01 8.055111765861511230e-02 1.137775927782058716e-01 3.090076744556427002e-01 7.352545857429504395e-02 -2.543877959251403809e-01 1.432729959487915039e-01 -1.197151690721511841e-01 -1.131694763898849487e-01 6.092358008027076721e-02 3.382638096809387207e-01 -3.142287135124206543e-01 2.349137812852859497e-01 -1.462382078170776367e-01 -7.351538538932800293e-02 1.229974552989006042e-01 1.214303448796272278e-01 7.251308858394622803e-02 6.796847283840179443e-02 2.284937351942062378e-01 4.661814495921134949e-02 -2.077646702527999878e-01 2.559662163257598877e-01 -2.570375502109527588e-01 1.766700446605682373e-01 5.827568843960762024e-02 -2.632313668727874756e-01 -1.650183945894241333e-01
-1.086285859346389771e-01 -7.255739998072385788e-03 8.902224898338317871e-02 -2.086049616336822510e-01 -1.279697269201278687e-01 -2.491313070058822632e-01 1.804087907075881958e-01 1.354979574680328369e-01 3.562113344669342041e-01 -3.300399184226989746e-01 -9.070752561092376709e-02 -1.498278677463531494e-01 5.475907400250434875e-02 9.179113432765007019e-03 -2.169079631567001343e-01 -3.373517990112304688e-01 -1.114520654082298279e-01 -1.777694374322891235e-01 2.392746359109878540e-01 2.111142277717590332e-01 2.925209403038024902e-01 -2.406947687268257141e-02 1.686901301145553589e-01 1.014779880642890930e-01 1.279242150485515594e-02 -4.376871138811111450e-02 1.656288802623748779e-01 -1.020717471837997437e-01 -1.804921589791774750e-02 -6.251920759677886963e-02 1.521622240543365479e-01 1.971385329961776733e-01
-1.137825474143028259e-01 -1.279072165489196777e-01 2.541433870792388916e-01 7.023837417364120483e-02 -9.018810838460922241e-02 1.400931775569915771e-01 -8.226765692234039307e-02 3.153630197048187256e-01 2.382759451866149902e-01 2.193294465541839600e-02 -1.308224815875291824e-02 -1.315606087446212769e-01 1.826963424682617188e-01 3.315628692507743835e-02 4.464690387248992920e-02 -2.467988282442092896e-01 -1.515377759933471680e-01 5.551409721374511719e-02 1.968099176883697510e-01 -9.742968529462814331e-02 -2.413829565048217773e-01 1.523189693689346313e-01 1.562079936265945435e-01 -4.692502692341804504e-02 -7.166441995650529861e-03 1.469933986663818359e-01 1.814144551753997803e-01 -4.555425047874450684e-01 3.329334557056427002e-01 -1.433072984218597412e-01 8.478413522243499756e-02 -1.098761260509490967e-01
8.327934890985488892e-02 -3.082097768783569336e-01 8.323970437049865723e-02 -1.045117974281311035e-01 1.924622058868408203e-02 1.158725768327713013e-01 1.179100829176604748e-03 2.216198295354843140e-02 -2.620871551334857941e-02 -1.340679079294204712e-01 -1.169603019952774048e-01 1.276806443929672241e-01 1.292290985584259033e-01 -2.763796746730804443e-01 6.952202320098876953e-02 -1.903804391622543335e-01 2.619046866893768311e-01 3.962237760424613953e-02 -7.632119953632354736e-02 2.541363835334777832e-01 2.221888899803161621e-01 2.413235157728195190e-01 3.290432691574096680e-02 1.723046600818634033e-01 -9.918217360973358154e-02 5.418305750936269760e-03 1.952127963304519653e-01 -4.983002543449401855e-01 3.179588317871093750e-01 4.566093906760215759e-02 -2.026467211544513702e-02 6.558497250080108643e-02
8.874063193798065186e-02 6.338163465261459351e-02 3.784236609935760498e-01 1.697226241230964661e-02 -2.107131183147430420e-01 3.378818929195404053e-02 -1.506950557231903076e-01 2.288042940199375153e-02 8.999203145503997803e-02 2.007724717259407043e-02 -5.496242083609104156e-03 8.021849393844604492e-02 -1.929222494363784790e-01 4.471645131707191467e-02 -9.068609774112701416e-02 -2.872788906097412109e-01 1.651957258582115173e-02 -1.683987230062484741e-01 2.406408190727233887e-01 3.412496149539947510e-01 6.186861544847488403e-02 -2.662149816751480103e-02 5.825441703200340271e-02 3.253259658813476562e-01 5.324296653270721436e-02 8.775033056735992432e-02 8.868028223514556885e-02 -2.175263166427612305e-01 1.991433799266815186e-01 -2.266784757375717163e-01 2.394258789718151093e-02 3.959975540637969971e-01
9.441284462809562683e-03 -7.700096070766448975e-02 1.794979907572269440e-02 1.418940909206867218e-02 -1.361292749643325806e-01 3.561088442802429199e-02 1.043869778513908386e-01 8.203186839818954468e-02 -1.733845658600330353e-02 -2.281341403722763062e-01 -1.662407666444778442e-01 5.712538585066795349e-02 -7.331590354442596436e-02 -1.816301494836807251e-01 -4.380399733781814575e-02 -1.307062357664108276e-01 4.167668521404266357e-01 5.272030085325241089e-02 4.513059556484222412e-02 8.191435784101486206e-02 1.833983808755874634e-01 1.855798959732055664e-01 7.851979136466979980e-02 2.705879807472229004e-01 -8.962340652942657471e-02 3.578662406653165817e-03 7.235596887767314911e-03 -3.855876028537750244e-01 4.937018752098083496e-01 1.797642186284065247e-02 1.488181352615356445e-01 -2.444474399089813232e-01
2.983908057212829590e-01 6.005544960498809814e-02 1.634157001972198486e-01 5.713575705885887146e-02 5.264823883771896362e-02 -1.071624737232923508e-02 -6.070657167583703995e-03 2.256722599267959595e-01 8.180399984121322632e-02 -4.554161429405212402e-02 2.415239810943603516e-01 -3.102001249790191650e-01 -1.130570396780967712e-01 1.445992738008499146e-01 9.943148493766784668e-02 -2.406727075576782227e-01 -1.591073870658874512e-01 -1.976828128099441528e-01 6.658381223678588867e-02 2.243651896715164185e-01 9.667499363422393799e-02 2.159677445888519287e-01 1.387568414211273193e-01 3.576865494251251221e-01 9.548217058181762695e-02 1.410374194383621216e-01 -1.666772924363613129e-02 -4.135802686214447021e-01 -1.900220848619937897e-02 1.237624045461416245e-02 -6.509339064359664917e-02 1.768519580364227295e-01
7.392467558383941650e-02 -4.698175936937332153e-02 6.192500144243240356e-02 1.883228421211242676e-01 -1.383503973484039307e-01 2.108474820852279663e-01 -1.763413250446319580e-01 3.821865022182464600e-01 2.075718045234680176e-01 -5.981146544218063354e-02 3.237241208553314209e-01 5.357016995549201965e-02 -6.135053932666778564e-02 3.794152662158012390e-02 -3.235072493553161621e-01 -3.127130270004272461e-01 9.363423287868499756e-02 1.635762751102447510e-01 -4.552000015974044800e-02 2.864744961261749268e-01 1.787786185741424561e-01 1.691826432943344116e-01 -3.886097669601440430e-02 -1.569575220346450806e-01 6.054167822003364563e-02 7.806181907653808594e-02 -4.338286444544792175e-02 -1.118570640683174133e-01 2.016847394406795502e-02 1.690534949302673340e-01 2.456266433000564575e-01 1.744161546230316162e-01
[truncated: 3,262,131 more chars]
