# Supplementary material for: The Language of Innovation
Source: PLoS One. 2020 Apr 30;15(4):e0230107. doi: 10.1371/journal.pone.0230107 (PMC7194493; doi:10.1371/journal.pone.0230107)
Supplement: S27 File — (GZ) [file pone.0230107.s027.tar.gz › 2005-2009/V2Run_29_VS_4500_embeddings2005-2009ED32.txt]

-3.127148607745766640e-03 1.726831346750259399e-01 -3.083121180534362793e-01 5.833662301301956177e-02 2.263874560594558716e-01 6.284133344888687134e-02 -1.038677170872688293e-01 -1.616218388080596924e-01 -6.622697412967681885e-02 1.574853807687759399e-02 -3.243636712431907654e-02 -1.660932302474975586e-01 2.133199758827686310e-02 -2.058130688965320587e-03 3.211376368999481201e-01 -2.335859537124633789e-01 -3.091003745794296265e-02 6.580436974763870239e-02 -2.283298783004283905e-02 -8.535547554492950439e-02 7.844182103872299194e-02 2.491801790893077850e-02 -3.328600227832794189e-01 -1.882823705673217773e-01 -1.059047803282737732e-01 1.931498199701309204e-01 -2.976044416427612305e-01 1.974331587553024292e-01 1.642563939094543457e-01 -2.765868008136749268e-01 -4.796496778726577759e-02 3.744489848613739014e-01
-2.607764899730682373e-01 -2.848820574581623077e-02 1.067967265844345093e-01 9.337288141250610352e-02 1.249846071004867554e-01 -1.915121674537658691e-01 1.639470458030700684e-01 -2.648381888866424561e-01 -1.364378035068511963e-01 -2.674996256828308105e-01 -3.355077505111694336e-01 -5.414722487330436707e-02 -1.214243173599243164e-01 1.656950414180755615e-01 1.335979159921407700e-02 5.200760811567306519e-02 7.759961485862731934e-02 -1.295213550329208374e-01 -3.480046689510345459e-01 -6.078792270272970200e-03 7.521197944879531860e-02 -2.240954041481018066e-01 -3.187407553195953369e-01 -1.239369437098503113e-01 4.501656070351600647e-02 -1.135208979249000549e-01 -2.384183108806610107e-01 -2.365754991769790649e-01 4.694068431854248047e-02 6.254547275602817535e-03 -8.887748420238494873e-02 2.373891323804855347e-01
-6.617641448974609375e-02 4.117158800363540649e-02 -8.233734220266342163e-02 1.282763481140136719e-01 3.859698176383972168e-01 3.696125373244285583e-02 -2.776662446558475494e-02 -2.751164697110652924e-02 1.035907194018363953e-01 -8.644285798072814941e-02 1.075804531574249268e-01 -3.144929930567741394e-02 8.663800358772277832e-02 4.749595001339912415e-02 3.444210290908813477e-01 5.508123338222503662e-02 2.124536037445068359e-02 -1.246843859553337097e-01 -1.981740891933441162e-01 7.494465261697769165e-02 -2.108963578939437866e-02 1.455410569906234741e-01 -2.941844165325164795e-01 4.084843024611473083e-02 -5.939095839858055115e-02 -8.728746324777603149e-02 -2.797178030014038086e-01 3.693475127220153809e-01 -3.839743137359619141e-01 -8.456923998892307281e-03 -8.872412890195846558e-02 3.236106634140014648e-01
-3.952165842056274414e-01 -9.384523332118988037e-02 -2.784503996372222900e-01 -5.632630782201886177e-04 2.298758924007415771e-01 -1.773032709024846554e-03 -1.289712637662887573e-01 -1.615712046623229980e-01 -2.639027833938598633e-01 1.708973497152328491e-01 1.103055700659751892e-01 2.064229547977447510e-01 -3.178919851779937744e-02 2.826614975929260254e-01 -6.316007673740386963e-02 -8.405690081417560577e-03 1.097275167703628540e-01 -1.359254568815231323e-01 -6.088762730360031128e-02 -1.528365314006805420e-01 2.576169073581695557e-01 -9.236694872379302979e-02 -3.778325021266937256e-01 -1.635084450244903564e-01 -1.556839793920516968e-01 -2.005922943353652954e-01 -7.140783965587615967e-02 -7.626758515834808350e-02 -2.577158249914646149e-02 -8.522498607635498047e-02 8.213065564632415771e-02 1.767613738775253296e-01
-3.596049174666404724e-02 5.641673877835273743e-02 -1.524616032838821411e-02 8.036430925130844116e-02 1.583368182182312012e-01 -1.033710390329360962e-01 -9.449796378612518311e-02 -3.847683370113372803e-01 -1.459151357412338257e-01 -5.087638646364212036e-02 2.912231907248497009e-02 1.181166619062423706e-01 4.885262250900268555e-02 2.033172845840454102e-01 2.719805538654327393e-01 -2.879579067230224609e-01 2.628561258316040039e-01 -1.750782132148742676e-02 -1.399753894656896591e-02 -1.907400190830230713e-01 3.939345851540565491e-02 -5.758406594395637512e-02 -2.975180447101593018e-01 -7.884262502193450928e-02 -3.053340315818786621e-01 6.849987804889678955e-02 -3.380616307258605957e-01 2.626116573810577393e-01 -4.383320733904838562e-02 -1.192062743939459324e-03 1.924382448196411133e-01 1.763466447591781616e-01
-2.692900002002716064e-01 -2.102314978837966919e-01 6.216820329427719116e-02 5.249578505754470825e-02 2.185144126415252686e-01 -9.798385202884674072e-02 1.912324875593185425e-02 6.528376787900924683e-02 -1.314238607883453369e-01 -6.736054201610386372e-04 2.737226709723472595e-02 -6.299913674592971802e-02 -9.013932198286056519e-02 3.287290036678314209e-01 3.522831499576568604e-01 -3.606888279318809509e-02 3.613917231559753418e-01 1.037507057189941406e-01 -6.848827004432678223e-02 6.507356464862823486e-02 2.654702663421630859e-01 -2.630700767040252686e-01 -2.971125245094299316e-01 -1.406702846288681030e-01 -1.332818865776062012e-01 -1.642031818628311157e-01 -5.188838392496109009e-02 1.476297676563262939e-01 1.045298203825950623e-02 -2.121305614709854126e-01 1.262418627738952637e-01 1.510222405195236206e-01
-2.929821908473968506e-01 -2.224194407463073730e-01 2.161942794919013977e-02 1.927020996809005737e-01 1.450605541467666626e-01 8.419988304376602173e-02 -1.026496291160583496e-01 -1.840760558843612671e-01 -2.336072027683258057e-01 -5.534351803362369537e-03 2.099546939134597778e-01 7.808268815279006958e-02 -1.621489040553569794e-02 1.203921288251876831e-01 4.161787629127502441e-01 1.204843148589134216e-01 1.395556628704071045e-01 -1.586302369832992554e-01 -3.052563667297363281e-01 -7.719411700963973999e-02 2.682209610939025879e-01 -7.731026038527488708e-03 -1.528883874416351318e-01 -1.205297484993934631e-01 -2.826689183712005615e-01 1.121631637215614319e-01 -2.083210051059722900e-01 3.092611394822597504e-02 8.242253959178924561e-02 -7.012253999710083008e-02 1.426152139902114868e-01 1.571844816207885742e-01
-2.759750187397003174e-01 -1.870298832654953003e-01 -1.230099424719810486e-01 1.615022867918014526e-02 6.584493815898895264e-02 1.916497498750686646e-01 1.751523315906524658e-01 -2.837451994419097900e-01 -1.364317983388900757e-01 5.071137100458145142e-02 -2.089140564203262329e-01 -3.973822295665740967e-02 1.722843497991561890e-01 1.824999302625656128e-01 1.687296330928802490e-01 -6.407078355550765991e-02 2.184077864512801170e-03 -3.017763495445251465e-01 -1.697480976581573486e-01 -4.042306914925575256e-02 1.234496757388114929e-01 -6.017615646123886108e-02 -3.000471889972686768e-01 -4.760422706604003906e-01 1.241197362542152405e-01 1.000868752598762512e-01 -1.540457010269165039e-01 1.342742741107940674e-01 -6.354792416095733643e-02 5.210649594664573669e-02 -9.216800332069396973e-02 1.406387984752655029e-01
-4.664254188537597656e-01 -1.219355389475822449e-01 -3.074589557945728302e-02 -5.398740991950035095e-02 2.524270713329315186e-01 -9.817082434892654419e-02 -7.016514986753463745e-02 -4.992664325982332230e-03 -1.368036419153213501e-01 1.448925137519836426e-01 1.109263449907302856e-01 -1.729959808290004730e-02 -2.631675079464912415e-02 6.995707750320434570e-02 9.472441859543323517e-03 -2.166092246770858765e-01 1.841949969530105591e-01 -8.948123455047607422e-02 -3.287158310413360596e-01 -1.453946232795715332e-01 2.079658210277557373e-01 -5.402450263500213623e-02 -1.174122691154479980e-01 -2.091574221849441528e-01 -3.244329392910003662e-01 -2.638139203190803528e-02 -3.148425221443176270e-01 1.286150515079498291e-01 -1.892563849687576294e-01 -6.042304262518882751e-02 -6.377266347408294678e-02 2.012950479984283447e-01
2.502145990729331970e-02 -3.524715304374694824e-01 -2.128739953041076660e-01 1.808682233095169067e-01 2.780612111091613770e-01 -3.453756272792816162e-01 -3.488714341074228287e-03 -1.383112668991088867e-01 -8.952292799949645996e-02 1.803694814443588257e-01 -7.014139089733362198e-03 -2.551269233226776123e-01 5.204164236783981323e-02 9.134037047624588013e-02 1.703706532716751099e-01 -1.182008385658264160e-01 -3.990023396909236908e-03 -6.281165778636932373e-02 -2.631370723247528076e-01 -4.179799556732177734e-02 2.059927135705947876e-01 -1.345226764678955078e-01 -3.390761017799377441e-01 -2.006447911262512207e-01 -4.945628345012664795e-02 4.041505604982376099e-02 -2.191522717475891113e-01 -2.853177301585674286e-02 -2.366835623979568481e-01 -5.858688801527023315e-02 1.158651337027549744e-02 1.356931328773498535e-01
-3.840786218643188477e-01 -2.803123369812965393e-02 -3.148385509848594666e-02 -1.187863275408744812e-01 2.151033468544483185e-02 -3.668713942170143127e-02 -1.760951578617095947e-01 -1.234436109662055969e-01 -2.037488520145416260e-01 -1.784802228212356567e-01 2.058729827404022217e-01 -8.687359839677810669e-02 -2.989712357521057129e-02 1.501532495021820068e-01 3.942495882511138916e-01 1.917473971843719482e-02 2.106664329767227173e-01 -2.230787426233291626e-01 -2.272706627845764160e-01 -1.986929178237915039e-01 1.163424178957939148e-01 3.284620493650436401e-02 -1.654805988073348999e-01 -9.784543514251708984e-02 -1.459116935729980469e-01 -2.582259662449359894e-02 -1.447351723909378052e-01 2.362010329961776733e-01 -2.724017202854156494e-02 -2.907327413558959961e-01 1.375860869884490967e-01 2.150789946317672729e-01
-2.567468285560607910e-01 -7.816290110349655151e-02 -2.389942092122510076e-04 1.199562996625900269e-01 -1.990326493978500366e-02 -6.798490136861801147e-02 -2.646214663982391357e-01 -1.946698278188705444e-01 -9.390863031148910522e-02 -1.738418489694595337e-01 6.955224275588989258e-02 1.493656635284423828e-01 4.013706371188163757e-02 3.362545371055603027e-01 1.889183074235916138e-01 -1.125566065311431885e-01 2.862471938133239746e-01 -4.949556663632392883e-02 -2.612370252609252930e-01 1.251923572272062302e-02 6.131016090512275696e-02 -1.334704756736755371e-01 -3.723097741603851318e-01 -9.958852082490921021e-02 -2.412318289279937744e-01 -1.651792228221893311e-02 -1.214427128434181213e-01 2.460218220949172974e-02 -7.358965277671813965e-02 -2.711344361305236816e-01 1.642145663499832153e-01 2.623148858547210693e-01
-2.844691649079322815e-02 6.809253827668726444e-04 -1.987480074167251587e-01 1.058521866798400879e-01 1.082155033946037292e-01 -1.802927106618881226e-01 6.640136241912841797e-02 -1.120911240577697754e-01 8.006219565868377686e-02 -7.018557935953140259e-02 1.633889824151992798e-01 4.409933928400278091e-03 7.125499844551086426e-02 2.105358839035034180e-01 2.013333290815353394e-01 -2.361409068107604980e-01 -2.371618747711181641e-01 1.083717271685600281e-01 -3.866158127784729004e-01 -1.322381049394607544e-01 -1.953568160533905029e-01 -1.540027186274528503e-02 -3.532609343528747559e-01 -1.233620122075080872e-01 3.916952759027481079e-02 1.876582652330398560e-01 -4.055634737014770508e-01 2.909536100924015045e-02 -1.491091027855873108e-02 -2.055839300155639648e-01 -1.821325719356536865e-02 2.128022313117980957e-01
-1.059849262237548828e-01 1.453756242990493774e-01 -1.536844223737716675e-01 1.867804378271102905e-01 3.877447247505187988e-01 -1.340277958661317825e-02 4.853843897581100464e-02 1.796712875366210938e-01 -1.482227742671966553e-01 -8.739539980888366699e-02 2.675172686576843262e-01 4.922133311629295349e-02 -2.746166586875915527e-01 -3.071496263146400452e-02 1.609495729207992554e-01 5.251119285821914673e-02 9.065221995115280151e-02 -5.819710716605186462e-02 -2.567178010940551758e-01 2.229291945695877075e-01 -7.139973342418670654e-02 2.550315111875534058e-02 -3.038401603698730469e-01 1.224825978279113770e-01 -5.616892129182815552e-02 -1.616318672895431519e-01 -3.995844125747680664e-01 2.832256257534027100e-01 -1.721051335334777832e-02 -6.153574585914611816e-02 1.189037808217108250e-03 4.270895570516586304e-02
-1.078644543886184692e-01 -9.946373850107192993e-02 -1.980892866849899292e-01 -1.528501212596893311e-01 3.102699480950832367e-02 1.964748837053775787e-02 -2.622773349285125732e-01 -2.477775216102600098e-01 -1.845233589410781860e-01 1.201568841934204102e-01 -6.941910088062286377e-02 -2.256077714264392853e-02 3.986707888543605804e-03 1.618963778018951416e-01 3.425913453102111816e-01 -2.746588177978992462e-02 2.428201725706458092e-03 -1.201106514781713486e-02 -2.897201180458068848e-01 -1.127278804779052734e-01 3.522137105464935303e-01 6.754597276449203491e-02 -8.533824235200881958e-02 -7.548709865659475327e-03 -3.167693614959716797e-01 -1.557290181517601013e-02 -2.018450796604156494e-01 -4.842921334784477949e-04 -1.149147050455212593e-03 -2.749240696430206299e-01 2.872535027563571930e-02 3.683544695377349854e-01
3.072712570428848267e-02 1.466698944568634033e-01 -2.277571856975555420e-01 6.653037667274475098e-02 1.813556104898452759e-01 -7.733193039894104004e-02 -1.973393857479095459e-01 -1.379584223031997681e-01 -2.082696929574012756e-02 -6.142843980342149734e-03 -3.561382889747619629e-01 -1.455158889293670654e-01 -7.795011997222900391e-02 -9.543770551681518555e-02 2.111288309097290039e-01 -2.363993972539901733e-01 6.004032492637634277e-02 -3.879279270768165588e-02 -2.041765451431274414e-01 -2.419252693653106689e-01 2.114598751068115234e-01 -6.341841816902160645e-02 -1.867402791976928711e-01 -4.328500628471374512e-01 1.403977423906326294e-01 -1.076686978340148926e-01 -1.184809505939483643e-01 -1.122378464788198471e-02 1.964816637337207794e-02 -4.397425800561904907e-03 2.375465780496597290e-01 2.857932150363922119e-01
-1.338755488395690918e-01 6.543152034282684326e-02 -2.843855619430541992e-01 1.118245720863342285e-01 3.031150400638580322e-01 -1.730335690081119537e-02 -4.898210614919662476e-02 -4.119020886719226837e-03 2.814438007771968842e-02 -5.242152139544487000e-02 1.505848765373229980e-01 1.322778612375259399e-01 -2.956203557550907135e-02 -2.103459462523460388e-02 -9.580809623003005981e-02 2.114882692694664001e-02 -2.188656926155090332e-01 -6.993865221738815308e-02 -1.434221267700195312e-01 2.266178131103515625e-01 5.627296492457389832e-02 1.683301329612731934e-01 -4.272038638591766357e-01 7.129216566681861877e-03 -1.007069796323776245e-01 -6.002808734774589539e-02 -4.775189459323883057e-01 9.094624966382980347e-02 -1.657332628965377808e-01 -1.910289078950881958e-01 -4.140493646264076233e-02 2.840353846549987793e-01
-5.218203738331794739e-02 -2.959769777953624725e-02 -2.349041774868965149e-02 1.681073755025863647e-01 1.918857842683792114e-01 -2.006949037313461304e-01 -1.308283507823944092e-01 -3.365300223231315613e-02 -5.252080038189888000e-02 2.717171907424926758e-01 -2.254825234413146973e-01 1.302578672766685486e-02 -6.616216152906417847e-02 1.332453545182943344e-02 2.912682294845581055e-01 -4.857750609517097473e-02 -7.038969546556472778e-02 -1.597933620214462280e-01 -3.013592362403869629e-01 -1.853307709097862244e-02 1.019975766539573669e-01 -2.173537313938140869e-01 -3.909818530082702637e-01 -2.371173501014709473e-01 2.943126671016216278e-02 -2.716706395149230957e-01 -1.157611086964607239e-01 -5.435236915946006775e-02 -2.066415399312973022e-01 -8.470402099192142487e-03 6.526748090982437134e-02 3.555896282196044922e-01
-3.946714103221893311e-01 -2.271007150411605835e-01 -3.127466738224029541e-01 -1.801988109946250916e-02 -1.310896687209606171e-02 -8.353432267904281616e-02 1.262594163417816162e-01 -2.385424226522445679e-01 -3.188806399703025818e-02 -2.246453054249286652e-02 4.011034220457077026e-02 6.825346499681472778e-02 -1.684620827436447144e-01 1.239875033497810364e-01 1.244616210460662842e-01 -6.295926123857498169e-02 3.397215306758880615e-01 -1.140490248799324036e-01 2.462029084563255310e-02 1.620549559593200684e-01 2.381498739123344421e-02 -1.445970088243484497e-01 -1.853979527950286865e-01 -2.341039627790451050e-01 -2.703387141227722168e-01 5.146882310509681702e-02 -1.082465499639511108e-01 -1.558528468012809753e-02 -1.852706223726272583e-01 -8.995718508958816528e-02 -1.793602854013442993e-02 3.836210668087005615e-01
-1.435173302888870239e-01 -2.817541733384132385e-02 -1.639729142189025879e-01 -5.794347450137138367e-02 1.347302496433258057e-01 3.831356065347790718e-03 -7.550323009490966797e-02 -1.984490156173706055e-01 -3.883167505264282227e-01 -1.237196251749992371e-01 8.160343021154403687e-02 6.984845548868179321e-02 -1.066209152340888977e-01 -1.072731837630271912e-01 4.007949829101562500e-01 -6.891210377216339111e-02 7.247454673051834106e-02 -1.217944920063018799e-01 -3.366067409515380859e-01 -1.015023067593574524e-01 3.014198243618011475e-01 -3.064868599176406860e-02 -1.440246403217315674e-01 3.025832772254943848e-02 -3.432569801807403564e-01 -1.755200475454330444e-01 -2.216338813304901123e-01 8.025924116373062134e-02 -1.257116645574569702e-01 -1.000335291028022766e-01 1.292152851819992065e-01 1.239820048213005066e-01
-2.168525159358978271e-01 1.839424073696136475e-01 -1.192355901002883911e-01 1.108044683933258057e-01 1.231989711523056030e-01 -1.152029186487197876e-01 2.226681821048259735e-02 -1.992682218551635742e-01 6.017827615141868591e-02 -6.891641765832901001e-02 8.240649104118347168e-02 1.665809750556945801e-01 7.143035531044006348e-02 8.195282518863677979e-02 2.498318552970886230e-01 -2.267532646656036377e-01 -1.831052750349044800e-01 -6.431169062852859497e-02 -2.682441174983978271e-01 4.979837313294410706e-02 2.300770767033100128e-02 -3.137256717309355736e-03 -2.773056030273437500e-01 -1.327414996922016144e-02 6.648527085781097412e-02 1.065252274274826050e-01 -3.798034489154815674e-01 3.402267396450042725e-01 1.410105824470520020e-01 7.886495441198348999e-02 -2.701866626739501953e-01 3.013966977596282959e-01
-4.803929626941680908e-01 1.090882420539855957e-01 -6.869256496429443359e-02 -7.441933453083038330e-02 1.023103669285774231e-01 1.710029095411300659e-01 -1.654514521360397339e-01 -2.594117820262908936e-01 -2.060505747795104980e-01 1.379803102463483810e-02 -3.773067146539688110e-02 -8.143529295921325684e-02 -6.476608663797378540e-02 2.219173461198806763e-01 2.381841093301773071e-01 6.241421774029731750e-02 8.087377995252609253e-02 6.987106800079345703e-02 -2.943045496940612793e-01 3.444581106305122375e-02 3.136469125747680664e-01 -4.643974360078573227e-03 -1.955483704805374146e-01 -1.880473792552947998e-01 -1.215549483895301819e-01 -1.277894377708435059e-01 -1.047790497541427612e-01 2.486686557531356812e-01 -4.751358181238174438e-02 1.616535782814025879e-01 1.639516055583953857e-01 1.323049217462539673e-01
-1.379580795764923096e-01 -5.110198259353637695e-02 -6.289305537939071655e-02 -3.368657082319259644e-02 1.792879402637481689e-01 6.669966876506805420e-02 1.072598323225975037e-01 -1.461486667394638062e-01 2.908270061016082764e-02 -7.695218920707702637e-02 1.511773467063903809e-01 9.904692322015762329e-02 1.952442079782485962e-01 2.627770602703094482e-01 1.841361820697784424e-01 -4.818968009203672409e-03 -2.705389559268951416e-01 3.059811703860759735e-02 -2.632793784141540527e-01 3.114557638764381409e-02 -1.557860225439071655e-01 -1.854515075683593750e-01 -4.903236627578735352e-01 5.914679542183876038e-02 -6.297882180660963058e-03 5.567339435219764709e-02 -2.916556894779205322e-01 1.058886572718620300e-01 2.160585224628448486e-01 -9.599679708480834961e-02 -1.462962180376052856e-01 3.155473470687866211e-01
-2.523439824581146240e-01 -1.834391653537750244e-01 -1.175714954733848572e-01 3.053930215537548065e-02 1.120326519012451172e-01 -1.048486307263374329e-01 -2.085595428943634033e-01 -2.757803499698638916e-01 -5.021104961633682251e-02 -1.764622479677200317e-01 6.046553328633308411e-02 -9.641524404287338257e-02 9.831459075212478638e-02 5.403720587491989136e-02 2.550432384014129639e-01 -5.680053308606147766e-02 4.455776810646057129e-01 -8.629970252513885498e-02 -1.607652008533477783e-01 -1.548645496368408203e-01 1.440654993057250977e-01 -1.076972633600234985e-01 -2.137716859579086304e-01 -2.499051243066787720e-01 -2.285698503255844116e-01 -8.690658956766128540e-02 -1.237687394022941589e-01 1.156276017427444458e-01 1.616254895925521851e-01 -1.786094605922698975e-01 1.206392124295234680e-01 2.448791116476058960e-01
-2.163538187742233276e-01 1.452982425689697266e-02 1.286554038524627686e-01 2.170944064855575562e-01 2.772248685359954834e-01 1.592840403318405151e-01 1.058038845658302307e-01 -3.362580537796020508e-01 -2.528859674930572510e-01 -2.325998246669769287e-01 1.913551688194274902e-01 -1.512497216463088989e-01 5.083528347313404083e-03 2.051919996738433838e-01 1.684338748455047607e-01 -1.012628600001335144e-01 1.118632778525352478e-01 -3.893047943711280823e-02 -1.848938018083572388e-01 -2.542160637676715851e-02 -7.984894514083862305e-02 -7.430579513311386108e-02 -2.841943800449371338e-01 -1.509075611829757690e-01 -2.688619196414947510e-01 4.242951422929763794e-02 -9.918425232172012329e-02 2.753283977508544922e-01 5.864278227090835571e-02 -1.777152419090270996e-01 2.019686996936798096e-01 6.831394881010055542e-02
-2.552220970392227173e-02 9.958486258983612061e-02 -3.348833322525024414e-01 1.615960150957107544e-01 3.697033226490020752e-01 -2.577444314956665039e-01 -3.248716145753860474e-02 2.351928800344467163e-01 -5.373288318514823914e-02 -1.861971020698547363e-01 1.519943475723266602e-01 1.542642712593078613e-01 -6.678103655576705933e-02 2.911597788333892822e-01 3.775202855467796326e-02 7.325789332389831543e-02 -1.789414696395397186e-02 -1.153264865279197693e-01 -7.343994081020355225e-02 6.303220987319946289e-02 7.328148186206817627e-02 -9.394118189811706543e-02 -2.144418954849243164e-01 2.449502795934677124e-01 -3.345640748739242554e-02 -5.027002841234207153e-02 -1.782545596361160278e-01 2.598830461502075195e-01 1.677681058645248413e-01 -5.040195584297180176e-02 -4.369550943374633789e-02 3.639800846576690674e-01
-2.930959761142730713e-01 -2.358839809894561768e-01 -5.428748577833175659e-02 1.669735312461853027e-01 1.663577705621719360e-01 -7.790681719779968262e-02 -9.749558568000793457e-02 -1.437506079673767090e-01 -2.312049083411693573e-02 -8.988425135612487793e-02 1.228844821453094482e-01 -4.920659959316253662e-02 1.197825148701667786e-01 1.734768450260162354e-01 3.311517238616943359e-01 -1.018963530659675598e-01 1.811323165893554688e-01 -1.798824965953826904e-02 -1.361524313688278198e-01 -2.549104690551757812e-01 1.224533072672784328e-03 -8.114802837371826172e-02 -3.435952961444854736e-01 -2.791951894760131836e-01 -2.408685833215713501e-01 1.368153542280197144e-01 -2.383857592940330505e-02 1.998051404953002930e-01 -6.988150626420974731e-02 -2.112437784671783447e-01 2.073828577995300293e-01 2.100121974945068359e-01
-2.596820890903472900e-01 1.236104127019643784e-02 -3.388812839984893799e-01 8.987692743539810181e-02 2.807565033435821533e-01 6.009271368384361267e-02 1.192962527275085449e-01 1.542649324983358383e-02 1.896575838327407837e-01 4.444991424679756165e-02 8.895231410861015320e-03 -1.282345950603485107e-01 -4.936856403946876526e-02 7.507363706827163696e-02 1.934982687234878540e-01 -3.615041077136993408e-02 -2.006733715534210205e-01 -1.470572501420974731e-01 -2.724649608135223389e-01 5.575777590274810791e-02 -1.064279675483703613e-01 2.925143763422966003e-02 -3.020480871200561523e-01 9.049206972122192383e-02 -9.541328996419906616e-02 -2.043107300996780396e-01 -3.678982555866241455e-01 1.852414906024932861e-01 -1.365472674369812012e-01 -8.861643075942993164e-02 -1.202447935938835144e-01 3.146193027496337891e-01
-2.153802216053009033e-01 7.036277651786804199e-02 1.030286848545074463e-01 3.927335515618324280e-02 3.570494428277015686e-02 -8.588423579931259155e-02 -4.816613346338272095e-02 -3.834685683250427246e-01 -6.216248869895935059e-02 1.215788722038269043e-02 -1.765862479805946350e-02 -1.061749234795570374e-01 -8.565706759691238403e-02 1.994035392999649048e-01 2.936251163482666016e-01 7.861689478158950806e-02 1.222923398017883301e-01 -1.365783363580703735e-01 2.388535626232624054e-02 -3.805427551269531250e-01 3.841029107570648193e-01 -1.668554358184337616e-02 -3.610792756080627441e-01 -1.019195988774299622e-01 -1.885302066802978516e-01 -9.598233550786972046e-02 1.511268224567174911e-02 1.979708820581436157e-01 -1.032509468495845795e-02 4.331571608781814575e-02 -2.518484927713871002e-02 2.627282142639160156e-01
1.714066229760646820e-02 -5.201440304517745972e-02 -1.200897395610809326e-01 -4.341211169958114624e-02 3.098259568214416504e-01 -2.374699264764785767e-01 3.631903603672981262e-02 -3.059253692626953125e-01 -1.403623260557651520e-02 1.666673272848129272e-01 5.206414032727479935e-03 -1.079604728147387505e-03 -7.052094489336013794e-02 2.923811972141265869e-01 1.887195855379104614e-01 -1.605279296636581421e-01 8.885686099529266357e-02 -3.270752727985382080e-01 -1.022863909602165222e-01 2.592358039692044258e-03 2.783719301223754883e-01 -7.328727841377258301e-02 -7.599092274904251099e-02 -3.416811227798461914e-01 -1.391942948102951050e-01 -1.539189666509628296e-01 -2.514022886753082275e-01 6.919138878583908081e-02 8.610209822654724121e-02 -2.899482846260070801e-01 -9.200014919042587280e-02 1.087369993329048157e-01
-1.793835908174514771e-01 9.351201355457305908e-02 -2.743455767631530762e-01 -8.101063966751098633e-02 1.480291038751602173e-01 5.630460754036903381e-02 1.575336158275604248e-01 -7.403507083654403687e-02 5.841233581304550171e-02 6.110034883022308350e-02 5.383092910051345825e-02 1.753215938806533813e-01 -1.129002720117568970e-01 -3.893700242042541504e-02 2.535303533077239990e-01 1.232740189880132675e-02 -1.660855710506439209e-01 -9.904298931360244751e-02 -2.081196308135986328e-01 4.055267944931983948e-02 -5.343520641326904297e-02 1.913471221923828125e-01 -4.331650733947753906e-01 1.074117422103881836e-01 -3.656420623883605003e-03 1.886080391705036163e-02 -3.915511667728424072e-01 3.324413299560546875e-01 -1.091913208365440369e-01 -1.032609120011329651e-01 1.207210794091224670e-01 2.829253971576690674e-01
-2.119541764259338379e-01 4.750721156597137451e-02 4.381279647350311279e-02 -2.345827966928482056e-02 -9.306633844971656799e-03 2.963095344603061676e-02 4.242778196930885315e-02 -5.073325335979461670e-02 -1.414774656295776367e-01 2.231519073247909546e-01 -2.061893343925476074e-01 -6.126320362091064453e-02 -2.305940166115760803e-02 1.431801766157150269e-01 6.008404493331909180e-02 -3.100075200200080872e-02 9.017797559499740601e-02 -4.150099754333496094e-01 7.444872055202722549e-03 -7.529892027378082275e-02 2.747256755828857422e-01 -8.275256305932998657e-02 -3.327702581882476807e-01 -2.326842695474624634e-01 8.425898849964141846e-02 -7.193717639893293381e-03 -5.058385133743286133e-01 1.127720624208450317e-01 1.450486332178115845e-01 -2.492228448390960693e-01 -3.988930210471153259e-02 9.773430973291397095e-02
-1.810675859451293945e-01 1.099238619208335876e-01 -1.482148468494415283e-01 -8.108945935964584351e-02 -1.086782291531562805e-01 -8.140487223863601685e-02 1.283164173364639282e-01 -1.907291859388351440e-01 -1.410701125860214233e-01 2.453770637512207031e-01 1.440922170877456665e-01 -9.791067242622375488e-02 -7.844036817550659180e-02 1.352436691522598267e-01 1.447591930627822876e-01 1.696055009961128235e-02 -9.248956106603145599e-03 1.131733320653438568e-02 -1.058096215128898621e-01 -2.048017084598541260e-01 -1.194109916687011719e-01 -2.139981389045715332e-01 -3.542561531066894531e-01 -1.437202543020248413e-01 2.350998669862747192e-01 2.227609045803546906e-02 -2.641608119010925293e-01 2.839682102203369141e-01 -1.207702681422233582e-01 -1.535709649324417114e-01 1.540762335062026978e-01 4.141317903995513916e-01
-2.984946966171264648e-01 8.487395197153091431e-02 -6.337745487689971924e-02 5.564431101083755493e-02 1.541270315647125244e-01 1.189865767955780029e-01 1.280581653118133545e-01 -1.131273433566093445e-01 2.624145895242691040e-02 -3.263806924223899841e-02 1.984311640262603760e-01 3.511568903923034668e-02 -2.271039644256234169e-03 4.025505185127258301e-01 2.088580280542373657e-01 -6.054332479834556580e-02 6.470194458961486816e-02 3.850038647651672363e-01 -9.306576102972030640e-02 -6.215501204133033752e-02 1.281020790338516235e-01 -7.453569769859313965e-02 -2.325700372457504272e-01 -1.005289107561111450e-01 -9.333389997482299805e-02 -1.990414597094058990e-02 -2.153782397508621216e-01 -1.335365977138280869e-02 -2.073782831430435181e-01 -5.284733325242996216e-02 -1.670231223106384277e-01 4.441906511783599854e-01
-2.521945834159851074e-01 -2.864693105220794678e-02 -1.567560285329818726e-01 2.192295156419277191e-02 1.394584774971008301e-01 -1.166542759165167809e-03 3.684916719794273376e-02 -3.247306942939758301e-01 -2.925793230533599854e-01 2.460875958204269409e-01 1.168826147913932800e-01 -2.156586647033691406e-01 5.867367237806320190e-02 2.932069003582000732e-01 1.518795341253280640e-01 -1.521321982145309448e-01 1.401862800121307373e-01 -9.873898327350616455e-02 -1.348042190074920654e-01 -7.822355628013610840e-02 -7.094860821962356567e-02 -1.972166448831558228e-01 -2.324191331863403320e-01 3.051394596695899963e-02 -1.755979657173156738e-01 1.373203098773956299e-01 -2.083747982978820801e-01 1.065465658903121948e-01 -1.360608190298080444e-01 -3.047432005405426025e-01 4.530674219131469727e-02 2.680329680442810059e-01
-1.718147695064544678e-01 1.156705617904663086e-01 -1.747466921806335449e-01 1.622703820466995239e-01 4.049184918403625488e-01 4.606891423463821411e-02 9.420598298311233521e-02 1.153508108109235764e-02 1.046718060970306396e-01 5.538249760866165161e-02 4.295439645648002625e-02 -3.332729265093803406e-02 2.542764879763126373e-02 7.860515266656875610e-03 2.159168869256973267e-01 -4.171199165284633636e-03 -1.345142126083374023e-01 -1.198080703616142273e-01 -3.267593979835510254e-01 -1.170251145958900452e-02 -6.428801268339157104e-02 2.504851818084716797e-01 -3.097010850906372070e-01 2.004526928067207336e-02 -1.656738482415676117e-02 -1.024153381586074829e-01 -3.496484160423278809e-01 2.427134513854980469e-01 -1.288255155086517334e-01 -1.835147142410278320e-01 -1.244094073772430420e-01 3.171596229076385498e-01
-3.557136356830596924e-01 1.378314197063446045e-01 -3.614293634891510010e-01 1.993428468704223633e-01 2.300690114498138428e-01 7.285173982381820679e-02 3.022668324410915375e-02 2.211487293243408203e-01 9.972504526376724243e-02 -1.822911798954010010e-01 2.434642612934112549e-02 2.382520437240600586e-01 -2.998551353812217712e-02 8.136203140020370483e-02 1.176821887493133545e-01 4.775655642151832581e-02 -1.060800906270742416e-02 -2.556219696998596191e-01 -2.466811239719390869e-01 5.557027459144592285e-02 3.431798890233039856e-02 1.093002334237098694e-01 -3.642732501029968262e-01 -8.932767808437347412e-02 1.003957018256187439e-01 -1.522406637668609619e-01 -2.224553674459457397e-01 -2.742124907672405243e-02 -1.279164850711822510e-01 1.797020435333251953e-01 -5.304954200983047485e-02 1.835844814777374268e-01
-1.818400025367736816e-01 7.699390500783920288e-02 -3.559274971485137939e-02 2.272752672433853149e-01 7.715217024087905884e-02 -5.838667042553424835e-03 -9.783830493688583374e-02 -3.932828083634376526e-02 -1.027247607707977295e-01 -2.756347060203552246e-01 -3.615342546254396439e-03 -1.485053747892379761e-01 -1.380598056130111217e-03 1.774856597185134888e-01 2.960187792778015137e-01 -2.235091179609298706e-01 2.426770180463790894e-01 1.284234574995934963e-03 -2.637284100055694580e-01 -1.215364262461662292e-01 -7.088955491781234741e-02 -2.456095069646835327e-02 -1.034005433320999146e-01 -2.030932307243347168e-01 -4.174280762672424316e-01 -8.222774416208267212e-02 -3.149294555187225342e-01 6.046541780233383179e-02 7.549550384283065796e-02 -2.338751256465911865e-01 5.276351049542427063e-02 2.559085488319396973e-01
-1.489670127630233765e-01 -2.190802479162812233e-04 -2.389569133520126343e-01 9.372361749410629272e-02 2.577337026596069336e-01 5.548404529690742493e-03 -2.570036351680755615e-01 -6.986911594867706299e-02 -2.153456509113311768e-01 -1.026650220155715942e-01 3.174417912960052490e-01 3.260612860321998596e-02 3.972812741994857788e-02 1.074956730008125305e-01 4.203796982765197754e-01 -9.849498420953750610e-02 2.383790016174316406e-01 -3.916918113827705383e-02 -3.116531670093536377e-01 -7.151554455049335957e-04 3.183217346668243408e-01 6.787601858377456665e-02 -8.585140854120254517e-02 -1.165832430124282837e-01 -2.554778456687927246e-01 8.752385154366493225e-03 -1.764743775129318237e-01 1.136289834976196289e-01 -8.619157969951629639e-02 -1.296069175004959106e-01 1.129383500665426254e-02 9.713165462017059326e-03
-3.689509332180023193e-01 -2.026558369398117065e-01 7.003635168075561523e-03 -1.913705724291503429e-03 1.714445650577545166e-02 -7.930800318717956543e-02 -4.010901972651481628e-02 -1.978282034397125244e-01 1.612997502088546753e-01 -5.914464709348976612e-04 9.904749691486358643e-03 -1.747429370880126953e-01 -1.626407951116561890e-01 1.871250271797180176e-01 2.660337686538696289e-01 -1.439934968948364258e-01 1.229301691055297852e-01 -1.744946986436843872e-01 -2.618669271469116211e-01 -4.418889433145523071e-02 6.592507660388946533e-02 -8.924078941345214844e-02 -3.725728988647460938e-01 -5.550836399197578430e-02 -3.435227870941162109e-01 -3.153033554553985596e-02 -7.880370318889617920e-02 8.826614916324615479e-02 1.026064231991767883e-01 -1.484649181365966797e-01 1.853099465370178223e-01 3.091858029365539551e-01
-1.472122669219970703e-01 -1.610801182687282562e-02 6.088250875473022461e-02 2.300627380609512329e-01 -5.172196310013532639e-03 1.273683607578277588e-01 1.171205099672079086e-02 -3.270553350448608398e-01 -9.061388671398162842e-02 1.372348815202713013e-01 5.725424364209175110e-02 -6.584347784519195557e-02 -1.530834473669528961e-02 1.251380443572998047e-01 3.817034959793090820e-01 -2.425905764102935791e-01 6.049710512161254883e-02 1.646016985177993774e-01 -1.978616714477539062e-01 -1.923687607049942017e-01 -2.455167025327682495e-01 -7.937590777873992920e-02 -4.448356926441192627e-01 -4.868343099951744080e-02 -1.291930079460144043e-01 -2.126719430088996887e-02 -2.433652579784393311e-01 1.807084232568740845e-01 5.887619033455848694e-02 -3.785065561532974243e-02 1.426997631788253784e-01 1.869718581438064575e-01
-1.967893093824386597e-01 1.255469471216201782e-01 -3.100631535053253174e-01 1.620597988367080688e-01 3.477115035057067871e-01 1.493516415357589722e-01 1.331097185611724854e-01 -1.353300642222166061e-02 1.055216863751411438e-01 -6.067342124879360199e-03 1.432987581938505173e-02 -9.299029409885406494e-02 -6.710516661405563354e-02 2.949979342520236969e-02 1.646600812673568726e-01 -3.166287392377853394e-02 -2.099513560533523560e-01 -1.726322472095489502e-01 -1.959566026926040649e-01 8.092145621776580811e-02 -1.550922542810440063e-01 8.428306877613067627e-02 -2.197148948907852173e-01 1.138614937663078308e-01 -7.672729343175888062e-02 -1.636875271797180176e-01 -2.925722002983093262e-01 2.361011356115341187e-01 -1.623280644416809082e-01 -2.756342589855194092e-01 -1.119169592857360840e-01 3.292231857776641846e-01
-1.781569868326187134e-01 -2.252463102340698242e-01 -2.189627587795257568e-01 2.312327027320861816e-01 1.350613385438919067e-01 1.741245388984680176e-01 -6.889767944812774658e-02 -6.502462923526763916e-02 -2.123018056154251099e-01 -1.972441822290420532e-01 7.245625555515289307e-02 -1.133929938077926636e-01 -3.858152404427528381e-02 3.839702010154724121e-01 2.491925209760665894e-01 -1.605218350887298584e-01 3.332553207874298096e-01 -3.293683379888534546e-02 -1.370618194341659546e-01 -1.922359019517898560e-01 -5.590518191456794739e-02 9.917528927326202393e-02 -1.949878185987472534e-01 -7.391079515218734741e-02 -3.066311478614807129e-01 3.009616024792194366e-02 -1.484480500221252441e-01 1.492300778627395630e-01 -7.190425693988800049e-02 -7.585919648408889771e-02 6.876765936613082886e-02 2.012123763561248779e-01
-3.287523388862609863e-01 7.501552253961563110e-02 -2.468404620885848999e-01 -1.042619571089744568e-01 8.651522547006607056e-02 -2.848328948020935059e-01 9.651301056146621704e-02 6.189578399062156677e-02 1.258104592561721802e-01 -2.013921588659286499e-01 -1.565141677856445312e-01 -1.128883287310600281e-02 -1.252122670412063599e-01 3.669523894786834717e-01 2.158175706863403320e-01 1.853232085704803467e-01 2.746948301792144775e-01 -9.969855099916458130e-02 -1.313895434141159058e-01 -1.365960091352462769e-01 1.927520930767059326e-01 -2.457186877727508545e-01 -5.279906094074249268e-02 -1.959407031536102295e-01 -5.287519097328186035e-02 2.413133382797241211e-01 -1.348058283329010010e-01 1.608285680413246155e-02 9.378152899444103241e-03 -2.740783803164958954e-02 -1.810702085494995117e-01 1.653870344161987305e-01
-2.976710498332977295e-01 -5.989520996809005737e-02 -1.494328528642654419e-01 4.715230315923690796e-02 1.282889395952224731e-01 9.930985420942306519e-02 -1.787866204977035522e-01 -9.695131331682205200e-02 -8.349330723285675049e-02 -3.772421926259994507e-02 2.533468306064605713e-01 -9.753340482711791992e-02 -1.261219084262847900e-01 2.227172255516052246e-02 2.128811478614807129e-01 -3.342491984367370605e-01 2.910245656967163086e-01 -7.815538346767425537e-02 -1.862595677375793457e-01 -8.408613502979278564e-02 1.542087346315383911e-01 -1.067225858569145203e-01 -2.907142043113708496e-01 -7.022464275360107422e-02 -2.641539573669433594e-01 2.135654091835021973e-01 -6.630598008632659912e-02 2.658675890415906906e-03 1.661514639854431152e-01 -1.940809339284896851e-01 2.387465983629226685e-01 2.465430051088333130e-01
-2.240708768367767334e-01 6.789391487836837769e-02 -2.693268060684204102e-01 3.934695571660995483e-02 3.459108769893646240e-01 1.094129979610443115e-01 3.046873956918716431e-02 1.177535504102706909e-01 9.665165096521377563e-02 -5.306509509682655334e-02 1.533208042383193970e-01 -1.277287155389785767e-01 -5.896282941102981567e-02 1.136449947953224182e-01 2.598561644554138184e-01 -1.722101271152496338e-01 -2.501736581325531006e-01 -2.311084866523742676e-01 -2.649974226951599121e-01 1.965856365859508514e-02 -3.011207841336727142e-02 8.516730368137359619e-02 -2.143064737319946289e-01 7.003360986709594727e-02 -1.599369049072265625e-01 -1.459272950887680054e-01 -3.814913034439086914e-01 1.838142126798629761e-01 -8.199790120124816895e-02 -6.502150744199752808e-02 -8.481307327747344971e-02 2.630252838134765625e-01
-1.659066528081893921e-01 6.520812213420867920e-02 -3.677552938461303711e-01 1.055122688412666321e-01 4.532306790351867676e-01 -3.137957304716110229e-02 2.034806162118911743e-01 8.281979709863662720e-02 6.018623337149620056e-02 -2.500120364129543304e-02 6.962015479803085327e-02 -1.125286296010017395e-01 -1.007441505789756775e-01 -4.075126256793737411e-03 1.533508300781250000e-01 -6.642878055572509766e-03 -1.744627207517623901e-01 -2.313198707997798920e-02 -3.021851181983947754e-01 5.506226327270269394e-03 -7.405584305524826050e-02 3.718305379152297974e-02 -3.018244504928588867e-01 1.762142032384872437e-02 -1.737586408853530884e-02 -9.394732862710952759e-02 -2.348082214593887329e-01 2.638210654258728027e-01 -1.744367629289627075e-01 -1.375698894262313843e-01 -1.525553017854690552e-01 2.908798754215240479e-01
-2.166355103254318237e-01 -2.539835870265960693e-01 -3.386073708534240723e-01 -8.135071024298667908e-03 1.197156682610511780e-01 1.571918129920959473e-01 1.744016855955123901e-01 -1.279346495866775513e-01 -9.777057170867919922e-02 1.062470152974128723e-01 -5.864406377077102661e-02 -1.897520422935485840e-01 -3.116219341754913330e-01 -8.392973802983760834e-03 3.095280230045318604e-01 1.121414601802825928e-01 1.114107221364974976e-01 -1.842942088842391968e-01 -1.439608931541442871e-01 -3.367326408624649048e-02 1.908155381679534912e-01 -1.707910932600498199e-02 -1.930976361036300659e-01 -1.472103297710418701e-01 1.290278136730194092e-01 -3.385730385780334473e-01 -1.243145167827606201e-01 1.441235691308975220e-01 -1.391132622957229614e-01 -2.562755942344665527e-01 4.869906231760978699e-02 -5.796262994408607483e-02
-3.491776585578918457e-01 -1.028483808040618896e-01 -2.160908132791519165e-01 2.377929985523223877e-01 -3.883548453450202942e-02 -7.836386561393737793e-02 -2.100586146116256714e-01 -1.196866258978843689e-01 -1.227960884571075439e-01 3.551110252737998962e-02 1.049354597926139832e-01 -1.217016726732254028e-01 -7.448828220367431641e-02 5.423136055469512939e-02 3.050108850002288818e-01 -1.940508037805557251e-01 2.116564661264419556e-01 -5.195087194442749023e-02 -1.870407164096832275e-01 2.778308838605880737e-02 4.624432697892189026e-02 -1.794136464595794678e-01 -2.712517082691192627e-01 -4.205537214875221252e-02 -3.460999131202697754e-01 -1.178446784615516663e-01 -7.001698017120361328e-02 1.768698543310165405e-01 1.162302717566490173e-01 3.283619880676269531e-02 2.226479649543762207e-01 2.997884750366210938e-01
5.380541086196899414e-02 -9.277819842100143433e-02 2.131552547216415405e-01 -1.009958684444427490e-01 9.891128540039062500e-02 1.567405299283564091e-03 -1.905038654804229736e-01 -2.379361093044281006e-01 -1.099616587162017822e-01 1.455156803131103516e-01 1.128587312996387482e-02 8.260513097047805786e-02 -1.646856516599655151e-01 8.921358734369277954e-02 1.871903240680694580e-01 1.097103133797645569e-01 4.117048531770706177e-02 1.437575928866863251e-02 -3.346847891807556152e-01 -1.862440407276153564e-01 -2.125526405870914459e-02 -1.144077107310295105e-01 -3.718957006931304932e-01 -3.463648557662963867e-01 -1.184363141655921936e-01 4.688265174627304077e-02 -5.895538628101348877e-02 1.819170117378234863e-01 -2.823658585548400879e-01 -1.245687603950500488e-01 -7.580548524856567383e-02 3.654980957508087158e-01
-2.910267412662506104e-01 -1.425168514251708984e-01 1.333314478397369385e-01 2.166134119033813477e-02 1.675656586885452271e-01 -6.807959824800491333e-02 -2.436033487319946289e-01 1.605486571788787842e-01 -4.889271780848503113e-02 -3.399876952171325684e-01 -4.465327132493257523e-03 -8.296655118465423584e-02 -1.490832418203353882e-01 3.119245730340480804e-02 1.873163580894470215e-01 -2.688727341592311859e-02 -2.395607680082321167e-01 -1.782664805650711060e-01 -4.184550791978836060e-02 1.118156984448432922e-01 -9.439264982938766479e-02 -8.224908262491226196e-02 -2.195952981710433960e-01 1.772925853729248047e-01 2.389010041952133179e-01 -7.203816622495651245e-02 -4.541072547435760498e-01 -1.325544714927673340e-01 1.031006276607513428e-01 -2.121240049600601196e-01 -2.963902056217193604e-02 1.836190670728683472e-01
-2.868675589561462402e-01 2.094492614269256592e-01 -3.932794928550720215e-01 8.725012838840484619e-02 -2.100738324224948883e-02 -1.005926877260208130e-01 1.085325554013252258e-01 3.699935274198651314e-03 -3.676610067486763000e-02 -3.370437026023864746e-02 -1.185360699892044067e-01 1.172634884715080261e-01 -8.791475556790828705e-03 -2.252002432942390442e-02 2.255324125289916992e-01 -6.621627509593963623e-02 2.697359025478363037e-01 -1.128021702170372009e-01 -1.635581441223621368e-02 2.548852562904357910e-02 2.716747224330902100e-01 -4.362516403198242188e-01 -3.973014950752258301e-01 -2.339742630720138550e-01 -5.672803893685340881e-02 3.763120993971824646e-02 -1.069419756531715393e-01 -1.446909457445144653e-01 -5.089730024337768555e-03 7.850430905818939209e-03 -7.491285912692546844e-03 5.306812748312950134e-02
3.429764136672019958e-02 6.682655215263366699e-02 -1.917166709899902344e-01 -3.048337623476982117e-02 1.396698057651519775e-01 3.240478411316871643e-02 -1.499484628438949585e-01 8.061856776475906372e-02 -3.058830797672271729e-01 -1.201829314231872559e-01 -3.342710137367248535e-01 -8.616957068443298340e-02 -6.289033591747283936e-02 2.053511738777160645e-01 1.765277385711669922e-01 1.159733533859252930e-01 -1.020017936825752258e-01 -5.798060819506645203e-02 -2.541122213006019592e-02 2.810456752777099609e-01 2.531463801860809326e-01 1.613782159984111786e-02 -4.535566270351409912e-01 -1.801155060529708862e-01 4.728981852531433105e-02 -1.070425473153591156e-02 -1.850207000970840454e-01 2.040150314569473267e-01 -2.265220275148749352e-03 -2.678851187229156494e-01 3.240279480814933777e-02 2.056805938482284546e-01
-8.392588794231414795e-02 -1.181498020887374878e-01 -1.082092225551605225e-01 8.301480114459991455e-02 -9.454123675823211670e-03 -5.234666541218757629e-02 -1.273355931043624878e-01 -3.830493688583374023e-01 -5.321082845330238342e-02 -2.465120889246463776e-02 -1.890776008367538452e-01 -1.619190126657485962e-01 -3.953993320465087891e-01 2.084084153175354004e-01 1.926047652959823608e-01 8.821928501129150391e-02 5.807242915034294128e-02 -5.744430236518383026e-03 -2.533004246652126312e-02 -7.085858285427093506e-02 2.645292580127716064e-01 5.063901469111442566e-02 -2.880669236183166504e-01 -1.930457353591918945e-01 2.425369806587696075e-02 -1.491465568542480469e-01 8.210080862045288086e-02 3.221193552017211914e-01 -1.639370173215866089e-01 -1.025156900286674500e-01 2.067852467298507690e-01 2.631124556064605713e-01
-1.652894467115402222e-01 1.145245432853698730e-01 -1.613343805074691772e-01 1.248865574598312378e-01 1.789748817682266235e-01 1.781826466321945190e-01 9.298980981111526489e-02 1.862680763006210327e-01 6.366304308176040649e-02 -8.378583192825317383e-02 -6.736455112695693970e-02 7.156317681074142456e-02 -2.186492383480072021e-01 1.415025889873504639e-01 1.108175292611122131e-01 -1.122003868222236633e-01 -4.486557468771934509e-02 -3.674643486738204956e-02 -3.571820855140686035e-01 1.347112059593200684e-01 -8.266841620206832886e-02 1.209690272808074951e-01 -4.687944352626800537e-01 9.168823808431625366e-02 -3.824558481574058533e-02 3.083939664065837860e-02 -3.315283060073852539e-01 1.874329149723052979e-01 -1.275510638952255249e-01 -8.438324183225631714e-02 -2.944845519959926605e-02 3.562823235988616943e-01
-2.785872220993041992e-01 -1.722024232149124146e-01 -1.958803683519363403e-01 1.990064419806003571e-02 1.076809018850326538e-01 -2.297976315021514893e-01 -4.557413514703512192e-03 -1.660066992044448853e-01 -4.207823798060417175e-02 4.441059753298759460e-02 -3.813772276043891907e-02 -3.042831085622310638e-02 2.305957823991775513e-01 2.253746241331100464e-01 1.826652437448501587e-01 -4.290748760104179382e-02 1.269893795251846313e-01 7.359377108514308929e-03 -8.250245451927185059e-02 -2.300158329308032990e-02 2.545313835144042969e-01 -1.229172646999359131e-01 -3.095863759517669678e-01 -2.179099768400192261e-01 -2.523519992828369141e-01 -3.074086606502532959e-01 -1.927884668111801147e-01 1.803424656391143799e-01 -1.169442757964134216e-02 -3.268983960151672363e-01 -4.416681081056594849e-02 1.820114701986312866e-01
-2.123583257198333740e-01 2.970505133271217346e-02 -2.662862539291381836e-01 1.772633641958236694e-01 3.706609010696411133e-01 -1.559353061020374298e-02 8.965738117694854736e-02 8.860491961240768433e-02 -4.039485007524490356e-02 -1.449044235050678253e-02 8.112044632434844971e-02 -1.372714340686798096e-01 -1.068911626935005188e-01 -4.561188817024230957e-02 1.104674488306045532e-01 2.198417298495769501e-02 -1.791155934333801270e-01 -3.725553303956985474e-02 -2.203036546707153320e-01 4.047332331538200378e-02 -5.890558287501335144e-02 8.847811818122863770e-02 -3.280324339866638184e-01 7.851441949605941772e-02 -2.635458484292030334e-02 -2.560747563838958740e-01 -2.713968753814697266e-01 3.850706517696380615e-01 -1.729093790054321289e-01 -4.455981031060218811e-02 -1.622038632631301880e-01 2.993373274803161621e-01
-1.482083797454833984e-01 -5.688981339335441589e-02 -3.181096166372299194e-02 -2.691969275474548340e-02 9.512379020452499390e-02 -5.655807256698608398e-02 -3.198072314262390137e-01 -2.187469601631164551e-01 -2.564197592437267303e-02 -7.474666088819503784e-02 7.526779174804687500e-02 -6.128821894526481628e-02 -1.288160979747772217e-01 1.488778889179229736e-01 3.835259675979614258e-01 4.402906447649002075e-02 2.294715344905853271e-01 -1.843292266130447388e-01 -2.436572015285491943e-01 -1.260237842798233032e-01 -8.276534080505371094e-02 -2.275704145431518555e-01 -1.569826602935791016e-01 -2.143452912569046021e-01 -3.362327814102172852e-01 -1.815601252019405365e-02 -3.007200956344604492e-01 -6.982346624135971069e-02 1.019003987312316895e-02 -1.764202713966369629e-01 2.124182432889938354e-01 1.762988716363906860e-01
-1.700836569070816040e-01 2.723943814635276794e-02 -2.222054898738861084e-01 1.536599695682525635e-01 4.663516581058502197e-01 -1.846926473081111908e-02 1.075982674956321716e-01 5.487604811787605286e-02 1.021181717514991760e-01 1.250159554183483124e-02 -1.907450892031192780e-02 -1.027161180973052979e-01 -1.054893136024475098e-01 5.767193809151649475e-02 1.293628662824630737e-01 -4.942118749022483826e-02 -8.964867144823074341e-02 -1.042933166027069092e-01 -1.229373067617416382e-01 -1.036437153816223145e-01 -2.057898789644241333e-01 1.696635633707046509e-01 -3.125742077827453613e-01 1.411430984735488892e-01 -1.327232718467712402e-01 -1.409780085086822510e-01 -3.757240176200866699e-01 2.231967449188232422e-01 -5.696941912174224854e-02 -1.012526825070381165e-01 -1.574156433343887329e-01 3.309341073036193848e-01
1.263223960995674133e-02 3.365637734532356262e-03 -2.780348062515258789e-01 -1.387148946523666382e-01 2.483907490968704224e-01 -1.346687041223049164e-02 1.433509588241577148e-01 -2.037437856197357178e-01 -1.522805243730545044e-01 2.791141718626022339e-02 -1.980057954788208008e-01 -4.796859808266162872e-03 -9.878916293382644653e-02 7.861121743917465210e-02 9.873763471841812134e-02 5.731758847832679749e-02 3.156829774379730225e-01 -3.866536319255828857e-01 2.394665032625198364e-02 -9.426485002040863037e-02 -1.353894621133804321e-01 -2.117025256156921387e-01 -2.427210062742233276e-01 -1.278219521045684814e-01 -1.972647942602634430e-02 -7.272362709045410156e-02 -4.646334350109100342e-01 1.585502550005912781e-02 -1.601864546537399292e-01 9.979233145713806152e-02 5.912978202104568481e-03 1.808022409677505493e-01
-4.586657881736755371e-01 -9.246475994586944580e-02 3.023646306246519089e-03 1.232568547129631042e-01 1.510400027036666870e-01 3.973753750324249268e-02 -1.484737694263458252e-01 -2.039275616407394409e-01 -1.131770312786102295e-01 1.495626866817474365e-01 5.317757651209831238e-02 -7.088095694780349731e-02 3.138764575123786926e-02 8.607868850231170654e-02 3.618874251842498779e-01 -1.118551045656204224e-01 1.627840846776962280e-01 -7.495174556970596313e-02 -1.941536366939544678e-01 -1.986841857433319092e-01 -1.821264326572418213e-01 -1.534735858440399170e-01 -2.636995911598205566e-01 -1.380173712968826294e-01 -3.891208171844482422e-01 -9.732574969530105591e-02 -8.518981933593750000e-02 1.992633379995822906e-02 4.578938707709312439e-02 -1.216874048113822937e-01 3.524416312575340271e-02 2.041242569684982300e-01
-1.223578006029129028e-01 -1.091866791248321533e-01 9.115295857191085815e-02 1.372350901365280151e-01 1.841828376054763794e-01 -3.800284117460250854e-03 -1.010455414652824402e-01 -3.428404927253723145e-01 -2.865378260612487793e-01 4.981630668044090271e-02 -6.379570811986923218e-02 -2.568513453006744385e-01 5.294015631079673767e-02 -3.836980089545249939e-02 -6.371465977281332016e-03 4.066222533583641052e-02 -1.297263801097869873e-01 -2.936844527721405029e-01 -1.936262287199497223e-02 -1.143807247281074524e-01 2.172548472881317139e-01 -1.007043421268463135e-01 -2.506670951843261719e-01 -3.380115032196044922e-01 1.104093715548515320e-01 4.966428130865097046e-02 -3.031201362609863281e-01 -1.111366897821426392e-01 -3.157010376453399658e-01 -1.223748028278350830e-01 -1.032249182462692261e-01 1.689016371965408325e-01
-2.430464029312133789e-01 -2.821862697601318359e-02 -2.896356880664825439e-01 7.117426395416259766e-02 1.661067605018615723e-01 4.826261196285486221e-03 2.327054142951965332e-01 -1.476224064826965332e-01 1.415103860199451447e-02 -1.521621942520141602e-01 5.135893821716308594e-02 5.998573452234268188e-02 2.140385508537292480e-01 1.487045437097549438e-01 3.197289705276489258e-01 -8.329329639673233032e-02 -5.539367347955703735e-02 -6.115625053644180298e-02 -1.555693447589874268e-01 1.445010602474212646e-01 -9.012074768543243408e-02 1.112933456897735596e-01 -3.192314207553863525e-01 1.203747019171714783e-01 8.918045461177825928e-02 8.774890750646591187e-02 -4.835844933986663818e-01 2.554026246070861816e-01 1.395426541566848755e-01 -6.125980615615844727e-02 -7.827081531286239624e-02 8.973632007837295532e-02
-2.232165038585662842e-01 -1.716885566711425781e-01 -7.653123885393142700e-02 6.246626749634742737e-02 2.316357046365737915e-01 3.875325247645378113e-02 4.220381379127502441e-02 -1.614403277635574341e-01 1.000970974564552307e-01 5.546743795275688171e-02 -4.364144206047058105e-01 -2.673950493335723877e-01 9.482108801603317261e-02 6.497931480407714844e-02 1.984399408102035522e-01 -1.464411914348602295e-01 -8.574035763740539551e-02 -2.524947226047515869e-01 -6.739340722560882568e-02 1.365236043930053711e-01 -1.470684707164764404e-01 -1.338040828704833984e-01 -2.794044911861419678e-01 -3.595862388610839844e-01 -4.034738242626190186e-02 -6.514522433280944824e-02 -1.381230056285858154e-01 -1.587278023362159729e-02 -1.948528885841369629e-01 -1.895632296800613403e-01 -1.018909811973571777e-01 1.678514480590820312e-01
-1.519709676504135132e-01 -2.827955409884452820e-02 -2.652906477451324463e-01 1.542287170886993408e-01 2.504972741007804871e-02 -1.448222342878580093e-02 9.621695429086685181e-02 -1.755856424570083618e-01 1.936754733324050903e-01 -1.213666498661041260e-01 1.024670451879501343e-01 1.744310110807418823e-01 3.470783121883869171e-03 2.289908975362777710e-01 3.675478398799896240e-01 5.765984207391738892e-02 -1.773116886615753174e-01 -8.574385941028594971e-02 -1.929089725017547607e-01 1.843467205762863159e-01 -1.869333349168300629e-02 1.476966738700866699e-01 -3.715612590312957764e-01 4.814805579371750355e-04 3.091756440699100494e-02 -1.241676956415176392e-01 -3.060713708400726318e-01 2.483716607093811035e-01 6.650168448686599731e-02 -3.917258605360984802e-02 -2.208615541458129883e-01 2.455486655235290527e-01
-7.847430557012557983e-02 -6.291462481021881104e-02 -1.596099287271499634e-01 2.210054248571395874e-01 2.920071780681610107e-01 1.645609587430953979e-01 1.462351381778717041e-01 9.410686790943145752e-02 -5.475006182678043842e-04 -5.135350301861763000e-02 3.253905773162841797e-01 1.308623850345611572e-01 -2.050802707672119141e-01 1.091993600130081177e-01 1.411965191364288330e-01 1.558768213726580143e-03 -1.476625949144363403e-01 -8.323776721954345703e-02 -1.635801494121551514e-01 -8.423223346471786499e-02 1.025634258985519409e-01 1.471147686243057251e-01 -3.147993981838226318e-01 1.307152360677719116e-01 7.344447076320648193e-03 1.037845313549041748e-01 -4.080281853675842285e-01 2.942908704280853271e-01 -1.245497614145278931e-01 4.441075492650270462e-03 -1.251011490821838379e-01 2.595711350440979004e-01
-8.762849122285842896e-02 -9.152353554964065552e-02 -2.487576939165592194e-02 2.180955931544303894e-02 1.290361583232879639e-01 2.777837589383125305e-02 -2.642499804496765137e-01 -5.251229926943778992e-02 -5.782206729054450989e-02 1.163598075509071350e-01 -1.016754284501075745e-01 -2.115217447280883789e-01 -4.746632575988769531e-01 1.850710660219192505e-01 3.628555238246917725e-01 -6.445046514272689819e-02 1.024123188108205795e-02 -2.305909618735313416e-02 -1.682631522417068481e-01 -1.092365458607673645e-01 1.425547003746032715e-01 3.097720909863710403e-03 -2.637025341391563416e-02 -2.267572283744812012e-01 -4.939775913953781128e-02 1.106662601232528687e-01 -4.355570077896118164e-01 -8.655649423599243164e-02 -1.804708987474441528e-01 1.926740705966949463e-01 -1.742207556962966919e-01 1.559792831540107727e-02
-9.153886884450912476e-02 -3.377942368388175964e-02 -2.273297458887100220e-01 -7.428415864706039429e-02 2.256290912628173828e-01 -7.763480395078659058e-02 -2.380974441766738892e-01 -5.767802521586418152e-02 -1.552628539502620697e-02 -2.196764647960662842e-01 -1.699278503656387329e-01 -1.235881168395280838e-02 -7.803634554147720337e-02 1.026071831583976746e-01 -3.110249340534210205e-02 -6.700416654348373413e-02 1.746816337108612061e-01 2.834604494273662567e-02 -1.318894475698471069e-01 1.457008719444274902e-01 2.990881502628326416e-01 2.211922556161880493e-01 -5.257059931755065918e-01 -1.813105195760726929e-01 1.820702999830245972e-01 2.233567982912063599e-01 -1.541426032781600952e-01 3.929188475012779236e-02 1.436910778284072876e-02 -1.091285943984985352e-01 -1.675688326358795166e-01 2.250126451253890991e-01
-3.085272014141082764e-01 6.477877497673034668e-02 -1.795242130756378174e-01 1.046767607331275940e-01 2.467501759529113770e-01 -6.694033741950988770e-02 -1.206585951149463654e-02 -1.930846571922302246e-01 -2.507095932960510254e-01 2.217907756567001343e-01 5.002985149621963501e-02 -1.851534396409988403e-01 9.530780464410781860e-02 2.657449245452880859e-01 1.213872283697128296e-01 -7.138723134994506836e-02 2.636532187461853027e-01 2.848264295607805252e-03 -6.636600941419601440e-02 7.297539617866277695e-03 -4.334655404090881348e-02 -2.739429771900177002e-01 -1.939643025398254395e-01 -2.127443067729473114e-02 -2.474239468574523926e-01 2.557922154664993286e-02 -3.075498044490814209e-01 7.680348306894302368e-02 -2.072598338127136230e-01 -2.917439937591552734e-01 8.297750353813171387e-02 1.413364857435226440e-01
-1.133363842964172363e-01 5.090697109699249268e-02 7.912564091384410858e-03 -3.323926776647567749e-02 2.027738988399505615e-01 -9.011141024529933929e-03 -1.827249862253665924e-02 -3.405554294586181641e-01 -2.442988008260726929e-01 4.309487342834472656e-02 -1.673727333545684814e-01 -1.793525815010070801e-01 1.045092716813087463e-01 -1.868399418890476227e-02 1.051924526691436768e-01 -2.517546340823173523e-02 1.647313982248306274e-01 -1.015125140547752380e-01 2.891929820179939270e-02 1.286012828350067139e-01 2.232444733381271362e-01 -1.269719451665878296e-01 -2.814383804798126221e-01 -5.025314092636108398e-01 -8.689206093549728394e-02 -2.951728701591491699e-01 -1.768309175968170166e-01 1.923375278711318970e-01 -1.082159485667943954e-02 -1.955680847167968750e-01 -5.096977576613426208e-02 1.573903858661651611e-01
-2.858884818851947784e-02 3.987351804971694946e-02 -2.711989581584930420e-01 -5.433324351906776428e-02 2.700391411781311035e-01 -5.141983926296234131e-02 -2.924936711788177490e-01 1.088323146104812622e-01 -8.725238591432571411e-02 -2.425021864473819733e-02 -8.352839946746826172e-02 -1.107422560453414917e-01 1.882447395473718643e-03 7.621065527200698853e-02 1.440171897411346436e-02 -2.938294224441051483e-02 2.627757191658020020e-01 -6.966752558946609497e-02 -3.114674389362335205e-01 2.161621898412704468e-01 1.689009219408035278e-01 1.413796693086624146e-01 -4.858074486255645752e-01 -1.336136013269424438e-01 1.401421427726745605e-01 1.784463375806808472e-01 -2.794647514820098877e-01 1.163865476846694946e-01 -1.588550582528114319e-02 -1.429633349180221558e-01 -4.575232416391372681e-02 1.669494360685348511e-01
5.004410073161125183e-02 -1.117786765098571777e-02 -1.464680284261703491e-01 7.785523682832717896e-02 8.838674426078796387e-02 -4.141965135931968689e-02 -5.664282664656639099e-02 -1.334692388772964478e-01 -2.639124095439910889e-01 1.809771731495857239e-02 -4.073898494243621826e-01 -1.065185293555259705e-01 -1.356433182954788208e-01 1.732201576232910156e-01 2.337742447853088379e-01 1.260446906089782715e-01 1.998191773891448975e-01 1.480919960886240005e-02 -3.418720662593841553e-01 -1.614391654729843140e-01 2.146184444427490234e-01 -1.489381641149520874e-01 -2.892087996006011963e-01 -1.269477307796478271e-01 2.616052329540252686e-02 8.265806734561920166e-02 -1.393289715051651001e-01 -6.669598817825317383e-02 1.516151428222656250e-01 2.087462544441223145e-01 -1.304403543472290039e-01 3.271582424640655518e-01
-1.035360395908355713e-01 -1.269624680280685425e-01 -5.677242949604988098e-02 5.625147605314850807e-04 2.384345680475234985e-01 1.841274350881576538e-01 -1.493192613124847412e-01 -2.096832543611526489e-01 -2.860716730356216431e-02 -1.329424530267715454e-01 -2.000152170658111572e-01 -3.263226747512817383e-01 -4.053166210651397705e-01 3.633799776434898376e-02 9.043024480342864990e-02 1.298877149820327759e-01 2.449868768453598022e-01 9.670424461364746094e-02 -2.933883666992187500e-01 -1.168413534760475159e-01 2.358340919017791748e-01 -1.053896248340606689e-01 2.898569218814373016e-02 -2.347424477338790894e-01 -9.850469231605529785e-02 -6.244046986103057861e-02 -6.545681506395339966e-02 5.766269937157630920e-02 -4.964010044932365417e-02 -1.835968494415283203e-01 -5.812912806868553162e-02 3.236583471298217773e-01
-3.046925067901611328e-01 -8.849024772644042969e-02 -2.474140226840972900e-01 1.511302441358566284e-01 1.528039276599884033e-01 1.040692776441574097e-01 8.346156030893325806e-02 -1.914091259241104126e-01 -1.060541644692420959e-01 -1.516336807981133461e-03 -1.334443688392639160e-02 9.300738573074340820e-02 -1.937338560819625854e-01 1.748973131179809570e-01 2.086532562971115112e-01 -2.806271910667419434e-01 1.929120719432830811e-01 9.171449393033981323e-02 -3.634089231491088867e-01 -5.797743052244186401e-02 1.627251803874969482e-01 5.471157282590866089e-02 -3.190986812114715576e-02 -6.783816218376159668e-02 -3.350015878677368164e-01 -4.492886736989021301e-02 -2.757644951343536377e-01 -2.277641743421554565e-02 4.209923744201660156e-02 -2.708395123481750488e-01 -1.771148145198822021e-01 -1.164241135120391846e-01
-2.966203987598419189e-01 1.948720067739486694e-01 -1.563347429037094116e-01 6.717547029256820679e-02 4.334613680839538574e-01 3.135739266872406006e-02 7.677696645259857178e-02 4.805189371109008789e-02 -1.099261939525604248e-01 -5.549225211143493652e-02 6.052181497216224670e-02 6.798510253429412842e-02 -9.006802737712860107e-02 -3.455296158790588379e-02 9.280405938625335693e-02 -9.707176685333251953e-02 -9.183927625417709351e-02 -1.294097155332565308e-01 -1.500955373048782349e-01 7.390566170215606689e-02 -1.145013608038425446e-02 2.267526984214782715e-01 -3.518477678298950195e-01 7.556749880313873291e-02 -7.732705678790807724e-03 -2.922803759574890137e-01 -2.169136554002761841e-01 2.236918210983276367e-01 -1.167151033878326416e-01 -2.412914484739303589e-02 -1.245642229914665222e-01 3.881978094577789307e-01
-3.731544017791748047e-01 8.012010157108306885e-02 -6.480455398559570312e-02 -3.214128315448760986e-02 8.557118475437164307e-02 1.254940778017044067e-01 -1.793467998504638672e-01 -3.392785787582397461e-02 -1.970932930707931519e-01 -7.142529636621475220e-02 6.146327406167984009e-02 1.509733498096466064e-01 -2.490006200969219208e-02 -1.041379757225513458e-03 5.280618667602539062e-01 -6.958658993244171143e-02 1.653285697102546692e-02 -4.540755972266197205e-02 -2.327581644058227539e-01 2.319092303514480591e-02 3.728696107864379883e-01 -3.847907937597483397e-04 -9.852585941553115845e-02 -1.523007899522781372e-01 -3.075898885726928711e-01 -9.045415371656417847e-02 -1.653350144624710083e-01 5.378342792391777039e-02 -1.561038848012685776e-02 -1.254144012928009033e-01 1.172558292746543884e-01 2.148447930812835693e-01
-1.189637407660484314e-01 8.732355386018753052e-02 -9.037687629461288452e-02 -4.621397331357002258e-02 -8.632306754589080811e-02 2.974175848066806793e-02 -1.779157370328903198e-01 -2.460456266999244690e-02 1.369426865130662918e-02 -2.677236497402191162e-01 -3.294471418485045433e-03 -1.433292776346206665e-01 -3.737769424915313721e-01 -1.014412268996238708e-01 4.075570702552795410e-01 -5.960264429450035095e-02 -5.656328424811363220e-02 1.411820054054260254e-01 -1.583137921988964081e-02 2.387716323137283325e-01 -6.217870488762855530e-02 -2.570628225803375244e-01 -3.092489838600158691e-01 -4.107649996876716614e-02 3.179740905761718750e-01 -4.170846939086914062e-02 -6.854614615440368652e-02 1.353936493396759033e-01 7.740078866481781006e-02 -1.275976449251174927e-01 -1.135873720049858093e-01 3.263970315456390381e-01
-2.422655373811721802e-01 8.080109953880310059e-02 -3.535159230232238770e-01 1.282064914703369141e-01 4.551370143890380859e-01 -1.183667127043008804e-02 1.982131600379943848e-01 -2.258197218179702759e-02 1.403422802686691284e-01 -4.508416354656219482e-02 1.462831497192382812e-01 -1.522336304187774658e-01 -7.603533565998077393e-02 5.316861439496278763e-03 1.374766379594802856e-01 -9.649123996496200562e-02 7.495717611163854599e-03 -8.956777304410934448e-02 -1.898091882467269897e-01 4.890990629792213440e-02 2.567058615386486053e-02 1.586077362298965454e-01 -2.196258902549743652e-01 2.520997449755668640e-02 -3.305624425411224365e-02 -1.077929213643074036e-01 -3.373648226261138916e-01 3.055810034275054932e-01 -1.545831561088562012e-01 -2.335597760975360870e-02 -9.810341149568557739e-02 2.660834193229675293e-01
-4.334629178047180176e-01 1.285317391157150269e-01 -2.085106819868087769e-01 -8.590152859687805176e-02 -1.915004849433898926e-02 -9.714336693286895752e-02 -4.726183786988258362e-02 -2.439307123422622681e-01 4.289479926228523254e-02 -2.221110612154006958e-01 -1.882791221141815186e-01 -2.713613398373126984e-02 -2.299456298351287842e-02 2.812152206897735596e-01 2.862035334110260010e-01 7.065535336732864380e-02 1.474310457706451416e-01 -8.437229692935943604e-02 -7.903376966714859009e-02 1.764069795608520508e-01 4.896483942866325378e-02 -3.861176669597625732e-01 -2.189911007881164551e-01 -1.122023761272430420e-01 -2.750817835330963135e-01 1.453488171100616455e-01 -8.725547790527343750e-02 1.008883118629455566e-01 -2.508182823657989502e-02 -5.711165070533752441e-02 6.896231323480606079e-02 1.335445642471313477e-01
-3.167506754398345947e-01 -2.496755309402942657e-02 -2.165244072675704956e-01 1.458210349082946777e-01 1.085266768932342529e-01 -1.893191016279160976e-03 -6.662084162235260010e-02 -8.568470925092697144e-02 1.868078261613845825e-01 -3.108081817626953125e-01 -5.909829214215278625e-02 -6.150437891483306885e-02 -2.754485793411731720e-02 1.658861488103866577e-01 4.232546314597129822e-02 -7.437749207019805908e-02 2.997666597366333008e-01 -2.301339209079742432e-01 -6.662917137145996094e-02 -5.898016318678855896e-02 1.685688048601150513e-01 -4.218121767044067383e-01 -1.038928702473640442e-01 -2.424519360065460205e-01 -8.198167383670806885e-02 2.897281050682067871e-01 -4.356357082724571228e-02 7.926846295595169067e-02 -1.247541680932044983e-01 -2.664373219013214111e-01 -7.310962677001953125e-02 1.247515827417373657e-01
-3.378713726997375488e-01 -1.179080922156572342e-02 -1.126552447676658630e-01 4.132055491209030151e-02 1.060401424765586853e-01 -5.632345378398895264e-02 9.671597927808761597e-02 -5.433394759893417358e-02 1.777227073907852173e-01 -2.204910367727279663e-01 2.798572927713394165e-02 5.723285302519798279e-02 -4.261603206396102905e-02 1.426999121904373169e-01 1.894534826278686523e-01 -2.771581336855888367e-02 -2.086940854787826538e-01 -4.841931536793708801e-02 -2.496984452009201050e-01 7.022872567176818848e-02 1.036764383316040039e-01 7.875084877014160156e-03 -3.642601966857910156e-01 1.897815167903900146e-01 1.163287535309791565e-01 -1.638091504573822021e-01 -4.110928177833557129e-01 3.842070698738098145e-01 -1.818686164915561676e-02 -6.569243967533111572e-02 8.771345950663089752e-03 2.169974744319915771e-01
-2.771241962909698486e-01 -2.866438031196594238e-01 -6.784712523221969604e-02 -1.576043292880058289e-02 6.647153943777084351e-02 1.541011035442352295e-01 -1.139216721057891846e-01 7.536517083644866943e-02 -1.227704584598541260e-01 -2.447940707206726074e-01 1.359539479017257690e-01 1.377637088298797607e-01 -1.288156211376190186e-01 9.920461475849151611e-02 3.791970908641815186e-01 1.186951715499162674e-02 3.153646588325500488e-01 2.519608475267887115e-03 -1.198235005140304565e-01 6.745544821023941040e-02 2.654067277908325195e-01 1.033845078200101852e-02 -1.103460192680358887e-01 -1.454938948154449463e-01 -2.579239308834075928e-01 -1.026426553726196289e-01 -2.277245223522186279e-01 2.934530973434448242e-01 -5.254666134715080261e-02 -1.063311174511909485e-01 1.554864197969436646e-01 1.760642230510711670e-01
-3.465898633003234863e-01 4.870916903018951416e-02 -1.680182218551635742e-01 1.243606433272361755e-01 9.805153310298919678e-02 -4.581466689705848694e-02 3.877096772193908691e-01 -2.871198356151580811e-01 -1.684362590312957764e-01 -1.819098293781280518e-01 7.185353338718414307e-02 -3.756015375256538391e-02 -5.668337643146514893e-02 -8.569484949111938477e-02 1.530906409025192261e-01 -1.072813421487808228e-01 -7.116981595754623413e-02 2.100826054811477661e-01 -2.652191743254661560e-02 7.800489664077758789e-02 1.909989565610885620e-01 1.754643917083740234e-01 -3.083542585372924805e-01 1.092563383281230927e-02 -1.694535166025161743e-01 1.156146302819252014e-01 -3.522686362266540527e-01 2.574464678764343262e-02 -2.562731206417083740e-01 -6.361238658428192139e-02 -4.283509030938148499e-02 1.376465857028961182e-01
-9.083003550767898560e-02 -2.063362747430801392e-01 -1.940105110406875610e-01 -5.644006188958883286e-03 1.689950078725814819e-01 -2.475564628839492798e-01 5.169325694441795349e-02 5.216234549880027771e-02 3.159032762050628662e-02 -2.059971690177917480e-01 2.649102210998535156e-01 5.055199936032295227e-02 1.082877218723297119e-01 -3.089616820216178894e-02 2.623453140258789062e-01 -7.642159610986709595e-02 -1.771692782640457153e-01 -2.307213395833969116e-01 -8.778606355190277100e-02 -5.768081918358802795e-02 -6.866454333066940308e-02 3.218828886747360229e-02 -3.192912042140960693e-01 8.600600413046777248e-04 1.982990652322769165e-03 -2.902374416589736938e-02 -4.520599842071533203e-01 2.069979310035705566e-01 1.812703013420104980e-01 1.049034297466278076e-01 -2.206680774688720703e-01 2.622801661491394043e-01
-2.382923662662506104e-02 -1.969638913869857788e-01 -1.789269894361495972e-01 1.580205261707305908e-01 -7.232903037220239639e-03 7.954992353916168213e-02 6.564709544181823730e-02 -2.448818683624267578e-01 2.108157426118850708e-02 1.037018597126007080e-01 -1.499398648738861084e-01 -6.945531815290451050e-02 -5.855040997266769409e-02 -1.648855805397033691e-01 1.898588687181472778e-01 -1.718373447656631470e-01 1.355232000350952148e-01 -1.771660596132278442e-01 -1.134691834449768066e-01 -1.504451315850019455e-02 2.317920774221420288e-01 -2.178782830014824867e-03 -4.664510786533355713e-01 -3.588246703147888184e-01 1.803941279649734497e-01 -7.727403938770294189e-02 -1.481327712535858154e-01 1.800054311752319336e-02 -2.343919575214385986e-01 -2.435397505760192871e-01 2.394499816000461578e-02 2.444894760847091675e-01
-1.512175053358078003e-01 9.690748900175094604e-02 1.518509984016418457e-01 1.643803119659423828e-01 5.149032175540924072e-02 -2.172201126813888550e-02 -1.654616296291351318e-01 -2.123061567544937134e-01 -9.158752858638763428e-03 7.126373797655105591e-02 -5.633198469877243042e-02 -3.051168620586395264e-01 -3.086744248867034912e-01 1.062634512782096863e-01 4.217898547649383545e-01 4.408776015043258667e-02 7.362191099673509598e-03 -5.703437700867652893e-02 -1.746145822107791901e-02 -4.243387654423713684e-02 1.120696216821670532e-01 6.772766262292861938e-02 -2.591779828071594238e-01 -2.021134346723556519e-01 9.416462481021881104e-02 3.192721307277679443e-01 -3.459035158157348633e-01 -1.113955825567245483e-01 -1.064861938357353210e-01 -4.567959532141685486e-02 -2.592223584651947021e-01 1.301665883511304855e-02
5.695042759180068970e-02 -2.270509898662567139e-01 -6.913672387599945068e-02 -7.319780439138412476e-02 1.853607445955276489e-01 1.449862569570541382e-01 -1.861606538295745850e-01 -2.239964157342910767e-01 -4.355127811431884766e-01 -1.284048408269882202e-01 -1.561567187309265137e-01 -2.660449966788291931e-02 -1.670754253864288330e-01 -6.528170406818389893e-02 1.123137325048446655e-01 1.858282238245010376e-01 -1.547737419605255127e-01 -2.578776888549327850e-02 4.549112170934677124e-02 5.463367700576782227e-02 2.432715520262718201e-02 1.530141830444335938e-01 -3.235038518905639648e-01 1.403431501239538193e-02 2.375972270965576172e-02 -2.280659377574920654e-01 -1.826388835906982422e-01 2.223037779331207275e-01 2.906982004642486572e-01 -2.580400109291076660e-01 -6.780178099870681763e-02 1.863054931163787842e-01
-9.151396155357360840e-02 -1.778053343296051025e-01 -9.591042250394821167e-02 4.562206193804740906e-02 -5.296909436583518982e-02 6.228035688400268555e-02 -3.552267700433731079e-02 -3.091854155063629150e-01 -1.559977680444717407e-01 -2.004085034132003784e-01 -1.024462282657623291e-01 1.369560807943344116e-01 -2.938708066940307617e-01 7.691794633865356445e-02 1.703330576419830322e-01 -1.036517769098281860e-01 1.316326707601547241e-01 1.174947544932365417e-01 -4.531956464052200317e-02 -3.319352865219116211e-01 -1.261881440877914429e-01 -1.571976691484451294e-01 -2.752881050109863281e-01 -2.657853364944458008e-01 -3.724202513694763184e-01 -1.170426756143569946e-01 -2.220233231782913208e-01 1.198849827051162720e-01 -4.161223396658897400e-02 -1.314067561179399490e-02 4.959962517023086548e-02 2.618201971054077148e-01
4.845799878239631653e-02 6.403771787881851196e-02 -1.409121751785278320e-01 -6.728619337081909180e-02 3.125421106815338135e-01 1.024901345372200012e-01 -7.242307066917419434e-02 -1.309066414833068848e-01 -8.875859528779983521e-02 7.094697211869060993e-04 -3.124767243862152100e-01 -2.662063241004943848e-01 -5.150776728987693787e-02 1.166159436106681824e-01 6.818509846925735474e-02 1.252265572547912598e-01 1.678134351968765259e-01 8.333756029605865479e-02 -1.615277230739593506e-01 -3.272310197353363037e-01 3.283164203166961670e-01 -6.337990611791610718e-02 -3.592328727245330811e-01 -2.082021981477737427e-01 -7.719801366329193115e-02 1.678589172661304474e-02 -1.509852260351181030e-01 -3.286450356245040894e-02 -1.075065806508064270e-01 -1.471841931343078613e-01 1.256729066371917725e-01 3.066172003746032715e-01
-1.728828400373458862e-01 8.963736146688461304e-02 -2.377768456935882568e-01 1.230991110205650330e-01 3.823624551296234131e-01 7.586552202701568604e-02 3.467321768403053284e-02 2.220186591148376465e-02 5.209090560674667358e-02 -1.152300089597702026e-02 1.054038777947425842e-01 -4.094744101166725159e-02 -3.437558561563491821e-02 8.638840168714523315e-02 2.425815910100936890e-01 -6.756766885519027710e-02 -2.948502898216247559e-01 -1.462669074535369873e-01 -2.462419867515563965e-01 4.274019598960876465e-02 -5.483599007129669189e-02 2.199957072734832764e-01 -3.385806381702423096e-01 -4.447245970368385315e-02 -1.060715168714523315e-01 -1.038671657443046570e-01 -2.992530763149261475e-01 3.567134737968444824e-01 -1.093733310699462891e-01 -6.287433207035064697e-02 -9.622060507535934448e-02 2.149932533502578735e-01
-1.686315387487411499e-01 4.012615606188774109e-02 -1.317267417907714844e-01 4.158911108970642090e-02 1.326457858085632324e-01 1.596777588129043579e-01 1.486549377441406250e-01 -2.355984002351760864e-01 -2.055925689637660980e-02 1.006260216236114502e-01 -9.827813506126403809e-02 -1.758541613817214966e-01 1.080130040645599365e-01 1.185508370399475098e-01 3.363332748413085938e-01 -7.356928288936614990e-02 -1.119736135005950928e-01 -3.647792935371398926e-01 -1.246236711740493774e-01 1.779839210212230682e-02 1.740365028381347656e-01 -2.071629017591476440e-01 -3.630371093750000000e-01 -4.140789806842803955e-01 1.033667847514152527e-01 -6.871862709522247314e-02 7.403000444173812866e-02 2.456891722977161407e-02 -3.084466606378555298e-02 -1.078607141971588135e-01 -2.033005505800247192e-01 1.465265154838562012e-01
-1.526862382888793945e-02 -1.617003381252288818e-01 -2.072178870439529419e-01 1.502541005611419678e-01 1.664937585592269897e-01 3.205025494098663330e-01 -3.283534944057464600e-01 -3.450466394424438477e-01 -1.378808766603469849e-01 2.450943551957607269e-02 1.356166899204254150e-01 -1.397845149040222168e-01 -3.685989677906036377e-01 1.943200230598449707e-01 1.657653450965881348e-01 -2.596642673015594482e-01 5.272853747010231018e-02 4.497177433222532272e-03 -1.324186176061630249e-01 -8.984854072332382202e-02 1.949400454759597778e-01 -1.856365203857421875e-01 -2.380631417036056519e-01 -1.599148958921432495e-01 -1.195042510516941547e-03 3.476649150252342224e-02 -8.081576228141784668e-02 -1.260147709399461746e-02 -9.582056850194931030e-02 -1.215781792998313904e-01 -3.112701512873172760e-02 -9.363416582345962524e-02
-8.465290069580078125e-02 7.258972525596618652e-02 -6.562624126672744751e-02 2.041654884815216064e-01 2.030377835035324097e-01 -5.292471870779991150e-02 -2.508187890052795410e-01 1.158893182873725891e-01 -4.143831431865692139e-01 1.690763086080551147e-01 1.616404019296169281e-02 -2.124688625335693359e-01 -1.789352484047412872e-02 9.035842865705490112e-02 4.830298572778701782e-02 1.427888572216033936e-01 -2.446292042732238770e-01 -2.134791463613510132e-01 9.792031347751617432e-02 -1.728076338768005371e-01 8.166941255331039429e-02 -6.035484373569488525e-02 -3.826217651367187500e-01 -4.346992820501327515e-02 -1.947112083435058594e-01 5.715228617191314697e-02 -2.442401498556137085e-01 2.458074390888214111e-01 -1.707405447959899902e-01 -1.228767931461334229e-01 1.273394078016281128e-01 1.382334083318710327e-01
-5.092348903417587280e-02 5.604607239365577698e-02 9.105213731527328491e-02 7.782363891601562500e-02 3.435657024383544922e-01 1.541815996170043945e-01 -1.328817903995513916e-01 1.275885254144668579e-01 -2.247570753097534180e-01 1.598154455423355103e-01 -1.402616947889328003e-01 -1.020450443029403687e-01 -3.727356791496276855e-01 1.428668200969696045e-01 1.589641869068145752e-01 -7.120949029922485352e-02 2.058894187211990356e-02 8.287203311920166016e-02 -1.742081940174102783e-01 2.225092202425003052e-01 2.538609690964221954e-02 -3.214570581912994385e-01 -3.462193906307220459e-01 1.082136947661638260e-02 8.882096409797668457e-02 1.828899383544921875e-01 -2.140118628740310669e-01 2.004387602210044861e-02 1.317678540945053101e-01 1.554092764854431152e-01 -2.402778714895248413e-01 1.021910682320594788e-01
-2.607438266277313232e-01 -4.368097335100173950e-02 -1.111642047762870789e-01 4.826847836375236511e-02 1.539264917373657227e-01 1.046328321099281311e-01 -3.216602802276611328e-01 -7.132787257432937622e-02 -2.270729839801788330e-01 -5.934999883174896240e-02 9.241981059312820435e-02 1.611208170652389526e-01 2.879923395812511444e-02 9.941800683736801147e-02 3.324536681175231934e-01 -1.946660876274108887e-02 1.766777485609054565e-01 -6.745440419763326645e-03 -2.827966511249542236e-01 -9.045296907424926758e-02 2.560340166091918945e-01 -1.064797043800354004e-01 -5.587472394108772278e-02 -1.759763360023498535e-01 -3.202752172946929932e-01 -1.279632002115249634e-01 -9.160759299993515015e-02 1.747145354747772217e-01 -1.315951347351074219e-01 -1.411315798759460449e-01 1.050204411149024963e-01 3.528305888175964355e-01
9.310210496187210083e-02 5.572867393493652344e-02 -1.651073843240737915e-01 -1.537423022091388702e-02 2.053413987159729004e-01 -1.211937051266431808e-02 -1.362688690423965454e-01 -1.898542195558547974e-01 -3.440737724304199219e-01 -2.879120782017707825e-02 2.058518677949905396e-02 -2.055646032094955444e-01 -3.338109236210584641e-03 2.994436025619506836e-01 2.124150991439819336e-01 1.108694449067115784e-02 3.247761353850364685e-02 2.404042333364486694e-02 -1.590882390737533569e-01 6.729819625616073608e-02 8.237294852733612061e-02 -1.713665723800659180e-01 -2.952398359775543213e-01 -1.596118509769439697e-01 -4.653891324996948242e-01 -1.208490729331970215e-01 -2.092806622385978699e-02 6.915695965290069580e-02 6.357491761445999146e-02 -2.825079672038555145e-02 7.393702864646911621e-02 3.741694688796997070e-01
-1.631013453006744385e-01 -1.982615590095520020e-01 -9.667837619781494141e-02 4.907152056694030762e-02 -1.142339184880256653e-01 6.016423180699348450e-02 8.066069334745407104e-02 1.064049452543258667e-02 -6.664936989545822144e-02 1.477946490049362183e-01 4.909418895840644836e-02 1.517297774553298950e-01 -5.422510951757431030e-02 8.919607102870941162e-02 -6.708122044801712036e-02 1.846666187047958374e-01 2.368062548339366913e-02 -6.477446109056472778e-02 -3.742068111896514893e-01 -6.137128174304962158e-02 3.345345258712768555e-01 -1.298315972089767456e-01 -3.532336354255676270e-01 -3.511568307876586914e-01 1.871618479490280151e-01 -1.067762598395347595e-01 -2.941457629203796387e-01 1.173682287335395813e-01 7.802839577198028564e-02 -1.390184611082077026e-01 8.615174144506454468e-02 3.047276139259338379e-01
-2.834776043891906738e-01 5.899998545646667480e-02 2.544811554253101349e-02 2.506139576435089111e-01 7.809403538703918457e-02 1.669799685478210449e-01 -1.225999221205711365e-01 -3.021027743816375732e-01 -2.781464755535125732e-01 -3.909370303153991699e-02 -1.623050495982170105e-02 1.756650209426879883e-01 4.722834751009941101e-02 3.072760105133056641e-01 2.551392018795013428e-01 -1.198332905769348145e-01 2.405103594064712524e-01 -7.835421711206436157e-02 -1.870187819004058838e-01 4.316672682762145996e-02 7.218973338603973389e-02 -1.332201212644577026e-01 -1.048187091946601868e-01 -3.972323238849639893e-02 -1.816977858543395996e-01 -2.137302011251449585e-01 -2.364089041948318481e-01 1.966897696256637573e-01 -1.265166848897933960e-01 -1.805548071861267090e-01 -2.551951706409454346e-01 5.437381938099861145e-02
-2.185427099466323853e-01 7.750125974416732788e-02 2.302698418498039246e-02 1.554488986730575562e-01 1.346184909343719482e-01 1.851926743984222412e-01 2.665275335311889648e-01 1.005925517529249191e-02 -1.958381682634353638e-01 -8.533585071563720703e-02 -1.396410912275314331e-01 1.622382700443267822e-01 -7.051286101341247559e-02 1.445415914058685303e-01 9.767676889896392822e-02 -1.135245785117149353e-01 -1.483229100704193115e-01 6.380935758352279663e-02 -2.260336577892303467e-01 1.737853735685348511e-01 2.372059375047683716e-01 7.347473502159118652e-02 -1.180610209703445435e-01 1.100897714495658875e-01 3.339882940053939819e-02 1.572671830654144287e-01 -4.655895233154296875e-01 6.491765379905700684e-02 -1.202568784356117249e-01 -2.396960556507110596e-01 -8.838973939418792725e-02 3.695678710937500000e-01
-2.044662833213806152e-01 -1.942712515592575073e-01 2.239976450800895691e-02 -2.183067053556442261e-01 7.720768451690673828e-02 -4.724097624421119690e-02 -2.462071031332015991e-01 -1.791472546756267548e-02 -2.590626478195190430e-01 -1.353978961706161499e-01 1.587763279676437378e-01 2.081548422574996948e-01 1.877120882272720337e-02 2.144803293049335480e-02 3.244321346282958984e-01 -9.156557172536849976e-02 6.586562097072601318e-02 -6.679659336805343628e-02 -4.016538262367248535e-01 -2.828315272927284241e-02 2.458837181329727173e-01 -2.024880647659301758e-01 -2.172782868146896362e-01 -9.995394200086593628e-02 -1.133666113018989563e-01 7.609786838293075562e-02 -2.122598737478256226e-01 2.656119689345359802e-02 2.076108902692794800e-01 -1.670544296503067017e-01 1.386397182941436768e-01 2.247315794229507446e-01
-3.612571060657501221e-01 -4.941826919093728065e-04 -5.078772827982902527e-02 1.891863197088241577e-01 7.066684216260910034e-02 9.346805512905120850e-02 -2.572927474975585938e-01 -7.733530364930629730e-03 -1.754101216793060303e-01 -1.512203067541122437e-01 2.333057522773742676e-01 1.816617138683795929e-02 -1.524729728698730469e-01 1.682959645986557007e-01 2.102037817239761353e-01 -4.673357307910919189e-02 1.689982563257217407e-01 1.469647418707609177e-02 -1.956793069839477539e-01 -1.630092412233352661e-01 3.550409972667694092e-01 -1.227138787508010864e-01 -3.094599209725856781e-02 -6.269056349992752075e-02 -2.507648468017578125e-01 -5.715936422348022461e-02 -2.560274302959442139e-01 2.535430192947387695e-01 -8.749789744615554810e-02 -2.493750452995300293e-01 1.773999631404876709e-01 8.863162249326705933e-02
-1.470617204904556274e-01 6.491236388683319092e-02 -1.639099419116973877e-01 1.319812834262847900e-01 2.092395275831222534e-01 -1.741737425327301025e-01 5.005805939435958862e-02 -3.204149752855300903e-02 2.122357487678527832e-01 3.716901410371065140e-03 -3.488203044980764389e-03 5.386508628726005554e-02 7.919088751077651978e-02 1.926131397485733032e-01 3.733334243297576904e-01 -1.227757483720779419e-01 -1.591421365737915039e-01 -7.119029015302658081e-02 -3.051446378231048584e-01 6.717677414417266846e-02 3.895946592092514038e-02 -4.410264082252979279e-03 -3.198083341121673584e-01 1.305597275495529175e-01 -1.867594942450523376e-02 8.112461306154727936e-03 -4.061544835567474365e-01 1.811808943748474121e-01 2.621853947639465332e-01 3.274779068306088448e-03 -3.811904788017272949e-02 2.985653579235076904e-01
2.912273630499839783e-03 6.367695331573486328e-02 -6.016949936747550964e-02 -2.727303802967071533e-01 2.257936149835586548e-01 -1.087974160909652710e-01 -2.280102223157882690e-01 -6.866795942187309265e-03 -2.459667623043060303e-01 -2.995100570842623711e-03 -2.128286808729171753e-01 -7.075582444667816162e-02 -1.608294397592544556e-01 4.111495241522789001e-02 7.560393959283828735e-02 -1.617496088147163391e-02 7.158175110816955566e-02 -2.369480021297931671e-02 -1.013049017637968063e-02 1.741319298744201660e-01 1.494544893503189087e-01 1.112484931945800781e-01 -4.966410398483276367e-01 -2.064204812049865723e-01 1.227340847253799438e-01 1.699564456939697266e-01 -2.774113118648529053e-01 2.882808446884155273e-01 -4.087272286415100098e-02 -1.536310613155364990e-01 -1.352855712175369263e-01 2.259695380926132202e-01
-1.857666969299316406e-01 9.156429022550582886e-02 -1.769685745239257812e-01 1.721647232770919800e-01 2.408339977264404297e-01 1.526169944554567337e-02 2.175254523754119873e-01 -1.309380978345870972e-01 1.007138416171073914e-01 -9.548013657331466675e-02 9.077499061822891235e-02 -7.430273294448852539e-02 -7.219490408897399902e-02 4.147502779960632324e-02 2.656991183757781982e-01 -2.796453051269054413e-02 -2.384225577116012573e-01 -1.985217332839965820e-01 -2.085433453321456909e-01 7.775177806615829468e-02 -4.667875915765762329e-02 8.453143388032913208e-02 -3.664979040622711182e-01 1.309821307659149170e-01 -1.290477365255355835e-01 -5.310284718871116638e-02 -3.936952054500579834e-01 2.219411879777908325e-01 -1.266996115446090698e-01 -7.001139223575592041e-02 -3.319350071251392365e-03 3.329195678234100342e-01
-1.597708314657211304e-01 1.231097267009317875e-03 -1.916239559650421143e-01 1.306096017360687256e-01 4.777046442031860352e-01 9.195961803197860718e-02 1.357772052288055420e-01 8.579988032579421997e-02 -1.035706400871276855e-01 3.665721742436289787e-03 6.698498874902725220e-02 5.761513486504554749e-03 -1.911308243870735168e-02 5.904224514961242676e-02 1.817389130592346191e-01 -1.172379255294799805e-01 -2.617160379886627197e-01 -1.489698886871337891e-01 -2.441033571958541870e-01 6.405630707740783691e-02 -3.891366720199584961e-02 1.084187850356101990e-01 -3.542374372482299805e-01 1.155935078859329224e-01 2.760746143758296967e-02 -1.542073190212249756e-01 -2.503086626529693604e-01 2.799097895622253418e-01 -1.928778588771820068e-01 -1.429119557142257690e-01 -1.499384641647338867e-01 2.005172669887542725e-01
-1.883255839347839355e-01 -2.832119762897491455e-01 -8.311840891838073730e-02 -2.907143831253051758e-01 1.872188299894332886e-01 8.182377368211746216e-02 -3.647632151842117310e-02 -1.503504812717437744e-01 -2.836278378963470459e-01 8.296228945255279541e-03 1.747280359268188477e-01 2.870906591415405273e-01 -1.163617298007011414e-01 2.012591250240802765e-02 3.861841559410095215e-01 4.395957663655281067e-02 6.253129988908767700e-02 -1.552728116512298584e-01 -2.403567880392074585e-01 -5.823971331119537354e-02 2.316660881042480469e-01 -1.214242950081825256e-01 -1.995954811573028564e-01 8.083088696002960205e-02 -1.373356878757476807e-01 7.834183983504772186e-03 -4.273081198334693909e-02 1.064310297369956970e-01 1.222483068704605103e-02 -8.962840586900711060e-02 -5.042478814721107483e-02 3.492415547370910645e-01
-4.303598999977111816e-01 -3.231844902038574219e-01 3.830404952168464661e-02 -3.080178499221801758e-01 1.710425317287445068e-01 -8.310332149267196655e-02 -1.242830827832221985e-01 -2.287704646587371826e-01 -1.528242379426956177e-01 -1.583932340145111084e-01 1.015644613653421402e-02 -1.119843274354934692e-01 5.475959181785583496e-02 3.601751476526260376e-02 9.184762835502624512e-02 -5.156899243593215942e-02 4.926401376724243164e-02 -7.884179800748825073e-02 8.365884423255920410e-02 -9.364473074674606323e-02 3.736356645822525024e-02 -1.984832733869552612e-01 -2.820943892002105713e-01 2.687534131109714508e-02 -2.896079123020172119e-01 1.292445044964551926e-02 -2.904256880283355713e-01 1.657955795526504517e-01 1.262717097997665405e-01 -5.257108807563781738e-02 1.561805754899978638e-01 2.215842455625534058e-01
-3.051792383193969727e-01 -8.078446611762046814e-03 -2.161486297845840454e-01 6.898363679647445679e-02 4.319638013839721680e-01 4.624003544449806213e-02 1.439179182052612305e-01 9.164767712354660034e-02 8.192834258079528809e-02 -1.657683849334716797e-01 1.134411990642547607e-01 -5.989520996809005737e-02 -8.241485804319381714e-02 5.646715406328439713e-03 1.293748915195465088e-01 -5.168477818369865417e-02 -1.155681386590003967e-01 -1.276744604110717773e-01 -1.940770000219345093e-01 -1.782324910163879395e-02 -1.377448290586471558e-01 6.502088904380798340e-02 -2.738162875175476074e-01 1.594381034374237061e-02 -5.064197257161140442e-02 -1.465840339660644531e-01 -3.397701382637023926e-01 3.285406827926635742e-01 -2.188202440738677979e-01 -1.478011161088943481e-01 -1.223716214299201965e-01 2.497803270816802979e-01
-1.644790321588516235e-01 -1.648321300745010376e-01 -3.281033635139465332e-01 -5.051731597632169724e-03 1.269759088754653931e-01 6.235153973102569580e-02 1.655468344688415527e-01 -1.178048029541969299e-01 -1.401865631341934204e-01 -1.183212846517562866e-01 -7.092816382646560669e-02 -8.542236685752868652e-02 -4.031468182802200317e-02 6.297408789396286011e-02 1.673349291086196899e-01 -1.273321360349655151e-01 1.969224959611892700e-01 -6.094862148165702820e-02 -2.839329838752746582e-01 -8.504988253116607666e-02 2.751772105693817139e-01 -1.332946717739105225e-01 -1.467748284339904785e-01 -2.357977777719497681e-01 2.946057617664337158e-01 -3.009060919284820557e-01 -2.146919965744018555e-01 2.485367804765701294e-01 9.624880552291870117e-02 -2.457644492387771606e-01 -1.368984282016754150e-01 8.022827655076980591e-02
6.678133457899093628e-02 -3.437795862555503845e-02 2.772376127541065216e-02 2.989638224244117737e-02 1.624582707881927490e-01 -1.518439203500747681e-01 1.038282439112663269e-01 -2.159537076950073242e-01 1.604073122143745422e-02 6.489446014165878296e-02 2.007180452346801758e-01 -2.218805998563766479e-01 -1.148835420608520508e-01 2.275355309247970581e-01 3.596162199974060059e-01 -4.307935759425163269e-02 -3.119133226573467255e-02 2.539530396461486816e-01 -1.578121781349182129e-01 -1.245509181171655655e-02 -5.153316073119640350e-03 -2.699835598468780518e-01 -3.430536687374114990e-01 -1.174100860953330994e-01 1.745720505714416504e-01 9.039034694433212280e-02 -4.389029443264007568e-01 2.222246378660202026e-01 -4.358059540390968323e-02 1.456274278461933136e-02 2.273558347951620817e-04 1.341738253831863403e-01
-5.675337463617324829e-02 -1.414975821971893311e-01 -1.912294775247573853e-01 1.815638542175292969e-01 1.498047113418579102e-01 5.779874697327613831e-02 1.299453228712081909e-01 -3.016158044338226318e-01 -2.269566804170608521e-01 1.731506288051605225e-01 -4.237686842679977417e-02 2.581275999546051025e-01 1.157222092151641846e-01 1.758609116077423096e-01 -1.636949926614761353e-02 -9.175178408622741699e-02 1.078257709741592407e-01 5.537958070635795593e-02 -2.246116846799850464e-01 -1.675346791744232178e-01 -9.257330000400543213e-02 -2.807381749153137207e-01 -1.815992295742034912e-01 -1.604934781789779663e-01 5.360058508813381195e-03 2.075860202312469482e-01 -3.495853543281555176e-01 1.690670996904373169e-01 -5.055648460984230042e-02 -1.847064048051834106e-01 -7.943273521959781647e-03 3.173022270202636719e-01
2.919404767453670502e-02 -7.312336564064025879e-02 -5.985077843070030212e-02 1.683230102062225342e-01 2.269187271595001221e-01 -1.658914536237716675e-01 9.555143117904663086e-02 -8.077290654182434082e-02 -1.397761702537536621e-01 -5.762621387839317322e-02 -2.882567942142486572e-01 -1.253590881824493408e-01 -3.805454820394515991e-02 -1.552489101886749268e-01 4.042849540710449219e-01 9.959208220243453979e-02 -1.443941444158554077e-01 -1.668516844511032104e-01 -4.428695142269134521e-02 1.157170236110687256e-01 -5.861133337020874023e-02 -3.736825287342071533e-01 -3.204899430274963379e-01 -2.507926821708679199e-01 1.545508205890655518e-01 -1.025688350200653076e-01 -3.094330728054046631e-01 -8.415038883686065674e-02 -1.114484369754791260e-01 -2.006251551210880280e-02 6.676736287772655487e-03 1.543027758598327637e-01
-6.153736636042594910e-02 1.905286163091659546e-01 -4.582479894161224365e-01 1.694205105304718018e-01 2.901195585727691650e-01 2.300919890403747559e-01 -1.805457770824432373e-01 3.274114429950714111e-02 -1.272134482860565186e-01 -9.068797808140516281e-04 1.050214916467666626e-01 3.655190765857696533e-02 -2.201762609183788300e-02 6.769906729459762573e-02 1.054118871688842773e-01 -1.127243158407509327e-03 -7.820212282240390778e-03 -1.743115037679672241e-01 -2.254262119531631470e-01 2.959306724369525909e-02 6.329546123743057251e-02 1.164952367544174194e-01 -4.789335131645202637e-01 1.515441238880157471e-01 -4.412611201405525208e-02 -1.233145445585250854e-01 -1.982645541429519653e-01 5.116219446063041687e-02 -8.752260357141494751e-02 1.917036771774291992e-01 7.285641878843307495e-02 2.117760032415390015e-01
-5.174884572625160217e-02 -1.030088029801845551e-02 6.310041248798370361e-02 2.011484354734420776e-01 1.470724642276763916e-01 1.054472103714942932e-01 -2.321055829524993896e-01 -5.681284144520759583e-02 -2.100415676832199097e-01 -7.417117804288864136e-02 -4.424979537725448608e-02 -3.853412717580795288e-02 -4.642378389835357666e-01 2.091197967529296875e-01 1.090895384550094604e-01 -2.264956384897232056e-01 8.690597862005233765e-02 1.216962933540344238e-01 -3.336302237585186958e-03 1.598829403519630432e-02 2.787807583808898926e-01 -1.049231514334678650e-01 -2.065824270248413086e-01 -3.279563486576080322e-01 5.285040289163589478e-02 2.177356332540512085e-01 -1.726672202348709106e-01 1.573335528373718262e-01 -2.081137597560882568e-01 1.421857029199600220e-01 -2.053464949131011963e-01 1.239327862858772278e-01
5.983122065663337708e-02 -8.033390343189239502e-02 -2.088026702404022217e-01 -6.191194429993629456e-02 3.065122961997985840e-01 1.322939246892929077e-01 -2.189134955406188965e-01 -1.740617007017135620e-01 -1.625297218561172485e-01 -7.868211716413497925e-02 -8.917707949876785278e-02 -4.148710519075393677e-03 -2.880430035293102264e-02 -3.970728442072868347e-02 -3.782539442181587219e-02 -2.072781026363372803e-01 -1.619074642658233643e-01 5.070715397596359253e-02 -3.032707571983337402e-01 1.348312199115753174e-01 4.335536956787109375e-01 -2.458696067333221436e-01 -1.468199789524078369e-01 -1.278896778821945190e-01 -3.199306428432464600e-01 7.772114127874374390e-03 5.407330766320228577e-02 1.331125348806381226e-01 -5.826620012521743774e-02 -2.171366661787033081e-01 -4.316027089953422546e-02 2.544597387313842773e-01
-2.354694604873657227e-01 -1.148540750145912170e-01 -2.203714400529861450e-01 1.567572653293609619e-01 3.922208398580551147e-02 4.387115687131881714e-02 6.691963225603103638e-02 -1.762114912271499634e-01 -2.809810936450958252e-01 2.858859896659851074e-01 -1.658494174480438232e-01 1.307131201028823853e-01 1.369824111461639404e-01 1.108277216553688049e-01 -3.157415241003036499e-02 -1.072353422641754150e-01 1.225576624274253845e-01 -3.003158271312713623e-01 -2.866200916469097137e-02 7.042200863361358643e-02 2.259953171014785767e-01 -1.461660414934158325e-01 -1.349394917488098145e-01 -1.830818206071853638e-01 1.839377172291278839e-02 -3.372953087091445923e-02 -3.623757958412170410e-01 1.979399621486663818e-01 -1.259534955024719238e-01 -3.264454603195190430e-01 2.714101411402225494e-02 2.003030478954315186e-01
-2.681737840175628662e-01 -6.804705411195755005e-02 -9.405212849378585815e-02 -1.203159019351005554e-01 2.248200029134750366e-01 7.081557065248489380e-02 -3.649194538593292236e-02 -2.014007186517119408e-03 -4.013254866003990173e-02 1.065037325024604797e-01 4.959773644804954529e-02 1.505586951971054077e-01 -2.245190143585205078e-01 -6.693317741155624390e-02 5.429388880729675293e-01 2.776947990059852600e-02 5.152484029531478882e-02 1.384849101305007935e-01 3.943981602787971497e-02 -5.848511680960655212e-02 -3.362056910991668701e-01 -1.678688526153564453e-01 -2.985861599445343018e-01 -1.107471287250518799e-01 -1.071448251605033875e-01 7.365074753761291504e-02 -8.008677512407302856e-02 -1.650125347077846527e-02 -2.566146254539489746e-01 -3.017794489860534668e-01 6.872434169054031372e-02 5.902332253754138947e-03
-2.781498432159423828e-01 2.209660112857818604e-01 -1.929216235876083374e-01 2.958400407806038857e-03 -4.420622251927852631e-03 -7.110305130481719971e-02 4.417726024985313416e-02 -1.219857856631278992e-01 -2.615264058113098145e-01 1.560000777244567871e-01 -8.014043793082237244e-03 1.121233254671096802e-01 -2.783786654472351074e-01 2.219443768262863159e-01 2.168787866830825806e-01 -7.461615838110446930e-03 1.574738025665283203e-01 3.181300461292266846e-01 -1.732361912727355957e-01 -1.065421700477600098e-01 1.174533292651176453e-01 -7.154446095228195190e-02 -1.863977164030075073e-01 -5.708415433764457703e-02 -8.390108495950698853e-02 -2.216861210763454437e-02 -1.846895664930343628e-01 4.352490901947021484e-01 8.642805367708206177e-02 -1.415666788816452026e-01 -2.012651860713958740e-01 -1.098779439926147461e-01
-5.986847728490829468e-02 1.589284627698361874e-03 -2.235247045755386353e-01 7.884526252746582031e-02 2.534810900688171387e-01 2.001468241214752197e-01 -2.786441147327423096e-01 5.212976038455963135e-02 1.061503663659095764e-01 -1.747098267078399658e-01 -2.377669811248779297e-01 -3.819474950432777405e-02 2.106992602348327637e-01 7.478374987840652466e-02 2.733323276042938232e-01 1.151632219552993774e-01 2.261509299278259277e-01 -1.525258421897888184e-01 8.608718216419219971e-02 2.299534827470779419e-01 1.828222274780273438e-01 -6.896750628948211670e-02 -2.843797504901885986e-01 -1.755765080451965332e-01 2.826725840568542480e-01 -4.526453465223312378e-02 -3.439759612083435059e-01 2.599431574344635010e-02 1.033909693360328674e-01 -9.309367835521697998e-02 -5.971623584628105164e-02 9.680548310279846191e-02
-1.435504257678985596e-01 6.162514165043830872e-02 -4.844722896814346313e-02 1.631485670804977417e-01 3.296569287776947021e-01 -2.787642478942871094e-01 4.293189942836761475e-02 -1.190883144736289978e-01 -3.137928247451782227e-01 -7.539946585893630981e-02 -1.370250433683395386e-01 8.233685791492462158e-02 -1.474375743418931961e-02 1.380462348461151123e-01 1.687829643487930298e-01 1.417959779500961304e-01 9.927803277969360352e-02 1.175769865512847900e-01 -2.864263392984867096e-02 4.763078689575195312e-02 2.587061226367950439e-01 -8.048745803534984589e-03 -2.942806184291839600e-01 -2.593574523925781250e-01 1.028980761766433716e-01 3.451846539974212646e-01 -2.460082322359085083e-01 2.527108788490295410e-01 -5.556877702474594116e-02 -8.224467188119888306e-02 1.439505666494369507e-01 -1.196699142456054688e-01
-6.415276974439620972e-02 4.339549690485000610e-02 -1.697149574756622314e-01 -9.840443730354309082e-02 1.415149420499801636e-01 7.009492069482803345e-02 1.243856027722358704e-01 -2.460972517728805542e-01 1.360989660024642944e-01 -9.921019524335861206e-02 1.453529149293899536e-01 5.792320892214775085e-02 -1.172884404659271240e-01 1.202379390597343445e-01 3.414555490016937256e-01 -1.047676652669906616e-01 -2.007696926593780518e-01 -1.198404468595981598e-02 -2.201669365167617798e-01 1.280016005039215088e-01 -5.342577025294303894e-02 1.110316440463066101e-01 -2.590708434581756592e-01 5.574468150734901428e-02 -5.095180496573448181e-02 -4.013710189610719681e-03 -4.148548543453216553e-01 3.290871679782867432e-01 1.458196640014648438e-01 -9.859158098697662354e-02 -1.298302114009857178e-01 3.526146709918975830e-01
-1.202866733074188232e-01 -3.108979165554046631e-01 -2.736596465110778809e-01 5.267611518502235413e-02 3.898867638781666756e-03 1.590083539485931396e-01 1.220569536089897156e-01 -1.637796908617019653e-01 5.881289392709732056e-02 -2.157178241759538651e-03 3.001376241445541382e-02 -1.655000597238540649e-01 -2.038488388061523438e-01 2.370985597372055054e-02 2.623850107192993164e-01 2.870905026793479919e-02 -6.947990623302757740e-04 -9.655091911554336548e-02 -1.742438077926635742e-01 -2.703912258148193359e-01 2.962510287761688232e-01 1.024835705757141113e-01 -2.557591497898101807e-01 -2.165024876594543457e-01 5.103018134832382202e-02 -2.777464091777801514e-01 -1.688482910394668579e-01 1.832801252603530884e-01 -3.753956407308578491e-02 -2.411669641733169556e-01 -2.640935778617858887e-01 7.832132279872894287e-02
-1.174961850047111511e-01 -6.300445646047592163e-02 -6.466794013977050781e-02 9.885525703430175781e-02 1.605075001716613770e-01 1.285416632890701294e-01 -1.403506547212600708e-01 -8.333914913237094879e-03 -2.289403378963470459e-01 -1.439900696277618408e-01 1.448029726743698120e-01 -2.449635267257690430e-01 2.978815883398056030e-02 2.011919617652893066e-01 1.128515750169754028e-01 -2.831047214567661285e-02 1.068995445966720581e-01 2.018422186374664307e-01 -2.436328828334808350e-01 -3.399820253252983093e-02 1.794640272855758667e-01 -3.308376073837280273e-01 -2.273082286119461060e-01 -1.899017542600631714e-01 -3.726382851600646973e-01 -1.670807068876456469e-05 2.819399721920490265e-02 2.968543469905853271e-01 3.682006895542144775e-02 4.244292899966239929e-02 -5.522647127509117126e-02 3.480459451675415039e-01
-6.320609152317047119e-02 8.890922367572784424e-02 -2.290755510330200195e-01 9.551868587732315063e-02 2.393757551908493042e-01 1.350345369428396225e-02 4.790293797850608826e-02 -5.974505096673965454e-02 2.014286816120147705e-01 -1.591534018516540527e-01 9.180016815662384033e-02 1.805241219699382782e-02 6.916671246290206909e-02 2.738507091999053955e-01 3.752887547016143799e-01 1.472797896713018417e-02 -1.388310641050338745e-01 -1.582469791173934937e-01 -2.321328073740005493e-01 -1.051987633109092712e-01 -5.539830774068832397e-03 1.401963084936141968e-01 -3.020770549774169922e-01 5.605356022715568542e-02 6.757600605487823486e-02 -1.126201264560222626e-02 -3.665602207183837891e-01 2.767486572265625000e-01 1.428940743207931519e-01 1.857187040150165558e-02 -1.746615022420883179e-01 2.781972289085388184e-01
-1.749684065580368042e-01 -1.493531614542007446e-01 -1.343983858823776245e-01 -1.905072331428527832e-01 2.354258298873901367e-01 -2.252466380596160889e-01 -1.129740010946989059e-02 3.264809027314186096e-03 5.498310923576354980e-02 -4.899745061993598938e-02 -8.954127877950668335e-02 8.772557228803634644e-02 2.035319805145263672e-03 6.043355539441108704e-02 -7.771022617816925049e-02 -5.144894123077392578e-02 7.530985772609710693e-02 -3.783432245254516602e-01 1.274526715278625488e-01 -6.689590215682983398e-02 3.033221960067749023e-01 -1.694796085357666016e-01 -1.948036849498748779e-01 -1.805462539196014404e-01 -1.209278255701065063e-01 1.762740127742290497e-02 -2.456399947404861450e-01 1.114850342273712158e-01 7.740183919668197632e-02 -5.206324160099029541e-02 2.314364612102508545e-01 4.921079277992248535e-01
-1.608371883630752563e-01 -8.956409990787506104e-02 -6.281565129756927490e-02 3.102963268756866455e-01 6.385997682809829712e-02 -1.660204082727432251e-01 -8.061353862285614014e-02 2.183801084756851196e-01 -2.073917835950851440e-01 -2.312306761741638184e-01 -6.085844244807958603e-03 3.389022871851921082e-02 -2.746770717203617096e-02 2.926240861415863037e-01 1.166770011186599731e-01 2.424542009830474854e-01 -1.911008805036544800e-01 -2.644094228744506836e-01 1.302851140499114990e-01 -2.991246990859508514e-02 8.062873035669326782e-02 3.793087229132652283e-02 -4.315645694732666016e-01 -2.022610306739807129e-01 -9.373513609170913696e-02 8.884406648576259613e-03 -2.439051717519760132e-01 1.397950947284698486e-01 -1.882005035877227783e-01 -1.187532469630241394e-01 8.255717903375625610e-02 1.413234025239944458e-01
5.834267474710941315e-03 -7.038465142250061035e-02 -2.958740852773189545e-02 1.371504813432693481e-01 3.927457928657531738e-01 -1.364030092954635620e-01 8.218723535537719727e-02 -1.304064542055130005e-01 -1.269542723894119263e-01 5.220090970396995544e-02 -1.647944301366806030e-01 -2.284971624612808228e-01 1.359788002446293831e-03 -7.152380049228668213e-02 2.489722073078155518e-01 7.920095697045326233e-03 3.631152212619781494e-02 8.212649077177047729e-02 3.601887077093124390e-02 2.902025580406188965e-01 1.426715999841690063e-01 -4.217795729637145996e-01 -3.274666666984558105e-01 -2.116121351718902588e-01 2.130694091320037842e-01 1.042847335338592529e-02 -2.194995433092117310e-01 -2.524594776332378387e-02 -8.000745624303817749e-02 -1.730767786502838135e-01 4.576455056667327881e-02 1.916026324033737183e-01
-3.842469453811645508e-01 -1.102855652570724487e-01 -1.920566856861114502e-01 -4.326906427741050720e-02 4.431349411606788635e-02 -7.003463059663772583e-02 -1.146532595157623291e-01 -2.204125672578811646e-01 -3.934793770313262939e-01 2.440402209758758545e-01 -2.064965516328811646e-01 1.219244301319122314e-01 -6.970656663179397583e-02 8.602850884199142456e-02 -2.536130324006080627e-02 -2.280638515949249268e-01 -1.237774174660444260e-02 -6.395215541124343872e-02 -5.107788741588592529e-02 7.618150860071182251e-02 2.263944745063781738e-01 -2.242139279842376709e-01 -1.666488349437713623e-01 -4.857675731182098389e-02 1.066171526908874512e-01 9.092462062835693359e-02 -3.639412224292755127e-01 1.024567261338233948e-01 -1.810695230960845947e-01 -1.290246993303298950e-01 4.103354644030332565e-03 1.992098838090896606e-01
-3.837214410305023193e-01 3.272923454642295837e-02 -1.335322558879852295e-01 5.156581848859786987e-02 9.019902348518371582e-02 -6.792423129081726074e-02 -6.731555797159671783e-03 -1.625779271125793457e-01 -2.408139258623123169e-01 2.095020115375518799e-01 1.948119252920150757e-01 4.402819089591503143e-03 8.449807763099670410e-02 1.123892888426780701e-01 5.219836719334125519e-03 -1.836098283529281616e-01 1.407275795936584473e-01 6.961423903703689575e-02 -2.825652621686458588e-02 -5.324295908212661743e-02 -2.407472208142280579e-02 -2.540672421455383301e-01 -1.915973573923110962e-01 -7.797746360301971436e-02 -1.946169584989547729e-01 -3.996212407946586609e-02 -3.322003781795501709e-01 2.084560692310333252e-01 -1.322223804891109467e-02 -3.516215384006500244e-01 1.797063462436199188e-02 3.807661533355712891e-01
-3.273292481899261475e-01 -6.620534509420394897e-02 -1.749307960271835327e-01 -1.645157784223556519e-01 2.196427732706069946e-01 -1.266531199216842651e-01 2.565453052520751953e-01 -2.180221974849700928e-01 -2.056563496589660645e-01 1.895238831639289856e-02 -6.769160181283950806e-02 -1.094113755971193314e-02 6.945011764764785767e-02 3.111569024622440338e-02 1.974785141646862030e-02 -5.639510345645248890e-04 1.572759151458740234e-01 -1.508581042289733887e-01 7.932583242654800415e-02 -1.676930338144302368e-01 3.532322645187377930e-01 -9.282691776752471924e-02 -1.660230755805969238e-01 -3.223750889301300049e-01 -6.009975075721740723e-02 -1.779536902904510498e-01 -2.994617223739624023e-01 2.309294790029525757e-01 -2.368156425654888153e-02 -1.696422100067138672e-01 -1.425567567348480225e-01 1.578043550252914429e-01
-1.440128833055496216e-01 -2.362487018108367920e-01 -9.398374706506729126e-02 -4.885314032435417175e-02 2.827277183532714844e-01 6.549947708845138550e-02 -3.307154867798089981e-03 -1.783298142254352570e-02 -2.583933994174003601e-02 -9.408270940184593201e-03 1.535884886980056763e-01 -1.761755347251892090e-01 -8.119643479585647583e-02 1.087858807295560837e-02 1.464483141899108887e-01 -1.145304217934608459e-01 1.434465777128934860e-02 -8.533730357885360718e-02 -1.862979233264923096e-01 -1.987252384424209595e-01 2.822080254554748535e-01 -2.055266797542572021e-01 -3.067892193794250488e-01 -3.419945240020751953e-01 -1.004680097103118896e-01 -3.823849558830261230e-01 -2.324608564376831055e-01 3.129037842154502869e-02 -1.105076298117637634e-01 -2.075188308954238892e-01 -1.858844012022018433e-01 -1.233153268694877625e-01
-7.858684659004211426e-02 -8.555792272090911865e-02 -1.217656806111335754e-01 1.134918257594108582e-01 1.867958009243011475e-01 -5.951872467994689941e-02 9.486526995897293091e-02 -1.316168308258056641e-01 -3.209959715604782104e-02 -1.809420287609100342e-01 -1.712324470281600952e-02 -2.213791608810424805e-01 -2.874187529087066650e-01 -3.977316990494728088e-02 4.387042224407196045e-01 -9.997710585594177246e-02 8.580804616212844849e-02 1.151795983314514160e-01 -2.789446525275707245e-02 1.105927377939224243e-01 -2.718647420406341553e-01 -9.840340167284011841e-02 -4.252086579799652100e-01 -1.318380683660507202e-01 1.315699219703674316e-01 1.966003924608230591e-01 -6.753326952457427979e-02 -1.895921863615512848e-02 2.224206328392028809e-01 -2.644099295139312744e-01 -6.992282718420028687e-02 -1.541028022766113281e-01
-4.469913244247436523e-02 -1.013814471662044525e-02 -1.479474008083343506e-01 3.728387504816055298e-02 8.297286182641983032e-02 -5.446891114115715027e-02 -1.004840340465307236e-02 -2.009420990943908691e-01 4.998401179909706116e-02 -7.199148088693618774e-02 1.402355879545211792e-01 2.108099460601806641e-01 2.505026571452617645e-02 1.745564639568328857e-01 2.450965195894241333e-01 -1.667466759681701660e-02 -2.892247438430786133e-01 -1.817471832036972046e-01 -9.171486645936965942e-02 -5.478986725211143494e-02 -9.095176123082637787e-03 1.469400376081466675e-01 -4.097785055637359619e-01 9.873524308204650879e-02 7.990713231265544891e-03 -1.368958353996276855e-01 -3.855251967906951904e-01 4.065615236759185791e-01 5.773160606622695923e-02 -1.131393760442733765e-01 -1.600887924432754517e-01 2.431641817092895508e-01
-9.975376725196838379e-02 -1.740921735763549805e-01 -3.587005138397216797e-01 1.034264117479324341e-01 1.132898107171058655e-01 2.399507910013198853e-01 7.679565995931625366e-02 -2.054204940795898438e-01 -4.996063932776451111e-02 1.179957687854766846e-01 -1.437247395515441895e-01 -4.422343522310256958e-02 -1.253463774919509888e-01 -1.090685874223709106e-01 1.410500109195709229e-01 -1.649789325892925262e-02 1.481215953826904297e-01 -1.018880754709243774e-01 -2.876750528812408447e-01 -1.525505185127258301e-01 2.425331771373748779e-01 3.877080604434013367e-02 -1.885143071413040161e-01 -1.396810412406921387e-01 7.651840895414352417e-02 -3.435052335262298584e-01 -3.464518785476684570e-01 1.087056696414947510e-01 1.007764860987663269e-01 -2.643803954124450684e-01 -1.567336618900299072e-01 -3.204118832945823669e-02
-1.076085045933723450e-01 1.828918932005763054e-03 6.052657216787338257e-02 -5.862901359796524048e-02 4.062405228614807129e-02 -2.303455770015716553e-02 -3.598817884922027588e-01 -1.341098099946975708e-01 -8.238938637077808380e-03 1.570521891117095947e-01 -1.359100937843322754e-01 6.658859550952911377e-02 -2.286932766437530518e-01 1.453688144683837891e-01 1.536222845315933228e-01 3.515330702066421509e-02 1.925973296165466309e-01 1.419674754142761230e-01 -2.975459694862365723e-01 -1.841087490320205688e-01 1.753954589366912842e-01 -8.598884940147399902e-02 -3.031799197196960449e-01 -2.214715331792831421e-01 -2.493329197168350220e-01 -2.956733293831348419e-02 -2.338720560073852539e-01 3.278312385082244873e-01 1.947559714317321777e-01 -2.067818790674209595e-01 -1.362297683954238892e-01 -4.966447129845619202e-02
8.573539555072784424e-02 1.972581632435321808e-02 -2.452725470066070557e-01 6.826435681432485580e-03 2.132522463798522949e-01 3.276330605149269104e-02 -3.910569846630096436e-02 -1.213824674487113953e-01 -1.322495788335800171e-01 -8.598486334085464478e-02 -4.090541005134582520e-01 -2.445025295019149780e-01 -5.856727436184883118e-02 1.005465015769004822e-01 2.805599570274353027e-01 8.924555778503417969e-02 -1.250869482755661011e-01 -6.524979323148727417e-02 3.754617273807525635e-02 1.189517080783843994e-01 3.810954391956329346e-01 -5.360286682844161987e-02 -3.803206086158752441e-01 -1.928069740533828735e-01 1.818363964557647705e-01 1.016435399651527405e-01 -1.503983587026596069e-01 1.585659980773925781e-01 2.705092541873455048e-03 -6.580288708209991455e-02 5.609490349888801575e-02 2.302223294973373413e-01
-3.019539117813110352e-01 2.061650902032852173e-02 -1.220471970736980438e-02 -1.794719323515892029e-02 7.820455729961395264e-02 1.395869255065917969e-01 -1.503985524177551270e-01 -1.848837882280349731e-01 -1.952988505363464355e-01 -2.276447117328643799e-01 2.560353577136993408e-01 4.970732331275939941e-02 6.563454866409301758e-02 -1.399751454591751099e-01 4.030388891696929932e-01 -5.261485278606414795e-02 1.325253993272781372e-01 -1.387600973248481750e-02 -2.657852470874786377e-01 9.169470868073403835e-04 3.171110749244689941e-01 -3.525039181113243103e-02 -1.237408444285392761e-01 -1.073277369141578674e-01 -3.210355341434478760e-01 9.840350598096847534e-02 -1.474284976720809937e-01 1.835975199937820435e-01 -8.850608021020889282e-02 -2.262350171804428101e-01 -6.619467865675687790e-03 1.847877204418182373e-01
-2.674098312854766846e-01 -1.885958909988403320e-01 -7.568837702274322510e-02 -8.978693187236785889e-02 7.373818010091781616e-02 4.822083562612533569e-02 -1.299088597297668457e-01 -1.750501245260238647e-01 -1.474739164113998413e-01 -1.370834261178970337e-01 2.406530976295471191e-01 2.474644035100936890e-01 -4.772517830133438110e-02 -1.639685966074466705e-02 3.521120548248291016e-01 -8.911675959825515747e-02 1.327783912420272827e-01 -2.308623492717742920e-01 -3.503634631633758545e-01 -1.593783497810363770e-01 2.835398912429809570e-01 5.893518216907978058e-03 -1.656717509031295776e-01 -1.601243466138839722e-01 -6.209230422973632812e-02 4.985107108950614929e-02 -2.090665698051452637e-01 8.609706163406372070e-02 4.163727536797523499e-02 -2.406185418367385864e-01 1.583198159933090210e-01 1.868936717510223389e-01
-6.806616485118865967e-02 -1.497402787208557129e-01 1.844301521778106689e-01 1.132294908165931702e-01 2.190122902393341064e-01 -1.491727083921432495e-01 -1.554574519395828247e-01 -2.138479650020599365e-01 6.897777318954467773e-02 5.213476344943046570e-02 1.414905190467834473e-01 3.072789013385772705e-01 -2.105981260538101196e-01 -1.903557628393173218e-01 4.274145364761352539e-01 2.754392921924591064e-01 -8.660223335027694702e-02 1.183948963880538940e-01 2.510352432727813721e-02 1.196342334151268005e-01 1.485463976860046387e-01 -9.569340944290161133e-02 -2.106996029615402222e-01 8.658256381750106812e-02 -1.321514546871185303e-01 -1.425776928663253784e-01 -3.448433578014373779e-01 6.417041271924972534e-02 4.901243746280670166e-02 -1.161609366536140442e-01 -7.917615771293640137e-02 1.495808362960815430e-01
-9.117086417973041534e-03 1.199339255690574646e-01 -2.241865843534469604e-01 -4.634914174675941467e-02 2.351937592029571533e-01 1.318109780550003052e-01 -2.229182235896587372e-02 -1.650507003068923950e-02 -2.366572320461273193e-01 -1.899670809507369995e-01 -2.215463221073150635e-01 -1.932096183300018311e-01 -6.057033315300941467e-02 -1.900603249669075012e-02 7.698105275630950928e-02 2.554863225668668747e-03 -1.618611961603164673e-01 1.711535751819610596e-01 3.007619269192218781e-02 2.109655588865280151e-01 2.006089240312576294e-01 -5.639206618070602417e-02 -5.058226585388183594e-01 -2.997555434703826904e-01 1.372480094432830811e-01 1.012728884816169739e-01 -2.751117646694183350e-01 1.630249917507171631e-01 -1.540668215602636337e-02 -1.612553894519805908e-01 -5.538110435009002686e-02 1.431559026241302490e-01
-3.590562045574188232e-01 -2.350733578205108643e-01 -1.879561394453048706e-01 -1.254130154848098755e-01 2.612916231155395508e-01 -1.655977815389633179e-01 -5.814789235591888428e-02 -1.407017409801483154e-01 -1.497825682163238525e-01 2.226527333259582520e-01 -2.096633613109588623e-02 1.269623488187789917e-01 -8.615824393928050995e-03 1.464914530515670776e-01 1.645754650235176086e-02 -3.056564629077911377e-01 1.471707969903945923e-01 -1.155721917748451233e-01 -8.716280758380889893e-02 3.381654247641563416e-02 1.824189424514770508e-01 -1.892873048782348633e-01 -2.357073575258255005e-01 -1.554820984601974487e-01 -5.105493217706680298e-02 -1.605051159858703613e-01 -1.864330768585205078e-01 9.245229512453079224e-02 -8.038450032472610474e-03 -2.775757908821105957e-01 9.105647355318069458e-02 3.040014803409576416e-01
-3.113173246383666992e-01 9.226521477103233337e-03 -1.816991567611694336e-01 -1.044434085488319397e-01 1.515810340642929077e-01 1.347343176603317261e-01 -1.419767588376998901e-01 -1.534929871559143066e-01 -2.434382736682891846e-01 -2.485179901123046875e-01 -1.287989225238561630e-02 2.577478885650634766e-01 -8.682530373334884644e-03 -2.615512162446975708e-02 4.567854702472686768e-01 1.076102349907159805e-02 4.490616172552108765e-02 -9.406809508800506592e-02 -3.679907321929931641e-01 -7.283449918031692505e-02 2.407515496015548706e-01 -1.326444651931524277e-02 -1.553657650947570801e-01 -6.455119699239730835e-02 -1.411201953887939453e-01 1.786618083715438843e-01 -8.514545112848281860e-02 -4.212949424982070923e-03 -9.063251316547393799e-02 -1.609558463096618652e-01 1.212849393486976624e-01 1.763823479413986206e-01
-1.771635711193084717e-01 -5.606827139854431152e-02 -7.814708352088928223e-02 1.766054332256317139e-01 -1.063434481620788574e-01 1.191862020641565323e-02 -5.779062211513519287e-02 -5.706679075956344604e-02 -6.671398133039474487e-02 -4.408152028918266296e-02 1.242564246058464050e-01 1.577538549900054932e-01 8.139888942241668701e-02 2.678089141845703125e-01 4.037228524684906006e-01 -1.482607573270797729e-01 -3.307509124279022217e-01 -9.945113211870193481e-02 -4.444628208875656128e-02 1.170494593679904938e-02 -1.055719703435897827e-01 -1.206099689006805420e-01 -2.419695258140563965e-01 -8.098503202199935913e-02 2.710562050342559814e-01 3.611757606267929077e-02 -4.549277722835540771e-01 1.023703292012214661e-01 -4.787401109933853149e-02 -7.859384268522262573e-02 2.576333470642566681e-02 2.941733598709106445e-01
-7.464531809091567993e-02 2.150947898626327515e-01 -1.672704815864562988e-01 2.089530825614929199e-01 2.073926925659179688e-01 6.291224062442779541e-02 -3.000459969043731689e-01 -3.012210726737976074e-01 6.159945949912071228e-02 -2.976752817630767822e-01 -1.822949498891830444e-01 2.357251569628715515e-02 -1.139076147228479385e-02 -2.486809641122817993e-01 2.069002240896224976e-01 1.254547387361526489e-01 -9.753735363483428955e-02 -6.232861056923866272e-02 -7.764492183923721313e-02 -3.354318439960479736e-01 1.037074029445648193e-01 1.275180932134389877e-02 -1.466085612773895264e-01 -2.318421453237533569e-01 5.122689902782440186e-02 3.018535673618316650e-01 -4.593440890312194824e-02 1.852947659790515900e-02 -3.252678364515304565e-02 -2.810881137847900391e-01 7.200643420219421387e-02 5.028521269559860229e-02
-2.354737073183059692e-01 1.147377938032150269e-01 -3.248178958892822266e-01 2.618125975131988525e-01 2.870922684669494629e-01 1.101137548685073853e-01 4.714523255825042725e-02 1.432583928108215332e-01 7.865812629461288452e-02 -1.474368274211883545e-01 1.271393597126007080e-01 5.505431443452835083e-03 -6.619431078433990479e-02 -4.168288782238960266e-02 8.031260967254638672e-02 -1.932980567216873169e-01 -9.912396967411041260e-02 6.833004206418991089e-02 -1.863484382629394531e-01 2.712553441524505615e-01 1.313164830207824707e-02 8.792562782764434814e-02 -3.608644604682922363e-01 3.977043926715850830e-02 1.362131237983703613e-01 2.083574235439300537e-02 -3.417258262634277344e-01 1.909501701593399048e-01 -1.952278316020965576e-01 -1.200270205736160278e-01 1.516737882047891617e-02 2.418767660856246948e-01
-2.148139178752899170e-01 -7.177947461605072021e-02 -9.773214161396026611e-02 1.515224389731884003e-02 1.068989709019660950e-01 4.790488630533218384e-03 -1.919332742691040039e-01 -1.799381524324417114e-01 -2.185956239700317383e-01 5.713400244712829590e-02 -2.315564155578613281e-01 -1.022909805178642273e-01 -2.356142550706863403e-01 1.897794455289840698e-01 2.108421474695205688e-01 1.430735588073730469e-01 4.985611420124769211e-03 1.339234411716461182e-01 5.378039181232452393e-02 -1.380506753921508789e-01 4.213876426219940186e-01 -1.624135300517082214e-02 -2.224182784557342529e-01 -3.764223456382751465e-01 -1.124940291047096252e-01 -7.047452777624130249e-02 8.243113756179809570e-02 1.452217996120452881e-01 -1.463113445788621902e-02 -1.987878829240798950e-01 7.792797684669494629e-02 2.940325140953063965e-01
-1.755189746618270874e-01 1.926076784729957581e-02 -9.331986308097839355e-02 9.835768491029739380e-02 3.959842324256896973e-01 8.670851588249206543e-02 4.983460903167724609e-02 2.835519611835479736e-02 1.359304487705230713e-01 -2.165750712156295776e-01 4.861621558666229248e-02 -9.161339700222015381e-02 2.117713093757629395e-01 -1.992723941802978516e-01 1.785288155078887939e-01 -1.458271294832229614e-01 -1.036643534898757935e-01 -3.986763060092926025e-01 -1.869167238473892212e-01 5.366691946983337402e-02 9.971535205841064453e-02 4.729343950748443604e-02 -2.523353099822998047e-01 1.151602864265441895e-01 -5.540899932384490967e-02 2.786887995898723602e-02 -4.081181585788726807e-01 1.663316488265991211e-01 7.269708067178726196e-02 -1.008620932698249817e-01 -3.503467142581939697e-02 2.400332689285278320e-01
-1.870114542543888092e-02 1.256862133741378784e-01 -1.642776876688003540e-01 7.535643130540847778e-02 1.400205790996551514e-01 5.662506818771362305e-02 1.182550117373466492e-01 -1.359218508005142212e-01 -1.478228121995925903e-01 -3.858374804258346558e-02 -2.668028175830841064e-01 -9.798431396484375000e-02 8.951132744550704956e-02 2.730100043118000031e-02 3.018749058246612549e-01 1.909642964601516724e-01 6.796865165233612061e-02 -8.224743604660034180e-02 1.028154417872428894e-01 1.278225928544998169e-01 4.999220371246337891e-02 -2.156954705715179443e-01 -4.293170869350433350e-01 -6.729546934366226196e-02 2.112761437892913818e-01 1.101461052894592285e-01 -4.442760348320007324e-01 -1.460670083761215210e-01 -1.894664019346237183e-02 -1.445010900497436523e-01 -9.813006967306137085e-02 2.700418233871459961e-01
-1.039196327328681946e-01 -2.538390457630157471e-01 -7.403405755758285522e-02 4.782094061374664307e-02 2.742469608783721924e-01 -3.237717151641845703e-01 -1.211567297577857971e-01 -8.530285954475402832e-02 -1.341754104942083359e-02 -1.551661044359207153e-01 -5.689630284905433655e-02 -1.169940158724784851e-01 -1.231904700398445129e-02 -9.242509305477142334e-02 1.429515779018402100e-01 1.099841762334108353e-02 -3.570361062884330750e-02 -2.313487231731414795e-01 -1.758949756622314453e-01 -2.210837453603744507e-01 7.437910139560699463e-02 -1.819225698709487915e-01 -2.916518151760101318e-01 -2.633320391178131104e-01 -3.317701518535614014e-01 -1.899788677692413330e-01 -1.402127593755722046e-01 -2.083538025617599487e-01 -1.073976755142211914e-01 7.370401173830032349e-02 -1.278504356741905212e-02 3.009335696697235107e-01
-1.269544363021850586e-01 1.118012145161628723e-01 -7.141131907701492310e-02 2.630016952753067017e-02 3.404690942261368036e-04 -1.617813408374786377e-01 9.621880948543548584e-03 -5.717460811138153076e-02 4.007282480597496033e-02 -1.726695001125335693e-01 1.076921299099922180e-01 -7.383862137794494629e-02 -2.946412861347198486e-01 9.094227850437164307e-02 3.581717312335968018e-01 -7.199917733669281006e-02 -1.289312988519668579e-01 -1.656368374824523926e-01 -5.753811076283454895e-02 3.192288801074028015e-02 -9.335369616746902466e-02 -3.133884966373443604e-01 -3.505999743938446045e-01 -2.107934951782226562e-01 3.377799093723297119e-01 3.297339379787445068e-02 -3.789903223514556885e-01 2.066848799586296082e-02 -3.653035685420036316e-02 5.039698630571365356e-02 6.601781398057937622e-02 2.624613940715789795e-01
-2.726503312587738037e-01 -1.886716485023498535e-02 7.733131200075149536e-02 -3.021682798862457275e-02 2.997985482215881348e-01 8.859132230281829834e-02 -2.155617624521255493e-01 -1.133079603314399719e-01 -1.593917757272720337e-01 4.760512709617614746e-02 -3.375528194737853482e-06 -2.448034845292568207e-02 -2.297644019126892090e-01 -3.671907633543014526e-02 3.875959813594818115e-01 -2.211828716099262238e-02 2.433992624282836914e-01 3.346850723028182983e-02 -1.347795128822326660e-01 -1.357412636280059814e-01 -1.656816452741622925e-01 -2.246681451797485352e-01 -2.750607430934906006e-01 6.163091957569122314e-02 -1.816545277833938599e-01 4.073572158813476562e-02 -1.689004302024841309e-01 2.997814118862152100e-01 -6.356095895171165466e-03 -1.070951148867607117e-01 -2.842569053173065186e-01 -1.689529269933700562e-01
-8.298768103122711182e-02 -9.229233860969543457e-02 -1.769870221614837646e-01 1.713700592517852783e-02 3.175528347492218018e-01 1.807933114469051361e-02 -9.049028158187866211e-02 1.899870038032531738e-01 4.951667413115501404e-02 -2.724788337945938110e-02 1.256143301725387573e-01 -2.154890596866607666e-01 -4.242492616176605225e-01 -1.064023002982139587e-01 3.286250233650207520e-01 -5.150786042213439941e-02 1.129773929715156555e-01 -2.752548754215240479e-01 1.097230762243270874e-01 9.563492238521575928e-02 -7.278023660182952881e-02 -1.391766220331192017e-01 -2.427498102188110352e-01 -1.313517987728118896e-01 2.687548696994781494e-01 -4.557343572378158569e-02 -1.765951216220855713e-01 6.171902641654014587e-02 -2.059037983417510986e-01 -8.927568793296813965e-02 -1.250616014003753662e-01 2.330051660537719727e-01
-3.995406627655029297e-01 7.980123162269592285e-02 -3.059322834014892578e-01 1.998717784881591797e-01 2.583937048912048340e-01 -1.141339614987373352e-01 -1.932159513235092163e-01 -1.079061850905418396e-01 1.111017540097236633e-01 -7.039073854684829712e-02 -3.327033519744873047e-01 1.023171618580818176e-01 1.229470968246459961e-02 -6.632682681083679199e-02 1.969407349824905396e-01 -3.888987004756927490e-02 1.388704031705856323e-01 2.169845551252365112e-01 -1.617414355278015137e-01 6.854731589555740356e-02 1.241432055830955505e-01 -1.742153316736221313e-01 -9.665301442146301270e-02 -2.116361819207668304e-02 2.949390113353729248e-01 2.714455425739288330e-01 -3.636247711256146431e-03 1.315602213144302368e-01 9.557692706584930420e-02 -2.230522595345973969e-02 6.089533492922782898e-02 2.103955298662185669e-01
-4.253668785095214844e-01 8.352834731340408325e-02 -1.847089678049087524e-01 -1.279022824019193649e-02 1.603636592626571655e-01 -2.123983651399612427e-01 -1.884287297725677490e-01 -3.187908530235290527e-01 -2.936557829380035400e-01 1.327827125787734985e-01 -2.990320324897766113e-02 -1.282681077718734741e-01 -6.361791491508483887e-02 7.736940681934356689e-02 5.133333802223205566e-02 -1.987433284521102905e-01 8.895753324031829834e-02 -3.695485647767782211e-03 1.391728967428207397e-01 -1.307187974452972412e-01 3.477282822132110596e-01 -1.406892985105514526e-01 -9.619095176458358765e-02 -1.274046003818511963e-01 3.439449518918991089e-02 -1.307676136493682861e-01 -3.372453749179840088e-01 1.610901802778244019e-01 4.089020937681198120e-02 6.478879600763320923e-02 -1.002143397927284241e-01 1.095742434263229370e-01
-1.824823468923568726e-01 9.072167426347732544e-02 -9.086716175079345703e-02 1.267834454774856567e-01 5.140509605407714844e-01 3.324094787240028381e-02 1.304082125425338745e-01 -1.268991976976394653e-01 1.995118260383605957e-01 -6.950682401657104492e-02 9.790927916765213013e-02 -1.005253121256828308e-01 1.331913322210311890e-01 -7.423799484968185425e-02 8.085828274488449097e-02 1.653502229601144791e-03 3.970070555806159973e-02 -2.378319054841995239e-01 -2.685793638229370117e-01 2.451605051755905151e-01 -4.286023229360580444e-02 5.107329040765762329e-02 -3.652977347373962402e-01 -1.134852990508079529e-01 -1.127162426710128784e-01 -5.609078705310821533e-02 -1.633459925651550293e-01 2.096912711858749390e-01 4.132569581270217896e-02 -2.607988417148590088e-01 -1.047399174422025681e-02 2.099367678165435791e-01
-1.029217094182968140e-01 7.134496420621871948e-02 -2.174118757247924805e-01 1.530432403087615967e-01 4.441002905368804932e-01 8.601458370685577393e-02 1.869722604751586914e-01 -3.478604555130004883e-02 2.910485863685607910e-02 -7.128354907035827637e-02 -6.099022924900054932e-02 -3.829094767570495605e-02 -4.614641144871711731e-02 -4.224422946572303772e-02 1.664996445178985596e-01 -5.464175716042518616e-02 -1.738101541996002197e-01 -1.592594832181930542e-01 -1.525608152151107788e-01 7.953526452183723450e-03 -1.358519941568374634e-01 7.802072912454605103e-03 -2.299352288246154785e-01 1.454088687896728516e-01 -1.684591174125671387e-03 -1.634730845689773560e-01 -4.337536096572875977e-01 2.753449678421020508e-01 -1.382908672094345093e-01 -2.162159532308578491e-01 -1.130124032497406006e-01 2.938148975372314453e-01
-3.944560140371322632e-02 6.858538836240768433e-02 -6.046507507562637329e-02 -6.602200865745544434e-02 2.510916888713836670e-01 9.163783490657806396e-02 -3.966026380658149719e-02 -1.014053896069526672e-01 -1.383687257766723633e-01 1.543477363884449005e-02 -2.259548455476760864e-01 -1.667035073041915894e-01 -7.350275665521621704e-02 7.726573944091796875e-02 2.059779167175292969e-01 4.360001161694526672e-02 6.182118784636259079e-03 6.083420291543006897e-02 1.784053742885589600e-01 2.033084779977798462e-01 1.907893270254135132e-01 -3.704444169998168945e-01 -4.540129303932189941e-01 -2.094036042690277100e-01 1.334314197301864624e-01 -6.461012177169322968e-03 -3.805678188800811768e-01 -6.242237612605094910e-02 -1.399216055870056152e-02 -1.328047215938568115e-01 1.670219190418720245e-02 2.515939176082611084e-01
-1.815024763345718384e-01 5.356334522366523743e-02 -2.095977663993835449e-01 -1.092313006520271301e-01 2.121861129999160767e-01 1.281910575926303864e-02 -1.522796452045440674e-01 1.012152358889579773e-01 -1.185535937547683716e-01 -4.964252933859825134e-03 -2.102288752794265747e-01 -6.562109291553497314e-02 -2.412091381847858429e-02 1.246253922581672668e-01 1.289474666118621826e-01 -2.855016849935054779e-02 1.263492852449417114e-01 -6.956566870212554932e-02 -6.514418125152587891e-02 1.405791938304901123e-01 1.504928618669509888e-01 2.043716311454772949e-01 -5.933237075805664062e-01 -1.966290771961212158e-01 2.065552473068237305e-01 2.141478210687637329e-01 -1.540899127721786499e-01 1.767182052135467529e-01 -9.611068665981292725e-02 -5.048121884465217590e-02 -7.680315524339675903e-02 2.691896855831146240e-01
4.570512101054191589e-02 1.323534101247787476e-01 -2.755044996738433838e-01 1.280128210783004761e-02 8.517225831747055054e-02 -1.398156769573688507e-02 7.477355003356933594e-02 -1.821099668741226196e-01 -1.838118433952331543e-01 -4.969046264886856079e-02 -1.902928352355957031e-01 -1.685394346714019775e-01 9.950145334005355835e-02 -2.233836241066455841e-02 2.806931138038635254e-01 2.094350457191467285e-01 1.151311844587326050e-01 -1.186815463006496429e-02 1.088792830705642700e-01 2.419071197509765625e-01 1.067245602607727051e-01 -2.961348295211791992e-01 -4.261117577552795410e-01 -3.411640599370002747e-02 1.484888345003128052e-01 4.345303773880004883e-02 -3.600006699562072754e-01 -4.341635480523109436e-02 8.542836457490921021e-02 -1.809518039226531982e-01 -5.247526988387107849e-02 2.457423210144042969e-01
-3.352306187152862549e-01 -1.496688229963183403e-03 -1.243003383278846741e-01 1.290220320224761963e-01 9.818040579557418823e-02 3.136255592107772827e-02 2.748797237873077393e-01 -3.708949685096740723e-02 -2.418700903654098511e-01 -4.463063552975654602e-02 -3.159807762131094933e-03 -8.578412979841232300e-02 2.172648161649703979e-02 2.567679286003112793e-01 1.870701611042022705e-01 3.320160508155822754e-02 -9.369481354951858521e-02 2.418041378259658813e-01 -5.233566462993621826e-02 -2.382367849349975586e-01 1.551621407270431519e-01 6.333903968334197998e-02 -2.840520739555358887e-01 6.219322606921195984e-02 -1.311295330524444580e-01 5.748491734266281128e-02 -2.563598752021789551e-01 -8.926968090236186981e-03 -2.817616462707519531e-01 -2.764305472373962402e-01 -1.224085106514394283e-03 3.407537639141082764e-01
-5.824017897248268127e-02 2.858499623835086823e-02 -1.582491546869277954e-01 -7.107586413621902466e-02 2.038005888462066650e-01 8.515664935111999512e-02 -1.641015335917472839e-02 3.688243404030799866e-02 -2.919353544712066650e-01 -1.035186648368835449e-01 -3.189345598220825195e-01 -1.963267326354980469e-01 4.678392410278320312e-02 1.242442652583122253e-01 1.116531565785408020e-01 8.352907747030258179e-02 -1.095576807856559753e-01 -8.107450790703296661e-03 8.878806978464126587e-02 2.414943426847457886e-01 2.527202665805816650e-01 -9.143035113811492920e-02 -4.396160542964935303e-01 -3.342424035072326660e-01 5.794286355376243591e-02 -9.779087454080581665e-02 -1.780617237091064453e-01 2.743339538574218750e-01 -4.188861325383186340e-02 -1.236187815666198730e-01 -3.404349088668823242e-02 2.201052308082580566e-01
3.287108987569808960e-02 -1.844362542033195496e-02 -2.039403021335601807e-01 -1.264523267745971680e-01 1.389254480600357056e-01 8.569927513599395752e-02 -2.287550643086433411e-02 -6.903050839900970459e-02 -3.118839561939239502e-01 -2.005445063114166260e-01 -2.917401194572448730e-01 -2.834431231021881104e-01 -9.744520485401153564e-02 -3.658613190054893494e-03 9.192117303609848022e-02 -2.618662640452384949e-02 -1.149128526449203491e-01 9.238930046558380127e-02 1.557814925909042358e-01 1.781230568885803223e-01 2.134200781583786011e-01 -1.776611208915710449e-01 -4.914813935756683350e-01 -2.116187810897827148e-01 6.948804855346679688e-02 1.036081016063690186e-01 -2.610963284969329834e-01 1.003997698426246643e-01 5.868779867887496948e-02 -1.962435841560363770e-01 3.589829802513122559e-02 9.609579294919967651e-02
-4.204666987061500549e-02 -1.961722820997238159e-01 -1.696126461029052734e-01 -1.432543694972991943e-01 3.944573998451232910e-01 2.169882655143737793e-01 6.980272382497787476e-02 -4.354623705148696899e-02 -1.383993923664093018e-01 -5.071720480918884277e-02 -1.739462316036224365e-01 6.651794910430908203e-02 -2.537342309951782227e-01 2.114029414951801300e-02 4.050402641296386719e-01 4.341323673725128174e-02 -6.110550463199615479e-02 -4.204808268696069717e-03 -1.737568974494934082e-01 1.716471016407012939e-01 3.588202968239784241e-02 -1.465793550014495850e-01 -2.001577913761138916e-01 -1.424403190612792969e-01 3.359756767749786377e-01 1.449248045682907104e-01 -1.937585622072219849e-01 -2.307616025209426880e-01 3.912872169166803360e-03 -2.081768773496150970e-02 1.104753315448760986e-01 1.731174886226654053e-01
-4.183070659637451172e-01 -3.344245553016662598e-01 -4.095526412129402161e-02 1.348094735294580460e-02 3.086611330509185791e-01 -7.122013717889785767e-02 -1.365102827548980713e-01 -1.683234870433807373e-01 -3.963339701294898987e-02 -2.372607402503490448e-02 4.513125866651535034e-02 -1.751512587070465088e-01 -9.641067124903202057e-03 1.270001381635665894e-02 -8.738862723112106323e-02 2.206959947943687439e-02 2.544186413288116455e-01 -4.163898527622222900e-02 -5.648712068796157837e-02 -8.723177015781402588e-03 3.476671874523162842e-02 -1.393731981515884399e-01 -5.704511329531669617e-02 -7.133223116397857666e-02 -2.350783348083496094e-01 -2.109145931899547577e-02 -3.362658619880676270e-01 1.953599154949188232e-01 8.342208340764045715e-03 -1.986918002367019653e-01 3.070690631866455078e-01 2.851140499114990234e-01
-3.420204296708106995e-02 2.873332053422927856e-02 -1.548765301704406738e-01 7.150445133447647095e-02 3.974490463733673096e-01 -6.021988764405250549e-02 -2.671345472335815430e-01 -3.941908478736877441e-02 -1.228135451674461365e-01 -6.161520630121231079e-02 -2.474924921989440918e-01 -3.835551906377077103e-04 1.284007132053375244e-01 -3.877872228622436523e-02 -6.056977808475494385e-02 6.647284328937530518e-02 -1.158210821449756622e-02 -1.187582314014434814e-01 -1.273604780435562134e-01 4.942709952592849731e-02 -7.227868586778640747e-02 5.613860860466957092e-02 -5.549254417419433594e-01 -1.715479791164398193e-01 2.578079402446746826e-01 2.304967679083347321e-02 -2.737110555171966553e-01 1.581903174519538879e-02 1.122495904564857483e-02 -3.252370283007621765e-03 -1.049240529537200928e-01 3.102097809314727783e-01
-2.227435857057571411e-01 -3.842155262827873230e-02 -2.270295321941375732e-01 9.622594714164733887e-02 5.040132403373718262e-01 5.864584818482398987e-02 1.677087843418121338e-01 1.940487138926982880e-02 2.766115963459014893e-02 -5.212384089827537537e-02 1.327933222055435181e-01 -4.240214452147483826e-02 -4.075220227241516113e-02 2.715049870312213898e-02 1.211799606680870056e-01 -2.460395917296409607e-02 -1.637763082981109619e-01 -2.078098058700561523e-01 -1.001416817307472229e-01 8.029136806726455688e-02 -1.477945744991302490e-01 1.266150623559951782e-01 -2.361554950475692749e-01 6.539673358201980591e-02 -3.404375165700912476e-02 -1.874309219419956207e-02 -3.145808279514312744e-01 2.924357652664184570e-01 -1.858057379722595215e-01 -2.041308283805847168e-01 -1.395418792963027954e-01 3.089907765388488770e-01
-6.996448338031768799e-02 -3.800827637314796448e-02 -5.534109473228454590e-02 1.845022104680538177e-02 4.212989937514066696e-03 1.016325056552886963e-01 -3.093563318252563477e-01 5.170778185129165649e-02 -7.932081818580627441e-02 -1.069237291812896729e-01 -2.232043892145156860e-01 -5.658505856990814209e-02 -1.209590360522270203e-01 1.164468377828598022e-02 1.199693307280540466e-01 2.282915078103542328e-02 1.581974774599075317e-01 -1.623167246580123901e-01 -1.509218364953994751e-01 1.304313540458679199e-01 1.407273709774017334e-01 3.207686841487884521e-01 -3.826645314693450928e-01 -1.672006845474243164e-01 -2.321841195225715637e-02 3.496191501617431641e-01 -3.217355906963348389e-01 8.688354492187500000e-02 -1.315498258918523788e-02 -2.933889031410217285e-01 -4.331909492611885071e-02 2.662679255008697510e-01
-1.835330575704574585e-01 4.101039469242095947e-02 -1.781353652477264404e-01 3.873427584767341614e-02 3.093315474689006805e-02 -8.820042945444583893e-03 1.190687268972396851e-01 -1.657658815383911133e-01 -3.073092922568321228e-02 -1.971383988857269287e-01 1.212405785918235779e-01 -5.954863131046295166e-02 -2.187943831086158752e-02 6.753513962030410767e-02 2.461395859718322754e-01 -7.181338220834732056e-02 -1.507595777511596680e-01 -1.499529182910919189e-01 -2.921988368034362793e-01 9.119909256696701050e-02 8.623939938843250275e-03 2.287229746580123901e-01 -3.524332642555236816e-01 1.383201628923416138e-01 -4.653072729706764221e-02 -1.436082422733306885e-01 -3.971271216869354248e-01 3.257710933685302734e-01 8.500050008296966553e-02 -1.644016355276107788e-01 -4.056048393249511719e-02 3.204852342605590820e-01
-1.623057574033737183e-01 -1.951697282493114471e-02 -9.069558978080749512e-02 3.952433168888092041e-01 1.205148249864578247e-01 -1.075271815061569214e-01 -2.113897502422332764e-01 1.129583939909934998e-01 -3.539459705352783203e-01 -3.616245836019515991e-02 1.074852943420410156e-01 -2.628197968006134033e-01 -1.270946264266967773e-01 3.207339346408843994e-01 1.648426055908203125e-01 1.456888467073440552e-01 -1.542583703994750977e-01 -1.808575540781021118e-01 6.599987298250198364e-02 8.322068303823471069e-02 1.884401738643646240e-01 -6.697221100330352783e-02 -2.678877413272857666e-01 -1.913630962371826172e-02 -1.781358718872070312e-01 1.286779493093490601e-01 -2.587306201457977295e-01 1.583564281463623047e-01 -1.836957596242427826e-02 -7.269416004419326782e-02 8.202505111694335938e-02 1.345258355140686035e-01
-2.125643789768218994e-01 -3.742677718400955200e-02 -4.616503417491912842e-02 1.769457757472991943e-02 7.936985045671463013e-02 -1.561778932809829712e-01 1.511838138103485107e-01 -2.497588694095611572e-01 -1.395461112260818481e-01 -7.317472249269485474e-02 1.530801057815551758e-01 4.410101845860481262e-02 -6.297561526298522949e-02 2.135001122951507568e-01 2.089156359434127808e-01 1.806767284870147705e-02 -2.736188769340515137e-01 6.756952404975891113e-02 -7.103785872459411621e-03 1.979170180857181549e-02 -3.123432099819183350e-01 -2.254106402397155762e-01 -2.034544795751571655e-01 -2.305498868227005005e-01 1.407829225063323975e-01 7.507728785276412964e-02 -5.061376690864562988e-01 1.201188266277313232e-01 -5.559558421373367310e-02 -1.569214761257171631e-01 6.196156516671180725e-02 2.022684961557388306e-01
-1.321005672216415405e-01 -1.628964394330978394e-01 -1.143426373600959778e-01 -1.974136801436543465e-03 1.830187439918518066e-01 -7.190357893705368042e-02 6.285083293914794922e-02 7.145232707262039185e-02 -1.332585960626602173e-01 5.398506298661231995e-02 -1.300044208765029907e-01 -4.902247339487075806e-02 5.776440352201461792e-02 1.511020660400390625e-01 2.340638637542724609e-02 3.234850242733955383e-02 4.863592237234115601e-02 -3.178797364234924316e-01 1.212935522198677063e-01 -1.199971791356801987e-02 4.098605811595916748e-01 -6.577444076538085938e-02 -2.291985303163528442e-01 -2.905002832412719727e-01 1.367194950580596924e-01 4.163923114538192749e-02 -5.157518386840820312e-01 8.369009196758270264e-02 -1.146415174007415771e-01 -6.283449940383434296e-03 -2.011021077632904053e-01 2.300373315811157227e-01
-2.187674790620803833e-01 -6.436119228601455688e-02 3.246428072452545166e-02 -2.909713611006736755e-02 3.147549927234649658e-01 -2.294700145721435547e-01 -1.282531321048736572e-01 -5.836870148777961731e-02 -2.733158878982067108e-03 3.761843964457511902e-02 -1.178917959332466125e-01 -1.211867630481719971e-01 3.181767091155052185e-02 1.106631681323051453e-01 5.783491209149360657e-02 1.713646203279495239e-02 1.086865458637475967e-02 -7.710579037666320801e-02 -6.903302855789661407e-03 -7.654701918363571167e-02 2.900008559226989746e-01 -2.228644788265228271e-01 -2.256220430135726929e-01 -1.239130739122629166e-02 -1.642161309719085693e-01 1.568409800529479980e-01 -3.693378567695617676e-01 -1.387788951396942139e-01 2.558576762676239014e-01 2.886742651462554932e-01 1.066201627254486084e-01 4.042425155639648438e-01
-4.318264722824096680e-01 1.149457469582557678e-01 -1.090144515037536621e-01 -8.312562108039855957e-02 1.314794123172760010e-01 -6.075083836913108826e-02 2.215446680784225464e-01 -1.517874598503112793e-01 -9.584299474954605103e-02 -1.187351867556571960e-01 1.005179211497306824e-01 -9.784030169248580933e-02 1.909389346837997437e-01 -4.630178213119506836e-03 1.448741406202316284e-01 -3.201338946819305420e-01 -1.025121752172708511e-02 1.217980757355690002e-01 -4.243603721261024475e-02 -1.617881059646606445e-01 5.994577705860137939e-02 -2.008092105388641357e-01 -2.723394930362701416e-01 -8.161825686693191528e-02 9.137499728240072727e-04 4.299130290746688843e-02 -1.932733505964279175e-01 -1.037004888057708740e-01 -2.950215637683868408e-01 -3.265327513217926025e-01 -1.048211455345153809e-01 2.514678835868835449e-01
-5.714916065335273743e-02 -1.398676484823226929e-01 -1.104998365044593811e-01 -8.717102557420730591e-02 6.067492067813873291e-03 1.033756360411643982e-01 -8.246649056673049927e-02 -1.085423454642295837e-01 -1.943460553884506226e-01 -4.894442483782768250e-02 5.641089752316474915e-02 2.706921994686126709e-01 -1.417497545480728149e-01 9.597632288932800293e-02 -8.476146310567855835e-02 2.856723032891750336e-02 3.224360290914773941e-03 -3.613464236259460449e-01 -3.365151882171630859e-01 -1.551823168992996216e-01 1.330524086952209473e-01 -1.404856443405151367e-01 -9.403331577777862549e-02 -2.906738221645355225e-01 -1.462357938289642334e-01 -1.112604290246963501e-01 -1.642821431159973145e-01 1.560889631509780884e-01 -2.223988771438598633e-01 -3.166534900665283203e-01 1.155525371432304382e-01 3.567232191562652588e-01
-6.782133132219314575e-02 1.591912657022476196e-02 -3.247651159763336182e-01 -1.779535710811614990e-01 1.156717911362648010e-01 -9.795757383108139038e-02 -1.576588451862335205e-01 1.148537825793027878e-02 1.030333898961544037e-02 -1.610153615474700928e-01 -8.289413154125213623e-02 -2.961309161037206650e-03 -1.170850247144699097e-01 1.946335136890411377e-01 5.042451992630958557e-02 -4.240345209836959839e-02 1.220326274633407593e-01 -1.468852907419204712e-01 -2.366841733455657959e-01 1.213933750987052917e-01 9.985811263322830200e-02 1.620172411203384399e-01 -5.159904956817626953e-01 -8.984393626451492310e-02 8.159623295068740845e-02 2.138029038906097412e-01 -4.192229211330413818e-01 1.707640103995800018e-02 -7.072930037975311279e-02 -2.839020825922489166e-02 -1.102470383048057556e-01 2.388818413019180298e-01
-3.761451244354248047e-01 -2.415215373039245605e-01 -2.300104498863220215e-01 1.202005967497825623e-01 1.170263364911079407e-01 2.745514549314975739e-02 -4.609855413436889648e-01 -2.354501485824584961e-01 4.853925481438636780e-02 3.547213273122906685e-03 -1.955112069845199585e-01 2.035562843084335327e-01 -2.292849570512771606e-01 -6.399445235729217529e-02 3.829701617360115051e-02 4.705943912267684937e-02 -4.659531638026237488e-02 -5.447686463594436646e-02 -2.041604556143283844e-02 -2.406006157398223877e-01 1.939346790313720703e-01 -1.306278258562088013e-01 -1.458522379398345947e-01 7.182002812623977661e-02 5.906086787581443787e-02 1.735764741897583008e-01 -6.732501834630966187e-02 7.154573500156402588e-02 -2.302895635366439819e-01 -2.342308908700942993e-01 -6.193660199642181396e-02 9.223645925521850586e-02
-8.110733330249786377e-02 -1.690909415483474731e-01 9.128220379352569580e-02 1.337425112724304199e-01 2.044925689697265625e-01 -2.996691465377807617e-01 -1.794513016939163208e-01 -2.895069420337677002e-01 -2.024221606552600861e-02 -9.799122810363769531e-02 3.534625843167304993e-02 -1.756227314472198486e-01 2.054867334663867950e-02 2.725488506257534027e-02 2.376323193311691284e-01 -9.392724186182022095e-02 -3.389826044440269470e-02 -3.106072843074798584e-01 -2.433116286993026733e-01 -3.873612731695175171e-02 2.230565249919891357e-01 -2.405717074871063232e-01 -2.581575810909271240e-01 -8.853459358215332031e-02 -2.265238761901855469e-01 -2.458905875682830811e-01 -1.258759498596191406e-01 1.109165549278259277e-01 7.860179245471954346e-02 -1.059042215347290039e-01 2.324148863554000854e-01 1.750441938638687134e-01
-1.404247432947158813e-01 -1.538735348731279373e-02 -2.857360541820526123e-01 -1.471351683139801025e-01 2.574323676526546478e-03 1.806810349225997925e-01 2.266655117273330688e-02 8.969350159168243408e-02 1.623010933399200439e-01 -1.989735057577490807e-03 -2.807030677795410156e-01 -2.944355010986328125e-01 -9.011399000883102417e-03 9.904970973730087280e-02 1.332247108221054077e-01 1.106076687574386597e-01 1.562109291553497314e-01 -1.189999580383300781e-01 -7.332395762205123901e-02 1.420962512493133545e-01 5.478682741522789001e-02 -3.068912923336029053e-01 -3.516102433204650879e-01 -4.097754880785942078e-02 -1.681240797042846680e-01 9.417526423931121826e-02 -4.429842829704284668e-01 9.634509682655334473e-02 1.925550401210784912e-01 -4.655017703771591187e-02 -7.427748292684555054e-02 1.726129055023193359e-01
-2.231147438287734985e-01 -6.759472936391830444e-02 -3.103850185871124268e-01 1.726838052272796631e-01 4.491837024688720703e-01 2.772206999361515045e-02 1.689343154430389404e-01 1.691735684871673584e-01 5.647279787808656693e-03 -5.797092989087104797e-02 5.674876645207405090e-02 -2.755143120884895325e-02 -5.717299878597259521e-02 -5.192944407463073730e-02 1.957151293754577637e-01 -1.911034733057022095e-01 -1.483210325241088867e-01 2.067150920629501343e-02 -1.526079177856445312e-01 1.596307605504989624e-01 -1.162026599049568176e-01 3.414711356163024902e-02 -3.075818121433258057e-01 3.235485032200813293e-02 -3.993634507060050964e-02 -1.457110941410064697e-01 -2.702639400959014893e-01 2.457200139760971069e-01 -2.003002315759658813e-01 -1.021229475736618042e-01 -5.746565014123916626e-02 2.828741371631622314e-01
-9.472538530826568604e-02 6.664206087589263916e-02 -1.889427900314331055e-01 -1.941042840480804443e-01 5.025851354002952576e-02 1.149670481681823730e-01 -1.801150888204574585e-01 1.927284710109233856e-02 -9.358339011669158936e-02 -1.450239419937133789e-01 -2.240404486656188965e-01 -3.235537186264991760e-02 -1.160033941268920898e-01 9.164146333932876587e-02 5.049161612987518311e-02 -1.012367606163024902e-01 2.040593922138214111e-01 -3.097903132438659668e-01 -1.684495955705642700e-01 2.840927243232727051e-01 -1.074269637465476990e-01 -9.346552193164825439e-02 -3.069201111793518066e-01 -8.789736032485961914e-02 1.131388992071151733e-01 1.213901583105325699e-02 -5.101504325866699219e-01 1.193516701459884644e-01 -4.387771338224411011e-02 -1.151553168892860413e-01 -6.827013939619064331e-02 2.697786688804626465e-01
-1.612170338630676270e-01 -9.939755499362945557e-02 -1.090499311685562134e-01 -6.501480937004089355e-02 9.764426201581954956e-02 1.670295894145965576e-01 -1.743202209472656250e-01 -1.723974794149398804e-01 -2.146171629428863525e-01 -1.104631945490837097e-01 2.188194841146469116e-01 1.498088985681533813e-01 1.327589154243469238e-02 -1.413699388504028320e-01 4.323348402976989746e-01 5.809541419148445129e-02 3.343951422721147537e-03 -6.264431029558181763e-02 -4.000896811485290527e-01 -7.951504737138748169e-02 2.043149769306182861e-01 1.125579327344894409e-01 -2.438827455043792725e-01 -1.017799451947212219e-01 -2.649075388908386230e-01 8.326067030429840088e-02 -2.197104990482330322e-01 1.759262830018997192e-01 -7.361489534378051758e-02 -8.329325169324874878e-02 1.416638493537902832e-01 1.676089912652969360e-01
-1.352931112051010132e-01 -1.171231493353843689e-01 -1.797285974025726318e-01 -7.056483067572116852e-03 1.552330702543258667e-01 1.481007691472768784e-02 -1.294779032468795776e-01 -6.449868530035018921e-02 -1.160255819559097290e-01 7.706286013126373291e-02 1.227320358157157898e-02 1.577337235212326050e-01 -3.012960851192474365e-01 4.686528071761131287e-02 5.654522180557250977e-01 -4.591995477676391602e-02 6.291714310646057129e-02 3.400621190667152405e-02 9.625025838613510132e-02 -1.079346463084220886e-01 -3.998281359672546387e-01 -1.692360043525695801e-01 -1.376322209835052490e-01 -1.968888193368911743e-01 -1.314937472343444824e-01 8.977819234132766724e-02 -2.432557493448257446e-01 1.352058798074722290e-01 -9.449148178100585938e-02 -2.136382162570953369e-01 1.249202061444520950e-02 -3.690463677048683167e-02
-2.063845470547676086e-02 2.258433848619461060e-01 -3.565586805343627930e-01 5.132868513464927673e-02 1.408478468656539917e-01 8.882627636194229126e-02 1.371946092694997787e-02 -1.372605711221694946e-01 -1.524908393621444702e-01 -1.286462843418121338e-01 -1.975957155227661133e-01 -8.018880337476730347e-02 1.294881850481033325e-01 1.557369381189346313e-01 1.534058153629302979e-01 2.236700803041458130e-01 1.038352027535438538e-01 -2.967654494568705559e-03 1.955280900001525879e-01 1.373039484024047852e-01 8.307344466447830200e-02 -1.029086261987686157e-01 -3.186753094196319580e-01 -9.513266384601593018e-02 2.064585238695144653e-01 6.879479438066482544e-02 -4.112590849399566650e-01 -1.183901950716972351e-01 1.573475077748298645e-02 -2.018465846776962280e-01 -1.680821776390075684e-01 2.765207588672637939e-01
-1.802960187196731567e-01 -1.644996553659439087e-01 -2.736538648605346680e-01 1.806748211383819580e-01 5.205841362476348877e-02 -3.124477714300155640e-02 3.352811932563781738e-02 -2.339228242635726929e-01 -1.004624515771865845e-01 1.910716742277145386e-01 -1.380487680435180664e-01 7.555594295263290405e-02 1.052319724112749100e-02 2.880796194076538086e-01 6.694322824478149414e-02 4.501205403357744217e-03 5.356668680906295776e-02 -1.894382983446121216e-01 -8.499539643526077271e-02 1.460197120904922485e-01 3.179368078708648682e-01 -4.364970326423645020e-01 -9.580566734075546265e-02 -2.851908840239048004e-02 1.258963048458099365e-01 -4.379572812467813492e-03 -2.539203763008117676e-01 2.142705172300338745e-01 -2.292862832546234131e-01 -1.447833925485610962e-01 7.821269333362579346e-03 2.136440277099609375e-01
-2.611908018589019775e-01 4.900308325886726379e-02 -2.958610057830810547e-01 1.468227952718734741e-01 3.634436130523681641e-01 4.544841498136520386e-02 2.197750210762023926e-01 -1.165169570595026016e-02 4.282802715897560120e-02 -3.372419625520706177e-02 6.664521247148513794e-02 -1.409092545509338379e-01 -4.697537422180175781e-02 4.875567927956581116e-02 1.141321659088134766e-01 -5.840973928570747375e-02 -1.265103518962860107e-01 -1.741863936185836792e-01 -1.232790797948837280e-01 5.765621736645698547e-02 -2.174519933760166168e-02 7.192663103342056274e-02 -3.151669502258300781e-01 1.260669827461242676e-01 -1.019609197974205017e-01 -5.828225240111351013e-02 -4.034673571586608887e-01 2.932385504245758057e-01 -2.503127455711364746e-01 -1.059807464480400085e-01 -1.507374048233032227e-01 2.109233289957046509e-01
-4.153676331043243408e-01 -1.547226030379533768e-02 -6.101622432470321655e-02 1.303165405988693237e-01 1.293532084673643112e-02 2.091526836156845093e-01 -2.062506824731826782e-01 -2.410583943128585815e-02 -2.017612606287002563e-01 -2.328565269708633423e-01 9.781210869550704956e-02 1.033425629138946533e-01 4.225512221455574036e-02 -7.752505596727132797e-03 4.469595253467559814e-01 -3.930088877677917480e-02 1.440507024526596069e-01 -7.712879776954650879e-02 -2.203544080257415771e-01 -9.563369303941726685e-02 3.534397482872009277e-01 -4.033720493316650391e-02 -1.803654879331588745e-01 -3.693547844886779785e-02 -2.605397403240203857e-01 -1.821460574865341187e-02 -1.957270801067352295e-01 1.748617440462112427e-01 -9.895982593297958374e-02 1.412941049784421921e-02 3.458501398563385010e-02 8.956272900104522705e-02
-2.216574270278215408e-03 -2.808445692062377930e-01 7.001770287752151489e-02 8.857483044266700745e-03 3.136668205261230469e-01 9.964703582227230072e-03 -1.132985875010490417e-01 -4.401957988739013672e-01 3.629103675484657288e-02 -1.642744094133377075e-01 -9.098074585199356079e-02 7.303720712661743164e-02 -2.083972096443176270e-01 1.138550117611885071e-01 3.076653182506561279e-01 -1.578313559293746948e-01 -8.162410813383758068e-04 -9.604951366782188416e-03 -6.143593788146972656e-02 -2.097148448228836060e-01 2.469867467880249023e-01 -1.073053702712059021e-01 -3.165457248687744141e-01 -1.981987506151199341e-01 1.087639108300209045e-01 -1.342528015375137329e-01 -1.521540526300668716e-02 1.496298313140869141e-01 -1.723739653825759888e-01 -1.143427118659019470e-01 -1.950566321611404419e-01 -3.581111086532473564e-03
-3.581928312778472900e-01 -6.135424971580505371e-02 -6.833744049072265625e-02 -2.662892639636993408e-02 -1.151796281337738037e-01 9.997411072254180908e-02 2.386113405227661133e-01 -1.277345418930053711e-01 -3.046391308307647705e-01 -3.312104195356369019e-02 7.535442244261503220e-03 8.204425685107707977e-03 -2.319686561822891235e-01 1.966841220855712891e-01 7.783028483390808105e-02 -4.085588455200195312e-02 -2.448453195393085480e-02 1.474791467189788818e-01 -5.781007185578346252e-02 -1.591496765613555908e-01 1.485247462987899780e-01 1.437731552869081497e-02 -1.774242520332336426e-01 1.087336763739585876e-01 4.791695997118949890e-02 -6.521183997392654419e-02 -5.001456737518310547e-01 1.285489927977323532e-02 -1.323493719100952148e-01 -2.370016276836395264e-01 -1.147649250924587250e-02 3.528859913349151611e-01
-2.046148329973220825e-01 -7.256313692778348923e-03 -1.123953312635421753e-01 1.196642443537712097e-01 1.894377768039703369e-01 -2.292735874652862549e-01 -9.538206458091735840e-02 2.795352600514888763e-02 1.959006674587726593e-02 4.859929159283638000e-02 2.480627596378326416e-01 -8.733763359487056732e-03 7.969629764556884766e-02 1.573749631643295288e-01 3.559925556182861328e-01 -1.689309775829315186e-01 -1.170914992690086365e-01 -2.524367570877075195e-01 1.292287651449441910e-02 -3.080344200134277344e-02 -8.825684897601604462e-03 1.141281723976135254e-01 -3.258422017097473145e-01 9.187046438455581665e-02 1.632748171687126160e-02 -1.697731465101242065e-01 -3.881365656852722168e-01 1.284405738115310669e-01 3.083731830120086670e-01 2.055070921778678894e-02 -2.791303694248199463e-01 7.821877300739288330e-02
-2.014897316694259644e-01 -1.700454950332641602e-01 -2.333661774173378944e-03 -4.359745606780052185e-02 1.271483600139617920e-01 9.628408402204513550e-02 -3.301819860935211182e-01 -1.570391058921813965e-01 3.416569205000996590e-03 7.300832867622375488e-02 -2.358403801918029785e-02 1.484862565994262695e-01 -4.314528107643127441e-01 2.023235857486724854e-01 2.855206727981567383e-01 -8.558705449104309082e-02 1.379722505807876587e-01 1.277430206537246704e-01 1.559537090361118317e-02 -1.711630076169967651e-01 -4.774288088083267212e-02 -1.306913644075393677e-01 -3.271041810512542725e-01 -6.297377496957778931e-02 5.571747571229934692e-02 6.545254029333591461e-03 -2.850562036037445068e-01 1.676872521638870239e-01 6.181363761425018311e-02 -6.890727579593658447e-02 -3.044615983963012695e-01 -1.287453025579452515e-01
1.537397056818008423e-01 -1.143200024962425232e-01 -1.316712796688079834e-01 -1.058013290166854858e-01 1.003685966134071350e-01 1.835756376385688782e-02 6.690955907106399536e-02 -5.071553587913513184e-02 -2.956687510013580322e-01 -1.773109734058380127e-01 -2.671063840389251709e-01 -9.537320584058761597e-02 -5.544447153806686401e-02 2.012148872017860413e-02 1.599204391241073608e-01 1.496001929044723511e-01 -1.738658398389816284e-01 1.311406046152114868e-01 -7.253405638039112091e-03 5.859722569584846497e-02 2.521447241306304932e-01 -1.567450612783432007e-01 -4.530375301837921143e-01 -2.840651273727416992e-01 -1.217955872416496277e-01 1.270187199115753174e-01 -2.585007250308990479e-01 1.023936197161674500e-01 -7.173959165811538696e-02 -2.430606037378311157e-01 -8.533535152673721313e-02 2.485792636871337891e-01
-1.376357972621917725e-01 -1.338732093572616577e-01 -2.739331424236297607e-01 1.646075993776321411e-01 1.830262243747711182e-01 1.805208623409271240e-01 7.957819104194641113e-02 -2.940531969070434570e-01 -1.370484083890914917e-01 2.061036676168441772e-01 -5.112038180232048035e-02 -1.152872890233993530e-01 -1.208749711513519287e-01 3.435583412647247314e-02 3.058658540248870850e-01 -5.449119955301284790e-02 1.940161883831024170e-01 -1.436933875083923340e-02 -1.338395774364471436e-01 -1.590080857276916504e-01 2.836122512817382812e-01 1.201952472329139709e-01 -3.301046788692474365e-01 -1.357404291629791260e-01 2.639614641666412354e-01 -2.737481892108917236e-01 -1.685683131217956543e-01 3.434627875685691833e-02 -4.802277684211730957e-02 -7.418376952409744263e-02 -1.645772457122802734e-01 1.438166853040456772e-02
1.437557581812143326e-02 -2.995451688766479492e-01 5.725140869617462158e-02 -1.319948863238096237e-02 2.445722818374633789e-01 -1.363306865096092224e-02 -1.874339729547500610e-01 -1.526215821504592896e-01 -5.732206255197525024e-02 -9.065795689821243286e-03 -5.233426764607429504e-02 -6.457546353340148926e-02 -2.477017790079116821e-01 1.973609030246734619e-01 3.601460456848144531e-01 -1.670349091291427612e-01 -7.669521123170852661e-02 -1.172408834099769592e-01 -9.935797005891799927e-02 -1.509510129690170288e-01 1.777061074972152710e-01 -3.757084608078002930e-01 -2.869078814983367920e-01 -1.257755309343338013e-01 -1.503018010407686234e-02 -1.805861592292785645e-01 1.259327977895736694e-01 1.847465634346008301e-01 -1.823499500751495361e-01 -1.943431198596954346e-01 -1.755852401256561279e-01 1.102781891822814941e-01
-1.479516327381134033e-01 5.949294194579124451e-02 -1.571746915578842163e-01 1.272585541009902954e-01 -3.628038987517356873e-02 2.062468826770782471e-01 -9.842978417873382568e-02 -2.793715894222259521e-01 -2.277849018573760986e-01 5.114574357867240906e-02 3.617579936981201172e-01 -5.216559767723083496e-02 -1.603071093559265137e-01 1.206747218966484070e-01 1.970261186361312866e-01 6.654428690671920776e-02 -2.289195777848362923e-03 2.493164986371994019e-01 -1.385953128337860107e-01 -1.061763241887092590e-01 3.645505383610725403e-02 -1.382280886173248291e-01 -1.653712391853332520e-01 -3.072276711463928223e-01 -2.383358478546142578e-01 -4.827517643570899963e-02 -3.698469996452331543e-01 9.099618345499038696e-02 -1.609099060297012329e-01 -2.258615344762802124e-01 -4.139320459216833115e-03 1.205762773752212524e-01
-1.714328527450561523e-01 7.048079371452331543e-02 -2.371794581413269043e-01 1.196543276309967041e-01 5.433415994048118591e-02 1.323837339878082275e-01 -1.241597682237625122e-01 -6.504385918378829956e-02 -3.202030062675476074e-01 -9.790909290313720703e-02 1.927523761987686157e-01 1.917990446090698242e-01 5.593413487076759338e-02 -1.512475963681936264e-02 4.088244438171386719e-01 7.180974632501602173e-02 1.885333359241485596e-01 -4.383358359336853027e-02 -3.990037143230438232e-01 -5.526235699653625488e-02 2.763655185699462891e-01 -6.003242731094360352e-02 -1.922021806240081787e-01 -1.439772695302963257e-01 -1.362396776676177979e-01 -7.086370885372161865e-02 -6.560882925987243652e-02 8.911731094121932983e-02 -1.234618574380874634e-01 -1.846884340047836304e-01 1.062974408268928528e-01 2.436840236186981201e-01
-4.852641746401786804e-02 -1.060681650415062904e-03 -2.986768484115600586e-01 6.845775991678237915e-02 3.380156457424163818e-01 2.092016339302062988e-01 -2.362606227397918701e-01 6.815134733915328979e-02 -4.527486860752105713e-02 -4.805887117981910706e-02 -1.518047899007797241e-01 -5.780571326613426208e-02 1.458492428064346313e-01 1.736041009426116943e-01 2.229690104722976685e-01 1.531426757574081421e-01 1.625007241964340210e-01 -1.978238821029663086e-01 5.541122704744338989e-02 1.606437265872955322e-01 1.508544385433197021e-01 -8.734037727117538452e-02 -4.306644201278686523e-01 -2.857101708650588989e-02 2.399995028972625732e-01 -4.625889658927917480e-02 -3.064574599266052246e-01 -4.894892871379852295e-02 9.913999587297439575e-02 -8.598038554191589355e-02 -1.786201298236846924e-01 1.169300973415374756e-01
-1.233468726277351379e-01 -1.832487881183624268e-01 -4.034115076065063477e-01 -4.264180548489093781e-03 1.071052551269531250e-01 1.625321507453918457e-01 9.594532847404479980e-02 1.253484375774860382e-02 -5.364090949296951294e-02 2.385098040103912354e-01 -7.053249329328536987e-02 -1.396164298057556152e-01 -5.774425715208053589e-02 1.604335411684587598e-04 2.133661210536956787e-01 -4.683083295822143555e-02 1.369341164827346802e-01 -1.261893510818481445e-01 -1.126232147216796875e-01 -1.554426252841949463e-01 3.216969370841979980e-01 -1.389081925153732300e-01 -1.769411116838455200e-01 -2.048545628786087036e-01 2.022358328104019165e-01 -2.941713333129882812e-01 -2.805552184581756592e-01 2.168674319982528687e-01 -2.430496737360954285e-03 -2.176298201084136963e-01 -1.383444964885711670e-01 1.365488171577453613e-01
-3.015132248401641846e-01 3.259598091244697571e-02 -1.211020499467849731e-01 1.060137525200843811e-01 3.340660333633422852e-01 6.409860402345657349e-02 7.283771783113479614e-02 -4.315876215696334839e-02 1.945899054408073425e-02 1.252200752496719360e-01 -4.540864843875169754e-03 -3.090824782848358154e-01 1.235188320279121399e-01 1.158792153000831604e-01 1.954898834228515625e-01 6.378199905157089233e-04 1.420212630182504654e-02 -1.801029741764068604e-01 -2.489460706710815430e-01 2.317907959222793579e-01 -1.927012577652931213e-02 -5.092619732022285461e-02 -2.684154212474822998e-01 -3.992093503475189209e-01 1.504079550504684448e-01 -1.420943140983581543e-01 -2.585829198360443115e-01 -1.172041445970535278e-01 -8.067552000284194946e-02 -2.774280123412609100e-02 -2.272748351097106934e-01 1.251635700464248657e-01
-9.540226310491561890e-02 -9.586369991302490234e-02 -3.353092670440673828e-01 3.428596630692481995e-02 5.219454169273376465e-01 9.022865444421768188e-02 -1.167353056371212006e-02 -8.838761597871780396e-02 8.867771923542022705e-02 9.356192499399185181e-02 -2.450860291719436646e-01 -1.493939906358718872e-01 -1.326668560504913330e-01 -1.253267228603363037e-01 4.106046855449676514e-01 2.898952066898345947e-01 3.412839397788047791e-02 2.576862275600433350e-02 6.447340548038482666e-02 -1.394560337066650391e-01 1.108205243945121765e-01 -5.012445617467164993e-03 -8.185461908578872681e-02 1.068080291152000427e-01 -1.115495264530181885e-01 1.599670052528381348e-01 -2.335404008626937866e-01 -2.910116687417030334e-02 -5.669984966516494751e-02 1.444879472255706787e-01 9.344507008790969849e-02 1.120062172412872314e-01
-2.224569767713546753e-01 -3.664961829781532288e-02 -2.002808749675750732e-01 6.797695904970169067e-02 1.186999902129173279e-01 1.200133487582206726e-01 -4.555587470531463623e-02 -4.787891730666160583e-02 -2.238601744174957275e-01 -1.214445084333419800e-01 9.053172171115875244e-02 -1.897490471601486206e-01 -8.626932650804519653e-02 1.968134790658950806e-01 8.455678820610046387e-02 -1.766453087329864502e-01 5.581129714846611023e-02 1.007477119565010071e-01 -2.944652736186981201e-01 -4.486275836825370789e-02 1.554624289274215698e-01 -3.565231859683990479e-01 -2.440958768129348755e-01 -2.555954456329345703e-01 -3.912826478481292725e-01 -9.729871153831481934e-02 -5.172188952565193176e-02 4.936081543564796448e-02 1.809209398925304413e-02 -6.096345186233520508e-02 8.171270787715911865e-02 3.484300374984741211e-01
-4.917175173759460449e-01 -1.119553744792938232e-01 -2.600078284740447998e-01 1.206332370638847351e-01 3.002187013626098633e-01 -1.910411566495895386e-01 -7.842016220092773438e-02 -2.107843756675720215e-01 -2.326509803533554077e-01 1.478736698627471924e-01 1.486903615295886993e-02 -4.459203407168388367e-02 -5.172651261091232300e-02 8.504571020603179932e-02 -1.132122892886400223e-02 -2.057346999645233154e-01 2.479599416255950928e-01 -2.566240727901458740e-02 -5.620265379548072815e-02 -1.179479658603668213e-01 1.998812407255172729e-01 -1.414192765951156616e-01 -1.044089496135711670e-01 -2.413086891174316406e-01 5.078613292425870895e-03 8.671487867832183838e-02 -2.031794786453247070e-01 1.002893373370170593e-01 -1.461551636457443237e-01 9.813275933265686035e-02 -3.018541727215051651e-03 2.399333268404006958e-01
-1.498814485967159271e-02 -9.203013777732849121e-02 -1.792715042829513550e-01 1.498640626668930054e-01 2.142547518014907837e-01 2.288283407688140869e-02 -7.842677645385265350e-03 -2.897086739540100098e-01 -1.775695979595184326e-01 1.258330345153808594e-01 -2.258608639240264893e-01 -1.875626593828201294e-01 -1.080918237566947937e-01 4.586993530392646790e-02 2.650402188301086426e-01 -4.877535998821258545e-02 7.921348325908184052e-03 -8.588518947362899780e-02 -3.148239850997924805e-01 -2.315503358840942383e-01 1.982840001583099365e-01 -5.099172890186309814e-02 -4.182416796684265137e-01 -1.391937732696533203e-01 2.971027418971061707e-02 -2.407927364110946655e-01 -6.147675216197967529e-02 5.889181047677993774e-03 -2.841686904430389404e-01 9.813561104238033295e-03 1.250713020563125610e-01 1.753869503736495972e-01
-4.465753585100173950e-02 -1.228792220354080200e-01 -3.863875195384025574e-02 -4.961099103093147278e-02 1.732833385467529297e-01 -1.160492524504661560e-01 -1.881529018282890320e-02 2.101801335811614990e-01 -2.140790373086929321e-01 -1.137513369321823120e-01 -1.369638293981552124e-01 7.716264575719833374e-02 -1.355925649404525757e-01 1.320869922637939453e-01 1.154552176594734192e-01 6.709183752536773682e-02 1.050230115652084351e-02 -6.433921307325363159e-02 -1.818642318248748779e-01 1.183504909276962280e-01 1.737512350082397461e-01 1.836818158626556396e-01 -3.401597440242767334e-01 -2.751463949680328369e-01 2.620718814432621002e-02 4.298984110355377197e-01 -3.293379545211791992e-01 2.193457186222076416e-01 1.584440022706985474e-01 -1.940136849880218506e-01 -2.965293824672698975e-02 2.034880071878433228e-01
-1.522120982408523560e-01 -4.741260781884193420e-02 -2.977952361106872559e-01 2.077869698405265808e-02 -3.650295315310359001e-03 8.040723949670791626e-02 -1.737823337316513062e-01 -1.951444447040557861e-01 -3.550166189670562744e-01 2.757897973060607910e-02 2.762386202812194824e-01 -1.372622698545455933e-01 -1.959050595760345459e-01 2.435320019721984863e-01 3.915064781904220581e-02 -4.531564563512802124e-02 -8.492836356163024902e-02 6.322211027145385742e-02 -1.883963346481323242e-01 -4.958669096231460571e-02 1.585852056741714478e-01 -2.582013010978698730e-01 -1.552601009607315063e-01 -2.010092288255691528e-01 -3.408832252025604248e-01 -5.445447936654090881e-02 -1.849753707647323608e-01 8.252600580453872681e-02 7.110232859849929810e-02 -2.817247211933135986e-01 4.825570806860923767e-02 1.872298568487167358e-01
-2.879788279533386230e-01 9.648609906435012817e-02 2.874523028731346130e-02 2.928171157836914062e-01 2.017119526863098145e-01 -8.642398566007614136e-02 1.665211021900177002e-01 -1.031116489320993423e-02 -1.076133325695991516e-01 -1.427541971206665039e-01 1.168882995843887329e-01 -2.294407598674297333e-02 -7.952471077442169189e-02 2.604694366455078125e-01 2.983954548835754395e-01 9.967939555644989014e-02 -2.477563321590423584e-01 2.875556647777557373e-01 -1.836175173521041870e-01 1.018897294998168945e-01 1.862795203924179077e-01 8.966467529535293579e-02 -1.828822940587997437e-01 4.704980179667472839e-02 -1.297865211963653564e-01 2.161459252238273621e-02 -3.911985158920288086e-01 -8.236179500818252563e-02 -2.190581560134887695e-01 -1.274282038211822510e-01 -4.890999943017959595e-02 1.248570829629898071e-01
2.710072696208953857e-02 4.159736260771751404e-02 -5.592545866966247559e-01 -2.388125509023666382e-01 1.009466499090194702e-01 4.043127223849296570e-02 -9.212911128997802734e-02 -1.807652786374092102e-02 6.835827231407165527e-02 1.177021339535713196e-01 -2.063657790422439575e-01 -1.028313860297203064e-01 -7.440665364265441895e-02 2.113990634679794312e-01 1.047757789492607117e-01 1.371044665575027466e-02 2.413686737418174744e-02 -2.501147985458374023e-01 -1.060164049267768860e-01 1.875054538249969482e-01 4.082109406590461731e-02 -1.956222653388977051e-01 -2.954513728618621826e-01 4.524033144116401672e-02 -1.323859095573425293e-01 4.467968642711639404e-02 -1.885420829057693481e-01 -1.219871267676353455e-01 1.699236631393432617e-01 -2.172990888357162476e-01 -1.320394426584243774e-01 2.678243219852447510e-01
-3.662794455885887146e-02 1.651311665773391724e-01 2.614818699657917023e-02 1.830141991376876831e-01 1.947630047798156738e-01 -1.124647632241249084e-01 -1.823269575834274292e-01 -2.509097754955291748e-01 -1.454988718032836914e-01 -4.845429360866546631e-01 -1.005803886801004410e-02 -6.174546480178833008e-02 -4.071422219276428223e-01 -2.340810596942901611e-01 7.695420831441879272e-02 5.969601497054100037e-02 -4.859604313969612122e-02 4.770525544881820679e-02 -4.712504148483276367e-02 -2.132798545062541962e-02 2.309567928314208984e-01 1.279291789978742599e-02 -2.560350298881530762e-01 -1.929563283920288086e-01 2.968792989850044250e-02 -1.736681461334228516e-01 -1.553832739591598511e-01 1.644698083400726318e-01 7.793211936950683594e-02 -1.953212767839431763e-01 8.615684509277343750e-02 5.509817972779273987e-02
-1.714907400310039520e-02 -2.047651857137680054e-01 -2.020219564437866211e-01 -6.799118593335151672e-03 2.469975203275680542e-01 -6.177799776196479797e-02 -1.408124417066574097e-01 -3.494983613491058350e-01 9.943185746669769287e-02 5.086618661880493164e-02 6.040611863136291504e-02 -3.207043185830116272e-02 -5.703409388661384583e-02 1.372516304254531860e-01 3.843931555747985840e-01 -7.631856203079223633e-02 -9.452141076326370239e-02 -6.058099493384361267e-02 -1.631818413734436035e-01 -1.643044501543045044e-01 1.560352295637130737e-01 -2.570400238037109375e-01 -1.190467625856399536e-01 -4.342872798442840576e-01 -1.422477364540100098e-01 -2.985049486160278320e-01 -9.524889290332794189e-02 9.941964596509933472e-02 -8.845736831426620483e-02 -1.185894235968589783e-01 2.131595090031623840e-02 8.502910286188125610e-02
-1.911677271127700806e-01 1.203947588801383972e-01 7.206020504236221313e-02 1.048714146018028259e-01 2.881826162338256836e-01 1.708573102951049805e-02 -1.793681681156158447e-01 -3.206762298941612244e-02 2.373781055212020874e-02 -2.815444953739643097e-02 -4.932468384504318237e-02 -2.228471450507640839e-02 2.117775529623031616e-01 3.964414596557617188e-01 1.784126609563827515e-01 -1.895183324813842773e-01 1.229839697480201721e-01 1.062137112021446228e-01 -2.048063129186630249e-01 -1.625241339206695557e-01 1.296258419752120972e-01 9.295786172151565552e-02 -9.111624956130981445e-02 -2.075272947549819946e-01 -9.197542071342468262e-02 3.628125786781311035e-02 -1.786653250455856323e-01 2.987204790115356445e-01 1.547654569149017334e-01 -3.062454462051391602e-01 1.373478174209594727e-01 3.210348486900329590e-01
-1.400717794895172119e-01 -1.517592072486877441e-01 -6.675797700881958008e-02 1.349817216396331787e-01 1.431569904088973999e-01 9.733472834341228008e-04 -2.247476130723953247e-01 -2.019395232200622559e-01 -4.998277500271797180e-02 -2.210810929536819458e-01 -1.596406847238540649e-01 1.549721811898052692e-03 -6.894667446613311768e-02 5.026107281446456909e-02 4.094399139285087585e-02 1.662255264818668365e-02 -3.151547014713287354e-01 -1.031182631850242615e-01 2.005182951688766479e-01 2.259994745254516602e-01 3.241980671882629395e-01 -1.588773131370544434e-01 -3.591844439506530762e-02 -1.937257796525955200e-01 -7.727632671594619751e-02 -2.068203687667846680e-01 -3.928887248039245605e-01 8.914284408092498779e-02 2.894312441349029541e-01 -1.001033857464790344e-01 -2.479839175939559937e-01 -6.663215346634387970e-03
-1.155179217457771301e-01 -1.792816072702407837e-01 -5.632541701197624207e-02 7.609966397285461426e-02 3.585458397865295410e-01 4.717360436916351318e-02 -1.924280375242233276e-01 -7.394012808799743652e-02 -1.593653261661529541e-01 -3.332456350326538086e-01 1.065450087189674377e-01 2.246341435238718987e-03 -1.418800950050354004e-01 1.158103123307228088e-01 2.509513795375823975e-01 -1.853705197572708130e-01 -2.621151208877563477e-01 -1.870456784963607788e-01 9.884531050920486450e-02 7.261139899492263794e-02 -1.550616919994354248e-01 -4.890508949756622314e-02 -2.748433947563171387e-01 5.449931323528289795e-02 2.580582164227962494e-02 1.922867894172668457e-01 -1.735917776823043823e-01 -5.685862526297569275e-02 2.744380533695220947e-01 2.278906852006912231e-01 -1.748379021883010864e-01 2.026877403259277344e-01
4.119094088673591614e-02 -1.287901401519775391e-01 -2.076730281114578247e-01 1.199934706091880798e-01 3.027110695838928223e-01 1.417776048183441162e-01 -1.013053953647613525e-01 -4.069292843341827393e-01 -3.147744014859199524e-02 1.048662438988685608e-01 -4.342369735240936279e-02 -2.319390028715133667e-01 -3.226832449436187744e-01 -3.471617028117179871e-02 9.583521750755608082e-04 9.580028057098388672e-02 1.696601808071136475e-01 -2.770209498703479767e-02 -2.187231034040451050e-01 -3.455418720841407776e-02 3.075713813304901123e-01 -1.277847737073898315e-01 -1.514194607734680176e-01 -1.665065586566925049e-01 -7.968392968177795410e-02 6.023689359426498413e-02 5.970211327075958252e-02 1.753716766834259033e-01 2.210929691791534424e-01 -2.063079476356506348e-01 1.698595434427261353e-01 2.228487282991409302e-01
-3.933722674846649170e-01 9.599407017230987549e-02 -4.273764044046401978e-02 -3.290712833404541016e-02 4.773668944835662842e-01 4.655826464295387268e-02 7.866275310516357422e-02 -1.557427495718002319e-01 -2.829213812947273254e-02 -1.472425907850265503e-01 -1.642600446939468384e-01 -1.081111356616020203e-01 -2.278763949871063232e-01 1.356428414583206177e-01 1.224606181494891644e-03 1.874116659164428711e-01 2.528170868754386902e-02 1.896667480468750000e-01 -3.167171776294708252e-02 -5.098591744899749756e-02 8.206203579902648926e-02 -1.293586939573287964e-01 -7.764021307229995728e-02 -1.257503479719161987e-01 -2.159574776887893677e-01 -5.851443856954574585e-02 -2.669135630130767822e-01 1.985964775085449219e-01 4.071402177214622498e-02 -2.236638516187667847e-01 -1.627290397882461548e-01 -2.856728732585906982e-01
-2.008587867021560669e-01 4.688130319118499756e-02 -9.237046539783477783e-02 1.575716435909271240e-01 2.240100800991058350e-01 1.252147704362869263e-01 5.674573779106140137e-02 1.444189436733722687e-02 -1.458103954792022705e-01 -1.438948363065719604e-01 -5.660865455865859985e-03 -7.382939010858535767e-02 -9.227639436721801758e-02 1.047987788915634155e-01 2.431880980730056763e-01 -1.409151703119277954e-01 3.943983614444732666e-01 -3.041025251150131226e-02 -1.900368183851242065e-01 -1.882924139499664307e-01 -1.122316941618919373e-01 1.702033728361129761e-01 -1.926511973142623901e-01 -1.525833010673522949e-01 -4.145146608352661133e-01 6.895638257265090942e-02 -6.707257032394409180e-02 2.248191088438034058e-01 9.362280368804931641e-02 4.650173708796501160e-03 6.512097269296646118e-02 3.663507997989654541e-01
-2.165149748325347900e-01 -2.089613676071166992e-01 -1.417476385831832886e-01 1.888765245676040649e-01 3.926551640033721924e-01 1.687123477458953857e-01 -2.748395800590515137e-01 -3.536530435085296631e-01 6.840627640485763550e-02 -1.701826602220535278e-01 -1.751060634851455688e-01 2.899079024791717529e-01 -1.737086623907089233e-01 3.058814816176891327e-02 6.612321734428405762e-02 3.959690779447555542e-02 -3.044211771339178085e-03 -1.605322659015655518e-01 -1.072588115930557251e-01 -5.971903726458549500e-02 1.741451472043991089e-01 -1.785391569137573242e-01 -2.756642997264862061e-01 2.204416841268539429e-01 7.537105679512023926e-02 1.411699652671813965e-01 7.273611146956682205e-03 5.466577410697937012e-02 -5.593437328934669495e-02 -6.057769432663917542e-02 1.145194545388221741e-01 -9.400500357151031494e-02
-3.613646328449249268e-01 -7.949423789978027344e-02 -6.595148891210556030e-02 -1.206542775034904480e-01 1.363728195428848267e-01 1.528589576482772827e-01 -1.539250761270523071e-01 -9.614361077547073364e-02 -1.667321622371673584e-01 -1.559738963842391968e-01 9.910596907138824463e-02 1.664469093084335327e-01 8.142855763435363770e-02 -1.471513658761978149e-01 4.250422716140747070e-01 -7.198637817054986954e-03 1.283010989427566528e-01 -4.343942925333976746e-02 -3.303701579570770264e-01 7.285708934068679810e-02 3.399511277675628662e-01 6.921879202127456665e-02 -2.538226246833801270e-01 -7.204496115446090698e-02 -2.516288459300994873e-01 5.300395190715789795e-02 -1.233693137764930725e-01 1.179062575101852417e-01 -4.958893731236457825e-02 -1.951661556959152222e-01 -1.657142490148544312e-02 1.085876002907752991e-01
4.824314266443252563e-02 -3.661863207817077637e-01 -4.357929900288581848e-02 -1.541211605072021484e-01 3.600154817104339600e-01 -1.642924249172210693e-01 -1.418171823024749756e-01 -3.374134004116058350e-01 -4.302917048335075378e-03 -1.013979613780975342e-01 -5.268041044473648071e-03 -5.720815807580947876e-02 -1.099093183875083923e-01 1.999095231294631958e-01 2.896357774734497070e-01 -1.409549266099929810e-01 -1.144675388932228088e-01 -9.489497542381286621e-02 -1.695349514484405518e-01 -1.500289887189865112e-01 6.104383245110511780e-02 -1.681055873632431030e-01 -3.086697459220886230e-01 -1.940093040466308594e-01 -3.015179000794887543e-02 -1.500218212604522705e-01 -8.766645938158035278e-02 8.117657899856567383e-02 -1.891603469848632812e-01 -2.549242377281188965e-01 -3.145523741841316223e-02 -1.593180559575557709e-02
-3.599326908588409424e-01 9.175600111484527588e-02 -1.306435465812683105e-01 2.881741821765899658e-01 -1.561574824154376984e-02 -4.383606836199760437e-03 -6.991238892078399658e-02 5.318418145179748535e-02 -2.232464998960494995e-01 -1.743980050086975098e-01 2.245614677667617798e-01 -1.044097766280174255e-01 -1.631823629140853882e-01 7.047057896852493286e-02 1.030353754758834839e-01 2.807763516902923584e-01 -6.314549595117568970e-02 -2.826858162879943848e-01 3.855807334184646606e-02 2.301393896341323853e-01 1.289643347263336182e-01 -1.486174464225769043e-01 -2.536264061927795410e-01 -9.924098104238510132e-02 -1.698444187641143799e-01 1.425622254610061646e-01 -1.773772090673446655e-01 1.132907047867774963e-01 -3.028139173984527588e-01 -1.151764839887619019e-01 1.213597357273101807e-01 1.640314906835556030e-01
-9.085406363010406494e-02 2.345260530710220337e-01 -4.043598175048828125e-01 4.224772155284881592e-01 2.273694872856140137e-01 -1.777481585741043091e-01 -1.926814317703247070e-01 7.855699211359024048e-02 -4.262468777596950531e-03 -9.787702932953834534e-03 3.485405817627906799e-02 8.955270983278751373e-03 -1.911244690418243408e-01 5.801661312580108643e-02 -1.336838584393262863e-03 -3.307603299617767334e-02 4.618211090564727783e-02 -1.800073683261871338e-02 3.797288239002227783e-02 -1.200074236840009689e-02 -7.091566920280456543e-02 -2.641255035996437073e-02 -2.222363650798797607e-01 1.587737798690795898e-01 1.147237420082092285e-01 -1.206911727786064148e-01 -4.180143773555755615e-01 3.350251317024230957e-01 -5.005836859345436096e-02 -7.219545543193817139e-02 -5.258758738636970520e-02 1.272972971200942993e-01
-3.054032027721405029e-01 -1.412802189588546753e-01 5.350039340555667877e-03 2.909456007182598114e-02 1.687249988317489624e-01 7.796727120876312256e-02 -3.488651514053344727e-01 -2.409461736679077148e-01 -5.839162692427635193e-02 1.684987694025039673e-01 -9.627027064561843872e-02 1.800108253955841064e-01 -2.488462626934051514e-01 2.713336236774921417e-02 3.010223209857940674e-01 -5.862350761890411377e-02 -4.942668601870536804e-02 -4.669149965047836304e-02 -9.588275104761123657e-02 -1.312344819307327271e-01 -1.421861648559570312e-01 3.058506920933723450e-02 -4.650064408779144287e-01 -8.616597205400466919e-02 -8.053184300661087036e-02 1.009961366653442383e-01 -1.672276258468627930e-01 1.453408449888229370e-01 -9.409610927104949951e-02 -1.138223782181739807e-01 -2.427714467048645020e-01 -1.379499584436416626e-01
1.606649719178676605e-02 -3.931953385472297668e-02 -1.850087940692901611e-02 1.397410873323678970e-02 3.725333809852600098e-01 9.203744679689407349e-02 -1.440764665603637695e-01 -5.779033154249191284e-02 1.091913059353828430e-01 6.436656415462493896e-02 -2.398488968610763550e-01 -1.901650875806808472e-01 -1.970395296812057495e-01 1.998048275709152222e-01 1.274759918451309204e-01 2.933006174862384796e-02 7.448726892471313477e-02 1.043600216507911682e-01 -1.162833943963050842e-01 8.470635861158370972e-02 1.082877293229103088e-01 -1.294020712375640869e-01 -5.226847529411315918e-01 -2.922610342502593994e-01 1.570155918598175049e-01 8.001443743705749512e-02 -2.720054388046264648e-01 3.000665083527565002e-02 6.602082401514053345e-02 1.450211256742477417e-01 -1.157823055982589722e-01 2.274496257305145264e-01
-4.053330719470977783e-01 -2.886135578155517578e-01 1.849983781576156616e-01 1.521659642457962036e-01 2.853327989578247070e-01 -2.534820735454559326e-01 -8.549042046070098877e-02 -1.568934768438339233e-01 1.057282276451587677e-02 6.734798103570938110e-02 1.648531556129455566e-01 2.280353009700775146e-01 -7.819765061140060425e-02 -7.961705327033996582e-02 2.282563000917434692e-01 -6.657195836305618286e-02 -5.953111685812473297e-03 -6.704972684383392334e-02 2.564835920929908752e-02 -6.501759588718414307e-02 -9.420035779476165771e-02 -1.056192368268966675e-01 -3.090927004814147949e-01 -2.551026828587055206e-02 -2.014857828617095947e-01 1.468441188335418701e-01 -1.603007763624191284e-01 1.769020259380340576e-01 -6.038520857691764832e-02 -1.760356575250625610e-01 -2.716250717639923096e-01 -1.068910285830497742e-01
-9.853878617286682129e-02 -2.085514962673187256e-01 -1.073795035481452942e-01 8.095245808362960815e-02 3.706541061401367188e-01 1.140350103378295898e-01 -1.979365199804306030e-01 -2.261692285537719727e-01 -2.030927687883377075e-01 -6.015755236148834229e-02 -1.001877486705780029e-01 -1.360374689102172852e-01 -4.762078076601028442e-02 1.087342575192451477e-01 1.226634904742240906e-01 4.105843231081962585e-02 1.487609893083572388e-01 1.665113419294357300e-01 -1.684307679533958435e-02 -4.475040733814239502e-02 4.208697080612182617e-01 -2.468489669263362885e-02 -7.103119790554046631e-02 4.188206791877746582e-02 -1.426463127136230469e-01 -2.546732127666473389e-01 -3.347049057483673096e-01 1.902654618024826050e-01 -2.400334626436233521e-01 -1.044068336486816406e-01 1.695922613143920898e-01 1.279262751340866089e-01
-1.216694638133049011e-01 1.426838189363479614e-01 -9.851992875337600708e-02 2.018832564353942871e-01 9.603248536586761475e-02 1.025059223175048828e-01 7.118938118219375610e-02 9.300418198108673096e-02 -1.604982465505599976e-02 -5.300393104553222656e-01 2.078192979097366333e-01 -3.702484667301177979e-01 -1.117573902010917664e-01 1.394928083755075932e-03 2.023464590311050415e-01 8.090545982122421265e-02 -3.047792240977287292e-03 -9.415870532393455505e-03 -1.083177477121353149e-01 -1.488413512706756592e-01 1.326676160097122192e-01 1.405298430472612381e-02 -4.072490930557250977e-01 -1.514543741941452026e-01 2.610642910003662109e-01 -4.469733685255050659e-02 -1.289239227771759033e-01 5.025558918714523315e-02 -1.086872220039367676e-01 -8.270514011383056641e-02 -7.848586142063140869e-02 6.920089572668075562e-02
9.834638237953186035e-02 -1.842904090881347656e-01 -1.176006942987442017e-01 4.902540892362594604e-02 2.299478799104690552e-01 -2.285096794366836548e-01 2.523921802639961243e-02 1.197007577866315842e-02 -3.004533946514129639e-01 -1.312058269977569580e-01 -2.991317808628082275e-01 3.271874189376831055e-01 -1.627544462680816650e-01 1.918179690837860107e-01 1.422594934701919556e-01 -5.431362241506576538e-02 2.122273147106170654e-01 -3.003983385860919952e-02 3.746189549565315247e-02 2.634617127478122711e-02 1.263916641473770142e-01 9.710522368550300598e-03 -3.662985935807228088e-02 -1.368855088949203491e-01 6.241040676832199097e-02 1.800169199705123901e-01 -4.048940837383270264e-01 2.498718798160552979e-01 -8.717408031225204468e-02 -1.180994361639022827e-01 9.622948616743087769e-02 2.570933401584625244e-01
-2.235302776098251343e-01 -1.269887834787368774e-01 -9.947455674409866333e-02 4.904361814260482788e-02 1.215020045638084412e-01 -3.310147300362586975e-02 -1.526528596878051758e-01 -2.569215297698974609e-01 4.371816664934158325e-02 -1.102136448025703430e-01 -2.260945886373519897e-01 2.540560066699981689e-01 -3.687276318669319153e-02 -8.870435506105422974e-02 2.261599153280258179e-01 4.746014773845672607e-01 1.519127842038869858e-02 2.024426609277725220e-01 -6.541567295789718628e-02 5.160970240831375122e-02 7.542541623115539551e-02 1.408402249217033386e-02 -2.524437904357910156e-01 -6.503615528345108032e-02 7.492809742689132690e-02 2.909221053123474121e-01 -3.728252649307250977e-02 5.583837255835533142e-02 -1.229606755077838898e-02 -1.264410614967346191e-01 -2.382016777992248535e-01 3.338492810726165771e-01
-1.226153597235679626e-01 -2.112846225500106812e-01 -3.690067231655120850e-01 4.266244173049926758e-02 6.568324565887451172e-02 1.068693250417709351e-01 7.061188668012619019e-02 -1.201093271374702454e-01 -1.194323226809501648e-01 5.751222372055053711e-02 8.398470282554626465e-02 -3.037890195846557617e-01 -2.117651849985122681e-01 -1.609193533658981323e-02 1.838171035051345825e-01 6.219398230314254761e-02 1.094194948673248291e-01 5.622607842087745667e-02 -1.740894913673400879e-01 -1.363080739974975586e-01 2.449424266815185547e-01 5.680895596742630005e-02 -2.856953740119934082e-01 -2.290717959403991699e-01 1.606656908988952637e-01 -2.897679805755615234e-01 -1.691727638244628906e-01 3.676071763038635254e-01 -2.227739058434963226e-02 -1.029579862952232361e-01 -1.427674293518066406e-01 3.411862254142761230e-02
-1.092682033777236938e-01 1.239456981420516968e-01 -2.256087064743041992e-01 -2.139480598270893097e-02 9.557747095823287964e-02 1.533278524875640869e-01 1.978273093700408936e-01 1.251375228166580200e-01 -2.847055792808532715e-01 -3.200401961803436279e-01 8.372202515602111816e-02 -1.218022629618644714e-01 -2.027110010385513306e-01 -4.285692423582077026e-02 5.316063389182090759e-02 -1.398076564073562622e-01 -1.481890082359313965e-01 -7.829411333659663796e-05 -1.407343149185180664e-01 1.878725737333297729e-01 1.958885043859481812e-01 1.017479375004768372e-01 -3.287958800792694092e-01 -5.063421651721000671e-02 -1.877565979957580566e-01 1.212013885378837585e-01 -2.890954017639160156e-01 7.200846821069717407e-02 -1.653845906257629395e-01 -1.671447455883026123e-01 3.132873401045799255e-02 3.630978465080261230e-01
4.111001640558242798e-02 1.472977106459438801e-03 -1.974813938140869141e-01 2.024528682231903076e-01 1.292349584400653839e-02 -1.723505407571792603e-01 -1.283309906721115112e-01 -1.173089891672134399e-01 -3.540444076061248779e-01 -1.503701210021972656e-01 -1.863999068737030029e-01 3.187837824225425720e-02 -1.196584776043891907e-01 -7.184388488531112671e-02 1.706513762474060059e-01 1.878913193941116333e-01 5.365889891982078552e-02 -2.197320610284805298e-01 -2.280806563794612885e-02 -1.496440768241882324e-01 -1.332083195447921753e-01 -1.978751122951507568e-01 -2.334819287061691284e-01 1.628676503896713257e-01 5.441708490252494812e-02 -2.292607873678207397e-01 -3.905449807643890381e-01 -2.302110940217971802e-02 2.701798081398010254e-02 2.226495929062366486e-02 1.652684211730957031e-01 3.761188089847564697e-01
-2.783304452896118164e-01 -2.529623359441757202e-02 -5.555415526032447815e-03 2.485173493623733521e-01 3.181933462619781494e-01 1.078930869698524475e-01 -1.081208735704421997e-01 5.857340246438980103e-02 -2.071516960859298706e-01 -2.715830206871032715e-01 1.133238002657890320e-01 -1.199950426816940308e-01 -2.541731484234333038e-02 1.155448853969573975e-01 2.507531642913818359e-01 -3.140535056591033936e-01 1.744216233491897583e-01 -1.364544332027435303e-01 -1.448549777269363403e-01 -7.099564373493194580e-02 9.702747315168380737e-02 -9.004137665033340454e-02 -1.481595728546380997e-02 -8.839160948991775513e-02 -4.225610196590423584e-01 1.972203142940998077e-02 -1.019796282052993774e-01 1.426803767681121826e-01 1.049144472926855087e-02 2.797706983983516693e-02 -5.070081353187561035e-02 3.144679963588714600e-01
-2.634136937558650970e-02 1.753583736717700958e-02 -6.503103673458099365e-02 1.400707960128784180e-01 2.821980714797973633e-01 -2.113533206284046173e-02 -7.443776726722717285e-02 -8.584456145763397217e-02 1.701655536890029907e-01 -1.415757387876510620e-01 1.888622716069221497e-02 -1.659157276153564453e-01 -2.958422601222991943e-01 9.933347254991531372e-02 1.936058402061462402e-01 -1.456629633903503418e-01 9.540315717458724976e-02 -4.873672127723693848e-01 -2.357836216688156128e-01 2.413990646600723267e-01 -5.840495228767395020e-02 -1.888645254075527191e-02 -2.186288535594940186e-01 -8.895800448954105377e-03 2.224057614803314209e-01 -6.480725854635238647e-02 -1.504933089017868042e-01 2.232946157455444336e-01 5.026147514581680298e-02 -1.675229370594024658e-01 -7.404121011495590210e-02 2.734862565994262695e-01
-4.399087280035018921e-02 -1.643645167350769043e-01 -2.455618232488632202e-01 9.461826831102371216e-02 2.113979160785675049e-01 9.560778737068176270e-02 1.421957314014434814e-01 -4.877567663788795471e-02 -1.471719592809677124e-01 1.775108873844146729e-01 -9.097784757614135742e-02 -1.826514005661010742e-01 -1.925005167722702026e-01 -4.552252963185310364e-02 2.420100718736648560e-01 -1.040658727288246155e-01 7.017651945352554321e-02 8.197051286697387695e-02 -3.222443759441375732e-01 -8.970224857330322266e-02 3.240897059440612793e-01 1.072866991162300110e-01 -2.078122049570083618e-01 -2.745161652565002441e-01 1.323079317808151245e-01 -3.051524758338928223e-01 -2.608892917633056641e-01 1.564207375049591064e-01 7.104495167732238770e-02 -2.015385925769805908e-01 -1.138719394803047180e-01 4.030079022049903870e-02
-2.805155515670776367e-01 -1.482011377811431885e-01 -2.086175978183746338e-02 -1.967528313398361206e-01 2.287886291742324829e-01 2.618433535099029541e-02 -9.714136272668838501e-02 -1.403725743293762207e-01 -2.940352857112884521e-01 -7.357782870531082153e-02 1.249366030097007751e-01 1.856590211391448975e-01 -8.756740391254425049e-02 -8.717250823974609375e-02 3.245766460895538330e-01 -2.757735922932624817e-02 1.593707827851176262e-03 -2.182121276855468750e-01 -4.462319314479827881e-01 3.867766633629798889e-02 2.529332637786865234e-01 6.912787258625030518e-02 8.744050748646259308e-03 -7.279429584741592407e-02 -1.035140380263328552e-01 -1.121243461966514587e-02 -1.200089380145072937e-01 -5.172294005751609802e-02 1.059134900569915771e-01 -7.910329848527908325e-02 4.266251251101493835e-02 3.809495866298675537e-01
-2.125524133443832397e-01 -2.450566142797470093e-01 -2.355511784553527832e-01 1.557996869087219238e-01 1.458674222230911255e-01 -5.183495208621025085e-02 -2.218526601791381836e-01 -2.338691204786300659e-01 -2.524368762969970703e-01 6.127734854817390442e-02 -1.505192071199417114e-01 1.566381454467773438e-01 -6.614980287849903107e-03 -1.657924801111221313e-01 4.517173394560813904e-02 2.964927069842815399e-02 2.315698862075805664e-01 2.721307873725891113e-01 9.237772226333618164e-02 8.085026592016220093e-02 1.303584873676300049e-02 3.546477854251861572e-02 -4.213692545890808105e-01 -1.031335070729255676e-02 8.993117511272430420e-02 1.627453118562698364e-01 1.151825189590454102e-01 2.810449004173278809e-01 4.517838358879089355e-02 -2.126101851463317871e-01 -8.909272961318492889e-03 2.145354151725769043e-01
1.249569058418273926e-01 -2.613193541765213013e-02 -2.548591196537017822e-01 1.182481944561004639e-01 7.941522449254989624e-02 -3.235787153244018555e-02 3.384281396865844727e-01 -2.243128716945648193e-01 -1.422834396362304688e-01 7.895710319280624390e-02 -2.956510782241821289e-01 1.332192569971084595e-01 -2.760694622993469238e-01 -6.672514975070953369e-02 1.085792258381843567e-01 -9.428864717483520508e-02 -7.120046019554138184e-02 2.171154320240020752e-02 1.081167832016944885e-01 -1.810237020254135132e-01 1.775466203689575195e-01 -2.804067134857177734e-01 -3.523191809654235840e-01 -1.152917146682739258e-01 -7.137224823236465454e-02 7.563539594411849976e-02 -2.414342910051345825e-01 1.177461445331573486e-01 -8.539181947708129883e-02 -1.058925166726112366e-01 -3.993617370724678040e-02 3.145482242107391357e-01
6.801676936447620392e-03 2.937848679721355438e-02 -3.358390033245086670e-01 -1.070182304829359055e-02 1.471376419067382812e-01 -8.967882394790649414e-02 -1.792363971471786499e-01 -3.974238038063049316e-01 -8.025738410651683807e-03 2.141205519437789917e-01 -1.504460424184799194e-01 1.930148750543594360e-01 -4.120306577533483505e-03 -3.719856217503547668e-02 1.987696588039398193e-01 8.446290343999862671e-02 5.578212440013885498e-03 2.693485617637634277e-01 -7.808164507150650024e-02 2.333968430757522583e-01 2.051204591989517212e-01 -1.504248082637786865e-01 -2.983576655387878418e-01 -9.887776523828506470e-02 -1.102162227034568787e-01 9.880081564188003540e-02 -2.519902884960174561e-01 -1.306461542844772339e-01 -1.942646354436874390e-01 7.088697049766778946e-03 1.325964345596730709e-03 2.750748693943023682e-01
-2.156903594732284546e-01 1.787312328815460205e-01 -1.545742992311716080e-02 1.292304992675781250e-01 5.273116230964660645e-01 -5.347235873341560364e-02 1.733773387968540192e-02 -1.712589561939239502e-01 2.268972098827362061e-01 4.468836262822151184e-02 -5.038303136825561523e-02 -1.798443496227264404e-01 3.197186067700386047e-02 5.697645712643861771e-03 7.581808418035507202e-02 -1.837029308080673218e-01 -1.250786185264587402e-01 -1.865690797567367554e-01 -1.960991919040679932e-01 1.433139890432357788e-01 4.720702767372131348e-03 1.197051908820867538e-02 -4.190628826618194580e-01 -1.793921180069446564e-02 -5.407414212822914124e-02 1.591255143284797668e-02 -1.998334676027297974e-01 2.427108436822891235e-01 -9.381248801946640015e-02 -2.486613690853118896e-01 -1.638013869524002075e-02 8.164653927087783813e-02
-1.977476030588150024e-01 -2.108649015426635742e-01 -2.496277214959263802e-03 1.969547271728515625e-01 2.076146155595779419e-01 -3.229009732604026794e-02 -1.525603383779525757e-01 1.835468262434005737e-01 -5.955642089247703552e-03 -1.914260834455490112e-01 1.748957484960556030e-01 2.706670463085174561e-01 -3.060433566570281982e-01 4.120110720396041870e-02 3.509344458580017090e-01 4.359882324934005737e-02 -8.480837196111679077e-02 -1.103353500366210938e-02 1.799713373184204102e-01 -3.042346239089965820e-01 2.260457426309585571e-01 8.346028625965118408e-02 -1.152826771140098572e-01 -1.831814497709274292e-01 5.877532437443733215e-02 -1.764435917139053345e-01 -1.975001394748687744e-01 -1.591531932353973389e-01 1.120164319872856140e-01 -2.126485109329223633e-02 -4.304063692688941956e-02 2.542316913604736328e-01
-2.138575613498687744e-01 -7.975811511278152466e-02 -3.068873882293701172e-01 2.177395671606063843e-01 3.271326124668121338e-01 -1.733593493700027466e-01 -5.824346840381622314e-02 -1.213154792785644531e-01 -5.444072932004928589e-02 8.384843170642852783e-02 -8.792150765657424927e-02 4.599990695714950562e-02 -3.306210041046142578e-01 -5.708607845008373260e-03 7.672797888517379761e-02 1.737209260463714600e-01 -3.720808774232864380e-02 1.849449723958969116e-01 1.415877640247344971e-01 1.773319393396377563e-01 1.013016477227210999e-01 9.232789278030395508e-02 -1.802027225494384766e-01 -2.781356871128082275e-01 -2.035314291715621948e-01 -7.966990768909454346e-02 -1.148182153701782227e-01 2.162874191999435425e-01 -1.099607199430465698e-01 -1.374758183956146240e-01 -3.302483856678009033e-01 -1.496406942605972290e-01
-3.664357960224151611e-02 4.105794429779052734e-02 -3.539675474166870117e-02 7.416700571775436401e-02 2.774323523044586182e-01 2.635638117790222168e-01 2.263640016317367554e-01 -6.986080110073089600e-02 -1.095043495297431946e-01 -9.575755894184112549e-02 1.539119333028793335e-01 -1.237672045826911926e-01 -1.091064214706420898e-01 1.358985006809234619e-01 2.214857637882232666e-01 -6.802239269018173218e-02 -8.057300746440887451e-02 2.334394901990890503e-01 -2.315442860126495361e-01 -1.135351359844207764e-01 2.735514640808105469e-01 -4.626448079943656921e-02 -4.245059490203857422e-01 7.568389177322387695e-02 -8.239228278398513794e-02 2.039092592895030975e-02 -3.366132676601409912e-01 -9.397480636835098267e-03 -2.683103978633880615e-01 -5.962688475847244263e-02 1.790388524532318115e-01 1.576184928417205811e-01
-1.788236349821090698e-01 -9.540039300918579102e-02 -7.100435346364974976e-02 1.617115549743175507e-02 -5.927760526537895203e-02 1.777059137821197510e-01 -6.760594993829727173e-02 -2.800537049770355225e-01 -2.496590465307235718e-01 -3.359740972518920898e-02 2.524594664573669434e-01 1.117184832692146301e-01 -6.630942970514297485e-02 -4.220733046531677246e-02 1.962783038616180420e-01 -8.449343591928482056e-02 -4.257132485508918762e-02 2.557087838649749756e-01 -2.427883893251419067e-01 -1.080471277236938477e-01 1.733660697937011719e-01 -2.303161919116973877e-01 -2.566522955894470215e-01 -4.071923792362213135e-01 -2.269647866487503052e-01 -9.820685535669326782e-02 -1.395735293626785278e-01 1.144099980592727661e-01 -5.885658413171768188e-02 -2.498863488435745239e-01 3.220121434424072504e-04 1.782515794038772583e-01
-1.202664598822593689e-01 1.401489228010177612e-01 -1.038404405117034912e-01 5.694777891039848328e-02 4.844983816146850586e-01 -6.180463358759880066e-02 1.524597853422164917e-01 -1.260697692632675171e-01 6.735458970069885254e-02 -1.091787219047546387e-01 4.449608549475669861e-02 -8.254566788673400879e-02 1.275988370180130005e-01 -1.148060038685798645e-01 7.204742729663848877e-02 -1.354640126228332520e-01 -2.023845538496971130e-02 -3.246797621250152588e-01 -1.990188211202621460e-01 5.181221663951873779e-02 1.824563369154930115e-02 7.836825400590896606e-02 -3.561794161796569824e-01 -7.366868108510971069e-02 -1.338342577219009399e-01 -8.301115594804286957e-03 -8.420010656118392944e-02 3.689493238925933838e-01 -5.278334394097328186e-02 -3.262270092964172363e-01 -8.387279696762561798e-03 1.963660269975662231e-01
9.780650027096271515e-03 -1.451882272958755493e-01 -5.432109534740447998e-02 8.493611216545104980e-02 2.260704040527343750e-01 -2.477221377193927765e-02 1.570354700088500977e-01 -1.276012063026428223e-01 -1.445835530757904053e-01 1.943910121917724609e-01 -1.989547163248062134e-01 -8.161310851573944092e-02 -9.275558590888977051e-02 2.094898372888565063e-02 3.342028260231018066e-01 -1.694852560758590698e-01 1.251932382583618164e-01 -2.615231871604919434e-01 -1.534856706857681274e-01 1.978969871997833252e-01 1.003140881657600403e-01 -9.614904969930648804e-02 -1.277597695589065552e-01 -3.944076597690582275e-01 -4.025214817374944687e-03 -3.431803733110427856e-02 -2.454117685556411743e-01 -1.485898494720458984e-01 1.854381859302520752e-01 -8.411160111427307129e-02 -3.050747811794281006e-01 2.561095356941223145e-01
-3.378175497055053711e-01 -2.655116021633148193e-01 -2.528801560401916504e-01 2.170848995447158813e-01 9.724113345146179199e-02 -8.160611242055892944e-02 -1.743686795234680176e-01 -2.329963631927967072e-02 -1.261387169361114502e-01 -2.439756691455841064e-01 -5.087560508400201797e-03 -1.384119838476181030e-01 -7.999564707279205322e-02 6.788956373929977417e-02 2.192397415637969971e-01 3.780228784307837486e-03 -1.576064527034759521e-01 -1.521520223468542099e-02 3.164793178439140320e-02 -1.145988032221794128e-01 -1.206024885177612305e-01 1.033475473523139954e-01 -3.407583832740783691e-01 2.224502116441726685e-01 3.633477985858917236e-01 9.988629817962646484e-02 -2.815211713314056396e-01 9.312807023525238037e-02 1.667213439941406250e-01 -2.737090736627578735e-02 -9.350031614303588867e-02 7.933081686496734619e-02
-1.888947784900665283e-01 8.105150610208511353e-02 9.627372771501541138e-02 5.102987959980964661e-02 1.304012686014175415e-01 -1.442330926656723022e-01 -1.501037925481796265e-01 -1.277898550033569336e-01 -7.330126315355300903e-02 -4.852224886417388916e-01 5.185768008232116699e-02 1.191664300858974457e-02 -2.210289388895034790e-01 -1.188096031546592712e-01 2.741130590438842773e-01 1.273432001471519470e-02 -3.021008148789405823e-02 5.515214428305625916e-02 -1.047290489077568054e-01 -2.914794087409973145e-01 1.021852940320968628e-01 -9.216336160898208618e-02 -1.771279126405715942e-01 -3.726184666156768799e-01 -1.857393537648022175e-03 -3.166913986206054688e-01 -2.207603603601455688e-01 6.867961585521697998e-02 -4.298611730337142944e-02 -2.002477943897247314e-01 -3.835275396704673767e-02 -3.299279883503913879e-02
-1.719692945480346680e-01 -1.502792984247207642e-01 -4.016101956367492676e-01 -1.043742801994085312e-02 7.222165912389755249e-02 -3.865271806716918945e-02 -1.234224624931812286e-02 -1.559809744358062744e-01 -5.266914889216423035e-02 1.842567473649978638e-01 6.627266854047775269e-02 -3.220023121684789658e-03 -2.583169937133789062e-01 1.273891180753707886e-01 1.333549320697784424e-01 -1.540820151567459106e-01 2.381324917078018188e-01 1.662372201681137085e-01 -2.114025354385375977e-01 -7.702323049306869507e-02 1.202998906373977661e-01 1.534101180732250214e-02 -1.222984492778778076e-01 -3.135403692722320557e-01 -5.934154242277145386e-02 -1.674720793962478638e-01 -1.813513636589050293e-01 2.437132596969604492e-01 3.529427200555801392e-02 -3.820006847381591797e-01 -2.289574146270751953e-01 -5.710761249065399170e-02
-4.624058678746223450e-02 -1.006354615092277527e-01 -2.137480676174163818e-01 -2.829272300004959106e-03 1.923934817314147949e-01 -1.498574912548065186e-01 -9.245993942022323608e-02 1.183736100792884827e-01 7.151814061217010021e-04 -2.717098295688629150e-01 9.401308745145797729e-02 -3.042285740375518799e-01 -2.653350234031677246e-01 4.550173878669738770e-02 2.514698207378387451e-01 -1.484421938657760620e-01 -1.449468135833740234e-01 7.694696635007858276e-02 -5.376995354890823364e-02 1.214966848492622375e-01 -1.036362349987030029e-01 7.729633897542953491e-02 -4.702866971492767334e-01 -1.165806055068969727e-01 1.814727187156677246e-01 -1.769257336854934692e-02 -3.148174881935119629e-01 1.443031150847673416e-02 -1.441780179738998413e-01 -1.420630514621734619e-02 -1.966536045074462891e-01 1.968618035316467285e-01
-3.755926191806793213e-01 3.253029659390449524e-02 -6.846688687801361084e-02 -1.923687458038330078e-01 2.101929485797882080e-01 -1.186328753829002380e-01 -1.679091006517410278e-01 -9.587331861257553101e-02 -6.380683928728103638e-02 -3.010512143373489380e-02 -2.889065630733966827e-02 1.068777441978454590e-01 -8.578114956617355347e-02 9.889946086332201958e-04 2.604509592056274414e-01 2.839014232158660889e-01 -1.097299456596374512e-01 -1.227923929691314697e-01 -2.186258733272552490e-01 -2.759123444557189941e-01 -2.053554207086563110e-01 1.588440500199794769e-02 -5.899752676486968994e-02 -1.336267590522766113e-01 3.194519877433776855e-01 -1.078945621848106384e-01 -3.476535677909851074e-01 7.566351443529129028e-02 1.812247037887573242e-01 -2.044202834367752075e-01 -1.329531669616699219e-01 1.097145676612854004e-02
-8.784729242324829102e-02 -2.495737969875335693e-01 -1.756219416856765747e-01 1.699985116720199585e-01 -3.303856402635574341e-02 1.762167066335678101e-01 7.339663803577423096e-02 -1.723362058401107788e-01 -1.187431961297988892e-01 1.181150972843170166e-01 -1.122868582606315613e-01 -1.186642721295356750e-01 -2.120441347360610962e-01 3.293092176318168640e-02 -5.803538952022790909e-03 -3.647231310606002808e-02 -1.559559553861618042e-01 -3.224446177482604980e-01 -2.394984513521194458e-01 5.534426122903823853e-02 2.481665611267089844e-01 -3.986354470252990723e-01 -2.521674633026123047e-01 -8.942525833845138550e-02 2.503045462071895599e-02 -1.272996962070465088e-01 -2.954403460025787354e-01 4.935252666473388672e-02 -2.636853158473968506e-01 -1.284770295023918152e-02 3.493403643369674683e-02 2.064101397991180420e-01
-1.701699048280715942e-01 2.091681063175201416e-01 -1.844803690910339355e-01 -1.089874878525733948e-01 4.325937852263450623e-02 -1.239744424819946289e-01 -1.703321039676666260e-01 7.476913183927536011e-02 -5.279394239187240601e-02 -6.466832756996154785e-02 -4.608795419335365295e-02 -1.691140234470367432e-01 -7.300376147031784058e-02 1.011307463049888611e-01 2.757086046040058136e-02 3.217657655477523804e-02 2.243130505084991455e-01 -1.203920692205429077e-01 -9.598003327846527100e-02 1.132473871111869812e-01 2.340589463710784912e-01 2.300763130187988281e-01 -2.954324483871459961e-01 -2.321612089872360229e-01 1.350503414869308472e-01 3.256513774394989014e-01 -2.908890843391418457e-01 2.508803606033325195e-01 -3.701835125684738159e-02 -2.407964169979095459e-01 -7.468844205141067505e-02 3.193241059780120850e-01
-3.631386160850524902e-02 1.183574572205543518e-01 -4.932725429534912109e-02 -3.959996625781059265e-02 2.372873574495315552e-01 -1.698606275022029877e-02 1.523945131339132786e-03 -1.317611038684844971e-01 -6.452955305576324463e-02 -9.204027056694030762e-02 -2.005469426512718201e-02 -8.213488012552261353e-02 -3.067579865455627441e-01 -7.104126363992691040e-02 2.526978254318237305e-01 -3.149085640907287598e-01 -1.426169872283935547e-01 -3.810916841030120850e-02 -1.511506270617246628e-02 7.268262654542922974e-02 4.936778545379638672e-02 -5.561247467994689941e-02 -4.605751633644104004e-01 -3.192216455936431885e-01 3.183447718620300293e-01 1.309108138084411621e-01 -1.767333298921585083e-01 -9.793920814990997314e-02 -5.309030786156654358e-02 4.456102475523948669e-02 -1.570023149251937866e-01 2.985512912273406982e-01
-1.417014747858047485e-01 3.165315985679626465e-01 -3.471300005912780762e-01 8.885882049798965454e-02 2.761446535587310791e-01 7.521954923868179321e-02 -2.512888014316558838e-01 -5.227168556302785873e-03 -1.390719711780548096e-01 1.230624783784151077e-02 7.337246835231781006e-02 9.569156914949417114e-02 -2.862778678536415100e-02 -1.157864183187484741e-01 9.016274660825729370e-02 -1.377697288990020752e-01 7.033204287290573120e-02 -2.340802848339080811e-01 -2.670968472957611084e-01 4.963890835642814636e-02 6.246004253625869751e-02 1.809390485286712646e-01 -4.520500898361206055e-01 3.267382830381393433e-02 5.671580880880355835e-02 -1.354188621044158936e-01 -6.763885915279388428e-02 9.831883944571018219e-03 -8.877792954444885254e-02 1.354521960020065308e-01 -9.934888221323490143e-03 3.205020725727081299e-01
-8.663479983806610107e-02 -6.524860113859176636e-02 -2.531348764896392822e-01 1.841372102499008179e-01 1.145780161023139954e-01 -4.573753476142883301e-02 2.642228305339813232e-01 1.032914593815803528e-01 -1.695399135351181030e-01 5.804473906755447388e-02 -1.441354602575302124e-01 1.643398310989141464e-03 -3.696259111166000366e-02 -6.734606623649597168e-02 2.751854956150054932e-01 -1.694851219654083252e-01 -5.961036682128906250e-02 1.032958850264549255e-01 -1.675813347101211548e-01 1.966753900051116943e-01 2.021958529949188232e-01 2.931759357452392578e-01 -3.419490754604339600e-01 1.091052889823913574e-01 1.511583477258682251e-01 8.712082356214523315e-02 -3.725611865520477295e-01 3.155717998743057251e-02 -1.065716072916984558e-01 -1.038912385702133179e-01 -7.223567366600036621e-02 3.115183115005493164e-01
-3.517584204673767090e-01 -1.501434594392776489e-01 -2.500119507312774658e-01 -1.947534084320068359e-02 3.204970359802246094e-01 -5.573562160134315491e-02 7.598538696765899658e-02 -1.302388012409210205e-01 -1.178557947278022766e-01 1.779733598232269287e-01 3.673766925930976868e-02 -6.799223273992538452e-02 5.327645689249038696e-02 2.510367631912231445e-01 1.180254966020584106e-01 -1.995477676391601562e-01 4.748529195785522461e-02 1.027020346373319626e-02 -3.488781861960887909e-03 3.425671905279159546e-02 4.427948966622352600e-02 -3.911610245704650879e-01 -9.591767936944961548e-02 -7.099207490682601929e-03 -1.689933836460113525e-01 9.085070341825485229e-02 -1.988901644945144653e-01 5.573553219437599182e-02 -1.431848108768463135e-01 -3.782261013984680176e-01 1.030569300055503845e-01 2.640351057052612305e-01
-1.865070015192031860e-01 3.387269005179405212e-02 -2.755115926265716553e-01 1.099433153867721558e-01 6.072352081537246704e-02 1.189828962087631226e-01 7.200015243142843246e-03 -2.968654632568359375e-01 -2.029767036437988281e-01 -9.421249851584434509e-04 3.798812925815582275e-01 1.255534589290618896e-02 -3.160520792007446289e-01 9.997983276844024658e-02 1.806159317493438721e-01 -2.482898533344268799e-02 -2.338456176221370697e-02 4.003126174211502075e-02 -1.652560681104660034e-01 -5.454062297940254211e-02 4.421734437346458435e-02 1.044422388076782227e-01 3.635319322347640991e-02 -2.912549078464508057e-01 -3.874821662902832031e-01 -1.312310546636581421e-01 -2.515013217926025391e-01 1.369875818490982056e-01 -6.550224125385284424e-02 -1.295389533042907715e-01 -3.917279466986656189e-02 1.944764554500579834e-01
-1.069385483860969543e-01 1.789233833551406860e-01 -2.412321269512176514e-01 2.215832620859146118e-01 2.228117547929286957e-02 -7.283329963684082031e-02 -8.079835027456283569e-02 2.216791957616806030e-01 2.249574474990367889e-02 -1.470727175474166870e-01 8.891224116086959839e-02 1.373201459646224976e-01 -1.126123890280723572e-01 4.072961583733558655e-02 1.544806063175201416e-01 1.932829022407531738e-01 7.412609644234180450e-03 -1.645358651876449585e-01 1.771215945482254028e-01 -2.402500063180923462e-01 -9.807204455137252808e-02 -1.161630824208259583e-01 -4.862417578697204590e-01 6.214477494359016418e-02 7.479819655418395996e-02 -1.137937307357788086e-01 -3.954631984233856201e-01 2.649321258068084717e-01 -1.067452430725097656e-01 -1.309330463409423828e-01 -3.241501376032829285e-02 9.480886161327362061e-02
-2.258121222257614136e-01 1.413765847682952881e-01 -8.237046003341674805e-02 1.137136667966842651e-01 2.026759833097457886e-01 9.324543923139572144e-02 -6.002447754144668579e-02 6.634561717510223389e-02 6.289676576852798462e-02 -2.310501039028167725e-01 1.931696087121963501e-01 -1.070577949285507202e-01 1.886538714170455933e-01 -3.231733143329620361e-01 1.479048877954483032e-01 -5.469130352139472961e-03 -1.966030523180961609e-02 -1.456603705883026123e-01 -7.029898464679718018e-02 1.570217013359069824e-01 2.045422047376632690e-01 -8.308960497379302979e-02 -3.796116411685943604e-01 -3.938927128911018372e-02 2.135580638423562050e-03 1.135190203785896301e-01 -3.752171397209167480e-01 1.511036008596420288e-01 -1.644354164600372314e-01 7.715756446123123169e-02 -2.510213851928710938e-01 2.556588947772979736e-01
-2.487466484308242798e-01 -3.632130101323127747e-02 1.325701829046010971e-02 8.508052676916122437e-02 3.183449506759643555e-01 2.982442677021026611e-01 -7.191146910190582275e-02 2.278268337249755859e-01 -5.762406066060066223e-02 -1.934388577938079834e-01 -9.824791550636291504e-02 1.763996779918670654e-01 2.152971178293228149e-01 3.569494485855102539e-01 2.747625112533569336e-01 -1.887527257204055786e-01 -1.010223105549812317e-02 2.429840341210365295e-02 -8.526553213596343994e-02 -2.178051471710205078e-01 -1.946460828185081482e-02 -7.567900419235229492e-02 -1.355232745409011841e-01 -2.780919969081878662e-01 -4.718787223100662231e-02 -4.891165345907211304e-02 -8.019810169935226440e-02 1.746066808700561523e-01 1.159633398056030273e-01 -1.364932656288146973e-01 1.707905679941177368e-01 2.358609437942504883e-01
3.758063539862632751e-02 8.147186785936355591e-02 -1.923358142375946045e-01 -2.548007667064666748e-01 2.497975230216979980e-01 1.323032081127166748e-01 -1.946875452995300293e-01 -1.169234048575162888e-02 -7.028583437204360962e-02 -2.029450237751007080e-01 -1.497701406478881836e-01 -1.492948830127716064e-01 1.687461510300636292e-02 7.826285064220428467e-02 7.462175097316503525e-03 2.376940101385116577e-01 1.176120117306709290e-01 -1.096078753471374512e-01 -1.851856857538223267e-01 4.182636365294456482e-02 6.701366603374481201e-02 -9.494541585445404053e-02 -3.566252589225769043e-01 1.316140294075012207e-01 1.955398619174957275e-01 1.771251261234283447e-01 -4.435961246490478516e-01 2.112286537885665894e-01 -6.441928446292877197e-02 -2.297394871711730957e-01 -7.900129258632659912e-02 1.555809080600738525e-01
-2.602172493934631348e-01 -5.664055701345205307e-03 -1.814037561416625977e-01 1.444641500711441040e-01 -6.733891554176807404e-03 -1.046242937445640564e-02 1.804858744144439697e-01 4.500602185726165771e-02 -1.139955818653106689e-01 -1.576675176620483398e-01 7.823408395051956177e-02 7.599627971649169922e-02 -1.625573448836803436e-02 -4.370765388011932373e-02 1.444128900766372681e-01 1.980886422097682953e-02 5.438407510519027710e-02 2.696606814861297607e-01 -5.285088438540697098e-03 1.115341708064079285e-01 1.789595931768417358e-01 1.081614643335342407e-01 -2.947633862495422363e-01 5.636642500758171082e-02 -2.242359705269336700e-02 1.864403039216995239e-01 -4.421440064907073975e-01 -7.031141221523284912e-02 -3.056861162185668945e-01 -3.670107126235961914e-01 -2.771223150193691254e-02 2.898500263690948486e-01
1.279247552156448364e-01 5.195588804781436920e-03 -8.758365362882614136e-02 1.464872062206268311e-02 8.028286695480346680e-02 -2.102640569210052490e-01 6.826946139335632324e-02 -9.262634068727493286e-02 -3.852219581604003906e-01 -1.546460539102554321e-01 -2.701675295829772949e-01 1.055457908660173416e-02 -6.235013529658317566e-02 1.455018520355224609e-01 2.126109302043914795e-01 2.430226504802703857e-01 -1.374409049749374390e-01 1.599228233098983765e-01 -1.500231623649597168e-01 -2.130291610956192017e-02 1.783235371112823486e-01 -9.790714830160140991e-02 -4.259770214557647705e-01 -1.516095697879791260e-01 -7.654469460248947144e-02 1.946811378002166748e-01 -2.264887690544128418e-01 1.885043233633041382e-01 -3.393910452723503113e-02 -2.142620831727981567e-01 -1.225505098700523376e-01 1.765458732843399048e-01
-7.827474921941757202e-02 -1.397519260644912720e-01 1.840442717075347900e-01 -1.087251007556915283e-01 4.234799444675445557e-01 1.522128432989120483e-01 -9.519235044717788696e-02 -2.978295385837554932e-01 1.306756734848022461e-01 5.265822634100914001e-03 -2.463279105722904205e-02 3.439565375447273254e-02 -1.294550299644470215e-01 3.885637223720550537e-02 2.042201012372970581e-01 -1.559818815439939499e-02 -3.131642937660217285e-01 -7.492647320032119751e-02 -1.712628901004791260e-01 -6.543658673763275146e-02 3.490374684333801270e-01 -8.429421484470367432e-02 -3.644672930240631104e-01 -1.567647457122802734e-01 7.055135071277618408e-02 1.717271506786346436e-01 4.899906367063522339e-02 8.412475883960723877e-02 2.920746244490146637e-02 -1.341059654951095581e-01 1.605642586946487427e-01 1.925172209739685059e-01
-2.189800590276718140e-01 -1.341815739870071411e-01 -2.830211818218231201e-01 -8.319740183651447296e-03 1.920150071382522583e-01 2.574252784252166748e-01 7.403641939163208008e-02 -1.203486882150173187e-02 -2.594179846346378326e-02 1.107109114527702332e-01 -1.361275464296340942e-01 -2.005378156900405884e-01 -2.352980673313140869e-01 -2.761974744498729706e-02 2.264201492071151733e-01 -3.709494695067405701e-02 2.211377769708633423e-01 3.400924056768417358e-02 -1.088117659091949463e-01 -2.131990641355514526e-01 2.049344927072525024e-01 3.568687289953231812e-02 -1.677012294530868530e-01 -1.815480291843414307e-01 2.007530778646469116e-01 -3.510753810405731201e-01 -2.333411127328872681e-01 1.975792050361633301e-01 -3.319038823246955872e-02 -2.507175207138061523e-01 -1.721383631229400635e-01 4.818416386842727661e-02
-5.203090608119964600e-02 -3.122961819171905518e-01 -1.920746266841888428e-01 1.064180508255958557e-01 3.221863135695457458e-02 3.314734399318695068e-01 -1.931488811969757080e-01 -2.268626838922500610e-01 -2.745549082756042480e-01 -2.786100506782531738e-01 -8.505091816186904907e-02 7.425370160490274429e-03 -6.420686095952987671e-02 -3.529313951730728149e-02 1.033477038145065308e-01 5.662534013390541077e-02 -2.084295600652694702e-01 3.956700488924980164e-02 2.016781121492385864e-01 1.260469555854797363e-01 1.027249544858932495e-01 5.518494173884391785e-02 -2.377515137195587158e-01 -2.485561519861221313e-01 -2.000118233263492584e-02 -8.624136447906494141e-02 -1.229688078165054321e-01 2.022142410278320312e-01 1.833469122648239136e-01 -1.517623662948608398e-01 9.595090523362159729e-03 3.438736200332641602e-01
-2.725730538368225098e-01 2.008113265037536621e-01 -2.057323157787322998e-01 3.988850861787796021e-02 4.713223576545715332e-01 1.502043008804321289e-01 -1.052377298474311829e-01 -1.782279014587402344e-01 -8.459936827421188354e-03 -1.565527766942977905e-01 -1.045547798275947571e-01 3.675140067934989929e-02 -1.629390418529510498e-01 3.507004678249359131e-01 -9.597858041524887085e-02 1.599142253398895264e-01 -1.130764111876487732e-01 1.302812099456787109e-01 -6.793915759772062302e-03 -7.225213199853897095e-02 1.270688772201538086e-01 -5.862860474735498428e-03 -8.113757520914077759e-02 3.194215148687362671e-02 -7.316567748785018921e-02 4.652243107557296753e-02 -3.132838606834411621e-01 9.905193001031875610e-02 1.200584024190902710e-01 -3.420355916023254395e-01 8.390305936336517334e-02 -1.414233893156051636e-01
3.240829706192016602e-02 5.883058905601501465e-02 -1.387446820735931396e-01 7.882779836654663086e-02 2.686501741409301758e-01 -1.492829434573650360e-02 2.199012041091918945e-02 -8.659104816615581512e-03 -1.536885946989059448e-01 -1.268041282892227173e-01 -2.770507931709289551e-01 -2.857459485530853271e-01 6.382146477699279785e-02 2.411663997918367386e-03 2.181893438100814819e-01 -1.717290468513965607e-02 -1.317504644393920898e-01 -1.483511365950107574e-02 5.559332296252250671e-02 2.359876632690429688e-01 2.579559981822967529e-01 -1.451578140258789062e-01 -3.882544636726379395e-01 -3.685636222362518311e-01 2.372019290924072266e-01 -4.004924558103084564e-03 -2.114402502775192261e-01 1.042715162038803101e-01 -3.745830804109573364e-02 -1.362557411193847656e-01 2.385936677455902100e-02 2.530463337898254395e-01
-3.526417315006256104e-01 1.589617580175399780e-01 -1.040401384234428406e-01 1.427191216498613358e-02 1.359068695455789566e-02 -2.395405806601047516e-02 1.248947903513908386e-01 -1.139389351010322571e-01 -1.267679035663604736e-01 -1.851422637701034546e-01 1.181204691529273987e-01 -3.488444909453392029e-02 -2.113990038633346558e-01 1.934272944927215576e-01 2.058754563331604004e-01 5.776339024305343628e-02 -1.767859160900115967e-01 2.221645265817642212e-01 -4.493303224444389343e-02 5.949020013213157654e-02 -2.179517177864909172e-03 9.174453467130661011e-02 -1.752646565437316895e-01 1.426571607589721680e-01 1.404090970754623413e-01 1.020704507827758789e-01 -4.269940853118896484e-01 -2.299318788573145866e-03 -2.362839430570602417e-01 -4.310155808925628662e-01 -7.526716589927673340e-02 1.061813682317733765e-01
-2.786823809146881104e-01 -1.177426986396312714e-02 -2.430253922939300537e-01 6.715609133243560791e-02 6.033096089959144592e-02 7.377128303050994873e-02 -2.212181240320205688e-01 -1.446569710969924927e-01 -2.476196885108947754e-01 -1.937953382730484009e-01 1.579457074403762817e-01 1.117937043309211731e-01 -8.115914650261402130e-03 -1.228751540184020996e-01 4.302252233028411865e-01 -6.969162821769714355e-02 1.578872054815292358e-01 3.572184219956398010e-02 -3.390985727310180664e-01 -2.428646199405193329e-03 3.642863929271697998e-01 7.790070772171020508e-02 -1.360429376363754272e-01 -1.683613657951354980e-02 -1.608562171459197998e-01 8.661819994449615479e-02 -1.627647280693054199e-01 1.354137808084487915e-01 -7.423462718725204468e-02 -9.369381517171859741e-02 8.325572311878204346e-02 2.001490443944931030e-01
-2.190928161144256592e-02 -1.930942386388778687e-01 -3.570425510406494141e-02 2.339749932289123535e-01 1.842111051082611084e-01 2.904241979122161865e-01 -3.003596961498260498e-01 -2.445208281278610229e-01 -1.115249693393707275e-01 3.719329833984375000e-02 -2.489736974239349365e-01 -2.716236189007759094e-02 -1.855035722255706787e-01 1.300573647022247314e-01 1.439025998115539551e-01 3.371926546096801758e-01 6.025561131536960602e-03 -7.121045142412185669e-02 -1.598828136920928955e-01 2.666377648711204529e-02 1.688009798526763916e-01 -1.649821363389492035e-02 -4.651248082518577576e-02 -3.791027963161468506e-01 -6.724187731742858887e-02 -4.350459948182106018e-02 -1.798293180763721466e-02 2.188689112663269043e-01 1.326324939727783203e-01 -2.865893542766571045e-01 4.456020891666412354e-02 1.151884198188781738e-01
1.472467649728059769e-02 -1.365560442209243774e-01 4.386421665549278259e-02 1.132135689258575439e-01 3.664160668849945068e-01 2.202271074056625366e-01 -1.474692821502685547e-01 -2.071596384048461914e-01 4.652908537536859512e-03 3.160191699862480164e-02 -1.339516639709472656e-01 -1.244618743658065796e-01 -2.363561391830444336e-01 -1.528536342084407806e-02 9.557636827230453491e-02 2.833977341651916504e-01 -1.192537415772676468e-02 1.854657083749771118e-01 -2.992313504219055176e-01 -4.380306974053382874e-02 2.917607426643371582e-01 -1.270367801189422607e-01 -1.762798577547073364e-01 -3.416562676429748535e-01 3.928304463624954224e-02 -3.660538792610168457e-02 -1.713145640678703785e-03 2.454864084720611572e-01 -1.945546269416809082e-02 -4.479810968041419983e-02 -3.781068697571754456e-02 3.113541901111602783e-01
-2.262581586837768555e-01 8.929084241390228271e-02 -2.584473490715026855e-01 9.418819844722747803e-02 1.385487765073776245e-01 2.682664096355438232e-01 1.159544885158538818e-01 2.297988384962081909e-01 -1.862597316503524780e-01 -1.673977971076965332e-01 -7.533692568540573120e-02 6.916180998086929321e-02 -1.060117185115814209e-01 8.813092112541198730e-02 1.846444606781005859e-01 -1.444782763719558716e-01 -6.808477640151977539e-02 3.590866327285766602e-01 -3.405603393912315369e-02 -7.292640209197998047e-02 1.701905727386474609e-01 1.153630763292312622e-01 -3.756804764270782471e-01 1.144018173217773438e-01 -9.871756285429000854e-02 -2.826495654881000519e-02 -2.306148707866668701e-01 -8.006547391414642334e-02 -1.535531133413314819e-01 -3.307461440563201904e-01 -3.576335683465003967e-02 1.402256935834884644e-01
-1.363170295953750610e-01 -1.477041244506835938e-01 -1.027189120650291443e-01 -2.575874142348766327e-02 3.182199299335479736e-01 -2.839035987854003906e-01 -1.090676486492156982e-01 -2.025981247425079346e-01 2.792250178754329681e-02 -2.138442844152450562e-01 -4.827214032411575317e-02 -5.678870528936386108e-02 2.836972102522850037e-02 -1.197130829095840454e-01 1.951971799135208130e-01 -9.491197764873504639e-02 9.918017685413360596e-02 -2.642448842525482178e-01 -2.404285520315170288e-01 -1.361564248800277710e-01 4.566012322902679443e-02 -2.901001572608947754e-01 -4.112972617149353027e-01 -3.002625703811645508e-01 -2.237767279148101807e-01 -5.120111629366874695e-02 -3.437129780650138855e-02 -1.058054640889167786e-01 6.864309310913085938e-02 -1.138901524245738983e-02 7.630161941051483154e-02 1.481860131025314331e-01
-1.064304709434509277e-01 5.407726392149925232e-02 -2.482230067253112793e-01 -1.263713538646697998e-01 -4.657595232129096985e-02 -8.183249086141586304e-02 -1.059564352035522461e-01 -1.056305766105651855e-01 -1.553387045860290527e-01 -4.195227921009063721e-01 -1.167987287044525146e-01 -2.015513628721237183e-01 -3.312150239944458008e-01 -1.635001599788665771e-01 3.787628114223480225e-01 1.145883277058601379e-01 -1.801145076751708984e-01 1.359582394361495972e-01 1.046593859791755676e-02 7.303442806005477905e-02 -2.150636613368988037e-01 -8.238371461629867554e-02 -2.025252878665924072e-01 -2.239477783441543579e-01 6.702774763107299805e-02 5.926210433244705200e-03 -8.945995569229125977e-02 5.470415949821472168e-02 -8.845411241054534912e-02 -2.295515984296798706e-01 -9.594180434942245483e-02 2.089668214321136475e-01
-2.614845037460327148e-01 -3.104521632194519043e-01 -2.243387550115585327e-01 -2.680692374706268311e-01 2.263407260179519653e-01 5.331500619649887085e-02 -1.846109181642532349e-01 -1.372807621955871582e-01 -1.453674584627151489e-01 -1.096470504999160767e-01 2.430787123739719391e-02 7.131152600049972534e-02 -7.039678841829299927e-02 8.058077096939086914e-02 3.583928644657135010e-01 -2.237971872091293335e-03 5.006592720746994019e-02 -1.898736506700515747e-01 -4.508629143238067627e-01 -1.292963624000549316e-01 1.938235312700271606e-01 -1.368719935417175293e-01 -8.488272130489349365e-02 7.838689722120761871e-03 -1.140861734747886658e-01 -8.492282032966613770e-02 -1.061576232314109802e-01 -1.177167370915412903e-01 3.714103018864989281e-03 6.524560973048210144e-03 4.248833283782005310e-02 2.408095747232437134e-01
-2.650091648101806641e-01 4.972655326128005981e-02 -1.806199699640274048e-01 2.159190177917480469e-01 6.247771903872489929e-02 -4.636339098215103149e-02 -3.549253940582275391e-01 -2.027564197778701782e-01 -9.241620451211929321e-02 -1.840652897953987122e-02 8.376289904117584229e-02 3.673278540372848511e-02 -3.059331774711608887e-01 2.409790009260177612e-01 -1.848246343433856964e-02 -8.386411517858505249e-02 -1.993978321552276611e-01 -7.061263918876647949e-02 -7.316820323467254639e-02 1.977361589670181274e-01 2.698238790035247803e-01 -8.837738633155822754e-02 -7.141506671905517578e-02 -1.059046313166618347e-01 -2.283919602632522583e-01 8.488199114799499512e-02 -5.792638286948204041e-02 2.538875043392181396e-01 3.149340748786926270e-01 -2.778978943824768066e-01 -7.970432937145233154e-02 5.055513978004455566e-02
-1.085439920425415039e-01 -7.031464576721191406e-02 -3.150373101234436035e-01 -6.933163106441497803e-02 2.578515410423278809e-01 1.510344147682189941e-01 4.984100535511970520e-02 1.556914150714874268e-01 -3.423988819122314453e-01 -8.251752704381942749e-02 -1.134992986917495728e-01 -3.448434472084045410e-01 1.663869768381118774e-01 1.616491675376892090e-01 1.340153813362121582e-01 -1.666433662176132202e-01 6.110067293047904968e-02 -2.590727619826793671e-02 -3.832788765430450439e-02 -5.079645663499832153e-02 1.486487090587615967e-01 -1.692785769701004028e-01 -3.128536641597747803e-01 -1.811819225549697876e-01 -3.803335726261138916e-01 4.152001813054084778e-02 -1.059702038764953613e-01 -3.579143434762954712e-02 1.225796490907669067e-01 -7.511349022388458252e-02 -2.354748919606208801e-02 1.943837106227874756e-01
-2.186247259378433228e-01 2.823087275028228760e-01 1.006180122494697571e-01 2.611787915229797363e-01 6.405959278345108032e-02 -1.102941576391458511e-03 7.041567564010620117e-02 1.744185015559196472e-02 -1.336270272731781006e-01 -3.972162604331970215e-01 1.669359356164932251e-01 -2.839424610137939453e-01 1.374069228768348694e-02 -6.144804414361715317e-03 1.458613127470016479e-01 -5.462308879941701889e-03 -8.863068372011184692e-02 -8.554582018405199051e-04 4.699818044900894165e-02 -1.226760149002075195e-01 1.353082358837127686e-01 -9.767639636993408203e-02 -2.640512287616729736e-01 -1.434613671153783798e-02 9.570814669132232666e-02 -6.986904889345169067e-02 -5.060126781463623047e-01 9.112785570323467255e-03 -6.227312982082366943e-02 -2.667306922376155853e-02 -1.280386149883270264e-01 2.551281750202178955e-01
-2.927968204021453857e-01 -1.574100106954574585e-01 2.348036132752895355e-02 6.843028962612152100e-02 1.529567390680313110e-01 -3.957185149192810059e-02 -3.628416061401367188e-01 -3.308206424117088318e-02 -8.722569048404693604e-02 1.205587461590766907e-01 -1.325845271348953247e-01 2.267061322927474976e-01 -2.094858139753341675e-01 8.105140924453735352e-02 4.277574121952056885e-01 -7.824486494064331055e-02 4.974946379661560059e-02 2.436032146215438843e-02 4.351556673645973206e-02 -1.119170561432838440e-01 -1.527073681354522705e-01 -1.576796323060989380e-01 -3.980323076248168945e-01 -2.911501191556453705e-02 -1.234968900680541992e-01 -9.906602650880813599e-02 -1.681768447160720825e-01 1.014057174324989319e-01 -4.639289900660514832e-02 -6.134547293186187744e-02 -2.978177964687347412e-01 -1.126414835453033447e-01
-2.987906634807586670e-01 -3.596621006727218628e-02 -2.450910806655883789e-01 1.924371123313903809e-01 1.448058187961578369e-01 2.561144903302192688e-02 9.914254397153854370e-02 2.287164330482482910e-02 -9.744308888912200928e-02 -4.599175229668617249e-02 -5.510163027793169022e-04 1.155633553862571716e-01 6.983070075511932373e-02 3.480103909969329834e-01 4.297663569450378418e-01 -4.542889818549156189e-02 8.204454928636550903e-02 7.139404863119125366e-02 -1.724166572093963623e-01 1.915083266794681549e-02 5.360072851181030273e-02 -8.558209985494613647e-03 -8.717088401317596436e-02 -9.041207283735275269e-02 -2.542935013771057129e-01 -2.297547161579132080e-01 -6.600680202245712280e-02 3.369929492473602295e-01 -1.152130141854286194e-01 -3.518623709678649902e-01 -9.478978067636489868e-02 -2.353685721755027771e-02
-3.197377175092697144e-02 -5.706658586859703064e-02 -4.812383949756622314e-01 -5.458934698253870010e-03 1.807570904493331909e-01 2.276707440614700317e-01 -1.862410157918930054e-01 -6.054954603314399719e-02 -2.224176079034805298e-01 -2.323260456323623657e-01 -9.036470949649810791e-02 7.785579562187194824e-02 -1.820130497217178345e-01 1.662789881229400635e-01 1.610887944698333740e-01 2.596378698945045471e-02 -9.254392236471176147e-02 -7.097156345844268799e-02 -2.141235023736953735e-01 1.193001940846443176e-01 -9.643240272998809814e-02 1.709461659193038940e-01 -3.652633726596832275e-02 -1.770544201135635376e-01 2.743696570396423340e-01 3.643340244889259338e-02 -2.558715641498565674e-01 -3.065758012235164642e-02 2.347071766853332520e-01 -4.318473488092422485e-02 -5.489680543541908264e-02 2.971518933773040771e-01
-1.706831902265548706e-01 -1.886241883039474487e-01 -1.376026272773742676e-01 4.097928851842880249e-02 2.077391594648361206e-01 -2.336842566728591919e-02 8.223785459995269775e-02 -1.292433291673660278e-01 -1.821343749761581421e-01 1.592663526535034180e-01 -1.490602642297744751e-01 1.610652357339859009e-01 4.825458675622940063e-02 1.138028725981712341e-01 -2.977958694100379944e-02 -1.715962290763854980e-01 1.422751694917678833e-01 -2.304548919200897217e-01 4.107318818569183350e-02 -2.000978216528892517e-02 3.702370524406433105e-01 -1.266040354967117310e-01 -2.008119076490402222e-01 -1.869182437658309937e-01 2.279574275016784668e-01 -9.014404495246708393e-04 -5.189853906631469727e-01 7.074069976806640625e-02 6.900084763765335083e-02 -2.139762043952941895e-01 4.814909026026725769e-02 1.104840263724327087e-01
-2.860918045043945312e-01 -1.500187665224075317e-01 -2.034388333559036255e-01 4.152623191475868225e-02 2.510401010513305664e-01 1.059972587972879410e-02 -1.238057538866996765e-01 -2.248980700969696045e-01 -1.777379214763641357e-01 2.733158171176910400e-01 -1.077510267496109009e-01 7.844526320695877075e-02 -1.637383699417114258e-01 2.553678750991821289e-01 3.087170608341693878e-02 3.404080495238304138e-02 -3.157582134008407593e-02 1.698449701070785522e-01 -1.118393465876579285e-01 2.297277329489588737e-03 1.912191212177276611e-01 5.841337144374847412e-02 -2.721489369869232178e-01 -5.151943117380142212e-02 -3.583056926727294922e-01 -1.958810538053512573e-01 -1.120001897215843201e-01 3.557633161544799805e-01 -8.544453233480453491e-02 -1.795097589492797852e-01 2.689313143491744995e-02 -1.170775387436151505e-02
-4.142927825450897217e-01 -2.433572858572006226e-01 -2.552449703216552734e-01 2.691383361816406250e-01 2.621183097362518311e-01 -2.962078340351581573e-02 -2.965222299098968506e-01 -2.322652637958526611e-01 1.352376490831375122e-01 -9.635483473539352417e-02 -2.113797813653945923e-01 1.431963890790939331e-01 -1.727836579084396362e-01 -4.735278710722923279e-02 6.562781333923339844e-02 1.120903491973876953e-01 9.011954069137573242e-02 -1.107936874032020569e-01 -1.190078407526016235e-01 -1.843605339527130127e-01 3.077880144119262695e-01 -1.711341291666030884e-01 -1.010792776942253113e-01 6.150315981358289719e-03 1.971662789583206177e-01 1.157768368721008301e-01 2.840094501152634621e-03 2.990522421896457672e-02 -6.725565344095230103e-02 -6.631367653608322144e-02 9.944630414247512817e-02 -5.961662903428077698e-02
-2.699841745197772980e-02 4.344127699732780457e-02 -1.627940535545349121e-01 1.751924902200698853e-01 2.087676376104354858e-01 -3.331548720598220825e-02 -2.249420583248138428e-01 -8.975282311439514160e-02 4.548885300755500793e-02 8.175906538963317871e-02 1.756963729858398438e-01 -1.497047692537307739e-01 -1.472532451152801514e-01 7.681442797183990479e-02 -6.406008452177047729e-02 -4.328176006674766541e-02 1.992351114749908447e-01 -4.582929909229278564e-01 -1.804888546466827393e-01 1.461264491081237793e-01 8.424829691648483276e-02 -4.725814238190650940e-02 -2.603479027748107910e-01 7.260356098413467407e-03 2.837358117103576660e-01 -1.505832001566886902e-02 -2.873249948024749756e-01 2.996685802936553955e-01 9.721036255359649658e-02 -1.359159648418426514e-01 -3.975549340248107910e-02 2.789831161499023438e-01
-5.020450055599212646e-02 1.129701267927885056e-02 -4.128371179103851318e-02 3.531771004199981689e-01 1.394160538911819458e-01 -1.279532164335250854e-02 2.115089073777198792e-02 5.655557848513126373e-03 -3.588293790817260742e-01 -1.519147306680679321e-01 -1.644930541515350342e-01 1.515510678291320801e-01 -1.285108923912048340e-01 -2.106277458369731903e-02 5.903197079896926880e-02 -9.231133759021759033e-02 -1.692965179681777954e-01 -7.492843270301818848e-02 -1.168202236294746399e-01 -1.259069293737411499e-01 -1.553356796503067017e-01 -2.374628633260726929e-01 -1.281033158302307129e-01 -2.380656898021697998e-01 -1.594406813383102417e-01 1.380197852849960327e-01 1.950030773878097534e-02 1.526322215795516968e-01 -1.902714967727661133e-01 -8.525468409061431885e-02 -2.514790296554565430e-01 4.772493839263916016e-01
-5.900070816278457642e-02 1.602120250463485718e-01 -1.001189574599266052e-01 -9.147797524929046631e-02 6.667373329401016235e-02 -8.734916150569915771e-02 -1.853589862585067749e-01 -3.426669538021087646e-01 -1.311648916453123093e-02 -4.570801854133605957e-01 1.236978173255920410e-02 9.339514374732971191e-02 -2.681935727596282959e-01 -1.310516893863677979e-01 2.485413253307342529e-01 2.356953322887420654e-01 -1.575821340084075928e-01 -1.685218065977096558e-01 -1.295791100710630417e-02 -1.523066014051437378e-01 7.249255478382110596e-02 -1.110141426324844360e-01 -3.984659314155578613e-01 -9.489152580499649048e-02 5.112035199999809265e-02 -2.360450774431228638e-01 -6.926394999027252197e-02 1.404171437025070190e-01 5.639948695898056030e-02 -1.129017025232315063e-01 3.406132385134696960e-02 4.815695062279701233e-02
-2.036101371049880981e-01 -6.991866230964660645e-02 -1.068037301301956177e-01 -5.004635453224182129e-02 3.191934525966644287e-01 1.613901853561401367e-01 4.002683758735656738e-01 -6.696242839097976685e-02 -6.764938682317733765e-02 -2.330445200204849243e-01 2.359161078929901123e-01 -3.729225602000951767e-03 -1.148147881031036377e-01 1.008768230676651001e-01 4.551426693797111511e-02 -8.248565346002578735e-02 1.786257140338420868e-02 -1.491712406277656555e-02 1.467818219680339098e-04 -4.914071038365364075e-02 9.176363795995712280e-02 -1.044199541211128235e-01 -3.003436923027038574e-01 -2.466266416013240814e-02 2.328936755657196045e-02 -1.658699810504913330e-01 -3.161808252334594727e-01 -1.787905544042587280e-01 -2.459409981966018677e-01 -2.527437806129455566e-01 1.011503487825393677e-01 3.043641746044158936e-01
-1.905600875616073608e-01 3.064053878188133240e-02 -1.943737268447875977e-02 1.162269562482833862e-01 -6.407401710748672485e-02 -1.389513760805130005e-01 -5.808629840612411499e-02 -1.961213648319244385e-01 -1.881373114883899689e-02 -5.405641719698905945e-02 2.022171616554260254e-01 1.122585460543632507e-01 -7.108749449253082275e-02 3.062423169612884521e-01 2.427476048469543457e-01 -7.561434805393218994e-02 -1.970330625772476196e-01 2.019472792744636536e-02 -9.903266280889511108e-02 2.195449769496917725e-01 -1.138099655508995056e-01 -3.055065274238586426e-01 -1.408217251300811768e-01 -1.449244916439056396e-01 1.042331159114837646e-01 1.621690392494201660e-01 -4.641793370246887207e-01 1.466912925243377686e-01 1.237001195549964905e-01 -8.998015522956848145e-02 1.136986315250396729e-01 3.294416368007659912e-01
-2.046461403369903564e-01 -1.477071195840835571e-01 1.143446862697601318e-01 1.283113751560449600e-02 1.878313273191452026e-01 9.902829676866531372e-02 5.435381457209587097e-02 -1.555369347333908081e-01 1.480180025100708008e-01 5.598747730255126953e-02 6.126427277922630310e-02 1.147926226258277893e-02 4.757009074091911316e-02 -1.291974447667598724e-02 1.536140292882919312e-01 3.932388871908187866e-02 -2.630147635936737061e-01 2.829201221466064453e-01 -1.974319517612457275e-01 -2.054722048342227936e-02 9.415938705205917358e-02 -4.150418043136596680e-01 -4.470262825489044189e-01 -5.481036752462387085e-02 -1.656249612569808960e-01 -7.410615682601928711e-02 -2.374932765960693359e-01 -5.521981045603752136e-02 -7.772372663021087646e-02 -1.956006884574890137e-01 1.806944906711578369e-01 2.289461791515350342e-01
-1.259954273700714111e-02 -5.879671499133110046e-02 -1.078794524073600769e-01 3.932029008865356445e-02 2.309412807226181030e-01 -5.087443813681602478e-02 1.808233000338077545e-02 1.096668690443038940e-01 5.220742523670196533e-02 1.759704388678073883e-02 -2.684094607830047607e-01 -7.373671978712081909e-02 -1.329692304134368896e-01 1.018575280904769897e-01 3.243440389633178711e-01 -2.625755965709686279e-01 -1.594109982252120972e-01 1.086414791643619537e-02 -3.303531706333160400e-01 2.198522835969924927e-01 -2.500797435641288757e-02 -2.325721532106399536e-01 -3.536018133163452148e-01 -1.740671843290328979e-01 1.507405638694763184e-01 8.997219800949096680e-02 -3.395334184169769287e-01 -1.665362566709518433e-01 -9.824325144290924072e-02 4.731305316090583801e-02 3.677687840536236763e-03 2.311312407255172729e-01
7.435820996761322021e-02 2.981076389551162720e-02 -1.847912222146987915e-01 1.139414310455322266e-01 2.770717144012451172e-01 2.035779207944869995e-01 7.014155387878417969e-02 -1.062766909599304199e-01 -8.891595155000686646e-02 -1.558753997087478638e-01 1.730636954307556152e-01 9.287101030349731445e-02 -1.773377805948257446e-01 4.963865131139755249e-02 8.568769693374633789e-02 2.245904356241226196e-01 1.849266588687896729e-01 5.144199356436729431e-02 2.627998888492584229e-01 -2.016969919204711914e-01 1.891582608222961426e-01 -1.839885115623474121e-01 -4.023209512233734131e-01 -4.462348222732543945e-01 -1.603320613503456116e-02 4.515596479177474976e-02 -8.685591071844100952e-02 2.400804311037063599e-02 -2.110176384449005127e-01 -3.198927640914916992e-02 1.416837330907583237e-02 1.271631568670272827e-01
-1.965953037142753601e-02 -8.856379985809326172e-02 -1.865237951278686523e-01 1.650055199861526489e-01 2.012459635734558105e-01 -1.935475855134427547e-03 -1.256742775440216064e-01 1.739658117294311523e-01 -1.990531571209430695e-02 -3.759711608290672302e-02 -1.742725074291229248e-02 -2.155625224113464355e-01 -4.594112038612365723e-01 -1.907343864440917969e-01 2.675408124923706055e-01 -5.134453624486923218e-02 8.172181248664855957e-02 -2.491867840290069580e-01 3.382599353790283203e-02 1.687819510698318481e-01 -2.205624431371688843e-02 -1.052973195910453796e-01 -2.950761914253234863e-01 -3.446826338768005371e-02 2.530010938644409180e-01 -8.064634352922439575e-02 -1.757457107305526733e-01 1.797755435109138489e-02 -7.988530397415161133e-02 -1.566878110170364380e-01 -2.832912206649780273e-01 2.486187666654586792e-01
-3.840386867523193359e-01 -1.484911441802978516e-01 -2.080496996641159058e-01 1.126994490623474121e-01 3.280757367610931396e-01 -1.513473242521286011e-01 -5.032112076878547668e-02 -6.691252440214157104e-02 -4.932842776179313660e-02 -1.331385821104049683e-01 -3.199788630008697510e-01 1.255472600460052490e-01 -7.570229936391115189e-03 -4.425239562988281250e-02 1.882833391427993774e-01 1.545288711786270142e-01 1.585497558116912842e-01 1.956345885992050171e-01 -2.021816074848175049e-01 -1.972063332796096802e-01 6.858354061841964722e-02 -1.605900079011917114e-01 -9.420368820428848267e-03 1.013994142413139343e-01 1.741003096103668213e-01 1.820453256368637085e-01 6.264398992061614990e-02 1.347801685333251953e-01 -1.040967702865600586e-01 -5.930177867412567139e-02 -2.802623510360717773e-01 2.734830081462860107e-01
-1.443514972925186157e-02 2.728428132832050323e-02 -1.873688250780105591e-01 -1.899224668741226196e-01 1.138817816972732544e-01 1.954842731356620789e-02 -2.628857493400573730e-01 3.638268634676933289e-02 -2.246858477592468262e-01 -1.239382326602935791e-01 -3.463440239429473877e-01 -1.839832663536071777e-01 1.792401820421218872e-01 -1.096504274755716324e-03 1.005063354969024658e-01 1.966302543878555298e-01 -5.080780014395713806e-02 -6.876287609338760376e-02 -1.226741895079612732e-01 2.870549634099006653e-02 1.089798733592033386e-01 -9.553867578506469727e-02 -4.212204515933990479e-01 -3.094985783100128174e-01 -8.720636367797851562e-02 -1.278618872165679932e-01 -2.404049187898635864e-01 2.763356864452362061e-01 -1.436932384967803955e-01 4.334602504968643188e-02 -1.640554331243038177e-02 2.126873582601547241e-01
-1.378591954708099365e-01 -1.403694450855255127e-01 -8.372628688812255859e-02 5.230537056922912598e-02 3.258350193500518799e-01 -5.490571632981300354e-02 1.809783130884170532e-01 -9.591151028871536255e-02 1.724244281649589539e-02 1.386217474937438965e-01 -1.231756731867790222e-01 -6.435607373714447021e-02 4.717353358864784241e-02 2.610381133854389191e-02 2.398367077112197876e-01 -1.873587369918823242e-01 1.771272532641887665e-02 -1.041376218199729919e-01 -1.585664600133895874e-01 2.166339904069900513e-01 3.843756392598152161e-02 -1.440422534942626953e-01 -2.778605520725250244e-01 -4.392607808113098145e-01 7.196029275655746460e-02 -1.864132434129714966e-01 -1.450722217559814453e-01 -1.804442107677459717e-01 3.432302922010421753e-02 -1.862325817346572876e-01 -3.134191930294036865e-01 2.506204247474670410e-01
-2.982392907142639160e-01 1.680199429392814636e-02 -8.858897536993026733e-02 3.171375989913940430e-01 1.524884402751922607e-01 -1.848121583461761475e-01 -1.926382482051849365e-01 1.995353400707244873e-01 -2.157462090253829956e-01 -1.895298212766647339e-01 -2.187357842922210693e-01 -7.717026770114898682e-02 3.120251744985580444e-02 2.289368659257888794e-01 1.547816544771194458e-01 1.966327279806137085e-01 -1.635451763868331909e-01 -1.343097090721130371e-01 -5.020240694284439087e-02 2.219303399324417114e-01 1.433900296688079834e-01 -1.151947397738695145e-02 -1.882657259702682495e-01 -1.676796376705169678e-01 -5.406616628170013428e-02 2.217559516429901123e-01 -2.625516653060913086e-01 2.433165460824966431e-01 -1.489868164062500000e-01 -8.208902925252914429e-02 1.537509411573410034e-01 4.599140211939811707e-02
-2.065488100051879883e-01 -2.133247815072536469e-02 -3.382267355918884277e-01 1.357649266719818115e-01 4.308114349842071533e-01 5.490048974752426147e-02 -1.668222947046160698e-03 5.436642840504646301e-02 9.795681387186050415e-02 1.281041651964187622e-01 -3.855985701084136963e-01 1.668633967638015747e-01 -2.465227842330932617e-01 -5.897442810237407684e-03 2.925138771533966064e-01 1.529976725578308105e-01 -9.777700155973434448e-02 -1.662668026983737946e-02 1.413808912038803101e-01 -1.281234323978424072e-01 4.478129372000694275e-02 -6.816374510526657104e-02 1.350803226232528687e-01 -7.953916490077972412e-02 5.289457365870475769e-02 7.209457457065582275e-03 -1.845559328794479370e-01 3.803750500082969666e-02 -1.221164762973785400e-01 -6.127151101827621460e-02 7.536371797323226929e-02 3.464038670063018799e-01
-3.523512482643127441e-01 -6.533145904541015625e-02 -1.776420027017593384e-01 1.192934587597846985e-01 -3.564733313396573067e-03 5.656438320875167847e-02 -1.770177334547042847e-01 2.888690214604139328e-03 -1.765001118183135986e-01 -9.340663254261016846e-02 3.490706533193588257e-02 1.153072491288185120e-01 1.225751452147960663e-02 -1.045470312237739563e-01 4.720956087112426758e-01 -7.420032471418380737e-02 6.463126093149185181e-02 -4.297634959220886230e-02 -3.910955488681793213e-01 6.462822109460830688e-02 3.319933712482452393e-01 9.853141009807586670e-02 -1.714508384466171265e-01 -1.150108650326728821e-01 -2.775169909000396729e-01 -4.076880589127540588e-02 -1.236525997519493103e-01 1.317795217037200928e-01 -4.281599074602127075e-02 -1.692188233137130737e-01 1.379371434450149536e-01 1.041605174541473389e-01
-2.614857554435729980e-01 -1.252478733658790588e-02 -5.372945591807365417e-02 1.015011444687843323e-01 7.704571634531021118e-02 1.993266195058822632e-01 -2.123631834983825684e-01 -1.109009683132171631e-01 -3.166048526763916016e-01 -1.124449595808982849e-01 1.489646583795547485e-01 5.109432339668273926e-02 3.868502750992774963e-02 -1.306227035820484161e-02 4.097712934017181396e-01 -2.692910283803939819e-02 1.550813019275665283e-01 -1.498508453369140625e-01 -7.722411304712295532e-02 -1.395198982208967209e-02 2.781515717506408691e-01 6.772402673959732056e-02 -2.788134217262268066e-01 -3.838989138603210449e-02 -3.902886211872100830e-01 -1.082919444888830185e-02 -3.728097304701805115e-02 1.973236948251724243e-01 -4.063634574413299561e-02 -4.249940067529678345e-02 5.810631811618804932e-02 3.062583804130554199e-01
-2.300874143838882446e-01 -1.055241897702217102e-01 -3.183800280094146729e-01 1.324674487113952637e-01 -3.346804156899452209e-02 2.542623877525329590e-01 5.179213732481002808e-02 -3.571250662207603455e-02 -7.532063871622085571e-02 -1.629587858915328979e-01 1.256713569164276123e-01 -3.151008486747741699e-01 -2.221302986145019531e-01 -2.186951600015163422e-02 1.134774535894393921e-01 -6.831774860620498657e-02 -4.123869910836219788e-02 1.023420970886945724e-02 -6.802206486463546753e-02 -1.441137045621871948e-01 3.576079308986663818e-01 -1.034243851900100708e-01 -2.351875305175781250e-01 -2.973987162113189697e-01 1.349671334028244019e-01 -2.664153873920440674e-01 -2.374536246061325073e-01 2.235856205224990845e-01 -3.505305200815200806e-02 -1.556829810142517090e-01 4.374035820364952087e-02 1.098965480923652649e-02
-4.498298093676567078e-02 1.011928021907806396e-01 -4.508757218718528748e-02 1.997141093015670776e-01 1.104109063744544983e-01 -2.523365896195173264e-03 -1.780655086040496826e-01 2.050553560256958008e-01 -2.354348003864288330e-01 -1.979265660047531128e-01 -1.934474706649780273e-01 -2.150293588638305664e-01 5.661848187446594238e-02 6.678707897663116455e-02 1.017195135354995728e-01 5.824016034603118896e-02 -9.219586104154586792e-02 -2.271964699029922485e-01 1.051420941948890686e-01 3.360008448362350464e-02 2.540304958820343018e-01 2.274727635085582733e-02 -4.418833553791046143e-01 -1.919112652540206909e-01 -2.056830376386642456e-01 2.155118584632873535e-01 -3.080089688301086426e-01 2.208622992038726807e-01 -1.378407776355743408e-01 -7.985039800405502319e-02 -1.295309662818908691e-01 1.272798478603363037e-01
-6.796854734420776367e-02 -4.518408477306365967e-01 -1.524924188852310181e-01 -2.491064071655273438e-01 2.420932352542877197e-01 -5.343656241893768311e-02 -6.811334937810897827e-02 -2.307017594575881958e-01 -1.578761041164398193e-01 -1.761615723371505737e-01 9.567369520664215088e-02 -1.016530790366232395e-03 6.251776963472366333e-02 1.151878684759140015e-01 2.059332281351089478e-01 1.090025249868631363e-02 -8.936443924903869629e-02 -1.970182731747627258e-02 -2.161415517330169678e-01 -6.228723376989364624e-02 1.709639132022857666e-01 -2.114560753107070923e-01 -1.900517940521240234e-01 -4.669281840324401855e-02 -4.910588636994361877e-02 -2.642214894294738770e-01 -1.255147010087966919e-01 1.622818037867546082e-02 -2.244050204753875732e-01 3.164327144622802734e-02 -1.397349834442138672e-01 3.625311255455017090e-01
-8.660355955362319946e-02 -7.346739619970321655e-02 -3.755648806691169739e-02 -1.879372745752334595e-01 1.197235360741615295e-01 8.341397345066070557e-02 -5.363656952977180481e-02 -2.210025042295455933e-01 -1.207834258675575256e-01 -1.951948404312133789e-01 2.209982872009277344e-01 1.551374942064285278e-01 -7.362192124128341675e-02 1.096518710255622864e-01 3.114287853240966797e-01 4.951566457748413086e-03 7.474947720766067505e-02 -2.292589843273162842e-02 -4.496534466743469238e-01 -5.135737359523773193e-02 3.980202674865722656e-01 -1.362966001033782959e-01 -4.071436077356338501e-02 -9.476711601018905640e-02 -6.732856482267379761e-02 -2.468686737120151520e-02 -3.189304471015930176e-01 1.807968616485595703e-01 -2.544924244284629822e-02 -9.205753356218338013e-02 8.687368035316467285e-02 2.872578799724578857e-01
-2.507044374942779541e-01 2.421824075281620026e-02 -1.704259365797042847e-01 -6.349775940179824829e-02 7.903219759464263916e-02 1.425640434026718140e-01 -2.565793395042419434e-01 -1.613047719001770020e-01 -3.087417781352996826e-01 -1.922536194324493408e-01 2.031067013740539551e-01 1.951789706945419312e-01 -6.824028491973876953e-02 -1.701865531504154205e-02 3.866119682788848877e-01 8.212070167064666748e-02 -3.003579564392566681e-02 -1.178838312625885010e-01 -3.894052803516387939e-01 2.785809105262160301e-03 3.666512668132781982e-01 -9.041314944624900818e-03 -1.673846840858459473e-01 3.573592752218246460e-02 -1.584617346525192261e-01 -3.326540440320968628e-02 -1.320445984601974487e-01 4.211756587028503418e-02 3.817967325448989868e-02 -1.450705379247665405e-01 3.458634717389941216e-03 1.186499595642089844e-01
-1.131357178092002869e-01 -7.844826579093933105e-02 -2.081913799047470093e-01 8.030282706022262573e-02 5.918727442622184753e-02 1.780991256237030029e-01 1.336024850606918335e-01 -9.079998359084129333e-03 -1.183260679244995117e-01 5.974360182881355286e-02 -8.464241772890090942e-02 -1.478064656257629395e-01 -7.572344969958066940e-03 6.806163489818572998e-02 8.996387571096420288e-02 6.736612319946289062e-02 1.397489011287689209e-01 -1.312598139047622681e-01 -1.019312217831611633e-01 -1.067643612623214722e-01 3.649491071701049805e-01 -1.284397840499877930e-01 -7.056657224893569946e-02 -3.770472407341003418e-01 1.528081148862838745e-01 -1.710153669118881226e-01 -3.385507464408874512e-01 3.236590921878814697e-01 -1.274618059396743774e-01 -2.975358664989471436e-01 -2.349720150232315063e-01 1.639085859060287476e-01
-3.389889299869537354e-01 -4.015645086765289307e-01 -1.403336226940155029e-01 9.591200947761535645e-02 6.108595803380012512e-02 3.881617635488510132e-02 -1.577617079019546509e-01 -2.658322639763355255e-02 -1.437350809574127197e-01 -2.419570237398147583e-01 2.695274651050567627e-01 9.198188036680221558e-02 -1.351854205131530762e-01 -4.616901278495788574e-02 2.518044412136077881e-01 4.297768175601959229e-01 -4.437315836548805237e-02 2.665745466947555542e-02 8.703652769327163696e-02 7.811125367879867554e-03 6.537063419818878174e-02 -4.919239133596420288e-02 -2.105978131294250488e-01 -2.187475934624671936e-02 4.592920467257499695e-02 -2.663813997060060501e-03 -3.573344945907592773e-01 5.065428838133811951e-02 2.877879515290260315e-02 1.584518551826477051e-01 1.138646751642227173e-01 -4.655446112155914307e-02
-2.450336217880249023e-01 1.832338869571685791e-01 -5.250037834048271179e-02 1.270867735147476196e-01 -1.060344045981764793e-03 -2.902350127696990967e-01 -2.551431059837341309e-01 8.022728562355041504e-02 -2.987559884786605835e-02 -2.543795704841613770e-01 -5.707499384880065918e-02 -7.596670836210250854e-02 -2.259824872016906738e-01 3.313476592302322388e-02 1.756698787212371826e-01 1.935524493455886841e-01 -2.661857381463050842e-02 9.226594120264053345e-02 8.036349713802337646e-02 -9.211116284132003784e-02 2.704787254333496094e-01 -1.530876457691192627e-01 -2.323083728551864624e-01 -3.668456524610519409e-02 1.374564133584499359e-02 -3.203660249710083008e-01 -1.457324326038360596e-01 9.936465322971343994e-02 2.388896495103836060e-01 -3.107344806194305420e-01 4.725768417119979858e-02 2.659368216991424561e-01
5.979743599891662598e-02 -1.002070214599370956e-02 -2.281166315078735352e-01 1.082405298948287964e-01 2.736616134643554688e-01 1.467684633098542690e-04 -1.635002642869949341e-01 2.033241987228393555e-01 -7.642754167318344116e-02 -1.252762228250503540e-01 1.439311821013689041e-02 -1.991954445838928223e-01 -3.040043711662292480e-01 -1.050304695963859558e-01 2.491351813077926636e-01 2.568657509982585907e-02 -1.066914871335029602e-01 -1.380382478237152100e-01 5.969287082552909851e-02 1.367235779762268066e-01 -2.259805798530578613e-02 -2.409228682518005371e-01 -4.149725735187530518e-01 -2.178718596696853638e-01 3.589432537555694580e-01 -6.801707786507904530e-04 -1.157222911715507507e-01 -5.769077222794294357e-03 -5.461432784795761108e-02 -1.784475296735763550e-01 -1.446552574634552002e-01 1.818550229072570801e-01
-1.208950877189636230e-01 2.765294909477233887e-01 -2.234914600849151611e-01 1.478243321180343628e-01 1.085228994488716125e-01 7.743441313505172729e-02 1.326275803148746490e-02 -3.592211380600929260e-02 -1.145064681768417358e-01 -3.041419088840484619e-01 -7.188574224710464478e-02 1.112961675971746445e-02 4.006005823612213135e-02 -1.103741526603698730e-01 1.471995264291763306e-01 1.769126206636428833e-02 1.547116935253143311e-01 -3.616445064544677734e-01 -1.783242225646972656e-01 -1.730430573225021362e-01 5.492311716079711914e-02 4.833966121077537537e-02 -3.560902774333953857e-01 -1.447832398116588593e-02 1.654115021228790283e-01 -1.253431737422943115e-01 -2.078517973423004150e-01 4.334507137537002563e-02 8.363118977285921574e-04 1.812453866004943848e-01 5.580845754593610764e-03 4.487075507640838623e-01
-1.474508196115493774e-01 1.805151700973510742e-01 -9.347626566886901855e-02 -2.665033750236034393e-02 5.201330184936523438e-01 -6.235653162002563477e-02 1.008430272340774536e-01 -1.168884932994842529e-01 1.385537832975387573e-01 -5.620894953608512878e-02 4.311536997556686401e-02 -1.413203924894332886e-01 8.924612402915954590e-02 -1.324440091848373413e-01 1.364103853702545166e-01 -1.776453480124473572e-02 1.909863948822021484e-02 -3.120839297771453857e-01 -1.979621201753616333e-01 8.538363128900527954e-02 -2.353761531412601471e-02 -5.952495615929365158e-03 -3.418189883232116699e-01 -3.213300928473472595e-02 -1.914218766614794731e-03 -1.739648133516311646e-01 -1.654560267925262451e-01 3.384638726711273193e-01 9.776867227628827095e-04 -3.027008175849914551e-01 5.843233689665794373e-02 1.392911821603775024e-01
-1.248025447130203247e-01 -2.341531403362751007e-02 -1.710173785686492920e-01 -1.570670902729034424e-01 1.446619778871536255e-01 6.915087252855300903e-02 -1.812333464622497559e-01 -1.697418466210365295e-02 -7.110513001680374146e-02 -8.671627193689346313e-02 -1.428685337305068970e-01 1.232959050685167313e-02 -2.776528708636760712e-03 1.782927066087722778e-01 -9.926416911184787750e-03 1.010493957437574863e-03 1.881563365459442139e-01 -1.528708785772323608e-01 -8.343861997127532959e-02 1.673171669244766235e-01 1.308943480253219604e-01 2.461022138595581055e-01 -4.687740504741668701e-01 -1.932324767112731934e-01 1.022460460662841797e-01 8.219473063945770264e-02 -4.692526459693908691e-01 9.587416797876358032e-02 -2.422279492020606995e-02 1.621826365590095520e-02 -1.445914655923843384e-01 3.304671645164489746e-01
-1.669141352176666260e-01 1.678710877895355225e-01 -1.578893065452575684e-01 1.758318841457366943e-01 5.203754305839538574e-01 -9.359686076641082764e-02 8.323606103658676147e-02 -1.360149383544921875e-01 1.578530222177505493e-01 9.015166759490966797e-02 -4.092278331518173218e-02 -1.697012931108474731e-01 1.681106835603713989e-01 -8.556655049324035645e-02 1.210848242044448853e-01 -9.283874928951263428e-02 -1.179758384823799133e-01 -2.102342844009399414e-01 -2.250163257122039795e-01 1.848716884851455688e-01 6.520922482013702393e-02 -5.875097960233688354e-02 -3.309355974197387695e-01 2.767507731914520264e-02 -9.352323412895202637e-02 4.211913794279098511e-02 -1.604479253292083740e-01 2.906019389629364014e-01 -8.992809802293777466e-02 -2.488034218549728394e-01 -7.071282714605331421e-02 6.429023295640945435e-02
-3.321431577205657959e-02 -1.801225841045379639e-01 -3.455983102321624756e-01 6.731746718287467957e-03 2.469828724861145020e-01 2.679459154605865479e-01 -1.447830796241760254e-01 -7.008502632379531860e-02 -3.941752314567565918e-01 -2.212009429931640625e-01 -1.467761546373367310e-01 -5.179656296968460083e-02 1.281083077192306519e-01 -6.735282391309738159e-02 8.827801793813705444e-02 9.206208586692810059e-02 -1.215371489524841309e-01 -3.880260884761810303e-02 1.139233037829399109e-01 2.819607034325599670e-02 1.055244579911231995e-01 -4.390075802803039551e-02 -2.697378695011138916e-01 -2.045790255069732666e-01 1.303842365741729736e-01 -7.073404639959335327e-02 -3.165966570377349854e-01 -4.942826181650161743e-02 3.078435957431793213e-01 -2.029711008071899414e-01 -5.650650709867477417e-02 -3.147439658641815186e-02
-2.134816795587539673e-01 -2.132189571857452393e-01 6.838975101709365845e-02 -5.092329904437065125e-02 4.024215936660766602e-01 2.444178909063339233e-01 -2.003282755613327026e-01 2.039967104792594910e-02 9.155276417732238770e-02 1.077179051935672760e-02 -2.297239452600479126e-01 -1.186483204364776611e-01 -1.388743966817855835e-01 1.233195364475250244e-01 2.291138097643852234e-02 2.815095484256744385e-01 1.028147414326667786e-01 8.344479650259017944e-02 -3.093906641006469727e-01 4.160002991557121277e-02 2.003649920225143433e-01 7.498942315578460693e-02 -1.700129359960556030e-01 -3.253614902496337891e-01 -2.010217308998107910e-02 1.589395254850387573e-01 -2.493626624345779419e-01 -6.920690089464187622e-02 -3.310108557343482971e-02 -1.954799443483352661e-01 5.472996458411216736e-02 1.392316520214080811e-01
-8.672473579645156860e-02 -3.020938038825988770e-01 -9.144519269466400146e-02 1.550448089838027954e-01 1.155819650739431381e-02 2.648101421073079109e-03 2.619495391845703125e-01 -2.676749527454376221e-01 -9.285985678434371948e-02 9.061965346336364746e-02 -4.920380190014839172e-02 8.975335210561752319e-02 -3.646605461835861206e-02 2.134536392986774445e-02 4.496826976537704468e-02 1.828878223896026611e-01 -1.063730642199516296e-01 -3.789638280868530273e-01 -1.211177781224250793e-01 -6.199954450130462646e-02 2.944239675998687744e-01 -3.076409697532653809e-01 -2.274939119815826416e-01 -2.885089255869388580e-02 1.132031530141830444e-01 -2.124069258570671082e-02 -2.612192630767822266e-01 5.545619875192642212e-02 -1.702195852994918823e-01 -2.977043986320495605e-01 4.554767161607742310e-02 2.285414338111877441e-01
-1.419079303741455078e-01 1.037868037819862366e-01 -4.597241804003715515e-02 2.209587842226028442e-01 4.906070232391357422e-01 3.647240251302719116e-02 1.298009604215621948e-01 -1.468402743339538574e-01 2.223797887563705444e-01 -1.818541623651981354e-02 2.792926877737045288e-02 -1.688719168305397034e-02 1.823819801211357117e-02 -2.847142890095710754e-02 1.096490100026130676e-01 -1.675547808408737183e-01 -1.138054952025413513e-01 -3.014490306377410889e-01 -2.488079816102981567e-01 1.933101117610931396e-01 -6.838794331997632980e-03 -6.431827787309885025e-03 -4.232859611511230469e-01 -1.855356097221374512e-01 -2.996758325025439262e-03 -9.365405887365341187e-02 -1.920245140790939331e-01 1.327425539493560791e-01 -1.221169605851173401e-01 -2.218918800354003906e-01 3.655219450592994690e-02 -9.495873935520648956e-03
-7.540629059076309204e-02 -4.918335378170013428e-02 -3.450074791908264160e-01 4.281787201762199402e-02 1.404463592916727066e-02 -1.510258764028549194e-01 -5.996466428041458130e-02 -5.286003276705741882e-02 5.874419957399368286e-02 -6.066380813717842102e-02 1.525540053844451904e-01 6.795018445700407028e-03 3.942910581827163696e-03 2.173795998096466064e-01 2.754241526126861572e-01 -1.171782910823822021e-01 2.116941288113594055e-02 -1.316159814596176147e-01 -2.675769329071044922e-01 -1.253548711538314819e-01 -1.760797351598739624e-01 2.418841794133186340e-02 -3.521650135517120361e-01 2.600391954183578491e-02 1.477791368961334229e-01 -4.353751428425312042e-03 -3.109396100044250488e-01 3.599806427955627441e-01 1.408177763223648071e-01 1.520869284868240356e-01 -1.254874467849731445e-01 3.257679641246795654e-01
-2.943720817565917969e-01 -7.329715788364410400e-02 -5.199180915951728821e-02 8.918018639087677002e-02 8.310905843973159790e-02 4.379870742559432983e-02 -1.081865932792425156e-02 -1.346450150012969971e-01 1.948084868490695953e-02 1.157596781849861145e-01 -1.016149390488862991e-02 2.257866263389587402e-01 9.880141913890838623e-02 -5.129555612802505493e-02 1.672358661890029907e-01 2.319117784500122070e-01 6.277155876159667969e-02 1.712789684534072876e-01 -2.056452482938766479e-01 -2.629100978374481201e-01 1.644491553306579590e-01 -5.547358989715576172e-01 -2.134230583906173706e-01 -1.359638124704360962e-01 1.263380981981754303e-02 -9.419297799468040466e-03 -2.200856357812881470e-01 1.411915123462677002e-01 -1.650286912918090820e-01 -1.235279217362403870e-01 -1.450303643941879272e-01 1.886538714170455933e-01
-2.225724905729293823e-01 1.085892468690872192e-01 -1.499925404787063599e-01 2.566767334938049316e-01 1.799407601356506348e-01 -1.104406733065843582e-02 -6.005207076668739319e-02 1.567961834371089935e-02 -2.285045385360717773e-01 -1.987066119909286499e-01 -1.228610947728157043e-01 -3.040426969528198242e-01 7.662315666675567627e-02 2.152494043111801147e-01 2.468265146017074585e-01 2.547758221626281738e-01 -2.316896021366119385e-01 -1.825311928987503052e-01 8.574914932250976562e-02 -4.689024761319160461e-02 6.448950618505477905e-02 -1.850405782461166382e-01 -2.829543054103851318e-01 -1.029073148965835571e-01 -1.885246932506561279e-01 8.227350562810897827e-02 -1.771995723247528076e-01 3.275144100189208984e-01 -1.577331274747848511e-01 1.803637482225894928e-02 5.599659681320190430e-02 -4.178142547607421875e-02
-2.038844078779220581e-01 1.004017516970634460e-01 -8.603817969560623169e-02 1.063590422272682190e-01 2.609746158123016357e-01 -2.395346462726593018e-01 -2.099594622850418091e-01 -1.538598984479904175e-01 1.119879558682441711e-01 -3.800580799579620361e-01 5.926014855504035950e-02 2.925346232950687408e-02 -3.272973597049713135e-01 -1.708261482417583466e-02 2.252900749444961548e-01 -1.709334552288055420e-01 8.809124678373336792e-02 -8.576963096857070923e-02 8.978120237588882446e-02 -6.437090784311294556e-02 2.923421561717987061e-01 -1.259633004665374756e-01 -2.118881344795227051e-01 8.787494897842407227e-02 3.676415234804153442e-02 -1.427758038043975830e-01 1.451733242720365524e-02 -2.093345373868942261e-01 2.399846352636814117e-02 -3.508144319057464600e-01 -7.208966463804244995e-02 1.084946766495704651e-01
-1.185565739870071411e-01 -2.172304391860961914e-01 -4.084550738334655762e-01 -2.760231122374534607e-02 1.480361372232437134e-01 1.033484190702438354e-01 1.658533662557601929e-01 -6.191116198897361755e-02 -1.488132327795028687e-01 1.008567214012145996e-01 -9.110821038484573364e-02 1.370899379253387451e-02 -1.636786162853240967e-01 -8.741178363561630249e-02 5.264167860150337219e-02 -1.007150635123252869e-01 1.247521489858627319e-01 -7.600536942481994629e-02 -1.845541149377822876e-01 -8.799655362963676453e-03 3.275030851364135742e-01 -3.000932186841964722e-02 -2.409835308790206909e-01 -2.194006294012069702e-01 1.182588562369346619e-01 -2.709784209728240967e-01 -3.028389811515808105e-01 2.856159806251525879e-01 -1.575396060943603516e-01 -1.181632429361343384e-01 -2.211995273828506470e-01 2.847188524901866913e-02
-3.953218162059783936e-01 6.368929892778396606e-02 3.042183443903923035e-02 2.338717728853225708e-01 2.797633707523345947e-01 -1.599736958742141724e-01 -2.615824937820434570e-01 -5.635682493448257446e-02 4.922111332416534424e-02 1.450553722679615021e-02 -2.180646806955337524e-01 5.592576693743467331e-03 -8.323536068201065063e-02 -2.402938902378082275e-01 3.143256902694702148e-01 1.584742031991481781e-02 3.593738377094268799e-02 3.654059022665023804e-02 -3.020153045654296875e-01 -1.135701909661293030e-01 1.764985769987106323e-01 -2.311589717864990234e-01 1.080363802611827850e-02 3.810465801507234573e-03 -9.133510291576385498e-02 4.282082989811897278e-02 -1.679862290620803833e-01 1.812240928411483765e-01 -1.248740926384925842e-01 -1.083419397473335266e-01 -2.725479900836944580e-01 -1.741776466369628906e-01
-2.572008669376373291e-01 -1.161952912807464600e-01 -1.086120083928108215e-01 -2.941759303212165833e-03 1.444197148084640503e-01 9.673999249935150146e-02 -2.970352172851562500e-01 -2.087820768356323242e-01 -2.839404903352260590e-02 9.751992672681808472e-02 1.964209042489528656e-02 9.741090983152389526e-02 -2.800605893135070801e-01 -4.458411037921905518e-02 3.887047469615936279e-01 -6.486149877309799194e-02 1.016082391142845154e-01 4.699391499161720276e-02 7.526166737079620361e-02 -5.929294973611831665e-02 -3.197814226150512695e-01 -1.905266493558883667e-01 -3.153801560401916504e-01 -1.058205496519804001e-02 -2.777158617973327637e-01 -3.419332578778266907e-02 -4.465848580002784729e-02 1.690477132797241211e-01 -3.891733661293983459e-02 -2.073241621255874634e-01 -2.776773869991302490e-01 -1.658853329718112946e-02
-2.252723276615142822e-02 -1.202324181795120239e-01 9.173128753900527954e-02 9.304510802030563354e-02 2.280128449201583862e-01 2.207573801279067993e-01 -8.375312387943267822e-02 -7.714031264185905457e-03 1.532752066850662231e-01 8.169239014387130737e-02 -3.911147117614746094e-01 -1.057384982705116272e-01 -2.657525241374969482e-01 1.736202389001846313e-01 9.402553737163543701e-02 2.546753883361816406e-01 4.252709913998842239e-03 7.807750254869461060e-02 -1.564284116029739380e-01 1.224790737032890320e-01 2.593921497464179993e-02 -1.139655560255050659e-01 -3.456358611583709717e-01 -3.234154880046844482e-01 -2.027991600334644318e-02 5.501168593764305115e-02 -3.046075999736785889e-01 1.356978435069322586e-02 8.395902812480926514e-02 6.713271141052246094e-02 -3.339852439239621162e-03 3.163820505142211914e-01
-1.775225251913070679e-02 -2.949067950248718262e-01 -1.715709865093231201e-01 2.824327908456325531e-03 1.875644773244857788e-01 2.502523660659790039e-01 -1.633497327566146851e-01 -4.947194084525108337e-02 -3.862477540969848633e-01 -3.641068935394287109e-01 -1.934140622615814209e-01 1.377890110015869141e-01 -9.515758603811264038e-02 -2.149134501814842224e-02 1.377221047878265381e-01 1.233787685632705688e-01 -1.961729675531387329e-01 9.501197375357151031e-03 1.523583531379699707e-01 1.288317739963531494e-01 9.932944178581237793e-02 7.815465331077575684e-02 -1.903244107961654663e-01 -2.351064831018447876e-01 6.588640064001083374e-02 -8.077064901590347290e-02 -2.470730692148208618e-01 9.886634349822998047e-02 1.758947819471359253e-01 -1.870914846658706665e-01 -9.493398666381835938e-02 1.788122653961181641e-01
-4.810738563537597656e-02 -7.282967120409011841e-02 -2.003906220197677612e-01 1.834480762481689453e-01 -1.487545520067214966e-01 2.847149223089218140e-02 8.697077631950378418e-02 1.037795394659042358e-01 -4.191109910607337952e-02 -1.672057956457138062e-01 -9.497524052858352661e-02 7.294971030205488205e-03 1.774637252092361450e-01 -1.001422628760337830e-01 4.068367481231689453e-01 -1.163982525467872620e-01 -1.278566420078277588e-01 -1.494000107049942017e-01 -3.419896364212036133e-01 -7.869205623865127563e-02 -1.425743550062179565e-01 -3.478048741817474365e-02 -2.881914377212524414e-01 3.681536181829869747e-04 -4.597428068518638611e-02 -1.332329809665679932e-01 -2.489198297262191772e-01 2.460863590240478516e-01 2.756122648715972900e-01 -1.772579699754714966e-01 -1.404628306627273560e-01 2.863909900188446045e-01
-2.155118733644485474e-01 1.255903840065002441e-01 5.387888103723526001e-02 1.187569573521614075e-01 6.115389615297317505e-02 -8.993917703628540039e-02 -8.731755614280700684e-02 -1.074930876493453979e-01 5.699602514505386353e-02 -1.804388910531997681e-01 -9.153210371732711792e-02 2.807816863059997559e-01 -4.347625374794006348e-01 1.753829866647720337e-01 2.396221458911895752e-01 1.124104261398315430e-01 -1.266195252537727356e-02 1.046331152319908142e-01 4.043354466557502747e-02 -1.239444613456726074e-01 1.014380231499671936e-01 -1.301223598420619965e-02 -3.685870170593261719e-01 -3.188257217407226562e-01 -4.867705330252647400e-02 -6.139443814754486084e-02 -2.634077705442905426e-02 1.543898135423660278e-01 -5.376368062570691109e-04 -3.440668582916259766e-01 -1.962466537952423096e-01 -1.152267828583717346e-01
-1.169099509716033936e-01 -2.902293801307678223e-01 -8.740847557783126831e-02 1.928665786981582642e-01 -1.054956689476966858e-01 -6.142849847674369812e-02 -1.148769333958625793e-01 -2.021526684984564781e-03 -2.823324799537658691e-01 -9.867575019598007202e-02 4.414884373545646667e-02 2.506520450115203857e-01 -3.400532305240631104e-01 -4.849576950073242188e-02 1.256432980298995972e-01 -1.147990897297859192e-01 -2.497829049825668335e-01 -6.482313573360443115e-02 5.185683071613311768e-02 -1.158375963568687439e-01 1.645921915769577026e-01 -1.100906804203987122e-01 -3.448762595653533936e-01 -2.195290178060531616e-01 1.952591240406036377e-01 -1.878058016300201416e-01 -2.931011915206909180e-01 -1.569176018238067627e-01 6.896684318780899048e-02 -2.211674153804779053e-01 3.586135804653167725e-02 7.081815507262945175e-03
-8.038684725761413574e-02 2.433979511260986328e-02 -1.009834185242652893e-01 5.714699253439903259e-02 4.362158477306365967e-01 -8.809953182935714722e-02 2.010263055562973022e-01 -9.157636016607284546e-02 2.509261071681976318e-01 -1.449572741985321045e-01 1.206950172781944275e-01 -1.830268949270248413e-01 2.477894909679889679e-02 2.899815887212753296e-02 3.529604524374008179e-02 1.205794233828783035e-02 -7.717771828174591064e-02 -2.813200056552886963e-01 -2.704632282257080078e-01 8.565521985292434692e-02 -5.856260284781455994e-02 -2.213653363287448883e-02 -4.526059031486511230e-01 -1.966132074594497681e-01 -9.191299974918365479e-02 4.523189365863800049e-02 -2.569286227226257324e-01 1.662000417709350586e-01 -6.650451570749282837e-02 -2.282501608133316040e-01 2.120167203247547150e-02 1.537452936172485352e-01
-2.675597965717315674e-01 1.071905866265296936e-01 -1.340054124593734741e-01 -7.071997970342636108e-02 5.071882158517837524e-02 2.213173210620880127e-01 -2.808026038110256195e-02 1.003813669085502625e-01 -1.021990403532981873e-01 1.667979210615158081e-01 1.243571937084197998e-01 7.992766052484512329e-02 1.795503646135330200e-01 2.581108212471008301e-01 1.153836473822593689e-01 3.821953013539314270e-02 2.694910392165184021e-03 -1.051065102219581604e-01 -1.321963220834732056e-01 -6.281268596649169922e-02 4.135212395340204239e-03 -3.580022156238555908e-01 -1.788486391305923462e-01 -2.152461707592010498e-01 2.449664473533630371e-01 3.021604754030704498e-02 -3.300835490226745605e-01 -8.452475816011428833e-02 -9.677429683506488800e-03 -2.306661009788513184e-01 8.072868734598159790e-02 4.265870153903961182e-01
-7.794769108295440674e-02 -2.413756772875785828e-02 -3.086735308170318604e-02 1.742450743913650513e-01 2.655498981475830078e-01 -1.888211369514465332e-01 1.007110178470611572e-01 -2.355547994375228882e-01 -1.462822407484054565e-01 7.880000025033950806e-02 2.359368801116943359e-01 -5.894894711673259735e-03 2.032768577337265015e-01 4.346396401524543762e-02 2.164689749479293823e-01 -1.923754811286926270e-01 2.326608449220657349e-02 -3.276221826672554016e-02 6.568077206611633301e-02 -1.740660704672336578e-02 -4.953204467892646790e-02 -2.807101905345916748e-01 -1.247166693210601807e-01 -9.396672993898391724e-02 7.111116498708724976e-02 -5.697495769709348679e-03 -2.759829759597778320e-01 -1.196343526244163513e-01 -6.146407127380371094e-02 -3.382880985736846924e-01 2.871413715183734894e-02 5.033540725708007812e-01
2.111973054707050323e-02 -3.236746191978454590e-01 -5.172512680292129517e-02 -6.353045348078012466e-03 2.629369497299194336e-01 -2.409676164388656616e-01 -1.517468243837356567e-01 -2.285379469394683838e-01 -6.801855564117431641e-02 -2.420621924102306366e-02 -9.909491986036300659e-02 8.240953087806701660e-02 1.106870993971824646e-01 1.872617155313491821e-01 3.909665644168853760e-01 1.537330634891986847e-02 -1.517926342785358429e-02 -2.319211810827255249e-01 -2.059027850627899170e-01 -2.696597576141357422e-01 1.029682159423828125e-01 -1.567316949367523193e-01 -2.597958147525787354e-01 -2.024290561676025391e-01 -1.769570857286453247e-01 -1.983594745397567749e-01 -7.811032980680465698e-02 -8.849651366472244263e-02 -5.630577728152275085e-02 -1.768708080053329468e-01 -1.062099542468786240e-02 1.882901787757873535e-01
-1.203499138355255127e-01 7.242187112569808960e-02 -1.352469921112060547e-01 3.481638729572296143e-01 1.123112514615058899e-01 3.069651126861572266e-02 -2.055480331182479858e-01 1.165458187460899353e-01 -2.144754678010940552e-01 -1.438043117523193359e-01 -3.230030089616775513e-02 -1.582055538892745972e-01 4.663211107254028320e-02 1.844031810760498047e-01 1.529245972633361816e-01 1.538865864276885986e-01 -1.943405568599700928e-01 -2.869439721107482910e-01 1.301689594984054565e-01 1.425005048513412476e-01 1.361314505338668823e-01 -1.118638813495635986e-01 -3.620573580265045166e-01 -9.850899130105972290e-02 -2.082660347223281860e-01 1.640703678131103516e-01 -2.718957960605621338e-01 2.447058409452438354e-01 -2.317073345184326172e-01 -7.162255048751831055e-02 3.794653713703155518e-02 4.270574450492858887e-02
-2.324730008840560913e-01 -1.185275465250015259e-01 -1.808907687664031982e-01 -1.147920638322830200e-01 7.527086883783340454e-02 -9.733557701110839844e-03 -1.992592215538024902e-01 -1.111870557069778442e-01 -2.077866941690444946e-01 -1.507307142019271851e-01 1.051724702119827271e-01 2.355199456214904785e-01 -8.827713131904602051e-02 1.682481169700622559e-02 5.043085813522338867e-01 6.691033393144607544e-02 -1.227425113320350647e-01 1.151953488588333130e-01 -3.195255696773529053e-01 1.854089088737964630e-02 3.414681255817413330e-01 -6.231414899230003357e-02 -1.415029913187026978e-01 -1.278061568737030029e-01 -2.450959384441375732e-01 4.037204384803771973e-02 -5.758926644921302795e-02 1.458797901868820190e-01 -9.154111891984939575e-02 -8.924596011638641357e-02 1.164005920290946960e-01 1.583208292722702026e-01
-1.265949457883834839e-01 -6.731718778610229492e-02 7.231748104095458984e-02 2.940775454044342041e-01 1.623801589012145996e-01 5.069136992096900940e-02 1.085313484072685242e-01 1.966501958668231964e-02 -7.682665251195430756e-03 -1.578515172004699707e-01 2.869733870029449463e-01 5.954477936029434204e-02 -2.605012357234954834e-01 -8.689574897289276123e-02 3.857198059558868408e-01 1.463900357484817505e-01 -5.659248679876327515e-02 -1.862881332635879517e-01 1.322149038314819336e-01 -2.302490025758743286e-01 2.359731942415237427e-01 8.605801314115524292e-02 -1.504672914743423462e-01 -3.068788647651672363e-01 4.369355272501707077e-03 5.030447989702224731e-02 -2.661583721637725830e-01 -1.240544095635414124e-01 2.363737523555755615e-01 -2.017878890037536621e-01 2.777538821101188660e-02 1.252341270446777344e-01
-3.002290129661560059e-01 -2.404001951217651367e-01 5.648570507764816284e-02 1.847172230482101440e-01 1.809270828962326050e-01 -1.651559472084045410e-01 -2.566031813621520996e-01 -1.310614943504333496e-01 3.520563989877700806e-02 2.678251266479492188e-01 1.555043924599885941e-02 1.748470664024353027e-01 -2.221859842538833618e-01 8.376780897378921509e-02 2.937889397144317627e-01 9.037242829799652100e-02 1.839016228914260864e-01 4.489149898290634155e-02 9.767605224624276161e-04 -9.641782194375991821e-02 -1.018666550517082214e-01 1.645246706902980804e-02 -3.504255414009094238e-01 1.909341961145401001e-01 -1.804950684309005737e-01 -2.712488640099763870e-03 -1.874134391546249390e-01 2.801611423492431641e-01 1.135012954473495483e-01 -1.539719998836517334e-01 -1.184737384319305420e-01 7.225283980369567871e-02
-1.515808999538421631e-01 9.659140557050704956e-02 -1.830966328270733356e-03 4.622199758887290955e-02 5.090693831443786621e-01 1.242049317806959152e-02 6.127259135246276855e-02 -3.440365567803382874e-02 1.792765110731124878e-01 -9.455920010805130005e-02 1.822694577276706696e-02 -1.231810152530670166e-01 -7.396289613097906113e-03 4.171364009380340576e-03 5.563545227050781250e-02 -4.114551469683647156e-02 9.259996935725212097e-03 -2.457527369260787964e-01 -3.118322193622589111e-01 2.439097762107849121e-01 -1.049317568540573120e-01 -1.520476192235946655e-01 -4.565935432910919189e-01 -4.016649350523948669e-02 2.394599281251430511e-02 -1.317436397075653076e-01 -1.424295753240585327e-01 1.554875373840332031e-01 3.628121316432952881e-02 -1.868861764669418335e-01 -1.584594994783401489e-01 2.338499426841735840e-01
-5.544652044773101807e-02 -2.590874731540679932e-01 -1.241015493869781494e-01 -2.188813835382461548e-01 3.305150866508483887e-01 6.797775626182556152e-02 8.959678560495376587e-02 -2.557414174079895020e-01 -1.341405808925628662e-01 3.016949072480201721e-02 -4.474347922950983047e-03 -9.376829862594604492e-02 -2.006320655345916748e-01 1.226507052779197693e-01 2.378447502851486206e-01 -3.795993328094482422e-02 -7.206105440855026245e-02 -1.073882281780242920e-01 -1.166559979319572449e-01 -1.326558589935302734e-01 5.913770943880081177e-02 -1.951552927494049072e-01 -1.573529690504074097e-01 -2.687924802303314209e-01 2.900020405650138855e-02 -2.531576454639434814e-01 -5.115908384323120117e-02 1.852356083691120148e-02 -6.229533255100250244e-02 -4.848926365375518799e-01 -2.102646231651306152e-01 2.337590605020523071e-02
-1.151261478662490845e-01 -1.626703143119812012e-01 -1.266057938337326050e-01 2.403690814971923828e-01 1.256319880485534668e-01 7.203642162494361401e-04 2.265604212880134583e-02 4.565283283591270447e-02 3.833236545324325562e-02 -1.515311747789382935e-02 -2.588595747947692871e-01 3.171645104885101318e-02 -4.381696507334709167e-02 -2.428426444530487061e-01 2.133679986000061035e-01 3.061827272176742554e-02 -1.307495981454849243e-01 -2.257824689149856567e-02 -1.539392173290252686e-01 2.236551195383071899e-01 3.937312588095664978e-02 -1.715269237756729126e-01 -2.305933535099029541e-01 -3.317747116088867188e-01 1.285710632801055908e-01 -2.100208550691604614e-01 -1.740368157625198364e-01 -5.083917453885078430e-02 -3.460528552532196045e-01 1.161920130252838135e-01 -1.882248669862747192e-01 3.785358965396881104e-01
-2.044692933559417725e-01 -1.340378522872924805e-01 -1.398271620273590088e-01 -4.550050944089889526e-02 1.223053708672523499e-01 3.678733110427856445e-01 -1.041211038827896118e-01 -2.011743485927581787e-01 -2.731771469116210938e-01 -1.558926105499267578e-01 5.047107115387916565e-02 -1.581852138042449951e-02 -1.916023045778274536e-01 1.104587689042091370e-01 2.419654279947280884e-01 -1.642602235078811646e-01 -1.133615598082542419e-01 6.260273512452840805e-04 -2.168994247913360596e-01 -2.780511975288391113e-02 2.488552629947662354e-01 -2.491092383861541748e-01 -1.594066917896270752e-01 -9.304073452949523926e-02 -3.484850525856018066e-01 -1.209781914949417114e-01 2.184065617620944977e-02 7.469908893108367920e-02 6.158296391367912292e-02 -8.915979415178298950e-02 4.023415967822074890e-02 3.265256881713867188e-01
-8.091898262500762939e-02 -1.858330816030502319e-01 4.389524459838867188e-02 -2.741162478923797607e-02 1.991909891366958618e-01 1.310639828443527222e-01 -3.767708241939544678e-01 -3.462929129600524902e-01 8.748622983694076538e-02 -2.055194973945617676e-01 2.653686329722404480e-02 -1.463590264320373535e-01 -1.188736036419868469e-01 5.799920111894607544e-02 2.024770230054855347e-01 -5.820344015955924988e-02 -1.241239607334136963e-01 7.445774227380752563e-02 -1.427839696407318115e-01 -3.026215434074401855e-01 1.475663483142852783e-01 -2.915493845939636230e-01 -2.496169358491897583e-01 -2.533215284347534180e-01 -1.009016558527946472e-01 1.129287928342819214e-01 -2.146526873111724854e-01 1.696943189017474651e-03 -1.149733960628509521e-01 -6.713888794183731079e-02 -2.217769622802734375e-01 3.891339898109436035e-02
-1.150594577193260193e-01 -5.375023931264877319e-02 -1.468050628900527954e-01 2.303986549377441406e-01 3.110774755477905273e-01 -4.839827772229909897e-03 -8.221070282161235809e-03 -6.392208486795425415e-02 6.999941915273666382e-02 -1.573884785175323486e-01 1.695311814546585083e-01 -6.388305872678756714e-02 -2.694613039493560791e-01 1.488862782716751099e-01 1.266343593597412109e-01 2.904295623302459717e-01 -1.080392394214868546e-02 -9.011082351207733154e-03 2.276886552572250366e-01 -2.239606380462646484e-01 -9.239795804023742676e-02 3.222920373082160950e-02 -1.385423392057418823e-01 -4.048845171928405762e-01 8.683095872402191162e-02 -1.712632179260253906e-01 -9.623967856168746948e-02 3.959230706095695496e-02 2.189222872257232666e-01 -8.412581682205200195e-02 -1.314430981874465942e-01 3.684480190277099609e-01
-8.145709335803985596e-02 -4.973417520523071289e-02 1.483550071716308594e-01 1.825692951679229736e-01 1.921085119247436523e-01 -3.133785794489085674e-04 -1.434149891138076782e-01 2.543253600597381592e-01 4.846708104014396667e-02 -4.120597615838050842e-02 4.668259061872959137e-04 -7.593489438295364380e-02 -5.604379773139953613e-01 -3.057000786066055298e-02 2.603573799133300781e-01 -1.798779219388961792e-01 9.115831553936004639e-02 -7.594281807541847229e-03 -3.310789540410041809e-02 1.545446552336215973e-02 -1.337206065654754639e-01 -1.892177909612655640e-01 -2.910395562648773193e-01 -4.512020945549011230e-02 1.912404894828796387e-01 1.201910972595214844e-01 -2.652001976966857910e-01 -2.151113003492355347e-02 1.362501829862594604e-01 -1.154905110597610474e-01 -1.095904707908630371e-01 2.693752944469451904e-01
-2.257401645183563232e-01 -1.153870522975921631e-01 -1.510075330734252930e-01 1.263736337423324585e-01 8.523079007863998413e-02 1.145279705524444580e-01 5.787740647792816162e-02 -2.158162891864776611e-01 -1.393178999423980713e-01 -1.553894728422164917e-01 5.289208516478538513e-02 2.237639278173446655e-01 -1.693216338753700256e-02 1.417006105184555054e-01 2.610060572624206543e-01 -1.550040245056152344e-01 1.264969855546951294e-01 6.063981726765632629e-02 -4.814676940441131592e-01 8.970367908477783203e-02 2.490613162517547607e-01 -1.537091732025146484e-01 3.411383181810379028e-02 3.301307186484336853e-02 -2.318104654550552368e-01 -2.100617587566375732e-01 -2.159078121185302734e-01 2.212641984224319458e-01 -3.623211523517966270e-03 -2.148763537406921387e-01 -1.014160513877868652e-01 1.426618397235870361e-01
2.828232198953628540e-02 -1.536682844161987305e-01 3.324593231081962585e-02 8.839033544063568115e-04 3.743813931941986084e-01 -1.251186244189739227e-02 -2.496470063924789429e-01 -3.882916867733001709e-01 -1.688106916844844818e-02 -1.183416768908500671e-01 -1.700695306062698364e-01 -1.428984701633453369e-01 -5.996277555823326111e-02 6.168098002672195435e-02 3.629938066005706787e-01 -5.544925481081008911e-02 -1.682238578796386719e-01 -1.001548469066619873e-01 -1.753927469253540039e-01 -1.922710388898849487e-01 2.972239851951599121e-01 -1.045945063233375549e-01 -2.039597779512405396e-01 -1.635239869356155396e-01 1.089387107640504837e-02 -7.037124037742614746e-02 5.282873287796974182e-03 -2.464520744979381561e-02 -9.279663860797882080e-02 -2.999365925788879395e-01 -1.922613382339477539e-01 -1.640517450869083405e-02
-4.464074037969112396e-03 8.356234058737754822e-03 -2.852143049240112305e-01 1.330418586730957031e-01 1.853217333555221558e-01 -1.487803761847317219e-03 -1.237730607390403748e-01 -3.130955696105957031e-01 -2.098144739866256714e-01 1.195886731147766113e-01 2.360900938510894775e-01 -2.735987305641174316e-02 5.380139127373695374e-02 -1.220065541565418243e-02 1.373818963766098022e-01 -1.239341422915458679e-01 4.220000281929969788e-02 8.938834071159362793e-02 -3.465625941753387451e-01 5.157867446541786194e-02 1.275180131196975708e-01 -3.796939551830291748e-01 3.481314703822135925e-02 7.164527475833892822e-02 -1.950795501470565796e-01 -1.000367552042007446e-01 -1.846703886985778809e-01 1.359373182058334351e-01 1.562334829941391945e-03 -4.012056589126586914e-01 -1.001410856842994690e-01 1.735736578702926636e-01
-8.368232846260070801e-02 -1.852315962314605713e-01 4.804446175694465637e-02 -6.711593829095363617e-03 1.580603420734405518e-01 1.081625670194625854e-01 -3.222608268260955811e-01 -2.834046483039855957e-01 -3.088277950882911682e-02 -2.352247089147567749e-01 1.240153163671493530e-01 -2.115705758333206177e-01 -2.176308184862136841e-01 3.215472102165222168e-01 2.526129782199859619e-01 -1.128015518188476562e-01 -1.461562048643827438e-02 -4.089392605237662792e-04 -1.633955091238021851e-01 -4.060021638870239258e-01 4.200664348900318146e-03 -1.107757240533828735e-01 -2.234669774770736694e-01 -1.445647031068801880e-01 -2.181006129831075668e-03 -5.957858171314001083e-03 1.684606075286865234e-02 1.621326357126235962e-01 -1.245866641402244568e-01 -1.888246536254882812e-01 -1.422040015459060669e-01 1.373917609453201294e-01
-8.127796649932861328e-02 1.265631020069122314e-01 -2.885493934154510498e-01 7.667224854230880737e-02 -4.613996949046850204e-03 -2.150675654411315918e-01 4.779322817921638489e-02 -8.253898471593856812e-02 -3.035570979118347168e-01 1.150725875049829483e-02 -8.045671880245208740e-02 -1.417462974786758423e-01 4.808565229177474976e-02 -1.212082281708717346e-01 1.824293434619903564e-01 2.427562177181243896e-01 1.292050033807754517e-01 -8.716256171464920044e-02 -2.107498730765655637e-04 2.209872603416442871e-01 -3.150318190455436707e-02 -3.679042160511016846e-01 -2.275756746530532837e-01 -4.567569866776466370e-02 3.943981230258941650e-02 6.739785429090261459e-03 -2.952285408973693848e-01 -1.290602236986160278e-01 1.436857134103775024e-01 -2.100944668054580688e-01 1.475760713219642639e-02 4.135635197162628174e-01
1.463041007518768311e-01 1.051448658108711243e-01 -2.251306772232055664e-01 1.643468737602233887e-01 1.719989031553268433e-01 -1.750265508890151978e-01 -1.624459922313690186e-01 -2.864014208316802979e-01 -2.590305730700492859e-02 -7.357665896415710449e-02 -4.682770743966102600e-02 -1.166494116187095642e-01 -1.846722662448883057e-01 -1.929231286048889160e-01 3.532795011997222900e-01 1.134526804089546204e-01 1.065516620874404907e-01 4.381147399544715881e-02 5.211260169744491577e-02 -2.876141369342803955e-01 1.743266582489013672e-01 -1.738088876008987427e-01 -6.696703284978866577e-02 2.812129445374011993e-02 5.297118797898292542e-02 3.661127686500549316e-01 -1.969637870788574219e-01 5.180829390883445740e-02 -1.466639526188373566e-02 -2.086461037397384644e-01 -1.633820235729217529e-01 2.774484157562255859e-01
-3.077645003795623779e-01 -1.007456406950950623e-01 -7.583807408809661865e-02 1.717692613601684570e-01 2.168591171503067017e-01 -1.804672032594680786e-01 -4.091893434524536133e-01 -3.860295936465263367e-02 2.389490837231278419e-03 -7.751226425170898438e-02 4.153608530759811401e-02 -3.217827379703521729e-01 -1.540635079145431519e-01 4.562269523739814758e-02 2.450527399778366089e-01 -3.633894398808479309e-02 -2.706955671310424805e-01 -3.501164168119430542e-02 -7.742749154567718506e-02 -7.528092712163925171e-02 1.903242431581020355e-02 1.754095405340194702e-01 -1.418372243642807007e-01 7.184675335884094238e-02 2.483764588832855225e-01 -1.022005006670951843e-01 -4.242019057273864746e-01 4.602433647960424423e-03 9.577082097530364990e-02 2.700577676296234131e-02 -7.725786417722702026e-03 9.078124910593032837e-02
-1.730149090290069580e-01 -3.507126867771148682e-02 -9.433238953351974487e-02 -2.052796185016632080e-01 6.217414513230323792e-02 3.028739988803863525e-02 -1.802176088094711304e-01 -2.040494531393051147e-01 -2.828738093376159668e-01 -1.666794270277023315e-01 1.727236211299896240e-01 1.883047819137573242e-01 -1.039592102169990540e-01 1.038014702498912811e-02 3.415043354034423828e-01 6.338128447532653809e-02 8.592820912599563599e-02 -9.854401648044586182e-02 -3.403424322605133057e-01 -2.731253802776336670e-01 2.913806140422821045e-01 -2.672430314123630524e-02 -2.152641713619232178e-01 -1.571374833583831787e-01 -1.322914510965347290e-01 1.748349964618682861e-01 -2.273766398429870605e-01 -5.470265448093414307e-02 -6.397942453622817993e-02 -1.017730981111526489e-01 9.171100705862045288e-02 2.108434140682220459e-01
-2.598120570182800293e-01 -7.321459800004959106e-02 -9.822157025337219238e-02 2.354907393455505371e-01 1.229815483093261719e-01 5.081742629408836365e-02 -5.763506144285202026e-02 -1.925824731588363647e-01 -1.520904451608657837e-01 2.136860787868499756e-01 -3.347796387970447540e-03 1.922529190778732300e-01 -1.930803507566452026e-01 8.304743096232414246e-03 3.353503346443176270e-01 -1.924648135900497437e-01 2.113269120454788208e-01 6.174767762422561646e-02 -6.884737312793731689e-02 -8.855461329221725464e-02 -7.812325656414031982e-02 -1.125015914440155029e-01 -2.058738917112350464e-01 1.209061741828918457e-01 -2.433255910873413086e-01 3.773671109229326248e-03 -2.328164279460906982e-01 2.537789642810821533e-01 -1.472365409135818481e-01 -2.060194313526153564e-01 -3.640433549880981445e-01 2.271771430969238281e-03
-2.148554027080535889e-01 -7.250273972749710083e-02 -7.727904710918664932e-03 -9.986113756895065308e-03 9.715308994054794312e-02 9.406545013189315796e-02 -1.917762309312820435e-01 -2.249248176813125610e-01 2.019976824522018433e-01 7.871248573064804077e-02 -3.450996056199073792e-02 -6.639507412910461426e-02 -1.829373538494110107e-01 2.044214755296707153e-01 2.832744717597961426e-01 5.848154425621032715e-02 -5.989210307598114014e-02 -9.647569805383682251e-02 -1.236534118652343750e-01 7.905596867203712463e-03 3.030995130538940430e-01 -3.099958002567291260e-01 -3.593177720904350281e-02 -4.255955219268798828e-01 3.331153420731425285e-03 -6.111652031540870667e-02 -2.274623811244964600e-01 3.687482476234436035e-01 1.735807806253433228e-01 -9.883472323417663574e-02 -2.325873076915740967e-02 2.666447870433330536e-02
-4.899458214640617371e-02 1.189520359039306641e-01 -1.935969740152359009e-01 1.374303102493286133e-01 8.125732839107513428e-02 -5.779308453202247620e-02 4.499433562159538269e-02 -1.292241364717483521e-01 -2.259426563978195190e-01 1.234611347317695618e-01 -1.113546639680862427e-01 3.233149647712707520e-02 4.627631604671478271e-02 -6.855514366179704666e-03 1.616881787776947021e-01 3.389327824115753174e-01 2.102408111095428467e-01 -5.870074033737182617e-02 1.050039604306221008e-01 3.361103236675262451e-01 -4.442112520337104797e-02 -2.889765799045562744e-01 -3.387146592140197754e-01 -1.101271063089370728e-01 -1.280698776245117188e-01 -6.404840201139450073e-02 -3.294812142848968506e-01 -1.055232211947441101e-01 1.490190029144287109e-01 -1.914513856172561646e-01 9.780072607100009918e-03 3.038740456104278564e-01
8.869928121566772461e-02 7.261816412210464478e-02 -1.799213513731956482e-02 4.697656333446502686e-01 4.140154421329498291e-01 -3.015011735260486603e-02 -1.432035416364669800e-01 5.940014496445655823e-02 -5.016353353857994080e-02 -1.794956475496292114e-01 8.418694138526916504e-02 7.500658184289932251e-02 -1.293299049139022827e-01 1.567031145095825195e-01 3.809038922190666199e-02 1.725615859031677246e-01 -1.621896773576736450e-01 -8.539341390132904053e-02 1.769544631242752075e-01 -2.860276699066162109e-01 -1.271477993577718735e-02 -1.458568125963211060e-01 -2.069615572690963745e-01 -2.784293889999389648e-01 -5.213740840554237366e-02 3.193218633532524109e-02 -3.344572186470031738e-01 7.121302187442779541e-02 1.308613568544387817e-01 -1.098946481943130493e-01 3.810489177703857422e-02 9.851207584142684937e-02
3.898861585184931755e-03 1.039456054568290710e-01 -2.467827647924423218e-01 -1.104562878608703613e-01 2.687696814537048340e-01 -1.511154621839523315e-01 7.093463838100433350e-02 -1.606852412223815918e-01 1.499083191156387329e-01 -2.231955230236053467e-01 -2.643811143934726715e-02 6.538122892379760742e-02 -7.144495099782943726e-02 1.504714787006378174e-01 2.748722434043884277e-01 -1.089480295777320862e-01 -2.587980926036834717e-01 -2.534629032015800476e-02 -1.823578774929046631e-01 -1.519001089036464691e-02 -1.229474991559982300e-01 -7.384404540061950684e-02 -3.395749032497406006e-01 1.247101649641990662e-01 1.352477073669433594e-01 -6.594090163707733154e-02 -5.054562091827392578e-01 1.670881509780883789e-01 1.446450315415859222e-02 -5.559468269348144531e-02 -1.472489386796951294e-01 1.189820915460586548e-01
7.833807915449142456e-02 -1.861373037099838257e-01 -2.285453528165817261e-01 3.872494101524353027e-01 1.211653426289558411e-01 1.920012533664703369e-01 -2.861873805522918701e-02 -1.394884735345840454e-01 -2.535163164138793945e-01 -1.997027099132537842e-01 2.136963307857513428e-01 -2.414378821849822998e-01 1.110065132379531860e-01 3.548809140920639038e-02 1.979354619979858398e-01 2.723866142332553864e-02 -1.514397561550140381e-01 -1.126004084944725037e-01 -1.393709182739257812e-01 -1.183509677648544312e-01 1.793111115694046021e-01 7.465897500514984131e-02 -3.721217513084411621e-01 -1.241198778152465820e-01 4.816647991538047791e-02 9.547974914312362671e-02 -2.034348249435424805e-01 7.464993745088577271e-02 1.704023331403732300e-01 -6.955358386039733887e-02 -2.352470457553863525e-01 -1.237970888614654541e-01
2.364855408668518066e-01 -1.063735485076904297e-01 -1.220775395631790161e-01 1.976906657218933105e-01 7.760605216026306152e-02 8.553710579872131348e-02 8.081193268299102783e-02 -1.176107791252434254e-03 -1.708218306303024292e-01 -2.296783924102783203e-01 -1.898376494646072388e-01 1.292148530483245850e-01 1.283932030200958252e-01 4.415892809629440308e-02 1.524841934442520142e-01 -6.679115816950798035e-03 -6.190439313650131226e-02 -4.371381178498268127e-02 6.035367771983146667e-02 1.411788761615753174e-01 2.754594981670379639e-01 -3.000719547271728516e-01 -4.506800174713134766e-01 -1.039215624332427979e-01 -1.883537322282791138e-01 -5.410309135913848877e-02 -2.484462112188339233e-01 5.220245942473411560e-02 2.280569076538085938e-01 -7.444648444652557373e-02 8.083257824182510376e-02 3.262117505073547363e-01
-9.259646385908126831e-02 5.372372642159461975e-02 -2.458470612764358521e-01 -6.337427347898483276e-02 2.349880635738372803e-01 -2.808358334004878998e-02 -2.391771413385868073e-02 -3.781497180461883545e-01 -3.042345046997070312e-01 -1.503775268793106079e-02 3.510168194770812988e-02 9.862553328275680542e-02 -1.731548085808753967e-02 4.663001745939254761e-02 9.997751563787460327e-02 -1.099693104624748230e-01 9.195630997419357300e-02 1.718408614397048950e-01 -3.226545751094818115e-01 6.159717217087745667e-02 1.342016756534576416e-01 -2.640295922756195068e-01 6.757798045873641968e-02 1.021371111273765564e-01 -3.099802322685718536e-02 -2.073746025562286377e-01 -1.749301701784133911e-01 2.270453795790672302e-02 -1.236007362604141235e-01 -3.567415773868560791e-01 -1.899819225072860718e-01 3.063926398754119873e-01
-5.945368483662605286e-02 1.282731443643569946e-01 -2.882248759269714355e-01 -1.671195477247238159e-01 1.660979241132736206e-01 1.727462559938430786e-01 -3.019629418849945068e-01 -9.107020497322082520e-02 -5.468786880373954773e-02 -3.056776709854602814e-02 -1.625071316957473755e-01 7.733099907636642456e-02 1.232116371393203735e-01 2.748455405235290527e-01 1.796587109565734863e-01 1.661039292812347412e-01 1.870304346084594727e-01 -1.314749717712402344e-01 1.981004923582077026e-01 6.626240164041519165e-02 -1.068531572818756104e-01 2.368716895580291748e-02 -3.114883601665496826e-01 -5.839563161134719849e-02 1.041546985507011414e-01 -1.468278914690017700e-01 -3.931995332241058350e-01 -9.448857605457305908e-02 -4.893823713064193726e-02 -3.027245700359344482e-01 -6.621205061674118042e-02 1.500821709632873535e-01
-1.470125168561935425e-01 2.847045287489891052e-02 -9.589824825525283813e-02 7.908631861209869385e-02 1.221840679645538330e-01 -1.784692890942096710e-02 -6.197126209735870361e-02 1.011985838413238525e-01 -3.252463340759277344e-01 -1.861770749092102051e-01 -1.250497400760650635e-01 -2.338553816080093384e-01 1.431717872619628906e-01 2.177525609731674194e-01 5.844227597117424011e-02 -9.024883061647415161e-02 -1.441190689802169800e-01 -8.048368990421295166e-02 -2.121279537677764893e-01 2.051970958709716797e-01 2.419780641794204712e-01 -1.512091755867004395e-01 -2.761885225772857666e-01 -2.844111621379852295e-01 -4.102855324745178223e-01 6.194072216749191284e-02 -1.771476566791534424e-01 6.028282269835472107e-02 2.102926224470138550e-01 -1.848319619894027710e-01 -4.213184490799903870e-02 4.756735265254974365e-02
1.279962956905364990e-01 -4.608561471104621887e-02 7.958881556987762451e-02 6.969784200191497803e-02 2.456329315900802612e-01 2.183790691196918488e-02 -3.523464202880859375e-01 -4.080362021923065186e-01 4.301544278860092163e-02 -1.742640277370810509e-03 1.509404480457305908e-01 -1.732530295848846436e-01 -1.332757472991943359e-01 8.146895468235015869e-02 2.154416292905807495e-01 -4.970607161521911621e-02 -9.227245301008224487e-02 -1.966262906789779663e-01 -2.055423259735107422e-01 -2.876887321472167969e-01 1.654550135135650635e-01 -1.670740693807601929e-01 -8.647323399782180786e-02 -3.669731914997100830e-01 -8.744859695434570312e-02 3.188378363847732544e-02 -1.538543552160263062e-01 1.446670144796371460e-01 -1.003980115056037903e-01 -2.083383649587631226e-01 -7.122211903333663940e-02 9.727960824966430664e-02
-3.027080297470092773e-01 -1.139186844229698181e-01 3.917563240975141525e-03 -3.570327162742614746e-02 1.895595788955688477e-01 4.972447082400321960e-02 -2.925513088703155518e-01 -1.532368063926696777e-01 -9.804554283618927002e-02 -3.170283138751983643e-01 1.487751752138137817e-01 -8.314091712236404419e-02 -9.066607058048248291e-02 1.893178559839725494e-02 2.343268990516662598e-01 -4.150118678808212280e-02 -2.754980921745300293e-01 -2.316038012504577637e-01 8.112706989049911499e-02 -3.458433598279953003e-02 -9.026829153299331665e-02 3.715801984071731567e-02 -1.429823487997055054e-01 8.325663954019546509e-02 1.826737523078918457e-01 2.608782649040222168e-01 -3.988701999187469482e-01 1.240360364317893982e-01 1.753273606300354004e-01 1.285449415445327759e-01 -9.963668137788772583e-02 1.868912279605865479e-01
-4.218624904751777649e-02 -1.574984788894653320e-01 2.009275555610656738e-01 5.403526872396469116e-02 2.362948358058929443e-01 -2.070494741201400757e-01 1.898005306720733643e-01 -1.037870571017265320e-01 -1.420459896326065063e-01 -1.395273488014936447e-02 -9.658171981573104858e-02 -9.663856029510498047e-02 4.492016881704330444e-02 -1.440187450498342514e-03 3.635371327400207520e-01 3.390744561329483986e-03 6.396543234586715698e-02 -5.156762897968292236e-02 2.451408840715885162e-02 -1.004110053181648254e-01 -6.038090214133262634e-02 -2.464515566825866699e-01 -1.571618169546127319e-01 -1.710506230592727661e-01 1.458240747451782227e-01 4.525346215814352036e-03 -3.010099530220031738e-01 1.086717750877141953e-02 -1.422537267208099365e-01 -1.622408442199230194e-02 -1.302665024995803833e-01 5.710844397544860840e-01
-2.699019387364387512e-02 -2.826672606170177460e-02 -2.317318618297576904e-01 -1.830736845731735229e-01 2.472248673439025879e-01 4.014316201210021973e-02 -1.837785840034484863e-01 -2.931138733401894569e-03 -2.018885314464569092e-01 -2.070504724979400635e-01 -6.605578958988189697e-02 -1.076245978474617004e-01 -3.060489296913146973e-01 1.487510353326797485e-01 -6.910285353660583496e-02 -2.143905125558376312e-02 -3.974786959588527679e-03 -1.611393094062805176e-01 -3.915102779865264893e-02 1.446396410465240479e-01 2.282321900129318237e-01 7.716455310583114624e-02 -3.980769217014312744e-01 1.050408557057380676e-01 1.771818846464157104e-01 2.188353389501571655e-01 -3.485269248485565186e-01 2.344926893711090088e-01 -1.053246781229972839e-01 -1.950066834688186646e-01 -9.188033640384674072e-02 6.969900429248809814e-02
-2.906399369239807129e-01 -1.150717958807945251e-01 -2.049991488456726074e-01 1.454969644546508789e-01 4.630869925022125244e-01 1.382839977741241455e-01 1.214831769466400146e-01 -4.807204008102416992e-02 3.118018247187137604e-02 -1.127328202128410339e-01 -3.742436468601226807e-01 2.703113295137882233e-02 -1.700945645570755005e-01 1.764549314975738525e-02 3.720269203186035156e-01 1.346889585256576538e-01 2.334418520331382751e-02 4.781845491379499435e-03 1.533179134130477905e-01 -1.690396964550018311e-01 -3.541015833616256714e-02 -1.614279448986053467e-01 1.530780177563428879e-02 -8.147900551557540894e-02 9.124387800693511963e-02 1.489075869321823120e-01 -1.241332441568374634e-01 3.524802625179290771e-02 -1.025132164359092712e-01 1.082507744431495667e-01 7.112285494804382324e-02 2.948262989521026611e-01
-2.940474748611450195e-01 -9.719370305538177490e-02 -4.592797160148620605e-02 1.246125400066375732e-01 1.781385838985443115e-01 -7.702331244945526123e-02 1.154827326536178589e-02 -1.919777840375900269e-01 1.533606462180614471e-02 2.435012608766555786e-01 -7.208739221096038818e-02 1.317825466394424438e-01 1.040576491504907608e-02 4.897386953234672546e-02 2.511876523494720459e-01 2.023080289363861084e-01 2.242179960012435913e-02 3.145239949226379395e-01 -2.234242111444473267e-01 -2.277026325464248657e-01 7.130763679742813110e-02 -4.381026923656463623e-01 -2.059731036424636841e-01 -8.696642704308032990e-03 -1.435717791318893433e-01 8.149655908346176147e-02 -3.377602994441986084e-01 5.017108470201492310e-02 -7.571075856685638428e-02 -8.616987615823745728e-02 -7.868438959121704102e-02 1.387761980295181274e-01
-1.546420436352491379e-02 1.156134009361267090e-01 2.858350984752178192e-02 1.134998872876167297e-01 1.256516277790069580e-01 4.422723874449729919e-02 -2.056101262569427490e-01 -4.057790040969848633e-01 -1.364358067512512207e-01 -4.743158519268035889e-01 9.601490199565887451e-02 -5.645661801099777222e-02 -1.756270080804824829e-01 -1.706048995256423950e-01 1.230311021208763123e-01 1.319664716720581055e-01 -4.536742344498634338e-02 -2.636969834566116333e-02 1.763254106044769287e-01 -1.045497804880142212e-01 -1.616610772907733917e-02 -1.019041314721107483e-01 -3.974944949150085449e-01 -2.886238694190979004e-01 1.687098108232021332e-02 -1.926891654729843140e-01 -3.848481550812721252e-02 1.942617297172546387e-01 1.501947874203324318e-03 -4.084178432822227478e-02 -1.450766436755657196e-02 1.558202952146530151e-01
-1.974115073680877686e-01 2.823366783559322357e-02 -2.423280477523803711e-01 6.771659851074218750e-02 1.186125874519348145e-01 4.672976210713386536e-02 6.010733917355537415e-02 1.425120830535888672e-01 -9.476878494024276733e-02 -1.791980713605880737e-01 -2.377290576696395874e-01 9.056942909955978394e-02 -1.601284444332122803e-01 1.742026060819625854e-01 9.137721359729766846e-02 7.045356929302215576e-02 1.501193791627883911e-01 -1.115679740905761719e-01 -2.441644966602325439e-01 7.499869167804718018e-02 6.271670758724212646e-02 -5.065250396728515625e-01 -1.458937376737594604e-01 -1.437815558165311813e-02 -2.096662074327468872e-01 1.792980134487152100e-01 2.328758500516414642e-02 3.059595823287963867e-01 -1.528800129890441895e-01 -9.040819853544235229e-02 -4.470846056938171387e-02 3.092129528522491455e-01
-1.091384638129966334e-05 -4.972299188375473022e-02 -2.075961530208587646e-01 -4.295613616704940796e-02 3.193009793758392334e-01 1.367041319608688354e-01 -1.180643439292907715e-01 -8.066210150718688965e-02 -1.916457563638687134e-01 -7.838148623704910278e-02 -1.761444360017776489e-01 -1.218641698360443115e-01 -5.583399906754493713e-02 2.769568860530853271e-01 4.156263172626495361e-02 2.195777371525764465e-02 1.413231343030929565e-02 2.219796925783157349e-02 -1.205926854163408279e-02 -5.026619881391525269e-02 5.728200078010559082e-01 -2.156146056950092316e-02 -2.370377928018569946e-01 -3.053136765956878662e-01 3.749725595116615295e-02 -1.023075915873050690e-02 7.200852036476135254e-02 2.288782782852649689e-02 1.058873627334833145e-02 -5.874547734856605530e-02 -4.703247919678688049e-02 3.825796544551849365e-01
1.929578684212174267e-05 1.077240053564310074e-02 -2.634952366352081299e-01 2.920503616333007812e-01 1.399600654840469360e-01 2.138705998659133911e-01 5.023230239748954773e-02 -1.385972797870635986e-01 -2.510987222194671631e-01 -2.449287325143814087e-01 1.322464197874069214e-01 1.289232401177287102e-03 1.856910735368728638e-01 -1.317037343978881836e-01 3.356274068355560303e-01 1.494779484346508980e-03 -2.601861059665679932e-01 -2.819755077362060547e-01 -1.397263258695602417e-01 -3.214171156287193298e-02 4.427836090326309204e-02 2.624634094536304474e-02 -1.503916680812835693e-01 -4.003109782934188843e-02 1.521162241697311401e-01 7.281637936830520630e-02 -1.533557921648025513e-01 2.665992081165313721e-01 1.475985795259475708e-01 -5.887293070554733276e-02 -3.318381607532501221e-01 -7.524732965975999832e-03
-1.924030929803848267e-01 2.524669654667377472e-02 -1.858300417661666870e-01 1.454814970493316650e-01 1.457014400511980057e-02 -6.507285684347152710e-02 1.044988557696342468e-01 -1.775164008140563965e-01 -1.797782927751541138e-01 1.439288258552551270e-02 -1.663708984851837158e-01 5.306228995323181152e-02 8.604279905557632446e-02 1.362398564815521240e-01 1.370498090982437134e-01 -2.389052212238311768e-01 2.757461965084075928e-01 -2.250050157308578491e-01 -3.500845655798912048e-02 -1.886659860610961914e-01 1.025379747152328491e-01 -4.631905257701873779e-01 -3.017516136169433594e-01 -7.285075634717941284e-02 1.400982588529586792e-01 1.279551684856414795e-01 -1.775882542133331299e-01 2.661197185516357422e-01 -5.739413201808929443e-02 7.183868438005447388e-02 -1.417028252035379410e-02 2.510070800781250000e-01
-1.651393771171569824e-01 -3.994911611080169678e-01 -1.260558217763900757e-01 2.939278818666934967e-02 3.465107679367065430e-01 1.241656914353370667e-01 -2.785933315753936768e-01 -1.717005074024200439e-01 -9.318486601114273071e-02 6.901431083679199219e-02 -1.227647513151168823e-01 6.220300123095512390e-02 -6.358723342418670654e-02 2.312067300081253052e-01 2.416225969791412354e-01 -1.633263379335403442e-01 -4.354888573288917542e-02 1.405545920133590698e-01 -1.327043920755386353e-01 4.978859424591064453e-02 2.500225007534027100e-01 6.879163905978202820e-03 5.862886551767587662e-03 7.528656721115112305e-02 -1.414717882871627808e-01 -2.155334353446960449e-01 -2.895848751068115234e-01 1.433071047067642212e-01 -1.261918544769287109e-01 -6.439979374408721924e-02 2.130036354064941406e-01 1.804053336381912231e-01
-3.599115833640098572e-02 1.187983080744743347e-01 -6.577106565237045288e-02 -8.347968012094497681e-02 1.289015114307403564e-01 7.128696143627166748e-02 -1.383400894701480865e-02 2.287929132580757141e-02 -1.488301455974578857e-01 -1.061713397502899170e-01 -2.350838184356689453e-01 -1.027082353830337524e-01 1.604893058538436890e-02 1.176833808422088623e-01 1.930941790342330933e-01 2.667736262083053589e-02 1.071763560175895691e-01 -1.341224014759063721e-01 2.054300718009471893e-02 2.530693113803863525e-01 2.647760808467864990e-01 -9.114022552967071533e-02 -4.731341004371643066e-01 -1.737055182456970215e-01 2.076241225004196167e-01 1.517740935087203979e-01 -4.457128345966339111e-01 1.788564771413803101e-01 -1.216084733605384827e-01 -1.520034223794937134e-01 -8.716521412134170532e-02 1.757157891988754272e-01
-2.178800702095031738e-01 -9.380738437175750732e-02 -1.727933883666992188e-01 1.608250141143798828e-01 1.125651076436042786e-01 2.340928912162780762e-01 3.605718910694122314e-01 -1.666771322488784790e-01 -8.225367218255996704e-02 -1.256280243396759033e-01 7.013001292943954468e-02 1.246256977319717407e-01 -9.750992059707641602e-02 7.181679457426071167e-02 1.686623990535736084e-01 -1.414210796356201172e-01 -1.242579147219657898e-01 7.847614586353302002e-02 -2.538560144603252411e-02 8.076268248260021210e-03 2.800579667091369629e-01 -7.884798198938369751e-02 -1.647011339664459229e-01 5.222957581281661987e-02 6.426431238651275635e-02 9.798529557883739471e-03 -2.281344085931777954e-01 7.917856797575950623e-03 -3.764404654502868652e-01 -3.414870500564575195e-01 4.188764467835426331e-02 3.215749859809875488e-01
-3.474964797496795654e-01 -1.804700046777725220e-01 6.132587045431137085e-02 -5.640061944723129272e-02 -7.872569374740123749e-03 5.513123422861099243e-02 -2.882059291005134583e-02 -4.327251017093658447e-01 -1.388431340456008911e-01 -1.938595622777938843e-01 1.944208592176437378e-01 3.277430683374404907e-02 -2.607993781566619873e-01 6.857763230800628662e-02 2.045222818851470947e-01 -1.639182269573211670e-01 -1.981199719011783600e-02 5.341801419854164124e-02 -1.016629263758659363e-01 -1.344903837889432907e-02 1.668565124273300171e-01 -4.682073742151260376e-02 -1.212730631232261658e-01 -3.303485810756683350e-01 -2.797796428203582764e-01 -7.104650884866714478e-02 -2.049338817596435547e-01 1.359964162111282349e-01 -7.454438507556915283e-02 -2.683670520782470703e-01 3.979387879371643066e-02 1.441882550716400146e-01
-3.209303691983222961e-02 -1.483397036790847778e-01 -8.404405415058135986e-02 1.650443226099014282e-01 3.247635960578918457e-01 8.864534646272659302e-02 5.695637315511703491e-02 -1.517421752214431763e-01 -1.224214769899845123e-02 -3.540782956406474113e-03 -1.829754710197448730e-01 -1.996852606534957886e-01 -3.011662960052490234e-01 6.439787894487380981e-02 -8.222704380750656128e-02 2.469035685062408447e-01 5.279256775975227356e-02 2.039650827646255493e-01 -3.939712941646575928e-01 -1.609715223312377930e-01 2.774080932140350342e-01 -1.922424733638763428e-01 -1.791742146015167236e-01 -2.250129878520965576e-01 2.870378829538822174e-02 1.222632378339767456e-01 -1.609879881143569946e-01 1.325851231813430786e-01 1.392504572868347168e-01 -1.374987512826919556e-02 2.237738855183124542e-02 2.558640539646148682e-01
-8.592642843723297119e-02 1.168366670608520508e-01 -2.352462410926818848e-01 3.470919430255889893e-01 2.330540493130683899e-02 -2.478103637695312500e-01 -3.291538953781127930e-01 7.123407721519470215e-02 -1.065282151103019714e-01 -3.602289408445358276e-02 3.940756618976593018e-02 -1.862233430147171021e-01 2.857129462063312531e-02 1.415570974349975586e-01 2.554796934127807617e-01 1.777117699384689331e-01 -3.109755516052246094e-01 -4.862603545188903809e-02 -4.915755987167358398e-02 1.086817160248756409e-01 2.345861196517944336e-01 -1.230697557330131531e-01 -1.075036302208900452e-01 -8.058750629425048828e-02 -1.799976825714111328e-01 2.284893542528152466e-01 -2.386296093463897705e-01 2.122561931610107422e-01 -1.439277231693267822e-01 -1.236509680747985840e-01 1.055234745144844055e-01 1.610231399536132812e-01
-2.590381503105163574e-01 -5.361535400152206421e-02 -5.995059013366699219e-02 1.759487204253673553e-02 2.146702632308006287e-02 -6.501654535531997681e-02 -2.005312144756317139e-01 -2.192840129137039185e-01 -1.029250472784042358e-01 1.394828259944915771e-01 2.139211893081665039e-01 -3.817221522331237793e-02 -3.788807094097137451e-01 -3.041702136397361755e-02 1.891083717346191406e-01 4.210076108574867249e-02 2.496825344860553741e-02 1.079735532402992249e-01 -2.036374509334564209e-01 7.859200984239578247e-02 1.531163305044174194e-01 -1.294591724872589111e-01 -1.538123488426208496e-01 -8.623295277357101440e-02 -5.026276111602783203e-01 -5.087430030107498169e-02 -8.773932605981826782e-02 2.849663197994232178e-01 6.889768689870834351e-02 -2.394817173480987549e-01 -1.746207177639007568e-01 7.689955830574035645e-02
-1.167204231023788452e-01 8.451086468994617462e-03 -1.882655322551727295e-01 2.247925847768783569e-01 1.333165317773818970e-01 5.186647758819162846e-04 7.671345025300979614e-02 -3.329890370368957520e-01 -1.453135609626770020e-01 -4.358838498592376709e-02 1.996481716632843018e-01 7.947888225317001343e-02 1.620412915945053101e-01 9.906767308712005615e-02 6.424873322248458862e-02 -1.285267323255538940e-01 4.177201166749000549e-02 2.991505563259124756e-01 -5.427265167236328125e-02 -1.264453679323196411e-01 2.158165723085403442e-01 -8.663884550333023071e-02 -2.692104279994964600e-01 8.942118287086486816e-02 -2.512440271675586700e-02 3.516431152820587158e-02 -2.094641923904418945e-01 1.815676689147949219e-01 -3.121230900287628174e-01 -1.772633790969848633e-01 9.439042210578918457e-02 4.227198064327239990e-01
-2.312873750925064087e-01 -5.369017273187637329e-02 -4.959765821695327759e-02 4.363833367824554443e-02 2.810320854187011719e-01 -8.623617887496948242e-02 1.438840059563517570e-03 1.839857921004295349e-02 1.878339797258377075e-01 -1.200703904032707214e-01 2.843302786350250244e-01 9.421633929014205933e-02 -8.260800689458847046e-02 2.989029288291931152e-01 1.274801641702651978e-01 -5.878653377294540405e-02 -9.546601772308349609e-02 2.297407090663909912e-01 -6.994186341762542725e-02 1.460606753826141357e-01 -1.990616470575332642e-01 -1.723386198282241821e-01 -2.411580681800842285e-01 -1.941904276609420776e-01 3.053406476974487305e-01 -8.749907836318016052e-03 -2.925543189048767090e-01 1.015864238142967224e-01 -1.345282346010208130e-01 -1.251028776168823242e-01 -1.175146475434303284e-01 3.272934257984161377e-01
-2.564251124858856201e-01 8.216615766286849976e-02 -1.855667531490325928e-01 2.751205563545227051e-01 4.021057486534118652e-02 2.135548144578933716e-01 -3.481450490653514862e-03 -2.098214626312255859e-01 -4.539381712675094604e-02 -1.777979433536529541e-01 8.669541031122207642e-02 9.399678558111190796e-03 -5.619536712765693665e-02 -1.895605176687240601e-01 3.282957077026367188e-01 3.332000672817230225e-01 1.255089044570922852e-01 -9.965539723634719849e-02 1.608218252658843994e-01 1.820038110017776489e-01 -3.470991551876068115e-02 -1.370706111192703247e-01 -1.835519522428512573e-01 -1.226781979203224182e-01 1.062316745519638062e-01 4.830825328826904297e-02 -3.316248059272766113e-01 -2.914379909634590149e-02 -5.859458446502685547e-02 -1.701660007238388062e-01 3.297973275184631348e-01 8.907190710306167603e-02
-4.530765414237976074e-01 -6.335488706827163696e-02 -1.379839181900024414e-01 7.426849007606506348e-02 3.038168549537658691e-01 -9.094271063804626465e-02 3.261886164546012878e-02 -1.596784591674804688e-01 -2.315214574337005615e-01 5.879364907741546631e-02 -2.097086980938911438e-02 9.218053519725799561e-02 6.864164024591445923e-02 2.534593939781188965e-01 3.716526553034782410e-02 -2.233191728591918945e-01 1.834561526775360107e-01 6.278406083583831787e-02 -6.069051101803779602e-02 1.539438664913177490e-01 1.558716595172882080e-01 -2.990237772464752197e-01 -1.956364512443542480e-01 -3.010652214288711548e-02 -1.769027858972549438e-01 5.947086587548255920e-02 -2.022714018821716309e-01 1.250128448009490967e-01 -1.118265464901924133e-01 -3.198210000991821289e-01 5.855565145611763000e-02 1.592165529727935791e-01
-6.300869584083557129e-02 -1.968667656183242798e-01 -1.212041079998016357e-01 -1.475746780633926392e-01 2.530264854431152344e-01 1.861802339553833008e-01 -2.748279869556427002e-01 -2.960546016693115234e-01 -1.659411936998367310e-01 -2.448321506381034851e-02 2.066506743431091309e-01 9.147143363952636719e-02 -6.576946377754211426e-02 6.800848990678787231e-02 2.186041623353958130e-01 4.087274149060249329e-02 4.587837308645248413e-02 -9.842166304588317871e-02 -2.481815218925476074e-01 -2.633142173290252686e-01 2.268944978713989258e-01 -2.821438759565353394e-02 -1.265307813882827759e-01 -2.367434799671173096e-01 -1.031898185610771179e-01 -1.218418180942535400e-01 -1.416318714618682861e-01 6.515210121870040894e-02 -1.158975288271903992e-01 -2.577000260353088379e-01 1.705998927354812622e-01 3.090714812278747559e-01
8.068342693150043488e-03 -2.547420561313629150e-01 -4.835665225982666016e-01 -8.453726023435592651e-02 3.584585189819335938e-01 2.386709302663803101e-01 -1.778911352157592773e-01 8.639115095138549805e-02 -3.027955293655395508e-01 -2.021089643239974976e-01 -8.116836659610271454e-03 1.474374830722808838e-01 -1.539521664381027222e-01 -6.283403374254703522e-03 2.093877345323562622e-01 9.954866766929626465e-02 -1.199614908546209335e-02 -5.692819878458976746e-02 -8.613426238298416138e-02 1.094928607344627380e-01 -7.503852993249893188e-02 9.246435016393661499e-02 -1.523711383342742920e-01 -1.638582944869995117e-01 2.491323053836822510e-01 2.601054869592189789e-02 -2.268291413784027100e-01 -2.560312859714031219e-02 2.931559085845947266e-02 5.729528889060020447e-02 -7.082473486661911011e-02 1.631393581628799438e-01
-1.503765732049942017e-01 -1.259309798479080200e-01 7.087253779172897339e-02 1.517588049173355103e-01 1.385327279567718506e-01 -2.043205350637435913e-01 -4.280976206064224243e-02 -1.452050954103469849e-01 1.671008579432964325e-02 -9.138089418411254883e-02 2.791430428624153137e-02 8.697647601366043091e-02 -2.472555488348007202e-01 -1.378232985734939575e-01 5.975400209426879883e-01 -8.492256700992584229e-02 -2.770522609353065491e-03 3.186406195163726807e-02 2.225468754768371582e-01 1.227444410324096680e-01 -1.175626814365386963e-01 3.924557007849216461e-03 -3.532591462135314941e-01 -1.039410755038261414e-01 -5.119348317384719849e-02 7.845646142959594727e-02 -6.525741517543792725e-02 1.908504366874694824e-01 -2.145404964685440063e-01 -2.565648555755615234e-01 2.023969963192939758e-02 1.071404889225959778e-01
-4.034377261996269226e-02 -1.788226813077926636e-01 -2.742823362350463867e-01 2.282778769731521606e-01 3.447198122739791870e-02 9.837057441473007202e-02 6.282551586627960205e-02 -1.418493129312992096e-02 7.106168568134307861e-02 -1.788458414375782013e-02 4.132408648729324341e-02 9.702748060226440430e-02 2.196432948112487793e-01 -1.813057661056518555e-01 3.370545208454132080e-01 -1.816538907587528229e-02 -7.863241434097290039e-02 3.328291326761245728e-02 -2.580645680427551270e-01 -2.183452546596527100e-01 5.693999677896499634e-02 7.617640495300292969e-02 -3.562542498111724854e-01 1.338518690317869186e-02 6.885797530412673950e-02 -1.299099326133728027e-01 -2.776864767074584961e-01 2.201711982488632202e-01 3.630810081958770752e-01 5.137518420815467834e-02 -2.914660051465034485e-02 2.688372433185577393e-01
-2.616312205791473389e-01 1.284947036765515804e-03 -7.225567847490310669e-02 1.527133136987686157e-01 2.497881650924682617e-01 -3.644403219223022461e-01 -2.006060332059860229e-01 -1.310127228498458862e-01 -9.838960319757461548e-02 -1.813606619834899902e-01 1.022371500730514526e-01 -1.300994455814361572e-01 -2.400278449058532715e-01 -1.453273594379425049e-01 2.760661840438842773e-01 -2.674890868365764618e-02 -2.636019587516784668e-01 1.361276507377624512e-01 1.111119315028190613e-01 1.352678984403610229e-01 -5.357865244150161743e-02 5.245260894298553467e-02 -4.850544035434722900e-03 -6.021120026707649231e-02 2.161670327186584473e-01 2.944963425397872925e-02 -4.273624122142791748e-01 2.655471488833427429e-02 1.490901317447423935e-02 -2.243062406778335571e-01 7.539618760347366333e-02 9.841158986091613770e-02
-2.812058329582214355e-01 -2.818685770034790039e-02 -1.602899432182312012e-01 2.355955243110656738e-01 1.276821196079254150e-01 -6.552775949239730835e-02 -6.516856700181961060e-02 -1.984554529190063477e-01 -3.395242616534233093e-02 -9.458195418119430542e-02 -1.843672245740890503e-01 7.039737701416015625e-02 -2.744878530502319336e-01 8.562135696411132812e-02 1.600954532623291016e-01 1.921988427639007568e-01 -1.356959193944931030e-01 1.138534098863601685e-01 -5.927376821637153625e-02 2.208042889833450317e-01 3.692995309829711914e-01 -9.562987834215164185e-02 -1.156630292534828186e-01 -1.042694225907325745e-01 -3.277083337306976318e-01 -7.631493359804153442e-02 -2.073969095945358276e-01 1.696229726076126099e-01 2.055241353809833527e-02 -1.422141939401626587e-01 -3.405602276325225830e-01 -7.320954650640487671e-02
-4.941056668758392334e-01 -2.004097104072570801e-01 -1.157574355602264404e-01 1.861093640327453613e-01 3.248237371444702148e-01 -1.949065327644348145e-01 -2.416272163391113281e-01 -1.126859933137893677e-01 -5.789328832179307938e-03 1.555071920156478882e-01 -2.248000204563140869e-01 1.865421384572982788e-01 -1.332166492938995361e-01 -1.132028400897979736e-01 2.136413305997848511e-01 -5.395080149173736572e-02 1.003348901867866516e-01 4.789695516228675842e-02 -7.711264491081237793e-02 -2.039214968681335449e-01 -8.230415731668472290e-02 3.269662335515022278e-02 -1.634353995323181152e-01 -7.331670261919498444e-03 9.816535748541355133e-03 3.339054584503173828e-01 -1.225940883159637451e-01 9.704624861478805542e-02 -2.872359007596969604e-02 -9.851343929767608643e-02 -1.336495578289031982e-01 7.406978309154510498e-02
-2.195629477500915527e-01 8.291269093751907349e-02 -2.296108305454254150e-01 4.094735532999038696e-02 2.293242365121841431e-01 5.032942816615104675e-02 -2.157643437385559082e-01 -7.955421507358551025e-02 -1.245090290904045105e-01 -2.432354725897312164e-02 -1.654039323329925537e-01 -3.812416922301054001e-03 8.782459795475006104e-02 -3.269960731267929077e-02 -9.750115871429443359e-02 1.502406150102615356e-01 1.562601923942565918e-01 -2.003009319305419922e-01 -1.390682905912399292e-01 8.239183574914932251e-02 2.453875094652175903e-01 7.145700603723526001e-02 -5.369921326637268066e-01 -1.332915872335433960e-01 2.394368350505828857e-01 1.033440455794334412e-01 -2.067342549562454224e-01 3.292043507099151611e-02 -2.561569809913635254e-01 2.014576457440853119e-02 -2.122371457517147064e-02 2.403452992439270020e-01
-2.487607747316360474e-01 -6.327668670564889908e-03 -1.904380321502685547e-01 -7.909212261438369751e-02 1.225365176796913147e-01 7.901723682880401611e-02 -9.376631677150726318e-02 -1.392635554075241089e-01 2.342120409011840820e-01 4.955141618847846985e-02 -2.381239235401153564e-01 7.835924625396728516e-02 -1.756901592016220093e-01 2.156333178281784058e-01 2.773217558860778809e-01 3.207222744822502136e-02 -3.519773110747337341e-02 4.212777689099311829e-02 -5.736370384693145752e-02 9.859219938516616821e-02 3.347205817699432373e-01 -8.821608126163482666e-02 8.755734562873840332e-02 -4.852361679077148438e-01 -2.369660437107086182e-01 -8.706313371658325195e-02 -1.785761713981628418e-01 2.292503267526626587e-01 -8.736482262611389160e-02 -1.398652940988540649e-01 2.785351127386093140e-02 1.246679499745368958e-01
-4.726541042327880859e-02 -4.890294745564460754e-02 -1.025092601776123047e-02 1.174149662256240845e-01 -1.384677141904830933e-01 2.220515161752700806e-01 -2.582675516605377197e-01 -2.264378666877746582e-01 -1.335414052009582520e-01 -1.285680979490280151e-01 -1.171569824218750000e-01 5.822158232331275940e-02 -1.382874548435211182e-01 -2.005794644355773926e-01 4.550794512033462524e-02 2.166433818638324738e-02 -1.463552564382553101e-01 -8.679303526878356934e-02 1.437813788652420044e-01 5.870547890663146973e-02 2.722580730915069580e-01 -1.508106887340545654e-01 -2.748947143554687500e-01 -2.012827396392822266e-01 -1.993581801652908325e-01 -2.336876839399337769e-01 -3.512842953205108643e-01 2.203657329082489014e-01 1.636864393949508667e-01 -1.353087276220321655e-01 -2.957555949687957764e-01 1.293882280588150024e-01
-2.583504915237426758e-01 -8.119910210371017456e-02 -1.702599823474884033e-01 1.646485179662704468e-02 8.082656562328338623e-02 8.234501630067825317e-02 -1.835004836320877075e-01 -4.565270617604255676e-02 -3.099665343761444092e-01 -2.817808389663696289e-01 1.486765891313552856e-01 2.607641369104385376e-02 4.506130516529083252e-02 1.414529234170913696e-02 4.486080110073089600e-01 -9.229482151567935944e-03 7.437887042760848999e-02 -2.945502288639545441e-02 -2.607266008853912354e-01 3.421588614583015442e-02 3.396762609481811523e-01 3.089248901233077049e-03 -1.672888696193695068e-01 -1.253069341182708740e-01 -3.061105906963348389e-01 1.260614842176437378e-01 -1.237391531467437744e-01 1.801348924636840820e-01 -6.269034743309020996e-02 -1.749885678291320801e-01 1.230453699827194214e-01 6.950026005506515503e-02
-1.516280621290206909e-01 7.845131680369377136e-03 -4.443442225456237793e-01 2.039092630147933960e-01 7.662437111139297485e-02 5.182442814111709595e-02 -1.425933092832565308e-01 4.454316105693578720e-03 -3.529088571667671204e-02 -2.364093065261840820e-01 7.823509722948074341e-02 8.702384680509567261e-02 3.655346482992172241e-02 -4.773033782839775085e-03 3.815507143735885620e-02 6.888028234243392944e-02 -2.157011628150939941e-02 -1.334659904241561890e-01 3.160895779728889465e-02 7.694711536169052124e-02 -2.215672433376312256e-01 1.023658365011215210e-01 -3.491591811180114746e-01 2.750189602375030518e-01 -1.170677598565816879e-02 -2.045449428260326385e-02 -2.453323453664779663e-01 2.994786202907562256e-01 8.734551072120666504e-02 -1.735996752977371216e-01 -2.625442743301391602e-01 3.019697964191436768e-01
3.195898607373237610e-02 -9.934531524777412415e-03 -2.694402337074279785e-01 1.820434778928756714e-01 2.108012437820434570e-01 -5.389543995261192322e-02 -1.304714083671569824e-01 1.709598898887634277e-01 -6.557594239711761475e-02 -5.061925202608108521e-02 9.209335595369338989e-02 -2.982308566570281982e-01 -3.980528414249420166e-01 -1.544114202260971069e-01 2.170750796794891357e-01 -1.201345697045326233e-01 5.716111883521080017e-02 -1.807293444871902466e-01 -7.730776071548461914e-02 1.433567255735397339e-01 5.293384939432144165e-02 -8.315540105104446411e-02 -2.860040664672851562e-01 -9.573154896497726440e-02 3.853097558021545410e-01 5.926302447915077209e-02 -1.616374403238296509e-01 -7.719062268733978271e-03 2.308068983256816864e-02 -1.820330321788787842e-01 -1.773096919059753418e-01 2.121670246124267578e-01
-2.402328252792358398e-01 -1.468389481306076050e-01 6.319370120763778687e-02 8.595092594623565674e-02 2.573981694877147675e-02 -7.365413755178451538e-02 9.013024158775806427e-03 -1.898856312036514282e-01 -6.766032427549362183e-02 3.599920496344566345e-02 7.452570647001266479e-02 -7.025743275880813599e-02 1.342915371060371399e-02 5.530252680182456970e-02 9.309878945350646973e-02 -4.131442606449127197e-01 -1.912329196929931641e-01 -7.729961723089218140e-02 -4.811855405569076538e-02 1.049057543277740479e-01 5.534515529870986938e-02 -2.085649222135543823e-01 -2.925989627838134766e-01 -5.102438479661941528e-02 1.112773548811674118e-03 -1.655784398317337036e-01 -2.298653721809387207e-01 -1.517580300569534302e-01 -1.719508469104766846e-01 -3.798925280570983887e-01 4.276359453797340393e-02 4.455513656139373779e-01
1.166495122015476227e-02 8.691788464784622192e-02 -2.892204821109771729e-01 -1.834259778261184692e-01 1.335244029760360718e-01 4.310322925448417664e-02 -1.204439252614974976e-01 1.646714657545089722e-01 1.416451334953308105e-01 -5.336819589138031006e-02 -2.163386791944503784e-01 -1.189691126346588135e-01 -6.319557875394821167e-02 2.051520943641662598e-01 2.048441320657730103e-01 -1.338083297014236450e-01 -2.131308428943157196e-02 -2.985329926013946533e-01 -1.164267584681510925e-01 4.699383303523063660e-02 1.244729310274124146e-01 1.353174000978469849e-01 -2.916694283485412598e-01 -1.326257884502410889e-01 2.659005112946033478e-02 2.331814765930175781e-01 -4.001874625682830811e-01 1.598641574382781982e-01 -1.470344066619873047e-01 -1.036387979984283447e-01 -1.498166024684906006e-01 2.940986454486846924e-01
-4.520244002342224121e-01 -2.351229935884475708e-01 8.849006146192550659e-03 1.942404359579086304e-01 3.220190405845642090e-01 -1.522107869386672974e-01 -2.835775017738342285e-01 -2.717612870037555695e-02 -3.864883258938789368e-02 1.379517167806625366e-01 -9.013070911169052124e-02 1.824927181005477905e-01 -1.349005550146102905e-01 -8.285757154226303101e-02 2.155605256557464600e-01 -1.550963670015335083e-01 1.535000503063201904e-01 8.719253540039062500e-02 -7.931736856698989868e-02 -1.296677291393280029e-01 -3.941895812749862671e-02 5.421041697263717651e-02 -2.839689254760742188e-01 -5.108663067221641541e-02 -4.952999576926231384e-02 7.204606384038925171e-02 -6.893565505743026733e-02 2.789781391620635986e-01 7.865463197231292725e-02 1.227454934269189835e-02 -3.126907348632812500e-01 -2.607555314898490906e-02
1.323091797530651093e-02 1.078936085104942322e-01 -1.848864257335662842e-01 -1.344902962446212769e-01 2.752164304256439209e-01 -9.344797581434249878e-02 -1.178839132189750671e-01 7.116021960973739624e-02 -2.436538040637969971e-01 -2.960577309131622314e-01 3.234909474849700928e-02 -1.388880014419555664e-01 -3.335160315036773682e-01 -2.495364844799041748e-01 2.062612324953079224e-01 4.434956237673759460e-02 -2.960579991340637207e-01 9.256277233362197876e-02 2.702544443309307098e-02 1.357183754444122314e-01 -8.543647080659866333e-02 1.946892938576638699e-03 -2.239231616258621216e-01 -8.208053559064865112e-02 1.529970169067382812e-01 1.732296943664550781e-01 -1.747241467237472534e-01 1.855559833347797394e-02 -3.744040802121162415e-02 -2.570747733116149902e-01 -9.098041057586669922e-02 3.278788328170776367e-01
-6.137752532958984375e-02 -1.219016835093498230e-01 6.702900677919387817e-02 -1.516308784484863281e-01 2.043108195066452026e-01 1.175715997815132141e-01 -2.167552709579467773e-01 -3.265115022659301758e-01 -6.715424358844757080e-02 -7.878558337688446045e-02 2.037687003612518311e-01 -1.077864244580268860e-01 -7.503313571214675903e-02 1.203495189547538757e-01 2.519337236881256104e-01 1.023162752389907837e-01 1.656375639140605927e-02 8.363839238882064819e-03 -2.936778664588928223e-01 -2.190479040145874023e-01 1.940907537937164307e-02 -4.334326982498168945e-01 -2.263623327016830444e-01 -2.862491607666015625e-01 -4.586880281567573547e-02 1.314515434205532074e-02 -2.157430201768875122e-01 4.108188301324844360e-02 -8.195047825574874878e-02 -4.891721159219741821e-02 -2.405875921249389648e-01 1.154420375823974609e-01
1.677095592021942139e-01 -1.811422966420650482e-02 -5.748654901981353760e-02 1.160204410552978516e-01 2.621054649353027344e-01 6.817876547574996948e-02 -1.442073285579681396e-01 -2.720130383968353271e-01 -1.613534688949584961e-01 1.236243098974227905e-01 4.773368313908576965e-02 -1.346293389797210693e-01 -4.702854901552200317e-02 4.107256978750228882e-02 1.186940670013427734e-01 2.863662242889404297e-01 8.429791033267974854e-02 -7.955570518970489502e-02 -3.991917371749877930e-01 -2.765807211399078369e-01 5.186696350574493408e-02 -3.308560848236083984e-01 -1.559290736913681030e-01 -2.636515796184539795e-01 -9.208887070417404175e-02 8.001199923455715179e-03 -2.957942187786102295e-01 5.002313107252120972e-02 6.730931997299194336e-02 1.203837916254997253e-01 -6.786621361970901489e-02 2.179308682680130005e-01
-5.047048330307006836e-01 -1.644987314939498901e-01 4.369596764445304871e-02 1.544141173362731934e-01 2.944994866847991943e-01 1.891819238662719727e-01 -1.603637337684631348e-01 -7.782854139804840088e-02 5.964053049683570862e-02 -3.627471253275871277e-02 2.913315407931804657e-02 6.859160959720611572e-02 2.326624467968940735e-02 1.522019803524017334e-01 1.893440783023834229e-01 -1.217431947588920593e-01 2.733537554740905762e-02 -2.764354646205902100e-02 -4.407539963722229004e-02 -9.054420888423919678e-02 3.852515295147895813e-02 1.688481494784355164e-02 3.164611011743545532e-02 -8.307118713855743408e-02 -2.106015831232070923e-01 -2.672950625419616699e-01 -1.803544163703918457e-01 2.003591656684875488e-01 -2.624278664588928223e-01 -3.045135736465454102e-01 1.798025667667388916e-01 2.227999866008758545e-01
-3.779352903366088867e-01 1.355976425111293793e-02 -6.278792023658752441e-02 2.553601264953613281e-01 2.640217542648315430e-01 -5.699889734387397766e-02 4.850193858146667480e-02 -1.715171486139297485e-01 -4.149840772151947021e-02 2.949487790465354919e-02 6.248856894671916962e-03 -3.592262975871562958e-03 1.510883867740631104e-01 3.680855929851531982e-01 1.907298564910888672e-01 -2.420935034751892090e-01 2.457458674907684326e-01 -9.298244863748550415e-02 -7.191122509539127350e-03 -4.635370522737503052e-02 8.688996732234954834e-02 -1.465370059013366699e-01 -2.047446519136428833e-01 -2.322867140173912048e-02 -2.397967875003814697e-01 -9.506928920745849609e-02 -1.865004748106002808e-01 7.233691960573196411e-02 -1.793079078197479248e-01 -3.423336446285247803e-01 -5.665811523795127869e-02 1.591465622186660767e-01
-7.806072384119033813e-02 -4.624002426862716675e-02 -6.966014951467514038e-02 1.813767701387405396e-01 1.502223759889602661e-01 -1.156605184078216553e-01 1.217006444931030273e-01 -9.638487547636032104e-02 -3.333392441272735596e-01 4.816613718867301941e-02 -1.812494993209838867e-01 -6.035747379064559937e-02 1.107826009392738342e-01 1.571871787309646606e-01 8.523311465978622437e-02 -1.347685903310775757e-01 3.104995191097259521e-01 -1.618044674396514893e-01 -1.172866225242614746e-01 -8.865667134523391724e-02 -1.839987039566040039e-01 -2.106511592864990234e-01 -4.040142297744750977e-01 -1.916426569223403931e-01 3.945936262607574463e-02 -4.289388656616210938e-03 -3.931638598442077637e-01 -2.931225672364234924e-02 7.082200795412063599e-02 -2.733662910759449005e-02 2.786225406453013420e-03 3.105830550193786621e-01
-9.424191713333129883e-02 -7.718117535114288330e-02 -3.587328791618347168e-01 2.640018425881862640e-02 2.375213503837585449e-01 4.005806893110275269e-02 -1.150314211845397949e-01 -7.514708675444126129e-03 -2.826221585273742676e-01 1.106332540512084961e-01 -1.799126267433166504e-01 9.229858964681625366e-02 -1.098921597003936768e-01 7.738703489303588867e-02 1.081063225865364075e-01 2.025896757841110229e-01 -1.180818583816289902e-02 1.578628867864608765e-01 -6.122574582695960999e-02 1.211707815527915955e-01 3.083888888359069824e-01 5.193900689482688904e-02 -2.621492147445678711e-01 -2.115137726068496704e-01 -1.757512241601943970e-01 1.635691709816455841e-02 -1.718752980232238770e-01 3.130734860897064209e-01 1.269752830266952515e-01 -2.341622412204742432e-01 -1.032731086015701294e-01 -2.925464212894439697e-01
-3.306414484977722168e-01 -2.309615463018417358e-01 -2.062248885631561279e-01 -7.582326978445053101e-02 8.865758776664733887e-02 -1.580886244773864746e-01 -2.515661418437957764e-01 -2.406841814517974854e-01 -1.527190357446670532e-01 -6.230868771672248840e-02 8.116580545902252197e-02 2.009450346231460571e-01 -1.328948587179183960e-01 9.834127873182296753e-02 2.292423248291015625e-01 -1.217867359519004822e-01 -4.977843537926673889e-02 -2.466120868921279907e-01 -3.547058105468750000e-01 -1.062248051166534424e-01 2.798305451869964600e-01 -1.724377125501632690e-01 -1.369950026273727417e-01 -9.358623623847961426e-02 -1.533772647380828857e-01 2.857000753283500671e-02 8.330945856869220734e-03 -1.234771590679883957e-02 5.379718169569969177e-02 -1.826476156711578369e-01 2.088857740163803101e-01 1.602769345045089722e-01
2.438557520508766174e-02 8.308377437060698867e-05 -2.241256833076477051e-01 -1.652388870716094971e-01 1.718717664480209351e-01 1.322244256734848022e-01 -1.064808145165443420e-01 1.107156649231910706e-01 -2.393642216920852661e-01 -6.599101424217224121e-02 -1.041132956743240356e-01 -2.026648959144949913e-03 4.070653021335601807e-02 9.603748470544815063e-02 9.745248407125473022e-02 -2.029588967561721802e-01 1.701029837131500244e-01 -4.062578380107879639e-01 -2.187470197677612305e-01 -1.599411363713443279e-03 -1.362896412611007690e-01 -5.702900234609842300e-03 -2.805124223232269287e-01 -1.160965934395790100e-01 1.008233353495597839e-01 2.512107416987419128e-02 -5.259030461311340332e-01 3.058321401476860046e-02 -3.011011704802513123e-02 3.155244141817092896e-02 -1.136948391795158386e-01 2.478822916746139526e-01
-3.630873262882232666e-01 -2.219977080821990967e-01 -1.866260766983032227e-01 -1.117483526468276978e-01 1.975512951612472534e-01 -4.511931911110877991e-02 2.827084250748157501e-02 -1.179867312312126160e-01 -1.759073436260223389e-01 3.266994059085845947e-01 -5.601603537797927856e-02 7.420678436756134033e-02 -1.148995980620384216e-01 2.785024233162403107e-02 -3.245563432574272156e-02 -1.676771789789199829e-01 1.883876025676727295e-01 -1.858244836330413818e-01 -6.854332983493804932e-02 5.099487677216529846e-02 2.110102027654647827e-01 -2.635684907436370850e-01 -2.122977972030639648e-01 4.716888815164566040e-02 1.647450774908065796e-01 1.527281850576400757e-01 -4.362125396728515625e-01 1.341598331928253174e-01 -2.257231995463371277e-02 -5.682201683521270752e-02 -1.281413366086781025e-03 1.588184088468551636e-01
-1.854635328054428101e-01 -3.994202613830566406e-02 4.162476584315299988e-02 3.230813145637512207e-01 1.538459211587905884e-01 -6.146220862865447998e-02 -2.628946304321289062e-01 4.333642311394214630e-03 -1.240960583090782166e-01 2.002698332071304321e-01 -2.547063864767551422e-02 1.527394503355026245e-01 -4.954185709357261658e-02 -5.749979242682456970e-02 3.652400672435760498e-01 -5.171475186944007874e-02 2.250442802906036377e-01 1.033999174833297729e-01 -2.916629612445831299e-01 -6.893957406282424927e-02 4.997847229242324829e-02 -1.505049169063568115e-01 -1.229302212595939636e-01 7.142017036676406860e-02 -9.496749192476272583e-02 1.425710041075944901e-02 -2.497874945402145386e-01 -4.423619061708450317e-02 3.051168657839298248e-02 -3.968616127967834473e-01 -3.256255984306335449e-01 -7.375848293304443359e-02
-8.109764009714126587e-02 -1.876907497644424438e-01 -1.951194107532501221e-01 1.848959177732467651e-01 4.521993547677993774e-02 1.241370588541030884e-01 6.380530446767807007e-02 9.774063527584075928e-02 -1.316977441310882568e-01 5.317321512848138809e-03 -2.154829725623130798e-02 -1.905731856822967529e-01 -9.861157089471817017e-02 1.463608145713806152e-01 1.585402190685272217e-01 -8.343023061752319336e-02 1.564956456422805786e-01 -1.735220253467559814e-01 -1.342114061117172241e-01 5.933164060115814209e-02 2.668925225734710693e-01 -7.489369064569473267e-02 -1.952321678400039673e-01 -5.509902238845825195e-01 -1.146254912018775940e-01 -2.004573345184326172e-01 -2.011636644601821899e-01 3.429819941520690918e-01 1.689614728093147278e-02 -1.215756163001060486e-01 -8.756764233112335205e-02 -9.285289049148559570e-02
-2.189439684152603149e-01 -4.524656012654304504e-02 -4.965732246637344360e-02 -2.492077089846134186e-02 5.140095949172973633e-01 2.616921998560428619e-02 -6.220445502549409866e-03 -1.415452659130096436e-01 1.389488298445940018e-02 -3.862123936414718628e-02 -2.388326078653335571e-02 -2.198184141889214516e-03 -2.797729074954986572e-01 -6.510801613330841064e-03 1.163193061947822571e-01 3.108577132225036621e-01 -1.779974997043609619e-01 -1.930587142705917358e-01 -6.971447169780731201e-02 3.166693821549415588e-02 3.038741648197174072e-01 -3.553154766559600830e-01 -1.702300906181335449e-01 -1.062052696943283081e-01 1.388666685670614243e-02 9.212799370288848877e-02 -7.000444829463958740e-02 -4.747151583433151245e-02 -1.057380810379981995e-01 1.488923132419586182e-01 2.409753054380416870e-01 1.740974634885787964e-01
-1.438794732093811035e-01 1.073539033532142639e-01 -1.064000464975833893e-02 6.888940930366516113e-02 -4.296939074993133545e-02 2.144254371523857117e-02 -2.887162864208221436e-01 -1.674096286296844482e-01 -2.854292653501033783e-02 -6.260769814252853394e-02 2.745823562145233154e-01 1.789481639862060547e-01 2.226567454636096954e-02 -8.070821315050125122e-02 4.201884269714355469e-01 -1.810625381767749786e-02 -9.037578478455543518e-03 3.121991753578186035e-01 -4.440963268280029297e-02 -2.568298764526844025e-02 6.453801691532135010e-02 -3.124017417430877686e-01 -1.763001084327697754e-01 -2.162473499774932861e-01 1.204292401671409607e-01 -8.938144892454147339e-02 -4.128779172897338867e-01 7.503650337457656860e-02 -7.241719216108322144e-02 -7.165854796767234802e-03 3.972756862640380859e-02 2.606270015239715576e-01
-1.452841162681579590e-01 2.018646523356437683e-02 -1.856473982334136963e-01 -2.264012396335601807e-01 1.572684645652770996e-01 1.538591980934143066e-01 -2.252144515514373779e-01 -1.677195280790328979e-01 -1.623123288154602051e-01 1.512452121824026108e-02 -9.284355491399765015e-02 -1.464325040578842163e-01 -1.380977686494588852e-02 -2.135129868984222412e-01 1.576145291328430176e-01 7.113827019929885864e-02 -2.062159329652786255e-01 1.943434476852416992e-01 -3.071582913398742676e-01 7.899460196495056152e-02 1.905335187911987305e-01 -2.124585062265396118e-01 -1.424235701560974121e-01 -4.528756439685821533e-02 -3.220093846321105957e-01 -2.306351661682128906e-01 -1.106293052434921265e-01 7.734154909849166870e-02 9.318169951438903809e-02 -1.339164078235626221e-01 -5.609469022601842880e-03 3.831164836883544922e-01
-2.939624488353729248e-01 -1.649400293827056885e-01 -3.752969503402709961e-01 -1.936039701104164124e-02 5.723695084452629089e-02 -4.093039408326148987e-02 5.591926351189613342e-02 -2.234525829553604126e-01 -2.991076409816741943e-01 1.860630512237548828e-01 -1.381645072251558304e-02 1.591424196958541870e-01 -1.242314502596855164e-01 1.782315969467163086e-01 7.544562965631484985e-02 2.034488134086132050e-02 2.320932298898696899e-01 1.689509004354476929e-01 1.237560715526342392e-02 -3.665285557508468628e-02 9.021119028329849243e-02 -1.280698329210281372e-01 -9.324257075786590576e-02 -5.344859138131141663e-02 -1.699704676866531372e-01 -8.546273410320281982e-02 -2.362425625324249268e-01 2.545225620269775391e-01 4.275824874639511108e-02 -2.847172319889068604e-01 -3.474293351173400879e-01 6.210060417652130127e-02
-1.919033378362655640e-01 4.348232969641685486e-02 -2.641450166702270508e-01 2.055311352014541626e-01 5.147507190704345703e-01 -6.325683742761611938e-02 1.030556336045265198e-01 -1.200725957751274109e-01 1.815231293439865112e-01 5.898165702819824219e-02 1.013075336813926697e-01 1.059308089315891266e-02 -3.729436546564102173e-02 9.664752334356307983e-02 2.028611004352569580e-01 -5.986122786998748779e-02 -9.343965351581573486e-02 -9.326034784317016602e-02 -1.572014093399047852e-01 9.205524623394012451e-02 -3.547691181302070618e-02 1.902922242879867554e-01 -4.128443002700805664e-01 1.144730076193809509e-01 -1.904901489615440369e-02 -1.316630989313125610e-01 -2.750876843929290771e-01 2.116569727659225464e-01 -1.189593225717544556e-01 -1.225426569581031799e-01 -1.145827025175094604e-02 1.178481876850128174e-01
-1.855051368474960327e-01 -2.143416255712509155e-01 -1.331056207418441772e-01 1.037161722779273987e-01 2.754116617143154144e-02 2.274739369750022888e-02 9.309514425694942474e-03 -2.735506296157836914e-01 -1.088796481490135193e-01 1.236446648836135864e-01 1.350642889738082886e-01 -1.197271142154932022e-02 -5.349099263548851013e-02 2.483862042427062988e-01 3.010117076337337494e-02 -1.184513717889785767e-01 -7.710841298103332520e-02 -1.117972210049629211e-01 -1.385687738656997681e-01 -8.103857189416885376e-02 2.889620512723922729e-02 -3.140758872032165527e-01 -1.645544320344924927e-01 -2.939075231552124023e-01 9.518103301525115967e-02 -1.878228634595870972e-01 -3.391850590705871582e-01 -2.351353503763675690e-02 -1.749625205993652344e-01 -3.360473215579986572e-01 -3.716690838336944580e-02 3.576979041099548340e-01
-1.253431290388107300e-01 -3.546440005302429199e-01 -6.826217472553253174e-02 -1.810587346553802490e-01 2.856130301952362061e-01 1.291177868843078613e-01 9.657844901084899902e-02 -8.493968099355697632e-02 -1.479832530021667480e-01 1.317815184593200684e-01 -3.330570757389068604e-01 -5.166349187493324280e-02 4.420117288827896118e-02 1.394531875848770142e-01 2.818603217601776123e-01 -1.326385885477066040e-01 1.107138488441705704e-02 -5.097311362624168396e-02 -8.611959218978881836e-02 1.752483546733856201e-01 6.394404917955398560e-02 -8.203590288758277893e-03 -2.004635632038116455e-01 -2.658750712871551514e-01 -1.004568189382553101e-01 -4.189683124423027039e-02 3.529819473624229431e-02 -4.425050318241119385e-02 8.561142534017562866e-02 -5.889093503355979919e-02 -3.367331624031066895e-01 3.739882707595825195e-01
1.949402093887329102e-01 -2.317913621664047241e-01 7.029922306537628174e-02 1.101279035210609436e-01 1.144157797098159790e-01 -6.534526497125625610e-02 2.174923270940780640e-01 -1.082478687167167664e-01 -1.364132463932037354e-01 -1.109130904078483582e-01 -1.291332542896270752e-01 -1.096909046173095703e-01 -2.091046422719955444e-01 -6.317226588726043701e-02 4.414887130260467529e-01 6.353605538606643677e-02 -8.160714805126190186e-02 -1.552595794200897217e-01 -2.013549394905567169e-02 -6.026820465922355652e-02 -2.748003788292407990e-02 -2.335519492626190186e-01 -1.812416017055511475e-01 -1.186233833432197571e-01 4.515021666884422302e-02 6.080400198698043823e-02 -3.328489363193511963e-01 -1.610355675220489502e-01 -1.356046646833419800e-01 -1.614904105663299561e-01 3.456072881817817688e-02 4.282448291778564453e-01
8.023408055305480957e-02 -1.393647342920303345e-01 -8.150617778301239014e-02 2.474963366985321045e-01 2.248005419969558716e-01 -1.128910258412361145e-01 -1.055350154638290405e-01 -1.555644720792770386e-01 -4.405760206282138824e-03 -6.632571667432785034e-02 1.976698487997055054e-01 2.493069171905517578e-01 -1.715995520353317261e-01 -2.685517668724060059e-01 3.945071697235107422e-01 3.558629453182220459e-01 -1.300717890262603760e-02 -5.627819523215293884e-02 1.009600516408681870e-02 1.376289874315261841e-01 4.285244736820459366e-03 -7.259228825569152832e-02 -1.884619593620300293e-01 -2.222417891025543213e-01 -8.202974498271942139e-02 3.703890368342399597e-02 -2.084240317344665527e-01 2.509925514459609985e-02 -2.154343873262405396e-01 -2.615876495838165283e-01 -1.814343482255935669e-01 7.503942400217056274e-02
9.749185293912887573e-02 1.309552881866693497e-02 -1.726038008928298950e-01 -9.438565373420715332e-02 1.981069892644882202e-01 1.041330210864543915e-02 -1.749450564384460449e-01 -8.706501126289367676e-02 -3.991536796092987061e-02 -8.423282206058502197e-02 -3.139981925487518311e-01 -1.211266848258674145e-03 -6.066816672682762146e-02 -2.602179534733295441e-02 1.552105844020843506e-01 1.381949186325073242e-01 2.693213820457458496e-01 -1.500390768051147461e-01 -2.463380247354507446e-01 -4.289408680051565170e-03 2.800236046314239502e-01 1.671569645404815674e-01 -4.843737781047821045e-01 -8.858517557382583618e-02 1.138299331068992615e-01 1.645613461732864380e-01 -1.933616995811462402e-01 2.695305831730365753e-02 -2.321024984121322632e-01 -1.817033141851425171e-01 -2.183140069246292114e-02 2.217387557029724121e-01
-4.641116037964820862e-02 1.225045323371887207e-01 -2.217548936605453491e-01 -7.503503933548927307e-03 1.225830614566802979e-01 -2.720825746655464172e-02 3.398365154862403870e-02 -2.649731636047363281e-01 1.624630987644195557e-01 -9.875597059726715088e-02 3.018260188400745392e-02 1.329604834318161011e-01 -1.736571639776229858e-01 1.474249064922332764e-01 2.418595105409622192e-01 -1.191214993596076965e-01 -2.166909277439117432e-01 -2.899975888431072235e-02 -1.817205250263214111e-01 5.455183237791061401e-02 9.062916040420532227e-02 1.263600289821624756e-01 -4.900419116020202637e-01 1.714132875204086304e-01 4.461940005421638489e-02 -1.181438118219375610e-01 -3.502995371818542480e-01 2.968671321868896484e-01 -7.467804849147796631e-02 -4.333369806408882141e-02 -7.130867242813110352e-02 2.243541926145553589e-01
-3.259791806340217590e-02 2.105277776718139648e-01 -8.943497389554977417e-02 1.026985272765159607e-01 4.508017599582672119e-01 -9.406887739896774292e-02 3.633990511298179626e-02 -1.001514419913291931e-01 2.383119463920593262e-01 4.327884688973426819e-02 -5.757959932088851929e-02 -2.206707745790481567e-01 8.982533216476440430e-02 -7.019376754760742188e-02 1.469486802816390991e-01 -5.333516374230384827e-02 5.189438536763191223e-02 -2.246703803539276123e-01 -2.704958021640777588e-01 1.090887784957885742e-01 -6.804448086768388748e-03 7.362063229084014893e-02 -4.294570684432983398e-01 -4.784862697124481201e-02 -1.257315725088119507e-01 -2.942815423011779785e-02 -2.271869629621505737e-01 2.590099573135375977e-01 -3.136456757783889771e-02 -3.012736737728118896e-01 6.057081744074821472e-02 5.759014561772346497e-02
-3.505869582295417786e-02 -3.342253565788269043e-01 -7.539428025484085083e-02 -2.707416936755180359e-02 2.504487633705139160e-01 1.173250228166580200e-01 2.803974747657775879e-01 -8.432628214359283447e-02 -1.758826822042465210e-01 1.219175159931182861e-01 3.803171589970588684e-02 -1.777167469263076782e-01 -2.210547477006912231e-01 -8.855342864990234375e-02 1.794548332691192627e-01 -2.213751971721649170e-01 1.592186987400054932e-01 -1.260361820459365845e-01 -8.478043600916862488e-03 -2.098583243787288666e-02 1.305830180644989014e-01 -1.400333195924758911e-01 -3.695349693298339844e-01 -2.092963308095932007e-01 1.050128564238548279e-01 -1.901812404394149780e-01 -1.770369410514831543e-01 -1.086827134713530540e-03 2.316113263368606567e-01 -1.342080682516098022e-01 -2.527790069580078125e-01 1.697486639022827148e-01
-2.089545875787734985e-02 9.990369528532028198e-02 -2.493236809968948364e-01 -9.373763203620910645e-02 1.556048095226287842e-01 -1.343734562397003174e-01 1.455600708723068237e-01 -1.556422710418701172e-01 -2.133467495441436768e-01 -4.383751377463340759e-02 -1.505137979984283447e-01 3.478366136550903320e-02 -1.617376953363418579e-01 -4.862924665212631226e-02 1.361414641141891479e-01 -8.863165974617004395e-02 -9.464655071496963501e-02 -1.047790125012397766e-01 -8.927528560161590576e-02 6.202187389135360718e-02 -1.035971119999885559e-01 -1.970468610525131226e-01 -1.405332833528518677e-01 -2.077466249465942383e-01 -3.098392784595489502e-01 3.129135072231292725e-01 -1.977726221084594727e-01 4.750092327594757080e-01 5.866962671279907227e-02 -7.858823984861373901e-02 5.293283239006996155e-02 2.990499138832092285e-01
-1.581172049045562744e-01 1.609880179166793823e-01 -9.215800464153289795e-02 1.567374616861343384e-01 4.209341481328010559e-02 8.253329247236251831e-02 -5.836071819067001343e-02 2.347883135080337524e-01 -4.008237421512603760e-01 -2.469711452722549438e-01 1.529705827124416828e-03 -3.284190222620964050e-02 -7.845427095890045166e-02 1.276138424873352051e-01 3.399929702281951904e-01 2.875442504882812500e-01 -1.358195394277572632e-01 -2.068473547697067261e-01 5.391228571534156799e-02 -1.243729144334793091e-02 1.917385309934616089e-01 -1.272637099027633667e-01 -1.561959087848663330e-01 -5.101121217012405396e-02 -2.371712028980255127e-01 2.055615186691284180e-02 -3.023465573787689209e-01 1.899222284555435181e-01 -2.206972092390060425e-01 -3.420095518231391907e-02 -1.531981825828552246e-01 -6.081143021583557129e-02
-3.165177702903747559e-01 1.737963408231735229e-01 -8.225186169147491455e-02 1.439903229475021362e-01 2.453496456146240234e-01 -1.204807683825492859e-02 -2.082366943359375000e-01 -1.431808173656463623e-01 3.033526055514812469e-02 6.048336252570152283e-02 -8.137468993663787842e-02 -1.524754893034696579e-02 -1.504622697830200195e-01 -1.368362158536911011e-01 2.911110222339630127e-01 -1.425612568855285645e-01 1.665470898151397705e-01 6.416376680135726929e-02 -1.378291994333267212e-01 -2.490467429161071777e-01 1.030048057436943054e-01 -1.344939172267913818e-01 1.456022541970014572e-02 1.062033846974372864e-01 -9.190273284912109375e-02 -1.749079227447509766e-01 -2.950965464115142822e-01 1.907485276460647583e-01 -1.760129928588867188e-01 -2.809584140777587891e-01 -3.626905083656311035e-01 5.484722554683685303e-02
5.678167194128036499e-02 -5.528708919882774353e-02 -2.907679677009582520e-01 2.477108389139175415e-01 3.570657372474670410e-01 -8.512436598539352417e-02 -4.363030195236206055e-02 4.041790962219238281e-02 -1.887217909097671509e-01 -2.192918211221694946e-01 3.893377259373664856e-02 1.059108301997184753e-01 -2.789487242698669434e-01 3.181062638759613037e-01 9.963236749172210693e-02 2.871643602848052979e-01 -5.847655236721038818e-02 -1.569765508174896240e-01 2.028578370809555054e-01 -2.524681091308593750e-01 8.690387755632400513e-02 -1.993188112974166870e-01 -1.312309056520462036e-01 -1.622367501258850098e-01 -5.500609055161476135e-03 -1.376605033874511719e-02 -3.806937113404273987e-02 1.215386912226676941e-01 -1.060080379247665405e-01 7.781452685594558716e-02 -2.198473736643791199e-02 2.893257737159729004e-01
3.175147622823715210e-02 -2.158456668257713318e-02 -1.853960305452346802e-01 1.062889024615287781e-01 4.236476719379425049e-01 1.099169328808784485e-01 1.530747395008802414e-02 -2.507831528782844543e-02 -1.231955811381340027e-01 -1.184554398059844971e-01 1.161044090986251831e-01 3.289871662855148315e-02 -1.230246648192405701e-01 1.908231824636459351e-01 1.453344672918319702e-01 2.239127904176712036e-01 8.673126250505447388e-02 -5.697757750749588013e-02 3.446267545223236084e-01 -2.728431820869445801e-01 2.636417001485824585e-02 -2.743993997573852539e-01 -2.332182824611663818e-01 -3.019388914108276367e-01 1.006265133619308472e-01 1.207975521683692932e-01 3.589084371924400330e-02 5.101675167679786682e-03 -1.105391085147857666e-01 -1.764012575149536133e-01 5.437813326716423035e-02 3.098431825637817383e-01
-1.822339296340942383e-01 6.556364148855209351e-02 -2.457594722509384155e-01 3.610575497150421143e-01 5.762018635869026184e-02 -1.735133677721023560e-01 -1.071592345833778381e-01 9.485761821269989014e-02 -1.509764641523361206e-01 -3.448197245597839355e-02 7.078479975461959839e-02 -8.419799059629440308e-02 -5.287685617804527283e-02 6.352378427982330322e-02 2.630541920661926270e-01 2.888659536838531494e-01 -2.999635934829711914e-01 -2.673678100109100342e-01 -1.386537402868270874e-01 1.309393793344497681e-01 1.228456795215606689e-01 -6.908955425024032593e-02 -2.378588020801544189e-01 3.465735539793968201e-02 -2.190110236406326294e-01 1.782583743333816528e-01 -2.774221897125244141e-01 -2.456535352393984795e-03 -2.454935386776924133e-02 -2.144442349672317505e-01 2.082230448722839355e-01 1.165818329900503159e-02
-1.740173995494842529e-01 3.309567272663116455e-02 -1.329722255468368530e-01 8.530057221651077271e-02 -6.279259175062179565e-02 -1.470821350812911987e-01 -2.294660732150077820e-02 -2.391107827425003052e-01 4.474979266524314880e-02 -1.413308531045913696e-01 7.561910152435302734e-02 3.724006190896034241e-02 6.049478799104690552e-02 3.377686440944671631e-01 2.844976186752319336e-01 3.371105715632438660e-02 -1.961891800165176392e-01 4.002100229263305664e-02 -2.577180862426757812e-01 6.271685939282178879e-03 -1.308597624301910400e-01 -1.934560090303421021e-01 -3.787320852279663086e-01 -3.592542931437492371e-02 1.932550817728042603e-01 8.813944458961486816e-02 -2.776343226432800293e-01 3.575257584452629089e-02 6.081139668822288513e-02 -3.642442077398300171e-02 2.372880578041076660e-01 3.753001689910888672e-01
-4.406086355447769165e-02 1.917105168104171753e-02 -1.144459843635559082e-01 6.147602200508117676e-02 1.656902879476547241e-01 1.296419352293014526e-01 -2.228028923273086548e-01 -1.014049071818590164e-02 1.548191606998443604e-01 -1.607235707342624664e-02 2.566649951040744781e-02 -3.257827162742614746e-01 -3.291293978691101074e-01 -1.263206303119659424e-01 2.471844404935836792e-01 4.188642278313636780e-02 1.251993924379348755e-01 -3.772282004356384277e-01 -1.535458713769912720e-01 2.686273455619812012e-01 -1.206126436591148376e-01 7.679402828216552734e-03 -1.738297790288925171e-01 -1.264939904212951660e-01 1.255838572978973389e-01 5.646700505167245865e-03 -3.078694641590118408e-01 1.410423368215560913e-01 -1.666945368051528931e-01 -1.244222745299339294e-01 -1.963615864515304565e-01 2.044724076986312866e-01
-6.944081932306289673e-02 1.133105307817459106e-01 -2.854154407978057861e-01 1.637172251939773560e-01 4.041123092174530029e-01 3.326393291354179382e-02 8.273393660783767700e-02 -1.236792206764221191e-01 1.445999145507812500e-01 -9.205244481563568115e-02 2.635951526463031769e-02 -7.997608184814453125e-02 -1.389189362525939941e-01 -7.852768898010253906e-02 1.580472886562347412e-01 6.648287177085876465e-02 -2.334217131137847900e-01 -1.221861839294433594e-01 -3.183807432651519775e-01 5.791670083999633789e-02 -7.363552600145339966e-02 1.641613841056823730e-01 -2.549336254596710205e-01 1.179877221584320068e-01 -6.013010442256927490e-02 -6.198800355195999146e-02 -2.986338138580322266e-01 2.620132863521575928e-01 -1.916487365961074829e-01 -2.463354170322418213e-01 -1.356539875268936157e-01 1.722147166728973389e-01
-2.088631540536880493e-01 -1.496812701225280762e-01 -1.081989407539367676e-01 -2.462956458330154419e-01 1.156586632132530212e-01 -1.599330306053161621e-01 -1.787454187870025635e-01 -1.061861291527748108e-01 -8.988556265830993652e-02 1.152468621730804443e-01 1.325467228889465332e-01 5.251459404826164246e-02 -2.174735441803932190e-02 -3.065858036279678345e-02 2.070900201797485352e-01 1.580304503440856934e-01 -3.518968820571899414e-02 -4.749481379985809326e-02 -3.935246765613555908e-01 -2.035850137472152710e-01 5.368181318044662476e-02 -1.143290251493453979e-01 -2.765883505344390869e-01 -3.921883180737495422e-02 -1.903781741857528687e-01 1.276707351207733154e-01 -4.222180321812629700e-02 1.835760921239852905e-01 1.064340248703956604e-01 -1.224658563733100891e-01 3.429980576038360596e-01 3.777124583721160889e-01
-9.742095321416854858e-02 -2.359814345836639404e-01 -3.136861324310302734e-01 -8.264785632491111755e-03 1.504089385271072388e-01 -4.353799298405647278e-02 2.052431106567382812e-01 -7.667550444602966309e-02 -1.242744326591491699e-01 -1.010284647345542908e-01 -2.609190940856933594e-01 1.019833758473396301e-01 -3.351759910583496094e-01 -2.752723395824432373e-01 -2.123429626226425171e-02 8.187516033649444580e-02 -2.769301459193229675e-02 1.435021162033081055e-01 -1.916482150554656982e-01 -1.531666070222854614e-01 -1.482167243957519531e-01 -2.952548563480377197e-01 -1.529169231653213501e-01 -1.379622220993041992e-01 -1.473674178123474121e-01 1.102643609046936035e-01 -2.760153710842132568e-01 2.212697714567184448e-01 6.745114177465438843e-02 -1.432289555668830872e-02 -1.158757954835891724e-01 2.326331734657287598e-01
-2.421739399433135986e-01 -5.023156292736530304e-03 -1.300834417343139648e-01 -4.643699526786804199e-02 1.036342009902000427e-01 2.240410447120666504e-02 -2.042150944471359253e-01 -4.031967371702194214e-02 -3.408869206905364990e-01 2.768381685018539429e-02 2.544137537479400635e-01 2.699130959808826447e-02 4.893844574689865112e-02 8.887860924005508423e-02 3.780881762504577637e-01 -1.053240075707435608e-01 5.149890854954719543e-02 -1.792775839567184448e-01 -1.859124004840850830e-01 -2.773832380771636963e-01 1.210047602653503418e-01 -1.284574568271636963e-01 -1.240638941526412964e-01 -3.156522288918495178e-02 -2.630809843540191650e-01 6.216703727841377258e-02 -1.244667097926139832e-01 3.425407782196998596e-02 1.141130700707435608e-01 4.581336304545402527e-02 9.399333596229553223e-02 4.619385600090026855e-01
4.057003557682037354e-02 1.176983267068862915e-01 -2.420927165076136589e-03 1.049401164054870605e-01 3.622345328330993652e-01 -5.643272772431373596e-03 -1.917385160923004150e-01 -4.371881950646638870e-03 -1.470880359411239624e-01 2.481781095266342163e-01 -1.859993934631347656e-01 -1.664602160453796387e-01 -2.395968139171600342e-01 2.008206546306610107e-01 2.539967298507690430e-01 -1.548098772764205933e-01 -1.912886798381805420e-01 -1.757868565618991852e-02 -2.873751521110534668e-01 1.016783937811851501e-01 2.506040334701538086e-01 -1.724736690521240234e-01 -2.873416841030120850e-01 -1.485282778739929199e-01 1.949465125799179077e-01 1.189173012971878052e-01 -9.814504534006118774e-02 5.143855884671211243e-02 -2.269118875265121460e-01 -6.000535562634468079e-03 -1.555184721946716309e-01 8.107183128595352173e-02
-3.123240768909454346e-01 -6.365218013525009155e-02 -4.184453934431076050e-02 6.720199435949325562e-02 3.899993896484375000e-01 -6.255097687244415283e-02 1.639264971017837524e-01 -9.888838231563568115e-02 -8.609163016080856323e-02 8.830384165048599243e-02 4.529777914285659790e-02 1.512639522552490234e-01 2.796216607093811035e-01 2.140528410673141479e-01 1.523352116346359253e-01 -3.052420914173126221e-01 1.342423856258392334e-01 7.761355489492416382e-03 -4.179489240050315857e-02 -7.107906788587570190e-02 7.032494992017745972e-02 -7.934515178203582764e-02 -2.647715806961059570e-01 -1.576024889945983887e-01 -2.108689993619918823e-01 -1.346017047762870789e-02 -2.519719600677490234e-01 4.726274684071540833e-02 -4.488604888319969177e-02 -3.861669898033142090e-01 6.786535680294036865e-02 1.475276499986648560e-01
-9.796122089028358459e-03 -8.451572060585021973e-02 -1.861554533243179321e-01 -2.218813300132751465e-01 1.687522530555725098e-01 -1.046385057270526886e-02 -2.639982104301452637e-01 5.618466064333915710e-02 -1.844296604394912720e-01 -1.175855025649070740e-01 -3.773051202297210693e-01 -1.592984944581985474e-01 1.987413316965103149e-01 -5.050173401832580566e-02 2.104599326848983765e-01 2.314328700304031372e-01 8.211866021156311035e-02 -9.201231598854064941e-02 -1.362458467483520508e-01 -9.913194924592971802e-03 9.957221895456314087e-02 -2.459099143743515015e-02 -4.549114704132080078e-01 -9.529361128807067871e-02 -3.746866714209318161e-03 -1.315613240003585815e-01 -1.859203726053237915e-01 2.369720786809921265e-01 -1.803263723850250244e-01 -2.222928218543529510e-02 -6.217328459024429321e-02 2.159185409545898438e-01
-1.137097477912902832e-01 -3.060010373592376709e-01 -6.563713401556015015e-02 -3.021489642560482025e-02 2.029646635055541992e-01 -1.738827228546142578e-01 -1.832870990037918091e-01 -2.892667353153228760e-01 -5.398144572973251343e-02 -1.802469976246356964e-02 1.201873496174812317e-01 -1.140952408313751221e-01 -6.215950846672058105e-02 -5.342902615666389465e-02 1.248709112405776978e-01 3.880385681986808777e-02 5.359415709972381592e-02 -2.061505019664764404e-01 -3.738038539886474609e-01 -1.557374298572540283e-01 -4.443938285112380981e-02 -2.406843304634094238e-01 -4.431331157684326172e-01 -8.602161705493927002e-02 -1.876728981733322144e-01 -5.711106583476066589e-02 -1.283751726150512695e-01 1.780826412141323090e-02 2.818490266799926758e-01 8.812862634658813477e-02 1.101635396480560303e-01 1.317145973443984985e-01
-1.022952422499656677e-01 -9.745498746633529663e-02 -1.949342340230941772e-01 -1.775902509689331055e-01 -5.081145092844963074e-03 6.260578334331512451e-02 -2.274509072303771973e-01 3.169606998562812805e-02 -1.125340461730957031e-01 -1.869979053735733032e-01 -5.762435868382453918e-02 -8.611596375703811646e-02 -5.082290247082710266e-02 2.044408768415451050e-01 1.348963826894760132e-01 -1.803532838821411133e-01 2.102002352476119995e-01 -2.214517295360565186e-01 -2.326190769672393799e-01 1.480127125978469849e-01 5.982763320207595825e-02 5.049311742186546326e-02 -4.857985079288482666e-01 -1.502037048339843750e-01 1.082842275500297546e-01 1.032267436385154724e-01 -3.190300464630126953e-01 1.164306700229644775e-01 -1.699926853179931641e-01 -2.005241811275482178e-02 -1.894387304782867432e-01 2.520036995410919189e-01
-1.878860890865325928e-01 -2.018036842346191406e-01 -1.270352005958557129e-01 2.928386926651000977e-01 -1.391704976558685303e-01 -6.975649856030941010e-03 -3.223732113838195801e-01 -2.411124855279922485e-01 1.245964597910642624e-02 -8.851037919521331787e-02 3.645447641611099243e-02 1.043690666556358337e-01 -1.170615330338478088e-01 6.323348730802536011e-02 8.400197327136993408e-02 1.510778069496154785e-01 -3.620886057615280151e-02 7.762828469276428223e-02 -1.491731684654951096e-02 1.602108217775821686e-02 2.863321900367736816e-01 -3.727153241634368896e-01 -1.430853158235549927e-01 2.456201426684856415e-02 -1.455802172422409058e-01 -1.150086075067520142e-01 -2.929665446281433105e-01 2.803020179271697998e-01 2.042633444070816040e-01 -1.574658900499343872e-01 -2.377017140388488770e-01 -3.427044674754142761e-02
-3.635642528533935547e-01 9.419089555740356445e-02 -5.074064712971448898e-03 1.760978400707244873e-01 -1.272837258875370026e-02 6.072695367038249969e-03 2.430176176130771637e-02 1.991167850792407990e-02 -1.521617323160171509e-01 -1.815857887268066406e-01 1.577190458774566650e-01 -1.025765091180801392e-01 -2.901218831539154053e-02 1.811730712652206421e-01 1.771161109209060669e-01 1.073121093213558197e-02 -2.589532434940338135e-01 4.809034615755081177e-02 1.055770888924598694e-01 2.933951914310455322e-01 5.763845518231391907e-02 -5.256611108779907227e-02 -3.457597196102142334e-01 -3.140220418572425842e-02 -3.126332163810729980e-01 2.726785838603973389e-01 -2.761923372745513916e-01 9.696345776319503784e-02 -2.574326097965240479e-01 -1.339908689260482788e-01 -3.432546975091099739e-03 1.866025179624557495e-01
-7.390455901622772217e-02 -1.580042541027069092e-01 -2.035081833600997925e-01 -1.816406846046447754e-01 3.059723973274230957e-01 1.408366262912750244e-01 2.249232381582260132e-01 -3.221341222524642944e-02 -2.077778726816177368e-01 1.124006062746047974e-01 2.158996416255831718e-03 -1.856846064329147339e-01 -1.428456008434295654e-01 -7.129364460706710815e-02 2.296312004327774048e-01 -1.073713134974241257e-02 1.469829678535461426e-01 -1.942838579416275024e-01 -1.812509447336196899e-02 -7.981863617897033691e-02 2.547528743743896484e-01 -1.255687475204467773e-01 -1.262270659208297729e-01 -3.278446495532989502e-01 1.745913773775100708e-01 -1.138010248541831970e-01 -2.630097866058349609e-01 3.428977727890014648e-01 4.719964042305946350e-02 -2.252002358436584473e-01 -8.948911726474761963e-02 -1.380865462124347687e-02
-1.113491207361221313e-01 -2.064274996519088745e-01 -2.473843246698379517e-01 1.021626889705657959e-01 2.049525976181030273e-01 1.383034437894821167e-01 -3.687237799167633057e-01 -1.380174309015274048e-01 -1.943953335285186768e-01 6.606969237327575684e-02 4.763999208807945251e-02 -6.939622759819030762e-02 -1.222157776355743408e-01 -4.941000603139400482e-03 1.623983234167098999e-01 -1.451301295310258865e-02 -1.969810724258422852e-01 8.470832370221614838e-03 -1.985827982425689697e-01 -3.474105894565582275e-01 1.527749840170145035e-02 -1.190664395689964294e-01 -2.642153799533843994e-01 -7.601313292980194092e-02 2.961452603340148926e-01 7.029604166746139526e-02 -5.369443446397781372e-02 1.952480077743530273e-01 -9.583356976509094238e-02 -3.198581039905548096e-01 4.102773964405059814e-02 -1.749367862939834595e-01
-3.255815804004669189e-01 6.399220228195190430e-02 -2.534498274326324463e-01 1.629900932312011719e-01 2.739895135164260864e-02 -6.970396637916564941e-02 2.802200987935066223e-02 -1.192754283547401428e-01 -4.732711240649223328e-02 -7.043339312076568604e-02 -4.970205575227737427e-02 -6.737143546342849731e-02 4.711707681417465210e-02 2.332875132560729980e-01 2.986157536506652832e-01 -1.691356450319290161e-01 3.034186959266662598e-01 -5.005308613181114197e-02 -4.550592601299285889e-02 1.328395009040832520e-01 6.508741527795791626e-02 -3.687297403812408447e-01 -2.235942184925079346e-01 -1.682960242033004761e-01 -3.119302392005920410e-01 6.444491446018218994e-02 -9.168501943349838257e-02 1.508969664573669434e-01 -6.171863526105880737e-02 -1.181987076997756958e-01 1.044869497418403625e-01 3.093836903572082520e-01
-1.652712374925613403e-01 1.797483265399932861e-01 -1.152977421879768372e-01 5.359804630279541016e-02 1.955644637346267700e-01 7.145342230796813965e-02 1.146209686994552612e-01 -1.281994283199310303e-01 1.397520899772644043e-01 2.189550735056400299e-02 2.541071502491831779e-03 -2.010297775268554688e-01 6.622475385665893555e-02 2.514971792697906494e-01 2.645870745182037354e-01 -1.868176013231277466e-01 -1.360154598951339722e-01 6.745069473981857300e-02 -2.751060426235198975e-01 9.788861870765686035e-02 4.558243229985237122e-02 -7.639291137456893921e-02 -3.696624934673309326e-01 1.694776713848114014e-01 -4.113549739122390747e-02 6.967185065150260925e-03 -4.587138593196868896e-01 4.470382258296012878e-02 -2.159059941768646240e-01 -9.694496542215347290e-02 -5.693205818533897400e-02 2.515908777713775635e-01
-2.800141461193561554e-02 -6.541579961776733398e-03 -2.790246903896331787e-01 -1.445410549640655518e-01 3.092680871486663818e-01 -1.533300876617431641e-01 -2.162146866321563721e-01 -3.271109238266944885e-02 -2.648543193936347961e-02 -1.602458022534847260e-02 -2.699587643146514893e-01 -6.548431515693664551e-02 -4.602317512035369873e-02 5.408115684986114502e-02 1.301450878381729126e-01 -1.046512350440025330e-01 1.494382023811340332e-01 4.804294928908348083e-02 -1.653952449560165405e-01 1.049721464514732361e-01 2.034700363874435425e-01 2.614251971244812012e-01 -4.778503775596618652e-01 -1.290797740221023560e-01 5.190633609890937805e-02 2.845291495323181152e-01 -2.381452322006225586e-01 7.870177924633026123e-02 4.232632461935281754e-03 -1.334886401891708374e-01 -1.246426030993461609e-01 1.571694165468215942e-01
4.658288136124610901e-02 5.718281492590904236e-03 -1.135209351778030396e-01 2.406111955642700195e-01 9.854015707969665527e-02 1.160567998886108398e-01 -3.315461575984954834e-01 -1.061225906014442444e-01 1.659578084945678711e-01 -2.986908145248889923e-02 5.447830632328987122e-02 -6.158820539712905884e-02 -1.615405529737472534e-01 1.670454740524291992e-01 8.183062076568603516e-03 1.867037080228328705e-02 1.974044740200042725e-02 -4.342131316661834717e-01 -2.021116018295288086e-01 9.737296402454376221e-02 2.958256937563419342e-02 -1.854686439037322998e-01 -1.496141403913497925e-01 -6.376423686742782593e-02 9.336236119270324707e-02 3.705636039376258850e-02 -2.430361211299896240e-01 2.776041328907012939e-01 -3.927922993898391724e-02 -8.362107723951339722e-02 -3.490197360515594482e-01 3.398328423500061035e-01
-2.020115256309509277e-01 -1.523530781269073486e-01 -1.476502716541290283e-01 2.365465760231018066e-01 -8.489367365837097168e-02 4.763037711381912231e-02 -2.192842960357666016e-01 -1.650206893682479858e-01 -2.041621655225753784e-01 -2.941196858882904053e-01 -8.560040593147277832e-02 1.538043469190597534e-01 -2.810710966587066650e-01 3.735919669270515442e-02 -8.801270276308059692e-03 2.313095927238464355e-01 -6.766844540834426880e-02 -1.496451199054718018e-01 1.171307712793350220e-01 1.408139169216156006e-01 3.545885384082794189e-01 -6.739366799592971802e-02 -7.536102086305618286e-02 -1.276711076498031616e-01 -5.799955874681472778e-02 -2.541690170764923096e-01 -2.918484807014465332e-01 7.810509949922561646e-02 1.037515923380851746e-01 -2.096338272094726562e-01 -1.920567303895950317e-01 1.291074752807617188e-01
-1.040698960423469543e-01 -7.147865742444992065e-02 -2.845266163349151611e-01 -3.338989242911338806e-02 1.445829719305038452e-01 -1.951566636562347412e-01 -2.122441679239273071e-02 -6.106772925704717636e-03 6.798552721738815308e-02 -3.478084132075309753e-02 2.365243881940841675e-01 7.555990666151046753e-02 -4.497570917010307312e-02 1.375672519207000732e-01 3.111253082752227783e-01 1.436804793775081635e-02 4.279583692550659180e-02 -3.312862813472747803e-01 -5.238640308380126953e-02 -1.315348744392395020e-01 -6.931064277887344360e-02 1.018474251031875610e-01 -3.484530448913574219e-01 8.973114192485809326e-02 2.106232494115829468e-01 6.758863478899002075e-02 -1.287422478199005127e-01 1.844449341297149658e-01 2.690160274505615234e-01 -7.421115785837173462e-02 -2.907363176345825195e-01 3.447732031345367432e-01
2.246653288602828979e-02 8.385425806045532227e-02 -3.070746958255767822e-01 -3.686432167887687683e-02 2.323363125324249268e-01 -1.226616948843002319e-01 2.064625173807144165e-01 -1.327090710401535034e-02 -2.475930303335189819e-01 -9.056925773620605469e-02 -2.175233326852321625e-02 -4.826751351356506348e-02 -1.603934466838836670e-01 -1.335258930921554565e-01 1.252469420433044434e-01 -1.076463460922241211e-01 -8.964541554450988770e-02 -6.517590582370758057e-02 -7.144963741302490234e-02 4.881932545686140656e-05 -1.110284775495529175e-01 -2.622902691364288330e-01 -1.240921989083290100e-01 -2.152314484119415283e-01 -1.255139708518981934e-01 3.585098087787628174e-01 -1.982504576444625854e-01 4.905269145965576172e-01 1.065979301929473877e-01 -6.775910407304763794e-02 9.481237828731536865e-02 1.801675558090209961e-01
-3.373408317565917969e-01 1.501265019178390503e-01 -1.553513854742050171e-01 1.889374405145645142e-01 1.064012199640274048e-01 1.672354293987154961e-03 -2.688307762145996094e-01 1.250336617231369019e-01 -4.831101279705762863e-03 -3.423972427845001221e-01 1.150996014475822449e-01 4.150115419179201126e-03 -2.083841562271118164e-01 1.086276024580001831e-02 1.766227781772613525e-01 5.282795056700706482e-02 -1.331222057342529297e-02 3.243748098611831665e-02 -1.812459975481033325e-01 1.369889974594116211e-01 -1.949329972267150879e-01 -1.374847590923309326e-01 -3.636559247970581055e-01 2.874417416751384735e-02 2.843931913375854492e-01 1.459050923585891724e-01 -2.992460131645202637e-01 -5.565974861383438110e-02 7.276882231235504150e-02 4.895531013607978821e-02 1.951753646135330200e-01 1.146043166518211365e-01
-2.133079469203948975e-01 -2.394627183675765991e-01 -2.230677455663681030e-01 2.446010708808898926e-01 3.404104411602020264e-01 9.198264032602310181e-02 -1.551360785961151123e-01 -1.921557821333408356e-02 2.018401473760604858e-01 -6.444963067770004272e-02 -2.076628208160400391e-01 2.527167499065399170e-01 -2.508432865142822266e-01 -1.501968689262866974e-02 1.386161446571350098e-01 1.313066482543945312e-01 -4.118288308382034302e-02 -1.875106245279312134e-02 -1.115831732749938965e-01 -1.771123409271240234e-01 2.542753219604492188e-01 -2.765037715435028076e-01 -3.026820421218872070e-01 7.323617488145828247e-02 1.190143674612045288e-01 1.101450100541114807e-01 -1.294974833726882935e-01 5.876159295439720154e-02 -3.925720974802970886e-02 1.071669682860374451e-01 1.995954215526580811e-01 -6.296733021736145020e-02
9.986223280429840088e-02 -7.029730826616287231e-02 -1.494649052619934082e-01 -3.006397001445293427e-02 3.186750411987304688e-01 -1.877403557300567627e-01 3.159449249505996704e-02 1.406533420085906982e-01 -2.954498529434204102e-01 -1.394843161106109619e-01 -2.404692620038986206e-01 2.766324281692504883e-01 -7.963376492261886597e-02 1.460851281881332397e-01 1.706918776035308838e-01 -7.732572406530380249e-02 -5.295346304774284363e-02 2.305101789534091949e-02 -3.154365345835685730e-02 1.014856025576591492e-01 2.398439049720764160e-01 1.631653495132923126e-02 -2.443397939205169678e-01 -2.611887156963348389e-01 3.646124154329299927e-02 2.505029141902923584e-01 -3.633085787296295166e-01 2.786767780780792236e-01 6.958758831024169922e-02 -4.922335967421531677e-02 8.092582970857620239e-02 1.116852834820747375e-01
-1.119144856929779053e-01 1.980261690914630890e-02 -1.454065293073654175e-01 6.620418280363082886e-02 5.063835978507995605e-01 6.656398624181747437e-02 9.532947093248367310e-02 -7.766399532556533813e-02 -3.441581502556800842e-02 2.436392754316329956e-01 -1.711475104093551636e-01 1.555933505296707153e-01 -3.624038398265838623e-01 -3.212781623005867004e-02 2.067585289478302002e-01 1.076320856809616089e-01 -1.469493061304092407e-01 -1.215193495154380798e-01 -4.954060539603233337e-02 1.305365562438964844e-01 2.742159366607666016e-01 -6.688138842582702637e-02 -1.310215890407562256e-01 -8.349237591028213501e-02 1.054415404796600342e-01 3.119697272777557373e-01 -1.168714091181755066e-01 -3.012917935848236084e-02 7.920081168413162231e-02 8.246888965368270874e-02 1.067397445440292358e-01 2.787421345710754395e-01
-4.647861793637275696e-02 -1.862250715494155884e-01 -6.358282268047332764e-02 -2.280404269695281982e-01 3.066134154796600342e-01 -9.105811268091201782e-02 -1.197957172989845276e-01 -1.280215531587600708e-01 -1.676015108823776245e-01 -2.550673484802246094e-01 -1.084250807762145996e-01 1.957027614116668701e-01 -1.773686148226261139e-02 2.525452077388763428e-01 3.164090514183044434e-01 -1.198257058858871460e-01 -1.275853961706161499e-01 -5.476260557770729065e-02 -2.245125472545623779e-01 -1.421488374471664429e-01 2.061588615179061890e-01 -2.847292721271514893e-01 4.655077587813138962e-03 -5.854074284434318542e-02 1.903768070042133331e-02 -2.781321704387664795e-01 -1.562112122774124146e-01 2.800045721232891083e-02 -1.209232807159423828e-01 -8.493634313344955444e-02 -1.347964070737361908e-02 3.323626220226287842e-01
7.839599251747131348e-02 1.700860075652599335e-02 -2.896796464920043945e-01 -3.039224259555339813e-02 1.925861686468124390e-01 5.154045298695564270e-03 -1.726162880659103394e-01 -1.888502091169357300e-01 -8.339611440896987915e-02 -8.200480788946151733e-02 -2.783229947090148926e-01 -1.286564320325851440e-01 1.888531073927879333e-02 9.679783880710601807e-02 9.460651874542236328e-02 2.016949653625488281e-01 2.295134663581848145e-01 -3.632183969020843506e-01 -2.889049351215362549e-01 -3.431957215070724487e-02 1.625289916992187500e-01 7.166171073913574219e-02 -4.269680678844451904e-01 3.217921406030654907e-02 2.122313529253005981e-01 6.022204831242561340e-02 -2.059415429830551147e-01 8.024457842111587524e-02 -1.316433548927307129e-01 -1.299265325069427490e-01 -3.205484524369239807e-02 1.490034461021423340e-01
-1.577057130634784698e-02 -1.123220846056938171e-01 -1.245215311646461487e-01 -1.776489466428756714e-01 3.617932274937629700e-02 1.475518196821212769e-01 -2.722785174846649170e-01 7.051607221364974976e-02 -6.986328214406967163e-02 -1.850759685039520264e-01 -3.949359059333801270e-02 -2.549232542514801025e-01 -1.650902628898620605e-01 -6.235401146113872528e-03 1.977337449789047241e-01 -1.211962923407554626e-01 2.765256166458129883e-01 -2.532030344009399414e-01 -3.302675783634185791e-01 2.830883264541625977e-01 -1.826839298009872437e-01 -2.533225528895854950e-02 -3.670491278171539307e-01 -1.126907244324684143e-01 4.316537640988826752e-03 -2.688835747539997101e-02 -2.049051225185394287e-01 1.248147413134574890e-01 -1.143199205398559570e-01 -2.726068720221519470e-02 -2.234614044427871704e-01 1.335452646017074585e-01
-2.030873447656631470e-01 5.705489311367273331e-03 -1.548913419246673584e-01 2.121982425451278687e-01 2.398276478052139282e-01 2.847819328308105469e-01 1.841562986373901367e-01 1.099587529897689819e-01 -1.113574206829071045e-01 -1.344156861305236816e-01 1.887507140636444092e-01 1.957088559865951538e-01 -9.607804566621780396e-02 2.974338084459304810e-02 1.384620517492294312e-01 1.989082433283329010e-02 -1.912121772766113281e-01 2.016149014234542847e-01 -3.066669404506683350e-02 2.192646861076354980e-01 6.425318121910095215e-02 2.605972997844219208e-02 -3.939611911773681641e-01 -6.623428314924240112e-02 -3.854697942733764648e-02 -3.880158811807632446e-02 -2.650363147258758545e-01 3.431917354464530945e-02 -2.554304301738739014e-01 -1.677609235048294067e-01 1.818755567073822021e-01 2.819441854953765869e-01
-1.958835273981094360e-01 -6.149719934910535812e-03 1.127831116318702698e-01 -4.177774116396903992e-02 1.544052809476852417e-01 6.712048500776290894e-02 -2.896098494529724121e-01 -3.930521905422210693e-01 7.213404029607772827e-02 -1.251881271600723267e-01 -1.358963847160339355e-01 -2.855953294783830643e-03 -3.447077274322509766e-01 1.820039898157119751e-01 8.933667838573455811e-02 1.187828704714775085e-01 -3.945418284274637699e-04 -1.117585003376007080e-01 -1.754010766744613647e-01 -3.860916197299957275e-02 2.384588420391082764e-01 -5.299687385559082031e-02 1.958548091351985931e-02 -3.309034407138824463e-01 6.631218641996383667e-02 -2.078082114458084106e-01 -2.319169789552688599e-02 3.462736904621124268e-01 1.210827901959419250e-01 -5.072598904371261597e-02 -8.474137634038925171e-02 2.455346137285232544e-01
-8.356783539056777954e-02 -2.334897518157958984e-01 -2.280214726924896240e-01 -3.515025973320007324e-02 9.264827519655227661e-02 3.989095985889434814e-01 -1.137436255812644958e-01 1.384620666503906250e-01 -2.983663976192474365e-01 -2.769701182842254639e-01 -1.817620545625686646e-01 1.591708064079284668e-01 2.320810221135616302e-02 -4.446342960000038147e-02 1.438208669424057007e-01 1.187761649489402771e-01 -1.500099003314971924e-01 5.016956850886344910e-02 8.860071748495101929e-02 -8.806016296148300171e-02 1.219967603683471680e-01 6.707640737295150757e-02 -2.724036276340484619e-01 -1.198526769876480103e-01 5.413502827286720276e-02 -2.654475718736648560e-02 -3.703805804252624512e-01 -1.412759907543659210e-02 2.822321653366088867e-01 -2.266854792833328247e-01 3.473618626594543457e-02 4.682050645351409912e-02
-1.741196364164352417e-01 3.263962455093860626e-03 6.889371667057275772e-03 3.857667446136474609e-01 1.082482114434242249e-01 -1.746776103973388672e-01 -3.311403691768646240e-01 -5.096386373043060303e-02 -3.054711520671844482e-01 -1.219743117690086365e-01 -5.802685394883155823e-03 -2.226871997117996216e-01 -4.937691614031791687e-02 -4.957513511180877686e-02 1.975780576467514038e-01 1.762939393520355225e-01 -2.212472856044769287e-01 2.426903694868087769e-02 -5.487488582730293274e-03 1.885909736156463623e-01 -1.149068325757980347e-01 1.089971810579299927e-01 -2.957321703433990479e-01 -3.583119511604309082e-01 -2.076336741447448730e-01 -4.977088887244462967e-03 -4.186561703681945801e-02 9.867564588785171509e-02 2.702140435576438904e-02 -8.498162031173706055e-02 1.537149189971387386e-03 2.117911875247955322e-01
-7.535535097122192383e-02 -3.461341261863708496e-01 -1.916871219873428345e-01 -7.964292168617248535e-02 2.746287286281585693e-01 -2.449261397123336792e-01 -1.994228959083557129e-01 -3.118216693401336670e-01 -4.360536113381385803e-02 -5.193167179822921753e-02 9.912870079278945923e-02 8.602173626422882080e-02 4.407065361738204956e-02 1.827914565801620483e-01 3.571538627147674561e-01 2.999550476670265198e-02 -2.029602974653244019e-02 -1.596241593360900879e-01 -2.874328494071960449e-01 -2.160431742668151855e-01 1.401319950819015503e-01 -1.786453574895858765e-01 -1.328766644001007080e-01 -1.808212995529174805e-01 1.583162695169448853e-02 -8.986242115497589111e-02 7.993042469024658203e-02 -1.222613081336021423e-02 -5.385242030024528503e-02 -9.319438040256500244e-02 5.792446434497833252e-02 2.940799593925476074e-01
-2.166016846895217896e-01 -2.530229836702346802e-02 6.466792523860931396e-02 1.059966236352920532e-01 2.451929003000259399e-01 3.277103975415229797e-02 -7.146713882684707642e-02 -1.369098871946334839e-01 -2.449318170547485352e-01 -1.943105459213256836e-01 8.026568591594696045e-02 -7.332769036293029785e-02 1.178424223326146603e-03 3.290036022663116455e-01 2.616910040378570557e-01 -1.146801263093948364e-01 3.325023055076599121e-01 -7.496125251054763794e-02 -2.254834622144699097e-01 -7.823003083467483521e-02 -1.674140840768814087e-01 4.285608232021331787e-02 -9.732688963413238525e-02 -1.008906662464141846e-01 -3.202201724052429199e-01 1.477791965007781982e-01 -2.213302999734878540e-01 2.149151116609573364e-01 9.276641905307769775e-02 -9.010035544633865356e-02 7.147305458784103394e-02 2.974762022495269775e-01
-7.203158736228942871e-02 3.226830363273620605e-01 -1.584725528955459595e-01 -1.010805666446685791e-01 3.619419336318969727e-01 1.387666761875152588e-01 5.493822693824768066e-02 -7.875344157218933105e-02 -4.796317592263221741e-02 -2.167408913373947144e-01 8.094295114278793335e-02 8.466320484876632690e-02 -1.741617359220981598e-02 1.303331851959228516e-01 1.309296935796737671e-01 -3.788837417960166931e-02 -1.508694738149642944e-01 1.346608740277588367e-03 5.267472937703132629e-02 -4.957804456353187561e-02 3.292365670204162598e-01 2.103836983442306519e-01 -1.993600875139236450e-01 -3.166083693504333496e-01 -2.138529568910598755e-01 -1.517188400030136108e-01 -1.372037231922149658e-01 -2.939664945006370544e-02 -1.716881394386291504e-01 -2.841220498085021973e-01 -2.344019412994384766e-01 1.509518027305603027e-01
-3.683023154735565186e-01 1.693573445081710815e-01 -6.101265549659729004e-02 1.513103842735290527e-01 9.602031856775283813e-02 -2.995590269565582275e-01 -2.020594626665115356e-01 1.451875865459442139e-01 -1.709268987178802490e-02 -2.481542378664016724e-01 1.425230205059051514e-01 1.184742748737335205e-01 -9.790710359811782837e-02 3.374056518077850342e-02 2.450628280639648438e-01 1.773869991302490234e-02 -1.137932986021041870e-01 3.455582633614540100e-02 1.668197661638259888e-01 4.202006850391626358e-03 2.948433458805084229e-01 -2.381318807601928711e-01 -2.199638634920120239e-01 -1.985966265201568604e-01 8.234401047229766846e-02 -2.972585558891296387e-01 -2.503998950123786926e-02 1.761960685253143311e-01 2.735810913145542145e-02 -2.016558498144149780e-01 1.215200051665306091e-01 1.562861353158950806e-01
-1.634127646684646606e-01 1.182980090379714966e-01 -1.371133625507354736e-01 2.036732584238052368e-01 -3.214647620916366577e-02 -1.645496785640716553e-01 -1.479981932789087296e-02 -2.115773558616638184e-01 -5.349212512373924255e-02 -6.323867291212081909e-02 1.318775266408920288e-01 2.015100978314876556e-02 -4.428116604685783386e-02 3.338800072669982910e-01 2.148901671171188354e-01 -9.598078206181526184e-03 -3.392685651779174805e-01 -7.774514611810445786e-03 -3.836890310049057007e-02 1.549046486616134644e-01 -4.278091655578464270e-04 -2.628490924835205078e-01 -2.470073103904724121e-01 -6.789325177669525146e-02 2.553796768188476562e-01 2.180942595005035400e-01 -3.184196054935455322e-01 1.302921473979949951e-01 2.510537393391132355e-02 -1.843487918376922607e-01 1.987821906805038452e-01 2.468542605638504028e-01
2.471915446221828461e-02 5.798362568020820618e-02 -1.743693798780441284e-01 7.060828804969787598e-02 4.512599408626556396e-01 -6.861535459756851196e-02 1.127890646457672119e-01 1.311169099062681198e-02 1.486274749040603638e-01 1.078689936548471451e-02 3.067147172987461090e-02 -2.824445664882659912e-01 -9.144644252955913544e-03 9.503336250782012939e-02 9.216529130935668945e-02 -1.711261719465255737e-01 -7.233115844428539276e-03 -2.500842213630676270e-01 -1.953829973936080933e-01 7.971054315567016602e-02 1.779369451105594635e-02 -6.650288403034210205e-02 -4.645126461982727051e-01 -4.521206766366958618e-02 9.654344990849494934e-03 -9.514374658465385437e-03 -2.602301239967346191e-01 3.164863288402557373e-01 1.490636169910430908e-02 -2.619397342205047607e-01 -4.810650646686553955e-02 1.438402086496353149e-01
-1.408259719610214233e-01 -4.055778961628675461e-03 -2.642152309417724609e-01 -7.490910589694976807e-03 2.017802149057388306e-01 -5.423479154706001282e-02 -2.288200855255126953e-01 -4.678085912019014359e-03 -1.771756447851657867e-02 -4.780420660972595215e-02 -1.832516789436340332e-01 1.419510599225759506e-02 -1.105498000979423523e-01 8.569632470607757568e-02 6.381366401910781860e-02 -7.900184392929077148e-02 1.823529005050659180e-01 -8.387400768697261810e-03 -1.165061220526695251e-01 2.697618901729583740e-01 2.087016850709915161e-01 1.946398913860321045e-01 -5.853919386863708496e-01 -1.144176125526428223e-01 1.207506954669952393e-01 1.619397550821304321e-01 -2.400980442762374878e-01 -6.521862745285034180e-02 5.350008234381675720e-02 -2.273334003984928131e-02 -1.686042398214340210e-01 2.378902733325958252e-01
-1.339131891727447510e-01 -7.747898995876312256e-02 -1.320626884698867798e-01 1.961392015218734741e-01 5.487151741981506348e-01 -7.906359434127807617e-02 7.141720503568649292e-02 2.267538569867610931e-02 -8.833958767354488373e-03 1.491031199693679810e-01 -1.413097083568572998e-01 -2.732181549072265625e-01 -3.198786973953247070e-01 2.504643797874450684e-02 3.423533737659454346e-01 4.133433103561401367e-02 7.792461663484573364e-02 -9.101367741823196411e-02 -3.831969201564788818e-02 1.570584774017333984e-01 2.164760380983352661e-01 -4.460462182760238647e-02 -4.327423125505447388e-02 -1.186959296464920044e-01 1.431980729103088379e-01 1.531337648630142212e-01 -1.045887544751167297e-01 9.961161017417907715e-02 1.574862748384475708e-01 1.768195331096649170e-01 1.147734001278877258e-01 1.704333722591400146e-01
-1.730730682611465454e-01 2.125964313745498657e-02 -1.959904432296752930e-01 1.544297784566879272e-01 1.643248051404953003e-01 1.297001074999570847e-02 8.836825937032699585e-02 1.114704757928848267e-01 2.449265271425247192e-01 -2.435500621795654297e-01 7.717106491327285767e-02 -1.322386972606182098e-02 1.057091057300567627e-01 -2.265506684780120850e-01 2.446603327989578247e-01 -1.456032693386077881e-01 2.987602353096008301e-02 -2.833111286163330078e-01 -1.418097019195556641e-01 -1.277099642902612686e-02 1.851327419281005859e-01 -9.488745033740997314e-02 -4.178425371646881104e-01 1.935026645660400391e-01 -6.955031305551528931e-02 -6.880076229572296143e-02 -3.136315345764160156e-01 1.137130334973335266e-01 -1.011472847312688828e-02 -3.054194152355194092e-02 -1.962636560201644897e-01 2.716026902198791504e-01
6.264615058898925781e-02 1.856395900249481201e-01 -1.275105923414230347e-01 1.796018183231353760e-01 1.770558506250381470e-01 -1.897150129079818726e-01 -1.647064089775085449e-01 -2.621814012527465820e-01 -2.536474168300628662e-02 -1.428842842578887939e-01 -1.397779583930969238e-01 4.843676090240478516e-02 -1.946468055248260498e-01 -2.233124077320098877e-01 3.238152265548706055e-01 1.258162856101989746e-01 -3.012954443693161011e-02 9.773050248622894287e-02 -1.065177544951438904e-01 -2.969596683979034424e-01 1.029138714075088501e-01 -1.632689833641052246e-01 -1.057608798146247864e-01 2.420882508158683777e-02 1.062088832259178162e-01 3.356489241123199463e-01 -9.440602362155914307e-02 1.323162764310836792e-01 -1.074609830975532532e-01 -2.484838813543319702e-01 -6.968680769205093384e-02 3.331460356712341309e-01
-2.230065613985061646e-01 -3.160000741481781006e-01 -3.310033977031707764e-01 -1.681291610002517700e-01 1.279977262020111084e-01 -2.789476215839385986e-01 -1.310144662857055664e-01 -2.755527198314666748e-01 -1.439741160720586777e-02 -1.831183880567550659e-01 6.513521075248718262e-02 -9.136699140071868896e-03 3.300777822732925415e-02 1.810137182474136353e-01 3.225785493850708008e-01 -3.877743706107139587e-02 -8.321116864681243896e-02 -1.133712083101272583e-01 -2.914676964282989502e-01 -1.382442563772201538e-01 2.638169825077056885e-01 -2.325017452239990234e-01 -2.120916694402694702e-01 -9.061376005411148071e-02 -6.214378774166107178e-02 -8.317745476961135864e-02 1.539105735719203949e-02 5.628181248903274536e-02 1.983870565891265869e-02 1.130946576595306396e-01 4.399142041802406311e-02 1.334692239761352539e-01
-4.991487264633178711e-01 -2.273887693881988525e-01 -1.897569298744201660e-01 5.464632809162139893e-02 6.399068981409072876e-02 -6.827785074710845947e-02 -4.039283096790313721e-02 -1.917427778244018555e-01 -3.020812869071960449e-01 4.343098029494285583e-03 -1.377562582492828369e-01 -1.010822132229804993e-01 -1.995316594839096069e-01 2.556461989879608154e-01 -7.177870254963636398e-03 4.493973031640052795e-02 -1.148694828152656555e-01 1.980250626802444458e-01 1.394647061824798584e-01 -8.444923162460327148e-02 3.437866270542144775e-02 1.555199623107910156e-01 -1.819980442523956299e-01 -2.905257046222686768e-01 -3.376444568857550621e-03 -1.248611137270927429e-01 9.573046118021011353e-03 1.475695222616195679e-01 -8.483074605464935303e-02 -1.572704017162322998e-01 2.661965601146221161e-02 3.054426610469818115e-01
-2.988538146018981934e-01 -2.337890565395355225e-01 -1.866185516119003296e-01 -1.934255361557006836e-01 3.231256604194641113e-01 -4.099147766828536987e-02 -4.128110036253929138e-02 -5.713513866066932678e-02 -2.064950615167617798e-01 8.516288548707962036e-02 5.937347561120986938e-02 1.257676482200622559e-01 -7.449343800544738770e-02 2.555023133754730225e-01 2.536891102790832520e-01 -6.868254393339157104e-02 3.430590406060218811e-02 -2.143476456403732300e-01 -1.232640296220779419e-01 -1.080998927354812622e-01 -1.435260102152824402e-02 -2.854613363742828369e-01 -3.354613110423088074e-02 3.995312750339508057e-02 -1.659187078475952148e-01 -1.131370142102241516e-01 -1.852567493915557861e-01 6.353907287120819092e-02 5.240395292639732361e-02 -2.520878911018371582e-01 3.456948399543762207e-01 2.017063349485397339e-01
-4.179834425449371338e-01 -5.808663368225097656e-02 2.193934516981244087e-03 -8.011961728334426880e-02 3.713954687118530273e-01 -5.634447559714317322e-02 -6.491316854953765869e-02 -2.138074040412902832e-01 -3.785635828971862793e-01 8.038515225052833557e-03 1.434671729803085327e-01 7.893910259008407593e-02 -2.906381152570247650e-02 1.070424690842628479e-01 1.406778842210769653e-01 -1.595785766839981079e-01 1.587189733982086182e-01 -4.238269478082656860e-02 -2.036542743444442749e-01 -9.547692537307739258e-02 2.200645357370376587e-01 1.217341646552085876e-01 -1.365496367216110229e-01 1.530697289854288101e-02 -2.222639173269271851e-01 2.977141924202442169e-02 -2.366441488265991211e-01 1.664769351482391357e-01 6.992148607969284058e-02 -1.110146865248680115e-01 2.315605729818344116e-01 1.793458610773086548e-01
-1.953196823596954346e-01 6.656483560800552368e-02 -8.935102075338363647e-02 2.219421714544296265e-01 2.735473513603210449e-01 1.125639081001281738e-01 -1.762389391660690308e-01 5.797095224261283875e-02 -1.150627508759498596e-01 2.116772234439849854e-01 -2.518271282315254211e-02 1.571993082761764526e-01 -1.840814575552940369e-02 8.627095818519592285e-02 4.503899514675140381e-01 -4.160628467798233032e-02 1.427499949932098389e-01 1.279224306344985962e-01 -1.212495286017656326e-02 -3.203150117769837379e-03 -1.591649353504180908e-01 -1.674503535032272339e-01 -2.180456668138504028e-01 -3.081460483372211456e-02 -2.678535580635070801e-01 -5.227943509817123413e-02 -1.672931611537933350e-01 1.576781272888183594e-01 6.646826863288879395e-02 -3.212244808673858643e-01 -3.181690573692321777e-01 -8.702413737773895264e-02
-1.011342331767082214e-01 4.512380808591842651e-02 1.039317473769187927e-01 4.888061434030532837e-02 1.490883827209472656e-01 5.732962861657142639e-02 -1.676295995712280273e-01 2.629452943801879883e-01 -2.627525329589843750e-01 -3.426133394241333008e-01 1.460378915071487427e-01 -1.805035024881362915e-01 -3.841574117541313171e-02 1.800159662961959839e-01 1.891611069440841675e-01 3.103832304477691650e-01 -1.699786484241485596e-01 -1.398773491382598877e-01 2.751940116286277771e-02 3.789332136511802673e-02 1.356822997331619263e-01 -1.302991956472396851e-01 -3.105933368206024170e-01 -9.854559600353240967e-02 -1.793056577444076538e-01 1.690343022346496582e-01 -2.173821330070495605e-01 3.185028135776519775e-01 -1.370168477296829224e-01 -7.169446349143981934e-02 -9.938932955265045166e-02 1.001265570521354675e-01
-4.248534739017486572e-01 6.414500623941421509e-02 3.592325141653418541e-03 1.157610118389129639e-01 2.309670150279998779e-01 3.619831521064043045e-03 -8.028683811426162720e-02 -3.330874145030975342e-01 -1.858036965131759644e-01 4.710825532674789429e-02 2.721203118562698364e-02 1.634936779737472534e-01 -2.952458858489990234e-01 -3.893309086561203003e-02 3.297002017498016357e-01 -4.762463271617889404e-02 -7.847186923027038574e-02 5.950842052698135376e-02 -9.010884165763854980e-02 7.180115580558776855e-02 -8.431773632764816284e-02 -1.209329534322023392e-02 -8.029735088348388672e-02 -3.509286344051361084e-01 -8.053970336914062500e-02 -2.756611071527004242e-02 -1.467020958662033081e-01 2.284086495637893677e-01 2.338808178901672363e-01 -5.067263916134834290e-02 -8.877508342266082764e-02 -2.478594183921813965e-01
-2.544976472854614258e-01 1.546617895364761353e-01 -1.612385213375091553e-01 -1.358547899872064590e-02 1.602738350629806519e-01 2.206374658271670341e-03 -1.205207183957099915e-01 1.121181026101112366e-01 1.849960535764694214e-01 -1.144404411315917969e-01 1.260173134505748749e-02 -3.288220986723899841e-02 1.809345036745071411e-01 -2.988418042659759521e-01 3.823840320110321045e-01 6.681279093027114868e-02 -3.362305089831352234e-02 -2.506366670131683350e-01 2.991451881825923920e-02 1.620845496654510498e-02 1.442184746265411377e-01 1.426235772669315338e-03 -3.290396928787231445e-01 1.754750907421112061e-01 1.290406584739685059e-01 -6.820116937160491943e-02 -3.140370249748229980e-01 1.959800720214843750e-01 -7.559346035122871399e-03 -7.567229121923446655e-02 -1.188272759318351746e-01 3.284121751785278320e-01
-2.685763239860534668e-01 -2.427445203065872192e-01 -3.039907813072204590e-01 1.503924131393432617e-01 2.842212319374084473e-01 1.551001053303480148e-02 -4.182887673377990723e-01 -1.286138296127319336e-01 1.605075746774673462e-01 -1.168204322457313538e-01 -2.012826651334762573e-01 1.794568300247192383e-01 -1.384841799736022949e-01 -6.026832852512598038e-03 1.913657784461975098e-01 9.515443444252014160e-02 -2.870907634496688843e-02 -1.232509166002273560e-01 -1.625692285597324371e-02 -2.780945599079132080e-01 1.535138338804244995e-01 -2.065111398696899414e-01 -2.006421834230422974e-01 7.519392669200897217e-02 2.776049263775348663e-02 5.008693411946296692e-02 -1.399390548467636108e-01 1.928301341831684113e-02 -2.134190201759338379e-01 -7.645072042942047119e-02 1.102472171187400818e-01 -1.088307052850723267e-01
-2.104046046733856201e-01 -1.825388707220554352e-02 -1.893951445817947388e-01 3.890603184700012207e-01 1.571747660636901855e-01 8.948288112878799438e-02 -5.733643099665641785e-02 -3.561898767948150635e-01 -1.509285718202590942e-01 -6.866697967052459717e-02 -4.025896266102790833e-02 1.641911566257476807e-01 -7.118062674999237061e-02 3.553261607885360718e-02 1.436276584863662720e-01 -2.347987443208694458e-01 8.708382397890090942e-02 -1.105116382241249084e-01 -2.367064654827117920e-01 -2.458950877189636230e-01 -1.463130712509155273e-01 -2.105451673269271851e-01 -8.652158081531524658e-02 6.551510095596313477e-02 -2.414771914482116699e-01 -1.095178425312042236e-01 -6.249292194843292236e-02 2.257143259048461914e-01 -1.572220586240291595e-02 -3.454414606094360352e-01 -8.929539471864700317e-02 -2.473211288452148438e-02
-7.768547534942626953e-02 -4.825212806463241577e-02 -1.656250208616256714e-01 2.010168284177780151e-01 2.021293640136718750e-01 2.290845289826393127e-02 -1.598281115293502808e-01 2.452214062213897705e-02 -5.501907318830490112e-02 -1.477065831422805786e-01 -1.320185363292694092e-01 -2.720448561012744904e-02 -1.153420507907867432e-01 -5.953409150242805481e-02 2.501982748508453369e-01 -2.275989502668380737e-01 -1.015652567148208618e-01 -1.705792695283889771e-01 -5.771095678210258484e-02 3.334654271602630615e-01 6.379979103803634644e-02 -7.722469419240951538e-02 -4.601444303989410400e-01 -2.612870037555694580e-01 3.175759017467498779e-01 5.400068685412406921e-02 -2.175820320844650269e-01 -1.261610835790634155e-01 -9.580350667238235474e-02 7.691621780395507812e-02 5.241759866476058960e-02 2.305568754673004150e-01
-1.167196035385131836e-01 -8.824940025806427002e-02 1.579481922090053558e-02 7.906476408243179321e-02 1.961727589368820190e-01 4.895495250821113586e-02 -4.654994234442710876e-02 -3.234265446662902832e-01 -7.116282358765602112e-04 1.248095631599426270e-01 1.304175108671188354e-01 9.287410229444503784e-02 1.049238592386245728e-01 2.467008233070373535e-01 4.963046014308929443e-01 -1.896286159753799438e-01 -9.659865871071815491e-03 -3.947105631232261658e-02 -2.280588001012802124e-01 -2.368925809860229492e-01 -2.539099454879760742e-01 -6.627928465604782104e-02 -2.820860147476196289e-01 7.309363782405853271e-02 -1.289103031158447266e-01 -1.215101853013038635e-01 -1.325723826885223389e-01 7.134459167718887329e-02 1.513096597045660019e-02 -2.782219648361206055e-01 4.113792628049850464e-02 1.792777925729751587e-01
-3.581287562847137451e-01 -4.423303529620170593e-02 -8.892196416854858398e-02 -4.118916019797325134e-02 4.040508568286895752e-01 -2.079108059406280518e-01 -1.551105231046676636e-01 -2.269705682992935181e-01 4.221867024898529053e-02 -1.281501352787017822e-01 3.743835538625717163e-02 1.642642319202423096e-01 -7.082659006118774414e-02 -8.304277062416076660e-02 2.596239149570465088e-01 1.426997929811477661e-01 -1.012365743517875671e-01 -7.524600625038146973e-02 -9.235936217010021210e-03 -1.552304066717624664e-02 2.644577920436859131e-01 -1.227185577154159546e-01 -2.572702467441558838e-01 6.996948271989822388e-02 2.385479211807250977e-01 1.894389986991882324e-01 -4.562203213572502136e-02 -6.446810066699981689e-02 1.242310255765914917e-01 -3.618372678756713867e-01 1.402434054762125015e-02 -1.181119680404663086e-01
-2.933932542800903320e-01 2.620301544666290283e-01 -1.227706596255302429e-01 -3.449033200740814209e-01 3.070791363716125488e-01 1.784778535366058350e-01 2.623502165079116821e-02 1.329536586999893188e-01 -1.858799457550048828e-01 -2.615708857774734497e-02 -1.049585118889808655e-01 8.278110064566135406e-03 -1.311386376619338989e-01 -1.046577394008636475e-01 3.115373849868774414e-01 -4.572801291942596436e-02 -8.303968608379364014e-02 -1.336219161748886108e-01 -2.077447623014450073e-01 1.130489036440849304e-01 5.050858482718467712e-02 2.600619494915008545e-01 -1.996204406023025513e-01 -2.598396837711334229e-01 9.039518982172012329e-02 1.281023025512695312e-01 -9.926206618547439575e-02 1.622199416160583496e-01 -2.442019805312156677e-02 -5.924904718995094299e-02 -2.150603234767913818e-01 1.541139036417007446e-01
-3.363233506679534912e-01 -4.166228324174880981e-02 -3.478449536487460136e-03 -1.792471855878829956e-01 2.895939648151397705e-01 -6.680192053318023682e-02 -2.376565188169479370e-01 -1.054061427712440491e-01 -3.879955708980560303e-01 -1.974728703498840332e-02 4.216393828392028809e-02 1.640333235263824463e-01 5.702066048979759216e-02 1.019784584641456604e-01 1.904744952917098999e-01 -1.388648059219121933e-02 5.649203807115554810e-02 4.231171682476997375e-02 -3.001874685287475586e-01 -1.442499458789825439e-01 1.746883392333984375e-01 4.379769787192344666e-02 -2.411808632314205170e-02 -2.798711881041526794e-02 -2.522384524345397949e-01 1.831821724772453308e-02 -3.341799676418304443e-01 2.212235033512115479e-01 7.370719313621520996e-02 -1.446240991353988647e-01 1.927434653043746948e-01 1.719743162393569946e-01
[truncated: 3,281,083 more chars]
